# Supplementary material for: Achieving Chemical Accuracy in Cyclodextrin Host–Guest Binding via Integrative Atomistic Modelling
Source: Adv Sci (Weinh). 2025 Dec 14;13(10):e19782. doi: 10.1002/advs.202519782 (PMC12915143; doi:10.1002/advs.202519782)
Supplement: Supplementary file 1 — Supporting Information [file ADVS-13-e19782-s003.zip › all_poses/ACD.HC9.pdb]

MODEL        1
ATOM      1  H1  ACD     1      13.980  35.160  14.210  1.00  0.00            
ATOM      2  O1  ACD     1      14.130  35.170  15.160  1.00  0.00            
ATOM      3  C1  ACD     1      13.070  34.540  15.760  1.00  0.00            
ATOM      4  H2  ACD     1      12.210  35.140  15.450  1.00  0.00            
ATOM      5  H3  ACD     1      13.120  34.680  16.840  1.00  0.00            
ATOM      6  C2  ACD     1      13.040  32.960  15.390  1.00  0.00            
ATOM      7  H4  ACD     1      12.180  32.550  15.940  1.00  0.00            
ATOM      8  O2  ACD     1      12.830  32.990  13.940  1.00  0.00            
ATOM      9  C3  ACD     1      12.750  31.690  13.400  1.00  0.00            
ATOM     10  H5  ACD     1      12.620  32.010  12.360  1.00  0.00            
ATOM     11  O3  ACD     1      11.600  31.020  13.920  1.00  0.00            
ATOM     12  C4  ACD     1      10.350  31.190  13.240  1.00  0.00            
ATOM     13  H6  ACD     1      10.600  31.860  12.400  1.00  0.00            
ATOM     14  C5  ACD     1       9.890  29.820  12.660  1.00  0.00            
ATOM     15  H7  ACD     1       9.690  29.190  13.540  1.00  0.00            
ATOM     16  O4  ACD     1      10.880  29.270  11.760  1.00  0.00            
ATOM     17  H8  ACD     1      11.730  29.250  12.210  1.00  0.00            
ATOM     18  C6  ACD     1       8.510  30.100  12.050  1.00  0.00            
ATOM     19  H9  ACD     1       8.670  30.910  11.330  1.00  0.00            
ATOM     20  O5  ACD     1       7.950  28.900  11.470  1.00  0.00            
ATOM     21  H10 ACD     1       8.050  28.190  12.110  1.00  0.00            
ATOM     22  C7  ACD     1       7.480  30.680  13.010  1.00  0.00            
ATOM     23  H11 ACD     1       6.580  30.920  12.430  1.00  0.00            
ATOM     24  O6  ACD     1       8.110  31.880  13.450  1.00  0.00            
ATOM     25  C8  ACD     1       9.320  31.820  14.230  1.00  0.00            
ATOM     26  H12 ACD     1       9.260  31.170  15.110  1.00  0.00            
ATOM     27  C9  ACD     1       9.750  33.260  14.470  1.00  0.00            
ATOM     28  H13 ACD     1       8.980  33.800  15.020  1.00  0.00            
ATOM     29  H14 ACD     1      10.540  33.230  15.230  1.00  0.00            
ATOM     30  O7  ACD     1       9.960  34.140  13.290  1.00  0.00            
ATOM     31  H15 ACD     1      10.110  35.030  13.610  1.00  0.00            
ATOM     32  O8  ACD     1       7.170  29.840  14.060  1.00  0.00            
ATOM     33  C10 ACD     1       5.900  29.830  14.720  1.00  0.00            
ATOM     34  H16 ACD     1       5.170  29.540  13.950  1.00  0.00            
ATOM     35  C11 ACD     1       6.150  28.710  15.780  1.00  0.00            
ATOM     36  H17 ACD     1       7.070  28.900  16.340  1.00  0.00            
ATOM     37  O9  ACD     1       6.280  27.490  15.110  1.00  0.00            
ATOM     38  H18 ACD     1       6.870  27.630  14.360  1.00  0.00            
ATOM     39  C12 ACD     1       4.950  28.610  16.730  1.00  0.00            
ATOM     40  H19 ACD     1       4.130  28.370  16.040  1.00  0.00            
ATOM     41  O10 ACD     1       5.120  27.580  17.710  1.00  0.00            
ATOM     42  H20 ACD     1       5.490  26.840  17.220  1.00  0.00            
ATOM     43  C13 ACD     1       4.610  29.960  17.380  1.00  0.00            
ATOM     44  H21 ACD     1       3.620  29.900  17.860  1.00  0.00            
ATOM     45  O11 ACD     1       4.500  30.900  16.350  1.00  0.00            
ATOM     46  C14 ACD     1       5.580  31.150  15.460  1.00  0.00            
ATOM     47  H22 ACD     1       6.520  31.470  15.930  1.00  0.00            
ATOM     48  C15 ACD     1       5.220  32.380  14.570  1.00  0.00            
ATOM     49  H23 ACD     1       4.750  33.150  15.200  1.00  0.00            
ATOM     50  H24 ACD     1       6.160  32.820  14.210  1.00  0.00            
ATOM     51  O12 ACD     1       4.440  31.920  13.430  1.00  0.00            
ATOM     52  H25 ACD     1       3.530  31.850  13.730  1.00  0.00            
ATOM     53  O13 ACD     1       5.630  30.410  18.280  1.00  0.00            
ATOM     54  C16 ACD     1       5.370  30.830  19.670  1.00  0.00            
ATOM     55  H26 ACD     1       4.290  30.760  19.810  1.00  0.00            
ATOM     56  C17 ACD     1       5.980  29.690  20.420  1.00  0.00            
ATOM     57  H27 ACD     1       6.990  29.440  20.080  1.00  0.00            
ATOM     58  O14 ACD     1       5.110  28.570  20.330  1.00  0.00            
ATOM     59  H28 ACD     1       5.140  28.240  19.430  1.00  0.00            
ATOM     60  C18 ACD     1       5.970  30.190  21.890  1.00  0.00            
ATOM     61  H29 ACD     1       4.930  30.370  22.180  1.00  0.00            
ATOM     62  O15 ACD     1       6.650  29.180  22.700  1.00  0.00            
ATOM     63  H30 ACD     1       7.600  29.220  22.530  1.00  0.00            
ATOM     64  C19 ACD     1       6.780  31.510  21.930  1.00  0.00            
ATOM     65  H31 ACD     1       6.890  31.880  22.960  1.00  0.00            
ATOM     66  O16 ACD     1       6.010  32.510  21.210  1.00  0.00            
ATOM     67  C20 ACD     1       5.990  32.190  19.850  1.00  0.00            
ATOM     68  H32 ACD     1       7.000  32.040  19.450  1.00  0.00            
ATOM     69  C21 ACD     1       5.160  33.270  19.110  1.00  0.00            
ATOM     70  H33 ACD     1       5.460  34.260  19.470  1.00  0.00            
ATOM     71  H34 ACD     1       5.250  33.200  18.020  1.00  0.00            
ATOM     72  O17 ACD     1       3.740  33.140  19.350  1.00  0.00            
ATOM     73  H35 ACD     1       3.530  33.640  20.140  1.00  0.00            
ATOM     74  O18 ACD     1       8.080  31.260  21.390  1.00  0.00            
ATOM     75  C22 ACD     1       9.200  31.180  22.250  1.00  0.00            
ATOM     76  H36 ACD     1       9.000  30.990  23.310  1.00  0.00            
ATOM     77  C23 ACD     1       9.900  29.900  21.770  1.00  0.00            
ATOM     78  H37 ACD     1       9.950  29.900  20.680  1.00  0.00            
ATOM     79  O19 ACD     1       9.180  28.650  22.170  1.00  0.00            
ATOM     80  H38 ACD     1       9.750  27.880  22.160  1.00  0.00            
ATOM     81  C24 ACD     1      11.300  29.850  22.310  1.00  0.00            
ATOM     82  H39 ACD     1      11.150  29.830  23.390  1.00  0.00            
ATOM     83  O20 ACD     1      12.050  28.710  21.830  1.00  0.00            
ATOM     84  H40 ACD     1      12.460  29.080  21.050  1.00  0.00            
ATOM     85  C25 ACD     1      12.150  31.130  22.020  1.00  0.00            
ATOM     86  H41 ACD     1      13.140  31.110  22.480  1.00  0.00            
ATOM     87  O21 ACD     1      11.370  32.170  22.530  1.00  0.00            
ATOM     88  C26 ACD     1      10.040  32.340  21.950  1.00  0.00            
ATOM     89  H42 ACD     1      10.130  32.520  20.870  1.00  0.00            
ATOM     90  C27 ACD     1       9.410  33.610  22.570  1.00  0.00            
ATOM     91  H43 ACD     1      10.060  34.450  22.320  1.00  0.00            
ATOM     92  H44 ACD     1       8.420  33.800  22.130  1.00  0.00            
ATOM     93  O22 ACD     1       9.400  33.450  23.980  1.00  0.00            
ATOM     94  H45 ACD     1       9.930  32.680  24.180  1.00  0.00            
ATOM     95  O23 ACD     1      12.370  31.300  20.590  1.00  0.00            
ATOM     96  C28 ACD     1      13.490  31.990  20.260  1.00  0.00            
ATOM     97  H46 ACD     1      14.030  32.490  21.080  1.00  0.00            
ATOM     98  C29 ACD     1      13.220  33.010  19.230  1.00  0.00            
ATOM     99  H47 ACD     1      12.640  32.580  18.410  1.00  0.00            
ATOM    100  O24 ACD     1      14.530  33.410  18.750  1.00  0.00            
ATOM    101  C30 ACD     1      12.500  34.230  19.790  1.00  0.00            
ATOM    102  H48 ACD     1      12.350  34.950  18.970  1.00  0.00            
ATOM    103  H49 ACD     1      11.520  33.790  19.980  1.00  0.00            
ATOM    104  O25 ACD     1      13.010  34.750  21.020  1.00  0.00            
ATOM    105  H50 ACD     1      13.970  34.710  21.050  1.00  0.00            
ATOM    106  C31 ACD     1      14.460  30.860  19.770  1.00  0.00            
ATOM    107  H51 ACD     1      13.990  30.180  19.050  1.00  0.00            
ATOM    108  O26 ACD     1      14.940  29.990  20.810  1.00  0.00            
ATOM    109  H52 ACD     1      15.630  29.470  20.380  1.00  0.00            
ATOM    110  C32 ACD     1      15.660  31.420  19.020  1.00  0.00            
ATOM    111  H53 ACD     1      16.380  31.990  19.620  1.00  0.00            
ATOM    112  O27 ACD     1      16.280  30.340  18.340  1.00  0.00            
ATOM    113  H54 ACD     1      16.080  30.490  17.410  1.00  0.00            
ATOM    114  C33 ACD     1      15.210  32.430  18.000  1.00  0.00            
ATOM    115  H55 ACD     1      15.970  32.870  17.360  1.00  0.00            
ATOM    116  O28 ACD     1      14.340  31.760  17.150  1.00  0.00            
ATOM    117  C34 ACD     1      14.340  32.250  15.750  1.00  0.00            
ATOM    118  H56 ACD     1      15.180  32.950  15.650  1.00  0.00            
ATOM    119  C35 ACD     1      14.490  30.840  15.020  1.00  0.00            
ATOM    120  H57 ACD     1      13.860  30.130  15.580  1.00  0.00            
ATOM    121  O29 ACD     1      15.810  30.300  15.140  1.00  0.00            
ATOM    122  H58 ACD     1      16.390  30.930  14.700  1.00  0.00            
ATOM    123  C36 ACD     1      14.050  30.900  13.540  1.00  0.00            
ATOM    124  H59 ACD     1      14.650  31.520  12.860  1.00  0.00            
ATOM    125  O30 ACD     1      13.890  29.620  12.860  1.00  0.00            
ATOM    126  H60 ACD     1      14.770  29.230  12.890  1.00  0.00            
ATOM    127  O1  HC9     2       8.710  25.990  18.690  1.00  0.00            
ATOM    128  N1  HC9     2       9.840  26.470  18.820  1.00  0.00            
ATOM    129  O2  HC9     2      10.780  25.810  19.170  1.00  0.00            
ATOM    130  C1  HC9     2       9.950  27.910  18.470  1.00  0.00            
ATOM    131  C2  HC9     2       8.810  28.740  18.340  1.00  0.00            
ATOM    132  C3  HC9     2       9.000  30.080  18.000  1.00  0.00            
ATOM    133  C4  HC9     2      10.250  30.530  17.650  1.00  0.00            
ATOM    134  O3  HC9     2      10.490  31.840  17.340  1.00  0.00            
ATOM    135  C5  HC9     2      11.380  29.750  17.720  1.00  0.00            
ATOM    136  C6  HC9     2      11.230  28.460  18.220  1.00  0.00            
ATOM    137  H1  HC9     2       7.830  28.370  18.600  1.00  0.00            
ATOM    138  H2  HC9     2       8.220  30.820  18.180  1.00  0.00            
ATOM    139  H3  HC9     2       9.690  32.380  17.430  1.00  0.00            
ATOM    140  H4  HC9     2      12.340  30.190  17.460  1.00  0.00            
ATOM    141  H5  HC9     2      12.140  27.860  18.270  1.00  0.00            
TER
ENDMDL
MODEL        1
ATOM      1  H1  ACD     1      12.820  31.620  20.630  1.00  0.00            
ATOM      2  O1  ACD     1      11.920  31.860  20.900  1.00  0.00            
ATOM      3  C1  ACD     1      10.820  31.180  20.150  1.00  0.00            
ATOM      4  H2  ACD     1      10.550  31.830  19.320  1.00  0.00            
ATOM      5  H3  ACD     1       9.980  31.070  20.850  1.00  0.00            
ATOM      6  C2  ACD     1      11.110  29.750  19.750  1.00  0.00            
ATOM      7  H4  ACD     1      10.170  29.210  19.600  1.00  0.00            
ATOM      8  O2  ACD     1      11.770  29.780  18.540  1.00  0.00            
ATOM      9  C3  ACD     1      12.010  28.520  17.930  1.00  0.00            
ATOM     10  H5  ACD     1      12.530  28.650  16.980  1.00  0.00            
ATOM     11  O3  ACD     1      10.740  27.990  17.750  1.00  0.00            
ATOM     12  C4  ACD     1      10.380  27.570  16.430  1.00  0.00            
ATOM     13  H6  ACD     1      11.280  27.570  15.800  1.00  0.00            
ATOM     14  C5  ACD     1       9.890  26.230  16.680  1.00  0.00            
ATOM     15  H7  ACD     1       9.450  26.230  17.690  1.00  0.00            
ATOM     16  O4  ACD     1      10.940  25.270  16.650  1.00  0.00            
ATOM     17  H8  ACD     1      11.550  25.570  17.320  1.00  0.00            
ATOM     18  C6  ACD     1       8.800  25.760  15.680  1.00  0.00            
ATOM     19  H9  ACD     1       9.200  25.530  14.680  1.00  0.00            
ATOM     20  O5  ACD     1       8.110  24.580  16.150  1.00  0.00            
ATOM     21  H10 ACD     1       8.810  24.020  16.520  1.00  0.00            
ATOM     22  C7  ACD     1       7.750  26.810  15.370  1.00  0.00            
ATOM     23  H11 ACD     1       7.030  26.460  14.630  1.00  0.00            
ATOM     24  O6  ACD     1       8.430  27.950  14.980  1.00  0.00            
ATOM     25  C8  ACD     1       9.340  28.570  15.920  1.00  0.00            
ATOM     26  H12 ACD     1       8.770  28.940  16.780  1.00  0.00            
ATOM     27  C9  ACD     1      10.020  29.780  15.300  1.00  0.00            
ATOM     28  H13 ACD     1       9.230  30.500  15.030  1.00  0.00            
ATOM     29  H14 ACD     1      10.710  30.090  16.080  1.00  0.00            
ATOM     30  O7  ACD     1      10.730  29.480  14.140  1.00  0.00            
ATOM     31  H15 ACD     1      10.160  29.110  13.460  1.00  0.00            
ATOM     32  O8  ACD     1       6.990  27.060  16.560  1.00  0.00            
ATOM     33  C10 ACD     1       5.530  27.010  16.480  1.00  0.00            
ATOM     34  H16 ACD     1       5.050  26.990  15.490  1.00  0.00            
ATOM     35  C11 ACD     1       5.100  25.730  17.140  1.00  0.00            
ATOM     36  H17 ACD     1       5.580  25.770  18.130  1.00  0.00            
ATOM     37  O9  ACD     1       5.490  24.470  16.530  1.00  0.00            
ATOM     38  H18 ACD     1       6.450  24.420  16.420  1.00  0.00            
ATOM     39  C12 ACD     1       3.620  25.660  17.410  1.00  0.00            
ATOM     40  H19 ACD     1       3.210  25.710  16.390  1.00  0.00            
ATOM     41  O10 ACD     1       3.230  24.510  18.170  1.00  0.00            
ATOM     42  H20 ACD     1       3.550  23.750  17.670  1.00  0.00            
ATOM     43  C13 ACD     1       3.220  27.010  18.090  1.00  0.00            
ATOM     44  H21 ACD     1       2.130  27.100  18.070  1.00  0.00            
ATOM     45  O11 ACD     1       3.660  28.180  17.450  1.00  0.00            
ATOM     46  C14 ACD     1       5.130  28.320  17.170  1.00  0.00            
ATOM     47  H22 ACD     1       5.690  28.360  18.110  1.00  0.00            
ATOM     48  C15 ACD     1       5.400  29.570  16.340  1.00  0.00            
ATOM     49  H23 ACD     1       5.320  30.500  16.920  1.00  0.00            
ATOM     50  H24 ACD     1       6.430  29.440  15.990  1.00  0.00            
ATOM     51  O12 ACD     1       4.590  29.600  15.160  1.00  0.00            
ATOM     52  H25 ACD     1       4.890  30.380  14.700  1.00  0.00            
ATOM     53  O13 ACD     1       3.750  27.050  19.380  1.00  0.00            
ATOM     54  C16 ACD     1       2.870  27.530  20.410  1.00  0.00            
ATOM     55  H26 ACD     1       1.870  27.810  20.080  1.00  0.00            
ATOM     56  C17 ACD     1       2.940  26.340  21.360  1.00  0.00            
ATOM     57  H27 ACD     1       4.000  26.290  21.640  1.00  0.00            
ATOM     58  O14 ACD     1       2.440  25.090  20.780  1.00  0.00            
ATOM     59  H28 ACD     1       2.850  25.090  19.910  1.00  0.00            
ATOM     60  C18 ACD     1       2.120  26.740  22.640  1.00  0.00            
ATOM     61  H29 ACD     1       1.070  26.880  22.380  1.00  0.00            
ATOM     62  O15 ACD     1       2.320  25.810  23.670  1.00  0.00            
ATOM     63  H30 ACD     1       3.250  25.960  23.830  1.00  0.00            
ATOM     64  C19 ACD     1       2.570  28.190  23.130  1.00  0.00            
ATOM     65  H31 ACD     1       1.910  28.460  23.950  1.00  0.00            
ATOM     66  O16 ACD     1       2.480  29.130  22.050  1.00  0.00            
ATOM     67  C20 ACD     1       3.450  28.870  21.030  1.00  0.00            
ATOM     68  H32 ACD     1       4.470  28.770  21.420  1.00  0.00            
ATOM     69  C21 ACD     1       3.570  29.970  20.030  1.00  0.00            
ATOM     70  H33 ACD     1       3.560  30.890  20.640  1.00  0.00            
ATOM     71  H34 ACD     1       4.500  29.890  19.450  1.00  0.00            
ATOM     72  O17 ACD     1       2.550  30.140  19.070  1.00  0.00            
ATOM     73  H35 ACD     1       2.670  29.530  18.330  1.00  0.00            
ATOM     74  O18 ACD     1       3.910  28.030  23.570  1.00  0.00            
ATOM     75  C22 ACD     1       4.260  28.590  24.740  1.00  0.00            
ATOM     76  H36 ACD     1       3.390  28.830  25.370  1.00  0.00            
ATOM     77  C23 ACD     1       5.170  27.560  25.510  1.00  0.00            
ATOM     78  H37 ACD     1       5.770  26.920  24.840  1.00  0.00            
ATOM     79  O19 ACD     1       4.360  26.670  26.230  1.00  0.00            
ATOM     80  H38 ACD     1       5.110  26.160  26.550  1.00  0.00            
ATOM     81  C24 ACD     1       6.180  28.200  26.400  1.00  0.00            
ATOM     82  H39 ACD     1       5.660  28.680  27.240  1.00  0.00            
ATOM     83  O20 ACD     1       7.140  27.290  26.940  1.00  0.00            
ATOM     84  H40 ACD     1       7.740  27.030  26.240  1.00  0.00            
ATOM     85  C25 ACD     1       6.890  29.410  25.810  1.00  0.00            
ATOM     86  H41 ACD     1       7.520  29.830  26.600  1.00  0.00            
ATOM     87  O21 ACD     1       5.930  30.340  25.410  1.00  0.00            
ATOM     88  C26 ACD     1       5.000  29.950  24.350  1.00  0.00            
ATOM     89  H42 ACD     1       5.520  29.760  23.400  1.00  0.00            
ATOM     90  C27 ACD     1       4.100  31.180  24.150  1.00  0.00            
ATOM     91  H43 ACD     1       4.700  32.100  24.240  1.00  0.00            
ATOM     92  H44 ACD     1       3.610  31.290  23.170  1.00  0.00            
ATOM     93  O22 ACD     1       3.120  31.320  25.190  1.00  0.00            
ATOM     94  H45 ACD     1       2.290  31.070  24.770  1.00  0.00            
ATOM     95  O23 ACD     1       7.580  29.020  24.690  1.00  0.00            
ATOM     96  C28 ACD     1       9.010  29.130  24.720  1.00  0.00            
ATOM     97  H46 ACD     1       9.360  29.330  25.740  1.00  0.00            
ATOM     98  C29 ACD     1       9.470  30.210  23.770  1.00  0.00            
ATOM     99  H47 ACD     1       9.130  30.190  22.720  1.00  0.00            
ATOM    100  O24 ACD     1      10.900  30.210  23.600  1.00  0.00            
ATOM    101  C30 ACD     1       9.040  31.580  24.190  1.00  0.00            
ATOM    102  H48 ACD     1       9.420  32.400  23.570  1.00  0.00            
ATOM    103  H49 ACD     1       7.950  31.630  24.140  1.00  0.00            
ATOM    104  O25 ACD     1       9.470  31.820  25.530  1.00  0.00            
ATOM    105  H50 ACD     1       8.960  32.610  25.730  1.00  0.00            
ATOM    106  C31 ACD     1       9.660  27.740  24.420  1.00  0.00            
ATOM    107  H51 ACD     1       9.230  27.310  23.500  1.00  0.00            
ATOM    108  O26 ACD     1       9.380  26.770  25.430  1.00  0.00            
ATOM    109  H52 ACD     1       9.170  25.900  25.100  1.00  0.00            
ATOM    110  C32 ACD     1      11.150  27.960  24.210  1.00  0.00            
ATOM    111  H53 ACD     1      11.460  28.340  25.200  1.00  0.00            
ATOM    112  O27 ACD     1      11.840  26.730  23.820  1.00  0.00            
ATOM    113  H54 ACD     1      11.630  26.110  24.530  1.00  0.00            
ATOM    114  C33 ACD     1      11.430  28.990  23.140  1.00  0.00            
ATOM    115  H55 ACD     1      12.500  29.210  23.120  1.00  0.00            
ATOM    116  O28 ACD     1      11.010  28.660  21.850  1.00  0.00            
ATOM    117  C34 ACD     1      11.850  28.890  20.760  1.00  0.00            
ATOM    118  H56 ACD     1      12.770  29.400  21.100  1.00  0.00            
ATOM    119  C35 ACD     1      12.240  27.540  20.210  1.00  0.00            
ATOM    120  H57 ACD     1      11.320  26.980  20.010  1.00  0.00            
ATOM    121  O29 ACD     1      13.000  26.670  21.060  1.00  0.00            
ATOM    122  H58 ACD     1      12.470  26.730  21.860  1.00  0.00            
ATOM    123  C36 ACD     1      12.950  27.670  18.830  1.00  0.00            
ATOM    124  H59 ACD     1      13.880  28.250  18.810  1.00  0.00            
ATOM    125  O30 ACD     1      13.060  26.330  18.170  1.00  0.00            
ATOM    126  H60 ACD     1      13.930  25.980  18.350  1.00  0.00            
ATOM    127  O1  HC9     2       6.630  22.500  20.510  1.00  0.00            
ATOM    128  N1  HC9     2       7.110  23.260  21.330  1.00  0.00            
ATOM    129  O2  HC9     2       7.670  22.960  22.370  1.00  0.00            
ATOM    130  C1  HC9     2       7.110  24.750  21.040  1.00  0.00            
ATOM    131  C2  HC9     2       7.640  25.280  19.820  1.00  0.00            
ATOM    132  C3  HC9     2       7.760  26.670  19.640  1.00  0.00            
ATOM    133  C4  HC9     2       7.170  27.550  20.530  1.00  0.00            
ATOM    134  O3  HC9     2       7.100  28.870  20.230  1.00  0.00            
ATOM    135  C5  HC9     2       6.630  27.100  21.760  1.00  0.00            
ATOM    136  C6  HC9     2       6.710  25.690  21.980  1.00  0.00            
ATOM    137  H1  HC9     2       7.910  24.560  19.050  1.00  0.00            
ATOM    138  H2  HC9     2       8.090  27.110  18.700  1.00  0.00            
ATOM    139  H3  HC9     2       7.020  29.380  21.050  1.00  0.00            
ATOM    140  H4  HC9     2       6.400  27.780  22.580  1.00  0.00            
ATOM    141  H5  HC9     2       6.470  25.340  22.980  1.00  0.00            
TER
ENDMDL
MODEL        1
ATOM      1  H1  ACD     1      15.820  24.910   9.110  1.00  0.00            
ATOM      2  O1  ACD     1      15.920  25.660   9.700  1.00  0.00            
ATOM      3  C1  ACD     1      15.220  25.440  10.970  1.00  0.00            
ATOM      4  H2  ACD     1      14.150  25.200  10.880  1.00  0.00            
ATOM      5  H3  ACD     1      15.170  26.410  11.470  1.00  0.00            
ATOM      6  C2  ACD     1      16.080  24.410  11.830  1.00  0.00            
ATOM      7  H4  ACD     1      15.580  24.200  12.790  1.00  0.00            
ATOM      8  O2  ACD     1      16.020  23.120  11.210  1.00  0.00            
ATOM      9  C3  ACD     1      16.760  22.100  11.770  1.00  0.00            
ATOM     10  H5  ACD     1      16.680  21.200  11.150  1.00  0.00            
ATOM     11  O3  ACD     1      16.340  21.820  13.080  1.00  0.00            
ATOM     12  C4  ACD     1      16.310  20.440  13.480  1.00  0.00            
ATOM     13  H6  ACD     1      16.840  19.860  12.720  1.00  0.00            
ATOM     14  C5  ACD     1      16.960  20.260  14.800  1.00  0.00            
ATOM     15  H7  ACD     1      16.610  20.990  15.540  1.00  0.00            
ATOM     16  O4  ACD     1      18.350  20.460  14.660  1.00  0.00            
ATOM     17  H8  ACD     1      18.660  20.590  15.570  1.00  0.00            
ATOM     18  C6  ACD     1      16.590  18.940  15.370  1.00  0.00            
ATOM     19  H9  ACD     1      16.960  18.040  14.860  1.00  0.00            
ATOM     20  O5  ACD     1      17.030  18.850  16.720  1.00  0.00            
ATOM     21  H10 ACD     1      17.990  18.870  16.640  1.00  0.00            
ATOM     22  C7  ACD     1      15.030  18.760  15.400  1.00  0.00            
ATOM     23  H11 ACD     1      14.860  17.770  15.830  1.00  0.00            
ATOM     24  O6  ACD     1      14.590  18.810  14.030  1.00  0.00            
ATOM     25  C8  ACD     1      14.810  20.090  13.430  1.00  0.00            
ATOM     26  H12 ACD     1      14.380  20.820  14.130  1.00  0.00            
ATOM     27  C9  ACD     1      14.160  20.140  12.080  1.00  0.00            
ATOM     28  H13 ACD     1      13.110  19.870  12.270  1.00  0.00            
ATOM     29  H14 ACD     1      14.240  21.170  11.710  1.00  0.00            
ATOM     30  O7  ACD     1      14.820  19.310  11.140  1.00  0.00            
ATOM     31  H15 ACD     1      14.350  19.380  10.300  1.00  0.00            
ATOM     32  O8  ACD     1      14.370  19.790  16.130  1.00  0.00            
ATOM     33  C10 ACD     1      13.480  19.300  17.150  1.00  0.00            
ATOM     34  H16 ACD     1      13.340  18.220  17.230  1.00  0.00            
ATOM     35  C11 ACD     1      14.040  19.880  18.440  1.00  0.00            
ATOM     36  H17 ACD     1      14.370  20.890  18.140  1.00  0.00            
ATOM     37  O9  ACD     1      15.180  19.070  18.840  1.00  0.00            
ATOM     38  H18 ACD     1      15.960  19.250  18.320  1.00  0.00            
ATOM     39  C12 ACD     1      12.970  20.060  19.480  1.00  0.00            
ATOM     40  H19 ACD     1      12.790  19.080  19.940  1.00  0.00            
ATOM     41  O10 ACD     1      13.410  20.810  20.580  1.00  0.00            
ATOM     42  H20 ACD     1      12.650  21.370  20.780  1.00  0.00            
ATOM     43  C13 ACD     1      11.650  20.630  18.970  1.00  0.00            
ATOM     44  H21 ACD     1      10.910  20.650  19.780  1.00  0.00            
ATOM     45  O11 ACD     1      11.220  19.790  17.890  1.00  0.00            
ATOM     46  C14 ACD     1      12.060  19.800  16.720  1.00  0.00            
ATOM     47  H22 ACD     1      12.230  20.830  16.380  1.00  0.00            
ATOM     48  C15 ACD     1      11.440  18.910  15.660  1.00  0.00            
ATOM     49  H23 ACD     1      10.400  19.170  15.430  1.00  0.00            
ATOM     50  H24 ACD     1      12.030  19.040  14.740  1.00  0.00            
ATOM     51  O12 ACD     1      11.500  17.500  16.070  1.00  0.00            
ATOM     52  H25 ACD     1      12.100  17.010  15.500  1.00  0.00            
ATOM     53  O13 ACD     1      11.730  21.940  18.520  1.00  0.00            
ATOM     54  C16 ACD     1      10.730  22.850  18.920  1.00  0.00            
ATOM     55  H26 ACD     1       9.940  22.370  19.510  1.00  0.00            
ATOM     56  C17 ACD     1      11.510  23.640  19.990  1.00  0.00            
ATOM     57  H27 ACD     1      12.530  23.790  19.610  1.00  0.00            
ATOM     58  O14 ACD     1      11.570  22.860  21.150  1.00  0.00            
ATOM     59  H28 ACD     1      12.070  23.390  21.770  1.00  0.00            
ATOM     60  C18 ACD     1      10.830  24.930  20.320  1.00  0.00            
ATOM     61  H29 ACD     1       9.850  24.690  20.760  1.00  0.00            
ATOM     62  O15 ACD     1      11.660  25.630  21.280  1.00  0.00            
ATOM     63  H30 ACD     1      12.350  25.920  20.680  1.00  0.00            
ATOM     64  C19 ACD     1      10.650  25.750  19.100  1.00  0.00            
ATOM     65  H31 ACD     1      10.270  26.770  19.260  1.00  0.00            
ATOM     66  O16 ACD     1       9.730  25.040  18.290  1.00  0.00            
ATOM     67  C20 ACD     1      10.210  23.690  17.750  1.00  0.00            
ATOM     68  H32 ACD     1      10.980  23.860  16.990  1.00  0.00            
ATOM     69  C21 ACD     1       8.930  23.020  17.160  1.00  0.00            
ATOM     70  H33 ACD     1       9.050  21.980  16.830  1.00  0.00            
ATOM     71  H34 ACD     1       8.120  23.050  17.900  1.00  0.00            
ATOM     72  O17 ACD     1       8.600  23.740  15.980  1.00  0.00            
ATOM     73  H35 ACD     1       7.880  24.320  16.220  1.00  0.00            
ATOM     74  O18 ACD     1      11.900  25.900  18.360  1.00  0.00            
ATOM     75  C22 ACD     1      12.320  27.250  18.080  1.00  0.00            
ATOM     76  H36 ACD     1      11.840  28.050  18.650  1.00  0.00            
ATOM     77  C23 ACD     1      13.750  27.170  18.530  1.00  0.00            
ATOM     78  H37 ACD     1      14.290  26.460  17.890  1.00  0.00            
ATOM     79  O19 ACD     1      13.950  26.670  19.850  1.00  0.00            
ATOM     80  H38 ACD     1      14.750  27.130  20.140  1.00  0.00            
ATOM     81  C24 ACD     1      14.430  28.500  18.320  1.00  0.00            
ATOM     82  H39 ACD     1      13.900  29.270  18.890  1.00  0.00            
ATOM     83  O20 ACD     1      15.770  28.430  18.720  1.00  0.00            
ATOM     84  H40 ACD     1      16.230  28.170  17.910  1.00  0.00            
ATOM     85  C25 ACD     1      14.360  28.810  16.840  1.00  0.00            
ATOM     86  H41 ACD     1      14.740  29.820  16.620  1.00  0.00            
ATOM     87  O21 ACD     1      13.020  28.770  16.520  1.00  0.00            
ATOM     88  C26 ACD     1      12.280  27.580  16.630  1.00  0.00            
ATOM     89  H42 ACD     1      12.860  26.810  16.100  1.00  0.00            
ATOM     90  C27 ACD     1      10.870  27.720  16.150  1.00  0.00            
ATOM     91  H43 ACD     1      10.820  28.370  15.270  1.00  0.00            
ATOM     92  H44 ACD     1      10.470  26.730  15.910  1.00  0.00            
ATOM     93  O22 ACD     1      10.170  28.460  17.110  1.00  0.00            
ATOM     94  H45 ACD     1       9.260  28.460  16.780  1.00  0.00            
ATOM     95  O23 ACD     1      15.040  27.810  16.140  1.00  0.00            
ATOM     96  C28 ACD     1      16.010  28.280  15.170  1.00  0.00            
ATOM     97  H46 ACD     1      16.120  29.370  15.240  1.00  0.00            
ATOM     98  C29 ACD     1      15.530  27.780  13.760  1.00  0.00            
ATOM     99  H47 ACD     1      15.220  26.750  13.970  1.00  0.00            
ATOM    100  O24 ACD     1      16.590  27.830  12.840  1.00  0.00            
ATOM    101  C30 ACD     1      14.410  28.590  13.250  1.00  0.00            
ATOM    102  H48 ACD     1      13.810  27.930  12.620  1.00  0.00            
ATOM    103  H49 ACD     1      13.790  28.820  14.130  1.00  0.00            
ATOM    104  O25 ACD     1      14.850  29.840  12.620  1.00  0.00            
ATOM    105  H50 ACD     1      15.690  29.740  12.140  1.00  0.00            
ATOM    106  C31 ACD     1      17.350  27.710  15.600  1.00  0.00            
ATOM    107  H51 ACD     1      17.100  26.650  15.760  1.00  0.00            
ATOM    108  O26 ACD     1      17.830  28.260  16.780  1.00  0.00            
ATOM    109  H52 ACD     1      18.630  27.770  17.010  1.00  0.00            
ATOM    110  C32 ACD     1      18.360  27.770  14.480  1.00  0.00            
ATOM    111  H53 ACD     1      18.580  28.830  14.320  1.00  0.00            
ATOM    112  O27 ACD     1      19.570  27.110  14.830  1.00  0.00            
ATOM    113  H54 ACD     1      20.110  27.040  14.040  1.00  0.00            
ATOM    114  C33 ACD     1      17.790  27.160  13.210  1.00  0.00            
ATOM    115  H55 ACD     1      18.460  27.120  12.350  1.00  0.00            
ATOM    116  O28 ACD     1      17.550  25.760  13.410  1.00  0.00            
ATOM    117  C34 ACD     1      17.520  24.850  12.210  1.00  0.00            
ATOM    118  H56 ACD     1      18.010  25.340  11.360  1.00  0.00            
ATOM    119  C35 ACD     1      18.490  23.750  12.610  1.00  0.00            
ATOM    120  H57 ACD     1      18.320  23.470  13.650  1.00  0.00            
ATOM    121  O29 ACD     1      19.860  24.240  12.480  1.00  0.00            
ATOM    122  H58 ACD     1      20.320  23.550  12.940  1.00  0.00            
ATOM    123  C36 ACD     1      18.300  22.490  11.790  1.00  0.00            
ATOM    124  H59 ACD     1      18.620  22.690  10.760  1.00  0.00            
ATOM    125  O30 ACD     1      19.130  21.510  12.270  1.00  0.00            
ATOM    126  H60 ACD     1      18.900  21.170  13.140  1.00  0.00            
ATOM    127  O1  HC9     2      16.910  23.660  20.680  1.00  0.00            
ATOM    128  N1  HC9     2      17.450  23.940  19.550  1.00  0.00            
ATOM    129  O2  HC9     2      18.630  23.900  19.380  1.00  0.00            
ATOM    130  C1  HC9     2      16.530  23.880  18.370  1.00  0.00            
ATOM    131  C2  HC9     2      15.150  23.590  18.490  1.00  0.00            
ATOM    132  C3  HC9     2      14.370  23.580  17.340  1.00  0.00            
ATOM    133  C4  HC9     2      14.990  23.560  16.050  1.00  0.00            
ATOM    134  O3  HC9     2      14.230  23.310  14.900  1.00  0.00            
ATOM    135  C5  HC9     2      16.370  23.740  15.930  1.00  0.00            
ATOM    136  C6  HC9     2      17.150  23.740  17.080  1.00  0.00            
ATOM    137  H1  HC9     2      14.680  23.360  19.440  1.00  0.00            
ATOM    138  H2  HC9     2      13.300  23.370  17.390  1.00  0.00            
ATOM    139  H3  HC9     2      13.450  23.890  14.970  1.00  0.00            
ATOM    140  H4  HC9     2      16.850  23.520  14.990  1.00  0.00            
ATOM    141  H5  HC9     2      18.230  23.690  16.990  1.00  0.00            
TER
ENDMDL
MODEL        1
ATOM      1  H1  ACD     1      17.230  30.740  16.270  1.00  0.00            
ATOM      2  O1  ACD     1      16.880  29.840  16.360  1.00  0.00            
ATOM      3  C1  ACD     1      15.460  29.830  16.460  1.00  0.00            
ATOM      4  H2  ACD     1      15.000  30.390  15.640  1.00  0.00            
ATOM      5  H3  ACD     1      15.200  30.240  17.440  1.00  0.00            
ATOM      6  C2  ACD     1      14.800  28.450  16.290  1.00  0.00            
ATOM      7  H4  ACD     1      13.710  28.500  16.440  1.00  0.00            
ATOM      8  O2  ACD     1      15.070  27.990  14.920  1.00  0.00            
ATOM      9  C3  ACD     1      14.560  26.730  14.510  1.00  0.00            
ATOM     10  H5  ACD     1      14.860  26.570  13.470  1.00  0.00            
ATOM     11  O3  ACD     1      13.150  26.840  14.540  1.00  0.00            
ATOM     12  C4  ACD     1      12.460  27.170  13.330  1.00  0.00            
ATOM     13  H6  ACD     1      13.130  27.070  12.470  1.00  0.00            
ATOM     14  C5  ACD     1      11.400  26.100  13.380  1.00  0.00            
ATOM     15  H7  ACD     1      11.010  26.100  14.400  1.00  0.00            
ATOM     16  O4  ACD     1      12.020  24.870  13.100  1.00  0.00            
ATOM     17  H8  ACD     1      12.690  24.770  13.780  1.00  0.00            
ATOM     18  C6  ACD     1      10.270  26.400  12.370  1.00  0.00            
ATOM     19  H9  ACD     1      10.710  26.410  11.370  1.00  0.00            
ATOM     20  O5  ACD     1       9.210  25.420  12.430  1.00  0.00            
ATOM     21  H10 ACD     1       9.640  24.560  12.530  1.00  0.00            
ATOM     22  C7  ACD     1       9.720  27.820  12.480  1.00  0.00            
ATOM     23  H11 ACD     1       9.060  28.150  11.680  1.00  0.00            
ATOM     24  O6  ACD     1      10.830  28.680  12.380  1.00  0.00            
ATOM     25  C8  ACD     1      11.880  28.530  13.330  1.00  0.00            
ATOM     26  H12 ACD     1      11.490  28.820  14.310  1.00  0.00            
ATOM     27  C9  ACD     1      12.950  29.570  12.990  1.00  0.00            
ATOM     28  H13 ACD     1      12.460  30.550  12.940  1.00  0.00            
ATOM     29  H14 ACD     1      13.680  29.680  13.800  1.00  0.00            
ATOM     30  O7  ACD     1      13.780  29.340  11.820  1.00  0.00            
ATOM     31  H15 ACD     1      13.300  29.140  11.010  1.00  0.00            
ATOM     32  O8  ACD     1       9.080  28.000  13.760  1.00  0.00            
ATOM     33  C10 ACD     1       7.810  28.610  13.630  1.00  0.00            
ATOM     34  H16 ACD     1       7.570  28.840  12.580  1.00  0.00            
ATOM     35  C11 ACD     1       6.890  27.530  14.140  1.00  0.00            
ATOM     36  H17 ACD     1       7.450  27.020  14.930  1.00  0.00            
ATOM     37  O9  ACD     1       6.590  26.500  13.220  1.00  0.00            
ATOM     38  H18 ACD     1       7.420  26.180  12.870  1.00  0.00            
ATOM     39  C12 ACD     1       5.630  28.080  14.840  1.00  0.00            
ATOM     40  H19 ACD     1       4.960  28.430  14.050  1.00  0.00            
ATOM     41  O10 ACD     1       5.060  27.050  15.650  1.00  0.00            
ATOM     42  H20 ACD     1       5.000  26.310  15.030  1.00  0.00            
ATOM     43  C13 ACD     1       5.930  29.280  15.710  1.00  0.00            
ATOM     44  H21 ACD     1       5.060  29.850  16.070  1.00  0.00            
ATOM     45  O11 ACD     1       6.670  30.280  15.040  1.00  0.00            
ATOM     46  C14 ACD     1       7.950  29.870  14.550  1.00  0.00            
ATOM     47  H22 ACD     1       8.650  29.570  15.340  1.00  0.00            
ATOM     48  C15 ACD     1       8.600  30.940  13.750  1.00  0.00            
ATOM     49  H23 ACD     1       9.530  30.680  13.210  1.00  0.00            
ATOM     50  H24 ACD     1       7.870  31.240  12.990  1.00  0.00            
ATOM     51  O12 ACD     1       8.860  32.030  14.620  1.00  0.00            
ATOM     52  H25 ACD     1       8.990  32.780  14.030  1.00  0.00            
ATOM     53  O13 ACD     1       6.690  28.830  16.810  1.00  0.00            
ATOM     54  C16 ACD     1       6.130  29.120  18.130  1.00  0.00            
ATOM     55  H26 ACD     1       5.070  29.390  18.120  1.00  0.00            
ATOM     56  C17 ACD     1       6.300  27.890  18.920  1.00  0.00            
ATOM     57  H27 ACD     1       7.370  27.680  18.760  1.00  0.00            
ATOM     58  O14 ACD     1       5.330  26.940  18.390  1.00  0.00            
ATOM     59  H28 ACD     1       5.480  26.780  17.460  1.00  0.00            
ATOM     60  C18 ACD     1       5.960  28.130  20.430  1.00  0.00            
ATOM     61  H29 ACD     1       4.880  28.310  20.500  1.00  0.00            
ATOM     62  O15 ACD     1       6.390  27.060  21.340  1.00  0.00            
ATOM     63  H30 ACD     1       7.320  27.170  21.550  1.00  0.00            
ATOM     64  C19 ACD     1       6.790  29.330  20.990  1.00  0.00            
ATOM     65  H31 ACD     1       6.370  29.630  21.950  1.00  0.00            
ATOM     66  O16 ACD     1       6.520  30.500  20.120  1.00  0.00            
ATOM     67  C20 ACD     1       6.920  30.350  18.760  1.00  0.00            
ATOM     68  H32 ACD     1       7.990  30.110  18.710  1.00  0.00            
ATOM     69  C21 ACD     1       6.660  31.680  17.970  1.00  0.00            
ATOM     70  H33 ACD     1       6.860  32.480  18.690  1.00  0.00            
ATOM     71  H34 ACD     1       7.370  31.840  17.150  1.00  0.00            
ATOM     72  O17 ACD     1       5.320  31.900  17.540  1.00  0.00            
ATOM     73  H35 ACD     1       5.340  32.750  17.090  1.00  0.00            
ATOM     74  O18 ACD     1       8.180  28.980  21.010  1.00  0.00            
ATOM     75  C22 ACD     1       8.990  29.340  22.070  1.00  0.00            
ATOM     76  H36 ACD     1       8.400  29.680  22.930  1.00  0.00            
ATOM     77  C23 ACD     1       9.700  28.110  22.600  1.00  0.00            
ATOM     78  H37 ACD     1      10.010  27.670  21.650  1.00  0.00            
ATOM     79  O19 ACD     1       8.700  27.270  23.250  1.00  0.00            
ATOM     80  H38 ACD     1       8.480  27.740  24.050  1.00  0.00            
ATOM     81  C24 ACD     1      10.890  28.550  23.540  1.00  0.00            
ATOM     82  H39 ACD     1      10.460  29.050  24.420  1.00  0.00            
ATOM     83  O20 ACD     1      11.700  27.490  23.930  1.00  0.00            
ATOM     84  H40 ACD     1      11.260  26.940  24.590  1.00  0.00            
ATOM     85  C25 ACD     1      11.760  29.560  22.860  1.00  0.00            
ATOM     86  H41 ACD     1      12.550  29.810  23.570  1.00  0.00            
ATOM     87  O21 ACD     1      11.130  30.700  22.380  1.00  0.00            
ATOM     88  C26 ACD     1       9.990  30.450  21.560  1.00  0.00            
ATOM     89  H42 ACD     1      10.390  30.070  20.620  1.00  0.00            
ATOM     90  C27 ACD     1       9.430  31.880  21.160  1.00  0.00            
ATOM     91  H43 ACD     1      10.250  32.500  20.780  1.00  0.00            
ATOM     92  H44 ACD     1       8.770  31.740  20.290  1.00  0.00            
ATOM     93  O22 ACD     1       8.660  32.450  22.220  1.00  0.00            
ATOM     94  H45 ACD     1       9.360  32.850  22.740  1.00  0.00            
ATOM     95  O23 ACD     1      12.310  28.920  21.670  1.00  0.00            
ATOM     96  C28 ACD     1      13.690  28.940  21.460  1.00  0.00            
ATOM     97  H46 ACD     1      14.270  29.370  22.280  1.00  0.00            
ATOM     98  C29 ACD     1      14.060  29.860  20.280  1.00  0.00            
ATOM     99  H47 ACD     1      13.470  29.710  19.370  1.00  0.00            
ATOM    100  O24 ACD     1      15.400  29.560  19.890  1.00  0.00            
ATOM    101  C30 ACD     1      14.050  31.310  20.480  1.00  0.00            
ATOM    102  H48 ACD     1      14.180  31.670  19.450  1.00  0.00            
ATOM    103  H49 ACD     1      13.010  31.520  20.730  1.00  0.00            
ATOM    104  O25 ACD     1      15.000  31.910  21.430  1.00  0.00            
ATOM    105  H50 ACD     1      15.710  32.180  20.850  1.00  0.00            
ATOM    106  C31 ACD     1      14.160  27.480  21.290  1.00  0.00            
ATOM    107  H51 ACD     1      13.530  27.100  20.480  1.00  0.00            
ATOM    108  O26 ACD     1      13.970  26.700  22.500  1.00  0.00            
ATOM    109  H52 ACD     1      13.060  26.870  22.770  1.00  0.00            
ATOM    110  C32 ACD     1      15.590  27.380  20.730  1.00  0.00            
ATOM    111  H53 ACD     1      16.210  27.710  21.570  1.00  0.00            
ATOM    112  O27 ACD     1      15.910  26.060  20.380  1.00  0.00            
ATOM    113  H54 ACD     1      15.410  25.880  19.580  1.00  0.00            
ATOM    114  C33 ACD     1      15.720  28.240  19.460  1.00  0.00            
ATOM    115  H55 ACD     1      16.740  28.400  19.100  1.00  0.00            
ATOM    116  O28 ACD     1      14.820  27.730  18.490  1.00  0.00            
ATOM    117  C34 ACD     1      15.390  27.380  17.210  1.00  0.00            
ATOM    118  H56 ACD     1      16.470  27.260  17.050  1.00  0.00            
ATOM    119  C35 ACD     1      14.770  25.980  16.910  1.00  0.00            
ATOM    120  H57 ACD     1      13.680  26.090  17.000  1.00  0.00            
ATOM    121  O29 ACD     1      15.270  25.010  17.900  1.00  0.00            
ATOM    122  H58 ACD     1      15.130  24.120  17.580  1.00  0.00            
ATOM    123  C36 ACD     1      14.970  25.590  15.450  1.00  0.00            
ATOM    124  H59 ACD     1      16.050  25.480  15.280  1.00  0.00            
ATOM    125  O30 ACD     1      14.270  24.350  15.060  1.00  0.00            
ATOM    126  H60 ACD     1      14.770  23.620  15.430  1.00  0.00            
ATOM    127  O1  HC9     2       8.630  22.510  18.540  1.00  0.00            
ATOM    128  N1  HC9     2       8.700  23.370  17.670  1.00  0.00            
ATOM    129  O2  HC9     2       7.920  23.390  16.700  1.00  0.00            
ATOM    130  C1  HC9     2       9.420  24.680  17.970  1.00  0.00            
ATOM    131  C2  HC9     2      10.140  24.880  19.110  1.00  0.00            
ATOM    132  C3  HC9     2      10.850  26.050  19.310  1.00  0.00            
ATOM    133  C4  HC9     2      10.780  27.100  18.380  1.00  0.00            
ATOM    134  O3  HC9     2      11.530  28.240  18.550  1.00  0.00            
ATOM    135  C5  HC9     2      10.100  26.940  17.160  1.00  0.00            
ATOM    136  C6  HC9     2       9.480  25.710  16.980  1.00  0.00            
ATOM    137  H1  HC9     2      10.050  24.150  19.910  1.00  0.00            
ATOM    138  H2  HC9     2      11.360  26.220  20.260  1.00  0.00            
ATOM    139  H3  HC9     2      11.320  28.800  17.770  1.00  0.00            
ATOM    140  H4  HC9     2      10.200  27.690  16.390  1.00  0.00            
ATOM    141  H5  HC9     2       8.990  25.530  16.030  1.00  0.00            
TER
ENDMDL
MODEL        1
ATOM      1  H1  ACD     1      11.980  27.720  16.150  1.00  0.00            
ATOM      2  O1  ACD     1      11.940  27.730  17.110  1.00  0.00            
ATOM      3  C1  ACD     1      10.590  27.540  17.630  1.00  0.00            
ATOM      4  H2  ACD     1       9.910  28.370  17.360  1.00  0.00            
ATOM      5  H3  ACD     1      10.560  27.430  18.720  1.00  0.00            
ATOM      6  C2  ACD     1       9.880  26.240  17.200  1.00  0.00            
ATOM      7  H4  ACD     1       8.820  26.240  17.480  1.00  0.00            
ATOM      8  O2  ACD     1       9.840  26.140  15.740  1.00  0.00            
ATOM      9  C3  ACD     1       9.360  24.960  15.160  1.00  0.00            
ATOM     10  H5  ACD     1       9.410  25.160  14.090  1.00  0.00            
ATOM     11  O3  ACD     1       8.060  24.730  15.650  1.00  0.00            
ATOM     12  C4  ACD     1       6.880  25.240  15.050  1.00  0.00            
ATOM     13  H6  ACD     1       7.170  25.560  14.040  1.00  0.00            
ATOM     14  C5  ACD     1       5.930  24.040  14.970  1.00  0.00            
ATOM     15  H7  ACD     1       6.040  23.420  15.870  1.00  0.00            
ATOM     16  O4  ACD     1       6.290  23.170  13.890  1.00  0.00            
ATOM     17  H8  ACD     1       5.670  22.480  13.630  1.00  0.00            
ATOM     18  C6  ACD     1       4.430  24.390  14.830  1.00  0.00            
ATOM     19  H9  ACD     1       4.240  24.920  13.890  1.00  0.00            
ATOM     20  O5  ACD     1       3.710  23.200  15.080  1.00  0.00            
ATOM     21  H10 ACD     1       3.860  23.040  16.010  1.00  0.00            
ATOM     22  C7  ACD     1       4.070  25.420  15.870  1.00  0.00            
ATOM     23  H11 ACD     1       3.040  25.780  15.800  1.00  0.00            
ATOM     24  O6  ACD     1       4.860  26.480  15.610  1.00  0.00            
ATOM     25  C8  ACD     1       6.260  26.360  15.880  1.00  0.00            
ATOM     26  H12 ACD     1       6.360  26.060  16.930  1.00  0.00            
ATOM     27  C9  ACD     1       6.930  27.760  15.830  1.00  0.00            
ATOM     28  H13 ACD     1       6.350  28.530  16.370  1.00  0.00            
ATOM     29  H14 ACD     1       7.900  27.680  16.330  1.00  0.00            
ATOM     30  O7  ACD     1       7.030  28.230  14.530  1.00  0.00            
ATOM     31  H15 ACD     1       6.200  28.550  14.180  1.00  0.00            
ATOM     32  O8  ACD     1       4.280  24.940  17.210  1.00  0.00            
ATOM     33  C10 ACD     1       3.130  24.480  17.800  1.00  0.00            
ATOM     34  H16 ACD     1       2.360  24.260  17.050  1.00  0.00            
ATOM     35  C11 ACD     1       3.570  23.210  18.480  1.00  0.00            
ATOM     36  H17 ACD     1       4.310  23.570  19.210  1.00  0.00            
ATOM     37  O9  ACD     1       4.220  22.220  17.600  1.00  0.00            
ATOM     38  H18 ACD     1       4.640  21.520  18.120  1.00  0.00            
ATOM     39  C12 ACD     1       2.470  22.670  19.410  1.00  0.00            
ATOM     40  H19 ACD     1       1.670  22.310  18.760  1.00  0.00            
ATOM     41  O10 ACD     1       2.980  21.600  20.230  1.00  0.00            
ATOM     42  H20 ACD     1       3.310  22.040  21.020  1.00  0.00            
ATOM     43  C13 ACD     1       2.010  23.800  20.330  1.00  0.00            
ATOM     44  H21 ACD     1       1.170  23.370  20.890  1.00  0.00            
ATOM     45  O11 ACD     1       1.680  24.970  19.690  1.00  0.00            
ATOM     46  C14 ACD     1       2.750  25.520  18.870  1.00  0.00            
ATOM     47  H22 ACD     1       3.660  25.650  19.460  1.00  0.00            
ATOM     48  C15 ACD     1       2.330  26.900  18.320  1.00  0.00            
ATOM     49  H23 ACD     1       2.410  27.540  19.210  1.00  0.00            
ATOM     50  H24 ACD     1       3.100  27.310  17.660  1.00  0.00            
ATOM     51  O12 ACD     1       1.040  26.840  17.700  1.00  0.00            
ATOM     52  H25 ACD     1       0.450  26.340  18.270  1.00  0.00            
ATOM     53  O13 ACD     1       3.080  24.030  21.250  1.00  0.00            
ATOM     54  C16 ACD     1       2.760  24.370  22.610  1.00  0.00            
ATOM     55  H26 ACD     1       1.690  24.340  22.860  1.00  0.00            
ATOM     56  C17 ACD     1       3.450  23.260  23.410  1.00  0.00            
ATOM     57  H27 ACD     1       4.530  23.310  23.200  1.00  0.00            
ATOM     58  O14 ACD     1       3.040  21.930  23.080  1.00  0.00            
ATOM     59  H28 ACD     1       2.100  21.880  23.270  1.00  0.00            
ATOM     60  C18 ACD     1       3.240  23.480  24.910  1.00  0.00            
ATOM     61  H29 ACD     1       2.210  23.590  25.270  1.00  0.00            
ATOM     62  O15 ACD     1       3.970  22.510  25.750  1.00  0.00            
ATOM     63  H30 ACD     1       4.900  22.740  25.760  1.00  0.00            
ATOM     64  C19 ACD     1       3.880  24.850  25.210  1.00  0.00            
ATOM     65  H31 ACD     1       3.830  25.150  26.260  1.00  0.00            
ATOM     66  O16 ACD     1       3.230  25.920  24.520  1.00  0.00            
ATOM     67  C20 ACD     1       3.230  25.790  23.070  1.00  0.00            
ATOM     68  H32 ACD     1       4.270  25.910  22.740  1.00  0.00            
ATOM     69  C21 ACD     1       2.440  26.930  22.460  1.00  0.00            
ATOM     70  H33 ACD     1       2.880  27.850  22.850  1.00  0.00            
ATOM     71  H34 ACD     1       2.530  26.830  21.370  1.00  0.00            
ATOM     72  O17 ACD     1       1.090  26.780  22.930  1.00  0.00            
ATOM     73  H35 ACD     1       1.120  26.850  23.890  1.00  0.00            
ATOM     74  O18 ACD     1       5.300  24.880  24.860  1.00  0.00            
ATOM     75  C22 ACD     1       6.340  25.380  25.720  1.00  0.00            
ATOM     76  H36 ACD     1       5.940  25.600  26.720  1.00  0.00            
ATOM     77  C23 ACD     1       7.350  24.180  25.720  1.00  0.00            
ATOM     78  H37 ACD     1       7.300  23.730  24.720  1.00  0.00            
ATOM     79  O19 ACD     1       6.920  23.240  26.610  1.00  0.00            
ATOM     80  H38 ACD     1       7.130  22.400  26.190  1.00  0.00            
ATOM     81  C24 ACD     1       8.820  24.650  25.840  1.00  0.00            
ATOM     82  H39 ACD     1       8.880  25.140  26.820  1.00  0.00            
ATOM     83  O20 ACD     1       9.610  23.510  25.540  1.00  0.00            
ATOM     84  H40 ACD     1       9.490  23.490  24.580  1.00  0.00            
ATOM     85  C25 ACD     1       9.190  25.800  24.930  1.00  0.00            
ATOM     86  H41 ACD     1      10.160  26.230  25.220  1.00  0.00            
ATOM     87  O21 ACD     1       8.240  26.870  25.210  1.00  0.00            
ATOM     88  C26 ACD     1       6.880  26.580  24.900  1.00  0.00            
ATOM     89  H42 ACD     1       6.880  26.440  23.810  1.00  0.00            
ATOM     90  C27 ACD     1       6.020  27.810  25.180  1.00  0.00            
ATOM     91  H43 ACD     1       6.560  28.690  24.820  1.00  0.00            
ATOM     92  H44 ACD     1       5.080  27.810  24.620  1.00  0.00            
ATOM     93  O22 ACD     1       5.680  27.960  26.590  1.00  0.00            
ATOM     94  H45 ACD     1       6.420  27.890  27.200  1.00  0.00            
ATOM     95  O23 ACD     1       9.080  25.450  23.510  1.00  0.00            
ATOM     96  C28 ACD     1      10.260  25.140  22.710  1.00  0.00            
ATOM     97  H46 ACD     1      11.170  25.090  23.320  1.00  0.00            
ATOM     98  C29 ACD     1      10.520  26.260  21.660  1.00  0.00            
ATOM     99  H47 ACD     1       9.510  26.350  21.240  1.00  0.00            
ATOM    100  O24 ACD     1      11.590  25.860  20.690  1.00  0.00            
ATOM    101  C30 ACD     1      10.880  27.570  22.430  1.00  0.00            
ATOM    102  H48 ACD     1      10.720  28.400  21.730  1.00  0.00            
ATOM    103  H49 ACD     1      10.240  27.650  23.320  1.00  0.00            
ATOM    104  O25 ACD     1      12.320  27.590  22.760  1.00  0.00            
ATOM    105  H50 ACD     1      12.710  26.770  23.070  1.00  0.00            
ATOM    106  C31 ACD     1      10.000  23.860  22.000  1.00  0.00            
ATOM    107  H51 ACD     1       9.100  24.020  21.410  1.00  0.00            
ATOM    108  O26 ACD     1       9.830  22.790  22.980  1.00  0.00            
ATOM    109  H52 ACD     1      10.320  22.030  22.650  1.00  0.00            
ATOM    110  C32 ACD     1      11.110  23.550  21.010  1.00  0.00            
ATOM    111  H53 ACD     1      12.020  23.400  21.610  1.00  0.00            
ATOM    112  O27 ACD     1      10.790  22.380  20.250  1.00  0.00            
ATOM    113  H54 ACD     1      10.530  22.720  19.390  1.00  0.00            
ATOM    114  C33 ACD     1      11.370  24.680  19.980  1.00  0.00            
ATOM    115  H55 ACD     1      12.340  24.460  19.510  1.00  0.00            
ATOM    116  O28 ACD     1      10.340  24.820  19.040  1.00  0.00            
ATOM    117  C34 ACD     1      10.650  24.970  17.690  1.00  0.00            
ATOM    118  H56 ACD     1      11.720  25.150  17.510  1.00  0.00            
ATOM    119  C35 ACD     1      10.300  23.640  16.980  1.00  0.00            
ATOM    120  H57 ACD     1       9.260  23.460  17.300  1.00  0.00            
ATOM    121  O29 ACD     1      11.220  22.540  17.310  1.00  0.00            
ATOM    122  H58 ACD     1      10.820  21.670  17.190  1.00  0.00            
ATOM    123  C36 ACD     1      10.280  23.830  15.500  1.00  0.00            
ATOM    124  H59 ACD     1      11.330  24.050  15.240  1.00  0.00            
ATOM    125  O30 ACD     1       9.960  22.670  14.730  1.00  0.00            
ATOM    126  H60 ACD     1       9.090  22.400  15.040  1.00  0.00            
ATOM    127  O1  HC9     2       8.230  20.470  20.590  1.00  0.00            
ATOM    128  N1  HC9     2       7.530  21.160  21.340  1.00  0.00            
ATOM    129  O2  HC9     2       7.220  20.900  22.500  1.00  0.00            
ATOM    130  C1  HC9     2       7.130  22.460  20.860  1.00  0.00            
ATOM    131  C2  HC9     2       7.320  22.770  19.480  1.00  0.00            
ATOM    132  C3  HC9     2       7.020  24.030  18.970  1.00  0.00            
ATOM    133  C4  HC9     2       6.590  25.040  19.820  1.00  0.00            
ATOM    134  O3  HC9     2       6.440  26.270  19.340  1.00  0.00            
ATOM    135  C5  HC9     2       6.450  24.800  21.170  1.00  0.00            
ATOM    136  C6  HC9     2       6.730  23.540  21.730  1.00  0.00            
ATOM    137  H1  HC9     2       7.710  22.040  18.780  1.00  0.00            
ATOM    138  H2  HC9     2       7.160  24.180  17.900  1.00  0.00            
ATOM    139  H3  HC9     2       5.970  26.760  20.050  1.00  0.00            
ATOM    140  H4  HC9     2       6.390  25.630  21.860  1.00  0.00            
ATOM    141  H5  HC9     2       6.790  23.400  22.800  1.00  0.00            
TER
ENDMDL
MODEL        1
ATOM      1  H1  ACD     1       5.970  29.500  18.930  1.00  0.00            
ATOM      2  O1  ACD     1       6.190  29.220  19.830  1.00  0.00            
ATOM      3  C1  ACD     1       5.280  28.240  20.180  1.00  0.00            
ATOM      4  H2  ACD     1       4.260  28.530  19.900  1.00  0.00            
ATOM      5  H3  ACD     1       5.230  28.030  21.250  1.00  0.00            
ATOM      6  C2  ACD     1       5.610  26.890  19.370  1.00  0.00            
ATOM      7  H4  ACD     1       4.870  26.100  19.580  1.00  0.00            
ATOM      8  O2  ACD     1       5.410  27.160  18.030  1.00  0.00            
ATOM      9  C3  ACD     1       5.560  26.040  17.210  1.00  0.00            
ATOM     10  H5  ACD     1       5.340  26.570  16.280  1.00  0.00            
ATOM     11  O3  ACD     1       4.660  25.030  17.490  1.00  0.00            
ATOM     12  C4  ACD     1       3.350  24.950  16.940  1.00  0.00            
ATOM     13  H6  ACD     1       3.360  25.030  15.850  1.00  0.00            
ATOM     14  C5  ACD     1       2.880  23.520  17.200  1.00  0.00            
ATOM     15  H7  ACD     1       3.090  23.370  18.270  1.00  0.00            
ATOM     16  O4  ACD     1       3.630  22.640  16.310  1.00  0.00            
ATOM     17  H8  ACD     1       3.550  21.730  16.600  1.00  0.00            
ATOM     18  C6  ACD     1       1.400  23.260  17.200  1.00  0.00            
ATOM     19  H9  ACD     1       1.050  23.470  16.180  1.00  0.00            
ATOM     20  O5  ACD     1       0.980  21.980  17.650  1.00  0.00            
ATOM     21  H10 ACD     1       1.280  21.900  18.560  1.00  0.00            
ATOM     22  C7  ACD     1       0.720  24.350  18.070  1.00  0.00            
ATOM     23  H11 ACD     1      -0.370  24.230  18.010  1.00  0.00            
ATOM     24  O6  ACD     1       1.040  25.560  17.570  1.00  0.00            
ATOM     25  C8  ACD     1       2.400  26.050  17.600  1.00  0.00            
ATOM     26  H12 ACD     1       2.720  26.140  18.640  1.00  0.00            
ATOM     27  C9  ACD     1       2.560  27.380  16.830  1.00  0.00            
ATOM     28  H13 ACD     1       1.690  27.970  17.140  1.00  0.00            
ATOM     29  H14 ACD     1       3.420  27.960  17.210  1.00  0.00            
ATOM     30  O7  ACD     1       2.580  27.330  15.430  1.00  0.00            
ATOM     31  H15 ACD     1       2.770  28.220  15.120  1.00  0.00            
ATOM     32  O8  ACD     1       1.100  24.360  19.450  1.00  0.00            
ATOM     33  C10 ACD     1       0.430  23.620  20.460  1.00  0.00            
ATOM     34  H16 ACD     1      -0.410  23.120  19.960  1.00  0.00            
ATOM     35  C11 ACD     1       1.400  22.630  20.990  1.00  0.00            
ATOM     36  H17 ACD     1       2.290  23.220  21.230  1.00  0.00            
ATOM     37  O9  ACD     1       1.760  21.650  20.010  1.00  0.00            
ATOM     38  H18 ACD     1       2.180  20.910  20.440  1.00  0.00            
ATOM     39  C12 ACD     1       0.740  21.880  22.200  1.00  0.00            
ATOM     40  H19 ACD     1      -0.120  21.330  21.790  1.00  0.00            
ATOM     41  O10 ACD     1       1.590  20.890  22.860  1.00  0.00            
ATOM     42  H20 ACD     1       1.790  21.380  23.660  1.00  0.00            
ATOM     43  C13 ACD     1       0.080  22.870  23.220  1.00  0.00            
ATOM     44  H21 ACD     1      -0.470  22.260  23.940  1.00  0.00            
ATOM     45  O11 ACD     1      -0.720  23.800  22.570  1.00  0.00            
ATOM     46  C14 ACD     1      -0.100  24.520  21.440  1.00  0.00            
ATOM     47  H22 ACD     1       0.780  25.100  21.760  1.00  0.00            
ATOM     48  C15 ACD     1      -1.120  25.510  20.840  1.00  0.00            
ATOM     49  H23 ACD     1      -1.400  26.250  21.600  1.00  0.00            
ATOM     50  H24 ACD     1      -0.670  25.900  19.920  1.00  0.00            
ATOM     51  O12 ACD     1      -2.300  24.830  20.470  1.00  0.00            
ATOM     52  H25 ACD     1      -2.470  24.320  21.270  1.00  0.00            
ATOM     53  O13 ACD     1       1.110  23.460  24.020  1.00  0.00            
ATOM     54  C16 ACD     1       0.680  23.860  25.380  1.00  0.00            
ATOM     55  H26 ACD     1      -0.390  23.640  25.480  1.00  0.00            
ATOM     56  C17 ACD     1       1.490  22.820  26.200  1.00  0.00            
ATOM     57  H27 ACD     1       2.520  22.770  25.820  1.00  0.00            
ATOM     58  O14 ACD     1       0.900  21.510  26.070  1.00  0.00            
ATOM     59  H28 ACD     1       1.090  20.930  26.810  1.00  0.00            
ATOM     60  C18 ACD     1       1.730  23.180  27.660  1.00  0.00            
ATOM     61  H29 ACD     1       0.790  23.230  28.220  1.00  0.00            
ATOM     62  O15 ACD     1       2.630  22.210  28.310  1.00  0.00            
ATOM     63  H30 ACD     1       2.780  22.530  29.200  1.00  0.00            
ATOM     64  C19 ACD     1       2.360  24.590  27.690  1.00  0.00            
ATOM     65  H31 ACD     1       2.520  24.840  28.740  1.00  0.00            
ATOM     66  O16 ACD     1       1.350  25.500  27.150  1.00  0.00            
ATOM     67  C20 ACD     1       1.060  25.290  25.750  1.00  0.00            
ATOM     68  H32 ACD     1       1.950  25.560  25.170  1.00  0.00            
ATOM     69  C21 ACD     1      -0.030  26.310  25.360  1.00  0.00            
ATOM     70  H33 ACD     1       0.300  27.290  25.710  1.00  0.00            
ATOM     71  H34 ACD     1      -0.130  26.320  24.260  1.00  0.00            
ATOM     72  O17 ACD     1      -1.340  26.080  25.920  1.00  0.00            
ATOM     73  H35 ACD     1      -1.300  26.450  26.810  1.00  0.00            
ATOM     74  O18 ACD     1       3.650  24.690  27.050  1.00  0.00            
ATOM     75  C22 ACD     1       4.600  25.720  27.520  1.00  0.00            
ATOM     76  H36 ACD     1       4.320  25.890  28.570  1.00  0.00            
ATOM     77  C23 ACD     1       5.980  25.030  27.500  1.00  0.00            
ATOM     78  H37 ACD     1       6.050  24.450  26.570  1.00  0.00            
ATOM     79  O19 ACD     1       6.110  24.130  28.550  1.00  0.00            
ATOM     80  H38 ACD     1       6.240  23.270  28.140  1.00  0.00            
ATOM     81  C24 ACD     1       7.160  26.000  27.460  1.00  0.00            
ATOM     82  H39 ACD     1       7.240  26.430  28.460  1.00  0.00            
ATOM     83  O20 ACD     1       8.370  25.270  27.160  1.00  0.00            
ATOM     84  H40 ACD     1       8.260  24.870  26.290  1.00  0.00            
ATOM     85  C25 ACD     1       6.900  27.040  26.410  1.00  0.00            
ATOM     86  H41 ACD     1       7.790  27.670  26.280  1.00  0.00            
ATOM     87  O21 ACD     1       5.800  27.820  26.840  1.00  0.00            
ATOM     88  C26 ACD     1       4.480  27.040  26.710  1.00  0.00            
ATOM     89  H42 ACD     1       4.360  26.780  25.660  1.00  0.00            
ATOM     90  C27 ACD     1       3.320  27.990  27.100  1.00  0.00            
ATOM     91  H43 ACD     1       3.600  28.930  26.630  1.00  0.00            
ATOM     92  H44 ACD     1       2.390  27.640  26.620  1.00  0.00            
ATOM     93  O22 ACD     1       3.270  28.150  28.530  1.00  0.00            
ATOM     94  H45 ACD     1       2.570  28.790  28.720  1.00  0.00            
ATOM     95  O23 ACD     1       6.760  26.540  25.110  1.00  0.00            
ATOM     96  C28 ACD     1       7.900  26.490  24.300  1.00  0.00            
ATOM     97  H46 ACD     1       8.820  26.630  24.880  1.00  0.00            
ATOM     98  C29 ACD     1       7.700  27.560  23.210  1.00  0.00            
ATOM     99  H47 ACD     1       6.670  27.600  22.810  1.00  0.00            
ATOM    100  O24 ACD     1       8.540  27.260  22.100  1.00  0.00            
ATOM    101  C30 ACD     1       7.860  28.950  23.700  1.00  0.00            
ATOM    102  H48 ACD     1       7.520  29.540  22.840  1.00  0.00            
ATOM    103  H49 ACD     1       7.140  29.140  24.510  1.00  0.00            
ATOM    104  O25 ACD     1       9.130  29.300  24.310  1.00  0.00            
ATOM    105  H50 ACD     1       9.840  28.890  23.800  1.00  0.00            
ATOM    106  C31 ACD     1       7.790  25.030  23.790  1.00  0.00            
ATOM    107  H51 ACD     1       6.780  24.850  23.410  1.00  0.00            
ATOM    108  O26 ACD     1       8.180  24.020  24.740  1.00  0.00            
ATOM    109  H52 ACD     1       8.240  23.160  24.310  1.00  0.00            
ATOM    110  C32 ACD     1       8.650  24.890  22.570  1.00  0.00            
ATOM    111  H53 ACD     1       9.690  24.880  22.930  1.00  0.00            
ATOM    112  O27 ACD     1       8.460  23.720  21.860  1.00  0.00            
ATOM    113  H54 ACD     1       7.810  23.950  21.200  1.00  0.00            
ATOM    114  C33 ACD     1       8.410  25.960  21.550  1.00  0.00            
ATOM    115  H55 ACD     1       9.140  25.810  20.750  1.00  0.00            
ATOM    116  O28 ACD     1       7.210  25.820  20.930  1.00  0.00            
ATOM    117  C34 ACD     1       7.110  26.460  19.630  1.00  0.00            
ATOM    118  H56 ACD     1       7.750  27.330  19.440  1.00  0.00            
ATOM    119  C35 ACD     1       7.510  25.340  18.580  1.00  0.00            
ATOM    120  H57 ACD     1       6.960  24.430  18.820  1.00  0.00            
ATOM    121  O29 ACD     1       8.970  25.000  18.620  1.00  0.00            
ATOM    122  H58 ACD     1       9.150  24.200  18.120  1.00  0.00            
ATOM    123  C36 ACD     1       7.030  25.650  17.160  1.00  0.00            
ATOM    124  H59 ACD     1       7.580  26.510  16.750  1.00  0.00            
ATOM    125  O30 ACD     1       6.950  24.520  16.270  1.00  0.00            
ATOM    126  H60 ACD     1       6.260  23.930  16.570  1.00  0.00            
ATOM    127  O1  HC9     2       5.460  20.030  24.430  1.00  0.00            
ATOM    128  N1  HC9     2       5.360  20.400  23.290  1.00  0.00            
ATOM    129  O2  HC9     2       5.520  19.580  22.370  1.00  0.00            
ATOM    130  C1  HC9     2       4.980  21.810  23.030  1.00  0.00            
ATOM    131  C2  HC9     2       4.940  22.280  21.690  1.00  0.00            
ATOM    132  C3  HC9     2       4.710  23.600  21.370  1.00  0.00            
ATOM    133  C4  HC9     2       4.390  24.490  22.400  1.00  0.00            
ATOM    134  O3  HC9     2       4.180  25.810  22.140  1.00  0.00            
ATOM    135  C5  HC9     2       4.350  23.990  23.720  1.00  0.00            
ATOM    136  C6  HC9     2       4.620  22.670  24.060  1.00  0.00            
ATOM    137  H1  HC9     2       5.300  21.700  20.850  1.00  0.00            
ATOM    138  H2  HC9     2       4.770  24.030  20.380  1.00  0.00            
ATOM    139  H3  HC9     2       3.610  26.100  22.870  1.00  0.00            
ATOM    140  H4  HC9     2       4.060  24.740  24.450  1.00  0.00            
ATOM    141  H5  HC9     2       4.540  22.240  25.060  1.00  0.00            
TER
ENDMDL
MODEL        1
ATOM      1  H1  ACD     1      19.300  27.150  22.610  1.00  0.00            
ATOM      2  O1  ACD     1      19.050  27.550  21.770  1.00  0.00            
ATOM      3  C1  ACD     1      17.590  27.780  21.680  1.00  0.00            
ATOM      4  H2  ACD     1      17.310  28.820  21.470  1.00  0.00            
ATOM      5  H3  ACD     1      17.180  27.550  22.670  1.00  0.00            
ATOM      6  C2  ACD     1      16.940  26.880  20.610  1.00  0.00            
ATOM      7  H4  ACD     1      15.860  27.110  20.630  1.00  0.00            
ATOM      8  O2  ACD     1      17.400  27.370  19.290  1.00  0.00            
ATOM      9  C3  ACD     1      16.770  26.730  18.150  1.00  0.00            
ATOM     10  H5  ACD     1      17.220  27.160  17.250  1.00  0.00            
ATOM     11  O3  ACD     1      15.330  26.730  18.110  1.00  0.00            
ATOM     12  C4  ACD     1      14.780  27.780  17.320  1.00  0.00            
ATOM     13  H6  ACD     1      15.240  27.830  16.330  1.00  0.00            
ATOM     14  C5  ACD     1      13.330  27.410  17.060  1.00  0.00            
ATOM     15  H7  ACD     1      12.920  26.980  17.990  1.00  0.00            
ATOM     16  O4  ACD     1      13.340  26.270  16.120  1.00  0.00            
ATOM     17  H8  ACD     1      12.440  26.000  15.930  1.00  0.00            
ATOM     18  C6  ACD     1      12.450  28.600  16.580  1.00  0.00            
ATOM     19  H9  ACD     1      12.860  29.040  15.670  1.00  0.00            
ATOM     20  O5  ACD     1      11.050  28.260  16.480  1.00  0.00            
ATOM     21  H10 ACD     1      10.740  28.220  17.390  1.00  0.00            
ATOM     22  C7  ACD     1      12.550  29.610  17.730  1.00  0.00            
ATOM     23  H11 ACD     1      12.030  30.520  17.430  1.00  0.00            
ATOM     24  O6  ACD     1      13.850  30.030  17.810  1.00  0.00            
ATOM     25  C8  ACD     1      14.900  29.080  18.030  1.00  0.00            
ATOM     26  H12 ACD     1      14.860  28.910  19.110  1.00  0.00            
ATOM     27  C9  ACD     1      16.120  29.840  17.550  1.00  0.00            
ATOM     28  H13 ACD     1      16.120  30.760  18.150  1.00  0.00            
ATOM     29  H14 ACD     1      17.020  29.300  17.870  1.00  0.00            
ATOM     30  O7  ACD     1      16.070  30.150  16.150  1.00  0.00            
ATOM     31  H15 ACD     1      16.920  30.180  15.720  1.00  0.00            
ATOM     32  O8  ACD     1      12.180  29.070  18.980  1.00  0.00            
ATOM     33  C10 ACD     1      10.970  29.750  19.560  1.00  0.00            
ATOM     34  H16 ACD     1      10.330  30.270  18.830  1.00  0.00            
ATOM     35  C11 ACD     1      10.070  28.640  20.150  1.00  0.00            
ATOM     36  H17 ACD     1      10.650  27.990  20.820  1.00  0.00            
ATOM     37  O9  ACD     1       9.570  27.940  19.000  1.00  0.00            
ATOM     38  H18 ACD     1       8.820  28.300  18.530  1.00  0.00            
ATOM     39  C12 ACD     1       8.920  29.210  20.910  1.00  0.00            
ATOM     40  H19 ACD     1       8.350  29.800  20.170  1.00  0.00            
ATOM     41  O10 ACD     1       8.070  28.170  21.410  1.00  0.00            
ATOM     42  H20 ACD     1       8.150  27.500  20.730  1.00  0.00            
ATOM     43  C13 ACD     1       9.450  30.060  22.010  1.00  0.00            
ATOM     44  H21 ACD     1       8.580  30.520  22.500  1.00  0.00            
ATOM     45  O11 ACD     1      10.320  31.150  21.460  1.00  0.00            
ATOM     46  C14 ACD     1      11.370  30.720  20.660  1.00  0.00            
ATOM     47  H22 ACD     1      12.050  30.130  21.290  1.00  0.00            
ATOM     48  C15 ACD     1      12.210  31.920  20.170  1.00  0.00            
ATOM     49  H23 ACD     1      12.320  32.340  21.180  1.00  0.00            
ATOM     50  H24 ACD     1      13.210  31.660  19.800  1.00  0.00            
ATOM     51  O12 ACD     1      11.500  32.850  19.350  1.00  0.00            
ATOM     52  H25 ACD     1      10.640  33.020  19.750  1.00  0.00            
ATOM     53  O13 ACD     1      10.190  29.240  22.920  1.00  0.00            
ATOM     54  C16 ACD     1       9.820  29.360  24.260  1.00  0.00            
ATOM     55  H26 ACD     1       8.850  29.870  24.360  1.00  0.00            
ATOM     56  C17 ACD     1       9.360  27.910  24.780  1.00  0.00            
ATOM     57  H27 ACD     1      10.150  27.190  24.570  1.00  0.00            
ATOM     58  O14 ACD     1       8.110  27.480  24.170  1.00  0.00            
ATOM     59  H28 ACD     1       8.350  27.310  23.260  1.00  0.00            
ATOM     60  C18 ACD     1       9.200  27.920  26.280  1.00  0.00            
ATOM     61  H29 ACD     1       8.350  28.520  26.620  1.00  0.00            
ATOM     62  O15 ACD     1       8.910  26.640  26.760  1.00  0.00            
ATOM     63  H30 ACD     1       8.560  26.630  27.660  1.00  0.00            
ATOM     64  C19 ACD     1      10.520  28.480  26.960  1.00  0.00            
ATOM     65  H31 ACD     1      10.510  28.380  28.050  1.00  0.00            
ATOM     66  O16 ACD     1      10.570  29.870  26.540  1.00  0.00            
ATOM     67  C20 ACD     1      10.860  30.070  25.130  1.00  0.00            
ATOM     68  H32 ACD     1      11.860  29.670  24.880  1.00  0.00            
ATOM     69  C21 ACD     1      10.830  31.530  24.840  1.00  0.00            
ATOM     70  H33 ACD     1      11.400  32.050  25.630  1.00  0.00            
ATOM     71  H34 ACD     1      11.360  31.620  23.880  1.00  0.00            
ATOM     72  O17 ACD     1       9.530  32.060  24.830  1.00  0.00            
ATOM     73  H35 ACD     1       9.180  32.310  25.690  1.00  0.00            
ATOM     74  O18 ACD     1      11.650  27.800  26.470  1.00  0.00            
ATOM     75  C22 ACD     1      12.590  27.210  27.380  1.00  0.00            
ATOM     76  H36 ACD     1      12.400  27.470  28.430  1.00  0.00            
ATOM     77  C23 ACD     1      12.440  25.680  27.200  1.00  0.00            
ATOM     78  H37 ACD     1      12.470  25.430  26.130  1.00  0.00            
ATOM     79  O19 ACD     1      11.280  25.300  27.860  1.00  0.00            
ATOM     80  H38 ACD     1      10.560  25.440  27.240  1.00  0.00            
ATOM     81  C24 ACD     1      13.720  25.010  27.740  1.00  0.00            
ATOM     82  H39 ACD     1      13.690  25.120  28.830  1.00  0.00            
ATOM     83  O20 ACD     1      13.790  23.620  27.590  1.00  0.00            
ATOM     84  H40 ACD     1      13.400  23.260  28.390  1.00  0.00            
ATOM     85  C25 ACD     1      14.990  25.640  27.220  1.00  0.00            
ATOM     86  H41 ACD     1      15.850  25.110  27.630  1.00  0.00            
ATOM     87  O21 ACD     1      15.080  27.000  27.640  1.00  0.00            
ATOM     88  C26 ACD     1      14.000  27.720  27.030  1.00  0.00            
ATOM     89  H42 ACD     1      14.200  27.720  25.950  1.00  0.00            
ATOM     90  C27 ACD     1      14.110  29.190  27.470  1.00  0.00            
ATOM     91  H43 ACD     1      15.070  29.620  27.150  1.00  0.00            
ATOM     92  H44 ACD     1      13.330  29.690  26.880  1.00  0.00            
ATOM     93  O22 ACD     1      13.900  29.390  28.900  1.00  0.00            
ATOM     94  H45 ACD     1      14.620  28.990  29.390  1.00  0.00            
ATOM     95  O23 ACD     1      15.140  25.510  25.830  1.00  0.00            
ATOM     96  C28 ACD     1      16.070  24.550  25.270  1.00  0.00            
ATOM     97  H46 ACD     1      16.440  23.840  26.020  1.00  0.00            
ATOM     98  C29 ACD     1      17.140  25.350  24.600  1.00  0.00            
ATOM     99  H47 ACD     1      16.610  26.160  24.070  1.00  0.00            
ATOM    100  O24 ACD     1      17.920  24.610  23.660  1.00  0.00            
ATOM    101  C30 ACD     1      18.060  26.060  25.600  1.00  0.00            
ATOM    102  H48 ACD     1      17.460  26.520  26.390  1.00  0.00            
ATOM    103  H49 ACD     1      18.760  25.410  26.140  1.00  0.00            
ATOM    104  O25 ACD     1      18.770  27.030  24.830  1.00  0.00            
ATOM    105  H50 ACD     1      18.240  27.830  24.780  1.00  0.00            
ATOM    106  C31 ACD     1      15.200  23.800  24.250  1.00  0.00            
ATOM    107  H51 ACD     1      14.660  24.540  23.640  1.00  0.00            
ATOM    108  O26 ACD     1      14.190  23.000  24.900  1.00  0.00            
ATOM    109  H52 ACD     1      14.150  23.230  25.830  1.00  0.00            
ATOM    110  C32 ACD     1      16.080  23.010  23.310  1.00  0.00            
ATOM    111  H53 ACD     1      16.650  22.260  23.890  1.00  0.00            
ATOM    112  O27 ACD     1      15.420  22.350  22.290  1.00  0.00            
ATOM    113  H54 ACD     1      15.230  23.040  21.650  1.00  0.00            
ATOM    114  C33 ACD     1      17.090  23.970  22.670  1.00  0.00            
ATOM    115  H55 ACD     1      17.810  23.350  22.110  1.00  0.00            
ATOM    116  O28 ACD     1      16.370  24.930  21.940  1.00  0.00            
ATOM    117  C34 ACD     1      17.120  25.400  20.790  1.00  0.00            
ATOM    118  H56 ACD     1      18.190  25.220  20.960  1.00  0.00            
ATOM    119  C35 ACD     1      16.600  24.630  19.540  1.00  0.00            
ATOM    120  H57 ACD     1      15.530  24.860  19.530  1.00  0.00            
ATOM    121  O29 ACD     1      16.800  23.240  19.650  1.00  0.00            
ATOM    122  H58 ACD     1      17.670  22.980  19.940  1.00  0.00            
ATOM    123  C36 ACD     1      17.180  25.220  18.210  1.00  0.00            
ATOM    124  H59 ACD     1      18.270  25.150  18.250  1.00  0.00            
ATOM    125  O30 ACD     1      16.560  24.520  17.140  1.00  0.00            
ATOM    126  H60 ACD     1      16.940  23.640  17.220  1.00  0.00            
ATOM    127  O1  HC9     2      14.650  28.460  23.630  1.00  0.00            
ATOM    128  N1  HC9     2      14.250  28.390  22.470  1.00  0.00            
ATOM    129  O2  HC9     2      14.640  29.170  21.550  1.00  0.00            
ATOM    130  C1  HC9     2      13.370  27.250  22.090  1.00  0.00            
ATOM    131  C2  HC9     2      12.730  26.630  23.160  1.00  0.00            
ATOM    132  C3  HC9     2      11.980  25.440  22.960  1.00  0.00            
ATOM    133  C4  HC9     2      11.890  24.920  21.670  1.00  0.00            
ATOM    134  O3  HC9     2      11.140  23.800  21.390  1.00  0.00            
ATOM    135  C5  HC9     2      12.400  25.640  20.610  1.00  0.00            
ATOM    136  C6  HC9     2      13.260  26.770  20.800  1.00  0.00            
ATOM    137  H1  HC9     2      12.740  27.030  24.170  1.00  0.00            
ATOM    138  H2  HC9     2      11.590  24.920  23.830  1.00  0.00            
ATOM    139  H3  HC9     2      10.230  24.000  21.680  1.00  0.00            
ATOM    140  H4  HC9     2      12.260  25.340  19.570  1.00  0.00            
ATOM    141  H5  HC9     2      13.730  27.330  20.000  1.00  0.00            
TER
ENDMDL
MODEL        1
ATOM      1  H1  ACD     1      13.260  28.760  15.820  1.00  0.00            
ATOM      2  O1  ACD     1      13.010  29.230  16.620  1.00  0.00            
ATOM      3  C1  ACD     1      12.660  28.240  17.640  1.00  0.00            
ATOM      4  H2  ACD     1      11.970  27.490  17.250  1.00  0.00            
ATOM      5  H3  ACD     1      12.240  28.810  18.480  1.00  0.00            
ATOM      6  C2  ACD     1      13.930  27.560  18.250  1.00  0.00            
ATOM      7  H4  ACD     1      14.380  26.950  17.460  1.00  0.00            
ATOM      8  O2  ACD     1      14.930  28.570  18.600  1.00  0.00            
ATOM      9  C3  ACD     1      16.170  28.250  19.050  1.00  0.00            
ATOM     10  H5  ACD     1      16.720  29.190  19.130  1.00  0.00            
ATOM     11  O3  ACD     1      16.870  27.480  18.090  1.00  0.00            
ATOM     12  C4  ACD     1      17.730  28.190  17.220  1.00  0.00            
ATOM     13  H6  ACD     1      17.410  29.240  17.200  1.00  0.00            
ATOM     14  C5  ACD     1      19.200  27.870  17.740  1.00  0.00            
ATOM     15  H7  ACD     1      19.200  26.800  17.980  1.00  0.00            
ATOM     16  O4  ACD     1      19.460  28.610  18.980  1.00  0.00            
ATOM     17  H8  ACD     1      18.960  29.420  18.910  1.00  0.00            
ATOM     18  C6  ACD     1      20.230  28.000  16.630  1.00  0.00            
ATOM     19  H9  ACD     1      20.350  29.070  16.420  1.00  0.00            
ATOM     20  O5  ACD     1      21.530  27.460  17.000  1.00  0.00            
ATOM     21  H10 ACD     1      21.840  28.060  17.680  1.00  0.00            
ATOM     22  C7  ACD     1      19.870  27.320  15.400  1.00  0.00            
ATOM     23  H11 ACD     1      20.660  27.520  14.660  1.00  0.00            
ATOM     24  O6  ACD     1      18.650  27.890  14.890  1.00  0.00            
ATOM     25  C8  ACD     1      17.490  27.750  15.770  1.00  0.00            
ATOM     26  H12 ACD     1      17.150  26.700  15.780  1.00  0.00            
ATOM     27  C9  ACD     1      16.240  28.410  15.130  1.00  0.00            
ATOM     28  H13 ACD     1      16.070  27.940  14.150  1.00  0.00            
ATOM     29  H14 ACD     1      15.380  28.180  15.780  1.00  0.00            
ATOM     30  O7  ACD     1      16.500  29.740  14.930  1.00  0.00            
ATOM     31  H15 ACD     1      15.760  30.190  14.530  1.00  0.00            
ATOM     32  O8  ACD     1      19.610  25.940  15.670  1.00  0.00            
ATOM     33  C10 ACD     1      20.290  25.060  14.800  1.00  0.00            
ATOM     34  H16 ACD     1      21.090  25.640  14.330  1.00  0.00            
ATOM     35  C11 ACD     1      20.840  24.040  15.800  1.00  0.00            
ATOM     36  H17 ACD     1      20.060  23.820  16.550  1.00  0.00            
ATOM     37  O9  ACD     1      21.990  24.570  16.510  1.00  0.00            
ATOM     38  H18 ACD     1      21.760  25.370  16.990  1.00  0.00            
ATOM     39  C12 ACD     1      21.120  22.790  14.970  1.00  0.00            
ATOM     40  H19 ACD     1      21.750  23.170  14.160  1.00  0.00            
ATOM     41  O10 ACD     1      21.750  21.810  15.720  1.00  0.00            
ATOM     42  H20 ACD     1      21.060  21.380  16.240  1.00  0.00            
ATOM     43  C13 ACD     1      19.900  22.240  14.260  1.00  0.00            
ATOM     44  H21 ACD     1      20.120  21.320  13.710  1.00  0.00            
ATOM     45  O11 ACD     1      19.360  23.190  13.370  1.00  0.00            
ATOM     46  C14 ACD     1      19.180  24.490  13.850  1.00  0.00            
ATOM     47  H22 ACD     1      18.200  24.500  14.360  1.00  0.00            
ATOM     48  C15 ACD     1      19.130  25.370  12.680  1.00  0.00            
ATOM     49  H23 ACD     1      18.910  26.390  13.040  1.00  0.00            
ATOM     50  H24 ACD     1      20.080  25.270  12.140  1.00  0.00            
ATOM     51  O12 ACD     1      18.080  24.990  11.740  1.00  0.00            
ATOM     52  H25 ACD     1      18.260  24.070  11.520  1.00  0.00            
ATOM     53  O13 ACD     1      18.970  22.000  15.290  1.00  0.00            
ATOM     54  C16 ACD     1      18.560  20.640  15.410  1.00  0.00            
ATOM     55  H26 ACD     1      19.250  19.920  14.940  1.00  0.00            
ATOM     56  C17 ACD     1      18.620  20.290  16.920  1.00  0.00            
ATOM     57  H27 ACD     1      18.130  21.090  17.490  1.00  0.00            
ATOM     58  O14 ACD     1      20.000  20.280  17.410  1.00  0.00            
ATOM     59  H28 ACD     1      20.070  19.850  18.270  1.00  0.00            
ATOM     60  C18 ACD     1      17.890  19.030  17.280  1.00  0.00            
ATOM     61  H29 ACD     1      18.400  18.100  16.990  1.00  0.00            
ATOM     62  O15 ACD     1      17.620  19.110  18.650  1.00  0.00            
ATOM     63  H30 ACD     1      16.680  19.250  18.780  1.00  0.00            
ATOM     64  C19 ACD     1      16.550  18.910  16.550  1.00  0.00            
ATOM     65  H31 ACD     1      16.330  17.840  16.590  1.00  0.00            
ATOM     66  O16 ACD     1      16.710  19.250  15.130  1.00  0.00            
ATOM     67  C20 ACD     1      17.190  20.550  14.860  1.00  0.00            
ATOM     68  H32 ACD     1      16.580  21.330  15.330  1.00  0.00            
ATOM     69  C21 ACD     1      16.990  20.720  13.340  1.00  0.00            
ATOM     70  H33 ACD     1      16.070  20.170  13.090  1.00  0.00            
ATOM     71  H34 ACD     1      16.880  21.800  13.190  1.00  0.00            
ATOM     72  O17 ACD     1      18.020  20.140  12.550  1.00  0.00            
ATOM     73  H35 ACD     1      17.990  19.180  12.620  1.00  0.00            
ATOM     74  O18 ACD     1      15.580  19.760  17.140  1.00  0.00            
ATOM     75  C22 ACD     1      14.300  19.210  17.460  1.00  0.00            
ATOM     76  H36 ACD     1      14.160  18.140  17.220  1.00  0.00            
ATOM     77  C23 ACD     1      14.190  19.270  19.000  1.00  0.00            
ATOM     78  H37 ACD     1      14.630  20.220  19.330  1.00  0.00            
ATOM     79  O19 ACD     1      15.030  18.350  19.720  1.00  0.00            
ATOM     80  H38 ACD     1      14.770  17.430  19.840  1.00  0.00            
ATOM     81  C24 ACD     1      12.750  19.230  19.570  1.00  0.00            
ATOM     82  H39 ACD     1      12.320  18.230  19.440  1.00  0.00            
ATOM     83  O20 ACD     1      12.690  19.720  20.950  1.00  0.00            
ATOM     84  H40 ACD     1      13.380  19.400  21.530  1.00  0.00            
ATOM     85  C25 ACD     1      11.960  20.250  18.790  1.00  0.00            
ATOM     86  H41 ACD     1      10.910  20.150  19.080  1.00  0.00            
ATOM     87  O21 ACD     1      11.950  19.950  17.420  1.00  0.00            
ATOM     88  C26 ACD     1      13.220  20.010  16.750  1.00  0.00            
ATOM     89  H42 ACD     1      13.570  21.050  16.790  1.00  0.00            
ATOM     90  C27 ACD     1      13.140  19.820  15.240  1.00  0.00            
ATOM     91  H43 ACD     1      14.130  19.630  14.810  1.00  0.00            
ATOM     92  H44 ACD     1      12.570  18.900  15.100  1.00  0.00            
ATOM     93  O22 ACD     1      12.530  20.940  14.560  1.00  0.00            
ATOM     94  H45 ACD     1      11.770  21.200  15.080  1.00  0.00            
ATOM     95  O23 ACD     1      12.360  21.600  18.940  1.00  0.00            
ATOM     96  C28 ACD     1      11.450  22.610  19.270  1.00  0.00            
ATOM     97  H46 ACD     1      10.440  22.190  19.410  1.00  0.00            
ATOM     98  C29 ACD     1      11.390  23.590  18.130  1.00  0.00            
ATOM     99  H47 ACD     1      12.420  23.800  17.820  1.00  0.00            
ATOM    100  O24 ACD     1      10.870  24.870  18.620  1.00  0.00            
ATOM    101  C30 ACD     1      10.480  23.220  16.950  1.00  0.00            
ATOM    102  H48 ACD     1      10.560  22.140  16.820  1.00  0.00            
ATOM    103  H49 ACD     1       9.430  23.220  17.280  1.00  0.00            
ATOM    104  O25 ACD     1      10.660  23.870  15.710  1.00  0.00            
ATOM    105  H50 ACD     1       9.870  23.650  15.200  1.00  0.00            
ATOM    106  C31 ACD     1      12.000  23.100  20.600  1.00  0.00            
ATOM    107  H51 ACD     1      13.080  22.980  20.690  1.00  0.00            
ATOM    108  O26 ACD     1      11.470  22.230  21.610  1.00  0.00            
ATOM    109  H52 ACD     1      11.670  21.330  21.370  1.00  0.00            
ATOM    110  C32 ACD     1      11.590  24.560  20.860  1.00  0.00            
ATOM    111  H53 ACD     1      10.560  24.410  21.180  1.00  0.00            
ATOM    112  O27 ACD     1      12.290  25.220  21.880  1.00  0.00            
ATOM    113  H54 ACD     1      13.220  25.250  21.620  1.00  0.00            
ATOM    114  C33 ACD     1      11.620  25.470  19.660  1.00  0.00            
ATOM    115  H55 ACD     1      11.210  26.460  19.870  1.00  0.00            
ATOM    116  O28 ACD     1      12.930  25.650  19.250  1.00  0.00            
ATOM    117  C34 ACD     1      13.730  26.790  19.540  1.00  0.00            
ATOM    118  H56 ACD     1      13.350  27.450  20.340  1.00  0.00            
ATOM    119  C35 ACD     1      15.100  26.310  20.070  1.00  0.00            
ATOM    120  H57 ACD     1      15.590  25.600  19.400  1.00  0.00            
ATOM    121  O29 ACD     1      14.880  25.590  21.290  1.00  0.00            
ATOM    122  H58 ACD     1      15.690  25.440  21.770  1.00  0.00            
ATOM    123  C36 ACD     1      16.060  27.450  20.420  1.00  0.00            
ATOM    124  H59 ACD     1      15.630  28.200  21.100  1.00  0.00            
ATOM    125  O30 ACD     1      17.320  26.900  20.710  1.00  0.00            
ATOM    126  H60 ACD     1      17.770  26.940  19.860  1.00  0.00            
ATOM    127  O1  HC9     2      14.370  23.150  16.330  1.00  0.00            
ATOM    128  N1  HC9     2      15.320  23.900  16.450  1.00  0.00            
ATOM    129  O2  HC9     2      15.420  24.980  15.840  1.00  0.00            
ATOM    130  C1  HC9     2      16.210  23.650  17.630  1.00  0.00            
ATOM    131  C2  HC9     2      15.890  22.800  18.670  1.00  0.00            
ATOM    132  C3  HC9     2      16.720  22.660  19.820  1.00  0.00            
ATOM    133  C4  HC9     2      17.950  23.320  19.900  1.00  0.00            
ATOM    134  O3  HC9     2      18.760  23.130  20.970  1.00  0.00            
ATOM    135  C5  HC9     2      18.290  24.140  18.870  1.00  0.00            
ATOM    136  C6  HC9     2      17.490  24.240  17.690  1.00  0.00            
ATOM    137  H1  HC9     2      14.930  22.290  18.650  1.00  0.00            
ATOM    138  H2  HC9     2      16.360  22.030  20.640  1.00  0.00            
ATOM    139  H3  HC9     2      18.340  22.380  21.420  1.00  0.00            
ATOM    140  H4  HC9     2      19.300  24.540  18.740  1.00  0.00            
ATOM    141  H5  HC9     2      17.910  24.790  16.850  1.00  0.00            
TER
ENDMDL
MODEL        1
ATOM      1  H1  ACD     1       4.360  33.920  21.170  1.00  0.00            
ATOM      2  O1  ACD     1       5.060  34.550  20.990  1.00  0.00            
ATOM      3  C1  ACD     1       6.050  33.980  20.220  1.00  0.00            
ATOM      4  H2  ACD     1       7.030  34.110  20.700  1.00  0.00            
ATOM      5  H3  ACD     1       6.010  34.460  19.240  1.00  0.00            
ATOM      6  C2  ACD     1       5.680  32.490  19.920  1.00  0.00            
ATOM      7  H4  ACD     1       5.430  32.020  20.880  1.00  0.00            
ATOM      8  O2  ACD     1       4.510  32.500  19.160  1.00  0.00            
ATOM      9  C3  ACD     1       3.900  31.230  18.880  1.00  0.00            
ATOM     10  H5  ACD     1       2.870  31.420  18.570  1.00  0.00            
ATOM     11  O3  ACD     1       3.930  30.370  20.060  1.00  0.00            
ATOM     12  C4  ACD     1       2.690  29.730  20.400  1.00  0.00            
ATOM     13  H6  ACD     1       1.880  29.790  19.660  1.00  0.00            
ATOM     14  C5  ACD     1       2.950  28.250  20.490  1.00  0.00            
ATOM     15  H7  ACD     1       3.890  28.120  21.050  1.00  0.00            
ATOM     16  O4  ACD     1       3.240  27.790  19.170  1.00  0.00            
ATOM     17  H8  ACD     1       3.620  26.910  19.230  1.00  0.00            
ATOM     18  C6  ACD     1       1.820  27.500  21.150  1.00  0.00            
ATOM     19  H9  ACD     1       1.090  27.750  20.370  1.00  0.00            
ATOM     20  O5  ACD     1       2.010  26.060  21.270  1.00  0.00            
ATOM     21  H10 ACD     1       2.530  25.970  22.070  1.00  0.00            
ATOM     22  C7  ACD     1       1.470  28.100  22.510  1.00  0.00            
ATOM     23  H11 ACD     1       0.630  27.510  22.890  1.00  0.00            
ATOM     24  O6  ACD     1       1.190  29.480  22.350  1.00  0.00            
ATOM     25  C8  ACD     1       2.220  30.310  21.760  1.00  0.00            
ATOM     26  H12 ACD     1       3.160  30.310  22.330  1.00  0.00            
ATOM     27  C9  ACD     1       1.760  31.770  21.620  1.00  0.00            
ATOM     28  H13 ACD     1       2.330  32.270  20.830  1.00  0.00            
ATOM     29  H14 ACD     1       0.710  31.650  21.290  1.00  0.00            
ATOM     30  O7  ACD     1       1.560  32.290  22.900  1.00  0.00            
ATOM     31  H15 ACD     1       0.840  31.810  23.300  1.00  0.00            
ATOM     32  O8  ACD     1       2.550  27.900  23.400  1.00  0.00            
ATOM     33  C10 ACD     1       2.310  27.250  24.680  1.00  0.00            
ATOM     34  H16 ACD     1       1.270  26.960  24.830  1.00  0.00            
ATOM     35  C11 ACD     1       3.130  26.040  24.840  1.00  0.00            
ATOM     36  H17 ACD     1       4.180  26.200  24.580  1.00  0.00            
ATOM     37  O9  ACD     1       2.530  25.090  24.030  1.00  0.00            
ATOM     38  H18 ACD     1       1.580  25.100  24.100  1.00  0.00            
ATOM     39  C12 ACD     1       3.120  25.490  26.270  1.00  0.00            
ATOM     40  H19 ACD     1       2.090  25.200  26.520  1.00  0.00            
ATOM     41  O10 ACD     1       3.940  24.310  26.340  1.00  0.00            
ATOM     42  H20 ACD     1       4.870  24.500  26.200  1.00  0.00            
ATOM     43  C13 ACD     1       3.500  26.560  27.300  1.00  0.00            
ATOM     44  H21 ACD     1       3.340  26.120  28.290  1.00  0.00            
ATOM     45  O11 ACD     1       2.720  27.720  27.070  1.00  0.00            
ATOM     46  C14 ACD     1       2.790  28.280  25.740  1.00  0.00            
ATOM     47  H22 ACD     1       3.830  28.470  25.420  1.00  0.00            
ATOM     48  C15 ACD     1       1.910  29.500  25.690  1.00  0.00            
ATOM     49  H23 ACD     1       2.250  30.170  26.500  1.00  0.00            
ATOM     50  H24 ACD     1       2.130  30.020  24.750  1.00  0.00            
ATOM     51  O12 ACD     1       0.480  29.260  25.690  1.00  0.00            
ATOM     52  H25 ACD     1       0.120  30.060  25.300  1.00  0.00            
ATOM     53  O13 ACD     1       4.890  26.870  27.220  1.00  0.00            
ATOM     54  C16 ACD     1       5.650  27.260  28.340  1.00  0.00            
ATOM     55  H26 ACD     1       5.230  27.100  29.340  1.00  0.00            
ATOM     56  C17 ACD     1       7.010  26.570  28.290  1.00  0.00            
ATOM     57  H27 ACD     1       7.260  26.490  27.220  1.00  0.00            
ATOM     58  O14 ACD     1       6.860  25.220  28.860  1.00  0.00            
ATOM     59  H28 ACD     1       7.730  24.940  29.160  1.00  0.00            
ATOM     60  C18 ACD     1       8.160  27.300  28.950  1.00  0.00            
ATOM     61  H29 ACD     1       7.910  27.330  30.020  1.00  0.00            
ATOM     62  O15 ACD     1       9.480  26.800  28.770  1.00  0.00            
ATOM     63  H30 ACD     1       9.580  27.010  27.840  1.00  0.00            
ATOM     64  C19 ACD     1       8.190  28.810  28.490  1.00  0.00            
ATOM     65  H31 ACD     1       8.960  29.360  29.040  1.00  0.00            
ATOM     66  O16 ACD     1       6.870  29.310  28.850  1.00  0.00            
ATOM     67  C20 ACD     1       5.700  28.760  28.210  1.00  0.00            
ATOM     68  H32 ACD     1       5.780  28.910  27.120  1.00  0.00            
ATOM     69  C21 ACD     1       4.570  29.440  28.930  1.00  0.00            
ATOM     70  H33 ACD     1       3.680  28.800  29.000  1.00  0.00            
ATOM     71  H34 ACD     1       4.900  29.710  29.940  1.00  0.00            
ATOM     72  O17 ACD     1       4.260  30.670  28.200  1.00  0.00            
ATOM     73  H35 ACD     1       5.110  30.990  27.890  1.00  0.00            
ATOM     74  O18 ACD     1       8.480  28.870  27.140  1.00  0.00            
ATOM     75  C22 ACD     1       9.670  29.480  26.680  1.00  0.00            
ATOM     76  H36 ACD     1      10.370  29.610  27.520  1.00  0.00            
ATOM     77  C23 ACD     1      10.260  28.590  25.600  1.00  0.00            
ATOM     78  H37 ACD     1       9.510  28.540  24.790  1.00  0.00            
ATOM     79  O19 ACD     1      10.420  27.220  26.100  1.00  0.00            
ATOM     80  H38 ACD     1      10.810  26.860  25.310  1.00  0.00            
ATOM     81  C24 ACD     1      11.490  29.170  24.950  1.00  0.00            
ATOM     82  H39 ACD     1      12.310  29.430  25.630  1.00  0.00            
ATOM     83  O20 ACD     1      12.170  28.410  23.960  1.00  0.00            
ATOM     84  H40 ACD     1      12.080  28.850  23.110  1.00  0.00            
ATOM     85  C25 ACD     1      11.130  30.580  24.390  1.00  0.00            
ATOM     86  H41 ACD     1      12.010  31.140  24.050  1.00  0.00            
ATOM     87  O21 ACD     1      10.570  31.320  25.440  1.00  0.00            
ATOM     88  C26 ACD     1       9.310  30.780  26.020  1.00  0.00            
ATOM     89  H42 ACD     1       8.540  30.640  25.260  1.00  0.00            
ATOM     90  C27 ACD     1       8.640  31.750  26.990  1.00  0.00            
ATOM     91  H43 ACD     1       7.820  31.190  27.460  1.00  0.00            
ATOM     92  H44 ACD     1       9.270  32.050  27.830  1.00  0.00            
ATOM     93  O22 ACD     1       8.180  32.950  26.330  1.00  0.00            
ATOM     94  H45 ACD     1       7.610  32.710  25.590  1.00  0.00            
ATOM     95  O23 ACD     1      10.200  30.460  23.380  1.00  0.00            
ATOM     96  C28 ACD     1      10.380  31.210  22.210  1.00  0.00            
ATOM     97  H46 ACD     1      11.410  31.580  22.130  1.00  0.00            
ATOM     98  C29 ACD     1       9.320  32.300  22.160  1.00  0.00            
ATOM     99  H47 ACD     1       8.350  31.810  22.290  1.00  0.00            
ATOM    100  O24 ACD     1       9.260  32.820  20.770  1.00  0.00            
ATOM    101  C30 ACD     1       9.550  33.480  23.100  1.00  0.00            
ATOM    102  H48 ACD     1       9.900  33.170  24.090  1.00  0.00            
ATOM    103  H49 ACD     1      10.250  34.170  22.610  1.00  0.00            
ATOM    104  O25 ACD     1       8.360  34.300  23.270  1.00  0.00            
ATOM    105  H50 ACD     1       8.260  34.760  22.430  1.00  0.00            
ATOM    106  C31 ACD     1      10.270  30.170  21.070  1.00  0.00            
ATOM    107  H51 ACD     1       9.340  29.660  21.360  1.00  0.00            
ATOM    108  O26 ACD     1      11.310  29.210  21.160  1.00  0.00            
ATOM    109  H52 ACD     1      11.170  28.530  20.490  1.00  0.00            
ATOM    110  C32 ACD     1      10.090  30.870  19.770  1.00  0.00            
ATOM    111  H53 ACD     1      11.000  31.460  19.610  1.00  0.00            
ATOM    112  O27 ACD     1       9.740  30.020  18.600  1.00  0.00            
ATOM    113  H54 ACD     1       8.780  29.910  18.600  1.00  0.00            
ATOM    114  C33 ACD     1       8.970  31.870  19.730  1.00  0.00            
ATOM    115  H55 ACD     1       9.060  32.420  18.790  1.00  0.00            
ATOM    116  O28 ACD     1       7.750  31.180  19.890  1.00  0.00            
ATOM    117  C34 ACD     1       6.740  31.700  19.090  1.00  0.00            
ATOM    118  H56 ACD     1       7.200  32.370  18.350  1.00  0.00            
ATOM    119  C35 ACD     1       6.170  30.420  18.370  1.00  0.00            
ATOM    120  H57 ACD     1       6.220  29.670  19.170  1.00  0.00            
ATOM    121  O29 ACD     1       7.130  29.960  17.510  1.00  0.00            
ATOM    122  H58 ACD     1       6.890  29.120  17.110  1.00  0.00            
ATOM    123  C36 ACD     1       4.750  30.590  17.760  1.00  0.00            
ATOM    124  H59 ACD     1       4.710  31.290  16.910  1.00  0.00            
ATOM    125  O30 ACD     1       4.140  29.380  17.360  1.00  0.00            
ATOM    126  H60 ACD     1       3.930  28.890  18.160  1.00  0.00            
ATOM    127  O1  HC9     2       5.530  30.660  25.320  1.00  0.00            
ATOM    128  N1  HC9     2       5.790  30.650  24.080  1.00  0.00            
ATOM    129  O2  HC9     2       5.640  31.660  23.390  1.00  0.00            
ATOM    130  C1  HC9     2       6.370  29.380  23.470  1.00  0.00            
ATOM    131  C2  HC9     2       6.310  29.090  22.070  1.00  0.00            
ATOM    132  C3  HC9     2       6.930  27.930  21.590  1.00  0.00            
ATOM    133  C4  HC9     2       7.480  26.970  22.470  1.00  0.00            
ATOM    134  O3  HC9     2       8.040  25.760  22.130  1.00  0.00            
ATOM    135  C5  HC9     2       7.490  27.270  23.850  1.00  0.00            
ATOM    136  C6  HC9     2       6.870  28.440  24.380  1.00  0.00            
ATOM    137  H1  HC9     2       5.890  29.790  21.350  1.00  0.00            
ATOM    138  H2  HC9     2       6.990  27.610  20.550  1.00  0.00            
ATOM    139  H3  HC9     2       8.220  25.770  21.170  1.00  0.00            
ATOM    140  H4  HC9     2       7.970  26.550  24.500  1.00  0.00            
ATOM    141  H5  HC9     2       6.790  28.640  25.450  1.00  0.00            
TER
ENDMDL
MODEL        1
ATOM      1  H1  ACD     1      13.390  30.480  22.290  1.00  0.00            
ATOM      2  O1  ACD     1      13.280  31.400  22.550  1.00  0.00            
ATOM      3  C1  ACD     1      12.950  31.310  23.850  1.00  0.00            
ATOM      4  H2  ACD     1      13.050  32.370  24.120  1.00  0.00            
ATOM      5  H3  ACD     1      13.750  30.750  24.340  1.00  0.00            
ATOM      6  C2  ACD     1      11.600  30.610  24.210  1.00  0.00            
ATOM      7  H4  ACD     1      10.790  31.210  23.780  1.00  0.00            
ATOM      8  O2  ACD     1      11.600  29.240  23.680  1.00  0.00            
ATOM      9  C3  ACD     1      10.390  28.460  23.940  1.00  0.00            
ATOM     10  H5  ACD     1      10.650  27.470  23.530  1.00  0.00            
ATOM     11  O3  ACD     1       9.310  29.070  23.250  1.00  0.00            
ATOM     12  C4  ACD     1       8.890  28.390  22.080  1.00  0.00            
ATOM     13  H6  ACD     1       9.470  27.470  21.970  1.00  0.00            
ATOM     14  C5  ACD     1       7.380  28.190  22.190  1.00  0.00            
ATOM     15  H7  ACD     1       6.970  29.180  22.380  1.00  0.00            
ATOM     16  O4  ACD     1       7.060  27.350  23.320  1.00  0.00            
ATOM     17  H8  ACD     1       7.720  27.580  23.970  1.00  0.00            
ATOM     18  C6  ACD     1       6.860  27.600  20.910  1.00  0.00            
ATOM     19  H9  ACD     1       7.250  26.580  20.820  1.00  0.00            
ATOM     20  O5  ACD     1       5.430  27.550  20.900  1.00  0.00            
ATOM     21  H10 ACD     1       5.240  28.280  20.310  1.00  0.00            
ATOM     22  C7  ACD     1       7.350  28.410  19.700  1.00  0.00            
ATOM     23  H11 ACD     1       7.270  28.000  18.690  1.00  0.00            
ATOM     24  O6  ACD     1       8.790  28.580  19.720  1.00  0.00            
ATOM     25  C8  ACD     1       9.170  29.300  20.880  1.00  0.00            
ATOM     26  H12 ACD     1       8.750  30.310  20.940  1.00  0.00            
ATOM     27  C9  ACD     1      10.640  29.500  20.600  1.00  0.00            
ATOM     28  H13 ACD     1      11.170  29.900  21.480  1.00  0.00            
ATOM     29  H14 ACD     1      11.020  28.500  20.340  1.00  0.00            
ATOM     30  O7  ACD     1      10.920  30.410  19.530  1.00  0.00            
ATOM     31  H15 ACD     1      11.830  30.230  19.280  1.00  0.00            
ATOM     32  O8  ACD     1       6.710  29.600  19.830  1.00  0.00            
ATOM     33  C10 ACD     1       6.180  30.160  18.650  1.00  0.00            
ATOM     34  H16 ACD     1       6.060  29.430  17.850  1.00  0.00            
ATOM     35  C11 ACD     1       4.730  30.520  19.160  1.00  0.00            
ATOM     36  H17 ACD     1       4.810  30.820  20.210  1.00  0.00            
ATOM     37  O9  ACD     1       3.990  29.300  19.230  1.00  0.00            
ATOM     38  H18 ACD     1       3.190  29.340  19.770  1.00  0.00            
ATOM     39  C12 ACD     1       4.020  31.720  18.460  1.00  0.00            
ATOM     40  H19 ACD     1       3.790  31.550  17.400  1.00  0.00            
ATOM     41  O10 ACD     1       2.810  32.070  19.170  1.00  0.00            
ATOM     42  H20 ACD     1       3.060  32.370  20.050  1.00  0.00            
ATOM     43  C13 ACD     1       4.970  32.920  18.460  1.00  0.00            
ATOM     44  H21 ACD     1       4.600  33.760  17.860  1.00  0.00            
ATOM     45  O11 ACD     1       6.150  32.490  17.680  1.00  0.00            
ATOM     46  C14 ACD     1       6.890  31.420  18.280  1.00  0.00            
ATOM     47  H22 ACD     1       7.390  31.830  19.170  1.00  0.00            
ATOM     48  C15 ACD     1       8.020  31.060  17.340  1.00  0.00            
ATOM     49  H23 ACD     1       8.740  31.890  17.260  1.00  0.00            
ATOM     50  H24 ACD     1       8.700  30.280  17.700  1.00  0.00            
ATOM     51  O12 ACD     1       7.560  30.690  16.020  1.00  0.00            
ATOM     52  H25 ACD     1       7.470  29.770  15.780  1.00  0.00            
ATOM     53  O13 ACD     1       5.280  33.260  19.840  1.00  0.00            
ATOM     54  C16 ACD     1       4.980  34.530  20.380  1.00  0.00            
ATOM     55  H26 ACD     1       4.140  34.990  19.850  1.00  0.00            
ATOM     56  C17 ACD     1       4.500  34.380  21.860  1.00  0.00            
ATOM     57  H27 ACD     1       5.250  33.810  22.420  1.00  0.00            
ATOM     58  O14 ACD     1       3.280  33.670  21.940  1.00  0.00            
ATOM     59  H28 ACD     1       2.750  33.980  22.680  1.00  0.00            
ATOM     60  C18 ACD     1       4.460  35.740  22.480  1.00  0.00            
ATOM     61  H29 ACD     1       3.660  36.260  21.940  1.00  0.00            
ATOM     62  O15 ACD     1       4.220  35.660  23.880  1.00  0.00            
ATOM     63  H30 ACD     1       4.840  36.180  24.390  1.00  0.00            
ATOM     64  C19 ACD     1       5.720  36.500  22.380  1.00  0.00            
ATOM     65  H31 ACD     1       5.770  37.540  22.740  1.00  0.00            
ATOM     66  O16 ACD     1       6.220  36.530  21.060  1.00  0.00            
ATOM     67  C20 ACD     1       6.310  35.320  20.390  1.00  0.00            
ATOM     68  H32 ACD     1       6.980  34.640  20.930  1.00  0.00            
ATOM     69  C21 ACD     1       6.950  35.660  19.110  1.00  0.00            
ATOM     70  H33 ACD     1       7.670  36.480  19.170  1.00  0.00            
ATOM     71  H34 ACD     1       7.450  34.790  18.670  1.00  0.00            
ATOM     72  O17 ACD     1       5.860  36.110  18.210  1.00  0.00            
ATOM     73  H35 ACD     1       6.150  35.860  17.320  1.00  0.00            
ATOM     74  O18 ACD     1       6.760  35.880  23.160  1.00  0.00            
ATOM     75  C22 ACD     1       7.600  36.720  23.950  1.00  0.00            
ATOM     76  H36 ACD     1       7.480  37.750  23.590  1.00  0.00            
ATOM     77  C23 ACD     1       7.200  36.510  25.430  1.00  0.00            
ATOM     78  H37 ACD     1       7.360  35.440  25.640  1.00  0.00            
ATOM     79  O19 ACD     1       5.890  36.940  25.830  1.00  0.00            
ATOM     80  H38 ACD     1       5.980  37.070  26.780  1.00  0.00            
ATOM     81  C24 ACD     1       8.180  37.380  26.210  1.00  0.00            
ATOM     82  H39 ACD     1       8.130  38.390  25.800  1.00  0.00            
ATOM     83  O20 ACD     1       7.790  37.350  27.570  1.00  0.00            
ATOM     84  H40 ACD     1       8.430  37.910  28.020  1.00  0.00            
ATOM     85  C25 ACD     1       9.600  36.910  26.010  1.00  0.00            
ATOM     86  H41 ACD     1      10.310  37.440  26.640  1.00  0.00            
ATOM     87  O21 ACD     1       9.880  37.090  24.640  1.00  0.00            
ATOM     88  C26 ACD     1       9.060  36.280  23.720  1.00  0.00            
ATOM     89  H42 ACD     1       9.150  35.200  23.890  1.00  0.00            
ATOM     90  C27 ACD     1       9.600  36.550  22.290  1.00  0.00            
ATOM     91  H43 ACD     1       8.770  36.400  21.580  1.00  0.00            
ATOM     92  H44 ACD     1       9.700  37.640  22.250  1.00  0.00            
ATOM     93  O22 ACD     1      10.870  35.890  21.970  1.00  0.00            
ATOM     94  H45 ACD     1      10.750  34.940  21.880  1.00  0.00            
ATOM     95  O23 ACD     1       9.760  35.500  26.440  1.00  0.00            
ATOM     96  C28 ACD     1      10.940  35.120  26.980  1.00  0.00            
ATOM     97  H46 ACD     1      11.480  35.970  27.420  1.00  0.00            
ATOM     98  C29 ACD     1      11.800  34.620  25.730  1.00  0.00            
ATOM     99  H47 ACD     1      11.120  34.240  24.960  1.00  0.00            
ATOM    100  O24 ACD     1      12.740  33.540  26.050  1.00  0.00            
ATOM    101  C30 ACD     1      12.680  35.710  25.090  1.00  0.00            
ATOM    102  H48 ACD     1      12.170  36.680  25.110  1.00  0.00            
ATOM    103  H49 ACD     1      13.600  35.880  25.660  1.00  0.00            
ATOM    104  O25 ACD     1      13.060  35.540  23.720  1.00  0.00            
ATOM    105  H50 ACD     1      12.270  35.410  23.170  1.00  0.00            
ATOM    106  C31 ACD     1      10.620  34.020  27.980  1.00  0.00            
ATOM    107  H51 ACD     1       9.730  33.550  27.550  1.00  0.00            
ATOM    108  O26 ACD     1      10.240  34.550  29.320  1.00  0.00            
ATOM    109  H52 ACD     1       9.850  33.780  29.740  1.00  0.00            
ATOM    110  C32 ACD     1      11.800  33.070  28.110  1.00  0.00            
ATOM    111  H53 ACD     1      12.610  33.570  28.650  1.00  0.00            
ATOM    112  O27 ACD     1      11.240  31.940  28.810  1.00  0.00            
ATOM    113  H54 ACD     1      10.830  31.310  28.210  1.00  0.00            
ATOM    114  C33 ACD     1      12.280  32.490  26.810  1.00  0.00            
ATOM    115  H55 ACD     1      13.120  31.800  26.920  1.00  0.00            
ATOM    116  O28 ACD     1      11.140  31.870  26.220  1.00  0.00            
ATOM    117  C34 ACD     1      11.290  30.560  25.710  1.00  0.00            
ATOM    118  H56 ACD     1      12.090  30.070  26.290  1.00  0.00            
ATOM    119  C35 ACD     1       9.980  29.790  26.020  1.00  0.00            
ATOM    120  H57 ACD     1       9.080  30.320  25.690  1.00  0.00            
ATOM    121  O29 ACD     1       9.870  29.740  27.460  1.00  0.00            
ATOM    122  H58 ACD     1       9.000  29.410  27.700  1.00  0.00            
ATOM    123  C36 ACD     1       9.970  28.390  25.400  1.00  0.00            
ATOM    124  H59 ACD     1      10.740  27.760  25.850  1.00  0.00            
ATOM    125  O30 ACD     1       8.790  27.650  25.560  1.00  0.00            
ATOM    126  H60 ACD     1       8.480  27.700  26.460  1.00  0.00            
ATOM    127  O1  HC9     2      10.350  33.150  22.500  1.00  0.00            
ATOM    128  N1  HC9     2       9.280  32.900  22.020  1.00  0.00            
ATOM    129  O2  HC9     2       9.020  32.960  20.840  1.00  0.00            
ATOM    130  C1  HC9     2       8.190  32.440  22.910  1.00  0.00            
ATOM    131  C2  HC9     2       8.420  32.520  24.350  1.00  0.00            
ATOM    132  C3  HC9     2       7.310  32.200  25.140  1.00  0.00            
ATOM    133  C4  HC9     2       6.200  31.530  24.680  1.00  0.00            
ATOM    134  O3  HC9     2       5.210  31.230  25.560  1.00  0.00            
ATOM    135  C5  HC9     2       6.020  31.310  23.280  1.00  0.00            
ATOM    136  C6  HC9     2       6.980  31.840  22.390  1.00  0.00            
ATOM    137  H1  HC9     2       9.300  32.920  24.840  1.00  0.00            
ATOM    138  H2  HC9     2       7.350  32.350  26.210  1.00  0.00            
ATOM    139  H3  HC9     2       4.490  30.750  25.120  1.00  0.00            
ATOM    140  H4  HC9     2       5.090  30.840  22.970  1.00  0.00            
ATOM    141  H5  HC9     2       6.810  31.920  21.320  1.00  0.00            
TER
ENDMDL
MODEL        1
ATOM      1  H1  ACD     1      20.960  31.020  12.380  1.00  0.00            
ATOM      2  O1  ACD     1      21.220  30.390  13.060  1.00  0.00            
ATOM      3  C1  ACD     1      20.150  30.470  13.980  1.00  0.00            
ATOM      4  H2  ACD     1      19.980  31.490  14.350  1.00  0.00            
ATOM      5  H3  ACD     1      20.380  29.940  14.910  1.00  0.00            
ATOM      6  C2  ACD     1      18.890  29.780  13.340  1.00  0.00            
ATOM      7  H4  ACD     1      18.200  29.610  14.180  1.00  0.00            
ATOM      8  O2  ACD     1      18.270  30.630  12.360  1.00  0.00            
ATOM      9  C3  ACD     1      17.040  30.110  11.770  1.00  0.00            
ATOM     10  H5  ACD     1      16.780  30.850  11.010  1.00  0.00            
ATOM     11  O3  ACD     1      15.950  29.850  12.790  1.00  0.00            
ATOM     12  C4  ACD     1      14.910  30.770  12.690  1.00  0.00            
ATOM     13  H6  ACD     1      14.910  31.150  11.660  1.00  0.00            
ATOM     14  C5  ACD     1      13.630  29.900  12.740  1.00  0.00            
ATOM     15  H7  ACD     1      13.870  29.080  13.440  1.00  0.00            
ATOM     16  O4  ACD     1      13.360  29.430  11.440  1.00  0.00            
ATOM     17  H8  ACD     1      13.840  28.600  11.370  1.00  0.00            
ATOM     18  C6  ACD     1      12.440  30.700  13.270  1.00  0.00            
ATOM     19  H9  ACD     1      12.090  31.390  12.490  1.00  0.00            
ATOM     20  O5  ACD     1      11.310  29.910  13.590  1.00  0.00            
ATOM     21  H10 ACD     1      11.580  28.990  13.640  1.00  0.00            
ATOM     22  C7  ACD     1      12.820  31.500  14.480  1.00  0.00            
ATOM     23  H11 ACD     1      11.920  32.080  14.700  1.00  0.00            
ATOM     24  O6  ACD     1      13.780  32.390  14.130  1.00  0.00            
ATOM     25  C8  ACD     1      15.080  31.840  13.720  1.00  0.00            
ATOM     26  H12 ACD     1      15.590  31.400  14.580  1.00  0.00            
ATOM     27  C9  ACD     1      15.930  32.900  13.150  1.00  0.00            
ATOM     28  H13 ACD     1      16.020  33.720  13.880  1.00  0.00            
ATOM     29  H14 ACD     1      16.970  32.550  13.100  1.00  0.00            
ATOM     30  O7  ACD     1      15.550  33.450  11.860  1.00  0.00            
ATOM     31  H15 ACD     1      14.680  33.840  11.810  1.00  0.00            
ATOM     32  O8  ACD     1      13.240  30.610  15.560  1.00  0.00            
ATOM     33  C10 ACD     1      12.810  30.990  16.860  1.00  0.00            
ATOM     34  H16 ACD     1      12.100  31.830  16.820  1.00  0.00            
ATOM     35  C11 ACD     1      12.020  29.680  17.270  1.00  0.00            
ATOM     36  H17 ACD     1      12.670  28.820  17.050  1.00  0.00            
ATOM     37  O9  ACD     1      10.710  29.680  16.690  1.00  0.00            
ATOM     38  H18 ACD     1      10.900  29.620  15.750  1.00  0.00            
ATOM     39  C12 ACD     1      11.960  29.640  18.820  1.00  0.00            
ATOM     40  H19 ACD     1      11.300  30.480  19.090  1.00  0.00            
ATOM     41  O10 ACD     1      11.460  28.410  19.250  1.00  0.00            
ATOM     42  H20 ACD     1      10.650  28.230  18.760  1.00  0.00            
ATOM     43  C13 ACD     1      13.340  29.940  19.350  1.00  0.00            
ATOM     44  H21 ACD     1      13.210  30.220  20.400  1.00  0.00            
ATOM     45  O11 ACD     1      13.890  31.180  18.940  1.00  0.00            
ATOM     46  C14 ACD     1      14.140  31.210  17.580  1.00  0.00            
ATOM     47  H22 ACD     1      14.890  30.450  17.330  1.00  0.00            
ATOM     48  C15 ACD     1      14.710  32.600  17.320  1.00  0.00            
ATOM     49  H23 ACD     1      15.350  32.730  18.200  1.00  0.00            
ATOM     50  H24 ACD     1      15.340  32.480  16.430  1.00  0.00            
ATOM     51  O12 ACD     1      13.720  33.530  17.150  1.00  0.00            
ATOM     52  H25 ACD     1      13.350  33.680  18.020  1.00  0.00            
ATOM     53  O13 ACD     1      14.280  28.850  19.190  1.00  0.00            
ATOM     54  C16 ACD     1      14.790  28.340  20.420  1.00  0.00            
ATOM     55  H26 ACD     1      14.120  28.590  21.250  1.00  0.00            
ATOM     56  C17 ACD     1      14.680  26.780  20.330  1.00  0.00            
ATOM     57  H27 ACD     1      15.290  26.550  19.450  1.00  0.00            
ATOM     58  O14 ACD     1      13.360  26.300  20.070  1.00  0.00            
ATOM     59  H28 ACD     1      12.790  26.990  19.720  1.00  0.00            
ATOM     60  C18 ACD     1      15.390  26.100  21.550  1.00  0.00            
ATOM     61  H29 ACD     1      14.860  26.390  22.470  1.00  0.00            
ATOM     62  O15 ACD     1      15.280  24.650  21.350  1.00  0.00            
ATOM     63  H30 ACD     1      14.470  24.440  20.880  1.00  0.00            
ATOM     64  C19 ACD     1      16.810  26.700  21.640  1.00  0.00            
ATOM     65  H31 ACD     1      17.290  26.390  22.570  1.00  0.00            
ATOM     66  O16 ACD     1      16.770  28.170  21.790  1.00  0.00            
ATOM     67  C20 ACD     1      16.230  28.870  20.650  1.00  0.00            
ATOM     68  H32 ACD     1      16.910  28.550  19.840  1.00  0.00            
ATOM     69  C21 ACD     1      16.550  30.330  20.680  1.00  0.00            
ATOM     70  H33 ACD     1      17.580  30.640  20.920  1.00  0.00            
ATOM     71  H34 ACD     1      16.220  30.760  19.720  1.00  0.00            
ATOM     72  O17 ACD     1      15.840  31.040  21.680  1.00  0.00            
ATOM     73  H35 ACD     1      15.770  31.910  21.290  1.00  0.00            
ATOM     74  O18 ACD     1      17.570  26.370  20.500  1.00  0.00            
ATOM     75  C22 ACD     1      18.700  25.540  20.650  1.00  0.00            
ATOM     76  H36 ACD     1      18.890  25.160  21.660  1.00  0.00            
ATOM     77  C23 ACD     1      18.530  24.290  19.880  1.00  0.00            
ATOM     78  H37 ACD     1      17.910  24.480  18.990  1.00  0.00            
ATOM     79  O19 ACD     1      17.740  23.410  20.690  1.00  0.00            
ATOM     80  H38 ACD     1      16.900  23.870  20.740  1.00  0.00            
ATOM     81  C24 ACD     1      19.820  23.690  19.330  1.00  0.00            
ATOM     82  H39 ACD     1      20.310  23.240  20.200  1.00  0.00            
ATOM     83  O20 ACD     1      19.430  22.650  18.380  1.00  0.00            
ATOM     84  H40 ACD     1      19.430  21.790  18.810  1.00  0.00            
ATOM     85  C25 ACD     1      20.680  24.750  18.720  1.00  0.00            
ATOM     86  H41 ACD     1      21.620  24.320  18.360  1.00  0.00            
ATOM     87  O21 ACD     1      20.990  25.660  19.730  1.00  0.00            
ATOM     88  C26 ACD     1      19.840  26.390  20.170  1.00  0.00            
ATOM     89  H42 ACD     1      19.470  26.990  19.340  1.00  0.00            
ATOM     90  C27 ACD     1      20.260  27.350  21.310  1.00  0.00            
ATOM     91  H43 ACD     1      20.960  28.070  20.880  1.00  0.00            
ATOM     92  H44 ACD     1      19.350  27.910  21.560  1.00  0.00            
ATOM     93  O22 ACD     1      20.870  26.650  22.400  1.00  0.00            
ATOM     94  H45 ACD     1      20.640  27.070  23.230  1.00  0.00            
ATOM     95  O23 ACD     1      19.960  25.350  17.590  1.00  0.00            
ATOM     96  C28 ACD     1      20.640  25.600  16.390  1.00  0.00            
ATOM     97  H46 ACD     1      21.590  25.060  16.480  1.00  0.00            
ATOM     98  C29 ACD     1      20.930  27.120  16.140  1.00  0.00            
ATOM     99  H47 ACD     1      20.000  27.700  16.180  1.00  0.00            
ATOM    100  O24 ACD     1      21.530  27.120  14.820  1.00  0.00            
ATOM    101  C30 ACD     1      21.830  27.670  17.250  1.00  0.00            
ATOM    102  H48 ACD     1      21.310  27.490  18.200  1.00  0.00            
ATOM    103  H49 ACD     1      22.670  26.980  17.380  1.00  0.00            
ATOM    104  O25 ACD     1      22.130  29.090  17.180  1.00  0.00            
ATOM    105  H50 ACD     1      22.440  29.190  16.270  1.00  0.00            
ATOM    106  C31 ACD     1      19.740  25.010  15.330  1.00  0.00            
ATOM    107  H51 ACD     1      18.820  25.570  15.550  1.00  0.00            
ATOM    108  O26 ACD     1      19.570  23.600  15.520  1.00  0.00            
ATOM    109  H52 ACD     1      19.310  23.380  16.420  1.00  0.00            
ATOM    110  C32 ACD     1      20.280  25.320  13.950  1.00  0.00            
ATOM    111  H53 ACD     1      21.230  24.810  13.770  1.00  0.00            
ATOM    112  O27 ACD     1      19.340  24.860  12.900  1.00  0.00            
ATOM    113  H54 ACD     1      19.080  23.940  13.030  1.00  0.00            
ATOM    114  C33 ACD     1      20.600  26.780  13.760  1.00  0.00            
ATOM    115  H55 ACD     1      21.160  26.970  12.840  1.00  0.00            
ATOM    116  O28 ACD     1      19.440  27.560  13.840  1.00  0.00            
ATOM    117  C34 ACD     1      19.190  28.430  12.740  1.00  0.00            
ATOM    118  H56 ACD     1      20.080  28.480  12.110  1.00  0.00            
ATOM    119  C35 ACD     1      18.010  27.890  12.000  1.00  0.00            
ATOM    120  H57 ACD     1      17.100  27.750  12.600  1.00  0.00            
ATOM    121  O29 ACD     1      18.340  26.680  11.370  1.00  0.00            
ATOM    122  H58 ACD     1      18.730  26.090  12.020  1.00  0.00            
ATOM    123  C36 ACD     1      17.460  28.870  10.980  1.00  0.00            
ATOM    124  H59 ACD     1      18.370  29.100  10.420  1.00  0.00            
ATOM    125  O30 ACD     1      16.310  28.520  10.240  1.00  0.00            
ATOM    126  H60 ACD     1      15.780  27.880  10.720  1.00  0.00            
ATOM    127  O1  HC9     2      18.340  29.040  17.860  1.00  0.00            
ATOM    128  N1  HC9     2      17.630  29.170  16.890  1.00  0.00            
ATOM    129  O2  HC9     2      17.350  30.270  16.510  1.00  0.00            
ATOM    130  C1  HC9     2      16.880  27.980  16.450  1.00  0.00            
ATOM    131  C2  HC9     2      16.980  26.780  17.160  1.00  0.00            
ATOM    132  C3  HC9     2      16.130  25.730  16.790  1.00  0.00            
ATOM    133  C4  HC9     2      15.130  25.840  15.840  1.00  0.00            
ATOM    134  O3  HC9     2      14.340  24.770  15.600  1.00  0.00            
ATOM    135  C5  HC9     2      15.000  27.060  15.080  1.00  0.00            
ATOM    136  C6  HC9     2      15.850  28.120  15.440  1.00  0.00            
ATOM    137  H1  HC9     2      17.670  26.680  17.990  1.00  0.00            
ATOM    138  H2  HC9     2      16.270  24.760  17.250  1.00  0.00            
ATOM    139  H3  HC9     2      14.910  23.980  15.570  1.00  0.00            
ATOM    140  H4  HC9     2      14.210  27.180  14.350  1.00  0.00            
ATOM    141  H5  HC9     2      15.770  29.130  15.040  1.00  0.00            
TER
ENDMDL
MODEL        1
ATOM      1  H1  ACD     1      32.330  27.990  26.700  1.00  0.00            
ATOM      2  O1  ACD     1      32.110  28.230  25.800  1.00  0.00            
ATOM      3  C1  ACD     1      30.820  28.670  25.660  1.00  0.00            
ATOM      4  H2  ACD     1      30.020  27.940  25.850  1.00  0.00            
ATOM      5  H3  ACD     1      30.770  29.160  24.680  1.00  0.00            
ATOM      6  C2  ACD     1      30.550  29.680  26.760  1.00  0.00            
ATOM      7  H4  ACD     1      29.470  29.810  26.730  1.00  0.00            
ATOM      8  O2  ACD     1      30.850  29.030  28.020  1.00  0.00            
ATOM      9  C3  ACD     1      30.690  29.890  29.160  1.00  0.00            
ATOM     10  H5  ACD     1      30.960  29.290  30.040  1.00  0.00            
ATOM     11  O3  ACD     1      29.330  30.440  29.210  1.00  0.00            
ATOM     12  C4  ACD     1      28.560  30.000  30.400  1.00  0.00            
ATOM     13  H6  ACD     1      29.030  29.430  31.210  1.00  0.00            
ATOM     14  C5  ACD     1      28.210  31.340  30.920  1.00  0.00            
ATOM     15  H7  ACD     1      27.880  31.880  30.030  1.00  0.00            
ATOM     16  O4  ACD     1      29.310  31.950  31.610  1.00  0.00            
ATOM     17  H8  ACD     1      30.040  31.990  30.980  1.00  0.00            
ATOM     18  C6  ACD     1      27.080  31.390  31.970  1.00  0.00            
ATOM     19  H9  ACD     1      27.360  30.760  32.830  1.00  0.00            
ATOM     20  O5  ACD     1      26.750  32.660  32.480  1.00  0.00            
ATOM     21  H10 ACD     1      27.480  32.950  33.040  1.00  0.00            
ATOM     22  C7  ACD     1      25.910  30.690  31.390  1.00  0.00            
ATOM     23  H11 ACD     1      25.130  30.580  32.140  1.00  0.00            
ATOM     24  O6  ACD     1      26.320  29.370  31.110  1.00  0.00            
ATOM     25  C8  ACD     1      27.300  29.220  30.080  1.00  0.00            
ATOM     26  H12 ACD     1      26.990  29.670  29.130  1.00  0.00            
ATOM     27  C9  ACD     1      27.720  27.710  29.850  1.00  0.00            
ATOM     28  H13 ACD     1      28.710  27.510  29.430  1.00  0.00            
ATOM     29  H14 ACD     1      27.650  27.210  30.830  1.00  0.00            
ATOM     30  O7  ACD     1      26.720  27.110  28.990  1.00  0.00            
ATOM     31  H15 ACD     1      25.820  27.150  29.340  1.00  0.00            
ATOM     32  O8  ACD     1      25.410  31.240  30.230  1.00  0.00            
ATOM     33  C10 ACD     1      24.000  31.450  30.190  1.00  0.00            
ATOM     34  H16 ACD     1      23.400  30.790  30.830  1.00  0.00            
ATOM     35  C11 ACD     1      23.710  32.830  30.700  1.00  0.00            
ATOM     36  H17 ACD     1      24.300  33.440  30.010  1.00  0.00            
ATOM     37  O9  ACD     1      24.140  33.010  32.100  1.00  0.00            
ATOM     38  H18 ACD     1      25.070  32.800  32.080  1.00  0.00            
ATOM     39  C12 ACD     1      22.310  33.210  30.370  1.00  0.00            
ATOM     40  H19 ACD     1      21.660  32.670  31.080  1.00  0.00            
ATOM     41  O10 ACD     1      22.020  34.510  30.780  1.00  0.00            
ATOM     42  H20 ACD     1      22.540  35.120  30.260  1.00  0.00            
ATOM     43  C13 ACD     1      21.890  33.060  28.970  1.00  0.00            
ATOM     44  H21 ACD     1      20.810  33.240  28.900  1.00  0.00            
ATOM     45  O11 ACD     1      22.170  31.810  28.420  1.00  0.00            
ATOM     46  C14 ACD     1      23.550  31.340  28.690  1.00  0.00            
ATOM     47  H22 ACD     1      24.270  32.010  28.200  1.00  0.00            
ATOM     48  C15 ACD     1      23.810  30.000  28.030  1.00  0.00            
ATOM     49  H23 ACD     1      23.300  30.090  27.070  1.00  0.00            
ATOM     50  H24 ACD     1      24.900  29.990  27.880  1.00  0.00            
ATOM     51  O12 ACD     1      23.280  29.030  28.880  1.00  0.00            
ATOM     52  H25 ACD     1      23.060  28.260  28.350  1.00  0.00            
ATOM     53  O13 ACD     1      22.590  34.060  28.290  1.00  0.00            
ATOM     54  C16 ACD     1      21.930  35.090  27.530  1.00  0.00            
ATOM     55  H26 ACD     1      20.890  35.210  27.850  1.00  0.00            
ATOM     56  C17 ACD     1      22.670  36.480  27.750  1.00  0.00            
ATOM     57  H27 ACD     1      23.740  36.230  27.740  1.00  0.00            
ATOM     58  O14 ACD     1      22.280  37.000  29.020  1.00  0.00            
ATOM     59  H28 ACD     1      22.650  37.860  29.260  1.00  0.00            
ATOM     60  C18 ACD     1      22.540  37.480  26.590  1.00  0.00            
ATOM     61  H29 ACD     1      21.480  37.760  26.470  1.00  0.00            
ATOM     62  O15 ACD     1      23.390  38.590  26.960  1.00  0.00            
ATOM     63  H30 ACD     1      24.230  38.160  27.140  1.00  0.00            
ATOM     64  C19 ACD     1      23.020  36.880  25.240  1.00  0.00            
ATOM     65  H31 ACD     1      22.980  37.650  24.460  1.00  0.00            
ATOM     66  O16 ACD     1      22.140  35.820  25.000  1.00  0.00            
ATOM     67  C20 ACD     1      22.060  34.700  26.020  1.00  0.00            
ATOM     68  H32 ACD     1      22.990  34.110  26.020  1.00  0.00            
ATOM     69  C21 ACD     1      20.950  33.780  25.600  1.00  0.00            
ATOM     70  H33 ACD     1      21.150  33.550  24.550  1.00  0.00            
ATOM     71  H34 ACD     1      21.050  32.940  26.300  1.00  0.00            
ATOM     72  O17 ACD     1      19.660  34.440  25.710  1.00  0.00            
ATOM     73  H35 ACD     1      19.600  35.150  25.060  1.00  0.00            
ATOM     74  O18 ACD     1      24.360  36.430  25.440  1.00  0.00            
ATOM     75  C22 ACD     1      25.320  36.860  24.420  1.00  0.00            
ATOM     76  H36 ACD     1      24.970  37.800  23.980  1.00  0.00            
ATOM     77  C23 ACD     1      26.660  37.130  25.090  1.00  0.00            
ATOM     78  H37 ACD     1      26.890  36.230  25.670  1.00  0.00            
ATOM     79  O19 ACD     1      26.580  38.330  25.920  1.00  0.00            
ATOM     80  H38 ACD     1      26.520  38.070  26.840  1.00  0.00            
ATOM     81  C24 ACD     1      27.870  37.350  24.080  1.00  0.00            
ATOM     82  H39 ACD     1      27.580  38.260  23.540  1.00  0.00            
ATOM     83  O20 ACD     1      29.060  37.600  24.750  1.00  0.00            
ATOM     84  H40 ACD     1      28.870  38.130  25.530  1.00  0.00            
ATOM     85  C25 ACD     1      27.900  36.130  23.220  1.00  0.00            
ATOM     86  H41 ACD     1      28.640  36.320  22.430  1.00  0.00            
ATOM     87  O21 ACD     1      26.660  35.870  22.610  1.00  0.00            
ATOM     88  C26 ACD     1      25.390  35.800  23.310  1.00  0.00            
ATOM     89  H42 ACD     1      25.390  34.810  23.770  1.00  0.00            
ATOM     90  C27 ACD     1      24.190  35.910  22.350  1.00  0.00            
ATOM     91  H43 ACD     1      24.210  35.120  21.580  1.00  0.00            
ATOM     92  H44 ACD     1      23.310  35.560  22.890  1.00  0.00            
ATOM     93  O22 ACD     1      23.970  37.200  21.700  1.00  0.00            
ATOM     94  H45 ACD     1      24.720  37.230  21.100  1.00  0.00            
ATOM     95  O23 ACD     1      28.300  35.030  24.020  1.00  0.00            
ATOM     96  C28 ACD     1      29.380  34.250  23.530  1.00  0.00            
ATOM     97  H46 ACD     1      29.600  34.550  22.500  1.00  0.00            
ATOM     98  C29 ACD     1      28.880  32.780  23.530  1.00  0.00            
ATOM     99  H47 ACD     1      28.520  32.540  24.540  1.00  0.00            
ATOM    100  O24 ACD     1      30.040  31.900  23.310  1.00  0.00            
ATOM    101  C30 ACD     1      27.790  32.490  22.450  1.00  0.00            
ATOM    102  H48 ACD     1      27.490  31.440  22.560  1.00  0.00            
ATOM    103  H49 ACD     1      26.900  32.950  22.890  1.00  0.00            
ATOM    104  O25 ACD     1      28.020  32.680  21.080  1.00  0.00            
ATOM    105  H50 ACD     1      27.430  32.100  20.580  1.00  0.00            
ATOM    106  C31 ACD     1      30.590  34.510  24.400  1.00  0.00            
ATOM    107  H51 ACD     1      30.170  34.390  25.410  1.00  0.00            
ATOM    108  O26 ACD     1      31.090  35.820  24.220  1.00  0.00            
ATOM    109  H52 ACD     1      30.390  36.410  24.520  1.00  0.00            
ATOM    110  C32 ACD     1      31.670  33.440  24.220  1.00  0.00            
ATOM    111  H53 ACD     1      32.030  33.460  23.180  1.00  0.00            
ATOM    112  O27 ACD     1      32.780  33.560  25.140  1.00  0.00            
ATOM    113  H54 ACD     1      33.370  32.870  24.830  1.00  0.00            
ATOM    114  C33 ACD     1      31.070  32.010  24.300  1.00  0.00            
ATOM    115  H55 ACD     1      31.880  31.350  23.980  1.00  0.00            
ATOM    116  O28 ACD     1      30.430  31.720  25.570  1.00  0.00            
ATOM    117  C34 ACD     1      31.240  31.100  26.540  1.00  0.00            
ATOM    118  H56 ACD     1      32.250  30.850  26.190  1.00  0.00            
ATOM    119  C35 ACD     1      31.250  31.980  27.810  1.00  0.00            
ATOM    120  H57 ACD     1      30.230  32.380  27.900  1.00  0.00            
ATOM    121  O29 ACD     1      32.110  33.150  27.610  1.00  0.00            
ATOM    122  H58 ACD     1      32.170  33.320  26.670  1.00  0.00            
ATOM    123  C36 ACD     1      31.650  31.130  29.030  1.00  0.00            
ATOM    124  H59 ACD     1      32.660  30.700  28.910  1.00  0.00            
ATOM    125  O30 ACD     1      31.560  31.860  30.250  1.00  0.00            
ATOM    126  H60 ACD     1      32.010  32.700  30.100  1.00  0.00            
ATOM    127  O1  HC9     2      28.190  33.670  28.210  1.00  0.00            
ATOM    128  N1  HC9     2      27.050  33.870  27.790  1.00  0.00            
ATOM    129  O2  HC9     2      26.160  34.420  28.420  1.00  0.00            
ATOM    130  C1  HC9     2      26.650  32.890  26.690  1.00  0.00            
ATOM    131  C2  HC9     2      27.260  31.650  26.510  1.00  0.00            
ATOM    132  C3  HC9     2      26.740  30.650  25.630  1.00  0.00            
ATOM    133  C4  HC9     2      25.620  31.010  24.860  1.00  0.00            
ATOM    134  O3  HC9     2      25.050  30.220  23.980  1.00  0.00            
ATOM    135  C5  HC9     2      25.030  32.210  25.010  1.00  0.00            
ATOM    136  C6  HC9     2      25.560  33.220  25.870  1.00  0.00            
ATOM    137  H1  HC9     2      28.120  31.380  27.120  1.00  0.00            
ATOM    138  H2  HC9     2      27.250  29.720  25.380  1.00  0.00            
ATOM    139  H3  HC9     2      25.610  29.480  23.690  1.00  0.00            
ATOM    140  H4  HC9     2      24.190  32.490  24.390  1.00  0.00            
ATOM    141  H5  HC9     2      25.120  34.210  25.980  1.00  0.00            
TER
ENDMDL
MODEL        1
ATOM      1  H1  ACD     1       9.420  34.400  21.380  1.00  0.00            
ATOM      2  O1  ACD     1      10.170  34.910  21.070  1.00  0.00            
ATOM      3  C1  ACD     1      11.350  34.300  21.510  1.00  0.00            
ATOM      4  H2  ACD     1      11.270  34.280  22.610  1.00  0.00            
ATOM      5  H3  ACD     1      12.230  34.950  21.370  1.00  0.00            
ATOM      6  C2  ACD     1      11.560  32.810  21.030  1.00  0.00            
ATOM      7  H4  ACD     1      10.840  32.070  21.400  1.00  0.00            
ATOM      8  O2  ACD     1      11.560  32.780  19.600  1.00  0.00            
ATOM      9  C3  ACD     1      11.650  31.510  18.960  1.00  0.00            
ATOM     10  H5  ACD     1      11.680  31.560  17.860  1.00  0.00            
ATOM     11  O3  ACD     1      10.510  30.750  19.300  1.00  0.00            
ATOM     12  C4  ACD     1       9.530  30.590  18.320  1.00  0.00            
ATOM     13  H6  ACD     1       9.680  31.090  17.360  1.00  0.00            
ATOM     14  C5  ACD     1       9.510  29.050  18.130  1.00  0.00            
ATOM     15  H7  ACD     1       9.590  28.620  19.140  1.00  0.00            
ATOM     16  O4  ACD     1      10.620  28.580  17.400  1.00  0.00            
ATOM     17  H8  ACD     1      10.420  27.700  17.070  1.00  0.00            
ATOM     18  C6  ACD     1       8.200  28.520  17.530  1.00  0.00            
ATOM     19  H9  ACD     1       8.230  28.750  16.460  1.00  0.00            
ATOM     20  O5  ACD     1       8.090  27.150  17.790  1.00  0.00            
ATOM     21  H10 ACD     1       7.670  27.140  18.660  1.00  0.00            
ATOM     22  C7  ACD     1       7.030  29.170  18.230  1.00  0.00            
ATOM     23  H11 ACD     1       6.130  28.820  17.710  1.00  0.00            
ATOM     24  O6  ACD     1       7.140  30.570  18.190  1.00  0.00            
ATOM     25  C8  ACD     1       8.230  31.140  18.950  1.00  0.00            
ATOM     26  H12 ACD     1       8.250  30.860  20.010  1.00  0.00            
ATOM     27  C9  ACD     1       8.240  32.650  18.890  1.00  0.00            
ATOM     28  H13 ACD     1       9.200  33.040  19.250  1.00  0.00            
ATOM     29  H14 ACD     1       8.020  33.060  17.900  1.00  0.00            
ATOM     30  O7  ACD     1       7.170  33.160  19.740  1.00  0.00            
ATOM     31  H15 ACD     1       6.430  33.240  19.130  1.00  0.00            
ATOM     32  O8  ACD     1       7.060  28.770  19.650  1.00  0.00            
ATOM     33  C10 ACD     1       5.850  28.290  20.210  1.00  0.00            
ATOM     34  H16 ACD     1       5.070  28.180  19.450  1.00  0.00            
ATOM     35  C11 ACD     1       6.230  26.950  20.860  1.00  0.00            
ATOM     36  H17 ACD     1       7.220  27.070  21.320  1.00  0.00            
ATOM     37  O9  ACD     1       6.360  25.980  19.840  1.00  0.00            
ATOM     38  H18 ACD     1       6.630  25.130  20.210  1.00  0.00            
ATOM     39  C12 ACD     1       5.120  26.600  21.860  1.00  0.00            
ATOM     40  H19 ACD     1       4.200  26.440  21.280  1.00  0.00            
ATOM     41  O10 ACD     1       5.410  25.440  22.560  1.00  0.00            
ATOM     42  H20 ACD     1       6.230  25.590  23.040  1.00  0.00            
ATOM     43  C13 ACD     1       4.870  27.740  22.840  1.00  0.00            
ATOM     44  H21 ACD     1       4.060  27.460  23.510  1.00  0.00            
ATOM     45  O11 ACD     1       4.460  28.970  22.140  1.00  0.00            
ATOM     46  C14 ACD     1       5.330  29.440  21.130  1.00  0.00            
ATOM     47  H22 ACD     1       6.190  29.870  21.660  1.00  0.00            
ATOM     48  C15 ACD     1       4.620  30.550  20.320  1.00  0.00            
ATOM     49  H23 ACD     1       4.270  31.290  21.050  1.00  0.00            
ATOM     50  H24 ACD     1       5.320  30.990  19.600  1.00  0.00            
ATOM     51  O12 ACD     1       3.440  30.060  19.660  1.00  0.00            
ATOM     52  H25 ACD     1       3.090  30.810  19.170  1.00  0.00            
ATOM     53  O13 ACD     1       5.990  28.060  23.550  1.00  0.00            
ATOM     54  C16 ACD     1       6.270  27.550  24.840  1.00  0.00            
ATOM     55  H26 ACD     1       5.510  26.860  25.230  1.00  0.00            
ATOM     56  C17 ACD     1       7.670  26.960  24.750  1.00  0.00            
ATOM     57  H27 ACD     1       8.250  27.790  24.330  1.00  0.00            
ATOM     58  O14 ACD     1       7.780  25.800  23.880  1.00  0.00            
ATOM     59  H28 ACD     1       8.440  25.240  24.300  1.00  0.00            
ATOM     60  C18 ACD     1       8.090  26.600  26.160  1.00  0.00            
ATOM     61  H29 ACD     1       7.430  25.760  26.400  1.00  0.00            
ATOM     62  O15 ACD     1       9.450  26.160  26.270  1.00  0.00            
ATOM     63  H30 ACD     1       9.870  26.880  26.750  1.00  0.00            
ATOM     64  C19 ACD     1       8.030  27.800  27.110  1.00  0.00            
ATOM     65  H31 ACD     1       8.200  27.390  28.110  1.00  0.00            
ATOM     66  O16 ACD     1       6.680  28.360  27.090  1.00  0.00            
ATOM     67  C20 ACD     1       6.150  28.760  25.780  1.00  0.00            
ATOM     68  H32 ACD     1       6.770  29.590  25.420  1.00  0.00            
ATOM     69  C21 ACD     1       4.710  29.040  26.040  1.00  0.00            
ATOM     70  H33 ACD     1       4.130  29.370  25.170  1.00  0.00            
ATOM     71  H34 ACD     1       4.240  28.210  26.570  1.00  0.00            
ATOM     72  O17 ACD     1       4.550  30.200  26.820  1.00  0.00            
ATOM     73  H35 ACD     1       4.680  29.920  27.730  1.00  0.00            
ATOM     74  O18 ACD     1       9.030  28.790  26.730  1.00  0.00            
ATOM     75  C22 ACD     1       9.720  29.410  27.870  1.00  0.00            
ATOM     76  H36 ACD     1       9.150  29.340  28.800  1.00  0.00            
ATOM     77  C23 ACD     1      11.050  28.740  28.020  1.00  0.00            
ATOM     78  H37 ACD     1      11.460  28.720  27.010  1.00  0.00            
ATOM     79  O19 ACD     1      10.860  27.440  28.550  1.00  0.00            
ATOM     80  H38 ACD     1      11.670  26.920  28.520  1.00  0.00            
ATOM     81  C24 ACD     1      12.130  29.520  28.800  1.00  0.00            
ATOM     82  H39 ACD     1      11.900  29.590  29.870  1.00  0.00            
ATOM     83  O20 ACD     1      13.450  28.960  28.630  1.00  0.00            
ATOM     84  H40 ACD     1      13.730  29.210  27.740  1.00  0.00            
ATOM     85  C25 ACD     1      12.180  30.950  28.190  1.00  0.00            
ATOM     86  H41 ACD     1      12.920  31.540  28.730  1.00  0.00            
ATOM     87  O21 ACD     1      10.840  31.490  28.370  1.00  0.00            
ATOM     88  C26 ACD     1       9.820  30.860  27.560  1.00  0.00            
ATOM     89  H42 ACD     1      10.020  31.030  26.490  1.00  0.00            
ATOM     90  C27 ACD     1       8.460  31.500  27.870  1.00  0.00            
ATOM     91  H43 ACD     1       7.700  30.970  27.280  1.00  0.00            
ATOM     92  H44 ACD     1       8.210  31.260  28.910  1.00  0.00            
ATOM     93  O22 ACD     1       8.370  32.850  27.600  1.00  0.00            
ATOM     94  H45 ACD     1       9.220  33.190  27.320  1.00  0.00            
ATOM     95  O23 ACD     1      12.540  30.730  26.730  1.00  0.00            
ATOM     96  C28 ACD     1      13.320  31.740  26.200  1.00  0.00            
ATOM     97  H46 ACD     1      13.940  32.160  27.010  1.00  0.00            
ATOM     98  C29 ACD     1      12.410  32.810  25.620  1.00  0.00            
ATOM     99  H47 ACD     1      11.570  32.370  25.060  1.00  0.00            
ATOM    100  O24 ACD     1      13.210  33.590  24.710  1.00  0.00            
ATOM    101  C30 ACD     1      12.050  33.840  26.710  1.00  0.00            
ATOM    102  H48 ACD     1      11.930  33.390  27.700  1.00  0.00            
ATOM    103  H49 ACD     1      12.840  34.600  26.800  1.00  0.00            
ATOM    104  O25 ACD     1      10.850  34.500  26.330  1.00  0.00            
ATOM    105  H50 ACD     1      10.480  35.080  27.010  1.00  0.00            
ATOM    106  C31 ACD     1      14.190  31.040  25.140  1.00  0.00            
ATOM    107  H51 ACD     1      13.430  30.590  24.480  1.00  0.00            
ATOM    108  O26 ACD     1      15.110  30.060  25.610  1.00  0.00            
ATOM    109  H52 ACD     1      15.770  30.480  26.180  1.00  0.00            
ATOM    110  C32 ACD     1      14.880  32.020  24.190  1.00  0.00            
ATOM    111  H53 ACD     1      15.640  32.650  24.670  1.00  0.00            
ATOM    112  O27 ACD     1      15.560  31.290  23.190  1.00  0.00            
ATOM    113  H54 ACD     1      14.920  30.780  22.670  1.00  0.00            
ATOM    114  C33 ACD     1      13.750  32.910  23.660  1.00  0.00            
ATOM    115  H55 ACD     1      14.200  33.680  23.030  1.00  0.00            
ATOM    116  O28 ACD     1      12.730  32.150  23.020  1.00  0.00            
ATOM    117  C34 ACD     1      12.800  32.200  21.580  1.00  0.00            
ATOM    118  H56 ACD     1      13.680  32.780  21.300  1.00  0.00            
ATOM    119  C35 ACD     1      12.850  30.740  21.000  1.00  0.00            
ATOM    120  H57 ACD     1      12.020  30.120  21.340  1.00  0.00            
ATOM    121  O29 ACD     1      13.990  30.100  21.480  1.00  0.00            
ATOM    122  H58 ACD     1      14.060  29.250  21.030  1.00  0.00            
ATOM    123  C36 ACD     1      12.890  30.780  19.500  1.00  0.00            
ATOM    124  H59 ACD     1      13.840  31.290  19.360  1.00  0.00            
ATOM    125  O30 ACD     1      12.940  29.380  19.010  1.00  0.00            
ATOM    126  H60 ACD     1      12.140  29.260  18.490  1.00  0.00            
ATOM    127  O1  HC9     2       8.460  31.290  24.360  1.00  0.00            
ATOM    128  N1  HC9     2       8.780  30.970  23.260  1.00  0.00            
ATOM    129  O2  HC9     2       8.480  31.530  22.190  1.00  0.00            
ATOM    130  C1  HC9     2       9.520  29.670  23.160  1.00  0.00            
ATOM    131  C2  HC9     2      10.630  29.270  23.950  1.00  0.00            
ATOM    132  C3  HC9     2      11.170  28.050  23.780  1.00  0.00            
ATOM    133  C4  HC9     2      10.800  27.170  22.790  1.00  0.00            
ATOM    134  O3  HC9     2      11.450  26.000  22.520  1.00  0.00            
ATOM    135  C5  HC9     2       9.720  27.580  21.940  1.00  0.00            
ATOM    136  C6  HC9     2       9.070  28.840  22.120  1.00  0.00            
ATOM    137  H1  HC9     2      10.930  30.020  24.680  1.00  0.00            
ATOM    138  H2  HC9     2      12.050  27.800  24.370  1.00  0.00            
ATOM    139  H3  HC9     2      11.060  25.580  21.730  1.00  0.00            
ATOM    140  H4  HC9     2       9.470  26.920  21.110  1.00  0.00            
ATOM    141  H5  HC9     2       8.240  29.120  21.480  1.00  0.00            
TER
ENDMDL
MODEL        1
ATOM      1  H1  ACD     1      19.860  28.990  18.540  1.00  0.00            
ATOM      2  O1  ACD     1      19.710  28.050  18.570  1.00  0.00            
ATOM      3  C1  ACD     1      20.130  27.630  19.880  1.00  0.00            
ATOM      4  H2  ACD     1      19.560  26.740  20.160  1.00  0.00            
ATOM      5  H3  ACD     1      19.790  28.430  20.540  1.00  0.00            
ATOM      6  C2  ACD     1      21.700  27.610  19.950  1.00  0.00            
ATOM      7  H4  ACD     1      21.990  26.750  19.320  1.00  0.00            
ATOM      8  O2  ACD     1      22.140  28.880  19.580  1.00  0.00            
ATOM      9  C3  ACD     1      23.580  29.010  19.550  1.00  0.00            
ATOM     10  H5  ACD     1      23.840  30.050  19.370  1.00  0.00            
ATOM     11  O3  ACD     1      24.070  28.150  18.540  1.00  0.00            
ATOM     12  C4  ACD     1      24.800  28.670  17.500  1.00  0.00            
ATOM     13  H6  ACD     1      24.700  29.760  17.420  1.00  0.00            
ATOM     14  C5  ACD     1      26.310  28.510  17.740  1.00  0.00            
ATOM     15  H7  ACD     1      26.390  27.460  18.050  1.00  0.00            
ATOM     16  O4  ACD     1      26.830  29.440  18.730  1.00  0.00            
ATOM     17  H8  ACD     1      26.500  29.130  19.580  1.00  0.00            
ATOM     18  C6  ACD     1      27.170  28.710  16.420  1.00  0.00            
ATOM     19  H9  ACD     1      27.330  29.780  16.210  1.00  0.00            
ATOM     20  O5  ACD     1      28.410  28.070  16.620  1.00  0.00            
ATOM     21  H10 ACD     1      28.340  27.220  16.180  1.00  0.00            
ATOM     22  C7  ACD     1      26.530  27.900  15.260  1.00  0.00            
ATOM     23  H11 ACD     1      27.010  28.070  14.290  1.00  0.00            
ATOM     24  O6  ACD     1      25.170  28.330  15.160  1.00  0.00            
ATOM     25  C8  ACD     1      24.310  27.990  16.270  1.00  0.00            
ATOM     26  H12 ACD     1      24.310  26.890  16.320  1.00  0.00            
ATOM     27  C9  ACD     1      22.890  28.420  15.860  1.00  0.00            
ATOM     28  H13 ACD     1      22.690  27.920  14.900  1.00  0.00            
ATOM     29  H14 ACD     1      22.200  28.000  16.600  1.00  0.00            
ATOM     30  O7  ACD     1      22.660  29.840  15.720  1.00  0.00            
ATOM     31  H15 ACD     1      21.740  30.070  15.620  1.00  0.00            
ATOM     32  O8  ACD     1      26.630  26.470  15.530  1.00  0.00            
ATOM     33  C10 ACD     1      27.030  25.600  14.500  1.00  0.00            
ATOM     34  H16 ACD     1      27.480  26.270  13.750  1.00  0.00            
ATOM     35  C11 ACD     1      28.100  24.670  15.130  1.00  0.00            
ATOM     36  H17 ACD     1      27.750  24.340  16.120  1.00  0.00            
ATOM     37  O9  ACD     1      29.370  25.290  15.120  1.00  0.00            
ATOM     38  H18 ACD     1      29.850  24.780  15.780  1.00  0.00            
ATOM     39  C12 ACD     1      28.210  23.400  14.270  1.00  0.00            
ATOM     40  H19 ACD     1      28.720  23.600  13.320  1.00  0.00            
ATOM     41  O10 ACD     1      28.960  22.370  14.920  1.00  0.00            
ATOM     42  H20 ACD     1      28.460  21.950  15.630  1.00  0.00            
ATOM     43  C13 ACD     1      26.810  22.820  14.040  1.00  0.00            
ATOM     44  H21 ACD     1      26.810  21.880  13.470  1.00  0.00            
ATOM     45  O11 ACD     1      26.140  23.720  13.210  1.00  0.00            
ATOM     46  C14 ACD     1      25.820  24.990  13.740  1.00  0.00            
ATOM     47  H22 ACD     1      24.990  24.820  14.440  1.00  0.00            
ATOM     48  C15 ACD     1      25.300  25.810  12.610  1.00  0.00            
ATOM     49  H23 ACD     1      25.370  26.810  13.060  1.00  0.00            
ATOM     50  H24 ACD     1      26.080  25.940  11.850  1.00  0.00            
ATOM     51  O12 ACD     1      24.000  25.410  12.120  1.00  0.00            
ATOM     52  H25 ACD     1      24.140  24.600  11.620  1.00  0.00            
ATOM     53  O13 ACD     1      26.100  22.580  15.250  1.00  0.00            
ATOM     54  C16 ACD     1      25.460  21.310  15.350  1.00  0.00            
ATOM     55  H26 ACD     1      25.710  20.470  14.690  1.00  0.00            
ATOM     56  C17 ACD     1      25.770  20.790  16.790  1.00  0.00            
ATOM     57  H27 ACD     1      25.310  21.380  17.590  1.00  0.00            
ATOM     58  O14 ACD     1      27.160  20.560  16.990  1.00  0.00            
ATOM     59  H28 ACD     1      27.370  20.340  17.900  1.00  0.00            
ATOM     60  C18 ACD     1      25.010  19.420  17.000  1.00  0.00            
ATOM     61  H29 ACD     1      25.500  18.680  16.350  1.00  0.00            
ATOM     62  O15 ACD     1      25.180  18.910  18.350  1.00  0.00            
ATOM     63  H30 ACD     1      26.130  18.890  18.470  1.00  0.00            
ATOM     64  C19 ACD     1      23.490  19.690  16.780  1.00  0.00            
ATOM     65  H31 ACD     1      23.100  18.670  16.760  1.00  0.00            
ATOM     66  O16 ACD     1      23.220  20.240  15.550  1.00  0.00            
ATOM     67  C20 ACD     1      23.950  21.420  15.220  1.00  0.00            
ATOM     68  H32 ACD     1      23.590  22.130  15.970  1.00  0.00            
ATOM     69  C21 ACD     1      23.520  21.830  13.820  1.00  0.00            
ATOM     70  H33 ACD     1      23.970  22.790  13.540  1.00  0.00            
ATOM     71  H34 ACD     1      23.890  21.140  13.040  1.00  0.00            
ATOM     72  O17 ACD     1      22.110  21.860  13.760  1.00  0.00            
ATOM     73  H35 ACD     1      21.780  20.990  14.000  1.00  0.00            
ATOM     74  O18 ACD     1      22.880  20.530  17.790  1.00  0.00            
ATOM     75  C22 ACD     1      21.700  20.120  18.380  1.00  0.00            
ATOM     76  H36 ACD     1      21.430  19.200  17.850  1.00  0.00            
ATOM     77  C23 ACD     1      22.050  19.810  19.800  1.00  0.00            
ATOM     78  H37 ACD     1      22.810  20.480  20.230  1.00  0.00            
ATOM     79  O19 ACD     1      22.690  18.520  19.690  1.00  0.00            
ATOM     80  H38 ACD     1      23.550  18.710  19.330  1.00  0.00            
ATOM     81  C24 ACD     1      20.860  19.780  20.710  1.00  0.00            
ATOM     82  H39 ACD     1      20.250  18.920  20.420  1.00  0.00            
ATOM     83  O20 ACD     1      21.160  19.740  22.040  1.00  0.00            
ATOM     84  H40 ACD     1      21.450  20.600  22.350  1.00  0.00            
ATOM     85  C25 ACD     1      19.990  20.990  20.460  1.00  0.00            
ATOM     86  H41 ACD     1      19.040  21.060  20.990  1.00  0.00            
ATOM     87  O21 ACD     1      19.630  21.080  19.090  1.00  0.00            
ATOM     88  C26 ACD     1      20.700  21.280  18.230  1.00  0.00            
ATOM     89  H42 ACD     1      21.110  22.260  18.490  1.00  0.00            
ATOM     90  C27 ACD     1      20.120  21.340  16.850  1.00  0.00            
ATOM     91  H43 ACD     1      20.870  21.140  16.080  1.00  0.00            
ATOM     92  H44 ACD     1      19.350  20.560  16.730  1.00  0.00            
ATOM     93  O22 ACD     1      19.430  22.540  16.650  1.00  0.00            
ATOM     94  H45 ACD     1      18.640  22.540  17.200  1.00  0.00            
ATOM     95  O23 ACD     1      20.710  22.240  20.750  1.00  0.00            
ATOM     96  C28 ACD     1      20.310  23.020  21.840  1.00  0.00            
ATOM     97  H46 ACD     1      19.620  22.590  22.580  1.00  0.00            
ATOM     98  C29 ACD     1      19.680  24.290  21.240  1.00  0.00            
ATOM     99  H47 ACD     1      20.310  24.670  20.430  1.00  0.00            
ATOM    100  O24 ACD     1      19.680  25.300  22.270  1.00  0.00            
ATOM    101  C30 ACD     1      18.270  24.080  20.770  1.00  0.00            
ATOM    102  H48 ACD     1      17.920  25.050  20.400  1.00  0.00            
ATOM    103  H49 ACD     1      18.270  23.290  20.020  1.00  0.00            
ATOM    104  O25 ACD     1      17.350  23.530  21.630  1.00  0.00            
ATOM    105  H50 ACD     1      17.340  24.270  22.250  1.00  0.00            
ATOM    106  C31 ACD     1      21.550  23.160  22.590  1.00  0.00            
ATOM    107  H51 ACD     1      22.350  23.280  21.850  1.00  0.00            
ATOM    108  O26 ACD     1      21.830  21.950  23.340  1.00  0.00            
ATOM    109  H52 ACD     1      22.660  22.100  23.810  1.00  0.00            
ATOM    110  C32 ACD     1      21.560  24.450  23.480  1.00  0.00            
ATOM    111  H53 ACD     1      20.870  24.230  24.300  1.00  0.00            
ATOM    112  O27 ACD     1      22.860  24.790  23.950  1.00  0.00            
ATOM    113  H54 ACD     1      22.780  25.470  24.620  1.00  0.00            
ATOM    114  C33 ACD     1      21.020  25.560  22.730  1.00  0.00            
ATOM    115  H55 ACD     1      20.880  26.460  23.330  1.00  0.00            
ATOM    116  O28 ACD     1      21.860  25.860  21.620  1.00  0.00            
ATOM    117  C34 ACD     1      22.150  27.270  21.380  1.00  0.00            
ATOM    118  H56 ACD     1      21.600  27.900  22.090  1.00  0.00            
ATOM    119  C35 ACD     1      23.670  27.410  21.470  1.00  0.00            
ATOM    120  H57 ACD     1      24.070  26.600  20.850  1.00  0.00            
ATOM    121  O29 ACD     1      24.120  27.220  22.820  1.00  0.00            
ATOM    122  H58 ACD     1      24.040  26.320  23.160  1.00  0.00            
ATOM    123  C36 ACD     1      24.200  28.720  20.940  1.00  0.00            
ATOM    124  H59 ACD     1      23.990  29.610  21.550  1.00  0.00            
ATOM    125  O30 ACD     1      25.620  28.570  20.890  1.00  0.00            
ATOM    126  H60 ACD     1      25.770  28.200  21.760  1.00  0.00            
ATOM    127  O1  HC9     2      23.410  24.550  16.160  1.00  0.00            
ATOM    128  N1  HC9     2      23.000  24.410  17.280  1.00  0.00            
ATOM    129  O2  HC9     2      21.870  24.710  17.660  1.00  0.00            
ATOM    130  C1  HC9     2      24.020  24.270  18.350  1.00  0.00            
ATOM    131  C2  HC9     2      25.400  24.270  18.060  1.00  0.00            
ATOM    132  C3  HC9     2      26.390  24.210  19.090  1.00  0.00            
ATOM    133  C4  HC9     2      25.950  24.130  20.430  1.00  0.00            
ATOM    134  O3  HC9     2      26.890  23.980  21.410  1.00  0.00            
ATOM    135  C5  HC9     2      24.560  24.100  20.740  1.00  0.00            
ATOM    136  C6  HC9     2      23.570  24.180  19.700  1.00  0.00            
ATOM    137  H1  HC9     2      25.800  24.270  17.050  1.00  0.00            
ATOM    138  H2  HC9     2      27.440  24.240  18.800  1.00  0.00            
ATOM    139  H3  HC9     2      27.710  23.920  20.890  1.00  0.00            
ATOM    140  H4  HC9     2      24.370  24.070  21.810  1.00  0.00            
ATOM    141  H5  HC9     2      22.500  24.110  19.860  1.00  0.00            
TER
ENDMDL
MODEL        1
ATOM      1  H1  ACD     1      14.230  24.090  10.320  1.00  0.00            
ATOM      2  O1  ACD     1      14.300  24.940  10.760  1.00  0.00            
ATOM      3  C1  ACD     1      15.700  24.990  10.930  1.00  0.00            
ATOM      4  H2  ACD     1      15.900  26.070  10.990  1.00  0.00            
ATOM      5  H3  ACD     1      16.230  24.460  10.130  1.00  0.00            
ATOM      6  C2  ACD     1      15.990  24.310  12.240  1.00  0.00            
ATOM      7  H4  ACD     1      15.430  24.790  13.050  1.00  0.00            
ATOM      8  O2  ACD     1      15.400  22.980  12.240  1.00  0.00            
ATOM      9  C3  ACD     1      15.470  22.240  13.450  1.00  0.00            
ATOM     10  H5  ACD     1      14.990  21.280  13.240  1.00  0.00            
ATOM     11  O3  ACD     1      14.800  23.030  14.430  1.00  0.00            
ATOM     12  C4  ACD     1      13.690  22.440  14.990  1.00  0.00            
ATOM     13  H6  ACD     1      13.450  21.460  14.570  1.00  0.00            
ATOM     14  C5  ACD     1      14.020  22.290  16.440  1.00  0.00            
ATOM     15  H7  ACD     1      14.700  23.080  16.800  1.00  0.00            
ATOM     16  O4  ACD     1      14.620  21.000  16.790  1.00  0.00            
ATOM     17  H8  ACD     1      15.310  21.170  17.430  1.00  0.00            
ATOM     18  C6  ACD     1      12.710  22.550  17.250  1.00  0.00            
ATOM     19  H9  ACD     1      12.000  21.750  17.050  1.00  0.00            
ATOM     20  O5  ACD     1      13.060  22.610  18.630  1.00  0.00            
ATOM     21  H10 ACD     1      13.100  21.670  18.840  1.00  0.00            
ATOM     22  C7  ACD     1      12.110  23.900  17.000  1.00  0.00            
ATOM     23  H11 ACD     1      11.220  24.040  17.620  1.00  0.00            
ATOM     24  O6  ACD     1      11.660  23.750  15.680  1.00  0.00            
ATOM     25  C8  ACD     1      12.640  23.510  14.680  1.00  0.00            
ATOM     26  H12 ACD     1      13.060  24.510  14.520  1.00  0.00            
ATOM     27  C9  ACD     1      11.960  23.260  13.310  1.00  0.00            
ATOM     28  H13 ACD     1      12.690  22.900  12.570  1.00  0.00            
ATOM     29  H14 ACD     1      11.280  22.400  13.420  1.00  0.00            
ATOM     30  O7  ACD     1      11.240  24.430  12.810  1.00  0.00            
ATOM     31  H15 ACD     1      10.530  24.120  12.240  1.00  0.00            
ATOM     32  O8  ACD     1      13.070  24.880  17.150  1.00  0.00            
ATOM     33  C10 ACD     1      12.680  26.060  17.890  1.00  0.00            
ATOM     34  H16 ACD     1      11.640  25.940  18.220  1.00  0.00            
ATOM     35  C11 ACD     1      13.590  26.080  19.110  1.00  0.00            
ATOM     36  H17 ACD     1      14.640  26.090  18.790  1.00  0.00            
ATOM     37  O9  ACD     1      13.380  24.940  20.030  1.00  0.00            
ATOM     38  H18 ACD     1      13.100  24.220  19.450  1.00  0.00            
ATOM     39  C12 ACD     1      13.460  27.390  19.960  1.00  0.00            
ATOM     40  H19 ACD     1      12.460  27.270  20.390  1.00  0.00            
ATOM     41  O10 ACD     1      14.520  27.500  20.870  1.00  0.00            
ATOM     42  H20 ACD     1      15.350  27.540  20.380  1.00  0.00            
ATOM     43  C13 ACD     1      13.520  28.620  19.060  1.00  0.00            
ATOM     44  H21 ACD     1      13.250  29.490  19.670  1.00  0.00            
ATOM     45  O11 ACD     1      12.490  28.470  18.040  1.00  0.00            
ATOM     46  C14 ACD     1      12.710  27.410  17.120  1.00  0.00            
ATOM     47  H22 ACD     1      13.690  27.520  16.640  1.00  0.00            
ATOM     48  C15 ACD     1      11.560  27.390  16.140  1.00  0.00            
ATOM     49  H23 ACD     1      11.670  26.470  15.560  1.00  0.00            
ATOM     50  H24 ACD     1      10.580  27.230  16.610  1.00  0.00            
ATOM     51  O12 ACD     1      11.530  28.420  15.250  1.00  0.00            
ATOM     52  H25 ACD     1      12.380  28.560  14.820  1.00  0.00            
ATOM     53  O13 ACD     1      14.820  28.770  18.490  1.00  0.00            
ATOM     54  C16 ACD     1      15.520  30.070  18.590  1.00  0.00            
ATOM     55  H26 ACD     1      14.990  30.660  19.340  1.00  0.00            
ATOM     56  C17 ACD     1      16.910  29.800  19.050  1.00  0.00            
ATOM     57  H27 ACD     1      17.290  29.130  18.270  1.00  0.00            
ATOM     58  O14 ACD     1      16.950  29.160  20.330  1.00  0.00            
ATOM     59  H28 ACD     1      16.730  29.700  21.100  1.00  0.00            
ATOM     60  C18 ACD     1      17.590  31.190  19.090  1.00  0.00            
ATOM     61  H29 ACD     1      17.110  31.800  19.870  1.00  0.00            
ATOM     62  O15 ACD     1      19.030  31.010  19.360  1.00  0.00            
ATOM     63  H30 ACD     1      19.430  31.230  18.520  1.00  0.00            
ATOM     64  C19 ACD     1      17.480  31.870  17.690  1.00  0.00            
ATOM     65  H31 ACD     1      17.690  32.930  17.850  1.00  0.00            
ATOM     66  O16 ACD     1      16.200  31.800  17.120  1.00  0.00            
ATOM     67  C20 ACD     1      15.540  30.590  17.150  1.00  0.00            
ATOM     68  H32 ACD     1      15.960  29.870  16.440  1.00  0.00            
ATOM     69  C21 ACD     1      14.120  30.870  16.670  1.00  0.00            
ATOM     70  H33 ACD     1      14.120  31.290  15.660  1.00  0.00            
ATOM     71  H34 ACD     1      13.490  29.970  16.660  1.00  0.00            
ATOM     72  O17 ACD     1      13.480  31.720  17.590  1.00  0.00            
ATOM     73  H35 ACD     1      13.900  32.590  17.570  1.00  0.00            
ATOM     74  O18 ACD     1      18.380  31.160  16.780  1.00  0.00            
ATOM     75  C22 ACD     1      19.070  31.790  15.750  1.00  0.00            
ATOM     76  H36 ACD     1      19.200  32.850  16.030  1.00  0.00            
ATOM     77  C23 ACD     1      20.390  31.060  15.500  1.00  0.00            
ATOM     78  H37 ACD     1      20.040  30.020  15.460  1.00  0.00            
ATOM     79  O19 ACD     1      21.240  31.340  16.670  1.00  0.00            
ATOM     80  H38 ACD     1      21.410  30.480  17.050  1.00  0.00            
ATOM     81  C24 ACD     1      20.930  31.330  14.110  1.00  0.00            
ATOM     82  H39 ACD     1      21.190  32.390  14.020  1.00  0.00            
ATOM     83  O20 ACD     1      22.160  30.630  13.810  1.00  0.00            
ATOM     84  H40 ACD     1      21.890  29.710  13.770  1.00  0.00            
ATOM     85  C25 ACD     1      19.960  30.900  13.120  1.00  0.00            
ATOM     86  H41 ACD     1      20.400  31.100  12.140  1.00  0.00            
ATOM     87  O21 ACD     1      18.930  31.780  13.250  1.00  0.00            
ATOM     88  C26 ACD     1      18.210  31.910  14.510  1.00  0.00            
ATOM     89  H42 ACD     1      17.450  31.110  14.550  1.00  0.00            
ATOM     90  C27 ACD     1      17.490  33.290  14.440  1.00  0.00            
ATOM     91  H43 ACD     1      17.340  33.730  15.440  1.00  0.00            
ATOM     92  H44 ACD     1      18.270  33.920  13.980  1.00  0.00            
ATOM     93  O22 ACD     1      16.340  33.320  13.710  1.00  0.00            
ATOM     94  H45 ACD     1      16.500  32.940  12.850  1.00  0.00            
ATOM     95  O23 ACD     1      19.580  29.560  13.400  1.00  0.00            
ATOM     96  C28 ACD     1      19.650  28.680  12.300  1.00  0.00            
ATOM     97  H46 ACD     1      20.170  28.980  11.380  1.00  0.00            
ATOM     98  C29 ACD     1      18.280  28.360  11.800  1.00  0.00            
ATOM     99  H47 ACD     1      17.660  28.210  12.690  1.00  0.00            
ATOM    100  O24 ACD     1      18.270  27.160  11.050  1.00  0.00            
ATOM    101  C30 ACD     1      17.620  29.340  10.850  1.00  0.00            
ATOM    102  H48 ACD     1      18.050  30.350  10.850  1.00  0.00            
ATOM    103  H49 ACD     1      17.720  29.030   9.800  1.00  0.00            
ATOM    104  O25 ACD     1      16.230  29.520  11.130  1.00  0.00            
ATOM    105  H50 ACD     1      15.810  28.680  10.900  1.00  0.00            
ATOM    106  C31 ACD     1      20.520  27.490  12.850  1.00  0.00            
ATOM    107  H51 ACD     1      20.210  27.330  13.890  1.00  0.00            
ATOM    108  O26 ACD     1      21.860  27.930  12.990  1.00  0.00            
ATOM    109  H52 ACD     1      22.390  27.260  13.430  1.00  0.00            
ATOM    110  C32 ACD     1      20.250  26.240  11.990  1.00  0.00            
ATOM    111  H53 ACD     1      20.800  26.390  11.050  1.00  0.00            
ATOM    112  O27 ACD     1      20.710  25.090  12.650  1.00  0.00            
ATOM    113  H54 ACD     1      20.020  24.810  13.270  1.00  0.00            
ATOM    114  C33 ACD     1      18.790  25.980  11.670  1.00  0.00            
ATOM    115  H55 ACD     1      18.770  25.240  10.870  1.00  0.00            
ATOM    116  O28 ACD     1      17.970  25.510  12.780  1.00  0.00            
ATOM    117  C34 ACD     1      17.430  24.150  12.550  1.00  0.00            
ATOM    118  H56 ACD     1      17.890  23.530  11.780  1.00  0.00            
ATOM    119  C35 ACD     1      17.670  23.340  13.860  1.00  0.00            
ATOM    120  H57 ACD     1      17.100  23.840  14.660  1.00  0.00            
ATOM    121  O29 ACD     1      19.120  23.260  14.020  1.00  0.00            
ATOM    122  H58 ACD     1      19.460  22.750  13.280  1.00  0.00            
ATOM    123  C36 ACD     1      16.950  22.020  13.740  1.00  0.00            
ATOM    124  H59 ACD     1      17.340  21.540  12.830  1.00  0.00            
ATOM    125  O30 ACD     1      16.930  21.250  14.920  1.00  0.00            
ATOM    126  H60 ACD     1      16.030  21.340  15.250  1.00  0.00            
ATOM    127  O1  HC9     2      14.440  26.870  14.130  1.00  0.00            
ATOM    128  N1  HC9     2      15.350  27.610  14.530  1.00  0.00            
ATOM    129  O2  HC9     2      15.300  28.810  14.440  1.00  0.00            
ATOM    130  C1  HC9     2      16.480  27.000  15.320  1.00  0.00            
ATOM    131  C2  HC9     2      16.170  25.770  15.950  1.00  0.00            
ATOM    132  C3  HC9     2      17.070  25.100  16.710  1.00  0.00            
ATOM    133  C4  HC9     2      18.300  25.780  17.040  1.00  0.00            
ATOM    134  O3  HC9     2      19.120  25.230  17.960  1.00  0.00            
ATOM    135  C5  HC9     2      18.550  27.100  16.530  1.00  0.00            
ATOM    136  C6  HC9     2      17.660  27.690  15.620  1.00  0.00            
ATOM    137  H1  HC9     2      15.190  25.320  15.760  1.00  0.00            
ATOM    138  H2  HC9     2      16.860  24.100  17.080  1.00  0.00            
ATOM    139  H3  HC9     2      20.040  25.510  17.800  1.00  0.00            
ATOM    140  H4  HC9     2      19.460  27.620  16.820  1.00  0.00            
ATOM    141  H5  HC9     2      17.890  28.640  15.140  1.00  0.00            
TER
ENDMDL
MODEL        1
ATOM      1  H1  ACD     1       2.230  20.400   6.280  1.00  0.00            
ATOM      2  O1  ACD     1       2.780  19.760   6.750  1.00  0.00            
ATOM      3  C1  ACD     1       3.790  20.500   7.390  1.00  0.00            
ATOM      4  H2  ACD     1       3.410  21.310   8.020  1.00  0.00            
ATOM      5  H3  ACD     1       4.440  20.990   6.650  1.00  0.00            
ATOM      6  C2  ACD     1       4.840  19.620   8.110  1.00  0.00            
ATOM      7  H4  ACD     1       5.720  20.200   8.430  1.00  0.00            
ATOM      8  O2  ACD     1       4.260  18.900   9.210  1.00  0.00            
ATOM      9  C3  ACD     1       5.160  18.250  10.060  1.00  0.00            
ATOM     10  H5  ACD     1       4.630  17.820  10.920  1.00  0.00            
ATOM     11  O3  ACD     1       6.250  19.010  10.520  1.00  0.00            
ATOM     12  C4  ACD     1       6.390  19.090  11.950  1.00  0.00            
ATOM     13  H6  ACD     1       5.820  18.320  12.480  1.00  0.00            
ATOM     14  C5  ACD     1       7.820  18.790  12.280  1.00  0.00            
ATOM     15  H7  ACD     1       8.480  19.410  11.670  1.00  0.00            
ATOM     16  O4  ACD     1       8.070  17.380  12.000  1.00  0.00            
ATOM     17  H8  ACD     1       7.450  17.050  11.340  1.00  0.00            
ATOM     18  C6  ACD     1       8.170  19.100  13.720  1.00  0.00            
ATOM     19  H9  ACD     1       7.590  18.340  14.270  1.00  0.00            
ATOM     20  O5  ACD     1       9.550  18.990  13.990  1.00  0.00            
ATOM     21  H10 ACD     1       9.950  18.180  13.660  1.00  0.00            
ATOM     22  C7  ACD     1       7.660  20.560  14.110  1.00  0.00            
ATOM     23  H11 ACD     1       7.730  20.800  15.170  1.00  0.00            
ATOM     24  O6  ACD     1       6.280  20.650  13.710  1.00  0.00            
ATOM     25  C8  ACD     1       6.000  20.550  12.300  1.00  0.00            
ATOM     26  H12 ACD     1       6.570  21.180  11.610  1.00  0.00            
ATOM     27  C9  ACD     1       4.500  20.700  12.060  1.00  0.00            
ATOM     28  H13 ACD     1       4.310  20.830  10.990  1.00  0.00            
ATOM     29  H14 ACD     1       3.940  19.850  12.490  1.00  0.00            
ATOM     30  O7  ACD     1       3.900  21.830  12.710  1.00  0.00            
ATOM     31  H15 ACD     1       3.890  21.630  13.650  1.00  0.00            
ATOM     32  O8  ACD     1       8.350  21.500  13.390  1.00  0.00            
ATOM     33  C10 ACD     1       9.070  22.510  14.090  1.00  0.00            
ATOM     34  H16 ACD     1       8.630  22.700  15.070  1.00  0.00            
ATOM     35  C11 ACD     1      10.550  22.030  14.150  1.00  0.00            
ATOM     36  H17 ACD     1      10.860  21.570  13.210  1.00  0.00            
ATOM     37  O9  ACD     1      10.630  21.040  15.130  1.00  0.00            
ATOM     38  H18 ACD     1      10.370  20.230  14.680  1.00  0.00            
ATOM     39  C12 ACD     1      11.490  23.140  14.380  1.00  0.00            
ATOM     40  H19 ACD     1      11.430  23.460  15.420  1.00  0.00            
ATOM     41  O10 ACD     1      12.830  22.730  14.150  1.00  0.00            
ATOM     42  H20 ACD     1      12.680  21.810  13.920  1.00  0.00            
ATOM     43  C13 ACD     1      11.190  24.260  13.420  1.00  0.00            
ATOM     44  H21 ACD     1      11.930  25.000  13.750  1.00  0.00            
ATOM     45  O11 ACD     1       9.900  24.710  13.700  1.00  0.00            
ATOM     46  C14 ACD     1       8.880  23.720  13.300  1.00  0.00            
ATOM     47  H22 ACD     1       8.900  23.510  12.220  1.00  0.00            
ATOM     48  C15 ACD     1       7.530  24.320  13.590  1.00  0.00            
ATOM     49  H23 ACD     1       7.260  24.970  12.750  1.00  0.00            
ATOM     50  H24 ACD     1       6.770  23.520  13.570  1.00  0.00            
ATOM     51  O12 ACD     1       7.570  25.180  14.780  1.00  0.00            
ATOM     52  H25 ACD     1       8.040  25.930  14.410  1.00  0.00            
ATOM     53  O13 ACD     1      11.290  23.880  12.090  1.00  0.00            
ATOM     54  C16 ACD     1      12.010  24.720  11.230  1.00  0.00            
ATOM     55  H26 ACD     1      12.460  25.560  11.780  1.00  0.00            
ATOM     56  C17 ACD     1      13.140  23.810  10.700  1.00  0.00            
ATOM     57  H27 ACD     1      12.670  22.880  10.370  1.00  0.00            
ATOM     58  O14 ACD     1      14.140  23.570  11.710  1.00  0.00            
ATOM     59  H28 ACD     1      13.720  23.290  12.530  1.00  0.00            
ATOM     60  C18 ACD     1      13.790  24.320   9.450  1.00  0.00            
ATOM     61  H29 ACD     1      14.450  25.160   9.700  1.00  0.00            
ATOM     62  O15 ACD     1      14.500  23.250   8.930  1.00  0.00            
ATOM     63  H30 ACD     1      14.930  22.780   9.650  1.00  0.00            
ATOM     64  C19 ACD     1      12.850  24.890   8.390  1.00  0.00            
ATOM     65  H31 ACD     1      13.390  25.490   7.650  1.00  0.00            
ATOM     66  O16 ACD     1      12.040  25.910   9.000  1.00  0.00            
ATOM     67  C20 ACD     1      11.180  25.290  10.080  1.00  0.00            
ATOM     68  H32 ACD     1      10.610  24.450   9.660  1.00  0.00            
ATOM     69  C21 ACD     1      10.230  26.420  10.620  1.00  0.00            
ATOM     70  H33 ACD     1       9.630  26.010  11.450  1.00  0.00            
ATOM     71  H34 ACD     1      10.840  27.260  10.980  1.00  0.00            
ATOM     72  O17 ACD     1       9.300  26.790   9.680  1.00  0.00            
ATOM     73  H35 ACD     1       9.040  27.710   9.840  1.00  0.00            
ATOM     74  O18 ACD     1      12.040  23.850   7.880  1.00  0.00            
ATOM     75  C22 ACD     1      11.790  23.870   6.450  1.00  0.00            
ATOM     76  H36 ACD     1      12.340  24.660   5.910  1.00  0.00            
ATOM     77  C23 ACD     1      12.180  22.390   6.080  1.00  0.00            
ATOM     78  H37 ACD     1      11.540  21.830   6.780  1.00  0.00            
ATOM     79  O19 ACD     1      13.580  22.250   6.230  1.00  0.00            
ATOM     80  H38 ACD     1      13.800  22.510   7.130  1.00  0.00            
ATOM     81  C24 ACD     1      11.800  22.070   4.680  1.00  0.00            
ATOM     82  H39 ACD     1      12.270  22.770   3.980  1.00  0.00            
ATOM     83  O20 ACD     1      12.000  20.680   4.290  1.00  0.00            
ATOM     84  H40 ACD     1      12.950  20.630   4.190  1.00  0.00            
ATOM     85  C25 ACD     1      10.310  22.390   4.480  1.00  0.00            
ATOM     86  H41 ACD     1      10.090  22.250   3.410  1.00  0.00            
ATOM     87  O21 ACD     1      10.070  23.760   4.820  1.00  0.00            
ATOM     88  C26 ACD     1      10.310  24.110   6.160  1.00  0.00            
ATOM     89  H42 ACD     1       9.630  23.530   6.790  1.00  0.00            
ATOM     90  C27 ACD     1       9.950  25.530   6.440  1.00  0.00            
ATOM     91  H43 ACD     1      10.820  25.990   6.930  1.00  0.00            
ATOM     92  H44 ACD     1       9.730  26.090   5.520  1.00  0.00            
ATOM     93  O22 ACD     1       8.850  25.480   7.320  1.00  0.00            
ATOM     94  H45 ACD     1       9.180  25.630   8.210  1.00  0.00            
ATOM     95  O23 ACD     1       9.470  21.490   5.220  1.00  0.00            
ATOM     96  C28 ACD     1       8.450  20.910   4.470  1.00  0.00            
ATOM     97  H46 ACD     1       8.450  20.990   3.380  1.00  0.00            
ATOM     98  C29 ACD     1       7.110  21.530   4.860  1.00  0.00            
ATOM     99  H47 ACD     1       6.960  21.590   5.950  1.00  0.00            
ATOM    100  O24 ACD     1       6.070  20.640   4.310  1.00  0.00            
ATOM    101  C30 ACD     1       6.820  22.990   4.320  1.00  0.00            
ATOM    102  H48 ACD     1       5.820  23.330   4.610  1.00  0.00            
ATOM    103  H49 ACD     1       7.510  23.630   4.890  1.00  0.00            
ATOM    104  O25 ACD     1       7.030  23.060   2.930  1.00  0.00            
ATOM    105  H50 ACD     1       7.250  23.970   2.700  1.00  0.00            
ATOM    106  C31 ACD     1       8.570  19.430   4.860  1.00  0.00            
ATOM    107  H51 ACD     1       8.740  19.270   5.930  1.00  0.00            
ATOM    108  O26 ACD     1       9.790  18.940   4.250  1.00  0.00            
ATOM    109  H52 ACD     1      10.490  19.540   4.510  1.00  0.00            
ATOM    110  C32 ACD     1       7.270  18.650   4.290  1.00  0.00            
ATOM    111  H53 ACD     1       7.270  18.650   3.190  1.00  0.00            
ATOM    112  O27 ACD     1       7.220  17.300   4.640  1.00  0.00            
ATOM    113  H54 ACD     1       7.920  16.850   4.160  1.00  0.00            
ATOM    114  C33 ACD     1       6.030  19.420   4.860  1.00  0.00            
ATOM    115  H55 ACD     1       5.130  18.840   4.640  1.00  0.00            
ATOM    116  O28 ACD     1       6.270  19.400   6.260  1.00  0.00            
ATOM    117  C34 ACD     1       5.470  18.630   7.200  1.00  0.00            
ATOM    118  H56 ACD     1       4.660  18.060   6.720  1.00  0.00            
ATOM    119  C35 ACD     1       6.410  17.670   8.010  1.00  0.00            
ATOM    120  H57 ACD     1       7.330  18.140   8.390  1.00  0.00            
ATOM    121  O29 ACD     1       6.640  16.540   7.100  1.00  0.00            
ATOM    122  H58 ACD     1       6.900  16.940   6.260  1.00  0.00            
ATOM    123  C36 ACD     1       5.750  17.140   9.210  1.00  0.00            
ATOM    124  H59 ACD     1       4.930  16.490   8.880  1.00  0.00            
ATOM    125  O30 ACD     1       6.520  16.320  10.030  1.00  0.00            
ATOM    126  H60 ACD     1       6.590  15.450   9.640  1.00  0.00            
ATOM    127  O1  HC9     2       8.330  23.650   9.890  1.00  0.00            
ATOM    128  N1  HC9     2       8.110  22.620   9.250  1.00  0.00            
ATOM    129  O2  HC9     2       7.260  22.590   8.390  1.00  0.00            
ATOM    130  C1  HC9     2       9.120  21.500   9.260  1.00  0.00            
ATOM    131  C2  HC9     2      10.000  21.380  10.350  1.00  0.00            
ATOM    132  C3  HC9     2      11.060  20.470  10.340  1.00  0.00            
ATOM    133  C4  HC9     2      11.200  19.570   9.320  1.00  0.00            
ATOM    134  O3  HC9     2      12.190  18.680   9.410  1.00  0.00            
ATOM    135  C5  HC9     2      10.230  19.490   8.290  1.00  0.00            
ATOM    136  C6  HC9     2       9.200  20.490   8.270  1.00  0.00            
ATOM    137  H1  HC9     2       9.860  22.100  11.160  1.00  0.00            
ATOM    138  H2  HC9     2      11.740  20.270  11.160  1.00  0.00            
ATOM    139  H3  HC9     2      12.150  18.250   8.540  1.00  0.00            
ATOM    140  H4  HC9     2      10.270  18.700   7.550  1.00  0.00            
ATOM    141  H5  HC9     2       8.430  20.520   7.500  1.00  0.00            
TER
ENDMDL
MODEL        1
ATOM      1  H1  ACD     1       7.330  37.060  12.600  1.00  0.00            
ATOM      2  O1  ACD     1       6.850  36.300  12.950  1.00  0.00            
ATOM      3  C1  ACD     1       7.010  35.210  11.990  1.00  0.00            
ATOM      4  H2  ACD     1       8.090  35.030  11.960  1.00  0.00            
ATOM      5  H3  ACD     1       6.510  35.400  11.040  1.00  0.00            
ATOM      6  C2  ACD     1       6.340  34.020  12.630  1.00  0.00            
ATOM      7  H4  ACD     1       6.700  33.950  13.660  1.00  0.00            
ATOM      8  O2  ACD     1       5.010  34.270  12.630  1.00  0.00            
ATOM      9  C3  ACD     1       4.170  33.330  13.260  1.00  0.00            
ATOM     10  H5  ACD     1       3.190  33.820  13.250  1.00  0.00            
ATOM     11  O3  ACD     1       4.440  33.130  14.680  1.00  0.00            
ATOM     12  C4  ACD     1       4.010  33.990  15.730  1.00  0.00            
ATOM     13  H6  ACD     1       2.930  34.060  15.580  1.00  0.00            
ATOM     14  C5  ACD     1       4.210  33.210  17.040  1.00  0.00            
ATOM     15  H7  ACD     1       5.200  32.740  17.060  1.00  0.00            
ATOM     16  O4  ACD     1       3.110  32.370  17.150  1.00  0.00            
ATOM     17  H8  ACD     1       3.120  32.000  18.040  1.00  0.00            
ATOM     18  C6  ACD     1       4.160  34.150  18.220  1.00  0.00            
ATOM     19  H9  ACD     1       3.220  34.720  18.270  1.00  0.00            
ATOM     20  O5  ACD     1       4.320  33.360  19.450  1.00  0.00            
ATOM     21  H10 ACD     1       5.190  32.960  19.340  1.00  0.00            
ATOM     22  C7  ACD     1       5.200  35.150  18.100  1.00  0.00            
ATOM     23  H11 ACD     1       5.220  35.770  19.000  1.00  0.00            
ATOM     24  O6  ACD     1       4.780  36.010  17.070  1.00  0.00            
ATOM     25  C8  ACD     1       4.700  35.420  15.730  1.00  0.00            
ATOM     26  H12 ACD     1       5.750  35.400  15.410  1.00  0.00            
ATOM     27  C9  ACD     1       4.060  36.450  14.820  1.00  0.00            
ATOM     28  H13 ACD     1       4.550  37.420  14.930  1.00  0.00            
ATOM     29  H14 ACD     1       4.270  36.190  13.780  1.00  0.00            
ATOM     30  O7  ACD     1       2.640  36.650  15.090  1.00  0.00            
ATOM     31  H15 ACD     1       2.490  36.990  15.970  1.00  0.00            
ATOM     32  O8  ACD     1       6.550  34.610  17.840  1.00  0.00            
ATOM     33  C10 ACD     1       7.400  34.320  18.980  1.00  0.00            
ATOM     34  H16 ACD     1       6.890  34.690  19.870  1.00  0.00            
ATOM     35  C11 ACD     1       7.730  32.810  18.820  1.00  0.00            
ATOM     36  H17 ACD     1       8.160  32.650  17.820  1.00  0.00            
ATOM     37  O9  ACD     1       6.500  32.000  18.970  1.00  0.00            
ATOM     38  H18 ACD     1       6.630  31.200  18.450  1.00  0.00            
ATOM     39  C12 ACD     1       8.890  32.460  19.820  1.00  0.00            
ATOM     40  H19 ACD     1       8.410  32.460  20.810  1.00  0.00            
ATOM     41  O10 ACD     1       9.490  31.230  19.600  1.00  0.00            
ATOM     42  H20 ACD     1      10.190  31.550  19.020  1.00  0.00            
ATOM     43  C13 ACD     1      10.030  33.440  19.690  1.00  0.00            
ATOM     44  H21 ACD     1      10.740  33.220  20.500  1.00  0.00            
ATOM     45  O11 ACD     1       9.560  34.770  19.870  1.00  0.00            
ATOM     46  C14 ACD     1       8.660  35.260  18.930  1.00  0.00            
ATOM     47  H22 ACD     1       9.100  35.200  17.930  1.00  0.00            
ATOM     48  C15 ACD     1       8.350  36.700  19.220  1.00  0.00            
ATOM     49  H23 ACD     1       9.270  37.300  19.290  1.00  0.00            
ATOM     50  H24 ACD     1       7.840  37.050  18.320  1.00  0.00            
ATOM     51  O12 ACD     1       7.540  36.850  20.350  1.00  0.00            
ATOM     52  H25 ACD     1       7.930  36.420  21.120  1.00  0.00            
ATOM     53  O13 ACD     1      10.780  33.320  18.490  1.00  0.00            
ATOM     54  C16 ACD     1      12.170  33.400  18.480  1.00  0.00            
ATOM     55  H26 ACD     1      12.630  33.820  19.380  1.00  0.00            
ATOM     56  C17 ACD     1      12.690  32.030  18.180  1.00  0.00            
ATOM     57  H27 ACD     1      12.150  31.730  17.270  1.00  0.00            
ATOM     58  O14 ACD     1      12.440  31.160  19.270  1.00  0.00            
ATOM     59  H28 ACD     1      12.490  30.240  19.000  1.00  0.00            
ATOM     60  C18 ACD     1      14.210  32.070  17.860  1.00  0.00            
ATOM     61  H29 ACD     1      14.760  32.510  18.700  1.00  0.00            
ATOM     62  O15 ACD     1      14.850  30.900  17.490  1.00  0.00            
ATOM     63  H30 ACD     1      15.660  31.080  17.000  1.00  0.00            
ATOM     64  C19 ACD     1      14.470  32.970  16.660  1.00  0.00            
ATOM     65  H31 ACD     1      15.540  33.180  16.540  1.00  0.00            
ATOM     66  O16 ACD     1      13.910  34.290  16.990  1.00  0.00            
ATOM     67  C20 ACD     1      12.470  34.320  17.290  1.00  0.00            
ATOM     68  H32 ACD     1      11.870  33.920  16.460  1.00  0.00            
ATOM     69  C21 ACD     1      12.040  35.750  17.580  1.00  0.00            
ATOM     70  H33 ACD     1      12.360  36.430  16.790  1.00  0.00            
ATOM     71  H34 ACD     1      10.950  35.860  17.540  1.00  0.00            
ATOM     72  O17 ACD     1      12.410  36.210  18.960  1.00  0.00            
ATOM     73  H35 ACD     1      12.810  37.080  18.930  1.00  0.00            
ATOM     74  O18 ACD     1      13.870  32.490  15.470  1.00  0.00            
ATOM     75  C22 ACD     1      14.600  32.740  14.260  1.00  0.00            
ATOM     76  H36 ACD     1      15.680  32.780  14.420  1.00  0.00            
ATOM     77  C23 ACD     1      14.290  31.520  13.470  1.00  0.00            
ATOM     78  H37 ACD     1      13.210  31.390  13.660  1.00  0.00            
ATOM     79  O19 ACD     1      14.990  30.360  13.950  1.00  0.00            
ATOM     80  H38 ACD     1      14.760  29.590  13.410  1.00  0.00            
ATOM     81  C24 ACD     1      14.470  31.770  11.960  1.00  0.00            
ATOM     82  H39 ACD     1      15.540  31.890  11.770  1.00  0.00            
ATOM     83  O20 ACD     1      14.080  30.610  11.210  1.00  0.00            
ATOM     84  H40 ACD     1      13.130  30.580  11.330  1.00  0.00            
ATOM     85  C25 ACD     1      13.620  32.990  11.540  1.00  0.00            
ATOM     86  H41 ACD     1      13.810  33.180  10.480  1.00  0.00            
ATOM     87  O21 ACD     1      14.130  34.130  12.200  1.00  0.00            
ATOM     88  C26 ACD     1      14.090  34.100  13.610  1.00  0.00            
ATOM     89  H42 ACD     1      13.030  34.220  13.870  1.00  0.00            
ATOM     90  C27 ACD     1      14.810  35.330  14.100  1.00  0.00            
ATOM     91  H43 ACD     1      14.410  35.500  15.100  1.00  0.00            
ATOM     92  H44 ACD     1      15.880  35.120  14.230  1.00  0.00            
ATOM     93  O22 ACD     1      14.640  36.590  13.330  1.00  0.00            
ATOM     94  H45 ACD     1      15.310  36.630  12.640  1.00  0.00            
ATOM     95  O23 ACD     1      12.250  32.910  11.820  1.00  0.00            
ATOM     96  C28 ACD     1      11.270  32.400  10.910  1.00  0.00            
ATOM     97  H46 ACD     1      11.680  32.310   9.890  1.00  0.00            
ATOM     98  C29 ACD     1      10.210  33.440  10.720  1.00  0.00            
ATOM     99  H47 ACD     1       9.880  33.700  11.740  1.00  0.00            
ATOM    100  O24 ACD     1       9.180  32.960   9.940  1.00  0.00            
ATOM    101  C30 ACD     1      10.770  34.790  10.090  1.00  0.00            
ATOM    102  H48 ACD     1       9.960  35.520   9.990  1.00  0.00            
ATOM    103  H49 ACD     1      11.510  35.110  10.840  1.00  0.00            
ATOM    104  O25 ACD     1      11.530  34.510   8.940  1.00  0.00            
ATOM    105  H50 ACD     1      11.950  35.290   8.580  1.00  0.00            
ATOM    106  C31 ACD     1      10.620  31.140  11.490  1.00  0.00            
ATOM    107  H51 ACD     1      10.390  31.380  12.540  1.00  0.00            
ATOM    108  O26 ACD     1      11.520  30.080  11.540  1.00  0.00            
ATOM    109  H52 ACD     1      10.960  29.310  11.620  1.00  0.00            
ATOM    110  C32 ACD     1       9.340  30.770  10.660  1.00  0.00            
ATOM    111  H53 ACD     1       9.720  30.470   9.670  1.00  0.00            
ATOM    112  O27 ACD     1       8.630  29.730  11.330  1.00  0.00            
ATOM    113  H54 ACD     1       7.730  30.060  11.220  1.00  0.00            
ATOM    114  C33 ACD     1       8.390  31.970  10.510  1.00  0.00            
ATOM    115  H55 ACD     1       7.510  31.710   9.900  1.00  0.00            
ATOM    116  O28 ACD     1       7.900  32.440  11.690  1.00  0.00            
ATOM    117  C34 ACD     1       6.510  32.740  11.790  1.00  0.00            
ATOM    118  H56 ACD     1       6.110  33.030  10.810  1.00  0.00            
ATOM    119  C35 ACD     1       5.700  31.540  12.330  1.00  0.00            
ATOM    120  H57 ACD     1       5.950  31.300  13.380  1.00  0.00            
ATOM    121  O29 ACD     1       5.880  30.430  11.460  1.00  0.00            
ATOM    122  H58 ACD     1       5.010  30.090  11.230  1.00  0.00            
ATOM    123  C36 ACD     1       4.310  32.040  12.480  1.00  0.00            
ATOM    124  H59 ACD     1       4.000  32.130  11.430  1.00  0.00            
ATOM    125  O30 ACD     1       3.490  30.950  12.900  1.00  0.00            
ATOM    126  H60 ACD     1       3.780  30.760  13.790  1.00  0.00            
ATOM    127  O1  HC9     2       9.820  31.040  14.950  1.00  0.00            
ATOM    128  N1  HC9     2       8.870  31.810  14.910  1.00  0.00            
ATOM    129  O2  HC9     2       7.680  31.420  15.060  1.00  0.00            
ATOM    130  C1  HC9     2       9.150  33.270  14.950  1.00  0.00            
ATOM    131  C2  HC9     2       8.150  34.090  15.440  1.00  0.00            
ATOM    132  C3  HC9     2       8.430  35.460  15.490  1.00  0.00            
ATOM    133  C4  HC9     2       9.570  36.000  14.950  1.00  0.00            
ATOM    134  O3  HC9     2       9.840  37.330  14.860  1.00  0.00            
ATOM    135  C5  HC9     2      10.490  35.230  14.290  1.00  0.00            
ATOM    136  C6  HC9     2      10.260  33.880  14.400  1.00  0.00            
ATOM    137  H1  HC9     2       7.210  33.690  15.800  1.00  0.00            
ATOM    138  H2  HC9     2       7.700  36.160  15.880  1.00  0.00            
ATOM    139  H3  HC9     2       9.070  37.880  15.070  1.00  0.00            
ATOM    140  H4  HC9     2      11.380  35.670  13.860  1.00  0.00            
ATOM    141  H5  HC9     2      10.950  33.140  14.000  1.00  0.00            
TER
ENDMDL
MODEL        1
ATOM      1  H1  ACD     1      13.260  23.860  19.300  1.00  0.00            
ATOM      2  O1  ACD     1      12.640  23.180  19.600  1.00  0.00            
ATOM      3  C1  ACD     1      12.710  23.180  21.020  1.00  0.00            
ATOM      4  H2  ACD     1      13.010  24.160  21.430  1.00  0.00            
ATOM      5  H3  ACD     1      13.540  22.500  21.260  1.00  0.00            
ATOM      6  C2  ACD     1      11.450  22.520  21.690  1.00  0.00            
ATOM      7  H4  ACD     1      10.540  23.090  21.480  1.00  0.00            
ATOM      8  O2  ACD     1      11.270  21.190  21.220  1.00  0.00            
ATOM      9  C3  ACD     1      10.410  20.300  21.820  1.00  0.00            
ATOM     10  H5  ACD     1      10.500  19.320  21.340  1.00  0.00            
ATOM     11  O3  ACD     1       9.100  20.790  21.790  1.00  0.00            
ATOM     12  C4  ACD     1       8.120  19.760  21.560  1.00  0.00            
ATOM     13  H6  ACD     1       8.390  18.720  21.750  1.00  0.00            
ATOM     14  C5  ACD     1       7.050  20.000  22.640  1.00  0.00            
ATOM     15  H7  ACD     1       6.590  20.990  22.730  1.00  0.00            
ATOM     16  O4  ACD     1       7.590  19.660  23.910  1.00  0.00            
ATOM     17  H8  ACD     1       6.980  19.970  24.580  1.00  0.00            
ATOM     18  C6  ACD     1       5.850  19.100  22.340  1.00  0.00            
ATOM     19  H9  ACD     1       6.260  18.080  22.290  1.00  0.00            
ATOM     20  O5  ACD     1       4.820  19.200  23.310  1.00  0.00            
ATOM     21  H10 ACD     1       4.220  19.820  22.900  1.00  0.00            
ATOM     22  C7  ACD     1       5.280  19.320  20.950  1.00  0.00            
ATOM     23  H11 ACD     1       4.640  18.490  20.640  1.00  0.00            
ATOM     24  O6  ACD     1       6.310  19.250  20.020  1.00  0.00            
ATOM     25  C8  ACD     1       7.470  20.050  20.240  1.00  0.00            
ATOM     26  H12 ACD     1       7.230  21.110  20.110  1.00  0.00            
ATOM     27  C9  ACD     1       8.370  19.580  19.110  1.00  0.00            
ATOM     28  H13 ACD     1       9.270  20.210  19.200  1.00  0.00            
ATOM     29  H14 ACD     1       8.640  18.520  19.260  1.00  0.00            
ATOM     30  O7  ACD     1       7.730  19.720  17.840  1.00  0.00            
ATOM     31  H15 ACD     1       7.720  20.660  17.640  1.00  0.00            
ATOM     32  O8  ACD     1       4.610  20.640  20.950  1.00  0.00            
ATOM     33  C10 ACD     1       3.490  20.850  20.070  1.00  0.00            
ATOM     34  H16 ACD     1       3.160  19.960  19.500  1.00  0.00            
ATOM     35  C11 ACD     1       2.380  21.270  21.080  1.00  0.00            
ATOM     36  H17 ACD     1       2.700  22.100  21.730  1.00  0.00            
ATOM     37  O9  ACD     1       2.020  20.110  21.830  1.00  0.00            
ATOM     38  H18 ACD     1       1.610  19.420  21.300  1.00  0.00            
ATOM     39  C12 ACD     1       1.240  21.840  20.260  1.00  0.00            
ATOM     40  H19 ACD     1       0.880  21.060  19.580  1.00  0.00            
ATOM     41  O10 ACD     1       0.200  22.300  21.050  1.00  0.00            
ATOM     42  H20 ACD     1       0.520  23.150  21.370  1.00  0.00            
ATOM     43  C13 ACD     1       1.750  23.030  19.360  1.00  0.00            
ATOM     44  H21 ACD     1       0.940  23.510  18.800  1.00  0.00            
ATOM     45  O11 ACD     1       2.760  22.540  18.430  1.00  0.00            
ATOM     46  C14 ACD     1       3.940  21.940  19.050  1.00  0.00            
ATOM     47  H22 ACD     1       4.490  22.690  19.630  1.00  0.00            
ATOM     48  C15 ACD     1       4.820  21.430  17.990  1.00  0.00            
ATOM     49  H23 ACD     1       5.020  22.110  17.150  1.00  0.00            
ATOM     50  H24 ACD     1       5.770  21.150  18.450  1.00  0.00            
ATOM     51  O12 ACD     1       4.200  20.310  17.350  1.00  0.00            
ATOM     52  H25 ACD     1       3.500  20.710  16.830  1.00  0.00            
ATOM     53  O13 ACD     1       2.240  23.990  20.310  1.00  0.00            
ATOM     54  C16 ACD     1       1.750  25.320  20.100  1.00  0.00            
ATOM     55  H26 ACD     1       0.720  25.340  19.730  1.00  0.00            
ATOM     56  C17 ACD     1       1.620  25.810  21.540  1.00  0.00            
ATOM     57  H27 ACD     1       2.550  25.800  22.140  1.00  0.00            
ATOM     58  O14 ACD     1       0.550  25.110  22.140  1.00  0.00            
ATOM     59  H28 ACD     1       0.440  25.440  23.030  1.00  0.00            
ATOM     60  C18 ACD     1       1.490  27.270  21.580  1.00  0.00            
ATOM     61  H29 ACD     1       0.550  27.520  21.090  1.00  0.00            
ATOM     62  O15 ACD     1       1.590  27.800  22.890  1.00  0.00            
ATOM     63  H30 ACD     1       0.920  28.480  22.860  1.00  0.00            
ATOM     64  C19 ACD     1       2.580  27.960  20.760  1.00  0.00            
ATOM     65  H31 ACD     1       2.420  29.040  20.750  1.00  0.00            
ATOM     66  O16 ACD     1       2.540  27.560  19.390  1.00  0.00            
ATOM     67  C20 ACD     1       2.720  26.150  19.270  1.00  0.00            
ATOM     68  H32 ACD     1       3.770  25.940  19.490  1.00  0.00            
ATOM     69  C21 ACD     1       2.510  25.840  17.720  1.00  0.00            
ATOM     70  H33 ACD     1       2.220  24.780  17.730  1.00  0.00            
ATOM     71  H34 ACD     1       1.670  26.450  17.390  1.00  0.00            
ATOM     72  O17 ACD     1       3.670  26.010  17.030  1.00  0.00            
ATOM     73  H35 ACD     1       3.830  26.960  16.940  1.00  0.00            
ATOM     74  O18 ACD     1       3.880  27.640  21.210  1.00  0.00            
ATOM     75  C22 ACD     1       4.800  28.640  21.420  1.00  0.00            
ATOM     76  H36 ACD     1       4.300  29.590  21.240  1.00  0.00            
ATOM     77  C23 ACD     1       5.160  28.550  22.960  1.00  0.00            
ATOM     78  H37 ACD     1       5.260  27.500  23.250  1.00  0.00            
ATOM     79  O19 ACD     1       4.030  29.090  23.740  1.00  0.00            
ATOM     80  H38 ACD     1       3.250  28.790  23.270  1.00  0.00            
ATOM     81  C24 ACD     1       6.460  29.310  23.250  1.00  0.00            
ATOM     82  H39 ACD     1       6.360  30.350  22.920  1.00  0.00            
ATOM     83  O20 ACD     1       6.880  29.140  24.610  1.00  0.00            
ATOM     84  H40 ACD     1       6.180  29.510  25.150  1.00  0.00            
ATOM     85  C25 ACD     1       7.570  28.770  22.330  1.00  0.00            
ATOM     86  H41 ACD     1       8.460  29.380  22.460  1.00  0.00            
ATOM     87  O21 ACD     1       7.210  28.960  20.940  1.00  0.00            
ATOM     88  C26 ACD     1       6.000  28.330  20.480  1.00  0.00            
ATOM     89  H42 ACD     1       6.200  27.250  20.580  1.00  0.00            
ATOM     90  C27 ACD     1       5.790  28.610  19.020  1.00  0.00            
ATOM     91  H43 ACD     1       4.960  27.940  18.750  1.00  0.00            
ATOM     92  H44 ACD     1       5.650  29.680  18.800  1.00  0.00            
ATOM     93  O22 ACD     1       6.850  28.220  18.210  1.00  0.00            
ATOM     94  H45 ACD     1       6.670  28.440  17.290  1.00  0.00            
ATOM     95  O23 ACD     1       7.850  27.390  22.620  1.00  0.00            
ATOM     96  C28 ACD     1       9.250  27.070  22.940  1.00  0.00            
ATOM     97  H46 ACD     1       9.910  27.940  22.860  1.00  0.00            
ATOM     98  C29 ACD     1       9.890  26.060  21.890  1.00  0.00            
ATOM     99  H47 ACD     1       9.290  25.140  21.800  1.00  0.00            
ATOM    100  O24 ACD     1      11.200  25.730  22.330  1.00  0.00            
ATOM    101  C30 ACD     1       9.950  26.630  20.470  1.00  0.00            
ATOM    102  H48 ACD     1       8.910  26.770  20.140  1.00  0.00            
ATOM    103  H49 ACD     1      10.480  27.590  20.390  1.00  0.00            
ATOM    104  O25 ACD     1      10.450  25.590  19.640  1.00  0.00            
ATOM    105  H50 ACD     1      11.380  25.550  19.870  1.00  0.00            
ATOM    106  C31 ACD     1       9.290  26.580  24.370  1.00  0.00            
ATOM    107  H51 ACD     1       8.600  25.750  24.540  1.00  0.00            
ATOM    108  O26 ACD     1       8.950  27.610  25.280  1.00  0.00            
ATOM    109  H52 ACD     1       8.100  27.930  24.960  1.00  0.00            
ATOM    110  C32 ACD     1      10.720  26.040  24.730  1.00  0.00            
ATOM    111  H53 ACD     1      11.320  26.920  24.450  1.00  0.00            
ATOM    112  O27 ACD     1      10.940  25.530  26.060  1.00  0.00            
ATOM    113  H54 ACD     1      10.910  26.240  26.710  1.00  0.00            
ATOM    114  C33 ACD     1      11.280  25.100  23.660  1.00  0.00            
ATOM    115  H55 ACD     1      12.340  24.920  23.900  1.00  0.00            
ATOM    116  O28 ACD     1      10.620  23.770  23.690  1.00  0.00            
ATOM    117  C34 ACD     1      11.480  22.690  23.260  1.00  0.00            
ATOM    118  H56 ACD     1      12.530  22.810  23.550  1.00  0.00            
ATOM    119  C35 ACD     1      10.850  21.470  24.050  1.00  0.00            
ATOM    120  H57 ACD     1       9.780  21.640  24.200  1.00  0.00            
ATOM    121  O29 ACD     1      11.420  21.390  25.370  1.00  0.00            
ATOM    122  H58 ACD     1      12.350  21.150  25.400  1.00  0.00            
ATOM    123  C36 ACD     1      10.910  20.140  23.270  1.00  0.00            
ATOM    124  H59 ACD     1      11.930  19.760  23.220  1.00  0.00            
ATOM    125  O30 ACD     1      10.210  19.070  23.920  1.00  0.00            
ATOM    126  H60 ACD     1       9.330  19.410  24.110  1.00  0.00            
ATOM    127  O1  HC9     2       7.680  24.000  19.780  1.00  0.00            
ATOM    128  N1  HC9     2       6.640  24.430  20.180  1.00  0.00            
ATOM    129  O2  HC9     2       5.670  24.740  19.470  1.00  0.00            
ATOM    130  C1  HC9     2       6.460  24.240  21.640  1.00  0.00            
ATOM    131  C2  HC9     2       7.410  23.650  22.540  1.00  0.00            
ATOM    132  C3  HC9     2       7.060  23.450  23.920  1.00  0.00            
ATOM    133  C4  HC9     2       5.860  24.010  24.370  1.00  0.00            
ATOM    134  O3  HC9     2       5.490  23.830  25.670  1.00  0.00            
ATOM    135  C5  HC9     2       4.870  24.500  23.520  1.00  0.00            
ATOM    136  C6  HC9     2       5.190  24.580  22.180  1.00  0.00            
ATOM    137  H1  HC9     2       8.390  23.300  22.240  1.00  0.00            
ATOM    138  H2  HC9     2       7.730  22.900  24.580  1.00  0.00            
ATOM    139  H3  HC9     2       6.170  23.330  26.170  1.00  0.00            
ATOM    140  H4  HC9     2       3.910  24.890  23.840  1.00  0.00            
ATOM    141  H5  HC9     2       4.440  24.930  21.470  1.00  0.00            
TER
ENDMDL
MODEL        1
ATOM      1  H1  ACD     1       8.820  42.380  10.010  1.00  0.00            
ATOM      2  O1  ACD     1       9.120  41.920   9.220  1.00  0.00            
ATOM      3  C1  ACD     1       8.490  40.650   9.130  1.00  0.00            
ATOM      4  H2  ACD     1       7.470  40.810   8.760  1.00  0.00            
ATOM      5  H3  ACD     1       8.450  40.230  10.140  1.00  0.00            
ATOM      6  C2  ACD     1       9.140  39.510   8.480  1.00  0.00            
ATOM      7  H4  ACD     1       8.630  38.570   8.720  1.00  0.00            
ATOM      8  O2  ACD     1       8.980  39.690   7.060  1.00  0.00            
ATOM      9  C3  ACD     1       9.390  38.640   6.250  1.00  0.00            
ATOM     10  H5  ACD     1       9.050  38.870   5.240  1.00  0.00            
ATOM     11  O3  ACD     1       8.830  37.440   6.760  1.00  0.00            
ATOM     12  C4  ACD     1       7.730  36.840   6.070  1.00  0.00            
ATOM     13  H6  ACD     1       7.440  37.600   5.340  1.00  0.00            
ATOM     14  C5  ACD     1       8.340  35.590   5.380  1.00  0.00            
ATOM     15  H7  ACD     1       8.940  35.050   6.120  1.00  0.00            
ATOM     16  O4  ACD     1       9.340  35.950   4.420  1.00  0.00            
ATOM     17  H8  ACD     1       9.920  35.180   4.400  1.00  0.00            
ATOM     18  C6  ACD     1       7.250  34.770   4.760  1.00  0.00            
ATOM     19  H9  ACD     1       6.930  35.310   3.850  1.00  0.00            
ATOM     20  O5  ACD     1       7.840  33.560   4.300  1.00  0.00            
ATOM     21  H10 ACD     1       8.270  33.070   5.000  1.00  0.00            
ATOM     22  C7  ACD     1       6.100  34.390   5.800  1.00  0.00            
ATOM     23  H11 ACD     1       5.290  33.900   5.250  1.00  0.00            
ATOM     24  O6  ACD     1       5.640  35.620   6.260  1.00  0.00            
ATOM     25  C8  ACD     1       6.540  36.470   6.980  1.00  0.00            
ATOM     26  H12 ACD     1       7.000  35.930   7.820  1.00  0.00            
ATOM     27  C9  ACD     1       5.790  37.680   7.560  1.00  0.00            
ATOM     28  H13 ACD     1       5.090  37.320   8.330  1.00  0.00            
ATOM     29  H14 ACD     1       6.560  38.240   8.100  1.00  0.00            
ATOM     30  O7  ACD     1       5.170  38.460   6.610  1.00  0.00            
ATOM     31  H15 ACD     1       4.750  39.130   7.160  1.00  0.00            
ATOM     32  O8  ACD     1       6.590  33.550   6.900  1.00  0.00            
ATOM     33  C10 ACD     1       5.740  32.620   7.460  1.00  0.00            
ATOM     34  H16 ACD     1       5.020  32.260   6.720  1.00  0.00            
ATOM     35  C11 ACD     1       6.680  31.510   7.870  1.00  0.00            
ATOM     36  H17 ACD     1       7.520  31.950   8.430  1.00  0.00            
ATOM     37  O9  ACD     1       7.180  30.660   6.740  1.00  0.00            
ATOM     38  H18 ACD     1       6.730  30.760   5.900  1.00  0.00            
ATOM     39  C12 ACD     1       5.970  30.600   8.820  1.00  0.00            
ATOM     40  H19 ACD     1       5.050  30.190   8.380  1.00  0.00            
ATOM     41  O10 ACD     1       6.780  29.520   9.260  1.00  0.00            
ATOM     42  H20 ACD     1       7.660  29.880   9.410  1.00  0.00            
ATOM     43  C13 ACD     1       5.560  31.390  10.010  1.00  0.00            
ATOM     44  H21 ACD     1       5.110  30.730  10.760  1.00  0.00            
ATOM     45  O11 ACD     1       4.570  32.390   9.640  1.00  0.00            
ATOM     46  C14 ACD     1       5.050  33.280   8.650  1.00  0.00            
ATOM     47  H22 ACD     1       5.710  34.090   8.990  1.00  0.00            
ATOM     48  C15 ACD     1       3.770  33.970   8.280  1.00  0.00            
ATOM     49  H23 ACD     1       3.280  34.240   9.230  1.00  0.00            
ATOM     50  H24 ACD     1       3.880  34.940   7.790  1.00  0.00            
ATOM     51  O12 ACD     1       2.830  33.020   7.610  1.00  0.00            
ATOM     52  H25 ACD     1       2.730  32.240   8.160  1.00  0.00            
ATOM     53  O13 ACD     1       6.630  32.170  10.670  1.00  0.00            
ATOM     54  C16 ACD     1       7.360  31.500  11.660  1.00  0.00            
ATOM     55  H26 ACD     1       7.040  30.470  11.850  1.00  0.00            
ATOM     56  C17 ACD     1       8.800  31.480  11.220  1.00  0.00            
ATOM     57  H27 ACD     1       9.230  32.480  11.100  1.00  0.00            
ATOM     58  O14 ACD     1       9.050  30.600  10.120  1.00  0.00            
ATOM     59  H28 ACD     1      10.000  30.560   9.950  1.00  0.00            
ATOM     60  C18 ACD     1       9.600  30.970  12.470  1.00  0.00            
ATOM     61  H29 ACD     1       9.200  29.960  12.550  1.00  0.00            
ATOM     62  O15 ACD     1      10.990  30.840  12.220  1.00  0.00            
ATOM     63  H30 ACD     1      11.320  30.810  13.120  1.00  0.00            
ATOM     64  C19 ACD     1       9.390  31.880  13.670  1.00  0.00            
ATOM     65  H31 ACD     1       9.970  31.530  14.530  1.00  0.00            
ATOM     66  O16 ACD     1       8.000  31.830  14.030  1.00  0.00            
ATOM     67  C20 ACD     1       7.110  32.270  12.970  1.00  0.00            
ATOM     68  H32 ACD     1       7.320  33.350  12.880  1.00  0.00            
ATOM     69  C21 ACD     1       5.680  32.090  13.530  1.00  0.00            
ATOM     70  H33 ACD     1       5.560  32.310  14.600  1.00  0.00            
ATOM     71  H34 ACD     1       5.080  32.860  13.030  1.00  0.00            
ATOM     72  O17 ACD     1       5.070  30.780  13.270  1.00  0.00            
ATOM     73  H35 ACD     1       4.200  30.810  13.660  1.00  0.00            
ATOM     74  O18 ACD     1       9.840  33.190  13.390  1.00  0.00            
ATOM     75  C22 ACD     1      10.560  33.840  14.430  1.00  0.00            
ATOM     76  H36 ACD     1      10.350  33.360  15.400  1.00  0.00            
ATOM     77  C23 ACD     1      12.110  33.800  14.110  1.00  0.00            
ATOM     78  H37 ACD     1      12.130  33.930  13.020  1.00  0.00            
ATOM     79  O19 ACD     1      12.620  32.550  14.430  1.00  0.00            
ATOM     80  H38 ACD     1      13.570  32.650  14.330  1.00  0.00            
ATOM     81  C24 ACD     1      12.860  34.910  14.870  1.00  0.00            
ATOM     82  H39 ACD     1      12.780  34.610  15.920  1.00  0.00            
ATOM     83  O20 ACD     1      14.250  35.020  14.600  1.00  0.00            
ATOM     84  H40 ACD     1      14.670  34.650  15.390  1.00  0.00            
ATOM     85  C25 ACD     1      12.190  36.270  14.760  1.00  0.00            
ATOM     86  H41 ACD     1      12.730  36.950  15.440  1.00  0.00            
ATOM     87  O21 ACD     1      10.900  36.200  15.280  1.00  0.00            
ATOM     88  C26 ACD     1      10.050  35.290  14.550  1.00  0.00            
ATOM     89  H42 ACD     1       9.940  35.670  13.520  1.00  0.00            
ATOM     90  C27 ACD     1       8.730  35.290  15.240  1.00  0.00            
ATOM     91  H43 ACD     1       8.110  34.430  14.960  1.00  0.00            
ATOM     92  H44 ACD     1       8.900  35.230  16.330  1.00  0.00            
ATOM     93  O22 ACD     1       7.950  36.450  14.930  1.00  0.00            
ATOM     94  H45 ACD     1       7.290  36.340  14.250  1.00  0.00            
ATOM     95  O23 ACD     1      12.200  36.800  13.450  1.00  0.00            
ATOM     96  C28 ACD     1      12.140  38.230  13.350  1.00  0.00            
ATOM     97  H46 ACD     1      12.650  38.610  14.240  1.00  0.00            
ATOM     98  C29 ACD     1      10.650  38.730  13.240  1.00  0.00            
ATOM     99  H47 ACD     1      10.130  37.840  12.880  1.00  0.00            
ATOM    100  O24 ACD     1      10.490  39.870  12.400  1.00  0.00            
ATOM    101  C30 ACD     1      10.090  39.140  14.590  1.00  0.00            
ATOM    102  H48 ACD     1      10.550  38.620  15.440  1.00  0.00            
ATOM    103  H49 ACD     1      10.300  40.210  14.760  1.00  0.00            
ATOM    104  O25 ACD     1       8.710  39.070  14.700  1.00  0.00            
ATOM    105  H50 ACD     1       8.600  38.110  14.660  1.00  0.00            
ATOM    106  C31 ACD     1      12.880  38.600  12.110  1.00  0.00            
ATOM    107  H51 ACD     1      12.710  37.830  11.340  1.00  0.00            
ATOM    108  O26 ACD     1      14.280  38.620  12.440  1.00  0.00            
ATOM    109  H52 ACD     1      14.560  37.710  12.420  1.00  0.00            
ATOM    110  C32 ACD     1      12.600  39.990  11.470  1.00  0.00            
ATOM    111  H53 ACD     1      12.880  40.810  12.140  1.00  0.00            
ATOM    112  O27 ACD     1      13.220  40.080  10.200  1.00  0.00            
ATOM    113  H54 ACD     1      12.920  39.370   9.630  1.00  0.00            
ATOM    114  C33 ACD     1      11.130  39.970  11.160  1.00  0.00            
ATOM    115  H55 ACD     1      10.880  40.970  10.790  1.00  0.00            
ATOM    116  O28 ACD     1      10.760  38.930  10.250  1.00  0.00            
ATOM    117  C34 ACD     1      10.640  39.360   8.850  1.00  0.00            
ATOM    118  H56 ACD     1      11.130  40.320   8.680  1.00  0.00            
ATOM    119  C35 ACD     1      11.310  38.310   7.960  1.00  0.00            
ATOM    120  H57 ACD     1      10.900  37.330   8.220  1.00  0.00            
ATOM    121  O29 ACD     1      12.710  38.330   8.240  1.00  0.00            
ATOM    122  H58 ACD     1      13.050  37.470   7.990  1.00  0.00            
ATOM    123  C36 ACD     1      10.950  38.530   6.440  1.00  0.00            
ATOM    124  H59 ACD     1      11.440  39.390   5.980  1.00  0.00            
ATOM    125  O30 ACD     1      11.280  37.410   5.610  1.00  0.00            
ATOM    126  H60 ACD     1      10.450  36.940   5.560  1.00  0.00            
ATOM    127  O1  HC9     2       8.190  36.830  11.850  1.00  0.00            
ATOM    128  N1  HC9     2       7.960  35.910  11.110  1.00  0.00            
ATOM    129  O2  HC9     2       6.860  35.340  11.150  1.00  0.00            
ATOM    130  C1  HC9     2       9.100  35.300  10.320  1.00  0.00            
ATOM    131  C2  HC9     2      10.410  35.630  10.700  1.00  0.00            
ATOM    132  C3  HC9     2      11.580  35.120  10.060  1.00  0.00            
ATOM    133  C4  HC9     2      11.420  34.390   8.900  1.00  0.00            
ATOM    134  O3  HC9     2      12.580  33.980   8.260  1.00  0.00            
ATOM    135  C5  HC9     2      10.170  33.970   8.510  1.00  0.00            
ATOM    136  C6  HC9     2       8.960  34.460   9.160  1.00  0.00            
ATOM    137  H1  HC9     2      10.440  36.320  11.530  1.00  0.00            
ATOM    138  H2  HC9     2      12.550  35.430  10.430  1.00  0.00            
ATOM    139  H3  HC9     2      13.290  34.320   8.840  1.00  0.00            
ATOM    140  H4  HC9     2      10.100  33.170   7.770  1.00  0.00            
ATOM    141  H5  HC9     2       7.930  34.220   8.910  1.00  0.00            
TER
ENDMDL
MODEL        1
ATOM      1  H1  ACD     1      20.480  37.770   8.560  1.00  0.00            
ATOM      2  O1  ACD     1      21.300  37.500   8.980  1.00  0.00            
ATOM      3  C1  ACD     1      21.300  36.060   9.150  1.00  0.00            
ATOM      4  H2  ACD     1      20.600  35.750   9.940  1.00  0.00            
ATOM      5  H3  ACD     1      22.330  35.720   9.310  1.00  0.00            
ATOM      6  C2  ACD     1      20.840  35.400   7.900  1.00  0.00            
ATOM      7  H4  ACD     1      20.750  34.330   8.150  1.00  0.00            
ATOM      8  O2  ACD     1      19.500  35.740   7.620  1.00  0.00            
ATOM      9  C3  ACD     1      18.840  35.070   6.570  1.00  0.00            
ATOM     10  H5  ACD     1      17.830  35.480   6.570  1.00  0.00            
ATOM     11  O3  ACD     1      18.740  33.620   6.780  1.00  0.00            
ATOM     12  C4  ACD     1      17.560  32.990   7.000  1.00  0.00            
ATOM     13  H6  ACD     1      16.700  33.640   6.790  1.00  0.00            
ATOM     14  C5  ACD     1      17.640  31.710   6.120  1.00  0.00            
ATOM     15  H7  ACD     1      18.430  30.980   6.330  1.00  0.00            
ATOM     16  O4  ACD     1      17.590  32.080   4.740  1.00  0.00            
ATOM     17  H8  ACD     1      18.400  31.660   4.450  1.00  0.00            
ATOM     18  C6  ACD     1      16.450  30.840   6.520  1.00  0.00            
ATOM     19  H9  ACD     1      15.570  31.460   6.310  1.00  0.00            
ATOM     20  O5  ACD     1      16.430  29.510   5.970  1.00  0.00            
ATOM     21  H10 ACD     1      16.890  29.530   5.130  1.00  0.00            
ATOM     22  C7  ACD     1      16.420  30.640   8.060  1.00  0.00            
ATOM     23  H11 ACD     1      15.470  30.140   8.290  1.00  0.00            
ATOM     24  O6  ACD     1      16.330  31.890   8.690  1.00  0.00            
ATOM     25  C8  ACD     1      17.450  32.700   8.500  1.00  0.00            
ATOM     26  H12 ACD     1      18.350  32.220   8.910  1.00  0.00            
ATOM     27  C9  ACD     1      17.100  33.940   9.340  1.00  0.00            
ATOM     28  H13 ACD     1      17.000  33.530  10.360  1.00  0.00            
ATOM     29  H14 ACD     1      17.890  34.700   9.320  1.00  0.00            
ATOM     30  O7  ACD     1      15.820  34.490   8.970  1.00  0.00            
ATOM     31  H15 ACD     1      15.180  33.790   9.090  1.00  0.00            
ATOM     32  O8  ACD     1      17.500  29.860   8.510  1.00  0.00            
ATOM     33  C10 ACD     1      17.170  28.710   9.310  1.00  0.00            
ATOM     34  H16 ACD     1      16.090  28.510   9.370  1.00  0.00            
ATOM     35  C11 ACD     1      17.870  27.590   8.610  1.00  0.00            
ATOM     36  H17 ACD     1      18.770  28.020   8.150  1.00  0.00            
ATOM     37  O9  ACD     1      17.070  27.180   7.450  1.00  0.00            
ATOM     38  H18 ACD     1      16.880  27.960   6.910  1.00  0.00            
ATOM     39  C12 ACD     1      18.270  26.390   9.530  1.00  0.00            
ATOM     40  H19 ACD     1      17.400  25.890   9.980  1.00  0.00            
ATOM     41  O10 ACD     1      19.060  25.400   8.830  1.00  0.00            
ATOM     42  H20 ACD     1      18.380  24.810   8.500  1.00  0.00            
ATOM     43  C13 ACD     1      19.030  26.920  10.730  1.00  0.00            
ATOM     44  H21 ACD     1      19.350  26.120  11.410  1.00  0.00            
ATOM     45  O11 ACD     1      18.210  27.770  11.430  1.00  0.00            
ATOM     46  C14 ACD     1      17.750  28.950  10.750  1.00  0.00            
ATOM     47  H22 ACD     1      18.650  29.560  10.610  1.00  0.00            
ATOM     48  C15 ACD     1      16.880  29.660  11.720  1.00  0.00            
ATOM     49  H23 ACD     1      17.440  29.640  12.660  1.00  0.00            
ATOM     50  H24 ACD     1      16.760  30.700  11.400  1.00  0.00            
ATOM     51  O12 ACD     1      15.610  28.990  11.930  1.00  0.00            
ATOM     52  H25 ACD     1      14.960  29.480  11.420  1.00  0.00            
ATOM     53  O13 ACD     1      20.160  27.660  10.250  1.00  0.00            
ATOM     54  C16 ACD     1      21.520  27.160  10.450  1.00  0.00            
ATOM     55  H26 ACD     1      21.380  26.150  10.860  1.00  0.00            
ATOM     56  C17 ACD     1      22.210  27.130   9.110  1.00  0.00            
ATOM     57  H27 ACD     1      22.060  28.080   8.580  1.00  0.00            
ATOM     58  O14 ACD     1      21.690  26.000   8.340  1.00  0.00            
ATOM     59  H28 ACD     1      20.770  25.820   8.560  1.00  0.00            
ATOM     60  C18 ACD     1      23.720  26.940   9.340  1.00  0.00            
ATOM     61  H29 ACD     1      23.960  25.940   9.720  1.00  0.00            
ATOM     62  O15 ACD     1      24.380  26.970   8.100  1.00  0.00            
ATOM     63  H30 ACD     1      23.920  26.300   7.580  1.00  0.00            
ATOM     64  C19 ACD     1      24.290  27.880  10.320  1.00  0.00            
ATOM     65  H31 ACD     1      25.310  27.580  10.580  1.00  0.00            
ATOM     66  O16 ACD     1      23.570  27.870  11.540  1.00  0.00            
ATOM     67  C20 ACD     1      22.210  28.230  11.360  1.00  0.00            
ATOM     68  H32 ACD     1      22.150  29.250  10.950  1.00  0.00            
ATOM     69  C21 ACD     1      21.610  28.270  12.720  1.00  0.00            
ATOM     70  H33 ACD     1      22.140  28.930  13.410  1.00  0.00            
ATOM     71  H34 ACD     1      20.600  28.630  12.490  1.00  0.00            
ATOM     72  O17 ACD     1      21.670  27.010  13.390  1.00  0.00            
ATOM     73  H35 ACD     1      21.220  27.140  14.230  1.00  0.00            
ATOM     74  O18 ACD     1      24.370  29.170   9.840  1.00  0.00            
ATOM     75  C22 ACD     1      25.600  29.880   9.930  1.00  0.00            
ATOM     76  H36 ACD     1      26.150  29.390  10.730  1.00  0.00            
ATOM     77  C23 ACD     1      26.350  29.830   8.610  1.00  0.00            
ATOM     78  H37 ACD     1      25.630  30.150   7.840  1.00  0.00            
ATOM     79  O19 ACD     1      26.670  28.480   8.330  1.00  0.00            
ATOM     80  H38 ACD     1      25.860  27.990   8.460  1.00  0.00            
ATOM     81  C24 ACD     1      27.550  30.670   8.660  1.00  0.00            
ATOM     82  H39 ACD     1      28.150  30.300   9.500  1.00  0.00            
ATOM     83  O20 ACD     1      28.340  30.710   7.450  1.00  0.00            
ATOM     84  H40 ACD     1      27.610  30.990   6.890  1.00  0.00            
ATOM     85  C25 ACD     1      27.060  32.080   9.000  1.00  0.00            
ATOM     86  H41 ACD     1      27.940  32.720   9.000  1.00  0.00            
ATOM     87  O21 ACD     1      26.490  31.960  10.310  1.00  0.00            
ATOM     88  C26 ACD     1      25.280  31.270  10.330  1.00  0.00            
ATOM     89  H42 ACD     1      24.580  31.670   9.590  1.00  0.00            
ATOM     90  C27 ACD     1      24.640  31.290  11.700  1.00  0.00            
ATOM     91  H43 ACD     1      24.430  32.340  11.950  1.00  0.00            
ATOM     92  H44 ACD     1      23.700  30.720  11.760  1.00  0.00            
ATOM     93  O22 ACD     1      25.480  30.740  12.710  1.00  0.00            
ATOM     94  H45 ACD     1      25.250  31.210  13.510  1.00  0.00            
ATOM     95  O23 ACD     1      26.150  32.540   7.960  1.00  0.00            
ATOM     96  C28 ACD     1      26.200  33.940   7.640  1.00  0.00            
ATOM     97  H46 ACD     1      27.240  34.290   7.710  1.00  0.00            
ATOM     98  C29 ACD     1      25.300  34.700   8.590  1.00  0.00            
ATOM     99  H47 ACD     1      24.460  34.040   8.840  1.00  0.00            
ATOM    100  O24 ACD     1      24.680  35.830   7.990  1.00  0.00            
ATOM    101  C30 ACD     1      25.930  35.190   9.920  1.00  0.00            
ATOM    102  H48 ACD     1      26.660  34.470  10.320  1.00  0.00            
ATOM    103  H49 ACD     1      26.370  36.180   9.740  1.00  0.00            
ATOM    104  O25 ACD     1      24.880  35.350  10.930  1.00  0.00            
ATOM    105  H50 ACD     1      25.290  35.860  11.630  1.00  0.00            
ATOM    106  C31 ACD     1      25.690  34.010   6.190  1.00  0.00            
ATOM    107  H51 ACD     1      24.770  33.410   6.200  1.00  0.00            
ATOM    108  O26 ACD     1      26.680  33.500   5.230  1.00  0.00            
ATOM    109  H52 ACD     1      26.640  32.540   5.170  1.00  0.00            
ATOM    110  C32 ACD     1      25.200  35.340   5.700  1.00  0.00            
ATOM    111  H53 ACD     1      25.960  36.120   5.790  1.00  0.00            
ATOM    112  O27 ACD     1      24.660  35.370   4.360  1.00  0.00            
ATOM    113  H54 ACD     1      23.720  35.240   4.560  1.00  0.00            
ATOM    114  C33 ACD     1      24.060  35.820   6.730  1.00  0.00            
ATOM    115  H55 ACD     1      23.820  36.850   6.450  1.00  0.00            
ATOM    116  O28 ACD     1      22.930  34.990   6.790  1.00  0.00            
ATOM    117  C34 ACD     1      21.720  35.600   6.670  1.00  0.00            
ATOM    118  H56 ACD     1      21.860  36.670   6.430  1.00  0.00            
ATOM    119  C35 ACD     1      21.070  35.060   5.420  1.00  0.00            
ATOM    120  H57 ACD     1      21.110  33.970   5.440  1.00  0.00            
ATOM    121  O29 ACD     1      21.840  35.490   4.200  1.00  0.00            
ATOM    122  H58 ACD     1      21.690  35.060   3.350  1.00  0.00            
ATOM    123  C36 ACD     1      19.600  35.470   5.300  1.00  0.00            
ATOM    124  H59 ACD     1      19.490  36.560   5.180  1.00  0.00            
ATOM    125  O30 ACD     1      19.030  34.880   4.140  1.00  0.00            
ATOM    126  H60 ACD     1      18.710  34.010   4.400  1.00  0.00            
ATOM    127  O1  HC9     2      22.180  32.780  10.370  1.00  0.00            
ATOM    128  N1  HC9     2      21.330  31.970   9.950  1.00  0.00            
ATOM    129  O2  HC9     2      20.450  31.550  10.680  1.00  0.00            
ATOM    130  C1  HC9     2      21.480  31.320   8.530  1.00  0.00            
ATOM    131  C2  HC9     2      22.360  31.840   7.590  1.00  0.00            
ATOM    132  C3  HC9     2      22.550  31.250   6.330  1.00  0.00            
ATOM    133  C4  HC9     2      21.800  30.090   6.040  1.00  0.00            
ATOM    134  O3  HC9     2      21.940  29.560   4.800  1.00  0.00            
ATOM    135  C5  HC9     2      20.910  29.480   6.950  1.00  0.00            
ATOM    136  C6  HC9     2      20.730  30.170   8.220  1.00  0.00            
ATOM    137  H1  HC9     2      22.870  32.770   7.830  1.00  0.00            
ATOM    138  H2  HC9     2      23.370  31.610   5.710  1.00  0.00            
ATOM    139  H3  HC9     2      21.490  28.710   4.710  1.00  0.00            
ATOM    140  H4  HC9     2      20.200  28.700   6.680  1.00  0.00            
ATOM    141  H5  HC9     2      20.070  29.800   9.000  1.00  0.00            
TER
ENDMDL
MODEL        1
ATOM      1  H1  ACD     1      10.780  42.370  12.780  1.00  0.00            
ATOM      2  O1  ACD     1      10.600  42.590  13.690  1.00  0.00            
ATOM      3  C1  ACD     1       9.720  41.650  14.220  1.00  0.00            
ATOM      4  H2  ACD     1       8.710  42.010  14.000  1.00  0.00            
ATOM      5  H3  ACD     1       9.870  41.700  15.310  1.00  0.00            
ATOM      6  C2  ACD     1       9.970  40.200  13.740  1.00  0.00            
ATOM      7  H4  ACD     1       9.160  39.500  13.980  1.00  0.00            
ATOM      8  O2  ACD     1       9.920  40.220  12.340  1.00  0.00            
ATOM      9  C3  ACD     1      10.300  38.980  11.710  1.00  0.00            
ATOM     10  H5  ACD     1      10.260  39.160  10.630  1.00  0.00            
ATOM     11  O3  ACD     1       9.370  37.950  12.010  1.00  0.00            
ATOM     12  C4  ACD     1       8.200  37.790  11.250  1.00  0.00            
ATOM     13  H6  ACD     1       8.160  38.570  10.480  1.00  0.00            
ATOM     14  C5  ACD     1       8.380  36.510  10.440  1.00  0.00            
ATOM     15  H7  ACD     1       8.770  35.730  11.120  1.00  0.00            
ATOM     16  O4  ACD     1       9.320  36.690   9.340  1.00  0.00            
ATOM     17  H8  ACD     1       8.960  37.350   8.750  1.00  0.00            
ATOM     18  C6  ACD     1       7.010  36.070   9.970  1.00  0.00            
ATOM     19  H9  ACD     1       6.700  36.760   9.180  1.00  0.00            
ATOM     20  O5  ACD     1       7.110  34.780   9.350  1.00  0.00            
ATOM     21  H10 ACD     1       7.780  34.350   9.880  1.00  0.00            
ATOM     22  C7  ACD     1       6.030  35.950  11.190  1.00  0.00            
ATOM     23  H11 ACD     1       5.060  35.550  10.900  1.00  0.00            
ATOM     24  O6  ACD     1       5.760  37.260  11.640  1.00  0.00            
ATOM     25  C8  ACD     1       6.940  37.910  12.180  1.00  0.00            
ATOM     26  H12 ACD     1       7.140  37.470  13.160  1.00  0.00            
ATOM     27  C9  ACD     1       6.580  39.390  12.370  1.00  0.00            
ATOM     28  H13 ACD     1       5.700  39.530  13.010  1.00  0.00            
ATOM     29  H14 ACD     1       7.390  39.910  12.890  1.00  0.00            
ATOM     30  O7  ACD     1       6.240  40.020  11.160  1.00  0.00            
ATOM     31  H15 ACD     1       5.670  40.770  11.360  1.00  0.00            
ATOM     32  O8  ACD     1       6.580  35.280  12.270  1.00  0.00            
ATOM     33  C10 ACD     1       6.170  34.020  12.650  1.00  0.00            
ATOM     34  H16 ACD     1       5.400  33.570  12.010  1.00  0.00            
ATOM     35  C11 ACD     1       7.410  33.230  12.710  1.00  0.00            
ATOM     36  H17 ACD     1       8.140  33.700  13.390  1.00  0.00            
ATOM     37  O9  ACD     1       7.990  32.930  11.420  1.00  0.00            
ATOM     38  H18 ACD     1       8.890  32.630  11.620  1.00  0.00            
ATOM     39  C12 ACD     1       7.030  31.900  13.370  1.00  0.00            
ATOM     40  H19 ACD     1       6.430  31.250  12.720  1.00  0.00            
ATOM     41  O10 ACD     1       8.240  31.260  13.810  1.00  0.00            
ATOM     42  H20 ACD     1       8.350  31.410  14.750  1.00  0.00            
ATOM     43  C13 ACD     1       6.330  32.070  14.750  1.00  0.00            
ATOM     44  H21 ACD     1       6.100  31.090  15.190  1.00  0.00            
ATOM     45  O11 ACD     1       5.240  32.910  14.660  1.00  0.00            
ATOM     46  C14 ACD     1       5.510  34.140  14.020  1.00  0.00            
ATOM     47  H22 ACD     1       6.230  34.720  14.610  1.00  0.00            
ATOM     48  C15 ACD     1       4.200  34.930  14.120  1.00  0.00            
ATOM     49  H23 ACD     1       4.000  35.250  15.150  1.00  0.00            
ATOM     50  H24 ACD     1       4.290  35.800  13.460  1.00  0.00            
ATOM     51  O12 ACD     1       3.090  34.140  13.660  1.00  0.00            
ATOM     52  H25 ACD     1       3.000  33.370  14.230  1.00  0.00            
ATOM     53  O13 ACD     1       7.360  32.700  15.630  1.00  0.00            
ATOM     54  C16 ACD     1       7.470  32.280  16.970  1.00  0.00            
ATOM     55  H26 ACD     1       6.820  31.400  17.100  1.00  0.00            
ATOM     56  C17 ACD     1       8.910  31.870  17.270  1.00  0.00            
ATOM     57  H27 ACD     1       9.520  32.760  17.060  1.00  0.00            
ATOM     58  O14 ACD     1       9.230  30.760  16.500  1.00  0.00            
ATOM     59  H28 ACD     1      10.120  30.480  16.760  1.00  0.00            
ATOM     60  C18 ACD     1       9.090  31.580  18.720  1.00  0.00            
ATOM     61  H29 ACD     1       8.600  30.650  19.000  1.00  0.00            
ATOM     62  O15 ACD     1      10.490  31.430  18.890  1.00  0.00            
ATOM     63  H30 ACD     1      10.800  32.310  19.100  1.00  0.00            
ATOM     64  C19 ACD     1       8.490  32.720  19.530  1.00  0.00            
ATOM     65  H31 ACD     1       8.520  32.380  20.570  1.00  0.00            
ATOM     66  O16 ACD     1       7.150  32.900  19.210  1.00  0.00            
ATOM     67  C20 ACD     1       7.080  33.430  17.860  1.00  0.00            
ATOM     68  H32 ACD     1       7.830  34.220  17.720  1.00  0.00            
ATOM     69  C21 ACD     1       5.660  33.910  17.690  1.00  0.00            
ATOM     70  H33 ACD     1       5.570  34.730  18.410  1.00  0.00            
ATOM     71  H34 ACD     1       5.640  34.450  16.740  1.00  0.00            
ATOM     72  O17 ACD     1       4.630  32.970  17.850  1.00  0.00            
ATOM     73  H35 ACD     1       3.820  33.480  18.000  1.00  0.00            
ATOM     74  O18 ACD     1       9.410  33.810  19.390  1.00  0.00            
ATOM     75  C22 ACD     1       9.630  34.650  20.500  1.00  0.00            
ATOM     76  H36 ACD     1       9.410  34.210  21.480  1.00  0.00            
ATOM     77  C23 ACD     1      11.160  34.770  20.460  1.00  0.00            
ATOM     78  H37 ACD     1      11.490  34.950  19.430  1.00  0.00            
ATOM     79  O19 ACD     1      11.770  33.540  20.790  1.00  0.00            
ATOM     80  H38 ACD     1      12.700  33.730  20.940  1.00  0.00            
ATOM     81  C24 ACD     1      11.690  35.970  21.260  1.00  0.00            
ATOM     82  H39 ACD     1      11.480  35.800  22.320  1.00  0.00            
ATOM     83  O20 ACD     1      13.100  36.220  21.060  1.00  0.00            
ATOM     84  H40 ACD     1      13.150  36.500  20.140  1.00  0.00            
ATOM     85  C25 ACD     1      10.860  37.200  20.830  1.00  0.00            
ATOM     86  H41 ACD     1      11.140  38.100  21.380  1.00  0.00            
ATOM     87  O21 ACD     1       9.460  37.010  21.220  1.00  0.00            
ATOM     88  C26 ACD     1       8.830  35.970  20.360  1.00  0.00            
ATOM     89  H42 ACD     1       8.850  36.350  19.330  1.00  0.00            
ATOM     90  C27 ACD     1       7.390  35.770  20.810  1.00  0.00            
ATOM     91  H43 ACD     1       7.050  34.770  20.550  1.00  0.00            
ATOM     92  H44 ACD     1       7.420  35.680  21.900  1.00  0.00            
ATOM     93  O22 ACD     1       6.450  36.820  20.560  1.00  0.00            
ATOM     94  H45 ACD     1       6.950  37.490  21.040  1.00  0.00            
ATOM     95  O23 ACD     1      10.880  37.430  19.430  1.00  0.00            
ATOM     96  C28 ACD     1      11.220  38.750  19.040  1.00  0.00            
ATOM     97  H46 ACD     1      11.450  39.420  19.870  1.00  0.00            
ATOM     98  C29 ACD     1      10.010  39.210  18.270  1.00  0.00            
ATOM     99  H47 ACD     1       9.780  38.400  17.570  1.00  0.00            
ATOM    100  O24 ACD     1      10.430  40.400  17.520  1.00  0.00            
ATOM    101  C30 ACD     1       8.810  39.610  19.150  1.00  0.00            
ATOM    102  H48 ACD     1       8.380  38.710  19.590  1.00  0.00            
ATOM    103  H49 ACD     1       9.190  40.380  19.840  1.00  0.00            
ATOM    104  O25 ACD     1       7.750  40.210  18.400  1.00  0.00            
ATOM    105  H50 ACD     1       8.030  40.950  17.870  1.00  0.00            
ATOM    106  C31 ACD     1      12.440  38.580  18.230  1.00  0.00            
ATOM    107  H51 ACD     1      12.140  37.730  17.600  1.00  0.00            
ATOM    108  O26 ACD     1      13.580  38.060  18.940  1.00  0.00            
ATOM    109  H52 ACD     1      14.210  37.860  18.240  1.00  0.00            
ATOM    110  C32 ACD     1      12.760  39.890  17.510  1.00  0.00            
ATOM    111  H53 ACD     1      12.950  40.700  18.230  1.00  0.00            
ATOM    112  O27 ACD     1      13.870  39.710  16.670  1.00  0.00            
ATOM    113  H54 ACD     1      13.420  39.230  15.970  1.00  0.00            
ATOM    114  C33 ACD     1      11.600  40.340  16.620  1.00  0.00            
ATOM    115  H55 ACD     1      11.750  41.350  16.210  1.00  0.00            
ATOM    116  O28 ACD     1      11.240  39.370  15.600  1.00  0.00            
ATOM    117  C34 ACD     1      11.390  39.680  14.240  1.00  0.00            
ATOM    118  H56 ACD     1      12.070  40.530  14.110  1.00  0.00            
ATOM    119  C35 ACD     1      11.950  38.450  13.570  1.00  0.00            
ATOM    120  H57 ACD     1      11.320  37.610  13.910  1.00  0.00            
ATOM    121  O29 ACD     1      13.370  38.310  13.830  1.00  0.00            
ATOM    122  H58 ACD     1      13.690  37.400  13.850  1.00  0.00            
ATOM    123  C36 ACD     1      11.740  38.520  12.000  1.00  0.00            
ATOM    124  H59 ACD     1      12.440  39.290  11.640  1.00  0.00            
ATOM    125  O30 ACD     1      12.130  37.310  11.290  1.00  0.00            
ATOM    126  H60 ACD     1      12.680  36.730  11.820  1.00  0.00            
ATOM    127  O1  HC9     2       7.600  36.670  17.130  1.00  0.00            
ATOM    128  N1  HC9     2       8.120  36.920  16.080  1.00  0.00            
ATOM    129  O2  HC9     2       7.890  37.960  15.510  1.00  0.00            
ATOM    130  C1  HC9     2       9.260  36.070  15.730  1.00  0.00            
ATOM    131  C2  HC9     2      10.170  35.640  16.720  1.00  0.00            
ATOM    132  C3  HC9     2      11.180  34.710  16.450  1.00  0.00            
ATOM    133  C4  HC9     2      11.230  34.130  15.170  1.00  0.00            
ATOM    134  O3  HC9     2      12.140  33.130  14.880  1.00  0.00            
ATOM    135  C5  HC9     2      10.340  34.570  14.190  1.00  0.00            
ATOM    136  C6  HC9     2       9.440  35.660  14.450  1.00  0.00            
ATOM    137  H1  HC9     2       9.980  36.050  17.710  1.00  0.00            
ATOM    138  H2  HC9     2      11.900  34.340  17.170  1.00  0.00            
ATOM    139  H3  HC9     2      12.650  33.030  15.710  1.00  0.00            
ATOM    140  H4  HC9     2      10.590  34.210  13.200  1.00  0.00            
ATOM    141  H5  HC9     2       8.690  36.050  13.760  1.00  0.00            
TER
ENDMDL
MODEL        1
ATOM      1  H1  ACD     1      26.690  36.030  39.850  1.00  0.00            
ATOM      2  O1  ACD     1      26.420  36.050  38.930  1.00  0.00            
ATOM      3  C1  ACD     1      25.130  35.430  38.980  1.00  0.00            
ATOM      4  H2  ACD     1      24.470  35.830  39.760  1.00  0.00            
ATOM      5  H3  ACD     1      25.330  34.400  39.300  1.00  0.00            
ATOM      6  C2  ACD     1      24.350  35.480  37.650  1.00  0.00            
ATOM      7  H4  ACD     1      23.370  35.020  37.850  1.00  0.00            
ATOM      8  O2  ACD     1      24.160  36.860  37.310  1.00  0.00            
ATOM      9  C3  ACD     1      23.330  37.050  36.130  1.00  0.00            
ATOM     10  H5  ACD     1      23.160  38.120  35.970  1.00  0.00            
ATOM     11  O3  ACD     1      22.120  36.320  36.230  1.00  0.00            
ATOM     12  C4  ACD     1      20.940  37.030  36.340  1.00  0.00            
ATOM     13  H6  ACD     1      21.200  38.090  36.470  1.00  0.00            
ATOM     14  C5  ACD     1      20.030  36.760  35.150  1.00  0.00            
ATOM     15  H7  ACD     1      19.830  35.680  35.040  1.00  0.00            
ATOM     16  O4  ACD     1      20.710  37.320  34.030  1.00  0.00            
ATOM     17  H8  ACD     1      20.950  38.230  34.220  1.00  0.00            
ATOM     18  C6  ACD     1      18.660  37.410  35.290  1.00  0.00            
ATOM     19  H9  ACD     1      18.790  38.500  35.350  1.00  0.00            
ATOM     20  O5  ACD     1      17.760  37.080  34.310  1.00  0.00            
ATOM     21  H10 ACD     1      18.110  37.340  33.450  1.00  0.00            
ATOM     22  C7  ACD     1      18.040  36.980  36.580  1.00  0.00            
ATOM     23  H11 ACD     1      17.100  37.530  36.710  1.00  0.00            
ATOM     24  O6  ACD     1      18.880  37.320  37.640  1.00  0.00            
ATOM     25  C8  ACD     1      20.140  36.620  37.570  1.00  0.00            
ATOM     26  H12 ACD     1      19.910  35.540  37.510  1.00  0.00            
ATOM     27  C9  ACD     1      21.010  36.950  38.830  1.00  0.00            
ATOM     28  H13 ACD     1      22.020  36.530  38.730  1.00  0.00            
ATOM     29  H14 ACD     1      21.060  38.040  39.010  1.00  0.00            
ATOM     30  O7  ACD     1      20.420  36.410  40.030  1.00  0.00            
ATOM     31  H15 ACD     1      19.560  36.840  40.130  1.00  0.00            
ATOM     32  O8  ACD     1      17.700  35.610  36.600  1.00  0.00            
ATOM     33  C10 ACD     1      16.420  35.270  37.030  1.00  0.00            
ATOM     34  H16 ACD     1      15.730  36.120  37.060  1.00  0.00            
ATOM     35  C11 ACD     1      16.020  34.350  35.960  1.00  0.00            
ATOM     36  H17 ACD     1      16.860  33.710  35.630  1.00  0.00            
ATOM     37  O9  ACD     1      15.610  35.130  34.810  1.00  0.00            
ATOM     38  H18 ACD     1      16.220  35.870  34.680  1.00  0.00            
ATOM     39  C12 ACD     1      14.980  33.310  36.370  1.00  0.00            
ATOM     40  H19 ACD     1      14.080  33.850  36.690  1.00  0.00            
ATOM     41  O10 ACD     1      14.780  32.380  35.300  1.00  0.00            
ATOM     42  H20 ACD     1      14.940  32.820  34.460  1.00  0.00            
ATOM     43  C13 ACD     1      15.520  32.600  37.640  1.00  0.00            
ATOM     44  H21 ACD     1      14.850  31.790  37.950  1.00  0.00            
ATOM     45  O11 ACD     1      15.720  33.530  38.700  1.00  0.00            
ATOM     46  C14 ACD     1      16.660  34.610  38.410  1.00  0.00            
ATOM     47  H22 ACD     1      17.610  34.060  38.410  1.00  0.00            
ATOM     48  C15 ACD     1      16.580  35.660  39.540  1.00  0.00            
ATOM     49  H23 ACD     1      16.710  35.260  40.560  1.00  0.00            
ATOM     50  H24 ACD     1      17.420  36.360  39.490  1.00  0.00            
ATOM     51  O12 ACD     1      15.320  36.360  39.400  1.00  0.00            
ATOM     52  H25 ACD     1      15.010  36.560  40.280  1.00  0.00            
ATOM     53  O13 ACD     1      16.750  32.020  37.440  1.00  0.00            
ATOM     54  C16 ACD     1      17.060  30.590  37.740  1.00  0.00            
ATOM     55  H26 ACD     1      16.240  30.070  38.240  1.00  0.00            
ATOM     56  C17 ACD     1      17.260  30.050  36.390  1.00  0.00            
ATOM     57  H27 ACD     1      18.060  30.680  35.980  1.00  0.00            
ATOM     58  O14 ACD     1      16.030  30.010  35.580  1.00  0.00            
ATOM     59  H28 ACD     1      15.670  30.900  35.660  1.00  0.00            
ATOM     60  C18 ACD     1      17.760  28.630  36.490  1.00  0.00            
ATOM     61  H29 ACD     1      16.970  28.020  36.940  1.00  0.00            
ATOM     62  O15 ACD     1      18.090  28.050  35.260  1.00  0.00            
ATOM     63  H30 ACD     1      18.110  28.760  34.610  1.00  0.00            
ATOM     64  C19 ACD     1      18.980  28.440  37.510  1.00  0.00            
ATOM     65  H31 ACD     1      19.140  27.360  37.650  1.00  0.00            
ATOM     66  O16 ACD     1      18.560  29.040  38.710  1.00  0.00            
ATOM     67  C20 ACD     1      18.260  30.440  38.610  1.00  0.00            
ATOM     68  H32 ACD     1      19.090  31.070  38.290  1.00  0.00            
ATOM     69  C21 ACD     1      17.890  30.940  39.970  1.00  0.00            
ATOM     70  H33 ACD     1      18.870  31.120  40.420  1.00  0.00            
ATOM     71  H34 ACD     1      17.460  31.940  39.870  1.00  0.00            
ATOM     72  O17 ACD     1      17.110  30.140  40.810  1.00  0.00            
ATOM     73  H35 ACD     1      17.480  29.270  40.990  1.00  0.00            
ATOM     74  O18 ACD     1      20.160  29.060  37.010  1.00  0.00            
ATOM     75  C22 ACD     1      21.350  28.290  36.960  1.00  0.00            
ATOM     76  H36 ACD     1      21.180  27.280  37.340  1.00  0.00            
ATOM     77  C23 ACD     1      21.830  28.270  35.550  1.00  0.00            
ATOM     78  H37 ACD     1      22.050  29.270  35.150  1.00  0.00            
ATOM     79  O19 ACD     1      20.910  27.590  34.760  1.00  0.00            
ATOM     80  H38 ACD     1      20.050  28.010  34.770  1.00  0.00            
ATOM     81  C24 ACD     1      23.140  27.490  35.450  1.00  0.00            
ATOM     82  H39 ACD     1      22.960  26.480  35.830  1.00  0.00            
ATOM     83  O20 ACD     1      23.450  27.540  34.090  1.00  0.00            
ATOM     84  H40 ACD     1      22.590  27.410  33.670  1.00  0.00            
ATOM     85  C25 ACD     1      24.230  28.160  36.370  1.00  0.00            
ATOM     86  H41 ACD     1      25.130  27.530  36.420  1.00  0.00            
ATOM     87  O21 ACD     1      23.630  28.160  37.670  1.00  0.00            
ATOM     88  C26 ACD     1      22.330  28.850  37.930  1.00  0.00            
ATOM     89  H42 ACD     1      22.380  29.930  37.730  1.00  0.00            
ATOM     90  C27 ACD     1      21.830  28.610  39.350  1.00  0.00            
ATOM     91  H43 ACD     1      20.740  28.690  39.360  1.00  0.00            
ATOM     92  H44 ACD     1      22.130  27.600  39.680  1.00  0.00            
ATOM     93  O22 ACD     1      22.400  29.550  40.290  1.00  0.00            
ATOM     94  H45 ACD     1      23.350  29.510  40.170  1.00  0.00            
ATOM     95  O23 ACD     1      24.610  29.540  35.890  1.00  0.00            
ATOM     96  C28 ACD     1      25.780  30.140  36.440  1.00  0.00            
ATOM     97  H46 ACD     1      26.660  29.470  36.450  1.00  0.00            
ATOM     98  C29 ACD     1      25.510  30.680  37.810  1.00  0.00            
ATOM     99  H47 ACD     1      24.430  30.850  37.710  1.00  0.00            
ATOM    100  O24 ACD     1      26.250  31.840  38.060  1.00  0.00            
ATOM    101  C30 ACD     1      25.790  29.630  38.870  1.00  0.00            
ATOM    102  H48 ACD     1      25.590  28.570  38.650  1.00  0.00            
ATOM    103  H49 ACD     1      26.890  29.590  38.880  1.00  0.00            
ATOM    104  O25 ACD     1      25.250  29.990  40.130  1.00  0.00            
ATOM    105  H50 ACD     1      25.780  30.750  40.370  1.00  0.00            
ATOM    106  C31 ACD     1      26.220  31.190  35.300  1.00  0.00            
ATOM    107  H51 ACD     1      25.250  31.630  35.050  1.00  0.00            
ATOM    108  O26 ACD     1      26.820  30.560  34.270  1.00  0.00            
ATOM    109  H52 ACD     1      26.130  30.140  33.740  1.00  0.00            
ATOM    110  C32 ACD     1      27.080  32.260  35.930  1.00  0.00            
ATOM    111  H53 ACD     1      27.970  31.700  36.260  1.00  0.00            
ATOM    112  O27 ACD     1      27.450  33.280  35.010  1.00  0.00            
ATOM    113  H54 ACD     1      26.630  33.690  34.720  1.00  0.00            
ATOM    114  C33 ACD     1      26.360  32.880  37.140  1.00  0.00            
ATOM    115  H55 ACD     1      26.940  33.680  37.610  1.00  0.00            
ATOM    116  O28 ACD     1      25.140  33.380  36.870  1.00  0.00            
ATOM    117  C34 ACD     1      25.110  34.750  36.560  1.00  0.00            
ATOM    118  H56 ACD     1      26.100  35.170  36.320  1.00  0.00            
ATOM    119  C35 ACD     1      24.350  34.940  35.200  1.00  0.00            
ATOM    120  H57 ACD     1      23.390  34.410  35.200  1.00  0.00            
ATOM    121  O29 ACD     1      25.000  34.380  34.070  1.00  0.00            
ATOM    122  H58 ACD     1      24.420  34.270  33.320  1.00  0.00            
ATOM    123  C36 ACD     1      24.100  36.450  34.960  1.00  0.00            
ATOM    124  H59 ACD     1      25.070  36.960  34.900  1.00  0.00            
ATOM    125  O30 ACD     1      23.340  36.700  33.730  1.00  0.00            
ATOM    126  H60 ACD     1      22.410  36.630  33.960  1.00  0.00            
ATOM    127  O1  HC9     2      20.200  33.490  38.530  1.00  0.00            
ATOM    128  N1  HC9     2      21.090  32.940  37.900  1.00  0.00            
ATOM    129  O2  HC9     2      22.230  32.920  38.350  1.00  0.00            
ATOM    130  C1  HC9     2      21.010  32.700  36.420  1.00  0.00            
ATOM    131  C2  HC9     2      19.840  33.030  35.790  1.00  0.00            
ATOM    132  C3  HC9     2      19.710  32.850  34.430  1.00  0.00            
ATOM    133  C4  HC9     2      20.810  32.350  33.710  1.00  0.00            
ATOM    134  O3  HC9     2      20.830  32.230  32.310  1.00  0.00            
ATOM    135  C5  HC9     2      22.030  31.950  34.330  1.00  0.00            
ATOM    136  C6  HC9     2      22.060  32.100  35.730  1.00  0.00            
ATOM    137  H1  HC9     2      18.970  33.300  36.390  1.00  0.00            
ATOM    138  H2  HC9     2      18.850  33.260  33.900  1.00  0.00            
ATOM    139  H3  HC9     2      21.750  32.100  32.020  1.00  0.00            
ATOM    140  H4  HC9     2      22.940  31.610  33.820  1.00  0.00            
ATOM    141  H5  HC9     2      22.950  31.810  36.290  1.00  0.00            
TER
ENDMDL
MODEL        1
ATOM      1  H1  ACD     1      10.880  27.150  12.480  1.00  0.00            
ATOM      2  O1  ACD     1      10.690  26.990  11.550  1.00  0.00            
ATOM      3  C1  ACD     1       9.610  26.030  11.470  1.00  0.00            
ATOM      4  H2  ACD     1       9.690  25.220  12.200  1.00  0.00            
ATOM      5  H3  ACD     1       9.730  25.480  10.530  1.00  0.00            
ATOM      6  C2  ACD     1       8.240  26.720  11.790  1.00  0.00            
ATOM      7  H4  ACD     1       8.430  27.600  12.430  1.00  0.00            
ATOM      8  O2  ACD     1       7.820  27.280  10.560  1.00  0.00            
ATOM      9  C3  ACD     1       6.530  27.900  10.490  1.00  0.00            
ATOM     10  H5  ACD     1       6.290  28.310   9.500  1.00  0.00            
ATOM     11  O3  ACD     1       6.440  28.940  11.430  1.00  0.00            
ATOM     12  C4  ACD     1       5.930  30.200  11.020  1.00  0.00            
ATOM     13  H6  ACD     1       5.480  30.130  10.020  1.00  0.00            
ATOM     14  C5  ACD     1       4.840  30.720  11.960  1.00  0.00            
ATOM     15  H7  ACD     1       5.230  30.730  12.980  1.00  0.00            
ATOM     16  O4  ACD     1       3.670  29.760  11.900  1.00  0.00            
ATOM     17  H8  ACD     1       2.970  30.080  12.470  1.00  0.00            
ATOM     18  C6  ACD     1       4.410  32.140  11.570  1.00  0.00            
ATOM     19  H9  ACD     1       3.990  31.960  10.570  1.00  0.00            
ATOM     20  O5  ACD     1       3.450  32.650  12.550  1.00  0.00            
ATOM     21  H10 ACD     1       2.600  32.200  12.470  1.00  0.00            
ATOM     22  C7  ACD     1       5.630  33.170  11.390  1.00  0.00            
ATOM     23  H11 ACD     1       5.440  34.070  10.800  1.00  0.00            
ATOM     24  O6  ACD     1       6.640  32.570  10.500  1.00  0.00            
ATOM     25  C8  ACD     1       7.060  31.240  10.870  1.00  0.00            
ATOM     26  H12 ACD     1       7.370  31.280  11.920  1.00  0.00            
ATOM     27  C9  ACD     1       8.190  30.860   9.950  1.00  0.00            
ATOM     28  H13 ACD     1       8.960  31.640   9.940  1.00  0.00            
ATOM     29  H14 ACD     1       8.510  29.840  10.230  1.00  0.00            
ATOM     30  O7  ACD     1       7.650  30.750   8.660  1.00  0.00            
ATOM     31  H15 ACD     1       7.120  31.500   8.370  1.00  0.00            
ATOM     32  O8  ACD     1       6.280  33.460  12.620  1.00  0.00            
ATOM     33  C10 ACD     1       6.340  34.830  13.050  1.00  0.00            
ATOM     34  H16 ACD     1       6.350  35.500  12.180  1.00  0.00            
ATOM     35  C11 ACD     1       5.120  35.200  13.890  1.00  0.00            
ATOM     36  H17 ACD     1       5.150  34.440  14.680  1.00  0.00            
ATOM     37  O9  ACD     1       3.880  35.210  13.150  1.00  0.00            
ATOM     38  H18 ACD     1       3.880  34.350  12.740  1.00  0.00            
ATOM     39  C12 ACD     1       5.340  36.470  14.580  1.00  0.00            
ATOM     40  H19 ACD     1       5.220  37.260  13.820  1.00  0.00            
ATOM     41  O10 ACD     1       4.410  36.680  15.630  1.00  0.00            
ATOM     42  H20 ACD     1       4.400  37.630  15.770  1.00  0.00            
ATOM     43  C13 ACD     1       6.740  36.580  15.260  1.00  0.00            
ATOM     44  H21 ACD     1       7.030  37.530  15.730  1.00  0.00            
ATOM     45  O11 ACD     1       7.740  36.310  14.280  1.00  0.00            
ATOM     46  C14 ACD     1       7.760  35.040  13.650  1.00  0.00            
ATOM     47  H22 ACD     1       8.000  34.270  14.390  1.00  0.00            
ATOM     48  C15 ACD     1       8.880  35.020  12.610  1.00  0.00            
ATOM     49  H23 ACD     1       8.760  34.130  11.980  1.00  0.00            
ATOM     50  H24 ACD     1       8.750  35.900  11.980  1.00  0.00            
ATOM     51  O12 ACD     1      10.180  35.070  13.310  1.00  0.00            
ATOM     52  H25 ACD     1      10.270  36.010  13.480  1.00  0.00            
ATOM     53  O13 ACD     1       6.770  35.580  16.340  1.00  0.00            
ATOM     54  C16 ACD     1       7.510  35.690  17.570  1.00  0.00            
ATOM     55  H26 ACD     1       7.680  36.740  17.850  1.00  0.00            
ATOM     56  C17 ACD     1       6.650  35.000  18.710  1.00  0.00            
ATOM     57  H27 ACD     1       6.140  34.170  18.200  1.00  0.00            
ATOM     58  O14 ACD     1       5.720  35.970  19.210  1.00  0.00            
ATOM     59  H28 ACD     1       5.330  35.800  20.070  1.00  0.00            
ATOM     60  C18 ACD     1       7.450  34.430  19.910  1.00  0.00            
ATOM     61  H29 ACD     1       7.880  35.340  20.340  1.00  0.00            
ATOM     62  O15 ACD     1       6.720  33.680  20.860  1.00  0.00            
ATOM     63  H30 ACD     1       6.390  32.950  20.330  1.00  0.00            
ATOM     64  C19 ACD     1       8.670  33.730  19.310  1.00  0.00            
ATOM     65  H31 ACD     1       9.230  33.310  20.150  1.00  0.00            
ATOM     66  O16 ACD     1       9.420  34.630  18.600  1.00  0.00            
ATOM     67  C20 ACD     1       8.930  35.060  17.380  1.00  0.00            
ATOM     68  H32 ACD     1       8.840  34.190  16.720  1.00  0.00            
ATOM     69  C21 ACD     1       9.970  36.040  16.790  1.00  0.00            
ATOM     70  H33 ACD     1      10.970  35.590  16.840  1.00  0.00            
ATOM     71  H34 ACD     1       9.720  36.160  15.730  1.00  0.00            
ATOM     72  O17 ACD     1      10.000  37.390  17.250  1.00  0.00            
ATOM     73  H35 ACD     1      10.660  37.890  16.770  1.00  0.00            
ATOM     74  O18 ACD     1       8.270  32.560  18.540  1.00  0.00            
ATOM     75  C22 ACD     1       8.180  31.270  19.210  1.00  0.00            
ATOM     76  H36 ACD     1       8.320  31.360  20.300  1.00  0.00            
ATOM     77  C23 ACD     1       6.840  30.610  18.800  1.00  0.00            
ATOM     78  H37 ACD     1       6.710  30.670  17.710  1.00  0.00            
ATOM     79  O19 ACD     1       5.670  31.180  19.380  1.00  0.00            
ATOM     80  H38 ACD     1       4.950  30.600  19.150  1.00  0.00            
ATOM     81  C24 ACD     1       6.890  29.140  19.230  1.00  0.00            
ATOM     82  H39 ACD     1       6.990  29.000  20.310  1.00  0.00            
ATOM     83  O20 ACD     1       5.700  28.430  18.750  1.00  0.00            
ATOM     84  H40 ACD     1       5.990  27.890  18.010  1.00  0.00            
ATOM     85  C25 ACD     1       8.090  28.450  18.640  1.00  0.00            
ATOM     86  H41 ACD     1       8.130  27.480  19.150  1.00  0.00            
ATOM     87  O21 ACD     1       9.250  29.090  19.050  1.00  0.00            
ATOM     88  C26 ACD     1       9.360  30.440  18.670  1.00  0.00            
ATOM     89  H42 ACD     1       9.550  30.490  17.590  1.00  0.00            
ATOM     90  C27 ACD     1      10.720  30.930  19.170  1.00  0.00            
ATOM     91  H43 ACD     1      10.730  32.020  19.220  1.00  0.00            
ATOM     92  H44 ACD     1      10.780  30.470  20.170  1.00  0.00            
ATOM     93  O22 ACD     1      11.860  30.370  18.510  1.00  0.00            
ATOM     94  H45 ACD     1      11.650  29.430  18.510  1.00  0.00            
ATOM     95  O23 ACD     1       8.000  28.210  17.230  1.00  0.00            
ATOM     96  C28 ACD     1       8.420  26.950  16.720  1.00  0.00            
ATOM     97  H46 ACD     1       9.140  26.510  17.420  1.00  0.00            
ATOM     98  C29 ACD     1       9.190  27.070  15.350  1.00  0.00            
ATOM     99  H47 ACD     1       8.570  27.730  14.730  1.00  0.00            
ATOM    100  O24 ACD     1       9.440  25.820  14.680  1.00  0.00            
ATOM    101  C30 ACD     1      10.500  27.710  15.610  1.00  0.00            
ATOM    102  H48 ACD     1      10.260  28.740  15.900  1.00  0.00            
ATOM    103  H49 ACD     1      11.030  27.110  16.360  1.00  0.00            
ATOM    104  O25 ACD     1      11.190  27.820  14.370  1.00  0.00            
ATOM    105  H50 ACD     1      11.670  26.990  14.350  1.00  0.00            
ATOM    106  C31 ACD     1       7.310  26.020  16.510  1.00  0.00            
ATOM    107  H51 ACD     1       6.500  26.460  15.910  1.00  0.00            
ATOM    108  O26 ACD     1       6.780  25.670  17.830  1.00  0.00            
ATOM    109  H52 ACD     1       7.460  25.290  18.400  1.00  0.00            
ATOM    110  C32 ACD     1       7.770  24.690  15.910  1.00  0.00            
ATOM    111  H53 ACD     1       8.670  24.370  16.440  1.00  0.00            
ATOM    112  O27 ACD     1       6.690  23.700  15.980  1.00  0.00            
ATOM    113  H54 ACD     1       5.830  24.070  15.760  1.00  0.00            
ATOM    114  C33 ACD     1       8.270  25.010  14.530  1.00  0.00            
ATOM    115  H55 ACD     1       8.480  24.110  13.950  1.00  0.00            
ATOM    116  O28 ACD     1       7.270  25.690  13.800  1.00  0.00            
ATOM    117  C34 ACD     1       7.160  25.860  12.440  1.00  0.00            
ATOM    118  H56 ACD     1       7.330  24.900  11.930  1.00  0.00            
ATOM    119  C35 ACD     1       5.710  26.270  12.250  1.00  0.00            
ATOM    120  H57 ACD     1       5.630  27.170  12.870  1.00  0.00            
ATOM    121  O29 ACD     1       4.750  25.250  12.620  1.00  0.00            
ATOM    122  H58 ACD     1       3.870  25.570  12.410  1.00  0.00            
ATOM    123  C36 ACD     1       5.520  26.800  10.860  1.00  0.00            
ATOM    124  H59 ACD     1       5.860  25.990  10.210  1.00  0.00            
ATOM    125  O30 ACD     1       4.200  27.240  10.580  1.00  0.00            
ATOM    126  H60 ACD     1       4.280  28.040  11.110  1.00  0.00            
ATOM    127  O1  HC9     2       8.570  30.160  13.710  1.00  0.00            
ATOM    128  N1  HC9     2       8.280  30.900  14.630  1.00  0.00            
ATOM    129  O2  HC9     2       9.110  31.560  15.260  1.00  0.00            
ATOM    130  C1  HC9     2       6.930  30.870  15.200  1.00  0.00            
ATOM    131  C2  HC9     2       6.120  29.680  15.210  1.00  0.00            
ATOM    132  C3  HC9     2       4.770  29.780  15.630  1.00  0.00            
ATOM    133  C4  HC9     2       4.310  30.980  16.200  1.00  0.00            
ATOM    134  O3  HC9     2       3.050  31.000  16.780  1.00  0.00            
ATOM    135  C5  HC9     2       5.100  32.110  16.250  1.00  0.00            
ATOM    136  C6  HC9     2       6.390  32.000  15.730  1.00  0.00            
ATOM    137  H1  HC9     2       6.450  28.700  14.870  1.00  0.00            
ATOM    138  H2  HC9     2       4.220  28.840  15.730  1.00  0.00            
ATOM    139  H3  HC9     2       3.140  31.660  17.490  1.00  0.00            
ATOM    140  H4  HC9     2       4.740  33.070  16.630  1.00  0.00            
ATOM    141  H5  HC9     2       7.030  32.870  15.890  1.00  0.00            
TER
ENDMDL
MODEL        1
ATOM      1  H1  ACD     1       1.780  11.810  16.130  1.00  0.00            
ATOM      2  O1  ACD     1       2.120  11.410  16.940  1.00  0.00            
ATOM      3  C1  ACD     1       3.000  12.350  17.560  1.00  0.00            
ATOM      4  H2  ACD     1       2.360  12.990  18.170  1.00  0.00            
ATOM      5  H3  ACD     1       3.510  13.010  16.840  1.00  0.00            
ATOM      6  C2  ACD     1       4.110  11.720  18.480  1.00  0.00            
ATOM      7  H4  ACD     1       4.790  12.500  18.850  1.00  0.00            
ATOM      8  O2  ACD     1       3.480  11.110  19.630  1.00  0.00            
ATOM      9  C3  ACD     1       4.340  10.470  20.470  1.00  0.00            
ATOM     10  H5  ACD     1       3.690  10.140  21.290  1.00  0.00            
ATOM     11  O3  ACD     1       5.410  11.290  20.940  1.00  0.00            
ATOM     12  C4  ACD     1       5.240  11.870  22.250  1.00  0.00            
ATOM     13  H6  ACD     1       4.490  11.360  22.860  1.00  0.00            
ATOM     14  C5  ACD     1       6.610  11.700  22.960  1.00  0.00            
ATOM     15  H7  ACD     1       7.410  12.060  22.300  1.00  0.00            
ATOM     16  O4  ACD     1       6.820  10.290  23.210  1.00  0.00            
ATOM     17  H8  ACD     1       6.920   9.800  22.390  1.00  0.00            
ATOM     18  C6  ACD     1       6.700  12.530  24.220  1.00  0.00            
ATOM     19  H9  ACD     1       5.990  12.100  24.930  1.00  0.00            
ATOM     20  O5  ACD     1       8.000  12.570  24.790  1.00  0.00            
ATOM     21  H10 ACD     1       8.630  12.970  24.180  1.00  0.00            
ATOM     22  C7  ACD     1       6.140  13.960  23.990  1.00  0.00            
ATOM     23  H11 ACD     1       6.080  14.500  24.950  1.00  0.00            
ATOM     24  O6  ACD     1       4.860  13.940  23.380  1.00  0.00            
ATOM     25  C8  ACD     1       4.820  13.330  22.090  1.00  0.00            
ATOM     26  H12 ACD     1       5.450  13.900  21.400  1.00  0.00            
ATOM     27  C9  ACD     1       3.380  13.500  21.600  1.00  0.00            
ATOM     28  H13 ACD     1       3.370  13.480  20.510  1.00  0.00            
ATOM     29  H14 ACD     1       2.730  12.650  21.830  1.00  0.00            
ATOM     30  O7  ACD     1       2.830  14.850  21.870  1.00  0.00            
ATOM     31  H15 ACD     1       3.340  15.120  22.640  1.00  0.00            
ATOM     32  O8  ACD     1       7.080  14.670  23.140  1.00  0.00            
ATOM     33  C10 ACD     1       7.510  16.030  23.390  1.00  0.00            
ATOM     34  H16 ACD     1       7.160  16.420  24.350  1.00  0.00            
ATOM     35  C11 ACD     1       9.000  15.920  23.450  1.00  0.00            
ATOM     36  H17 ACD     1       9.410  15.500  22.520  1.00  0.00            
ATOM     37  O9  ACD     1       9.280  15.080  24.620  1.00  0.00            
ATOM     38  H18 ACD     1       8.570  14.950  25.260  1.00  0.00            
ATOM     39  C12 ACD     1       9.580  17.310  23.650  1.00  0.00            
ATOM     40  H19 ACD     1       9.310  17.670  24.650  1.00  0.00            
ATOM     41  O10 ACD     1      11.030  17.320  23.600  1.00  0.00            
ATOM     42  H20 ACD     1      11.400  16.430  23.640  1.00  0.00            
ATOM     43  C13 ACD     1       9.160  18.270  22.600  1.00  0.00            
ATOM     44  H21 ACD     1       9.640  19.220  22.860  1.00  0.00            
ATOM     45  O11 ACD     1       7.720  18.340  22.590  1.00  0.00            
ATOM     46  C14 ACD     1       7.110  17.060  22.280  1.00  0.00            
ATOM     47  H22 ACD     1       7.450  16.700  21.300  1.00  0.00            
ATOM     48  C15 ACD     1       5.600  17.190  22.010  1.00  0.00            
ATOM     49  H23 ACD     1       5.180  16.170  22.040  1.00  0.00            
ATOM     50  H24 ACD     1       5.240  17.900  22.770  1.00  0.00            
ATOM     51  O12 ACD     1       5.390  17.630  20.700  1.00  0.00            
ATOM     52  H25 ACD     1       5.720  18.530  20.600  1.00  0.00            
ATOM     53  O13 ACD     1       9.660  17.800  21.270  1.00  0.00            
ATOM     54  C16 ACD     1      10.340  18.820  20.560  1.00  0.00            
ATOM     55  H26 ACD     1      10.560  19.750  21.090  1.00  0.00            
ATOM     56  C17 ACD     1      11.710  18.200  20.190  1.00  0.00            
ATOM     57  H27 ACD     1      11.600  17.140  19.920  1.00  0.00            
ATOM     58  O14 ACD     1      12.580  18.270  21.300  1.00  0.00            
ATOM     59  H28 ACD     1      12.100  17.940  22.070  1.00  0.00            
ATOM     60  C18 ACD     1      12.320  18.860  19.010  1.00  0.00            
ATOM     61  H29 ACD     1      12.670  19.840  19.370  1.00  0.00            
ATOM     62  O15 ACD     1      13.440  18.120  18.600  1.00  0.00            
ATOM     63  H30 ACD     1      13.940  17.960  19.410  1.00  0.00            
ATOM     64  C19 ACD     1      11.370  18.850  17.840  1.00  0.00            
ATOM     65  H31 ACD     1      11.790  19.320  16.950  1.00  0.00            
ATOM     66  O16 ACD     1      10.230  19.600  18.210  1.00  0.00            
ATOM     67  C20 ACD     1       9.480  19.110  19.320  1.00  0.00            
ATOM     68  H32 ACD     1       8.990  18.250  18.850  1.00  0.00            
ATOM     69  C21 ACD     1       8.320  20.090  19.610  1.00  0.00            
ATOM     70  H33 ACD     1       7.650  19.720  20.400  1.00  0.00            
ATOM     71  H34 ACD     1       8.800  21.050  19.830  1.00  0.00            
ATOM     72  O17 ACD     1       7.540  20.240  18.400  1.00  0.00            
ATOM     73  H35 ACD     1       8.180  20.420  17.700  1.00  0.00            
ATOM     74  O18 ACD     1      11.020  17.530  17.420  1.00  0.00            
ATOM     75  C22 ACD     1      11.070  17.030  16.070  1.00  0.00            
ATOM     76  H36 ACD     1      11.650  17.720  15.430  1.00  0.00            
ATOM     77  C23 ACD     1      11.610  15.610  16.180  1.00  0.00            
ATOM     78  H37 ACD     1      11.120  15.000  16.960  1.00  0.00            
ATOM     79  O19 ACD     1      12.950  15.760  16.530  1.00  0.00            
ATOM     80  H38 ACD     1      13.020  16.460  17.180  1.00  0.00            
ATOM     81  C24 ACD     1      11.450  14.830  14.940  1.00  0.00            
ATOM     82  H39 ACD     1      11.970  15.290  14.090  1.00  0.00            
ATOM     83  O20 ACD     1      11.830  13.470  15.160  1.00  0.00            
ATOM     84  H40 ACD     1      12.700  13.610  15.560  1.00  0.00            
ATOM     85  C25 ACD     1       9.960  14.860  14.460  1.00  0.00            
ATOM     86  H41 ACD     1       9.870  14.420  13.460  1.00  0.00            
ATOM     87  O21 ACD     1       9.680  16.210  14.350  1.00  0.00            
ATOM     88  C26 ACD     1       9.650  17.050  15.520  1.00  0.00            
ATOM     89  H42 ACD     1       8.950  16.690  16.280  1.00  0.00            
ATOM     90  C27 ACD     1       9.180  18.490  15.130  1.00  0.00            
ATOM     91  H43 ACD     1       8.220  18.470  14.590  1.00  0.00            
ATOM     92  H44 ACD     1       9.150  18.890  16.140  1.00  0.00            
ATOM     93  O22 ACD     1      10.040  19.320  14.340  1.00  0.00            
ATOM     94  H45 ACD     1       9.950  18.990  13.440  1.00  0.00            
ATOM     95  O23 ACD     1       9.170  14.130  15.470  1.00  0.00            
ATOM     96  C28 ACD     1       8.260  13.160  15.010  1.00  0.00            
ATOM     97  H46 ACD     1       8.440  13.010  13.940  1.00  0.00            
ATOM     98  C29 ACD     1       6.830  13.520  15.340  1.00  0.00            
ATOM     99  H47 ACD     1       6.630  13.760  16.390  1.00  0.00            
ATOM    100  O24 ACD     1       5.950  12.440  14.970  1.00  0.00            
ATOM    101  C30 ACD     1       6.370  14.740  14.610  1.00  0.00            
ATOM    102  H48 ACD     1       7.140  15.500  14.790  1.00  0.00            
ATOM    103  H49 ACD     1       6.220  14.450  13.560  1.00  0.00            
ATOM    104  O25 ACD     1       5.110  15.220  15.110  1.00  0.00            
ATOM    105  H50 ACD     1       4.380  14.660  14.830  1.00  0.00            
ATOM    106  C31 ACD     1       8.580  11.880  15.800  1.00  0.00            
ATOM    107  H51 ACD     1       8.410  12.040  16.880  1.00  0.00            
ATOM    108  O26 ACD     1       9.940  11.560  15.570  1.00  0.00            
ATOM    109  H52 ACD     1      10.510  12.330  15.470  1.00  0.00            
ATOM    110  C32 ACD     1       7.710  10.770  15.300  1.00  0.00            
ATOM    111  H53 ACD     1       7.930  10.650  14.230  1.00  0.00            
ATOM    112  O27 ACD     1       7.890   9.540  16.000  1.00  0.00            
ATOM    113  H54 ACD     1       8.780   9.210  15.900  1.00  0.00            
ATOM    114  C33 ACD     1       6.280  11.220  15.580  1.00  0.00            
ATOM    115  H55 ACD     1       5.590  10.430  15.270  1.00  0.00            
ATOM    116  O28 ACD     1       6.080  11.390  17.010  1.00  0.00            
ATOM    117  C34 ACD     1       5.010  10.710  17.730  1.00  0.00            
ATOM    118  H56 ACD     1       4.440  10.050  17.060  1.00  0.00            
ATOM    119  C35 ACD     1       5.710   9.720  18.680  1.00  0.00            
ATOM    120  H57 ACD     1       6.560  10.300  19.060  1.00  0.00            
ATOM    121  O29 ACD     1       6.190   8.570  18.020  1.00  0.00            
ATOM    122  H58 ACD     1       6.880   8.910  17.430  1.00  0.00            
ATOM    123  C36 ACD     1       4.820   9.210  19.790  1.00  0.00            
ATOM    124  H59 ACD     1       4.040   8.590  19.330  1.00  0.00            
ATOM    125  O30 ACD     1       5.540   8.450  20.810  1.00  0.00            
ATOM    126  H60 ACD     1       5.760   7.630  20.360  1.00  0.00            
ATOM    127  O1  HC9     2       6.010  14.820  18.930  1.00  0.00            
ATOM    128  N1  HC9     2       7.110  15.360  18.840  1.00  0.00            
ATOM    129  O2  HC9     2       7.290  16.460  18.390  1.00  0.00            
ATOM    130  C1  HC9     2       8.280  14.450  19.210  1.00  0.00            
ATOM    131  C2  HC9     2       8.150  13.060  19.510  1.00  0.00            
ATOM    132  C3  HC9     2       9.280  12.300  19.700  1.00  0.00            
ATOM    133  C4  HC9     2      10.560  12.910  19.670  1.00  0.00            
ATOM    134  O3  HC9     2      11.620  12.100  19.980  1.00  0.00            
ATOM    135  C5  HC9     2      10.660  14.260  19.400  1.00  0.00            
ATOM    136  C6  HC9     2       9.520  14.980  19.140  1.00  0.00            
ATOM    137  H1  HC9     2       7.160  12.610  19.550  1.00  0.00            
ATOM    138  H2  HC9     2       9.250  11.240  19.910  1.00  0.00            
ATOM    139  H3  HC9     2      12.450  12.590  19.890  1.00  0.00            
ATOM    140  H4  HC9     2      11.660  14.690  19.400  1.00  0.00            
ATOM    141  H5  HC9     2       9.690  16.020  18.870  1.00  0.00            
TER
ENDMDL
MODEL        1
ATOM      1  H1  ACD     1      16.330  25.320  17.120  1.00  0.00            
ATOM      2  O1  ACD     1      17.010  25.010  17.730  1.00  0.00            
ATOM      3  C1  ACD     1      16.860  23.620  17.980  1.00  0.00            
ATOM      4  H2  ACD     1      15.840  23.350  18.300  1.00  0.00            
ATOM      5  H3  ACD     1      17.470  23.480  18.880  1.00  0.00            
ATOM      6  C2  ACD     1      17.330  22.870  16.750  1.00  0.00            
ATOM      7  H4  ACD     1      17.020  23.340  15.820  1.00  0.00            
ATOM      8  O2  ACD     1      18.760  22.980  16.860  1.00  0.00            
ATOM      9  C3  ACD     1      19.470  22.210  15.940  1.00  0.00            
ATOM     10  H5  ACD     1      20.540  22.400  16.090  1.00  0.00            
ATOM     11  O3  ACD     1      19.170  22.520  14.600  1.00  0.00            
ATOM     12  C4  ACD     1      20.250  22.620  13.720  1.00  0.00            
ATOM     13  H6  ACD     1      21.200  22.170  14.050  1.00  0.00            
ATOM     14  C5  ACD     1      19.850  21.790  12.540  1.00  0.00            
ATOM     15  H7  ACD     1      18.970  22.210  12.050  1.00  0.00            
ATOM     16  O4  ACD     1      19.640  20.400  12.830  1.00  0.00            
ATOM     17  H8  ACD     1      19.320  19.830  12.120  1.00  0.00            
ATOM     18  C6  ACD     1      20.850  21.970  11.380  1.00  0.00            
ATOM     19  H9  ACD     1      21.730  21.340  11.560  1.00  0.00            
ATOM     20  O5  ACD     1      20.360  21.560  10.150  1.00  0.00            
ATOM     21  H10 ACD     1      20.120  22.430   9.800  1.00  0.00            
ATOM     22  C7  ACD     1      21.290  23.430  11.150  1.00  0.00            
ATOM     23  H11 ACD     1      22.180  23.410  10.500  1.00  0.00            
ATOM     24  O6  ACD     1      21.570  24.060  12.380  1.00  0.00            
ATOM     25  C8  ACD     1      20.490  24.060  13.290  1.00  0.00            
ATOM     26  H12 ACD     1      19.540  24.460  12.910  1.00  0.00            
ATOM     27  C9  ACD     1      20.790  25.010  14.410  1.00  0.00            
ATOM     28  H13 ACD     1      20.900  25.920  13.800  1.00  0.00            
ATOM     29  H14 ACD     1      19.920  25.110  15.080  1.00  0.00            
ATOM     30  O7  ACD     1      22.000  24.660  15.170  1.00  0.00            
ATOM     31  H15 ACD     1      22.650  24.560  14.470  1.00  0.00            
ATOM     32  O8  ACD     1      20.270  24.070  10.500  1.00  0.00            
ATOM     33  C10 ACD     1      20.510  25.060   9.400  1.00  0.00            
ATOM     34  H16 ACD     1      21.560  25.380   9.410  1.00  0.00            
ATOM     35  C11 ACD     1      20.120  24.320   8.140  1.00  0.00            
ATOM     36  H17 ACD     1      19.150  23.810   8.210  1.00  0.00            
ATOM     37  O9  ACD     1      21.180  23.380   7.810  1.00  0.00            
ATOM     38  H18 ACD     1      21.020  22.880   7.010  1.00  0.00            
ATOM     39  C12 ACD     1      20.040  25.410   7.030  1.00  0.00            
ATOM     40  H19 ACD     1      21.000  25.900   6.800  1.00  0.00            
ATOM     41  O10 ACD     1      19.530  24.810   5.790  1.00  0.00            
ATOM     42  H20 ACD     1      18.800  24.280   6.140  1.00  0.00            
ATOM     43  C13 ACD     1      19.090  26.520   7.470  1.00  0.00            
ATOM     44  H21 ACD     1      19.070  27.330   6.730  1.00  0.00            
ATOM     45  O11 ACD     1      19.670  27.090   8.620  1.00  0.00            
ATOM     46  C14 ACD     1      19.740  26.260   9.710  1.00  0.00            
ATOM     47  H22 ACD     1      18.750  25.820   9.930  1.00  0.00            
ATOM     48  C15 ACD     1      20.300  26.970  10.900  1.00  0.00            
ATOM     49  H23 ACD     1      20.360  26.340  11.800  1.00  0.00            
ATOM     50  H24 ACD     1      21.350  27.240  10.750  1.00  0.00            
ATOM     51  O12 ACD     1      19.520  28.130  11.160  1.00  0.00            
ATOM     52  H25 ACD     1      18.990  27.880  11.920  1.00  0.00            
ATOM     53  O13 ACD     1      17.710  26.090   7.590  1.00  0.00            
ATOM     54  C16 ACD     1      16.680  26.980   7.330  1.00  0.00            
ATOM     55  H26 ACD     1      16.730  27.510   6.370  1.00  0.00            
ATOM     56  C17 ACD     1      15.650  25.900   7.050  1.00  0.00            
ATOM     57  H27 ACD     1      15.670  25.170   7.870  1.00  0.00            
ATOM     58  O14 ACD     1      15.740  25.290   5.740  1.00  0.00            
ATOM     59  H28 ACD     1      16.310  24.520   5.810  1.00  0.00            
ATOM     60  C18 ACD     1      14.240  26.500   7.130  1.00  0.00            
ATOM     61  H29 ACD     1      14.160  27.180   6.280  1.00  0.00            
ATOM     62  O15 ACD     1      13.300  25.450   6.940  1.00  0.00            
ATOM     63  H30 ACD     1      13.320  25.090   6.050  1.00  0.00            
ATOM     64  C19 ACD     1      14.080  27.160   8.540  1.00  0.00            
ATOM     65  H31 ACD     1      13.090  27.620   8.580  1.00  0.00            
ATOM     66  O16 ACD     1      15.010  28.230   8.620  1.00  0.00            
ATOM     67  C20 ACD     1      16.370  27.900   8.490  1.00  0.00            
ATOM     68  H32 ACD     1      16.640  27.370   9.410  1.00  0.00            
ATOM     69  C21 ACD     1      17.200  29.200   8.440  1.00  0.00            
ATOM     70  H33 ACD     1      18.140  29.090   7.880  1.00  0.00            
ATOM     71  H34 ACD     1      16.610  29.890   7.830  1.00  0.00            
ATOM     72  O17 ACD     1      17.500  29.690   9.660  1.00  0.00            
ATOM     73  H35 ACD     1      18.300  29.230   9.910  1.00  0.00            
ATOM     74  O18 ACD     1      14.220  26.200   9.620  1.00  0.00            
ATOM     75  C22 ACD     1      13.140  26.000  10.390  1.00  0.00            
ATOM     76  H36 ACD     1      12.250  26.520  10.030  1.00  0.00            
ATOM     77  C23 ACD     1      12.720  24.540  10.290  1.00  0.00            
ATOM     78  H37 ACD     1      13.580  23.920  10.560  1.00  0.00            
ATOM     79  O19 ACD     1      12.310  24.110   9.010  1.00  0.00            
ATOM     80  H38 ACD     1      12.730  24.690   8.370  1.00  0.00            
ATOM     81  C24 ACD     1      11.610  24.370  11.330  1.00  0.00            
ATOM     82  H39 ACD     1      10.670  24.880  11.080  1.00  0.00            
ATOM     83  O20 ACD     1      11.270  23.040  11.400  1.00  0.00            
ATOM     84  H40 ACD     1      11.030  22.800  10.500  1.00  0.00            
ATOM     85  C25 ACD     1      12.160  24.740  12.700  1.00  0.00            
ATOM     86  H41 ACD     1      11.380  24.620  13.470  1.00  0.00            
ATOM     87  O21 ACD     1      12.410  26.130  12.670  1.00  0.00            
ATOM     88  C26 ACD     1      13.560  26.390  11.820  1.00  0.00            
ATOM     89  H42 ACD     1      14.410  25.770  12.110  1.00  0.00            
ATOM     90  C27 ACD     1      13.900  27.900  11.950  1.00  0.00            
ATOM     91  H43 ACD     1      14.550  28.140  11.100  1.00  0.00            
ATOM     92  H44 ACD     1      12.970  28.440  11.720  1.00  0.00            
ATOM     93  O22 ACD     1      14.360  28.280  13.190  1.00  0.00            
ATOM     94  H45 ACD     1      13.740  28.960  13.480  1.00  0.00            
ATOM     95  O23 ACD     1      13.310  23.970  13.080  1.00  0.00            
ATOM     96  C28 ACD     1      13.140  23.360  14.410  1.00  0.00            
ATOM     97  H46 ACD     1      12.140  23.620  14.800  1.00  0.00            
ATOM     98  C29 ACD     1      14.250  23.940  15.260  1.00  0.00            
ATOM     99  H47 ACD     1      15.150  23.760  14.650  1.00  0.00            
ATOM    100  O24 ACD     1      14.220  23.190  16.500  1.00  0.00            
ATOM    101  C30 ACD     1      13.940  25.430  15.470  1.00  0.00            
ATOM    102  H48 ACD     1      14.050  26.070  14.590  1.00  0.00            
ATOM    103  H49 ACD     1      12.920  25.580  15.820  1.00  0.00            
ATOM    104  O25 ACD     1      14.920  25.990  16.410  1.00  0.00            
ATOM    105  H50 ACD     1      14.530  26.000  17.290  1.00  0.00            
ATOM    106  C31 ACD     1      13.350  21.890  14.170  1.00  0.00            
ATOM    107  H51 ACD     1      14.390  21.730  13.840  1.00  0.00            
ATOM    108  O26 ACD     1      12.290  21.240  13.350  1.00  0.00            
ATOM    109  H52 ACD     1      12.080  21.890  12.680  1.00  0.00            
ATOM    110  C32 ACD     1      13.320  21.150  15.500  1.00  0.00            
ATOM    111  H53 ACD     1      12.290  21.220  15.870  1.00  0.00            
ATOM    112  O27 ACD     1      13.540  19.820  15.260  1.00  0.00            
ATOM    113  H54 ACD     1      12.950  19.630  14.530  1.00  0.00            
ATOM    114  C33 ACD     1      14.420  21.800  16.430  1.00  0.00            
ATOM    115  H55 ACD     1      14.210  21.400  17.420  1.00  0.00            
ATOM    116  O28 ACD     1      15.720  21.470  15.910  1.00  0.00            
ATOM    117  C34 ACD     1      16.820  21.490  16.750  1.00  0.00            
ATOM    118  H56 ACD     1      16.480  21.280  17.780  1.00  0.00            
ATOM    119  C35 ACD     1      17.750  20.390  16.210  1.00  0.00            
ATOM    120  H57 ACD     1      17.560  20.300  15.140  1.00  0.00            
ATOM    121  O29 ACD     1      17.460  19.160  16.890  1.00  0.00            
ATOM    122  H58 ACD     1      17.670  19.150  17.830  1.00  0.00            
ATOM    123  C36 ACD     1      19.240  20.770  16.300  1.00  0.00            
ATOM    124  H59 ACD     1      19.660  20.590  17.300  1.00  0.00            
ATOM    125  O30 ACD     1      19.950  19.900  15.530  1.00  0.00            
ATOM    126  H60 ACD     1      19.700  20.080  14.620  1.00  0.00            
ATOM    127  O1  HC9     2      16.990  26.110  12.130  1.00  0.00            
ATOM    128  N1  HC9     2      16.920  25.100  12.840  1.00  0.00            
ATOM    129  O2  HC9     2      17.170  25.040  14.020  1.00  0.00            
ATOM    130  C1  HC9     2      16.530  23.770  12.130  1.00  0.00            
ATOM    131  C2  HC9     2      16.410  23.900  10.720  1.00  0.00            
ATOM    132  C3  HC9     2      16.110  22.740   9.940  1.00  0.00            
ATOM    133  C4  HC9     2      16.150  21.450  10.510  1.00  0.00            
ATOM    134  O3  HC9     2      16.080  20.290   9.800  1.00  0.00            
ATOM    135  C5  HC9     2      16.420  21.360  11.870  1.00  0.00            
ATOM    136  C6  HC9     2      16.420  22.490  12.720  1.00  0.00            
ATOM    137  H1  HC9     2      16.530  24.860  10.240  1.00  0.00            
ATOM    138  H2  HC9     2      15.790  22.760   8.900  1.00  0.00            
ATOM    139  H3  HC9     2      15.730  19.530  10.290  1.00  0.00            
ATOM    140  H4  HC9     2      16.500  20.450  12.460  1.00  0.00            
ATOM    141  H5  HC9     2      16.520  22.440  13.800  1.00  0.00            
TER
ENDMDL
MODEL        1
ATOM      1  H1  ACD     1       9.740  24.350  11.130  1.00  0.00            
ATOM      2  O1  ACD     1       9.760  24.320  10.170  1.00  0.00            
ATOM      3  C1  ACD     1       8.510  23.750   9.620  1.00  0.00            
ATOM      4  H2  ACD     1       8.350  22.760  10.060  1.00  0.00            
ATOM      5  H3  ACD     1       8.660  23.400   8.590  1.00  0.00            
ATOM      6  C2  ACD     1       7.380  24.800   9.380  1.00  0.00            
ATOM      7  H4  ACD     1       7.400  25.630  10.090  1.00  0.00            
ATOM      8  O2  ACD     1       7.540  25.470   8.160  1.00  0.00            
ATOM      9  C3  ACD     1       6.550  26.250   7.590  1.00  0.00            
ATOM     10  H5  ACD     1       6.820  26.630   6.600  1.00  0.00            
ATOM     11  O3  ACD     1       6.330  27.400   8.480  1.00  0.00            
ATOM     12  C4  ACD     1       6.460  28.720   7.900  1.00  0.00            
ATOM     13  H6  ACD     1       6.640  28.610   6.830  1.00  0.00            
ATOM     14  C5  ACD     1       5.250  29.560   8.250  1.00  0.00            
ATOM     15  H7  ACD     1       5.070  29.350   9.310  1.00  0.00            
ATOM     16  O4  ACD     1       4.220  29.130   7.390  1.00  0.00            
ATOM     17  H8  ACD     1       3.470  29.720   7.510  1.00  0.00            
ATOM     18  C6  ACD     1       5.580  31.080   8.070  1.00  0.00            
ATOM     19  H9  ACD     1       5.480  31.140   6.980  1.00  0.00            
ATOM     20  O5  ACD     1       4.570  31.850   8.790  1.00  0.00            
ATOM     21  H10 ACD     1       4.920  32.130   9.640  1.00  0.00            
ATOM     22  C7  ACD     1       6.950  31.550   8.690  1.00  0.00            
ATOM     23  H11 ACD     1       7.330  32.510   8.330  1.00  0.00            
ATOM     24  O6  ACD     1       7.920  30.640   8.190  1.00  0.00            
ATOM     25  C8  ACD     1       7.740  29.260   8.520  1.00  0.00            
ATOM     26  H12 ACD     1       7.680  29.130   9.610  1.00  0.00            
ATOM     27  C9  ACD     1       8.970  28.470   8.050  1.00  0.00            
ATOM     28  H13 ACD     1       9.880  28.980   8.370  1.00  0.00            
ATOM     29  H14 ACD     1       9.040  27.500   8.570  1.00  0.00            
ATOM     30  O7  ACD     1       9.090  28.340   6.650  1.00  0.00            
ATOM     31  H15 ACD     1       9.400  29.170   6.270  1.00  0.00            
ATOM     32  O8  ACD     1       6.850  31.560  10.110  1.00  0.00            
ATOM     33  C10 ACD     1       7.580  32.540  10.820  1.00  0.00            
ATOM     34  H16 ACD     1       8.160  33.110  10.080  1.00  0.00            
ATOM     35  C11 ACD     1       6.620  33.570  11.410  1.00  0.00            
ATOM     36  H17 ACD     1       5.730  33.080  11.820  1.00  0.00            
ATOM     37  O9  ACD     1       6.180  34.430  10.300  1.00  0.00            
ATOM     38  H18 ACD     1       5.620  35.150  10.600  1.00  0.00            
ATOM     39  C12 ACD     1       7.270  34.460  12.500  1.00  0.00            
ATOM     40  H19 ACD     1       8.010  35.120  12.030  1.00  0.00            
ATOM     41  O10 ACD     1       6.360  35.150  13.270  1.00  0.00            
ATOM     42  H20 ACD     1       6.070  34.500  13.930  1.00  0.00            
ATOM     43  C13 ACD     1       8.100  33.660  13.450  1.00  0.00            
ATOM     44  H21 ACD     1       8.710  34.170  14.200  1.00  0.00            
ATOM     45  O11 ACD     1       9.060  32.920  12.770  1.00  0.00            
ATOM     46  C14 ACD     1       8.650  31.870  11.850  1.00  0.00            
ATOM     47  H22 ACD     1       8.130  31.050  12.360  1.00  0.00            
ATOM     48  C15 ACD     1       9.780  31.210  11.050  1.00  0.00            
ATOM     49  H23 ACD     1       9.450  30.200  10.800  1.00  0.00            
ATOM     50  H24 ACD     1      10.090  31.880  10.240  1.00  0.00            
ATOM     51  O12 ACD     1      10.980  31.080  11.760  1.00  0.00            
ATOM     52  H25 ACD     1      11.520  31.880  11.710  1.00  0.00            
ATOM     53  O13 ACD     1       7.180  32.780  14.170  1.00  0.00            
ATOM     54  C16 ACD     1       7.370  32.770  15.580  1.00  0.00            
ATOM     55  H26 ACD     1       7.530  33.790  15.950  1.00  0.00            
ATOM     56  C17 ACD     1       6.010  32.420  16.000  1.00  0.00            
ATOM     57  H27 ACD     1       5.700  31.640  15.290  1.00  0.00            
ATOM     58  O14 ACD     1       5.140  33.480  15.790  1.00  0.00            
ATOM     59  H28 ACD     1       4.290  33.320  16.220  1.00  0.00            
ATOM     60  C18 ACD     1       5.950  31.840  17.410  1.00  0.00            
ATOM     61  H29 ACD     1       6.130  32.720  18.040  1.00  0.00            
ATOM     62  O15 ACD     1       4.550  31.270  17.560  1.00  0.00            
ATOM     63  H30 ACD     1       3.840  31.910  17.460  1.00  0.00            
ATOM     64  C19 ACD     1       7.030  30.800  17.690  1.00  0.00            
ATOM     65  H31 ACD     1       7.100  30.580  18.760  1.00  0.00            
ATOM     66  O16 ACD     1       8.330  31.320  17.320  1.00  0.00            
ATOM     67  C20 ACD     1       8.500  31.830  16.030  1.00  0.00            
ATOM     68  H32 ACD     1       8.460  30.960  15.360  1.00  0.00            
ATOM     69  C21 ACD     1       9.870  32.540  16.010  1.00  0.00            
ATOM     70  H33 ACD     1      10.640  31.820  16.300  1.00  0.00            
ATOM     71  H34 ACD     1      10.140  32.790  14.970  1.00  0.00            
ATOM     72  O17 ACD     1       9.980  33.730  16.860  1.00  0.00            
ATOM     73  H35 ACD     1      10.910  33.760  17.070  1.00  0.00            
ATOM     74  O18 ACD     1       6.710  29.660  16.830  1.00  0.00            
ATOM     75  C22 ACD     1       6.580  28.340  17.340  1.00  0.00            
ATOM     76  H36 ACD     1       6.680  28.340  18.430  1.00  0.00            
ATOM     77  C23 ACD     1       5.240  27.890  16.870  1.00  0.00            
ATOM     78  H37 ACD     1       5.020  28.150  15.830  1.00  0.00            
ATOM     79  O19 ACD     1       4.290  28.600  17.690  1.00  0.00            
ATOM     80  H38 ACD     1       4.600  29.490  17.870  1.00  0.00            
ATOM     81  C24 ACD     1       5.030  26.440  17.110  1.00  0.00            
ATOM     82  H39 ACD     1       5.020  26.220  18.180  1.00  0.00            
ATOM     83  O20 ACD     1       3.780  25.990  16.610  1.00  0.00            
ATOM     84  H40 ACD     1       3.150  26.520  17.100  1.00  0.00            
ATOM     85  C25 ACD     1       6.140  25.700  16.520  1.00  0.00            
ATOM     86  H41 ACD     1       5.980  24.640  16.720  1.00  0.00            
ATOM     87  O21 ACD     1       7.370  26.090  17.150  1.00  0.00            
ATOM     88  C26 ACD     1       7.700  27.480  16.820  1.00  0.00            
ATOM     89  H42 ACD     1       7.800  27.660  15.740  1.00  0.00            
ATOM     90  C27 ACD     1       9.020  27.830  17.530  1.00  0.00            
ATOM     91  H43 ACD     1       9.040  28.920  17.670  1.00  0.00            
ATOM     92  H44 ACD     1       9.030  27.310  18.500  1.00  0.00            
ATOM     93  O22 ACD     1      10.190  27.320  16.930  1.00  0.00            
ATOM     94  H45 ACD     1      10.910  27.930  17.150  1.00  0.00            
ATOM     95  O23 ACD     1       6.050  25.810  15.090  1.00  0.00            
ATOM     96  C28 ACD     1       6.220  24.550  14.380  1.00  0.00            
ATOM     97  H46 ACD     1       6.480  23.740  15.060  1.00  0.00            
ATOM     98  C29 ACD     1       7.280  24.670  13.350  1.00  0.00            
ATOM     99  H47 ACD     1       7.120  25.580  12.760  1.00  0.00            
ATOM    100  O24 ACD     1       7.300  23.490  12.500  1.00  0.00            
ATOM    101  C30 ACD     1       8.690  24.750  13.980  1.00  0.00            
ATOM    102  H48 ACD     1       8.620  25.570  14.710  1.00  0.00            
ATOM    103  H49 ACD     1       9.050  23.900  14.570  1.00  0.00            
ATOM    104  O25 ACD     1       9.670  25.040  13.040  1.00  0.00            
ATOM    105  H50 ACD     1      10.190  25.760  13.430  1.00  0.00            
ATOM    106  C31 ACD     1       4.860  24.240  13.780  1.00  0.00            
ATOM    107  H51 ACD     1       4.670  25.160  13.220  1.00  0.00            
ATOM    108  O26 ACD     1       3.900  24.030  14.830  1.00  0.00            
ATOM    109  H52 ACD     1       3.770  24.860  15.280  1.00  0.00            
ATOM    110  C32 ACD     1       4.980  22.940  12.900  1.00  0.00            
ATOM    111  H53 ACD     1       5.220  22.070  13.520  1.00  0.00            
ATOM    112  O27 ACD     1       3.850  22.650  12.100  1.00  0.00            
ATOM    113  H54 ACD     1       4.010  23.260  11.370  1.00  0.00            
ATOM    114  C33 ACD     1       6.060  23.130  11.880  1.00  0.00            
ATOM    115  H55 ACD     1       6.290  22.160  11.430  1.00  0.00            
ATOM    116  O28 ACD     1       5.560  24.040  10.860  1.00  0.00            
ATOM    117  C34 ACD     1       6.030  24.080   9.490  1.00  0.00            
ATOM    118  H56 ACD     1       6.080  23.040   9.140  1.00  0.00            
ATOM    119  C35 ACD     1       4.780  24.750   8.760  1.00  0.00            
ATOM    120  H57 ACD     1       4.450  25.520   9.460  1.00  0.00            
ATOM    121  O29 ACD     1       3.740  23.770   8.620  1.00  0.00            
ATOM    122  H58 ACD     1       3.190  24.210   7.960  1.00  0.00            
ATOM    123  C36 ACD     1       5.260  25.480   7.480  1.00  0.00            
ATOM    124  H59 ACD     1       5.330  24.660   6.760  1.00  0.00            
ATOM    125  O30 ACD     1       4.310  26.420   6.920  1.00  0.00            
ATOM    126  H60 ACD     1       4.470  27.300   7.280  1.00  0.00            
ATOM    127  O1  HC9     2       8.970  28.680  13.540  1.00  0.00            
ATOM    128  N1  HC9     2       8.260  28.120  12.690  1.00  0.00            
ATOM    129  O2  HC9     2       8.650  27.660  11.610  1.00  0.00            
ATOM    130  C1  HC9     2       6.800  28.430  12.680  1.00  0.00            
ATOM    131  C2  HC9     2       6.290  29.520  13.480  1.00  0.00            
ATOM    132  C3  HC9     2       5.020  29.920  13.250  1.00  0.00            
ATOM    133  C4  HC9     2       4.140  29.110  12.530  1.00  0.00            
ATOM    134  O3  HC9     2       2.840  29.500  12.440  1.00  0.00            
ATOM    135  C5  HC9     2       4.590  27.990  11.870  1.00  0.00            
ATOM    136  C6  HC9     2       5.950  27.660  11.920  1.00  0.00            
ATOM    137  H1  HC9     2       6.950  30.030  14.190  1.00  0.00            
ATOM    138  H2  HC9     2       4.470  30.740  13.710  1.00  0.00            
ATOM    139  H3  HC9     2       2.400  28.680  12.170  1.00  0.00            
ATOM    140  H4  HC9     2       3.880  27.350  11.360  1.00  0.00            
ATOM    141  H5  HC9     2       6.310  26.830  11.320  1.00  0.00            
TER
ENDMDL
MODEL        1
ATOM      1  H1  ACD     1       8.850  23.700  11.350  1.00  0.00            
ATOM      2  O1  ACD     1       8.810  23.570  12.300  1.00  0.00            
ATOM      3  C1  ACD     1       7.790  22.590  12.500  1.00  0.00            
ATOM      4  H2  ACD     1       6.910  22.880  11.910  1.00  0.00            
ATOM      5  H3  ACD     1       7.370  22.560  13.520  1.00  0.00            
ATOM      6  C2  ACD     1       8.320  21.190  12.220  1.00  0.00            
ATOM      7  H4  ACD     1       7.590  20.420  12.480  1.00  0.00            
ATOM      8  O2  ACD     1       8.580  21.070  10.790  1.00  0.00            
ATOM      9  C3  ACD     1       9.070  19.790  10.370  1.00  0.00            
ATOM     10  H5  ACD     1       9.190  19.860   9.290  1.00  0.00            
ATOM     11  O3  ACD     1       8.120  18.830  10.720  1.00  0.00            
ATOM     12  C4  ACD     1       7.190  18.230   9.780  1.00  0.00            
ATOM     13  H6  ACD     1       7.320  18.550   8.730  1.00  0.00            
ATOM     14  C5  ACD     1       7.540  16.760   9.750  1.00  0.00            
ATOM     15  H7  ACD     1       7.810  16.470  10.780  1.00  0.00            
ATOM     16  O4  ACD     1       8.800  16.640   9.150  1.00  0.00            
ATOM     17  H8  ACD     1       9.420  17.150   9.670  1.00  0.00            
ATOM     18  C6  ACD     1       6.410  15.800   9.280  1.00  0.00            
ATOM     19  H9  ACD     1       6.270  16.020   8.210  1.00  0.00            
ATOM     20  O5  ACD     1       6.740  14.480   9.600  1.00  0.00            
ATOM     21  H10 ACD     1       7.520  14.350   9.060  1.00  0.00            
ATOM     22  C7  ACD     1       5.150  16.230  10.010  1.00  0.00            
ATOM     23  H11 ACD     1       4.330  15.620   9.630  1.00  0.00            
ATOM     24  O6  ACD     1       4.850  17.560   9.780  1.00  0.00            
ATOM     25  C8  ACD     1       5.760  18.530  10.260  1.00  0.00            
ATOM     26  H12 ACD     1       5.800  18.430  11.350  1.00  0.00            
ATOM     27  C9  ACD     1       5.190  19.890   9.770  1.00  0.00            
ATOM     28  H13 ACD     1       5.910  20.620  10.150  1.00  0.00            
ATOM     29  H14 ACD     1       5.160  19.880   8.670  1.00  0.00            
ATOM     30  O7  ACD     1       3.950  20.220  10.290  1.00  0.00            
ATOM     31  H15 ACD     1       3.290  19.750   9.770  1.00  0.00            
ATOM     32  O8  ACD     1       5.140  16.040  11.450  1.00  0.00            
ATOM     33  C10 ACD     1       4.080  15.330  12.080  1.00  0.00            
ATOM     34  H16 ACD     1       3.400  14.970  11.300  1.00  0.00            
ATOM     35  C11 ACD     1       4.650  14.050  12.730  1.00  0.00            
ATOM     36  H17 ACD     1       5.500  14.310  13.380  1.00  0.00            
ATOM     37  O9  ACD     1       5.200  13.170  11.670  1.00  0.00            
ATOM     38  H18 ACD     1       5.850  13.650  11.150  1.00  0.00            
ATOM     39  C12 ACD     1       3.580  13.330  13.570  1.00  0.00            
ATOM     40  H19 ACD     1       2.920  13.050  12.740  1.00  0.00            
ATOM     41  O10 ACD     1       4.180  12.200  14.340  1.00  0.00            
ATOM     42  H20 ACD     1       4.780  12.670  14.930  1.00  0.00            
ATOM     43  C13 ACD     1       2.890  14.280  14.500  1.00  0.00            
ATOM     44  H21 ACD     1       2.020  13.900  15.040  1.00  0.00            
ATOM     45  O11 ACD     1       2.280  15.320  13.700  1.00  0.00            
ATOM     46  C14 ACD     1       3.240  16.190  13.030  1.00  0.00            
ATOM     47  H22 ACD     1       3.900  16.770  13.680  1.00  0.00            
ATOM     48  C15 ACD     1       2.450  17.200  12.200  1.00  0.00            
ATOM     49  H23 ACD     1       3.110  17.810  11.560  1.00  0.00            
ATOM     50  H24 ACD     1       1.710  16.650  11.600  1.00  0.00            
ATOM     51  O12 ACD     1       1.750  18.040  13.100  1.00  0.00            
ATOM     52  H25 ACD     1       1.480  18.820  12.620  1.00  0.00            
ATOM     53  O13 ACD     1       3.780  14.920  15.420  1.00  0.00            
ATOM     54  C16 ACD     1       4.140  14.280  16.660  1.00  0.00            
ATOM     55  H26 ACD     1       3.780  13.250  16.700  1.00  0.00            
ATOM     56  C17 ACD     1       5.690  14.220  16.740  1.00  0.00            
ATOM     57  H27 ACD     1       6.070  15.220  16.520  1.00  0.00            
ATOM     58  O14 ACD     1       6.160  13.310  15.750  1.00  0.00            
ATOM     59  H28 ACD     1       7.120  13.230  15.800  1.00  0.00            
ATOM     60  C18 ACD     1       6.170  13.940  18.200  1.00  0.00            
ATOM     61  H29 ACD     1       5.810  12.910  18.360  1.00  0.00            
ATOM     62  O15 ACD     1       7.570  13.940  18.330  1.00  0.00            
ATOM     63  H30 ACD     1       7.960  13.430  17.610  1.00  0.00            
ATOM     64  C19 ACD     1       5.500  14.870  19.190  1.00  0.00            
ATOM     65  H31 ACD     1       5.940  14.720  20.180  1.00  0.00            
ATOM     66  O16 ACD     1       4.080  14.710  19.120  1.00  0.00            
ATOM     67  C20 ACD     1       3.470  15.040  17.810  1.00  0.00            
ATOM     68  H32 ACD     1       3.470  16.130  17.700  1.00  0.00            
ATOM     69  C21 ACD     1       1.980  14.790  17.810  1.00  0.00            
ATOM     70  H33 ACD     1       1.470  15.230  18.680  1.00  0.00            
ATOM     71  H34 ACD     1       1.500  15.150  16.890  1.00  0.00            
ATOM     72  O17 ACD     1       1.690  13.420  17.840  1.00  0.00            
ATOM     73  H35 ACD     1       0.770  13.200  17.660  1.00  0.00            
ATOM     74  O18 ACD     1       5.750  16.240  18.890  1.00  0.00            
ATOM     75  C22 ACD     1       6.330  17.090  19.840  1.00  0.00            
ATOM     76  H36 ACD     1       6.000  16.840  20.850  1.00  0.00            
ATOM     77  C23 ACD     1       7.840  17.020  19.610  1.00  0.00            
ATOM     78  H37 ACD     1       8.050  16.970  18.530  1.00  0.00            
ATOM     79  O19 ACD     1       8.440  15.830  20.190  1.00  0.00            
ATOM     80  H38 ACD     1       8.130  15.060  19.700  1.00  0.00            
ATOM     81  C24 ACD     1       8.570  18.210  20.250  1.00  0.00            
ATOM     82  H39 ACD     1       8.450  18.070  21.330  1.00  0.00            
ATOM     83  O20 ACD     1      10.000  18.300  19.840  1.00  0.00            
ATOM     84  H40 ACD     1      10.470  17.670  20.400  1.00  0.00            
ATOM     85  C25 ACD     1       8.020  19.520  19.880  1.00  0.00            
ATOM     86  H41 ACD     1       8.600  20.290  20.400  1.00  0.00            
ATOM     87  O21 ACD     1       6.680  19.520  20.210  1.00  0.00            
ATOM     88  C26 ACD     1       5.820  18.520  19.610  1.00  0.00            
ATOM     89  H42 ACD     1       5.700  18.660  18.530  1.00  0.00            
ATOM     90  C27 ACD     1       4.470  18.640  20.230  1.00  0.00            
ATOM     91  H43 ACD     1       3.870  17.720  20.210  1.00  0.00            
ATOM     92  H44 ACD     1       4.770  18.780  21.270  1.00  0.00            
ATOM     93  O22 ACD     1       3.860  19.820  19.810  1.00  0.00            
ATOM     94  H45 ACD     1       3.000  19.810  20.250  1.00  0.00            
ATOM     95  O23 ACD     1       8.180  19.700  18.440  1.00  0.00            
ATOM     96  C28 ACD     1       8.580  21.000  17.880  1.00  0.00            
ATOM     97  H46 ACD     1       8.550  21.780  18.650  1.00  0.00            
ATOM     98  C29 ACD     1       7.670  21.350  16.680  1.00  0.00            
ATOM     99  H47 ACD     1       7.360  20.470  16.090  1.00  0.00            
ATOM    100  O24 ACD     1       8.290  22.330  15.870  1.00  0.00            
ATOM    101  C30 ACD     1       6.370  22.030  17.100  1.00  0.00            
ATOM    102  H48 ACD     1       5.980  21.320  17.850  1.00  0.00            
ATOM    103  H49 ACD     1       6.610  23.010  17.530  1.00  0.00            
ATOM    104  O25 ACD     1       5.500  22.270  16.020  1.00  0.00            
ATOM    105  H50 ACD     1       5.720  23.030  15.480  1.00  0.00            
ATOM    106  C31 ACD     1       9.980  20.640  17.400  1.00  0.00            
ATOM    107  H51 ACD     1       9.830  19.720  16.820  1.00  0.00            
ATOM    108  O26 ACD     1      10.810  20.520  18.550  1.00  0.00            
ATOM    109  H52 ACD     1      10.330  19.760  18.910  1.00  0.00            
ATOM    110  C32 ACD     1      10.500  21.640  16.390  1.00  0.00            
ATOM    111  H53 ACD     1      10.800  22.600  16.840  1.00  0.00            
ATOM    112  O27 ACD     1      11.710  21.190  15.730  1.00  0.00            
ATOM    113  H54 ACD     1      11.400  20.460  15.190  1.00  0.00            
ATOM    114  C33 ACD     1       9.550  21.940  15.250  1.00  0.00            
ATOM    115  H55 ACD     1       9.930  22.840  14.780  1.00  0.00            
ATOM    116  O28 ACD     1       9.410  20.760  14.350  1.00  0.00            
ATOM    117  C34 ACD     1       9.660  20.870  12.960  1.00  0.00            
ATOM    118  H56 ACD     1      10.380  21.690  12.830  1.00  0.00            
ATOM    119  C35 ACD     1      10.270  19.540  12.560  1.00  0.00            
ATOM    120  H57 ACD     1       9.590  18.770  12.910  1.00  0.00            
ATOM    121  O29 ACD     1      11.540  19.400  13.180  1.00  0.00            
ATOM    122  H58 ACD     1      11.870  18.610  12.740  1.00  0.00            
ATOM    123  C36 ACD     1      10.410  19.490  11.030  1.00  0.00            
ATOM    124  H59 ACD     1      11.020  20.360  10.770  1.00  0.00            
ATOM    125  O30 ACD     1      10.990  18.300  10.620  1.00  0.00            
ATOM    126  H60 ACD     1      11.400  18.340   9.750  1.00  0.00            
ATOM    127  O1  HC9     2       5.570  18.540  13.940  1.00  0.00            
ATOM    128  N1  HC9     2       5.990  18.000  14.900  1.00  0.00            
ATOM    129  O2  HC9     2       5.560  18.220  16.030  1.00  0.00            
ATOM    130  C1  HC9     2       7.340  17.330  14.820  1.00  0.00            
ATOM    131  C2  HC9     2       7.780  16.610  13.660  1.00  0.00            
ATOM    132  C3  HC9     2       9.070  15.950  13.610  1.00  0.00            
ATOM    133  C4  HC9     2       9.860  16.050  14.770  1.00  0.00            
ATOM    134  O3  HC9     2      10.990  15.370  14.870  1.00  0.00            
ATOM    135  C5  HC9     2       9.490  16.910  15.760  1.00  0.00            
ATOM    136  C6  HC9     2       8.260  17.570  15.850  1.00  0.00            
ATOM    137  H1  HC9     2       7.140  16.420  12.800  1.00  0.00            
ATOM    138  H2  HC9     2       9.370  15.280  12.810  1.00  0.00            
ATOM    139  H3  HC9     2      11.040  14.800  14.080  1.00  0.00            
ATOM    140  H4  HC9     2      10.270  17.120  16.490  1.00  0.00            
ATOM    141  H5  HC9     2       8.010  18.260  16.660  1.00  0.00            
TER
ENDMDL
MODEL        1
ATOM      1  H1  ACD     1       9.010  40.310  25.790  1.00  0.00            
ATOM      2  O1  ACD     1       8.130  39.930  25.770  1.00  0.00            
ATOM      3  C1  ACD     1       7.620  39.970  27.120  1.00  0.00            
ATOM      4  H2  ACD     1       7.880  39.040  27.650  1.00  0.00            
ATOM      5  H3  ACD     1       6.530  39.990  27.000  1.00  0.00            
ATOM      6  C2  ACD     1       8.070  41.190  27.910  1.00  0.00            
ATOM      7  H4  ACD     1       9.080  41.080  28.330  1.00  0.00            
ATOM      8  O2  ACD     1       7.950  42.330  27.090  1.00  0.00            
ATOM      9  C3  ACD     1       8.180  43.530  27.720  1.00  0.00            
ATOM     10  H5  ACD     1       8.010  44.280  26.940  1.00  0.00            
ATOM     11  O3  ACD     1       9.490  43.600  28.230  1.00  0.00            
ATOM     12  C4  ACD     1      10.490  44.400  27.720  1.00  0.00            
ATOM     13  H6  ACD     1      10.000  45.090  27.020  1.00  0.00            
ATOM     14  C5  ACD     1      11.000  45.100  29.000  1.00  0.00            
ATOM     15  H7  ACD     1      11.140  44.360  29.800  1.00  0.00            
ATOM     16  O4  ACD     1      10.010  46.080  29.310  1.00  0.00            
ATOM     17  H8  ACD     1      10.180  46.190  30.250  1.00  0.00            
ATOM     18  C6  ACD     1      12.380  45.670  28.770  1.00  0.00            
ATOM     19  H9  ACD     1      12.330  46.480  28.030  1.00  0.00            
ATOM     20  O5  ACD     1      12.910  46.250  29.940  1.00  0.00            
ATOM     21  H10 ACD     1      12.370  47.030  30.100  1.00  0.00            
ATOM     22  C7  ACD     1      13.280  44.540  28.340  1.00  0.00            
ATOM     23  H11 ACD     1      14.280  44.980  28.270  1.00  0.00            
ATOM     24  O6  ACD     1      12.850  44.090  27.070  1.00  0.00            
ATOM     25  C8  ACD     1      11.520  43.480  27.090  1.00  0.00            
ATOM     26  H12 ACD     1      11.610  42.610  27.750  1.00  0.00            
ATOM     27  C9  ACD     1      11.070  43.040  25.660  1.00  0.00            
ATOM     28  H13 ACD     1      11.910  42.570  25.140  1.00  0.00            
ATOM     29  H14 ACD     1      10.340  42.230  25.640  1.00  0.00            
ATOM     30  O7  ACD     1      10.640  44.120  24.840  1.00  0.00            
ATOM     31  H15 ACD     1      11.140  44.910  25.090  1.00  0.00            
ATOM     32  O8  ACD     1      13.320  43.440  29.220  1.00  0.00            
ATOM     33  C10 ACD     1      14.560  43.140  29.770  1.00  0.00            
ATOM     34  H16 ACD     1      15.370  43.770  29.360  1.00  0.00            
ATOM     35  C11 ACD     1      14.490  43.200  31.330  1.00  0.00            
ATOM     36  H17 ACD     1      13.610  42.750  31.800  1.00  0.00            
ATOM     37  O9  ACD     1      14.350  44.570  31.730  1.00  0.00            
ATOM     38  H18 ACD     1      13.770  45.050  31.140  1.00  0.00            
ATOM     39  C12 ACD     1      15.680  42.450  31.970  1.00  0.00            
ATOM     40  H19 ACD     1      16.640  42.910  31.720  1.00  0.00            
ATOM     41  O10 ACD     1      15.560  42.370  33.380  1.00  0.00            
ATOM     42  H20 ACD     1      15.550  43.280  33.680  1.00  0.00            
ATOM     43  C13 ACD     1      15.730  41.120  31.390  1.00  0.00            
ATOM     44  H21 ACD     1      16.650  40.720  31.840  1.00  0.00            
ATOM     45  O11 ACD     1      15.950  41.190  29.970  1.00  0.00            
ATOM     46  C14 ACD     1      14.800  41.750  29.270  1.00  0.00            
ATOM     47  H22 ACD     1      13.960  41.070  29.490  1.00  0.00            
ATOM     48  C15 ACD     1      15.160  41.690  27.810  1.00  0.00            
ATOM     49  H23 ACD     1      14.460  42.290  27.220  1.00  0.00            
ATOM     50  H24 ACD     1      16.110  42.240  27.750  1.00  0.00            
ATOM     51  O12 ACD     1      15.300  40.290  27.270  1.00  0.00            
ATOM     52  H25 ACD     1      16.080  39.900  27.670  1.00  0.00            
ATOM     53  O13 ACD     1      14.590  40.310  31.720  1.00  0.00            
ATOM     54  C16 ACD     1      14.890  38.970  32.200  1.00  0.00            
ATOM     55  H26 ACD     1      15.950  38.750  32.400  1.00  0.00            
ATOM     56  C17 ACD     1      14.360  38.900  33.630  1.00  0.00            
ATOM     57  H27 ACD     1      13.280  39.060  33.470  1.00  0.00            
ATOM     58  O14 ACD     1      15.010  39.810  34.510  1.00  0.00            
ATOM     59  H28 ACD     1      15.100  40.670  34.090  1.00  0.00            
ATOM     60  C18 ACD     1      14.530  37.420  34.040  1.00  0.00            
ATOM     61  H29 ACD     1      15.600  37.190  34.130  1.00  0.00            
ATOM     62  O15 ACD     1      13.990  37.240  35.350  1.00  0.00            
ATOM     63  H30 ACD     1      14.770  37.570  35.810  1.00  0.00            
ATOM     64  C19 ACD     1      13.890  36.440  33.130  1.00  0.00            
ATOM     65  H31 ACD     1      14.130  35.400  33.360  1.00  0.00            
ATOM     66  O16 ACD     1      14.360  36.600  31.830  1.00  0.00            
ATOM     67  C20 ACD     1      14.210  37.930  31.280  1.00  0.00            
ATOM     68  H32 ACD     1      13.150  38.230  31.240  1.00  0.00            
ATOM     69  C21 ACD     1      14.680  37.960  29.840  1.00  0.00            
ATOM     70  H33 ACD     1      14.130  37.180  29.310  1.00  0.00            
ATOM     71  H34 ACD     1      14.340  38.870  29.320  1.00  0.00            
ATOM     72  O17 ACD     1      16.050  37.700  29.830  1.00  0.00            
ATOM     73  H35 ACD     1      16.390  37.570  28.940  1.00  0.00            
ATOM     74  O18 ACD     1      12.530  36.820  33.140  1.00  0.00            
ATOM     75  C22 ACD     1      11.570  35.840  33.550  1.00  0.00            
ATOM     76  H36 ACD     1      12.090  34.970  33.990  1.00  0.00            
ATOM     77  C23 ACD     1      10.750  36.550  34.610  1.00  0.00            
ATOM     78  H37 ACD     1      10.630  37.590  34.280  1.00  0.00            
ATOM     79  O19 ACD     1      11.500  36.470  35.840  1.00  0.00            
ATOM     80  H38 ACD     1      12.420  36.610  35.610  1.00  0.00            
ATOM     81  C24 ACD     1       9.380  35.900  34.770  1.00  0.00            
ATOM     82  H39 ACD     1       9.480  34.970  35.340  1.00  0.00            
ATOM     83  O20 ACD     1       8.490  36.810  35.540  1.00  0.00            
ATOM     84  H40 ACD     1       9.050  37.140  36.240  1.00  0.00            
ATOM     85  C25 ACD     1       8.670  35.700  33.420  1.00  0.00            
ATOM     86  H41 ACD     1       7.710  35.180  33.540  1.00  0.00            
ATOM     87  O21 ACD     1       9.560  34.850  32.680  1.00  0.00            
ATOM     88  C26 ACD     1      10.820  35.370  32.310  1.00  0.00            
ATOM     89  H42 ACD     1      10.600  36.180  31.600  1.00  0.00            
ATOM     90  C27 ACD     1      11.570  34.260  31.560  1.00  0.00            
ATOM     91  H43 ACD     1      11.070  33.940  30.640  1.00  0.00            
ATOM     92  H44 ACD     1      12.450  34.850  31.260  1.00  0.00            
ATOM     93  O22 ACD     1      12.070  33.190  32.420  1.00  0.00            
ATOM     94  H45 ACD     1      12.810  32.740  32.010  1.00  0.00            
ATOM     95  O23 ACD     1       8.570  37.020  32.830  1.00  0.00            
ATOM     96  C28 ACD     1       7.430  37.490  32.130  1.00  0.00            
ATOM     97  H46 ACD     1       6.750  36.650  32.330  1.00  0.00            
ATOM     98  C29 ACD     1       7.680  37.620  30.620  1.00  0.00            
ATOM     99  H47 ACD     1       8.490  38.360  30.500  1.00  0.00            
ATOM    100  O24 ACD     1       6.560  38.180  30.090  1.00  0.00            
ATOM    101  C30 ACD     1       7.990  36.250  29.890  1.00  0.00            
ATOM    102  H48 ACD     1       8.890  35.750  30.280  1.00  0.00            
ATOM    103  H49 ACD     1       7.190  35.500  30.020  1.00  0.00            
ATOM    104  O25 ACD     1       8.150  36.410  28.460  1.00  0.00            
ATOM    105  H50 ACD     1       7.310  36.300  28.000  1.00  0.00            
ATOM    106  C31 ACD     1       7.030  38.820  32.830  1.00  0.00            
ATOM    107  H51 ACD     1       7.860  39.540  32.880  1.00  0.00            
ATOM    108  O26 ACD     1       6.560  38.550  34.190  1.00  0.00            
ATOM    109  H52 ACD     1       7.110  37.890  34.630  1.00  0.00            
ATOM    110  C32 ACD     1       5.940  39.500  31.980  1.00  0.00            
ATOM    111  H53 ACD     1       5.070  38.850  32.120  1.00  0.00            
ATOM    112  O27 ACD     1       5.640  40.860  32.500  1.00  0.00            
ATOM    113  H54 ACD     1       4.880  40.620  33.040  1.00  0.00            
ATOM    114  C33 ACD     1       6.280  39.530  30.490  1.00  0.00            
ATOM    115  H55 ACD     1       5.410  39.860  29.920  1.00  0.00            
ATOM    116  O28 ACD     1       7.440  40.380  30.140  1.00  0.00            
ATOM    117  C34 ACD     1       7.160  41.410  29.140  1.00  0.00            
ATOM    118  H56 ACD     1       6.100  41.320  28.850  1.00  0.00            
ATOM    119  C35 ACD     1       7.280  42.730  29.820  1.00  0.00            
ATOM    120  H57 ACD     1       8.270  42.890  30.280  1.00  0.00            
ATOM    121  O29 ACD     1       6.360  42.830  30.890  1.00  0.00            
ATOM    122  H58 ACD     1       6.370  42.040  31.440  1.00  0.00            
ATOM    123  C36 ACD     1       7.120  43.770  28.710  1.00  0.00            
ATOM    124  H59 ACD     1       6.140  43.620  28.260  1.00  0.00            
ATOM    125  O30 ACD     1       7.240  45.110  29.160  1.00  0.00            
ATOM    126  H60 ACD     1       8.130  45.270  29.480  1.00  0.00            
ATOM    127  O1  HC9     2      11.800  39.730  28.570  1.00  0.00            
ATOM    128  N1  HC9     2      11.150  39.300  29.530  1.00  0.00            
ATOM    129  O2  HC9     2      10.720  38.120  29.640  1.00  0.00            
ATOM    130  C1  HC9     2      11.060  40.150  30.760  1.00  0.00            
ATOM    131  C2  HC9     2      10.840  41.540  30.620  1.00  0.00            
ATOM    132  C3  HC9     2      10.670  42.270  31.850  1.00  0.00            
ATOM    133  C4  HC9     2      10.690  41.630  33.160  1.00  0.00            
ATOM    134  O3  HC9     2      10.550  42.300  34.360  1.00  0.00            
ATOM    135  C5  HC9     2      10.720  40.240  33.220  1.00  0.00            
ATOM    136  C6  HC9     2      10.930  39.530  31.990  1.00  0.00            
ATOM    137  H1  HC9     2      10.830  42.020  29.650  1.00  0.00            
ATOM    138  H2  HC9     2      10.580  43.340  31.770  1.00  0.00            
ATOM    139  H3  HC9     2      11.260  41.950  34.930  1.00  0.00            
ATOM    140  H4  HC9     2      10.770  39.850  34.240  1.00  0.00            
ATOM    141  H5  HC9     2      10.870  38.440  32.040  1.00  0.00            
TER
ENDMDL
MODEL        1
ATOM      1  H1  ACD     1      25.460  42.490   5.800  1.00  0.00            
ATOM      2  O1  ACD     1      24.970  41.750   6.170  1.00  0.00            
ATOM      3  C1  ACD     1      25.050  40.760   5.200  1.00  0.00            
ATOM      4  H2  ACD     1      25.300  39.780   5.620  1.00  0.00            
ATOM      5  H3  ACD     1      25.840  41.000   4.470  1.00  0.00            
ATOM      6  C2  ACD     1      23.700  40.610   4.460  1.00  0.00            
ATOM      7  H4  ACD     1      22.970  40.500   5.280  1.00  0.00            
ATOM      8  O2  ACD     1      23.460  41.740   3.630  1.00  0.00            
ATOM      9  C3  ACD     1      22.140  41.820   2.990  1.00  0.00            
ATOM     10  H5  ACD     1      22.120  42.760   2.430  1.00  0.00            
ATOM     11  O3  ACD     1      21.150  41.740   4.010  1.00  0.00            
ATOM     12  C4  ACD     1      20.350  42.910   4.210  1.00  0.00            
ATOM     13  H6  ACD     1      20.570  43.700   3.480  1.00  0.00            
ATOM     14  C5  ACD     1      18.860  42.480   3.820  1.00  0.00            
ATOM     15  H7  ACD     1      18.670  41.520   4.320  1.00  0.00            
ATOM     16  O4  ACD     1      18.750  42.230   2.390  1.00  0.00            
ATOM     17  H8  ACD     1      18.650  43.030   1.860  1.00  0.00            
ATOM     18  C6  ACD     1      17.830  43.540   4.290  1.00  0.00            
ATOM     19  H9  ACD     1      17.990  44.440   3.670  1.00  0.00            
ATOM     20  O5  ACD     1      16.480  43.170   4.170  1.00  0.00            
ATOM     21  H10 ACD     1      16.350  42.680   4.990  1.00  0.00            
ATOM     22  C7  ACD     1      18.090  43.780   5.790  1.00  0.00            
ATOM     23  H11 ACD     1      17.340  44.470   6.170  1.00  0.00            
ATOM     24  O6  ACD     1      19.390  44.260   6.020  1.00  0.00            
ATOM     25  C8  ACD     1      20.470  43.420   5.660  1.00  0.00            
ATOM     26  H12 ACD     1      20.440  42.520   6.290  1.00  0.00            
ATOM     27  C9  ACD     1      21.830  44.120   6.050  1.00  0.00            
ATOM     28  H13 ACD     1      22.720  43.610   5.670  1.00  0.00            
ATOM     29  H14 ACD     1      21.770  45.080   5.520  1.00  0.00            
ATOM     30  O7  ACD     1      21.930  44.350   7.430  1.00  0.00            
ATOM     31  H15 ACD     1      22.700  44.870   7.670  1.00  0.00            
ATOM     32  O8  ACD     1      17.890  42.490   6.370  1.00  0.00            
ATOM     33  C10 ACD     1      17.250  42.240   7.610  1.00  0.00            
ATOM     34  H16 ACD     1      16.680  43.150   7.840  1.00  0.00            
ATOM     35  C11 ACD     1      16.250  41.140   7.350  1.00  0.00            
ATOM     36  H17 ACD     1      16.690  40.300   6.790  1.00  0.00            
ATOM     37  O9  ACD     1      15.240  41.700   6.460  1.00  0.00            
ATOM     38  H18 ACD     1      14.590  42.170   7.000  1.00  0.00            
ATOM     39  C12 ACD     1      15.680  40.570   8.650  1.00  0.00            
ATOM     40  H19 ACD     1      15.150  41.420   9.090  1.00  0.00            
ATOM     41  O10 ACD     1      14.750  39.510   8.380  1.00  0.00            
ATOM     42  H20 ACD     1      15.180  38.730   8.010  1.00  0.00            
ATOM     43  C13 ACD     1      16.860  40.110   9.410  1.00  0.00            
ATOM     44  H21 ACD     1      16.620  39.730  10.410  1.00  0.00            
ATOM     45  O11 ACD     1      17.640  41.240   9.780  1.00  0.00            
ATOM     46  C14 ACD     1      18.250  41.970   8.720  1.00  0.00            
ATOM     47  H22 ACD     1      19.110  41.350   8.430  1.00  0.00            
ATOM     48  C15 ACD     1      18.880  43.280   9.210  1.00  0.00            
ATOM     49  H23 ACD     1      19.440  42.960  10.100  1.00  0.00            
ATOM     50  H24 ACD     1      19.590  43.680   8.480  1.00  0.00            
ATOM     51  O12 ACD     1      17.920  44.310   9.570  1.00  0.00            
ATOM     52  H25 ACD     1      17.860  44.290  10.530  1.00  0.00            
ATOM     53  O13 ACD     1      17.660  39.240   8.590  1.00  0.00            
ATOM     54  C16 ACD     1      17.570  37.890   9.130  1.00  0.00            
ATOM     55  H26 ACD     1      16.780  37.890   9.900  1.00  0.00            
ATOM     56  C17 ACD     1      17.220  36.890   7.960  1.00  0.00            
ATOM     57  H27 ACD     1      18.080  37.030   7.300  1.00  0.00            
ATOM     58  O14 ACD     1      16.030  37.360   7.320  1.00  0.00            
ATOM     59  H28 ACD     1      15.890  36.870   6.500  1.00  0.00            
ATOM     60  C18 ACD     1      17.130  35.430   8.490  1.00  0.00            
ATOM     61  H29 ACD     1      16.350  35.340   9.250  1.00  0.00            
ATOM     62  O15 ACD     1      16.870  34.490   7.430  1.00  0.00            
ATOM     63  H30 ACD     1      17.690  34.000   7.330  1.00  0.00            
ATOM     64  C19 ACD     1      18.490  35.110   9.050  1.00  0.00            
ATOM     65  H31 ACD     1      18.580  34.120   9.510  1.00  0.00            
ATOM     66  O16 ACD     1      18.750  36.060  10.080  1.00  0.00            
ATOM     67  C20 ACD     1      18.890  37.420   9.740  1.00  0.00            
ATOM     68  H32 ACD     1      19.680  37.640   9.010  1.00  0.00            
ATOM     69  C21 ACD     1      19.270  38.250  10.990  1.00  0.00            
ATOM     70  H33 ACD     1      20.270  38.010  11.370  1.00  0.00            
ATOM     71  H34 ACD     1      19.300  39.300  10.670  1.00  0.00            
ATOM     72  O17 ACD     1      18.400  38.140  12.130  1.00  0.00            
ATOM     73  H35 ACD     1      18.550  37.270  12.510  1.00  0.00            
ATOM     74  O18 ACD     1      19.510  35.290   8.120  1.00  0.00            
ATOM     75  C22 ACD     1      20.490  34.290   8.110  1.00  0.00            
ATOM     76  H36 ACD     1      20.320  33.600   8.950  1.00  0.00            
ATOM     77  C23 ACD     1      20.360  33.410   6.800  1.00  0.00            
ATOM     78  H37 ACD     1      20.250  34.000   5.880  1.00  0.00            
ATOM     79  O19 ACD     1      19.140  32.600   6.940  1.00  0.00            
ATOM     80  H38 ACD     1      19.070  32.040   6.160  1.00  0.00            
ATOM     81  C24 ACD     1      21.630  32.570   6.760  1.00  0.00            
ATOM     82  H39 ACD     1      21.660  31.950   7.670  1.00  0.00            
ATOM     83  O20 ACD     1      21.760  31.600   5.640  1.00  0.00            
ATOM     84  H40 ACD     1      21.670  32.150   4.860  1.00  0.00            
ATOM     85  C25 ACD     1      22.910  33.470   6.840  1.00  0.00            
ATOM     86  H41 ACD     1      23.790  32.840   6.750  1.00  0.00            
ATOM     87  O21 ACD     1      22.830  33.960   8.150  1.00  0.00            
ATOM     88  C26 ACD     1      21.860  34.870   8.430  1.00  0.00            
ATOM     89  H42 ACD     1      22.020  35.760   7.820  1.00  0.00            
ATOM     90  C27 ACD     1      22.020  35.220   9.890  1.00  0.00            
ATOM     91  H43 ACD     1      21.250  35.990   9.980  1.00  0.00            
ATOM     92  H44 ACD     1      21.680  34.410  10.550  1.00  0.00            
ATOM     93  O22 ACD     1      23.260  35.620  10.390  1.00  0.00            
ATOM     94  H45 ACD     1      24.000  35.210   9.920  1.00  0.00            
ATOM     95  O23 ACD     1      22.870  34.510   5.900  1.00  0.00            
ATOM     96  C28 ACD     1      24.160  34.980   5.330  1.00  0.00            
ATOM     97  H46 ACD     1      24.810  34.100   5.330  1.00  0.00            
ATOM     98  C29 ACD     1      24.680  36.140   6.170  1.00  0.00            
ATOM     99  H47 ACD     1      23.800  36.760   6.410  1.00  0.00            
ATOM    100  O24 ACD     1      25.620  36.940   5.400  1.00  0.00            
ATOM    101  C30 ACD     1      25.430  35.710   7.410  1.00  0.00            
ATOM    102  H48 ACD     1      25.980  36.580   7.780  1.00  0.00            
ATOM    103  H49 ACD     1      24.740  35.340   8.180  1.00  0.00            
ATOM    104  O25 ACD     1      26.300  34.630   7.160  1.00  0.00            
ATOM    105  H50 ACD     1      26.670  34.550   8.040  1.00  0.00            
ATOM    106  C31 ACD     1      23.790  35.270   3.850  1.00  0.00            
ATOM    107  H51 ACD     1      22.780  35.710   3.880  1.00  0.00            
ATOM    108  O26 ACD     1      23.660  34.090   3.030  1.00  0.00            
ATOM    109  H52 ACD     1      22.760  33.760   3.010  1.00  0.00            
ATOM    110  C32 ACD     1      24.800  36.280   3.240  1.00  0.00            
ATOM    111  H53 ACD     1      25.730  35.700   3.190  1.00  0.00            
ATOM    112  O27 ACD     1      24.560  36.820   1.930  1.00  0.00            
ATOM    113  H54 ACD     1      23.820  37.420   2.010  1.00  0.00            
ATOM    114  C33 ACD     1      25.130  37.460   4.100  1.00  0.00            
ATOM    115  H55 ACD     1      25.930  38.060   3.670  1.00  0.00            
ATOM    116  O28 ACD     1      23.930  38.220   4.310  1.00  0.00            
ATOM    117  C34 ACD     1      23.720  39.400   3.540  1.00  0.00            
ATOM    118  H56 ACD     1      24.540  39.570   2.840  1.00  0.00            
ATOM    119  C35 ACD     1      22.370  39.280   2.910  1.00  0.00            
ATOM    120  H57 ACD     1      21.590  39.200   3.680  1.00  0.00            
ATOM    121  O29 ACD     1      22.270  38.180   1.970  1.00  0.00            
ATOM    122  H58 ACD     1      21.410  38.120   1.550  1.00  0.00            
ATOM    123  C36 ACD     1      21.970  40.540   2.170  1.00  0.00            
ATOM    124  H59 ACD     1      22.730  40.650   1.380  1.00  0.00            
ATOM    125  O30 ACD     1      20.650  40.470   1.620  1.00  0.00            
ATOM    126  H60 ACD     1      20.150  41.110   2.130  1.00  0.00            
ATOM    127  O1  HC9     2      21.400  40.390   7.320  1.00  0.00            
ATOM    128  N1  HC9     2      21.320  39.160   7.180  1.00  0.00            
ATOM    129  O2  HC9     2      21.950  38.500   7.920  1.00  0.00            
ATOM    130  C1  HC9     2      20.260  38.540   6.160  1.00  0.00            
ATOM    131  C2  HC9     2      20.550  37.230   5.670  1.00  0.00            
ATOM    132  C3  HC9     2      19.700  36.680   4.680  1.00  0.00            
ATOM    133  C4  HC9     2      18.690  37.420   4.140  1.00  0.00            
ATOM    134  O3  HC9     2      18.030  36.940   3.100  1.00  0.00            
ATOM    135  C5  HC9     2      18.360  38.640   4.700  1.00  0.00            
ATOM    136  C6  HC9     2      19.220  39.310   5.680  1.00  0.00            
ATOM    137  H1  HC9     2      21.420  36.710   6.060  1.00  0.00            
ATOM    138  H2  HC9     2      19.990  35.710   4.300  1.00  0.00            
ATOM    139  H3  HC9     2      17.380  37.650   2.980  1.00  0.00            
ATOM    140  H4  HC9     2      17.510  39.170   4.280  1.00  0.00            
ATOM    141  H5  HC9     2      19.040  40.330   6.030  1.00  0.00            
TER
ENDMDL
MODEL        1
ATOM      1  H1  ACD     1      15.000  13.940  14.020  1.00  0.00            
ATOM      2  O1  ACD     1      14.680  14.700  14.530  1.00  0.00            
ATOM      3  C1  ACD     1      13.440  15.140  13.930  1.00  0.00            
ATOM      4  H2  ACD     1      12.980  14.220  13.560  1.00  0.00            
ATOM      5  H3  ACD     1      13.760  15.680  13.030  1.00  0.00            
ATOM      6  C2  ACD     1      12.500  15.860  14.890  1.00  0.00            
ATOM      7  H4  ACD     1      11.720  16.320  14.270  1.00  0.00            
ATOM      8  O2  ACD     1      11.870  14.900  15.830  1.00  0.00            
ATOM      9  C3  ACD     1      10.870  15.530  16.600  1.00  0.00            
ATOM     10  H5  ACD     1      10.400  14.850  17.310  1.00  0.00            
ATOM     11  O3  ACD     1       9.890  16.120  15.780  1.00  0.00            
ATOM     12  C4  ACD     1       8.720  15.400  15.430  1.00  0.00            
ATOM     13  H6  ACD     1       8.580  14.570  16.130  1.00  0.00            
ATOM     14  C5  ACD     1       7.550  16.380  15.460  1.00  0.00            
ATOM     15  H7  ACD     1       7.840  17.380  15.090  1.00  0.00            
ATOM     16  O4  ACD     1       7.110  16.780  16.770  1.00  0.00            
ATOM     17  H8  ACD     1       6.320  17.330  16.710  1.00  0.00            
ATOM     18  C6  ACD     1       6.410  15.950  14.600  1.00  0.00            
ATOM     19  H9  ACD     1       5.910  15.100  15.080  1.00  0.00            
ATOM     20  O5  ACD     1       5.420  16.920  14.380  1.00  0.00            
ATOM     21  H10 ACD     1       5.880  17.680  14.020  1.00  0.00            
ATOM     22  C7  ACD     1       6.950  15.510  13.300  1.00  0.00            
ATOM     23  H11 ACD     1       6.110  15.220  12.660  1.00  0.00            
ATOM     24  O6  ACD     1       7.700  14.360  13.490  1.00  0.00            
ATOM     25  C8  ACD     1       8.960  14.690  14.040  1.00  0.00            
ATOM     26  H12 ACD     1       9.610  15.310  13.410  1.00  0.00            
ATOM     27  C9  ACD     1       9.730  13.340  14.240  1.00  0.00            
ATOM     28  H13 ACD     1      10.120  13.090  15.230  1.00  0.00            
ATOM     29  H14 ACD     1       8.950  12.570  14.120  1.00  0.00            
ATOM     30  O7  ACD     1      10.770  13.260  13.290  1.00  0.00            
ATOM     31  H15 ACD     1      11.360  12.510  13.410  1.00  0.00            
ATOM     32  O8  ACD     1       7.680  16.470  12.570  1.00  0.00            
ATOM     33  C10 ACD     1       6.880  17.280  11.680  1.00  0.00            
ATOM     34  H16 ACD     1       5.790  17.130  11.680  1.00  0.00            
ATOM     35  C11 ACD     1       7.070  18.710  11.980  1.00  0.00            
ATOM     36  H17 ACD     1       8.150  18.830  12.100  1.00  0.00            
ATOM     37  O9  ACD     1       6.490  19.110  13.240  1.00  0.00            
ATOM     38  H18 ACD     1       6.720  20.010  13.500  1.00  0.00            
ATOM     39  C12 ACD     1       6.620  19.640  10.830  1.00  0.00            
ATOM     40  H19 ACD     1       5.530  19.510  10.870  1.00  0.00            
ATOM     41  O10 ACD     1       6.900  21.010  11.020  1.00  0.00            
ATOM     42  H20 ACD     1       7.290  21.350  10.210  1.00  0.00            
ATOM     43  C13 ACD     1       7.140  19.120   9.520  1.00  0.00            
ATOM     44  H21 ACD     1       6.610  19.740   8.790  1.00  0.00            
ATOM     45  O11 ACD     1       6.880  17.750   9.290  1.00  0.00            
ATOM     46  C14 ACD     1       7.350  16.850  10.300  1.00  0.00            
ATOM     47  H22 ACD     1       8.440  16.830  10.320  1.00  0.00            
ATOM     48  C15 ACD     1       6.980  15.400  10.040  1.00  0.00            
ATOM     49  H23 ACD     1       7.440  15.170   9.070  1.00  0.00            
ATOM     50  H24 ACD     1       7.450  14.670  10.720  1.00  0.00            
ATOM     51  O12 ACD     1       5.570  15.160   9.890  1.00  0.00            
ATOM     52  H25 ACD     1       5.480  15.380   8.960  1.00  0.00            
ATOM     53  O13 ACD     1       8.510  19.370   9.380  1.00  0.00            
ATOM     54  C16 ACD     1       8.900  19.960   8.180  1.00  0.00            
ATOM     55  H26 ACD     1       8.120  19.920   7.410  1.00  0.00            
ATOM     56  C17 ACD     1       9.220  21.430   8.550  1.00  0.00            
ATOM     57  H27 ACD     1       9.780  21.430   9.500  1.00  0.00            
ATOM     58  O14 ACD     1       8.020  22.200   8.760  1.00  0.00            
ATOM     59  H28 ACD     1       7.680  22.540   7.930  1.00  0.00            
ATOM     60  C18 ACD     1       9.960  22.150   7.450  1.00  0.00            
ATOM     61  H29 ACD     1       9.310  22.250   6.570  1.00  0.00            
ATOM     62  O15 ACD     1      10.490  23.390   7.780  1.00  0.00            
ATOM     63  H30 ACD     1      11.090  23.240   8.520  1.00  0.00            
ATOM     64  C19 ACD     1      11.220  21.290   7.040  1.00  0.00            
ATOM     65  H31 ACD     1      11.830  21.840   6.320  1.00  0.00            
ATOM     66  O16 ACD     1      10.820  19.960   6.630  1.00  0.00            
ATOM     67  C20 ACD     1      10.100  19.210   7.620  1.00  0.00            
ATOM     68  H32 ACD     1      10.760  19.040   8.480  1.00  0.00            
ATOM     69  C21 ACD     1       9.690  17.820   7.030  1.00  0.00            
ATOM     70  H33 ACD     1       8.810  17.540   7.620  1.00  0.00            
ATOM     71  H34 ACD     1       9.390  17.900   5.980  1.00  0.00            
ATOM     72  O17 ACD     1      10.760  16.920   7.180  1.00  0.00            
ATOM     73  H35 ACD     1      10.490  16.270   7.840  1.00  0.00            
ATOM     74  O18 ACD     1      11.990  21.170   8.240  1.00  0.00            
ATOM     75  C22 ACD     1      13.360  21.270   8.180  1.00  0.00            
ATOM     76  H36 ACD     1      13.740  21.820   7.310  1.00  0.00            
ATOM     77  C23 ACD     1      13.720  22.240   9.350  1.00  0.00            
ATOM     78  H37 ACD     1      13.190  21.860  10.240  1.00  0.00            
ATOM     79  O19 ACD     1      13.280  23.520   8.950  1.00  0.00            
ATOM     80  H38 ACD     1      13.220  24.100   9.720  1.00  0.00            
ATOM     81  C24 ACD     1      15.210  22.090   9.660  1.00  0.00            
ATOM     82  H39 ACD     1      15.750  22.590   8.840  1.00  0.00            
ATOM     83  O20 ACD     1      15.490  22.900  10.800  1.00  0.00            
ATOM     84  H40 ACD     1      15.030  22.500  11.540  1.00  0.00            
ATOM     85  C25 ACD     1      15.560  20.650   9.920  1.00  0.00            
ATOM     86  H41 ACD     1      16.610  20.520  10.190  1.00  0.00            
ATOM     87  O21 ACD     1      15.450  20.090   8.650  1.00  0.00            
ATOM     88  C26 ACD     1      14.060  19.970   8.130  1.00  0.00            
ATOM     89  H42 ACD     1      13.600  19.290   8.850  1.00  0.00            
ATOM     90  C27 ACD     1      14.050  19.270   6.780  1.00  0.00            
ATOM     91  H43 ACD     1      13.020  19.180   6.410  1.00  0.00            
ATOM     92  H44 ACD     1      14.550  19.990   6.120  1.00  0.00            
ATOM     93  O22 ACD     1      14.540  17.990   6.830  1.00  0.00            
ATOM     94  H45 ACD     1      14.010  17.530   7.490  1.00  0.00            
ATOM     95  O23 ACD     1      14.680  20.110  10.900  1.00  0.00            
ATOM     96  C28 ACD     1      15.230  19.860  12.140  1.00  0.00            
ATOM     97  H46 ACD     1      16.230  20.290  12.250  1.00  0.00            
ATOM     98  C29 ACD     1      15.350  18.380  12.420  1.00  0.00            
ATOM     99  H47 ACD     1      14.400  17.870  12.200  1.00  0.00            
ATOM    100  O24 ACD     1      15.700  18.050  13.810  1.00  0.00            
ATOM    101  C30 ACD     1      16.380  17.700  11.540  1.00  0.00            
ATOM    102  H48 ACD     1      16.680  16.760  12.030  1.00  0.00            
ATOM    103  H49 ACD     1      15.990  17.550  10.530  1.00  0.00            
ATOM    104  O25 ACD     1      17.570  18.480  11.460  1.00  0.00            
ATOM    105  H50 ACD     1      18.170  18.040  10.850  1.00  0.00            
ATOM    106  C31 ACD     1      14.440  20.560  13.280  1.00  0.00            
ATOM    107  H51 ACD     1      13.410  20.230  13.080  1.00  0.00            
ATOM    108  O26 ACD     1      14.630  21.990  13.250  1.00  0.00            
ATOM    109  H52 ACD     1      13.840  22.390  13.640  1.00  0.00            
ATOM    110  C32 ACD     1      14.790  20.100  14.660  1.00  0.00            
ATOM    111  H53 ACD     1      15.780  20.470  14.970  1.00  0.00            
ATOM    112  O27 ACD     1      13.860  20.600  15.600  1.00  0.00            
ATOM    113  H54 ACD     1      13.460  19.790  15.920  1.00  0.00            
ATOM    114  C33 ACD     1      14.840  18.590  14.800  1.00  0.00            
ATOM    115  H55 ACD     1      15.410  18.400  15.710  1.00  0.00            
ATOM    116  O28 ACD     1      13.550  17.920  14.730  1.00  0.00            
ATOM    117  C34 ACD     1      13.150  16.920  15.690  1.00  0.00            
ATOM    118  H56 ACD     1      13.950  16.460  16.300  1.00  0.00            
ATOM    119  C35 ACD     1      12.210  17.640  16.730  1.00  0.00            
ATOM    120  H57 ACD     1      11.470  18.140  16.100  1.00  0.00            
ATOM    121  O29 ACD     1      12.980  18.610  17.510  1.00  0.00            
ATOM    122  H58 ACD     1      13.450  18.160  18.210  1.00  0.00            
ATOM    123  C36 ACD     1      11.590  16.520  17.480  1.00  0.00            
ATOM    124  H59 ACD     1      12.430  15.960  17.890  1.00  0.00            
ATOM    125  O30 ACD     1      10.610  16.910  18.420  1.00  0.00            
ATOM    126  H60 ACD     1      11.170  17.310  19.090  1.00  0.00            
ATOM    127  O1  HC9     2      11.850  17.850  10.160  1.00  0.00            
ATOM    128  N1  HC9     2      11.130  17.570  11.140  1.00  0.00            
ATOM    129  O2  HC9     2      11.110  16.420  11.570  1.00  0.00            
ATOM    130  C1  HC9     2      10.790  18.720  12.030  1.00  0.00            
ATOM    131  C2  HC9     2      11.050  20.060  11.610  1.00  0.00            
ATOM    132  C3  HC9     2      10.680  21.160  12.450  1.00  0.00            
ATOM    133  C4  HC9     2      10.150  20.890  13.770  1.00  0.00            
ATOM    134  O3  HC9     2      10.110  21.860  14.610  1.00  0.00            
ATOM    135  C5  HC9     2      10.020  19.600  14.190  1.00  0.00            
ATOM    136  C6  HC9     2      10.250  18.500  13.340  1.00  0.00            
ATOM    137  H1  HC9     2      11.500  20.180  10.630  1.00  0.00            
ATOM    138  H2  HC9     2      10.870  22.210  12.220  1.00  0.00            
ATOM    139  H3  HC9     2      10.750  22.530  14.300  1.00  0.00            
ATOM    140  H4  HC9     2       9.760  19.380  15.230  1.00  0.00            
ATOM    141  H5  HC9     2       9.980  17.490  13.630  1.00  0.00            
TER
ENDMDL
MODEL        1
ATOM      1  H1  ACD     1      17.790  20.400  18.380  1.00  0.00            
ATOM      2  O1  ACD     1      17.280  21.150  18.060  1.00  0.00            
ATOM      3  C1  ACD     1      17.690  21.600  16.740  1.00  0.00            
ATOM      4  H2  ACD     1      18.570  22.230  16.920  1.00  0.00            
ATOM      5  H3  ACD     1      16.870  22.230  16.360  1.00  0.00            
ATOM      6  C2  ACD     1      17.980  20.510  15.720  1.00  0.00            
ATOM      7  H4  ACD     1      18.140  20.980  14.750  1.00  0.00            
ATOM      8  O2  ACD     1      19.100  19.710  16.080  1.00  0.00            
ATOM      9  C3  ACD     1      19.570  18.850  15.020  1.00  0.00            
ATOM     10  H5  ACD     1      20.440  18.250  15.290  1.00  0.00            
ATOM     11  O3  ACD     1      19.860  19.570  13.810  1.00  0.00            
ATOM     12  C4  ACD     1      21.130  20.080  13.440  1.00  0.00            
ATOM     13  H6  ACD     1      21.870  19.320  13.710  1.00  0.00            
ATOM     14  C5  ACD     1      20.990  20.060  11.940  1.00  0.00            
ATOM     15  H7  ACD     1      20.070  20.640  11.830  1.00  0.00            
ATOM     16  O4  ACD     1      20.840  18.760  11.310  1.00  0.00            
ATOM     17  H8  ACD     1      21.310  18.080  11.800  1.00  0.00            
ATOM     18  C6  ACD     1      22.110  20.880  11.290  1.00  0.00            
ATOM     19  H9  ACD     1      22.990  20.230  11.410  1.00  0.00            
ATOM     20  O5  ACD     1      21.790  21.040   9.910  1.00  0.00            
ATOM     21  H10 ACD     1      21.690  20.150   9.580  1.00  0.00            
ATOM     22  C7  ACD     1      22.150  22.290  11.950  1.00  0.00            
ATOM     23  H11 ACD     1      22.960  22.850  11.470  1.00  0.00            
ATOM     24  O6  ACD     1      22.400  22.150  13.330  1.00  0.00            
ATOM     25  C8  ACD     1      21.330  21.470  14.030  1.00  0.00            
ATOM     26  H12 ACD     1      20.420  22.070  13.870  1.00  0.00            
ATOM     27  C9  ACD     1      21.640  21.550  15.540  1.00  0.00            
ATOM     28  H13 ACD     1      22.010  22.580  15.590  1.00  0.00            
ATOM     29  H14 ACD     1      20.780  21.420  16.210  1.00  0.00            
ATOM     30  O7  ACD     1      22.620  20.500  15.990  1.00  0.00            
ATOM     31  H15 ACD     1      22.450  20.410  16.930  1.00  0.00            
ATOM     32  O8  ACD     1      20.990  23.000  11.750  1.00  0.00            
ATOM     33  C10 ACD     1      21.090  24.410  11.470  1.00  0.00            
ATOM     34  H16 ACD     1      22.150  24.700  11.440  1.00  0.00            
ATOM     35  C11 ACD     1      20.520  24.610  10.060  1.00  0.00            
ATOM     36  H17 ACD     1      19.520  24.180   9.900  1.00  0.00            
ATOM     37  O9  ACD     1      21.430  23.860   9.210  1.00  0.00            
ATOM     38  H18 ACD     1      21.310  22.940   9.440  1.00  0.00            
ATOM     39  C12 ACD     1      20.420  26.090   9.630  1.00  0.00            
ATOM     40  H19 ACD     1      21.440  26.490   9.500  1.00  0.00            
ATOM     41  O10 ACD     1      19.780  26.200   8.380  1.00  0.00            
ATOM     42  H20 ACD     1      18.880  25.870   8.490  1.00  0.00            
ATOM     43  C13 ACD     1      19.690  26.850  10.670  1.00  0.00            
ATOM     44  H21 ACD     1      19.830  27.870  10.320  1.00  0.00            
ATOM     45  O11 ACD     1      20.380  26.590  11.900  1.00  0.00            
ATOM     46  C14 ACD     1      20.250  25.260  12.390  1.00  0.00            
ATOM     47  H22 ACD     1      19.170  25.060  12.500  1.00  0.00            
ATOM     48  C15 ACD     1      20.830  25.330  13.820  1.00  0.00            
ATOM     49  H23 ACD     1      20.910  24.390  14.390  1.00  0.00            
ATOM     50  H24 ACD     1      21.830  25.780  13.770  1.00  0.00            
ATOM     51  O12 ACD     1      20.000  26.210  14.510  1.00  0.00            
ATOM     52  H25 ACD     1      20.160  26.150  15.450  1.00  0.00            
ATOM     53  O13 ACD     1      18.320  26.320  10.630  1.00  0.00            
ATOM     54  C16 ACD     1      17.250  27.180  10.140  1.00  0.00            
ATOM     55  H26 ACD     1      17.660  27.960   9.500  1.00  0.00            
ATOM     56  C17 ACD     1      16.430  26.190   9.310  1.00  0.00            
ATOM     57  H27 ACD     1      16.250  25.380  10.020  1.00  0.00            
ATOM     58  O14 ACD     1      17.100  25.620   8.220  1.00  0.00            
ATOM     59  H28 ACD     1      16.460  24.980   7.900  1.00  0.00            
ATOM     60  C18 ACD     1      15.040  26.770   8.980  1.00  0.00            
ATOM     61  H29 ACD     1      15.190  27.590   8.270  1.00  0.00            
ATOM     62  O15 ACD     1      14.150  25.790   8.630  1.00  0.00            
ATOM     63  H30 ACD     1      13.420  26.210   8.160  1.00  0.00            
ATOM     64  C19 ACD     1      14.430  27.400  10.210  1.00  0.00            
ATOM     65  H31 ACD     1      13.480  27.910  10.060  1.00  0.00            
ATOM     66  O16 ACD     1      15.300  28.350  10.820  1.00  0.00            
ATOM     67  C20 ACD     1      16.500  27.790  11.330  1.00  0.00            
ATOM     68  H32 ACD     1      16.280  26.940  11.990  1.00  0.00            
ATOM     69  C21 ACD     1      17.340  28.780  12.040  1.00  0.00            
ATOM     70  H33 ACD     1      18.160  28.320  12.600  1.00  0.00            
ATOM     71  H34 ACD     1      17.770  29.530  11.360  1.00  0.00            
ATOM     72  O17 ACD     1      16.610  29.450  13.040  1.00  0.00            
ATOM     73  H35 ACD     1      16.600  28.970  13.870  1.00  0.00            
ATOM     74  O18 ACD     1      14.160  26.400  11.190  1.00  0.00            
ATOM     75  C22 ACD     1      12.970  26.480  11.990  1.00  0.00            
ATOM     76  H36 ACD     1      12.330  27.310  11.660  1.00  0.00            
ATOM     77  C23 ACD     1      12.200  25.160  11.760  1.00  0.00            
ATOM     78  H37 ACD     1      12.890  24.310  11.640  1.00  0.00            
ATOM     79  O19 ACD     1      11.420  25.300  10.500  1.00  0.00            
ATOM     80  H38 ACD     1      10.620  25.810  10.670  1.00  0.00            
ATOM     81  C24 ACD     1      11.290  24.750  12.880  1.00  0.00            
ATOM     82  H39 ACD     1      10.540  25.550  12.980  1.00  0.00            
ATOM     83  O20 ACD     1      10.670  23.510  12.710  1.00  0.00            
ATOM     84  H40 ACD     1      10.240  23.420  11.860  1.00  0.00            
ATOM     85  C25 ACD     1      12.100  24.730  14.130  1.00  0.00            
ATOM     86  H41 ACD     1      11.410  24.620  14.970  1.00  0.00            
ATOM     87  O21 ACD     1      12.650  25.990  14.380  1.00  0.00            
ATOM     88  C26 ACD     1      13.490  26.640  13.370  1.00  0.00            
ATOM     89  H42 ACD     1      14.470  26.150  13.420  1.00  0.00            
ATOM     90  C27 ACD     1      13.680  28.100  13.710  1.00  0.00            
ATOM     91  H43 ACD     1      14.150  28.570  12.840  1.00  0.00            
ATOM     92  H44 ACD     1      12.630  28.400  13.850  1.00  0.00            
ATOM     93  O22 ACD     1      14.380  28.270  14.970  1.00  0.00            
ATOM     94  H45 ACD     1      13.700  28.230  15.660  1.00  0.00            
ATOM     95  O23 ACD     1      13.120  23.720  14.050  1.00  0.00            
ATOM     96  C28 ACD     1      13.020  22.510  14.860  1.00  0.00            
ATOM     97  H46 ACD     1      12.010  22.410  15.270  1.00  0.00            
ATOM     98  C29 ACD     1      14.040  22.560  15.980  1.00  0.00            
ATOM     99  H47 ACD     1      14.970  22.820  15.460  1.00  0.00            
ATOM    100  O24 ACD     1      14.150  21.340  16.640  1.00  0.00            
ATOM    101  C30 ACD     1      13.860  23.730  17.010  1.00  0.00            
ATOM    102  H48 ACD     1      12.780  23.790  17.180  1.00  0.00            
ATOM    103  H49 ACD     1      14.250  23.550  18.020  1.00  0.00            
ATOM    104  O25 ACD     1      14.230  24.950  16.480  1.00  0.00            
ATOM    105  H50 ACD     1      13.690  25.100  15.700  1.00  0.00            
ATOM    106  C31 ACD     1      13.190  21.310  13.930  1.00  0.00            
ATOM    107  H51 ACD     1      14.070  21.420  13.280  1.00  0.00            
ATOM    108  O26 ACD     1      11.980  21.190  13.160  1.00  0.00            
ATOM    109  H52 ACD     1      11.610  22.060  13.010  1.00  0.00            
ATOM    110  C32 ACD     1      13.310  20.070  14.810  1.00  0.00            
ATOM    111  H53 ACD     1      12.330  20.100  15.320  1.00  0.00            
ATOM    112  O27 ACD     1      13.360  18.840  14.080  1.00  0.00            
ATOM    113  H54 ACD     1      14.210  18.880  13.650  1.00  0.00            
ATOM    114  C33 ACD     1      14.430  20.210  15.840  1.00  0.00            
ATOM    115  H55 ACD     1      14.430  19.230  16.340  1.00  0.00            
ATOM    116  O28 ACD     1      15.660  20.320  15.080  1.00  0.00            
ATOM    117  C34 ACD     1      16.790  19.580  15.530  1.00  0.00            
ATOM    118  H56 ACD     1      16.590  19.100  16.500  1.00  0.00            
ATOM    119  C35 ACD     1      17.160  18.530  14.490  1.00  0.00            
ATOM    120  H57 ACD     1      17.230  19.050  13.530  1.00  0.00            
ATOM    121  O29 ACD     1      16.070  17.550  14.380  1.00  0.00            
ATOM    122  H58 ACD     1      16.050  17.070  13.550  1.00  0.00            
ATOM    123  C36 ACD     1      18.510  17.860  14.700  1.00  0.00            
ATOM    124  H59 ACD     1      18.280  17.150  15.510  1.00  0.00            
ATOM    125  O30 ACD     1      18.970  17.140  13.560  1.00  0.00            
ATOM    126  H60 ACD     1      19.350  17.720  12.900  1.00  0.00            
ATOM    127  O1  HC9     2      17.760  23.420  14.540  1.00  0.00            
ATOM    128  N1  HC9     2      16.980  23.870  13.680  1.00  0.00            
ATOM    129  O2  HC9     2      16.440  24.960  13.790  1.00  0.00            
ATOM    130  C1  HC9     2      16.690  23.130  12.480  1.00  0.00            
ATOM    131  C2  HC9     2      15.500  23.350  11.700  1.00  0.00            
ATOM    132  C3  HC9     2      15.330  22.730  10.390  1.00  0.00            
ATOM    133  C4  HC9     2      16.250  21.800   9.950  1.00  0.00            
ATOM    134  O3  HC9     2      15.980  21.180   8.840  1.00  0.00            
ATOM    135  C5  HC9     2      17.360  21.460  10.730  1.00  0.00            
ATOM    136  C6  HC9     2      17.590  22.190  11.990  1.00  0.00            
ATOM    137  H1  HC9     2      14.790  24.070  12.090  1.00  0.00            
ATOM    138  H2  HC9     2      14.460  22.900   9.760  1.00  0.00            
ATOM    139  H3  HC9     2      16.840  20.760   8.650  1.00  0.00            
ATOM    140  H4  HC9     2      18.050  20.700  10.340  1.00  0.00            
ATOM    141  H5  HC9     2      18.490  22.070  12.590  1.00  0.00            
TER
ENDMDL
MODEL        1
ATOM      1  H1  ACD     1      13.680  10.620  12.980  1.00  0.00            
ATOM      2  O1  ACD     1      13.760  11.300  13.650  1.00  0.00            
ATOM      3  C1  ACD     1      12.610  12.110  13.450  1.00  0.00            
ATOM      4  H2  ACD     1      11.710  11.560  13.160  1.00  0.00            
ATOM      5  H3  ACD     1      12.840  12.800  12.630  1.00  0.00            
ATOM      6  C2  ACD     1      12.310  13.060  14.600  1.00  0.00            
ATOM      7  H4  ACD     1      11.600  13.800  14.210  1.00  0.00            
ATOM      8  O2  ACD     1      11.680  12.260  15.650  1.00  0.00            
ATOM      9  C3  ACD     1      11.280  13.010  16.760  1.00  0.00            
ATOM     10  H5  ACD     1      10.680  12.360  17.400  1.00  0.00            
ATOM     11  O3  ACD     1      10.430  14.070  16.320  1.00  0.00            
ATOM     12  C4  ACD     1       9.030  13.930  16.430  1.00  0.00            
ATOM     13  H6  ACD     1       8.860  13.220  17.260  1.00  0.00            
ATOM     14  C5  ACD     1       8.560  15.310  16.800  1.00  0.00            
ATOM     15  H7  ACD     1       9.030  16.020  16.110  1.00  0.00            
ATOM     16  O4  ACD     1       9.060  15.630  18.080  1.00  0.00            
ATOM     17  H8  ACD     1       8.520  16.280  18.520  1.00  0.00            
ATOM     18  C6  ACD     1       7.000  15.570  16.620  1.00  0.00            
ATOM     19  H9  ACD     1       6.520  14.950  17.380  1.00  0.00            
ATOM     20  O5  ACD     1       6.730  16.960  16.860  1.00  0.00            
ATOM     21  H10 ACD     1       7.280  17.530  16.320  1.00  0.00            
ATOM     22  C7  ACD     1       6.670  15.130  15.200  1.00  0.00            
ATOM     23  H11 ACD     1       5.610  15.160  14.940  1.00  0.00            
ATOM     24  O6  ACD     1       7.040  13.740  15.100  1.00  0.00            
ATOM     25  C8  ACD     1       8.380  13.450  15.110  1.00  0.00            
ATOM     26  H12 ACD     1       8.890  13.930  14.260  1.00  0.00            
ATOM     27  C9  ACD     1       8.520  11.980  14.970  1.00  0.00            
ATOM     28  H13 ACD     1       9.570  11.680  14.900  1.00  0.00            
ATOM     29  H14 ACD     1       8.050  11.480  15.820  1.00  0.00            
ATOM     30  O7  ACD     1       7.920  11.380  13.750  1.00  0.00            
ATOM     31  H15 ACD     1       8.330  11.620  12.910  1.00  0.00            
ATOM     32  O8  ACD     1       7.300  15.930  14.290  1.00  0.00            
ATOM     33  C10 ACD     1       6.570  17.090  13.880  1.00  0.00            
ATOM     34  H16 ACD     1       5.820  17.300  14.650  1.00  0.00            
ATOM     35  C11 ACD     1       7.470  18.310  13.910  1.00  0.00            
ATOM     36  H17 ACD     1       8.330  17.990  13.290  1.00  0.00            
ATOM     37  O9  ACD     1       7.950  18.730  15.170  1.00  0.00            
ATOM     38  H18 ACD     1       8.560  19.450  15.010  1.00  0.00            
ATOM     39  C12 ACD     1       6.880  19.470  13.080  1.00  0.00            
ATOM     40  H19 ACD     1       5.950  19.760  13.590  1.00  0.00            
ATOM     41  O10 ACD     1       7.850  20.540  12.970  1.00  0.00            
ATOM     42  H20 ACD     1       8.100  20.640  12.040  1.00  0.00            
ATOM     43  C13 ACD     1       6.500  18.990  11.740  1.00  0.00            
ATOM     44  H21 ACD     1       5.990  19.820  11.250  1.00  0.00            
ATOM     45  O11 ACD     1       5.570  17.920  11.830  1.00  0.00            
ATOM     46  C14 ACD     1       6.020  16.740  12.470  1.00  0.00            
ATOM     47  H22 ACD     1       6.830  16.250  11.910  1.00  0.00            
ATOM     48  C15 ACD     1       4.900  15.760  12.480  1.00  0.00            
ATOM     49  H23 ACD     1       4.460  15.790  11.480  1.00  0.00            
ATOM     50  H24 ACD     1       5.160  14.730  12.760  1.00  0.00            
ATOM     51  O12 ACD     1       3.940  16.170  13.420  1.00  0.00            
ATOM     52  H25 ACD     1       3.060  16.460  13.180  1.00  0.00            
ATOM     53  O13 ACD     1       7.590  18.600  10.930  1.00  0.00            
ATOM     54  C16 ACD     1       7.500  18.960   9.510  1.00  0.00            
ATOM     55  H26 ACD     1       6.460  19.020   9.160  1.00  0.00            
ATOM     56  C17 ACD     1       8.230  20.300   9.320  1.00  0.00            
ATOM     57  H27 ACD     1       9.190  20.260   9.850  1.00  0.00            
ATOM     58  O14 ACD     1       7.420  21.420   9.850  1.00  0.00            
ATOM     59  H28 ACD     1       7.940  22.230   9.790  1.00  0.00            
ATOM     60  C18 ACD     1       8.590  20.510   7.790  1.00  0.00            
ATOM     61  H29 ACD     1       7.690  20.590   7.160  1.00  0.00            
ATOM     62  O15 ACD     1       9.380  21.700   7.600  1.00  0.00            
ATOM     63  H30 ACD     1      10.190  21.450   8.040  1.00  0.00            
ATOM     64  C19 ACD     1       9.410  19.360   7.370  1.00  0.00            
ATOM     65  H31 ACD     1       9.700  19.530   6.330  1.00  0.00            
ATOM     66  O16 ACD     1       8.630  18.180   7.390  1.00  0.00            
ATOM     67  C20 ACD     1       8.150  17.850   8.670  1.00  0.00            
ATOM     68  H32 ACD     1       9.030  17.650   9.290  1.00  0.00            
ATOM     69  C21 ACD     1       7.220  16.570   8.630  1.00  0.00            
ATOM     70  H33 ACD     1       6.720  16.290   9.560  1.00  0.00            
ATOM     71  H34 ACD     1       6.450  16.880   7.910  1.00  0.00            
ATOM     72  O17 ACD     1       7.960  15.500   8.090  1.00  0.00            
ATOM     73  H35 ACD     1       8.680  15.340   8.710  1.00  0.00            
ATOM     74  O18 ACD     1      10.590  19.260   8.190  1.00  0.00            
ATOM     75  C22 ACD     1      11.900  18.640   7.880  1.00  0.00            
ATOM     76  H36 ACD     1      12.200  18.880   6.850  1.00  0.00            
ATOM     77  C23 ACD     1      12.850  19.340   8.870  1.00  0.00            
ATOM     78  H37 ACD     1      12.630  18.900   9.850  1.00  0.00            
ATOM     79  O19 ACD     1      12.770  20.800   8.850  1.00  0.00            
ATOM     80  H38 ACD     1      12.120  21.160   9.470  1.00  0.00            
ATOM     81  C24 ACD     1      14.230  18.690   8.600  1.00  0.00            
ATOM     82  H39 ACD     1      14.460  18.840   7.540  1.00  0.00            
ATOM     83  O20 ACD     1      15.140  19.200   9.520  1.00  0.00            
ATOM     84  H40 ACD     1      14.890  18.840  10.380  1.00  0.00            
ATOM     85  C25 ACD     1      14.170  17.180   8.870  1.00  0.00            
ATOM     86  H41 ACD     1      15.150  16.710   8.770  1.00  0.00            
ATOM     87  O21 ACD     1      13.290  16.780   7.900  1.00  0.00            
ATOM     88  C26 ACD     1      11.930  17.160   8.000  1.00  0.00            
ATOM     89  H42 ACD     1      11.550  16.800   8.970  1.00  0.00            
ATOM     90  C27 ACD     1      11.200  16.340   6.930  1.00  0.00            
ATOM     91  H43 ACD     1      10.110  16.360   7.070  1.00  0.00            
ATOM     92  H44 ACD     1      11.440  16.870   6.000  1.00  0.00            
ATOM     93  O22 ACD     1      11.530  14.990   6.960  1.00  0.00            
ATOM     94  H45 ACD     1      12.410  14.910   7.340  1.00  0.00            
ATOM     95  O23 ACD     1      13.680  16.860  10.220  1.00  0.00            
ATOM     96  C28 ACD     1      14.590  16.410  11.240  1.00  0.00            
ATOM     97  H46 ACD     1      15.590  16.610  10.830  1.00  0.00            
ATOM     98  C29 ACD     1      14.480  14.880  11.450  1.00  0.00            
ATOM     99  H47 ACD     1      13.430  14.740  11.750  1.00  0.00            
ATOM    100  O24 ACD     1      15.300  14.560  12.590  1.00  0.00            
ATOM    101  C30 ACD     1      14.850  14.070  10.240  1.00  0.00            
ATOM    102  H48 ACD     1      14.700  13.000  10.440  1.00  0.00            
ATOM    103  H49 ACD     1      14.170  14.270   9.410  1.00  0.00            
ATOM    104  O25 ACD     1      16.160  14.240   9.790  1.00  0.00            
ATOM    105  H50 ACD     1      16.730  13.860  10.460  1.00  0.00            
ATOM    106  C31 ACD     1      14.370  17.230  12.490  1.00  0.00            
ATOM    107  H51 ACD     1      13.340  17.100  12.860  1.00  0.00            
ATOM    108  O26 ACD     1      14.830  18.550  12.180  1.00  0.00            
ATOM    109  H52 ACD     1      15.190  18.850  13.020  1.00  0.00            
ATOM    110  C32 ACD     1      15.260  16.710  13.620  1.00  0.00            
ATOM    111  H53 ACD     1      16.290  16.750  13.240  1.00  0.00            
ATOM    112  O27 ACD     1      15.130  17.420  14.870  1.00  0.00            
ATOM    113  H54 ACD     1      15.740  16.950  15.450  1.00  0.00            
ATOM    114  C33 ACD     1      15.080  15.200  13.810  1.00  0.00            
ATOM    115  H55 ACD     1      15.860  14.860  14.510  1.00  0.00            
ATOM    116  O28 ACD     1      13.760  14.870  14.250  1.00  0.00            
ATOM    117  C34 ACD     1      13.520  13.830  15.150  1.00  0.00            
ATOM    118  H56 ACD     1      14.380  13.160  15.210  1.00  0.00            
ATOM    119  C35 ACD     1      13.300  14.470  16.500  1.00  0.00            
ATOM    120  H57 ACD     1      12.710  15.380  16.330  1.00  0.00            
ATOM    121  O29 ACD     1      14.590  14.800  17.070  1.00  0.00            
ATOM    122  H58 ACD     1      14.510  15.330  17.870  1.00  0.00            
ATOM    123  C36 ACD     1      12.590  13.520  17.480  1.00  0.00            
ATOM    124  H59 ACD     1      13.120  12.650  17.900  1.00  0.00            
ATOM    125  O30 ACD     1      12.130  14.330  18.440  1.00  0.00            
ATOM    126  H60 ACD     1      11.830  15.080  17.920  1.00  0.00            
ATOM    127  O1  HC9     2       9.510  15.830  10.740  1.00  0.00            
ATOM    128  N1  HC9     2      10.140  15.660  11.760  1.00  0.00            
ATOM    129  O2  HC9     2      10.470  14.550  12.200  1.00  0.00            
ATOM    130  C1  HC9     2      10.740  16.850  12.550  1.00  0.00            
ATOM    131  C2  HC9     2      10.640  18.190  12.050  1.00  0.00            
ATOM    132  C3  HC9     2      11.230  19.170  12.850  1.00  0.00            
ATOM    133  C4  HC9     2      11.600  18.960  14.170  1.00  0.00            
ATOM    134  O3  HC9     2      11.880  20.070  14.950  1.00  0.00            
ATOM    135  C5  HC9     2      11.540  17.700  14.740  1.00  0.00            
ATOM    136  C6  HC9     2      10.970  16.690  13.930  1.00  0.00            
ATOM    137  H1  HC9     2      10.320  18.400  11.030  1.00  0.00            
ATOM    138  H2  HC9     2      11.410  20.130  12.380  1.00  0.00            
ATOM    139  H3  HC9     2      12.220  19.770  15.810  1.00  0.00            
ATOM    140  H4  HC9     2      11.750  17.390  15.760  1.00  0.00            
ATOM    141  H5  HC9     2      10.870  15.730  14.420  1.00  0.00            
TER
ENDMDL
MODEL        1
ATOM      1  H1  ACD     1       6.500  27.460  13.930  1.00  0.00            
ATOM      2  O1  ACD     1       7.430  27.460  14.170  1.00  0.00            
ATOM      3  C1  ACD     1       7.950  26.100  14.330  1.00  0.00            
ATOM      4  H2  ACD     1       7.520  25.500  13.520  1.00  0.00            
ATOM      5  H3  ACD     1       7.560  25.830  15.320  1.00  0.00            
ATOM      6  C2  ACD     1       9.410  25.970  14.110  1.00  0.00            
ATOM      7  H4  ACD     1       9.700  24.920  14.260  1.00  0.00            
ATOM      8  O2  ACD     1       9.710  26.330  12.740  1.00  0.00            
ATOM      9  C3  ACD     1      11.090  26.310  12.290  1.00  0.00            
ATOM     10  H5  ACD     1      11.100  26.510  11.220  1.00  0.00            
ATOM     11  O3  ACD     1      11.700  25.060  12.720  1.00  0.00            
ATOM     12  C4  ACD     1      12.140  24.150  11.750  1.00  0.00            
ATOM     13  H6  ACD     1      12.210  24.710  10.810  1.00  0.00            
ATOM     14  C5  ACD     1      13.560  23.720  12.130  1.00  0.00            
ATOM     15  H7  ACD     1      13.530  23.280  13.130  1.00  0.00            
ATOM     16  O4  ACD     1      14.480  24.900  12.010  1.00  0.00            
ATOM     17  H8  ACD     1      14.080  25.710  12.340  1.00  0.00            
ATOM     18  C6  ACD     1      14.030  22.470  11.350  1.00  0.00            
ATOM     19  H9  ACD     1      13.990  22.820  10.310  1.00  0.00            
ATOM     20  O5  ACD     1      15.270  21.990  11.790  1.00  0.00            
ATOM     21  H10 ACD     1      15.860  21.990  11.030  1.00  0.00            
ATOM     22  C7  ACD     1      12.970  21.410  11.530  1.00  0.00            
ATOM     23  H11 ACD     1      13.290  20.540  10.950  1.00  0.00            
ATOM     24  O6  ACD     1      11.690  21.900  11.030  1.00  0.00            
ATOM     25  C8  ACD     1      11.160  22.980  11.820  1.00  0.00            
ATOM     26  H12 ACD     1      10.950  22.680  12.850  1.00  0.00            
ATOM     27  C9  ACD     1       9.760  23.490  11.290  1.00  0.00            
ATOM     28  H13 ACD     1       9.110  22.600  11.220  1.00  0.00            
ATOM     29  H14 ACD     1       9.340  24.080  12.110  1.00  0.00            
ATOM     30  O7  ACD     1       9.720  24.190  10.070  1.00  0.00            
ATOM     31  H15 ACD     1      10.220  23.620   9.480  1.00  0.00            
ATOM     32  O8  ACD     1      12.870  21.000  12.880  1.00  0.00            
ATOM     33  C10 ACD     1      12.750  19.590  13.030  1.00  0.00            
ATOM     34  H16 ACD     1      12.640  19.110  12.050  1.00  0.00            
ATOM     35  C11 ACD     1      14.080  19.100  13.600  1.00  0.00            
ATOM     36  H17 ACD     1      14.300  19.660  14.510  1.00  0.00            
ATOM     37  O9  ACD     1      15.040  19.310  12.540  1.00  0.00            
ATOM     38  H18 ACD     1      14.980  20.230  12.270  1.00  0.00            
ATOM     39  C12 ACD     1      13.880  17.650  14.050  1.00  0.00            
ATOM     40  H19 ACD     1      13.550  17.090  13.160  1.00  0.00            
ATOM     41  O10 ACD     1      15.090  17.170  14.700  1.00  0.00            
ATOM     42  H20 ACD     1      15.290  17.890  15.300  1.00  0.00            
ATOM     43  C13 ACD     1      12.690  17.450  14.980  1.00  0.00            
ATOM     44  H21 ACD     1      12.610  16.380  15.190  1.00  0.00            
ATOM     45  O11 ACD     1      11.540  17.890  14.300  1.00  0.00            
ATOM     46  C14 ACD     1      11.610  19.320  13.970  1.00  0.00            
ATOM     47  H22 ACD     1      11.770  19.860  14.910  1.00  0.00            
ATOM     48  C15 ACD     1      10.120  19.530  13.500  1.00  0.00            
ATOM     49  H23 ACD     1       9.450  19.080  14.250  1.00  0.00            
ATOM     50  H24 ACD     1       9.830  20.590  13.560  1.00  0.00            
ATOM     51  O12 ACD     1       9.960  19.030  12.140  1.00  0.00            
ATOM     52  H25 ACD     1       9.030  19.220  11.990  1.00  0.00            
ATOM     53  O13 ACD     1      12.900  18.000  16.250  1.00  0.00            
ATOM     54  C16 ACD     1      12.510  17.230  17.430  1.00  0.00            
ATOM     55  H26 ACD     1      12.850  16.210  17.170  1.00  0.00            
ATOM     56  C17 ACD     1      13.490  17.620  18.590  1.00  0.00            
ATOM     57  H27 ACD     1      13.780  18.670  18.490  1.00  0.00            
ATOM     58  O14 ACD     1      14.690  16.800  18.540  1.00  0.00            
ATOM     59  H28 ACD     1      14.940  16.490  19.420  1.00  0.00            
ATOM     60  C18 ACD     1      12.940  17.570  20.020  1.00  0.00            
ATOM     61  H29 ACD     1      12.940  16.530  20.350  1.00  0.00            
ATOM     62  O15 ACD     1      13.820  18.330  20.890  1.00  0.00            
ATOM     63  H30 ACD     1      13.390  19.170  21.010  1.00  0.00            
ATOM     64  C19 ACD     1      11.540  18.020  20.100  1.00  0.00            
ATOM     65  H31 ACD     1      11.040  17.650  21.000  1.00  0.00            
ATOM     66  O16 ACD     1      10.720  17.270  19.130  1.00  0.00            
ATOM     67  C20 ACD     1      11.020  17.430  17.740  1.00  0.00            
ATOM     68  H32 ACD     1      10.820  18.450  17.360  1.00  0.00            
ATOM     69  C21 ACD     1      10.180  16.400  16.930  1.00  0.00            
ATOM     70  H33 ACD     1      10.340  16.640  15.870  1.00  0.00            
ATOM     71  H34 ACD     1      10.330  15.370  17.280  1.00  0.00            
ATOM     72  O17 ACD     1       8.820  16.660  17.190  1.00  0.00            
ATOM     73  H35 ACD     1       8.820  16.630  18.150  1.00  0.00            
ATOM     74  O18 ACD     1      11.370  19.430  19.800  1.00  0.00            
ATOM     75  C22 ACD     1      10.520  20.220  20.660  1.00  0.00            
ATOM     76  H36 ACD     1      10.310  19.620  21.550  1.00  0.00            
ATOM     77  C23 ACD     1      11.500  21.300  21.090  1.00  0.00            
ATOM     78  H37 ACD     1      11.960  21.710  20.190  1.00  0.00            
ATOM     79  O19 ACD     1      12.460  20.710  21.980  1.00  0.00            
ATOM     80  H38 ACD     1      12.940  21.440  22.380  1.00  0.00            
ATOM     81  C24 ACD     1      10.750  22.400  21.830  1.00  0.00            
ATOM     82  H39 ACD     1      10.330  21.900  22.710  1.00  0.00            
ATOM     83  O20 ACD     1      11.640  23.510  22.080  1.00  0.00            
ATOM     84  H40 ACD     1      11.460  24.270  21.520  1.00  0.00            
ATOM     85  C25 ACD     1       9.580  22.890  21.010  1.00  0.00            
ATOM     86  H41 ACD     1       9.080  23.680  21.580  1.00  0.00            
ATOM     87  O21 ACD     1       8.710  21.810  20.810  1.00  0.00            
ATOM     88  C26 ACD     1       9.260  20.760  20.070  1.00  0.00            
ATOM     89  H42 ACD     1       9.420  21.090  19.040  1.00  0.00            
ATOM     90  C27 ACD     1       8.270  19.660  20.050  1.00  0.00            
ATOM     91  H43 ACD     1       8.580  18.800  19.450  1.00  0.00            
ATOM     92  H44 ACD     1       8.210  19.340  21.100  1.00  0.00            
ATOM     93  O22 ACD     1       6.990  20.030  19.550  1.00  0.00            
ATOM     94  H45 ACD     1       7.030  20.510  18.720  1.00  0.00            
ATOM     95  O23 ACD     1      10.060  23.350  19.750  1.00  0.00            
ATOM     96  C28 ACD     1       9.590  24.640  19.400  1.00  0.00            
ATOM     97  H46 ACD     1       8.970  25.080  20.190  1.00  0.00            
ATOM     98  C29 ACD     1       8.820  24.630  18.070  1.00  0.00            
ATOM     99  H47 ACD     1       9.500  24.120  17.380  1.00  0.00            
ATOM    100  O24 ACD     1       8.460  25.920  17.570  1.00  0.00            
ATOM    101  C30 ACD     1       7.590  23.820  18.240  1.00  0.00            
ATOM    102  H48 ACD     1       7.140  23.740  17.250  1.00  0.00            
ATOM    103  H49 ACD     1       7.760  22.760  18.500  1.00  0.00            
ATOM    104  O25 ACD     1       6.710  24.440  19.200  1.00  0.00            
ATOM    105  H50 ACD     1       6.080  24.910  18.650  1.00  0.00            
ATOM    106  C31 ACD     1      10.810  25.570  19.240  1.00  0.00            
ATOM    107  H51 ACD     1      11.420  25.030  18.510  1.00  0.00            
ATOM    108  O26 ACD     1      11.470  25.680  20.480  1.00  0.00            
ATOM    109  H52 ACD     1      12.240  26.240  20.320  1.00  0.00            
ATOM    110  C32 ACD     1      10.450  26.910  18.600  1.00  0.00            
ATOM    111  H53 ACD     1       9.700  27.290  19.310  1.00  0.00            
ATOM    112  O27 ACD     1      11.620  27.690  18.310  1.00  0.00            
ATOM    113  H54 ACD     1      12.360  27.520  18.890  1.00  0.00            
ATOM    114  C33 ACD     1       9.630  26.780  17.350  1.00  0.00            
ATOM    115  H55 ACD     1       9.300  27.820  17.240  1.00  0.00            
ATOM    116  O28 ACD     1      10.450  26.250  16.320  1.00  0.00            
ATOM    117  C34 ACD     1      10.260  26.860  15.060  1.00  0.00            
ATOM    118  H56 ACD     1       9.860  27.880  15.130  1.00  0.00            
ATOM    119  C35 ACD     1      11.740  27.080  14.560  1.00  0.00            
ATOM    120  H57 ACD     1      12.370  26.200  14.750  1.00  0.00            
ATOM    121  O29 ACD     1      12.140  28.070  15.460  1.00  0.00            
ATOM    122  H58 ACD     1      11.830  27.770  16.320  1.00  0.00            
ATOM    123  C36 ACD     1      11.890  27.400  13.050  1.00  0.00            
ATOM    124  H59 ACD     1      11.520  28.410  12.850  1.00  0.00            
ATOM    125  O30 ACD     1      13.200  27.340  12.500  1.00  0.00            
ATOM    126  H60 ACD     1      13.180  27.750  11.630  1.00  0.00            
ATOM    127  O1  HC9     2      10.210  20.900  16.520  1.00  0.00            
ATOM    128  N1  HC9     2      10.630  22.020  16.190  1.00  0.00            
ATOM    129  O2  HC9     2       9.910  22.690  15.420  1.00  0.00            
ATOM    130  C1  HC9     2      11.980  22.390  16.530  1.00  0.00            
ATOM    131  C2  HC9     2      12.430  23.580  16.020  1.00  0.00            
ATOM    132  C3  HC9     2      13.760  23.930  16.270  1.00  0.00            
ATOM    133  C4  HC9     2      14.640  23.060  16.980  1.00  0.00            
ATOM    134  O3  HC9     2      15.980  23.470  17.100  1.00  0.00            
ATOM    135  C5  HC9     2      14.170  21.850  17.470  1.00  0.00            
ATOM    136  C6  HC9     2      12.820  21.510  17.200  1.00  0.00            
ATOM    137  H1  HC9     2      11.830  24.230  15.380  1.00  0.00            
ATOM    138  H2  HC9     2      13.990  24.910  15.860  1.00  0.00            
ATOM    139  H3  HC9     2      15.980  24.420  16.890  1.00  0.00            
ATOM    140  H4  HC9     2      14.770  21.080  17.950  1.00  0.00            
ATOM    141  H5  HC9     2      12.440  20.540  17.480  1.00  0.00            
TER
ENDMDL
MODEL        1
ATOM      1  H1  ACD     1       0.750  24.410  26.250  1.00  0.00            
ATOM      2  O1  ACD     1       0.980  23.480  26.240  1.00  0.00            
ATOM      3  C1  ACD     1       2.290  23.510  25.730  1.00  0.00            
ATOM      4  H2  ACD     1       2.700  22.490  25.840  1.00  0.00            
ATOM      5  H3  ACD     1       2.900  24.200  26.330  1.00  0.00            
ATOM      6  C2  ACD     1       2.360  23.980  24.300  1.00  0.00            
ATOM      7  H4  ACD     1       1.940  23.190  23.660  1.00  0.00            
ATOM      8  O2  ACD     1       1.710  25.240  24.200  1.00  0.00            
ATOM      9  C3  ACD     1       1.660  25.790  22.930  1.00  0.00            
ATOM     10  H5  ACD     1       1.060  26.700  22.860  1.00  0.00            
ATOM     11  O3  ACD     1       0.930  24.770  22.190  1.00  0.00            
ATOM     12  C4  ACD     1      -0.430  25.150  21.860  1.00  0.00            
ATOM     13  H6  ACD     1      -0.590  26.210  22.090  1.00  0.00            
ATOM     14  C5  ACD     1      -0.450  24.910  20.380  1.00  0.00            
ATOM     15  H7  ACD     1       0.130  23.990  20.290  1.00  0.00            
ATOM     16  O4  ACD     1       0.270  25.990  19.760  1.00  0.00            
ATOM     17  H8  ACD     1       1.010  26.260  20.300  1.00  0.00            
ATOM     18  C6  ACD     1      -1.820  24.640  19.710  1.00  0.00            
ATOM     19  H9  ACD     1      -2.530  25.480  19.700  1.00  0.00            
ATOM     20  O5  ACD     1      -1.690  24.120  18.410  1.00  0.00            
ATOM     21  H10 ACD     1      -1.300  23.250  18.510  1.00  0.00            
ATOM     22  C7  ACD     1      -2.450  23.540  20.550  1.00  0.00            
ATOM     23  H11 ACD     1      -3.440  23.210  20.210  1.00  0.00            
ATOM     24  O6  ACD     1      -2.630  24.060  21.870  1.00  0.00            
ATOM     25  C8  ACD     1      -1.420  24.250  22.640  1.00  0.00            
ATOM     26  H12 ACD     1      -0.900  23.290  22.760  1.00  0.00            
ATOM     27  C9  ACD     1      -1.740  24.810  23.970  1.00  0.00            
ATOM     28  H13 ACD     1      -2.510  24.120  24.350  1.00  0.00            
ATOM     29  H14 ACD     1      -0.810  24.630  24.520  1.00  0.00            
ATOM     30  O7  ACD     1      -2.130  26.180  23.880  1.00  0.00            
ATOM     31  H15 ACD     1      -3.010  26.180  23.490  1.00  0.00            
ATOM     32  O8  ACD     1      -1.690  22.310  20.610  1.00  0.00            
ATOM     33  C10 ACD     1      -2.130  21.220  19.870  1.00  0.00            
ATOM     34  H16 ACD     1      -3.000  21.510  19.260  1.00  0.00            
ATOM     35  C11 ACD     1      -0.910  20.710  19.150  1.00  0.00            
ATOM     36  H17 ACD     1      -0.140  20.540  19.920  1.00  0.00            
ATOM     37  O9  ACD     1      -0.460  21.680  18.140  1.00  0.00            
ATOM     38  H18 ACD     1       0.300  21.360  17.650  1.00  0.00            
ATOM     39  C12 ACD     1      -1.060  19.280  18.510  1.00  0.00            
ATOM     40  H19 ACD     1      -1.910  19.230  17.820  1.00  0.00            
ATOM     41  O10 ACD     1       0.190  18.830  17.970  1.00  0.00            
ATOM     42  H20 ACD     1       0.550  18.260  18.650  1.00  0.00            
ATOM     43  C13 ACD     1      -1.300  18.390  19.670  1.00  0.00            
ATOM     44  H21 ACD     1      -1.500  17.360  19.350  1.00  0.00            
ATOM     45  O11 ACD     1      -2.430  18.800  20.320  1.00  0.00            
ATOM     46  C14 ACD     1      -2.490  20.130  20.870  1.00  0.00            
ATOM     47  H22 ACD     1      -1.860  20.310  21.750  1.00  0.00            
ATOM     48  C15 ACD     1      -3.950  20.360  21.350  1.00  0.00            
ATOM     49  H23 ACD     1      -4.020  21.370  21.760  1.00  0.00            
ATOM     50  H24 ACD     1      -4.640  20.360  20.500  1.00  0.00            
ATOM     51  O12 ACD     1      -4.330  19.420  22.340  1.00  0.00            
ATOM     52  H25 ACD     1      -3.940  19.680  23.180  1.00  0.00            
ATOM     53  O13 ACD     1      -0.230  18.300  20.560  1.00  0.00            
ATOM     54  C16 ACD     1      -0.100  17.050  21.230  1.00  0.00            
ATOM     55  H26 ACD     1      -0.940  16.380  21.040  1.00  0.00            
ATOM     56  C17 ACD     1       1.210  16.400  20.670  1.00  0.00            
ATOM     57  H27 ACD     1       2.050  17.090  20.770  1.00  0.00            
ATOM     58  O14 ACD     1       1.060  16.140  19.250  1.00  0.00            
ATOM     59  H28 ACD     1       1.730  15.510  18.980  1.00  0.00            
ATOM     60  C18 ACD     1       1.550  15.170  21.490  1.00  0.00            
ATOM     61  H29 ACD     1       0.640  14.570  21.400  1.00  0.00            
ATOM     62  O15 ACD     1       2.750  14.450  21.090  1.00  0.00            
ATOM     63  H30 ACD     1       2.780  13.540  21.400  1.00  0.00            
ATOM     64  C19 ACD     1       1.710  15.600  22.960  1.00  0.00            
ATOM     65  H31 ACD     1       2.000  14.680  23.460  1.00  0.00            
ATOM     66  O16 ACD     1       0.590  16.270  23.510  1.00  0.00            
ATOM     67  C20 ACD     1      -0.020  17.340  22.730  1.00  0.00            
ATOM     68  H32 ACD     1       0.720  18.140  22.830  1.00  0.00            
ATOM     69  C21 ACD     1      -1.420  17.630  23.320  1.00  0.00            
ATOM     70  H33 ACD     1      -1.980  18.460  22.870  1.00  0.00            
ATOM     71  H34 ACD     1      -2.000  16.710  23.420  1.00  0.00            
ATOM     72  O17 ACD     1      -1.240  17.980  24.720  1.00  0.00            
ATOM     73  H35 ACD     1      -1.530  18.890  24.780  1.00  0.00            
ATOM     74  O18 ACD     1       2.840  16.510  22.970  1.00  0.00            
ATOM     75  C22 ACD     1       4.060  16.110  23.700  1.00  0.00            
ATOM     76  H36 ACD     1       4.180  15.050  23.980  1.00  0.00            
ATOM     77  C23 ACD     1       5.200  16.540  22.790  1.00  0.00            
ATOM     78  H37 ACD     1       4.900  17.470  22.290  1.00  0.00            
ATOM     79  O19 ACD     1       5.380  15.600  21.730  1.00  0.00            
ATOM     80  H38 ACD     1       4.490  15.480  21.380  1.00  0.00            
ATOM     81  C24 ACD     1       6.480  16.790  23.580  1.00  0.00            
ATOM     82  H39 ACD     1       6.890  15.850  23.950  1.00  0.00            
ATOM     83  O20 ACD     1       7.440  17.430  22.760  1.00  0.00            
ATOM     84  H40 ACD     1       7.520  16.920  21.950  1.00  0.00            
ATOM     85  C25 ACD     1       6.170  17.750  24.750  1.00  0.00            
ATOM     86  H41 ACD     1       7.140  18.000  25.200  1.00  0.00            
ATOM     87  O21 ACD     1       5.280  17.050  25.690  1.00  0.00            
ATOM     88  C26 ACD     1       3.980  16.820  25.100  1.00  0.00            
ATOM     89  H42 ACD     1       3.550  17.810  24.950  1.00  0.00            
ATOM     90  C27 ACD     1       3.140  16.010  26.140  1.00  0.00            
ATOM     91  H43 ACD     1       2.240  15.640  25.630  1.00  0.00            
ATOM     92  H44 ACD     1       3.670  15.080  26.380  1.00  0.00            
ATOM     93  O22 ACD     1       2.790  16.590  27.380  1.00  0.00            
ATOM     94  H45 ACD     1       2.260  17.320  27.030  1.00  0.00            
ATOM     95  O23 ACD     1       5.520  18.920  24.300  1.00  0.00            
ATOM     96  C28 ACD     1       6.070  20.100  24.800  1.00  0.00            
ATOM     97  H46 ACD     1       6.980  19.920  25.390  1.00  0.00            
ATOM     98  C29 ACD     1       5.000  20.820  25.600  1.00  0.00            
ATOM     99  H47 ACD     1       4.010  20.810  25.130  1.00  0.00            
ATOM    100  O24 ACD     1       5.510  22.130  25.720  1.00  0.00            
ATOM    101  C30 ACD     1       4.820  20.220  27.000  1.00  0.00            
ATOM    102  H48 ACD     1       4.380  19.210  26.910  1.00  0.00            
ATOM    103  H49 ACD     1       5.760  20.200  27.560  1.00  0.00            
ATOM    104  O25 ACD     1       3.860  21.000  27.740  1.00  0.00            
ATOM    105  H50 ACD     1       4.070  21.940  27.700  1.00  0.00            
ATOM    106  C31 ACD     1       6.470  20.750  23.490  1.00  0.00            
ATOM    107  H51 ACD     1       5.690  20.640  22.720  1.00  0.00            
ATOM    108  O26 ACD     1       7.630  20.030  23.020  1.00  0.00            
ATOM    109  H52 ACD     1       7.530  19.070  23.010  1.00  0.00            
ATOM    110  C32 ACD     1       6.800  22.170  23.800  1.00  0.00            
ATOM    111  H53 ACD     1       7.720  22.180  24.400  1.00  0.00            
ATOM    112  O27 ACD     1       6.940  22.850  22.620  1.00  0.00            
ATOM    113  H54 ACD     1       7.650  22.420  22.140  1.00  0.00            
ATOM    114  C33 ACD     1       5.650  22.820  24.510  1.00  0.00            
ATOM    115  H55 ACD     1       5.930  23.850  24.730  1.00  0.00            
ATOM    116  O28 ACD     1       4.410  22.850  23.820  1.00  0.00            
ATOM    117  C34 ACD     1       3.810  24.180  23.850  1.00  0.00            
ATOM    118  H56 ACD     1       4.140  24.940  24.570  1.00  0.00            
ATOM    119  C35 ACD     1       3.930  24.810  22.420  1.00  0.00            
ATOM    120  H57 ACD     1       3.630  24.070  21.660  1.00  0.00            
ATOM    121  O29 ACD     1       5.340  25.080  22.200  1.00  0.00            
ATOM    122  H58 ACD     1       5.760  24.240  22.400  1.00  0.00            
ATOM    123  C36 ACD     1       3.100  26.060  22.310  1.00  0.00            
ATOM    124  H59 ACD     1       3.600  26.910  22.790  1.00  0.00            
ATOM    125  O30 ACD     1       2.940  26.400  20.910  1.00  0.00            
ATOM    126  H60 ACD     1       3.820  26.190  20.580  1.00  0.00            
ATOM    127  O1  HC9     2       1.490  20.180  24.680  1.00  0.00            
ATOM    128  N1  HC9     2       1.050  20.560  23.620  1.00  0.00            
ATOM    129  O2  HC9     2      -0.050  21.000  23.520  1.00  0.00            
ATOM    130  C1  HC9     2       1.970  20.700  22.470  1.00  0.00            
ATOM    131  C2  HC9     2       1.670  21.610  21.440  1.00  0.00            
ATOM    132  C3  HC9     2       2.330  21.600  20.190  1.00  0.00            
ATOM    133  C4  HC9     2       3.410  20.750  20.060  1.00  0.00            
ATOM    134  O3  HC9     2       4.030  20.760  18.960  1.00  0.00            
ATOM    135  C5  HC9     2       3.800  19.830  21.060  1.00  0.00            
ATOM    136  C6  HC9     2       3.010  19.810  22.270  1.00  0.00            
ATOM    137  H1  HC9     2       0.820  22.290  21.440  1.00  0.00            
ATOM    138  H2  HC9     2       2.030  22.230  19.360  1.00  0.00            
ATOM    139  H3  HC9     2       4.630  19.990  18.920  1.00  0.00            
ATOM    140  H4  HC9     2       4.600  19.110  20.970  1.00  0.00            
ATOM    141  H5  HC9     2       3.200  19.020  22.990  1.00  0.00            
TER
ENDMDL
MODEL        1
ATOM      1  H1  ACD     1       6.050  25.200  17.180  1.00  0.00            
ATOM      2  O1  ACD     1       5.820  24.560  16.490  1.00  0.00            
ATOM      3  C1  ACD     1       6.930  23.770  16.110  1.00  0.00            
ATOM      4  H2  ACD     1       6.610  22.860  15.590  1.00  0.00            
ATOM      5  H3  ACD     1       7.450  23.560  17.050  1.00  0.00            
ATOM      6  C2  ACD     1       7.990  24.430  15.190  1.00  0.00            
ATOM      7  H4  ACD     1       8.820  23.730  15.010  1.00  0.00            
ATOM      8  O2  ACD     1       7.480  24.580  13.820  1.00  0.00            
ATOM      9  C3  ACD     1       8.460  25.090  12.890  1.00  0.00            
ATOM     10  H5  ACD     1       7.920  25.030  11.930  1.00  0.00            
ATOM     11  O3  ACD     1       9.620  24.260  12.850  1.00  0.00            
ATOM     12  C4  ACD     1      10.080  23.820  11.540  1.00  0.00            
ATOM     13  H6  ACD     1       9.450  24.310  10.790  1.00  0.00            
ATOM     14  C5  ACD     1      11.520  24.420  11.470  1.00  0.00            
ATOM     15  H7  ACD     1      11.960  24.330  12.470  1.00  0.00            
ATOM     16  O4  ACD     1      11.520  25.820  11.100  1.00  0.00            
ATOM     17  H8  ACD     1      10.690  26.150  11.460  1.00  0.00            
ATOM     18  C6  ACD     1      12.420  23.640  10.460  1.00  0.00            
ATOM     19  H9  ACD     1      12.080  23.860   9.440  1.00  0.00            
ATOM     20  O5  ACD     1      13.850  23.940  10.660  1.00  0.00            
ATOM     21  H10 ACD     1      13.960  23.680  11.580  1.00  0.00            
ATOM     22  C7  ACD     1      12.360  22.170  10.780  1.00  0.00            
ATOM     23  H11 ACD     1      13.030  21.540  10.200  1.00  0.00            
ATOM     24  O6  ACD     1      11.080  21.770  10.530  1.00  0.00            
ATOM     25  C8  ACD     1      10.060  22.280  11.450  1.00  0.00            
ATOM     26  H12 ACD     1      10.150  21.900  12.480  1.00  0.00            
ATOM     27  C9  ACD     1       8.750  21.630  11.130  1.00  0.00            
ATOM     28  H13 ACD     1       8.770  20.530  11.190  1.00  0.00            
ATOM     29  H14 ACD     1       7.980  21.910  11.860  1.00  0.00            
ATOM     30  O7  ACD     1       8.330  22.130   9.850  1.00  0.00            
ATOM     31  H15 ACD     1       8.790  21.590   9.210  1.00  0.00            
ATOM     32  O8  ACD     1      12.800  21.960  12.190  1.00  0.00            
ATOM     33  C10 ACD     1      13.750  20.880  12.340  1.00  0.00            
ATOM     34  H16 ACD     1      14.340  20.800  11.420  1.00  0.00            
ATOM     35  C11 ACD     1      14.660  21.320  13.500  1.00  0.00            
ATOM     36  H17 ACD     1      13.920  21.560  14.270  1.00  0.00            
ATOM     37  O9  ACD     1      15.350  22.550  13.020  1.00  0.00            
ATOM     38  H18 ACD     1      16.060  22.820  13.610  1.00  0.00            
ATOM     39  C12 ACD     1      15.540  20.170  13.940  1.00  0.00            
ATOM     40  H19 ACD     1      16.160  19.950  13.050  1.00  0.00            
ATOM     41  O10 ACD     1      16.590  20.530  14.840  1.00  0.00            
ATOM     42  H20 ACD     1      16.230  20.700  15.720  1.00  0.00            
ATOM     43  C13 ACD     1      14.750  19.060  14.460  1.00  0.00            
ATOM     44  H21 ACD     1      15.400  18.220  14.710  1.00  0.00            
ATOM     45  O11 ACD     1      13.910  18.660  13.450  1.00  0.00            
ATOM     46  C14 ACD     1      13.010  19.680  12.910  1.00  0.00            
ATOM     47  H22 ACD     1      12.290  20.040  13.660  1.00  0.00            
ATOM     48  C15 ACD     1      12.100  19.010  11.950  1.00  0.00            
ATOM     49  H23 ACD     1      11.630  18.140  12.430  1.00  0.00            
ATOM     50  H24 ACD     1      11.320  19.660  11.530  1.00  0.00            
ATOM     51  O12 ACD     1      12.850  18.440  10.880  1.00  0.00            
ATOM     52  H25 ACD     1      12.310  18.070  10.170  1.00  0.00            
ATOM     53  O13 ACD     1      13.900  19.430  15.520  1.00  0.00            
ATOM     54  C16 ACD     1      13.650  18.310  16.390  1.00  0.00            
ATOM     55  H26 ACD     1      13.520  17.330  15.910  1.00  0.00            
ATOM     56  C17 ACD     1      14.800  18.280  17.450  1.00  0.00            
ATOM     57  H27 ACD     1      15.060  19.300  17.750  1.00  0.00            
ATOM     58  O14 ACD     1      16.000  17.660  17.030  1.00  0.00            
ATOM     59  H28 ACD     1      16.590  17.610  17.780  1.00  0.00            
ATOM     60  C18 ACD     1      14.350  17.620  18.750  1.00  0.00            
ATOM     61  H29 ACD     1      14.140  16.550  18.610  1.00  0.00            
ATOM     62  O15 ACD     1      15.360  17.840  19.750  1.00  0.00            
ATOM     63  H30 ACD     1      14.900  17.730  20.580  1.00  0.00            
ATOM     64  C19 ACD     1      13.060  18.310  19.290  1.00  0.00            
ATOM     65  H31 ACD     1      12.760  17.830  20.230  1.00  0.00            
ATOM     66  O16 ACD     1      12.020  18.180  18.340  1.00  0.00            
ATOM     67  C20 ACD     1      12.310  18.640  16.990  1.00  0.00            
ATOM     68  H32 ACD     1      12.280  19.730  17.040  1.00  0.00            
ATOM     69  C21 ACD     1      11.260  18.050  16.080  1.00  0.00            
ATOM     70  H33 ACD     1      11.460  18.360  15.050  1.00  0.00            
ATOM     71  H34 ACD     1      11.350  16.960  16.200  1.00  0.00            
ATOM     72  O17 ACD     1       9.960  18.540  16.340  1.00  0.00            
ATOM     73  H35 ACD     1      10.190  19.380  16.740  1.00  0.00            
ATOM     74  O18 ACD     1      13.230  19.710  19.560  1.00  0.00            
ATOM     75  C22 ACD     1      12.800  20.190  20.890  1.00  0.00            
ATOM     76  H36 ACD     1      13.070  19.360  21.570  1.00  0.00            
ATOM     77  C23 ACD     1      13.590  21.480  21.080  1.00  0.00            
ATOM     78  H37 ACD     1      13.630  21.880  20.050  1.00  0.00            
ATOM     79  O19 ACD     1      14.940  21.250  21.560  1.00  0.00            
ATOM     80  H38 ACD     1      14.910  21.060  22.500  1.00  0.00            
ATOM     81  C24 ACD     1      12.950  22.590  21.890  1.00  0.00            
ATOM     82  H39 ACD     1      13.130  22.340  22.940  1.00  0.00            
ATOM     83  O20 ACD     1      13.380  23.900  21.630  1.00  0.00            
ATOM     84  H40 ACD     1      13.020  24.280  20.830  1.00  0.00            
ATOM     85  C25 ACD     1      11.450  22.680  21.520  1.00  0.00            
ATOM     86  H41 ACD     1      10.890  23.330  22.200  1.00  0.00            
ATOM     87  O21 ACD     1      10.930  21.380  21.660  1.00  0.00            
ATOM     88  C26 ACD     1      11.290  20.350  20.780  1.00  0.00            
ATOM     89  H42 ACD     1      10.940  20.560  19.760  1.00  0.00            
ATOM     90  C27 ACD     1      10.390  19.170  21.160  1.00  0.00            
ATOM     91  H43 ACD     1      10.770  18.270  20.660  1.00  0.00            
ATOM     92  H44 ACD     1      10.430  18.850  22.210  1.00  0.00            
ATOM     93  O22 ACD     1       9.080  19.280  20.740  1.00  0.00            
ATOM     94  H45 ACD     1       8.610  20.040  21.110  1.00  0.00            
ATOM     95  O23 ACD     1      11.270  23.210  20.130  1.00  0.00            
ATOM     96  C28 ACD     1      10.530  24.380  20.010  1.00  0.00            
ATOM     97  H46 ACD     1      10.230  24.870  20.950  1.00  0.00            
ATOM     98  C29 ACD     1       9.200  24.070  19.350  1.00  0.00            
ATOM     99  H47 ACD     1       9.290  23.530  18.400  1.00  0.00            
ATOM    100  O24 ACD     1       8.530  25.310  19.000  1.00  0.00            
ATOM    101  C30 ACD     1       8.280  23.180  20.230  1.00  0.00            
ATOM    102  H48 ACD     1       7.290  23.010  19.780  1.00  0.00            
ATOM    103  H49 ACD     1       8.870  22.260  20.310  1.00  0.00            
ATOM    104  O25 ACD     1       8.000  23.630  21.580  1.00  0.00            
ATOM    105  H50 ACD     1       7.430  24.410  21.580  1.00  0.00            
ATOM    106  C31 ACD     1      11.370  25.310  19.090  1.00  0.00            
ATOM    107  H51 ACD     1      11.540  24.820  18.120  1.00  0.00            
ATOM    108  O26 ACD     1      12.530  25.640  19.750  1.00  0.00            
ATOM    109  H52 ACD     1      12.890  26.440  19.360  1.00  0.00            
ATOM    110  C32 ACD     1      10.590  26.580  18.580  1.00  0.00            
ATOM    111  H53 ACD     1      10.320  27.170  19.460  1.00  0.00            
ATOM    112  O27 ACD     1      11.310  27.320  17.590  1.00  0.00            
ATOM    113  H54 ACD     1      12.020  27.760  18.070  1.00  0.00            
ATOM    114  C33 ACD     1       9.270  26.090  18.020  1.00  0.00            
ATOM    115  H55 ACD     1       8.670  26.990  17.820  1.00  0.00            
ATOM    116  O28 ACD     1       9.380  25.330  16.850  1.00  0.00            
ATOM    117  C34 ACD     1       8.650  25.710  15.800  1.00  0.00            
ATOM    118  H56 ACD     1       7.850  26.420  16.050  1.00  0.00            
ATOM    119  C35 ACD     1       9.550  26.370  14.710  1.00  0.00            
ATOM    120  H57 ACD     1      10.430  25.720  14.650  1.00  0.00            
ATOM    121  O29 ACD     1       9.910  27.680  15.190  1.00  0.00            
ATOM    122  H58 ACD     1      10.270  27.590  16.080  1.00  0.00            
ATOM    123  C36 ACD     1       8.870  26.430  13.340  1.00  0.00            
ATOM    124  H59 ACD     1       7.990  27.050  13.570  1.00  0.00            
ATOM    125  O30 ACD     1       9.570  27.140  12.320  1.00  0.00            
ATOM    126  H60 ACD     1       9.690  28.020  12.680  1.00  0.00            
ATOM    127  O1  HC9     2      10.150  21.210  17.360  1.00  0.00            
ATOM    128  N1  HC9     2      10.580  21.790  16.410  1.00  0.00            
ATOM    129  O2  HC9     2      10.050  21.680  15.300  1.00  0.00            
ATOM    130  C1  HC9     2      11.880  22.620  16.480  1.00  0.00            
ATOM    131  C2  HC9     2      12.200  23.530  15.420  1.00  0.00            
ATOM    132  C3  HC9     2      13.390  24.240  15.480  1.00  0.00            
ATOM    133  C4  HC9     2      14.250  24.150  16.550  1.00  0.00            
ATOM    134  O3  HC9     2      15.380  24.910  16.690  1.00  0.00            
ATOM    135  C5  HC9     2      13.950  23.240  17.600  1.00  0.00            
ATOM    136  C6  HC9     2      12.830  22.430  17.530  1.00  0.00            
ATOM    137  H1  HC9     2      11.540  23.490  14.560  1.00  0.00            
ATOM    138  H2  HC9     2      13.690  24.790  14.590  1.00  0.00            
ATOM    139  H3  HC9     2      15.830  24.570  17.490  1.00  0.00            
ATOM    140  H4  HC9     2      14.620  23.130  18.450  1.00  0.00            
ATOM    141  H5  HC9     2      12.620  21.760  18.350  1.00  0.00            
TER
ENDMDL
MODEL        1
ATOM      1  H1  ACD     1      37.140  34.140  27.090  1.00  0.00            
ATOM      2  O1  ACD     1      37.000  33.850  26.190  1.00  0.00            
ATOM      3  C1  ACD     1      37.700  32.650  26.000  1.00  0.00            
ATOM      4  H2  ACD     1      37.400  32.050  26.870  1.00  0.00            
ATOM      5  H3  ACD     1      38.770  32.810  26.200  1.00  0.00            
ATOM      6  C2  ACD     1      37.500  31.960  24.570  1.00  0.00            
ATOM      7  H4  ACD     1      38.050  31.010  24.610  1.00  0.00            
ATOM      8  O2  ACD     1      36.080  31.600  24.590  1.00  0.00            
ATOM      9  C3  ACD     1      35.670  30.890  23.360  1.00  0.00            
ATOM     10  H5  ACD     1      34.590  30.720  23.430  1.00  0.00            
ATOM     11  O3  ACD     1      36.260  29.640  23.330  1.00  0.00            
ATOM     12  C4  ACD     1      35.300  28.480  23.560  1.00  0.00            
ATOM     13  H6  ACD     1      34.240  28.680  23.370  1.00  0.00            
ATOM     14  C5  ACD     1      35.880  27.400  22.620  1.00  0.00            
ATOM     15  H7  ACD     1      36.940  27.380  22.890  1.00  0.00            
ATOM     16  O4  ACD     1      35.650  27.850  21.290  1.00  0.00            
ATOM     17  H8  ACD     1      35.530  27.060  20.760  1.00  0.00            
ATOM     18  C6  ACD     1      35.210  26.040  22.940  1.00  0.00            
ATOM     19  H9  ACD     1      34.140  26.110  22.720  1.00  0.00            
ATOM     20  O5  ACD     1      35.700  24.990  22.080  1.00  0.00            
ATOM     21  H10 ACD     1      36.580  24.850  22.420  1.00  0.00            
ATOM     22  C7  ACD     1      35.430  25.660  24.390  1.00  0.00            
ATOM     23  H11 ACD     1      34.890  24.740  24.610  1.00  0.00            
ATOM     24  O6  ACD     1      34.890  26.710  25.100  1.00  0.00            
ATOM     25  C8  ACD     1      35.390  28.050  25.010  1.00  0.00            
ATOM     26  H12 ACD     1      36.400  28.030  25.420  1.00  0.00            
ATOM     27  C9  ACD     1      34.640  29.030  25.970  1.00  0.00            
ATOM     28  H13 ACD     1      34.630  28.580  26.970  1.00  0.00            
ATOM     29  H14 ACD     1      35.140  29.990  26.140  1.00  0.00            
ATOM     30  O7  ACD     1      33.320  29.310  25.520  1.00  0.00            
ATOM     31  H15 ACD     1      32.920  29.770  26.270  1.00  0.00            
ATOM     32  O8  ACD     1      36.830  25.490  24.510  1.00  0.00            
ATOM     33  C10 ACD     1      37.260  24.560  25.470  1.00  0.00            
ATOM     34  H16 ACD     1      36.460  23.820  25.560  1.00  0.00            
ATOM     35  C11 ACD     1      38.530  23.830  24.890  1.00  0.00            
ATOM     36  H17 ACD     1      39.090  24.630  24.380  1.00  0.00            
ATOM     37  O9  ACD     1      38.010  22.790  24.050  1.00  0.00            
ATOM     38  H18 ACD     1      38.180  21.960  24.510  1.00  0.00            
ATOM     39  C12 ACD     1      39.470  23.300  25.980  1.00  0.00            
ATOM     40  H19 ACD     1      38.940  22.470  26.470  1.00  0.00            
ATOM     41  O10 ACD     1      40.760  22.860  25.510  1.00  0.00            
ATOM     42  H20 ACD     1      40.990  22.050  25.980  1.00  0.00            
ATOM     43  C13 ACD     1      39.680  24.270  27.110  1.00  0.00            
ATOM     44  H21 ACD     1      40.320  23.810  27.870  1.00  0.00            
ATOM     45  O11 ACD     1      38.440  24.510  27.660  1.00  0.00            
ATOM     46  C14 ACD     1      37.550  25.240  26.820  1.00  0.00            
ATOM     47  H22 ACD     1      37.940  26.250  26.640  1.00  0.00            
ATOM     48  C15 ACD     1      36.260  25.540  27.690  1.00  0.00            
ATOM     49  H23 ACD     1      35.410  25.970  27.140  1.00  0.00            
ATOM     50  H24 ACD     1      35.900  24.560  28.020  1.00  0.00            
ATOM     51  O12 ACD     1      36.550  26.480  28.690  1.00  0.00            
ATOM     52  H25 ACD     1      37.200  26.100  29.290  1.00  0.00            
ATOM     53  O13 ACD     1      40.290  25.510  26.600  1.00  0.00            
ATOM     54  C16 ACD     1      41.730  25.670  26.850  1.00  0.00            
ATOM     55  H26 ACD     1      42.210  24.790  27.300  1.00  0.00            
ATOM     56  C17 ACD     1      42.510  25.750  25.470  1.00  0.00            
ATOM     57  H27 ACD     1      41.990  26.530  24.890  1.00  0.00            
ATOM     58  O14 ACD     1      42.650  24.500  24.800  1.00  0.00            
ATOM     59  H28 ACD     1      41.850  23.990  24.950  1.00  0.00            
ATOM     60  C18 ACD     1      43.880  26.280  25.780  1.00  0.00            
ATOM     61  H29 ACD     1      44.320  25.500  26.410  1.00  0.00            
ATOM     62  O15 ACD     1      44.620  26.420  24.570  1.00  0.00            
ATOM     63  H30 ACD     1      44.440  25.580  24.160  1.00  0.00            
ATOM     64  C19 ACD     1      43.900  27.530  26.680  1.00  0.00            
ATOM     65  H31 ACD     1      44.980  27.710  26.760  1.00  0.00            
ATOM     66  O16 ACD     1      43.240  27.260  27.970  1.00  0.00            
ATOM     67  C20 ACD     1      41.860  26.880  27.790  1.00  0.00            
ATOM     68  H32 ACD     1      41.390  27.740  27.300  1.00  0.00            
ATOM     69  C21 ACD     1      41.270  26.700  29.180  1.00  0.00            
ATOM     70  H33 ACD     1      41.500  27.600  29.760  1.00  0.00            
ATOM     71  H34 ACD     1      40.170  26.680  29.100  1.00  0.00            
ATOM     72  O17 ACD     1      41.720  25.540  29.840  1.00  0.00            
ATOM     73  H35 ACD     1      42.660  25.370  29.790  1.00  0.00            
ATOM     74  O18 ACD     1      43.390  28.660  26.030  1.00  0.00            
ATOM     75  C22 ACD     1      44.140  29.820  26.200  1.00  0.00            
ATOM     76  H36 ACD     1      45.010  29.680  26.850  1.00  0.00            
ATOM     77  C23 ACD     1      44.660  30.110  24.710  1.00  0.00            
ATOM     78  H37 ACD     1      43.740  29.960  24.140  1.00  0.00            
ATOM     79  O19 ACD     1      45.680  29.100  24.210  1.00  0.00            
ATOM     80  H38 ACD     1      45.270  28.240  24.340  1.00  0.00            
ATOM     81  C24 ACD     1      45.210  31.520  24.430  1.00  0.00            
ATOM     82  H39 ACD     1      46.210  31.490  24.870  1.00  0.00            
ATOM     83  O20 ACD     1      45.240  31.810  23.070  1.00  0.00            
ATOM     84  H40 ACD     1      44.420  32.170  22.720  1.00  0.00            
ATOM     85  C25 ACD     1      44.320  32.540  25.090  1.00  0.00            
ATOM     86  H41 ACD     1      44.820  33.520  25.020  1.00  0.00            
ATOM     87  O21 ACD     1      44.190  32.310  26.480  1.00  0.00            
ATOM     88  C26 ACD     1      43.470  31.090  26.820  1.00  0.00            
ATOM     89  H42 ACD     1      42.460  31.220  26.400  1.00  0.00            
ATOM     90  C27 ACD     1      43.550  30.850  28.370  1.00  0.00            
ATOM     91  H43 ACD     1      42.880  30.040  28.690  1.00  0.00            
ATOM     92  H44 ACD     1      44.560  30.590  28.700  1.00  0.00            
ATOM     93  O22 ACD     1      43.030  32.000  29.040  1.00  0.00            
ATOM     94  H45 ACD     1      43.700  32.670  28.900  1.00  0.00            
ATOM     95  O23 ACD     1      43.090  32.590  24.430  1.00  0.00            
ATOM     96  C28 ACD     1      42.490  33.800  24.100  1.00  0.00            
ATOM     97  H46 ACD     1      43.250  34.590  24.140  1.00  0.00            
ATOM     98  C29 ACD     1      41.290  34.040  25.060  1.00  0.00            
ATOM     99  H47 ACD     1      40.850  33.050  25.240  1.00  0.00            
ATOM    100  O24 ACD     1      40.200  34.770  24.570  1.00  0.00            
ATOM    101  C30 ACD     1      41.750  34.550  26.500  1.00  0.00            
ATOM    102  H48 ACD     1      42.580  33.950  26.890  1.00  0.00            
ATOM    103  H49 ACD     1      42.010  35.610  26.460  1.00  0.00            
ATOM    104  O25 ACD     1      40.640  34.460  27.430  1.00  0.00            
ATOM    105  H50 ACD     1      40.120  35.090  26.920  1.00  0.00            
ATOM    106  C31 ACD     1      42.020  33.540  22.680  1.00  0.00            
ATOM    107  H51 ACD     1      41.570  32.540  22.750  1.00  0.00            
ATOM    108  O26 ACD     1      43.220  33.600  21.800  1.00  0.00            
ATOM    109  H52 ACD     1      43.370  34.530  21.610  1.00  0.00            
ATOM    110  C32 ACD     1      40.880  34.510  22.360  1.00  0.00            
ATOM    111  H53 ACD     1      41.150  35.570  22.430  1.00  0.00            
ATOM    112  O27 ACD     1      40.370  34.250  21.070  1.00  0.00            
ATOM    113  H54 ACD     1      39.750  33.540  21.260  1.00  0.00            
ATOM    114  C33 ACD     1      39.710  34.320  23.310  1.00  0.00            
ATOM    115  H55 ACD     1      38.870  34.980  23.060  1.00  0.00            
ATOM    116  O28 ACD     1      39.310  32.980  23.410  1.00  0.00
[truncated: 1,274,797 more chars]
