# Supplementary material for: Achieving Chemical Accuracy in Cyclodextrin Host–Guest Binding via Integrative Atomistic Modelling
Source: Adv Sci (Weinh). 2025 Dec 14;13(10):e19782. doi: 10.1002/advs.202519782 (PMC12915143; doi:10.1002/advs.202519782)
Supplement: Supplementary file 1 — Supporting Information [file ADVS-13-e19782-s003.zip › all_poses/ACD.HF3.pdb]

MODEL        1
ATOM      1  H1  ACD     1       5.860  15.610  24.320  1.00  0.00            
ATOM      2  O1  ACD     1       5.110  15.340  24.850  1.00  0.00            
ATOM      3  C1  ACD     1       5.480  14.340  25.770  1.00  0.00            
ATOM      4  H2  ACD     1       5.650  13.400  25.240  1.00  0.00            
ATOM      5  H3  ACD     1       4.630  14.180  26.440  1.00  0.00            
ATOM      6  C2  ACD     1       6.730  14.770  26.560  1.00  0.00            
ATOM      7  H4  ACD     1       6.900  13.930  27.250  1.00  0.00            
ATOM      8  O2  ACD     1       7.870  14.840  25.650  1.00  0.00            
ATOM      9  C3  ACD     1       9.060  15.220  26.250  1.00  0.00            
ATOM     10  H5  ACD     1       9.810  15.410  25.480  1.00  0.00            
ATOM     11  O3  ACD     1       9.590  14.190  27.060  1.00  0.00            
ATOM     12  C4  ACD     1      10.730  13.570  26.550  1.00  0.00            
ATOM     13  H6  ACD     1      11.000  13.810  25.510  1.00  0.00            
ATOM     14  C5  ACD     1      12.030  13.890  27.400  1.00  0.00            
ATOM     15  H7  ACD     1      11.890  13.650  28.460  1.00  0.00            
ATOM     16  O4  ACD     1      12.370  15.260  27.140  1.00  0.00            
ATOM     17  H8  ACD     1      12.290  15.560  26.230  1.00  0.00            
ATOM     18  C6  ACD     1      13.170  12.890  27.080  1.00  0.00            
ATOM     19  H9  ACD     1      13.570  13.120  26.080  1.00  0.00            
ATOM     20  O5  ACD     1      14.240  12.940  27.960  1.00  0.00            
ATOM     21  H10 ACD     1      14.020  12.830  28.890  1.00  0.00            
ATOM     22  C7  ACD     1      12.640  11.490  26.920  1.00  0.00            
ATOM     23  H11 ACD     1      13.470  10.890  26.530  1.00  0.00            
ATOM     24  O6  ACD     1      11.530  11.420  26.030  1.00  0.00            
ATOM     25  C8  ACD     1      10.360  12.080  26.460  1.00  0.00            
ATOM     26  H12 ACD     1      10.100  11.710  27.460  1.00  0.00            
ATOM     27  C9  ACD     1       9.260  11.810  25.440  1.00  0.00            
ATOM     28  H13 ACD     1       9.070  10.730  25.400  1.00  0.00            
ATOM     29  H14 ACD     1       8.280  12.260  25.650  1.00  0.00            
ATOM     30  O7  ACD     1       9.560  12.180  24.060  1.00  0.00            
ATOM     31  H15 ACD     1      10.280  11.590  23.810  1.00  0.00            
ATOM     32  O8  ACD     1      12.370  10.970  28.230  1.00  0.00            
ATOM     33  C10 ACD     1      12.350   9.480  28.500  1.00  0.00            
ATOM     34  H16 ACD     1      13.170   9.090  27.890  1.00  0.00            
ATOM     35  C11 ACD     1      12.820   9.290  30.020  1.00  0.00            
ATOM     36  H17 ACD     1      12.290  10.010  30.660  1.00  0.00            
ATOM     37  O9  ACD     1      14.240   9.330  30.140  1.00  0.00            
ATOM     38  H18 ACD     1      14.400   9.610  31.050  1.00  0.00            
ATOM     39  C12 ACD     1      12.200   8.000  30.620  1.00  0.00            
ATOM     40  H19 ACD     1      12.740   7.180  30.120  1.00  0.00            
ATOM     41  O10 ACD     1      12.440   7.950  32.050  1.00  0.00            
ATOM     42  H20 ACD     1      11.880   8.630  32.430  1.00  0.00            
ATOM     43  C13 ACD     1      10.710   7.890  30.360  1.00  0.00            
ATOM     44  H21 ACD     1      10.330   7.060  30.970  1.00  0.00            
ATOM     45  O11 ACD     1      10.580   7.770  28.940  1.00  0.00            
ATOM     46  C14 ACD     1      10.990   8.860  28.070  1.00  0.00            
ATOM     47  H22 ACD     1      10.220   9.640  28.090  1.00  0.00            
ATOM     48  C15 ACD     1      11.060   8.340  26.640  1.00  0.00            
ATOM     49  H23 ACD     1      10.100   7.890  26.380  1.00  0.00            
ATOM     50  H24 ACD     1      11.350   9.170  25.980  1.00  0.00            
ATOM     51  O12 ACD     1      12.090   7.330  26.480  1.00  0.00            
ATOM     52  H25 ACD     1      12.280   7.180  25.550  1.00  0.00            
ATOM     53  O13 ACD     1      10.050   9.120  30.890  1.00  0.00            
ATOM     54  C16 ACD     1       9.350   9.010  32.160  1.00  0.00            
ATOM     55  H26 ACD     1       9.580   8.060  32.670  1.00  0.00            
ATOM     56  C17 ACD     1       9.800  10.130  33.110  1.00  0.00            
ATOM     57  H27 ACD     1       9.660  11.070  32.560  1.00  0.00            
ATOM     58  O14 ACD     1      11.220   9.840  33.360  1.00  0.00            
ATOM     59  H28 ACD     1      11.580  10.580  33.870  1.00  0.00            
ATOM     60  C18 ACD     1       8.940  10.230  34.380  1.00  0.00            
ATOM     61  H29 ACD     1       9.010   9.280  34.920  1.00  0.00            
ATOM     62  O15 ACD     1       9.310  11.370  35.250  1.00  0.00            
ATOM     63  H30 ACD     1      10.130  11.630  34.820  1.00  0.00            
ATOM     64  C19 ACD     1       7.490  10.360  34.110  1.00  0.00            
ATOM     65  H31 ACD     1       6.740  10.250  34.900  1.00  0.00            
ATOM     66  O16 ACD     1       7.160   9.250  33.230  1.00  0.00            
ATOM     67  C20 ACD     1       7.840   9.140  31.930  1.00  0.00            
ATOM     68  H32 ACD     1       7.700  10.010  31.270  1.00  0.00            
ATOM     69  C21 ACD     1       7.310   7.930  31.200  1.00  0.00            
ATOM     70  H33 ACD     1       6.230   7.980  31.420  1.00  0.00            
ATOM     71  H34 ACD     1       7.580   8.170  30.160  1.00  0.00            
ATOM     72  O17 ACD     1       7.750   6.620  31.740  1.00  0.00            
ATOM     73  H35 ACD     1       7.510   6.600  32.670  1.00  0.00            
ATOM     74  O18 ACD     1       7.180  11.580  33.380  1.00  0.00            
ATOM     75  C22 ACD     1       6.070  12.340  33.860  1.00  0.00            
ATOM     76  H36 ACD     1       5.600  11.900  34.750  1.00  0.00            
ATOM     77  C23 ACD     1       6.500  13.800  34.270  1.00  0.00            
ATOM     78  H37 ACD     1       7.060  14.230  33.430  1.00  0.00            
ATOM     79  O19 ACD     1       7.320  13.760  35.470  1.00  0.00            
ATOM     80  H38 ACD     1       8.100  13.250  35.230  1.00  0.00            
ATOM     81  C24 ACD     1       5.300  14.700  34.550  1.00  0.00            
ATOM     82  H39 ACD     1       4.740  14.410  35.450  1.00  0.00            
ATOM     83  O20 ACD     1       5.650  16.090  34.820  1.00  0.00            
ATOM     84  H40 ACD     1       6.210  16.300  34.070  1.00  0.00            
ATOM     85  C25 ACD     1       4.300  14.550  33.380  1.00  0.00            
ATOM     86  H41 ACD     1       3.410  15.000  33.820  1.00  0.00            
ATOM     87  O21 ACD     1       4.010  13.150  33.080  1.00  0.00            
ATOM     88  C26 ACD     1       5.080  12.370  32.710  1.00  0.00            
ATOM     89  H42 ACD     1       5.540  12.870  31.840  1.00  0.00            
ATOM     90  C27 ACD     1       4.510  11.070  32.330  1.00  0.00            
ATOM     91  H43 ACD     1       3.730  11.270  31.580  1.00  0.00            
ATOM     92  H44 ACD     1       5.340  10.530  31.850  1.00  0.00            
ATOM     93  O22 ACD     1       3.930  10.360  33.420  1.00  0.00            
ATOM     94  H45 ACD     1       3.270  10.900  33.870  1.00  0.00            
ATOM     95  O23 ACD     1       4.750  15.290  32.240  1.00  0.00            
ATOM     96  C28 ACD     1       3.840  15.840  31.310  1.00  0.00            
ATOM     97  H46 ACD     1       2.950  16.340  31.700  1.00  0.00            
ATOM     98  C29 ACD     1       3.340  14.830  30.260  1.00  0.00            
ATOM     99  H47 ACD     1       4.030  13.980  30.180  1.00  0.00            
ATOM    100  O24 ACD     1       3.190  15.340  28.910  1.00  0.00            
ATOM    101  C30 ACD     1       2.010  14.210  30.690  1.00  0.00            
ATOM    102  H48 ACD     1       1.910  13.520  29.850  1.00  0.00            
ATOM    103  H49 ACD     1       2.150  13.530  31.540  1.00  0.00            
ATOM    104  O25 ACD     1       0.900  15.120  30.780  1.00  0.00            
ATOM    105  H50 ACD     1       0.750  15.320  31.710  1.00  0.00            
ATOM    106  C31 ACD     1       4.680  16.960  30.730  1.00  0.00            
ATOM    107  H51 ACD     1       5.730  16.650  30.730  1.00  0.00            
ATOM    108  O26 ACD     1       4.580  18.040  31.650  1.00  0.00            
ATOM    109  H52 ACD     1       5.020  18.800  31.270  1.00  0.00            
ATOM    110  C32 ACD     1       4.210  17.420  29.380  1.00  0.00            
ATOM    111  H53 ACD     1       3.190  17.760  29.550  1.00  0.00            
ATOM    112  O27 ACD     1       4.960  18.550  28.920  1.00  0.00            
ATOM    113  H54 ACD     1       5.810  18.270  28.580  1.00  0.00            
ATOM    114  C33 ACD     1       4.150  16.220  28.430  1.00  0.00            
ATOM    115  H55 ACD     1       3.830  16.520  27.430  1.00  0.00            
ATOM    116  O28 ACD     1       5.410  15.580  28.310  1.00  0.00            
ATOM    117  C34 ACD     1       6.440  15.980  27.390  1.00  0.00            
ATOM    118  H56 ACD     1       6.140  16.880  26.830  1.00  0.00            
ATOM    119  C35 ACD     1       7.680  16.360  28.110  1.00  0.00            
ATOM    120  H57 ACD     1       8.030  15.610  28.830  1.00  0.00            
ATOM    121  O29 ACD     1       7.530  17.640  28.810  1.00  0.00            
ATOM    122  H58 ACD     1       8.400  17.720  29.220  1.00  0.00            
ATOM    123  C36 ACD     1       8.830  16.500  27.060  1.00  0.00            
ATOM    124  H59 ACD     1       8.570  17.310  26.370  1.00  0.00            
ATOM    125  O30 ACD     1      10.030  16.820  27.740  1.00  0.00            
ATOM    126  H60 ACD     1      10.460  16.060  28.120  1.00  0.00            
ATOM    127  O1  HF3     2       7.900   9.980  27.790  1.00  0.00            
ATOM    128  S1  HF3     2       6.910  10.870  28.490  1.00  0.00            
ATOM    129  O2  HF3     2       6.150  10.150  29.480  1.00  0.00            
ATOM    130  O3  HF3     2       6.090  11.650  27.590  1.00  0.00            
ATOM    131  C1  HF3     2       7.730  12.100  29.430  1.00  0.00            
ATOM    132  C2  HF3     2       6.980  13.150  29.920  1.00  0.00            
ATOM    133  C3  HF3     2       7.600  14.170  30.740  1.00  0.00            
ATOM    134  C4  HF3     2       8.950  14.050  31.010  1.00  0.00            
ATOM    135  C5  HF3     2       9.700  15.030  31.790  1.00  0.00            
ATOM    136  C6  HF3     2      11.050  14.890  32.060  1.00  0.00            
ATOM    137  C7  HF3     2      11.800  13.840  31.450  1.00  0.00            
ATOM    138  S2  HF3     2      13.610  13.760  31.660  1.00  0.00            
ATOM    139  O4  HF3     2      14.080  15.110  31.670  1.00  0.00            
ATOM    140  O5  HF3     2      13.970  12.970  30.540  1.00  0.00            
ATOM    141  O6  HF3     2      13.820  13.040  32.920  1.00  0.00            
ATOM    142  C8  HF3     2      11.090  12.920  30.700  1.00  0.00            
ATOM    143  C9  HF3     2       9.690  12.950  30.540  1.00  0.00            
ATOM    144  C10 HF3     2       9.080  11.980  29.830  1.00  0.00            
ATOM    145  H1  HF3     2       5.990  13.400  29.550  1.00  0.00            
ATOM    146  H2  HF3     2       7.030  15.010  31.140  1.00  0.00            
ATOM    147  H3  HF3     2       9.120  15.860  32.180  1.00  0.00            
ATOM    148  H4  HF3     2      11.510  15.670  32.670  1.00  0.00            
ATOM    149  H5  HF3     2      11.690  12.160  30.220  1.00  0.00            
ATOM    150  H6  HF3     2       9.760  11.240  29.430  1.00  0.00            
TER
ENDMDL
MODEL        1
ATOM      1  H1  ACD     1       6.350  15.880  23.670  1.00  0.00            
ATOM      2  O1  ACD     1       6.490  16.640  23.110  1.00  0.00            
ATOM      3  C1  ACD     1       6.710  17.780  23.930  1.00  0.00            
ATOM      4  H2  ACD     1       5.790  18.070  24.460  1.00  0.00            
ATOM      5  H3  ACD     1       6.840  18.600  23.210  1.00  0.00            
ATOM      6  C2  ACD     1       7.910  17.670  24.890  1.00  0.00            
ATOM      7  H4  ACD     1       7.740  16.940  25.700  1.00  0.00            
ATOM      8  O2  ACD     1       9.060  17.370  24.050  1.00  0.00            
ATOM      9  C3  ACD     1      10.360  17.450  24.450  1.00  0.00            
ATOM     10  H5  ACD     1      11.050  17.520  23.610  1.00  0.00            
ATOM     11  O3  ACD     1      10.690  16.340  25.300  1.00  0.00            
ATOM     12  C4  ACD     1      11.360  15.220  24.680  1.00  0.00            
ATOM     13  H6  ACD     1      11.880  15.590  23.790  1.00  0.00            
ATOM     14  C5  ACD     1      12.500  14.750  25.550  1.00  0.00            
ATOM     15  H7  ACD     1      12.200  15.140  26.530  1.00  0.00            
ATOM     16  O4  ACD     1      13.640  15.450  25.200  1.00  0.00            
ATOM     17  H8  ACD     1      14.440  15.140  25.620  1.00  0.00            
ATOM     18  C6  ACD     1      12.730  13.230  25.650  1.00  0.00            
ATOM     19  H9  ACD     1      13.230  12.970  24.710  1.00  0.00            
ATOM     20  O5  ACD     1      13.420  12.790  26.870  1.00  0.00            
ATOM     21  H10 ACD     1      13.020  13.250  27.610  1.00  0.00            
ATOM     22  C7  ACD     1      11.380  12.480  25.650  1.00  0.00            
ATOM     23  H11 ACD     1      11.510  11.390  25.710  1.00  0.00            
ATOM     24  O6  ACD     1      10.830  12.740  24.390  1.00  0.00            
ATOM     25  C8  ACD     1      10.370  14.110  24.240  1.00  0.00            
ATOM     26  H12 ACD     1       9.490  14.220  24.900  1.00  0.00            
ATOM     27  C9  ACD     1       9.970  14.280  22.800  1.00  0.00            
ATOM     28  H13 ACD     1       9.570  13.300  22.520  1.00  0.00            
ATOM     29  H14 ACD     1       9.090  14.930  22.710  1.00  0.00            
ATOM     30  O7  ACD     1      10.930  14.520  21.770  1.00  0.00            
ATOM     31  H15 ACD     1      11.740  14.070  22.030  1.00  0.00            
ATOM     32  O8  ACD     1      10.530  12.780  26.730  1.00  0.00            
ATOM     33  C10 ACD     1      10.490  11.880  27.900  1.00  0.00            
ATOM     34  H16 ACD     1      11.300  11.140  27.900  1.00  0.00            
ATOM     35  C11 ACD     1      10.690  12.840  29.150  1.00  0.00            
ATOM     36  H17 ACD     1      10.120  13.760  28.930  1.00  0.00            
ATOM     37  O9  ACD     1      12.000  13.310  29.260  1.00  0.00            
ATOM     38  H18 ACD     1      12.120  13.630  30.160  1.00  0.00            
ATOM     39  C12 ACD     1      10.320  12.140  30.440  1.00  0.00            
ATOM     40  H19 ACD     1      10.900  11.200  30.470  1.00  0.00            
ATOM     41  O10 ACD     1      10.550  12.990  31.640  1.00  0.00            
ATOM     42  H20 ACD     1       9.670  13.320  31.820  1.00  0.00            
ATOM     43  C13 ACD     1       8.930  11.630  30.320  1.00  0.00            
ATOM     44  H21 ACD     1       8.660  10.890  31.080  1.00  0.00            
ATOM     45  O11 ACD     1       8.830  10.730  29.280  1.00  0.00            
ATOM     46  C14 ACD     1       9.150  11.200  28.000  1.00  0.00            
ATOM     47  H22 ACD     1       8.400  11.880  27.580  1.00  0.00            
ATOM     48  C15 ACD     1       9.110   9.980  27.050  1.00  0.00            
ATOM     49  H23 ACD     1       8.140   9.480  27.170  1.00  0.00            
ATOM     50  H24 ACD     1       9.160  10.370  26.030  1.00  0.00            
ATOM     51  O12 ACD     1      10.140   8.980  27.210  1.00  0.00            
ATOM     52  H25 ACD     1      10.000   8.600  28.080  1.00  0.00            
ATOM     53  O13 ACD     1       7.960  12.630  30.280  1.00  0.00            
ATOM     54  C16 ACD     1       6.880  12.540  31.100  1.00  0.00            
ATOM     55  H26 ACD     1       6.900  11.660  31.760  1.00  0.00            
ATOM     56  C17 ACD     1       6.970  13.840  31.890  1.00  0.00            
ATOM     57  H27 ACD     1       7.060  14.730  31.250  1.00  0.00            
ATOM     58  O14 ACD     1       8.160  13.870  32.710  1.00  0.00            
ATOM     59  H28 ACD     1       8.320  14.680  33.200  1.00  0.00            
ATOM     60  C18 ACD     1       5.650  13.810  32.720  1.00  0.00            
ATOM     61  H29 ACD     1       5.540  12.850  33.250  1.00  0.00            
ATOM     62  O15 ACD     1       5.510  14.930  33.640  1.00  0.00            
ATOM     63  H30 ACD     1       4.860  15.530  33.260  1.00  0.00            
ATOM     64  C19 ACD     1       4.410  13.750  31.930  1.00  0.00            
ATOM     65  H31 ACD     1       3.610  13.640  32.670  1.00  0.00            
ATOM     66  O16 ACD     1       4.440  12.680  30.990  1.00  0.00            
ATOM     67  C20 ACD     1       5.640  12.540  30.190  1.00  0.00            
ATOM     68  H32 ACD     1       5.650  13.390  29.490  1.00  0.00            
ATOM     69  C21 ACD     1       5.470  11.320  29.280  1.00  0.00            
ATOM     70  H33 ACD     1       4.560  11.360  28.670  1.00  0.00            
ATOM     71  H34 ACD     1       6.280  11.150  28.560  1.00  0.00            
ATOM     72  O17 ACD     1       5.390  10.160  30.050  1.00  0.00            
ATOM     73  H35 ACD     1       4.570  10.160  30.560  1.00  0.00            
ATOM     74  O18 ACD     1       4.330  14.910  31.100  1.00  0.00            
ATOM     75  C22 ACD     1       3.070  15.570  31.090  1.00  0.00            
ATOM     76  H36 ACD     1       2.350  15.010  31.700  1.00  0.00            
ATOM     77  C23 ACD     1       3.310  17.020  31.750  1.00  0.00            
ATOM     78  H37 ACD     1       4.300  17.390  31.430  1.00  0.00            
ATOM     79  O19 ACD     1       3.180  16.820  33.170  1.00  0.00            
ATOM     80  H38 ACD     1       3.410  17.640  33.620  1.00  0.00            
ATOM     81  C24 ACD     1       2.370  18.030  31.220  1.00  0.00            
ATOM     82  H39 ACD     1       1.410  17.770  31.700  1.00  0.00            
ATOM     83  O20 ACD     1       2.800  19.340  31.550  1.00  0.00            
ATOM     84  H40 ACD     1       3.630  19.430  31.070  1.00  0.00            
ATOM     85  C25 ACD     1       2.230  17.960  29.680  1.00  0.00            
ATOM     86  H41 ACD     1       1.510  18.720  29.350  1.00  0.00            
ATOM     87  O21 ACD     1       1.770  16.710  29.340  1.00  0.00            
ATOM     88  C26 ACD     1       2.590  15.560  29.610  1.00  0.00            
ATOM     89  H42 ACD     1       3.530  15.590  29.040  1.00  0.00            
ATOM     90  C27 ACD     1       1.900  14.320  29.110  1.00  0.00            
ATOM     91  H43 ACD     1       1.480  14.470  28.110  1.00  0.00            
ATOM     92  H44 ACD     1       2.520  13.410  29.070  1.00  0.00            
ATOM     93  O22 ACD     1       0.800  14.050  29.970  1.00  0.00            
ATOM     94  H45 ACD     1       0.250  14.840  30.010  1.00  0.00            
ATOM     95  O23 ACD     1       3.560  18.180  29.010  1.00  0.00            
ATOM     96  C28 ACD     1       3.930  19.340  28.310  1.00  0.00            
ATOM     97  H46 ACD     1       3.130  20.090  28.390  1.00  0.00            
ATOM     98  C29 ACD     1       4.190  19.010  26.870  1.00  0.00            
ATOM     99  H47 ACD     1       4.800  18.100  26.940  1.00  0.00            
ATOM    100  O24 ACD     1       5.010  20.020  26.300  1.00  0.00            
ATOM    101  C30 ACD     1       2.910  18.770  26.140  1.00  0.00            
ATOM    102  H48 ACD     1       3.150  18.290  25.180  1.00  0.00            
ATOM    103  H49 ACD     1       2.440  17.960  26.700  1.00  0.00            
ATOM    104  O25 ACD     1       2.070  19.970  26.010  1.00  0.00            
ATOM    105  H50 ACD     1       1.150  19.780  26.220  1.00  0.00            
ATOM    106  C31 ACD     1       5.200  19.870  29.090  1.00  0.00            
ATOM    107  H51 ACD     1       5.770  18.970  29.380  1.00  0.00            
ATOM    108  O26 ACD     1       4.700  20.540  30.260  1.00  0.00            
ATOM    109  H52 ACD     1       4.130  21.280  30.030  1.00  0.00            
ATOM    110  C32 ACD     1       6.100  20.810  28.240  1.00  0.00            
ATOM    111  H53 ACD     1       5.580  21.770  28.120  1.00  0.00            
ATOM    112  O27 ACD     1       7.370  21.070  28.790  1.00  0.00            
ATOM    113  H54 ACD     1       7.910  20.400  28.360  1.00  0.00            
ATOM    114  C33 ACD     1       6.290  20.280  26.820  1.00  0.00            
ATOM    115  H55 ACD     1       6.680  21.070  26.170  1.00  0.00            
ATOM    116  O28 ACD     1       7.130  19.110  26.740  1.00  0.00            
ATOM    117  C34 ACD     1       8.060  19.000  25.660  1.00  0.00            
ATOM    118  H56 ACD     1       7.950  19.860  24.970  1.00  0.00            
ATOM    119  C35 ACD     1       9.500  19.140  26.250  1.00  0.00            
ATOM    120  H57 ACD     1       9.620  18.470  27.110  1.00  0.00            
ATOM    121  O29 ACD     1       9.640  20.490  26.790  1.00  0.00            
ATOM    122  H58 ACD     1       9.530  21.110  26.070  1.00  0.00            
ATOM    123  C36 ACD     1      10.600  18.790  25.150  1.00  0.00            
ATOM    124  H59 ACD     1      10.500  19.590  24.410  1.00  0.00            
ATOM    125  O30 ACD     1      11.920  18.640  25.760  1.00  0.00            
ATOM    126  H60 ACD     1      12.090  17.700  25.850  1.00  0.00            
ATOM    127  O1  HF3     2       5.950  14.520  24.700  1.00  0.00            
ATOM    128  S1  HF3     2       6.430  13.660  25.790  1.00  0.00            
ATOM    129  O2  HF3     2       7.600  12.910  25.400  1.00  0.00            
ATOM    130  O3  HF3     2       5.450  12.810  26.400  1.00  0.00            
ATOM    131  C1  HF3     2       6.910  14.740  27.140  1.00  0.00            
ATOM    132  C2  HF3     2       5.900  15.250  27.940  1.00  0.00            
ATOM    133  C3  HF3     2       6.270  16.100  28.990  1.00  0.00            
ATOM    134  C4  HF3     2       7.580  16.390  29.300  1.00  0.00            
ATOM    135  C5  HF3     2       8.060  17.070  30.450  1.00  0.00            
ATOM    136  C6  HF3     2       9.450  17.380  30.590  1.00  0.00            
ATOM    137  C7  HF3     2      10.470  16.930  29.690  1.00  0.00            
ATOM    138  S2  HF3     2      12.220  17.280  29.930  1.00  0.00            
ATOM    139  O4  HF3     2      12.690  17.450  28.540  1.00  0.00            
ATOM    140  O5  HF3     2      12.680  16.130  30.630  1.00  0.00            
ATOM    141  O6  HF3     2      12.250  18.520  30.650  1.00  0.00            
ATOM    142  C8  HF3     2       9.960  16.180  28.680  1.00  0.00            
ATOM    143  C9  HF3     2       8.610  15.920  28.440  1.00  0.00            
ATOM    144  C10 HF3     2       8.260  15.080  27.350  1.00  0.00            
ATOM    145  H1  HF3     2       4.850  15.070  27.710  1.00  0.00            
ATOM    146  H2  HF3     2       5.500  16.560  29.610  1.00  0.00            
ATOM    147  H3  HF3     2       7.420  17.410  31.260  1.00  0.00            
ATOM    148  H4  HF3     2       9.700  18.030  31.430  1.00  0.00            
ATOM    149  H5  HF3     2      10.590  15.860  27.850  1.00  0.00            
ATOM    150  H6  HF3     2       9.120  14.690  26.820  1.00  0.00            
TER
ENDMDL
MODEL        1
ATOM      1  H1  ACD     1       6.120  18.010  19.580  1.00  0.00            
ATOM      2  O1  ACD     1       5.170  17.930  19.430  1.00  0.00            
ATOM      3  C1  ACD     1       4.950  16.610  19.880  1.00  0.00            
ATOM      4  H2  ACD     1       5.130  15.890  19.060  1.00  0.00            
ATOM      5  H3  ACD     1       3.880  16.450  20.030  1.00  0.00            
ATOM      6  C2  ACD     1       5.900  16.320  21.080  1.00  0.00            
ATOM      7  H4  ACD     1       5.830  15.270  21.370  1.00  0.00            
ATOM      8  O2  ACD     1       7.250  16.480  20.610  1.00  0.00            
ATOM      9  C3  ACD     1       8.230  16.080  21.600  1.00  0.00            
ATOM     10  H5  ACD     1       9.180  16.270  21.090  1.00  0.00            
ATOM     11  O3  ACD     1       8.250  14.670  21.970  1.00  0.00            
ATOM     12  C4  ACD     1       9.020  13.820  21.040  1.00  0.00            
ATOM     13  H6  ACD     1       9.260  14.400  20.140  1.00  0.00            
ATOM     14  C5  ACD     1      10.350  13.470  21.690  1.00  0.00            
ATOM     15  H7  ACD     1      10.150  13.320  22.750  1.00  0.00            
ATOM     16  O4  ACD     1      11.320  14.530  21.520  1.00  0.00            
ATOM     17  H8  ACD     1      11.540  14.710  20.600  1.00  0.00            
ATOM     18  C6  ACD     1      10.930  12.170  21.160  1.00  0.00            
ATOM     19  H9  ACD     1      11.410  12.450  20.210  1.00  0.00            
ATOM     20  O5  ACD     1      11.950  11.670  22.000  1.00  0.00            
ATOM     21  H10 ACD     1      11.590  11.820  22.880  1.00  0.00            
ATOM     22  C7  ACD     1       9.940  11.020  21.040  1.00  0.00            
ATOM     23  H11 ACD     1      10.380  10.150  20.540  1.00  0.00            
ATOM     24  O6  ACD     1       8.950  11.480  20.200  1.00  0.00            
ATOM     25  C8  ACD     1       8.180  12.630  20.730  1.00  0.00            
ATOM     26  H12 ACD     1       7.570  12.310  21.590  1.00  0.00            
ATOM     27  C9  ACD     1       7.160  12.980  19.640  1.00  0.00            
ATOM     28  H13 ACD     1       6.570  12.110  19.340  1.00  0.00            
ATOM     29  H14 ACD     1       6.530  13.760  20.080  1.00  0.00            
ATOM     30  O7  ACD     1       7.860  13.420  18.450  1.00  0.00            
ATOM     31  H15 ACD     1       8.070  12.570  18.050  1.00  0.00            
ATOM     32  O8  ACD     1       9.470  10.720  22.360  1.00  0.00            
ATOM     33  C10 ACD     1       9.270   9.370  22.800  1.00  0.00            
ATOM     34  H16 ACD     1       9.850   8.720  22.130  1.00  0.00            
ATOM     35  C11 ACD     1       9.860   9.410  24.260  1.00  0.00            
ATOM     36  H17 ACD     1       9.430  10.260  24.800  1.00  0.00            
ATOM     37  O9  ACD     1      11.280   9.450  24.280  1.00  0.00            
ATOM     38  H18 ACD     1      11.540  10.360  24.420  1.00  0.00            
ATOM     39  C12 ACD     1       9.240   8.250  25.130  1.00  0.00            
ATOM     40  H19 ACD     1       9.640   7.320  24.720  1.00  0.00            
ATOM     41  O10 ACD     1       9.450   8.530  26.500  1.00  0.00            
ATOM     42  H20 ACD     1       9.220   7.710  26.950  1.00  0.00            
ATOM     43  C13 ACD     1       7.690   8.210  24.910  1.00  0.00            
ATOM     44  H21 ACD     1       7.200   7.390  25.440  1.00  0.00            
ATOM     45  O11 ACD     1       7.350   7.920  23.540  1.00  0.00            
ATOM     46  C14 ACD     1       7.790   8.970  22.640  1.00  0.00            
ATOM     47  H22 ACD     1       7.080   9.800  22.760  1.00  0.00            
ATOM     48  C15 ACD     1       7.400   8.610  21.210  1.00  0.00            
ATOM     49  H23 ACD     1       6.310   8.540  21.180  1.00  0.00            
ATOM     50  H24 ACD     1       7.670   9.390  20.480  1.00  0.00            
ATOM     51  O12 ACD     1       7.970   7.420  20.670  1.00  0.00            
ATOM     52  H25 ACD     1       7.780   6.840  21.400  1.00  0.00            
ATOM     53  O13 ACD     1       7.130   9.400  25.340  1.00  0.00            
ATOM     54  C16 ACD     1       6.390   9.450  26.550  1.00  0.00            
ATOM     55  H26 ACD     1       6.460   8.490  27.060  1.00  0.00            
ATOM     56  C17 ACD     1       6.830  10.560  27.490  1.00  0.00            
ATOM     57  H27 ACD     1       6.770  11.530  26.990  1.00  0.00            
ATOM     58  O14 ACD     1       8.170  10.270  27.990  1.00  0.00            
ATOM     59  H28 ACD     1       8.680   9.820  27.310  1.00  0.00            
ATOM     60  C18 ACD     1       5.860  10.770  28.700  1.00  0.00            
ATOM     61  H29 ACD     1       5.910   9.940  29.420  1.00  0.00            
ATOM     62  O15 ACD     1       6.230  11.980  29.310  1.00  0.00            
ATOM     63  H30 ACD     1       7.180  12.050  29.300  1.00  0.00            
ATOM     64  C19 ACD     1       4.470  10.930  28.160  1.00  0.00            
ATOM     65  H31 ACD     1       3.710  10.910  28.950  1.00  0.00            
ATOM     66  O16 ACD     1       4.130   9.870  27.270  1.00  0.00            
ATOM     67  C20 ACD     1       4.970   9.610  26.140  1.00  0.00            
ATOM     68  H32 ACD     1       4.950  10.480  25.470  1.00  0.00            
ATOM     69  C21 ACD     1       4.410   8.420  25.310  1.00  0.00            
ATOM     70  H33 ACD     1       3.330   8.550  25.150  1.00  0.00            
ATOM     71  H34 ACD     1       4.860   8.560  24.320  1.00  0.00            
ATOM     72  O17 ACD     1       4.660   7.160  25.930  1.00  0.00            
ATOM     73  H35 ACD     1       4.100   7.100  26.710  1.00  0.00            
ATOM     74  O18 ACD     1       4.320  12.140  27.440  1.00  0.00            
ATOM     75  C22 ACD     1       3.200  13.070  27.890  1.00  0.00            
ATOM     76  H36 ACD     1       2.620  12.650  28.720  1.00  0.00            
ATOM     77  C23 ACD     1       3.810  14.230  28.560  1.00  0.00            
ATOM     78  H37 ACD     1       4.630  14.660  27.970  1.00  0.00            
ATOM     79  O19 ACD     1       4.440  13.830  29.740  1.00  0.00            
ATOM     80  H38 ACD     1       5.070  13.140  29.520  1.00  0.00            
ATOM     81  C24 ACD     1       2.770  15.340  28.790  1.00  0.00            
ATOM     82  H39 ACD     1       2.160  15.100  29.660  1.00  0.00            
ATOM     83  O20 ACD     1       3.280  16.600  29.270  1.00  0.00            
ATOM     84  H40 ACD     1       3.670  17.020  28.500  1.00  0.00            
ATOM     85  C25 ACD     1       1.950  15.680  27.560  1.00  0.00            
ATOM     86  H41 ACD     1       1.140  16.340  27.900  1.00  0.00            
ATOM     87  O21 ACD     1       1.300  14.530  27.060  1.00  0.00            
ATOM     88  C26 ACD     1       2.220  13.440  26.730  1.00  0.00            
ATOM     89  H42 ACD     1       2.820  13.750  25.870  1.00  0.00            
ATOM     90  C27 ACD     1       1.300  12.250  26.270  1.00  0.00            
ATOM     91  H43 ACD     1       0.700  12.660  25.450  1.00  0.00            
ATOM     92  H44 ACD     1       1.920  11.440  25.860  1.00  0.00            
ATOM     93  O22 ACD     1       0.470  11.850  27.390  1.00  0.00            
ATOM     94  H45 ACD     1      -0.340  11.470  27.040  1.00  0.00            
ATOM     95  O23 ACD     1       2.920  16.240  26.610  1.00  0.00            
ATOM     96  C28 ACD     1       2.400  17.240  25.650  1.00  0.00            
ATOM     97  H46 ACD     1       1.610  17.850  26.120  1.00  0.00            
ATOM     98  C29 ACD     1       1.790  16.540  24.410  1.00  0.00            
ATOM     99  H47 ACD     1       2.360  15.600  24.370  1.00  0.00            
ATOM    100  O24 ACD     1       2.040  17.190  23.140  1.00  0.00            
ATOM    101  C30 ACD     1       0.300  16.180  24.460  1.00  0.00            
ATOM    102  H48 ACD     1       0.020  15.500  23.640  1.00  0.00            
ATOM    103  H49 ACD     1       0.070  15.640  25.390  1.00  0.00            
ATOM    104  O25 ACD     1      -0.470  17.400  24.300  1.00  0.00            
ATOM    105  H50 ACD     1      -0.310  17.730  23.410  1.00  0.00            
ATOM    106  C31 ACD     1       3.560  18.260  25.340  1.00  0.00            
ATOM    107  H51 ACD     1       4.470  17.660  25.220  1.00  0.00            
ATOM    108  O26 ACD     1       3.770  19.220  26.420  1.00  0.00            
ATOM    109  H52 ACD     1       3.040  19.840  26.540  1.00  0.00            
ATOM    110  C32 ACD     1       3.380  18.920  23.930  1.00  0.00            
ATOM    111  H53 ACD     1       2.410  19.430  23.970  1.00  0.00            
ATOM    112  O27 ACD     1       4.410  19.840  23.610  1.00  0.00            
ATOM    113  H54 ACD     1       5.240  19.430  23.860  1.00  0.00            
ATOM    114  C33 ACD     1       3.290  17.760  22.830  1.00  0.00            
ATOM    115  H55 ACD     1       3.100  18.240  21.860  1.00  0.00            
ATOM    116  O28 ACD     1       4.320  16.850  22.930  1.00  0.00            
ATOM    117  C34 ACD     1       5.570  17.300  22.220  1.00  0.00            
ATOM    118  H56 ACD     1       5.520  18.330  21.830  1.00  0.00            
ATOM    119  C35 ACD     1       6.670  17.220  23.330  1.00  0.00            
ATOM    120  H57 ACD     1       6.330  16.390  23.970  1.00  0.00            
ATOM    121  O29 ACD     1       6.680  18.340  24.210  1.00  0.00            
ATOM    122  H58 ACD     1       7.560  18.420  24.590  1.00  0.00            
ATOM    123  C36 ACD     1       8.130  17.090  22.820  1.00  0.00            
ATOM    124  H59 ACD     1       8.470  18.060  22.460  1.00  0.00            
ATOM    125  O30 ACD     1       9.110  16.640  23.750  1.00  0.00            
ATOM    126  H60 ACD     1       9.090  15.680  23.790  1.00  0.00            
ATOM    127  O1  HF3     2       2.880  12.940  23.440  1.00  0.00            
ATOM    128  S1  HF3     2       4.230  12.410  23.130  1.00  0.00            
ATOM    129  O2  HF3     2       4.690  12.750  21.810  1.00  0.00            
ATOM    130  O3  HF3     2       4.390  10.960  23.270  1.00  0.00            
ATOM    131  C1  HF3     2       5.420  13.280  24.180  1.00  0.00            
ATOM    132  C2  HF3     2       5.110  14.440  24.920  1.00  0.00            
ATOM    133  C3  HF3     2       6.020  15.050  25.780  1.00  0.00            
ATOM    134  C4  HF3     2       7.390  14.560  25.800  1.00  0.00            
ATOM    135  C5  HF3     2       8.370  15.220  26.610  1.00  0.00            
ATOM    136  C6  HF3     2       9.690  14.680  26.630  1.00  0.00            
ATOM    137  C7  HF3     2      10.130  13.660  25.790  1.00  0.00            
ATOM    138  S2  HF3     2      11.870  13.090  25.670  1.00  0.00            
ATOM    139  O4  HF3     2      12.600  14.350  25.410  1.00  0.00            
ATOM    140  O5  HF3     2      11.910  12.080  24.650  1.00  0.00            
ATOM    141  O6  HF3     2      12.060  12.560  27.030  1.00  0.00            
ATOM    142  C8  HF3     2       9.130  13.050  24.970  1.00  0.00            
ATOM    143  C9  HF3     2       7.770  13.480  25.020  1.00  0.00            
ATOM    144  C10 HF3     2       6.770  12.830  24.270  1.00  0.00            
ATOM    145  H1  HF3     2       4.120  14.900  24.920  1.00  0.00            
ATOM    146  H2  HF3     2       5.820  15.990  26.280  1.00  0.00            
ATOM    147  H3  HF3     2       8.120  16.160  27.100  1.00  0.00            
ATOM    148  H4  HF3     2      10.440  15.220  27.190  1.00  0.00            
ATOM    149  H5  HF3     2       9.390  12.220  24.320  1.00  0.00            
ATOM    150  H6  HF3     2       7.060  11.950  23.700  1.00  0.00            
TER
ENDMDL
MODEL        1
ATOM      1  H1  ACD     1       5.420  14.250  27.140  1.00  0.00            
ATOM      2  O1  ACD     1       5.830  15.030  27.520  1.00  0.00            
ATOM      3  C1  ACD     1       7.250  14.970  27.370  1.00  0.00            
ATOM      4  H2  ACD     1       7.550  15.270  26.350  1.00  0.00            
ATOM      5  H3  ACD     1       7.560  13.910  27.410  1.00  0.00            
ATOM      6  C2  ACD     1       7.930  15.570  28.550  1.00  0.00            
ATOM      7  H4  ACD     1       8.880  15.040  28.670  1.00  0.00            
ATOM      8  O2  ACD     1       8.230  16.920  28.420  1.00  0.00            
ATOM      9  C3  ACD     1       9.130  17.450  29.430  1.00  0.00            
ATOM     10  H5  ACD     1       9.140  18.530  29.250  1.00  0.00            
ATOM     11  O3  ACD     1      10.460  16.900  29.390  1.00  0.00            
ATOM     12  C4  ACD     1      11.440  17.720  28.750  1.00  0.00            
ATOM     13  H6  ACD     1      10.930  18.470  28.130  1.00  0.00            
ATOM     14  C5  ACD     1      12.200  18.540  29.800  1.00  0.00            
ATOM     15  H7  ACD     1      12.120  17.910  30.700  1.00  0.00            
ATOM     16  O4  ACD     1      11.470  19.770  30.020  1.00  0.00            
ATOM     17  H8  ACD     1      11.780  20.170  30.830  1.00  0.00            
ATOM     18  C6  ACD     1      13.690  18.950  29.400  1.00  0.00            
ATOM     19  H9  ACD     1      13.540  19.810  28.730  1.00  0.00            
ATOM     20  O5  ACD     1      14.520  19.380  30.480  1.00  0.00            
ATOM     21  H10 ACD     1      14.510  18.620  31.070  1.00  0.00            
ATOM     22  C7  ACD     1      14.300  17.710  28.620  1.00  0.00            
ATOM     23  H11 ACD     1      15.290  17.960  28.220  1.00  0.00            
ATOM     24  O6  ACD     1      13.490  17.360  27.500  1.00  0.00            
ATOM     25  C8  ACD     1      12.240  16.800  27.800  1.00  0.00            
ATOM     26  H12 ACD     1      12.440  15.800  28.200  1.00  0.00            
ATOM     27  C9  ACD     1      11.430  16.540  26.570  1.00  0.00            
ATOM     28  H13 ACD     1      11.950  15.750  26.000  1.00  0.00            
ATOM     29  H14 ACD     1      10.470  16.070  26.820  1.00  0.00            
ATOM     30  O7  ACD     1      11.210  17.770  25.860  1.00  0.00            
ATOM     31  H15 ACD     1      12.060  17.970  25.450  1.00  0.00            
ATOM     32  O8  ACD     1      14.420  16.630  29.560  1.00  0.00            
ATOM     33  C10 ACD     1      15.680  15.900  29.650  1.00  0.00            
ATOM     34  H16 ACD     1      16.490  16.600  29.410  1.00  0.00            
ATOM     35  C11 ACD     1      15.770  15.490  31.130  1.00  0.00            
ATOM     36  H17 ACD     1      14.780  15.150  31.470  1.00  0.00            
ATOM     37  O9  ACD     1      16.170  16.670  31.910  1.00  0.00            
ATOM     38  H18 ACD     1      16.270  16.450  32.840  1.00  0.00            
ATOM     39  C12 ACD     1      16.700  14.380  31.310  1.00  0.00            
ATOM     40  H19 ACD     1      17.660  14.700  30.870  1.00  0.00            
ATOM     41  O10 ACD     1      16.670  14.060  32.720  1.00  0.00            
ATOM     42  H20 ACD     1      15.770  13.820  32.960  1.00  0.00            
ATOM     43  C13 ACD     1      16.260  13.160  30.490  1.00  0.00            
ATOM     44  H21 ACD     1      16.910  12.290  30.660  1.00  0.00            
ATOM     45  O11 ACD     1      16.350  13.520  29.150  1.00  0.00            
ATOM     46  C14 ACD     1      15.520  14.650  28.710  1.00  0.00            
ATOM     47  H22 ACD     1      14.470  14.340  28.760  1.00  0.00            
ATOM     48  C15 ACD     1      15.820  14.900  27.250  1.00  0.00            
ATOM     49  H23 ACD     1      16.050  13.980  26.700  1.00  0.00            
ATOM     50  H24 ACD     1      15.090  15.490  26.690  1.00  0.00            
ATOM     51  O12 ACD     1      17.000  15.690  27.230  1.00  0.00            
ATOM     52  H25 ACD     1      16.880  16.080  26.360  1.00  0.00            
ATOM     53  O13 ACD     1      14.970  12.760  30.840  1.00  0.00            
ATOM     54  C16 ACD     1      14.880  11.800  31.870  1.00  0.00            
ATOM     55  H26 ACD     1      15.800  11.700  32.460  1.00  0.00            
ATOM     56  C17 ACD     1      13.740  12.210  32.800  1.00  0.00            
ATOM     57  H27 ACD     1      12.820  12.280  32.210  1.00  0.00            
ATOM     58  O14 ACD     1      14.040  13.500  33.410  1.00  0.00            
ATOM     59  H28 ACD     1      13.260  13.800  33.890  1.00  0.00            
ATOM     60  C18 ACD     1      13.390  11.140  33.790  1.00  0.00            
ATOM     61  H29 ACD     1      14.190  10.940  34.520  1.00  0.00            
ATOM     62  O15 ACD     1      12.200  11.400  34.500  1.00  0.00            
ATOM     63  H30 ACD     1      11.400  11.220  33.990  1.00  0.00            
ATOM     64  C19 ACD     1      13.070   9.820  33.130  1.00  0.00            
ATOM     65  H31 ACD     1      12.880   9.060  33.890  1.00  0.00            
ATOM     66  O16 ACD     1      14.160   9.480  32.270  1.00  0.00            
ATOM     67  C20 ACD     1      14.610  10.410  31.260  1.00  0.00            
ATOM     68  H32 ACD     1      13.830  10.410  30.500  1.00  0.00            
ATOM     69  C21 ACD     1      15.820   9.820  30.530  1.00  0.00            
ATOM     70  H33 ACD     1      15.560   8.810  30.170  1.00  0.00            
ATOM     71  H34 ACD     1      15.990  10.330  29.580  1.00  0.00            
ATOM     72  O17 ACD     1      17.010   9.710  31.350  1.00  0.00            
ATOM     73  H35 ACD     1      16.860   9.470  32.270  1.00  0.00            
ATOM     74  O18 ACD     1      11.920  10.030  32.230  1.00  0.00            
ATOM     75  C22 ACD     1      11.080   8.870  32.160  1.00  0.00            
ATOM     76  H36 ACD     1      11.660   7.980  32.440  1.00  0.00            
ATOM     77  C23 ACD     1       9.850   9.130  33.110  1.00  0.00            
ATOM     78  H37 ACD     1       9.630  10.210  33.040  1.00  0.00            
ATOM     79  O19 ACD     1      10.250   8.960  34.470  1.00  0.00            
ATOM     80  H38 ACD     1       9.420   8.940  34.960  1.00  0.00            
ATOM     81  C24 ACD     1       8.580   8.370  32.720  1.00  0.00            
ATOM     82  H39 ACD     1       8.910   7.320  32.670  1.00  0.00            
ATOM     83  O20 ACD     1       7.480   8.660  33.540  1.00  0.00            
ATOM     84  H40 ACD     1       7.220   9.540  33.250  1.00  0.00            
ATOM     85  C25 ACD     1       8.240   8.690  31.310  1.00  0.00            
ATOM     86  H41 ACD     1       7.380   8.110  30.940  1.00  0.00            
ATOM     87  O21 ACD     1       9.320   8.060  30.570  1.00  0.00            
ATOM     88  C26 ACD     1      10.580   8.700  30.680  1.00  0.00            
ATOM     89  H42 ACD     1      10.580   9.640  30.120  1.00  0.00            
ATOM     90  C27 ACD     1      11.570   7.880  29.920  1.00  0.00            
ATOM     91  H43 ACD     1      11.220   7.880  28.880  1.00  0.00            
ATOM     92  H44 ACD     1      12.530   8.410  30.010  1.00  0.00            
ATOM     93  O22 ACD     1      11.720   6.560  30.430  1.00  0.00            
ATOM     94  H45 ACD     1      12.450   6.130  29.980  1.00  0.00            
ATOM     95  O23 ACD     1       8.200  10.050  31.010  1.00  0.00            
ATOM     96  C28 ACD     1       6.910  10.630  30.720  1.00  0.00            
ATOM     97  H46 ACD     1       6.120   9.870  30.810  1.00  0.00            
ATOM     98  C29 ACD     1       7.020  11.380  29.370  1.00  0.00            
ATOM     99  H47 ACD     1       7.970  11.920  29.360  1.00  0.00            
ATOM    100  O24 ACD     1       5.870  12.160  29.200  1.00  0.00            
ATOM    101  C30 ACD     1       7.080  10.370  28.190  1.00  0.00            
ATOM    102  H48 ACD     1       7.200  10.950  27.260  1.00  0.00            
ATOM    103  H49 ACD     1       8.020   9.860  28.420  1.00  0.00            
ATOM    104  O25 ACD     1       5.970   9.490  28.080  1.00  0.00            
ATOM    105  H50 ACD     1       5.260  10.000  27.700  1.00  0.00            
ATOM    106  C31 ACD     1       6.580  11.610  31.860  1.00  0.00            
ATOM    107  H51 ACD     1       7.550  12.110  32.040  1.00  0.00            
ATOM    108  O26 ACD     1       6.200  10.950  33.050  1.00  0.00            
ATOM    109  H52 ACD     1       5.930  11.550  33.750  1.00  0.00            
ATOM    110  C32 ACD     1       5.510  12.650  31.440  1.00  0.00            
ATOM    111  H53 ACD     1       4.550  12.120  31.310  1.00  0.00            
ATOM    112  O27 ACD     1       5.320  13.640  32.490  1.00  0.00            
ATOM    113  H54 ACD     1       5.980  14.320  32.310  1.00  0.00            
ATOM    114  C33 ACD     1       5.890  13.290  30.080  1.00  0.00            
ATOM    115  H55 ACD     1       5.070  13.960  29.790  1.00  0.00            
ATOM    116  O28 ACD     1       7.160  14.000  30.130  1.00  0.00            
ATOM    117  C34 ACD     1       7.200  15.400  29.940  1.00  0.00            
ATOM    118  H56 ACD     1       6.210  15.860  29.980  1.00  0.00            
ATOM    119  C35 ACD     1       8.020  15.900  31.060  1.00  0.00            
ATOM    120  H57 ACD     1       9.010  15.450  31.200  1.00  0.00            
ATOM    121  O29 ACD     1       7.250  15.880  32.260  1.00  0.00            
ATOM    122  H58 ACD     1       7.690  16.460  32.880  1.00  0.00            
ATOM    123  C36 ACD     1       8.480  17.300  30.810  1.00  0.00            
ATOM    124  H59 ACD     1       7.510  17.800  30.770  1.00  0.00            
ATOM    125  O30 ACD     1       9.160  17.800  31.880  1.00  0.00            
ATOM    126  H60 ACD     1      10.030  17.480  31.650  1.00  0.00            
ATOM    127  O1  HF3     2      10.230  12.090  27.930  1.00  0.00            
ATOM    128  S1  HF3     2      11.550  12.360  28.470  1.00  0.00            
ATOM    129  O2  HF3     2      12.190  13.440  27.690  1.00  0.00            
ATOM    130  O3  HF3     2      12.390  11.200  28.570  1.00  0.00            
ATOM    131  C1  HF3     2      11.340  13.070  30.120  1.00  0.00            
ATOM    132  C2  HF3     2      10.470  12.540  31.050  1.00  0.00            
ATOM    133  C3  HF3     2      10.190  13.050  32.280  1.00  0.00            
ATOM    134  C4  HF3     2      10.810  14.220  32.710  1.00  0.00            
ATOM    135  C5  HF3     2      10.530  14.720  33.990  1.00  0.00            
ATOM    136  C6  HF3     2      11.270  15.880  34.400  1.00  0.00            
ATOM    137  C7  HF3     2      12.310  16.440  33.580  1.00  0.00            
ATOM    138  S2  HF3     2      13.350  17.770  34.240  1.00  0.00            
ATOM    139  O4  HF3     2      14.000  18.340  33.040  1.00  0.00            
ATOM    140  O5  HF3     2      14.190  17.050  35.210  1.00  0.00            
ATOM    141  O6  HF3     2      12.330  18.580  34.880  1.00  0.00            
ATOM    142  C8  HF3     2      12.500  15.890  32.300  1.00  0.00            
ATOM    143  C9  HF3     2      11.800  14.810  31.800  1.00  0.00            
ATOM    144  C10 HF3     2      12.020  14.250  30.520  1.00  0.00            
ATOM    145  H1  HF3     2       9.950  11.650  30.730  1.00  0.00            
ATOM    146  H2  HF3     2       9.480  12.610  32.970  1.00  0.00            
ATOM    147  H3  HF3     2       9.860  14.280  34.710  1.00  0.00            
ATOM    148  H4  HF3     2      11.020  16.280  35.370  1.00  0.00            
ATOM    149  H5  HF3     2      13.240  16.420  31.690  1.00  0.00            
ATOM    150  H6  HF3     2      12.740  14.720  29.860  1.00  0.00            
TER
ENDMDL
MODEL        1
ATOM      1  H1  ACD     1      12.570   8.040  21.720  1.00  0.00            
ATOM      2  O1  ACD     1      12.900   7.290  21.210  1.00  0.00            
ATOM      3  C1  ACD     1      14.140   7.710  20.830  1.00  0.00            
ATOM      4  H2  ACD     1      13.900   8.550  20.170  1.00  0.00            
ATOM      5  H3  ACD     1      14.670   6.910  20.290  1.00  0.00            
ATOM      6  C2  ACD     1      14.980   8.150  22.090  1.00  0.00            
ATOM      7  H4  ACD     1      14.300   8.390  22.920  1.00  0.00            
ATOM      8  O2  ACD     1      15.650   6.920  22.440  1.00  0.00            
ATOM      9  C3  ACD     1      16.700   7.010  23.310  1.00  0.00            
ATOM     10  H5  ACD     1      17.120   6.000  23.430  1.00  0.00            
ATOM     11  O3  ACD     1      16.280   7.690  24.560  1.00  0.00            
ATOM     12  C4  ACD     1      16.710   7.060  25.730  1.00  0.00            
ATOM     13  H6  ACD     1      17.460   6.280  25.550  1.00  0.00            
ATOM     14  C5  ACD     1      17.330   8.080  26.610  1.00  0.00            
ATOM     15  H7  ACD     1      16.710   8.990  26.550  1.00  0.00            
ATOM     16  O4  ACD     1      18.600   8.380  26.100  1.00  0.00            
ATOM     17  H8  ACD     1      19.050   9.020  26.660  1.00  0.00            
ATOM     18  C6  ACD     1      17.440   7.700  28.120  1.00  0.00            
ATOM     19  H9  ACD     1      18.340   7.080  28.170  1.00  0.00            
ATOM     20  O5  ACD     1      17.700   8.840  28.980  1.00  0.00            
ATOM     21  H10 ACD     1      16.830   9.170  29.220  1.00  0.00            
ATOM     22  C7  ACD     1      16.220   7.030  28.640  1.00  0.00            
ATOM     23  H11 ACD     1      16.380   6.540  29.600  1.00  0.00            
ATOM     24  O6  ACD     1      15.840   5.990  27.710  1.00  0.00            
ATOM     25  C8  ACD     1      15.500   6.430  26.400  1.00  0.00            
ATOM     26  H12 ACD     1      14.740   7.210  26.450  1.00  0.00            
ATOM     27  C9  ACD     1      14.950   5.360  25.470  1.00  0.00            
ATOM     28  H13 ACD     1      14.520   5.840  24.570  1.00  0.00            
ATOM     29  H14 ACD     1      15.730   4.680  25.120  1.00  0.00            
ATOM     30  O7  ACD     1      13.870   4.640  26.050  1.00  0.00            
ATOM     31  H15 ACD     1      13.170   5.280  25.900  1.00  0.00            
ATOM     32  O8  ACD     1      15.170   8.020  28.710  1.00  0.00            
ATOM     33  C10 ACD     1      14.580   8.180  30.070  1.00  0.00            
ATOM     34  H16 ACD     1      15.060   7.620  30.880  1.00  0.00            
ATOM     35  C11 ACD     1      14.600   9.680  30.410  1.00  0.00            
ATOM     36  H17 ACD     1      14.060  10.180  29.590  1.00  0.00            
ATOM     37  O9  ACD     1      15.860  10.250  30.520  1.00  0.00            
ATOM     38  H18 ACD     1      15.910  10.710  31.370  1.00  0.00            
ATOM     39  C12 ACD     1      13.810   9.860  31.730  1.00  0.00            
ATOM     40  H19 ACD     1      14.350   9.330  32.530  1.00  0.00            
ATOM     41  O10 ACD     1      13.770  11.190  32.100  1.00  0.00            
ATOM     42  H20 ACD     1      13.180  11.580  31.440  1.00  0.00            
ATOM     43  C13 ACD     1      12.340   9.320  31.630  1.00  0.00            
ATOM     44  H21 ACD     1      11.940   9.370  32.650  1.00  0.00            
ATOM     45  O11 ACD     1      12.430   7.930  31.300  1.00  0.00            
ATOM     46  C14 ACD     1      13.130   7.610  30.050  1.00  0.00            
ATOM     47  H22 ACD     1      12.600   8.030  29.190  1.00  0.00            
ATOM     48  C15 ACD     1      13.110   6.120  29.750  1.00  0.00            
ATOM     49  H23 ACD     1      12.040   5.870  29.750  1.00  0.00            
ATOM     50  H24 ACD     1      13.600   5.900  28.790  1.00  0.00            
ATOM     51  O12 ACD     1      13.730   5.330  30.760  1.00  0.00            
ATOM     52  H25 ACD     1      14.070   4.590  30.250  1.00  0.00            
ATOM     53  O13 ACD     1      11.570  10.090  30.700  1.00  0.00            
ATOM     54  C16 ACD     1      10.200  10.170  30.930  1.00  0.00            
ATOM     55  H26 ACD     1      10.010   9.770  31.930  1.00  0.00            
ATOM     56  C17 ACD     1       9.910  11.680  31.070  1.00  0.00            
ATOM     57  H27 ACD     1      10.720  12.190  30.530  1.00  0.00            
ATOM     58  O14 ACD     1      10.050  12.080  32.430  1.00  0.00            
ATOM     59  H28 ACD     1      10.310  13.000  32.450  1.00  0.00            
ATOM     60  C18 ACD     1       8.570  12.080  30.500  1.00  0.00            
ATOM     61  H29 ACD     1       7.820  11.760  31.240  1.00  0.00            
ATOM     62  O15 ACD     1       8.450  13.470  30.240  1.00  0.00            
ATOM     63  H30 ACD     1       9.160  13.730  29.650  1.00  0.00            
ATOM     64  C19 ACD     1       8.280  11.420  29.130  1.00  0.00            
ATOM     65  H31 ACD     1       7.350  11.740  28.660  1.00  0.00            
ATOM     66  O16 ACD     1       8.260  10.000  29.380  1.00  0.00            
ATOM     67  C20 ACD     1       9.450   9.390  29.890  1.00  0.00            
ATOM     68  H32 ACD     1      10.150   9.230  29.050  1.00  0.00            
ATOM     69  C21 ACD     1       9.080   8.070  30.550  1.00  0.00            
ATOM     70  H33 ACD     1       9.900   7.760  31.220  1.00  0.00            
ATOM     71  H34 ACD     1       8.210   8.290  31.190  1.00  0.00            
ATOM     72  O17 ACD     1       8.770   7.030  29.650  1.00  0.00            
ATOM     73  H35 ACD     1       8.930   7.360  28.760  1.00  0.00            
ATOM     74  O18 ACD     1       9.330  11.630  28.250  1.00  0.00            
ATOM     75  C22 ACD     1       9.110  12.290  27.000  1.00  0.00            
ATOM     76  H36 ACD     1       8.150  12.820  26.930  1.00  0.00            
ATOM     77  C23 ACD     1      10.210  13.340  26.900  1.00  0.00            
ATOM     78  H37 ACD     1      11.200  12.880  27.010  1.00  0.00            
ATOM     79  O19 ACD     1       9.990  14.220  28.000  1.00  0.00            
ATOM     80  H38 ACD     1      10.830  14.670  28.140  1.00  0.00            
ATOM     81  C24 ACD     1      10.100  14.030  25.580  1.00  0.00            
ATOM     82  H39 ACD     1       9.170  14.610  25.590  1.00  0.00            
ATOM     83  O20 ACD     1      11.250  14.870  25.410  1.00  0.00            
ATOM     84  H40 ACD     1      11.990  14.370  25.080  1.00  0.00            
ATOM     85  C25 ACD     1      10.060  12.970  24.430  1.00  0.00            
ATOM     86  H41 ACD     1       9.900  13.610  23.560  1.00  0.00            
ATOM     87  O21 ACD     1       9.040  12.050  24.660  1.00  0.00            
ATOM     88  C26 ACD     1       9.100  11.280  25.880  1.00  0.00            
ATOM     89  H42 ACD     1      10.030  10.710  26.020  1.00  0.00            
ATOM     90  C27 ACD     1       7.930  10.340  25.870  1.00  0.00            
ATOM     91  H43 ACD     1       7.800   9.900  26.870  1.00  0.00            
ATOM     92  H44 ACD     1       7.020  10.910  25.650  1.00  0.00            
ATOM     93  O22 ACD     1       7.930   9.320  24.900  1.00  0.00            
ATOM     94  H45 ACD     1       8.790   8.890  24.980  1.00  0.00            
ATOM     95  O23 ACD     1      11.320  12.330  24.270  1.00  0.00            
ATOM     96  C28 ACD     1      12.050  12.330  23.040  1.00  0.00            
ATOM     97  H46 ACD     1      11.540  12.890  22.250  1.00  0.00            
ATOM     98  C29 ACD     1      12.220  10.880  22.670  1.00  0.00            
ATOM     99  H47 ACD     1      12.680  10.300  23.470  1.00  0.00            
ATOM    100  O24 ACD     1      13.160  10.740  21.520  1.00  0.00            
ATOM    101  C30 ACD     1      10.850  10.280  22.410  1.00  0.00            
ATOM    102  H48 ACD     1      10.150  10.650  23.170  1.00  0.00            
ATOM    103  H49 ACD     1      10.480  10.720  21.470  1.00  0.00            
ATOM    104  O25 ACD     1      10.930   8.870  22.420  1.00  0.00            
ATOM    105  H50 ACD     1      10.730   8.600  23.320  1.00  0.00            
ATOM    106  C31 ACD     1      13.400  13.030  23.270  1.00  0.00            
ATOM    107  H51 ACD     1      13.920  12.510  24.080  1.00  0.00            
ATOM    108  O26 ACD     1      13.140  14.350  23.710  1.00  0.00            
ATOM    109  H52 ACD     1      13.910  14.920  23.700  1.00  0.00            
ATOM    110  C32 ACD     1      14.310  12.820  22.060  1.00  0.00            
ATOM    111  H53 ACD     1      13.900  13.440  21.260  1.00  0.00            
ATOM    112  O27 ACD     1      15.690  13.190  22.210  1.00  0.00            
ATOM    113  H54 ACD     1      16.180  12.670  21.570  1.00  0.00            
ATOM    114  C33 ACD     1      14.440  11.340  21.550  1.00  0.00            
ATOM    115  H55 ACD     1      14.860  11.280  20.540  1.00  0.00            
ATOM    116  O28 ACD     1      15.360  10.610  22.320  1.00  0.00            
ATOM    117  C34 ACD     1      15.930   9.340  21.790  1.00  0.00            
ATOM    118  H56 ACD     1      16.130   9.530  20.730  1.00  0.00            
ATOM    119  C35 ACD     1      17.280   9.280  22.510  1.00  0.00            
ATOM    120  H57 ACD     1      17.090   9.670  23.510  1.00  0.00            
ATOM    121  O29 ACD     1      18.140  10.240  21.880  1.00  0.00            
ATOM    122  H58 ACD     1      18.970  10.170  22.380  1.00  0.00            
ATOM    123  C36 ACD     1      17.760   7.820  22.550  1.00  0.00            
ATOM    124  H59 ACD     1      18.020   7.420  21.560  1.00  0.00            
ATOM    125  O30 ACD     1      18.910   7.860  23.330  1.00  0.00            
ATOM    126  H60 ACD     1      18.570   7.900  24.220  1.00  0.00            
ATOM    127  O1  HF3     2      11.980   6.650  25.640  1.00  0.00            
ATOM    128  S1  HF3     2      11.130   7.750  26.130  1.00  0.00            
ATOM    129  O2  HF3     2      10.640   7.600  27.500  1.00  0.00            
ATOM    130  O3  HF3     2      10.250   8.160  25.130  1.00  0.00            
ATOM    131  C1  HF3     2      12.300   9.100  26.230  1.00  0.00            
ATOM    132  C2  HF3     2      13.470   8.990  25.460  1.00  0.00            
ATOM    133  C3  HF3     2      14.470   9.980  25.570  1.00  0.00            
ATOM    134  C4  HF3     2      14.250  11.100  26.410  1.00  0.00            
ATOM    135  C5  HF3     2      15.290  12.070  26.500  1.00  0.00            
ATOM    136  C6  HF3     2      15.080  13.130  27.430  1.00  0.00            
ATOM    137  C7  HF3     2      14.030  13.120  28.370  1.00  0.00            
ATOM    138  S2  HF3     2      13.690  14.380  29.640  1.00  0.00            
ATOM    139  O4  HF3     2      12.680  15.160  28.930  1.00  0.00            
ATOM    140  O5  HF3     2      14.880  15.100  29.910  1.00  0.00            
ATOM    141  O6  HF3     2      13.140  13.650  30.760  1.00  0.00            
ATOM    142  C8  HF3     2      13.100  12.050  28.280  1.00  0.00            
ATOM    143  C9  HF3     2      13.180  11.080  27.300  1.00  0.00            
ATOM    144  C10 HF3     2      12.120  10.100  27.160  1.00  0.00            
ATOM    145  H1  HF3     2      13.670   8.130  24.820  1.00  0.00            
ATOM    146  H2  HF3     2      15.390   9.930  25.000  1.00  0.00            
ATOM    147  H3  HF3     2      16.150  11.960  25.850  1.00  0.00            
ATOM    148  H4  HF3     2      15.810  13.930  27.540  1.00  0.00            
ATOM    149  H5  HF3     2      12.270  12.130  28.970  1.00  0.00            
ATOM    150  H6  HF3     2      11.230  10.250  27.760  1.00  0.00            
TER
ENDMDL
MODEL        1
ATOM      1  H1  ACD     1      12.410   8.860  22.340  1.00  0.00            
ATOM      2  O1  ACD     1      13.010   8.260  21.900  1.00  0.00            
ATOM      3  C1  ACD     1      14.270   8.810  21.630  1.00  0.00            
ATOM      4  H2  ACD     1      14.180   9.780  21.130  1.00  0.00            
ATOM      5  H3  ACD     1      14.840   8.180  20.930  1.00  0.00            
ATOM      6  C2  ACD     1      15.160   9.000  22.860  1.00  0.00            
ATOM      7  H4  ACD     1      14.590   9.480  23.670  1.00  0.00            
ATOM      8  O2  ACD     1      15.580   7.690  23.250  1.00  0.00            
ATOM      9  C3  ACD     1      16.780   7.560  23.970  1.00  0.00            
ATOM     10  H5  ACD     1      16.910   6.490  24.180  1.00  0.00            
ATOM     11  O3  ACD     1      16.780   8.160  25.240  1.00  0.00            
ATOM     12  C4  ACD     1      17.100   7.450  26.430  1.00  0.00            
ATOM     13  H6  ACD     1      17.800   6.660  26.150  1.00  0.00            
ATOM     14  C5  ACD     1      17.810   8.340  27.420  1.00  0.00            
ATOM     15  H7  ACD     1      17.020   9.050  27.680  1.00  0.00            
ATOM     16  O4  ACD     1      19.010   8.850  26.850  1.00  0.00            
ATOM     17  H8  ACD     1      19.350   9.520  27.450  1.00  0.00            
ATOM     18  C6  ACD     1      18.150   7.490  28.680  1.00  0.00            
ATOM     19  H9  ACD     1      18.830   6.680  28.400  1.00  0.00            
ATOM     20  O5  ACD     1      18.730   8.320  29.730  1.00  0.00            
ATOM     21  H10 ACD     1      18.040   8.790  30.210  1.00  0.00            
ATOM     22  C7  ACD     1      16.850   6.940  29.260  1.00  0.00            
ATOM     23  H11 ACD     1      17.110   6.380  30.160  1.00  0.00            
ATOM     24  O6  ACD     1      16.210   6.110  28.270  1.00  0.00            
ATOM     25  C8  ACD     1      15.860   6.810  27.100  1.00  0.00            
ATOM     26  H12 ACD     1      15.110   7.580  27.300  1.00  0.00            
ATOM     27  C9  ACD     1      15.280   5.740  26.210  1.00  0.00            
ATOM     28  H13 ACD     1      15.080   6.210  25.240  1.00  0.00            
ATOM     29  H14 ACD     1      16.050   5.000  26.000  1.00  0.00            
ATOM     30  O7  ACD     1      14.080   5.090  26.650  1.00  0.00            
ATOM     31  H15 ACD     1      13.470   5.820  26.710  1.00  0.00            
ATOM     32  O8  ACD     1      15.960   7.950  29.590  1.00  0.00            
ATOM     33  C10 ACD     1      15.400   7.710  30.870  1.00  0.00            
ATOM     34  H16 ACD     1      15.790   6.840  31.420  1.00  0.00            
ATOM     35  C11 ACD     1      15.850   8.900  31.690  1.00  0.00            
ATOM     36  H17 ACD     1      15.570   9.760  31.080  1.00  0.00            
ATOM     37  O9  ACD     1      17.260   8.970  31.850  1.00  0.00            
ATOM     38  H18 ACD     1      17.460   9.900  32.010  1.00  0.00            
ATOM     39  C12 ACD     1      15.070   9.000  33.030  1.00  0.00            
ATOM     40  H19 ACD     1      15.390   8.120  33.600  1.00  0.00            
ATOM     41  O10 ACD     1      15.370  10.210  33.720  1.00  0.00            
ATOM     42  H20 ACD     1      14.950  10.800  33.090  1.00  0.00            
ATOM     43  C13 ACD     1      13.610   8.860  32.810  1.00  0.00            
ATOM     44  H21 ACD     1      13.180   8.790  33.820  1.00  0.00            
ATOM     45  O11 ACD     1      13.340   7.730  32.020  1.00  0.00            
ATOM     46  C14 ACD     1      13.880   7.680  30.720  1.00  0.00            
ATOM     47  H22 ACD     1      13.490   8.480  30.080  1.00  0.00            
ATOM     48  C15 ACD     1      13.390   6.420  30.140  1.00  0.00            
ATOM     49  H23 ACD     1      12.300   6.450  30.190  1.00  0.00            
ATOM     50  H24 ACD     1      13.500   6.290  29.060  1.00  0.00            
ATOM     51  O12 ACD     1      14.030   5.190  30.660  1.00  0.00            
ATOM     52  H25 ACD     1      13.650   4.430  30.220  1.00  0.00            
ATOM     53  O13 ACD     1      13.070  10.020  32.260  1.00  0.00            
ATOM     54  C16 ACD     1      11.680  10.230  32.490  1.00  0.00            
ATOM     55  H26 ACD     1      11.400   9.760  33.440  1.00  0.00            
ATOM     56  C17 ACD     1      11.490  11.820  32.480  1.00  0.00            
ATOM     57  H27 ACD     1      12.350  12.360  32.060  1.00  0.00            
ATOM     58  O14 ACD     1      11.420  12.200  33.890  1.00  0.00            
ATOM     59  H28 ACD     1      10.520  12.000  34.180  1.00  0.00            
ATOM     60  C18 ACD     1      10.300  12.280  31.760  1.00  0.00            
ATOM     61  H29 ACD     1       9.410  12.170  32.390  1.00  0.00            
ATOM     62  O15 ACD     1      10.400  13.670  31.490  1.00  0.00            
ATOM     63  H30 ACD     1      11.110  13.940  30.910  1.00  0.00            
ATOM     64  C19 ACD     1       9.990  11.570  30.480  1.00  0.00            
ATOM     65  H31 ACD     1       8.990  11.860  30.130  1.00  0.00            
ATOM     66  O16 ACD     1       9.890  10.270  30.670  1.00  0.00            
ATOM     67  C20 ACD     1      10.900   9.510  31.330  1.00  0.00            
ATOM     68  H32 ACD     1      11.630   9.140  30.590  1.00  0.00            
ATOM     69  C21 ACD     1      10.260   8.240  31.850  1.00  0.00            
ATOM     70  H33 ACD     1      10.990   7.850  32.570  1.00  0.00            
ATOM     71  H34 ACD     1       9.300   8.540  32.290  1.00  0.00            
ATOM     72  O17 ACD     1      10.000   7.300  30.830  1.00  0.00            
ATOM     73  H35 ACD     1      10.400   7.680  30.050  1.00  0.00            
ATOM     74  O18 ACD     1      10.980  11.840  29.440  1.00  0.00            
ATOM     75  C22 ACD     1      10.880  12.940  28.570  1.00  0.00            
ATOM     76  H36 ACD     1      10.080  13.570  28.960  1.00  0.00            
ATOM     77  C23 ACD     1      12.240  13.680  28.470  1.00  0.00            
ATOM     78  H37 ACD     1      13.020  12.930  28.250  1.00  0.00            
ATOM     79  O19 ACD     1      12.610  14.190  29.750  1.00  0.00            
ATOM     80  H38 ACD     1      13.360  14.790  29.690  1.00  0.00            
ATOM     81  C24 ACD     1      12.320  14.690  27.390  1.00  0.00            
ATOM     82  H39 ACD     1      11.630  15.480  27.680  1.00  0.00            
ATOM     83  O20 ACD     1      13.630  15.180  27.320  1.00  0.00            
ATOM     84  H40 ACD     1      14.120  14.580  26.750  1.00  0.00            
ATOM     85  C25 ACD     1      11.920  14.070  26.070  1.00  0.00            
ATOM     86  H41 ACD     1      11.920  14.950  25.410  1.00  0.00            
ATOM     87  O21 ACD     1      10.610  13.490  26.210  1.00  0.00            
ATOM     88  C26 ACD     1      10.560  12.400  27.160  1.00  0.00            
ATOM     89  H42 ACD     1      11.290  11.620  26.900  1.00  0.00            
ATOM     90  C27 ACD     1       9.230  11.730  27.060  1.00  0.00            
ATOM     91  H43 ACD     1       9.080  11.070  27.920  1.00  0.00            
ATOM     92  H44 ACD     1       8.410  12.460  27.170  1.00  0.00            
ATOM     93  O22 ACD     1       9.070  11.150  25.790  1.00  0.00            
ATOM     94  H45 ACD     1       9.890  10.660  25.730  1.00  0.00            
ATOM     95  O23 ACD     1      12.840  13.070  25.640  1.00  0.00            
ATOM     96  C28 ACD     1      13.290  13.130  24.310  1.00  0.00            
ATOM     97  H46 ACD     1      12.740  13.900  23.750  1.00  0.00            
ATOM     98  C29 ACD     1      13.070  11.730  23.660  1.00  0.00            
ATOM     99  H47 ACD     1      13.570  11.010  24.320  1.00  0.00            
ATOM    100  O24 ACD     1      13.670  11.730  22.350  1.00  0.00            
ATOM    101  C30 ACD     1      11.570  11.380  23.560  1.00  0.00            
ATOM    102  H48 ACD     1      11.090  11.720  24.480  1.00  0.00            
ATOM    103  H49 ACD     1      11.250  11.920  22.660  1.00  0.00            
ATOM    104  O25 ACD     1      11.320   9.960  23.460  1.00  0.00            
ATOM    105  H50 ACD     1      11.320   9.620  24.350  1.00  0.00            
ATOM    106  C31 ACD     1      14.780  13.580  24.230  1.00  0.00            
ATOM    107  H51 ACD     1      15.250  12.850  24.900  1.00  0.00            
ATOM    108  O26 ACD     1      15.030  14.890  24.730  1.00  0.00            
ATOM    109  H52 ACD     1      14.890  15.560  24.050  1.00  0.00            
ATOM    110  C32 ACD     1      15.180  13.530  22.750  1.00  0.00            
ATOM    111  H53 ACD     1      14.410  14.220  22.390  1.00  0.00            
ATOM    112  O27 ACD     1      16.440  14.010  22.410  1.00  0.00            
ATOM    113  H54 ACD     1      16.820  13.370  21.810  1.00  0.00            
ATOM    114  C33 ACD     1      15.070  12.100  22.190  1.00  0.00            
ATOM    115  H55 ACD     1      15.330  12.060  21.130  1.00  0.00            
ATOM    116  O28 ACD     1      15.960  11.220  22.940  1.00  0.00            
ATOM    117  C34 ACD     1      16.340   9.930  22.430  1.00  0.00            
ATOM    118  H56 ACD     1      16.370  10.050  21.340  1.00  0.00            
ATOM    119  C35 ACD     1      17.750   9.610  23.100  1.00  0.00            
ATOM    120  H57 ACD     1      17.790  10.040  24.110  1.00  0.00            
ATOM    121  O29 ACD     1      18.910  10.220  22.360  1.00  0.00            
ATOM    122  H58 ACD     1      19.700   9.680  22.390  1.00  0.00            
ATOM    123  C36 ACD     1      17.970   8.130  23.140  1.00  0.00            
ATOM    124  H59 ACD     1      18.080   7.690  22.140  1.00  0.00            
ATOM    125  O30 ACD     1      19.210   7.870  23.870  1.00  0.00            
ATOM    126  H60 ACD     1      19.100   8.170  24.770  1.00  0.00            
ATOM    127  O1  HF3     2      12.220   7.130  26.600  1.00  0.00            
ATOM    128  S1  HF3     2      11.830   8.440  27.020  1.00  0.00            
ATOM    129  O2  HF3     2      11.080   8.360  28.310  1.00  0.00            
ATOM    130  O3  HF3     2      11.100   9.200  25.990  1.00  0.00            
ATOM    131  C1  HF3     2      13.330   9.450  27.150  1.00  0.00            
ATOM    132  C2  HF3     2      14.310   9.500  26.210  1.00  0.00            
ATOM    133  C3  HF3     2      15.340  10.450  26.280  1.00  0.00            
ATOM    134  C4  HF3     2      15.540  11.210  27.470  1.00  0.00            
ATOM    135  C5  HF3     2      16.560  12.150  27.650  1.00  0.00            
ATOM    136  C6  HF3     2      16.560  12.960  28.810  1.00  0.00            
ATOM    137  C7  HF3     2      15.650  12.730  29.840  1.00  0.00            
ATOM    138  S2  HF3     2      15.810  13.720  31.330  1.00  0.00            
ATOM    139  O4  HF3     2      17.210  14.140  31.290  1.00  0.00            
ATOM    140  O5  HF3     2      15.590  12.720  32.350  1.00  0.00            
ATOM    141  O6  HF3     2      14.820  14.770  31.220  1.00  0.00            
ATOM    142  C8  HF3     2      14.710  11.690  29.730  1.00  0.00            
ATOM    143  C9  HF3     2      14.650  11.030  28.480  1.00  0.00            
ATOM    144  C10 HF3     2      13.500  10.240  28.340  1.00  0.00            
ATOM    145  H1  HF3     2      14.120   8.760  25.430  1.00  0.00            
ATOM    146  H2  HF3     2      16.050  10.480  25.460  1.00  0.00            
ATOM    147  H3  HF3     2      17.200  12.340  26.790  1.00  0.00            
ATOM    148  H4  HF3     2      17.270  13.770  28.910  1.00  0.00            
ATOM    149  H5  HF3     2      13.990  11.730  30.540  1.00  0.00            
ATOM    150  H6  HF3     2      12.710  10.260  29.090  1.00  0.00            
TER
ENDMDL
MODEL        1
ATOM      1  H1  ACD     1       4.130   7.210  26.000  1.00  0.00            
ATOM      2  O1  ACD     1       3.860   7.490  25.130  1.00  0.00            
ATOM      3  C1  ACD     1       4.970   7.910  24.270  1.00  0.00            
ATOM      4  H2  ACD     1       5.190   8.980  24.360  1.00  0.00            
ATOM      5  H3  ACD     1       4.770   7.700  23.210  1.00  0.00            
ATOM      6  C2  ACD     1       6.310   7.150  24.540  1.00  0.00            
ATOM      7  H4  ACD     1       6.370   6.900  25.610  1.00  0.00            
ATOM      8  O2  ACD     1       6.160   5.950  23.750  1.00  0.00            
ATOM      9  C3  ACD     1       7.320   5.210  23.460  1.00  0.00            
ATOM     10  H5  ACD     1       7.150   4.340  22.830  1.00  0.00            
ATOM     11  O3  ACD     1       7.860   4.690  24.730  1.00  0.00            
ATOM     12  C4  ACD     1       7.620   3.330  25.080  1.00  0.00            
ATOM     13  H6  ACD     1       7.230   2.670  24.290  1.00  0.00            
ATOM     14  C5  ACD     1       9.000   2.770  25.550  1.00  0.00            
ATOM     15  H7  ACD     1       9.470   3.590  26.110  1.00  0.00            
ATOM     16  O4  ACD     1       9.860   2.600  24.520  1.00  0.00            
ATOM     17  H8  ACD     1       9.460   2.040  23.860  1.00  0.00            
ATOM     18  C6  ACD     1       8.920   1.590  26.550  1.00  0.00            
ATOM     19  H9  ACD     1       8.540   0.700  26.020  1.00  0.00            
ATOM     20  O5  ACD     1      10.130   1.440  27.170  1.00  0.00            
ATOM     21  H10 ACD     1      10.370   2.200  27.700  1.00  0.00            
ATOM     22  C7  ACD     1       7.960   1.860  27.620  1.00  0.00            
ATOM     23  H11 ACD     1       7.870   1.010  28.300  1.00  0.00            
ATOM     24  O6  ACD     1       6.740   2.110  26.940  1.00  0.00            
ATOM     25  C8  ACD     1       6.640   3.330  26.260  1.00  0.00            
ATOM     26  H12 ACD     1       6.910   4.200  26.870  1.00  0.00            
ATOM     27  C9  ACD     1       5.240   3.550  25.790  1.00  0.00            
ATOM     28  H13 ACD     1       5.250   4.580  25.410  1.00  0.00            
ATOM     29  H14 ACD     1       4.890   2.890  24.980  1.00  0.00            
ATOM     30  O7  ACD     1       4.390   3.450  26.900  1.00  0.00            
ATOM     31  H15 ACD     1       4.750   4.090  27.530  1.00  0.00            
ATOM     32  O8  ACD     1       8.350   3.030  28.380  1.00  0.00            
ATOM     33  C10 ACD     1       8.870   2.790  29.680  1.00  0.00            
ATOM     34  H16 ACD     1       9.210   1.750  29.710  1.00  0.00            
ATOM     35  C11 ACD     1      10.040   3.700  29.840  1.00  0.00            
ATOM     36  H17 ACD     1       9.730   4.710  29.540  1.00  0.00            
ATOM     37  O9  ACD     1      11.050   3.400  28.900  1.00  0.00            
ATOM     38  H18 ACD     1      11.830   3.870  29.170  1.00  0.00            
ATOM     39  C12 ACD     1      10.590   3.670  31.250  1.00  0.00            
ATOM     40  H19 ACD     1      10.780   2.600  31.430  1.00  0.00            
ATOM     41  O10 ACD     1      11.770   4.460  31.520  1.00  0.00            
ATOM     42  H20 ACD     1      11.420   5.320  31.770  1.00  0.00            
ATOM     43  C13 ACD     1       9.540   4.070  32.250  1.00  0.00            
ATOM     44  H21 ACD     1       9.930   4.010  33.270  1.00  0.00            
ATOM     45  O11 ACD     1       8.390   3.230  32.070  1.00  0.00            
ATOM     46  C14 ACD     1       7.840   3.090  30.720  1.00  0.00            
ATOM     47  H22 ACD     1       7.350   4.050  30.540  1.00  0.00            
ATOM     48  C15 ACD     1       6.710   2.120  30.580  1.00  0.00            
ATOM     49  H23 ACD     1       5.990   2.410  31.350  1.00  0.00            
ATOM     50  H24 ACD     1       6.270   2.170  29.580  1.00  0.00            
ATOM     51  O12 ACD     1       7.220   0.830  30.700  1.00  0.00            
ATOM     52  H25 ACD     1       7.610   0.620  31.560  1.00  0.00            
ATOM     53  O13 ACD     1       9.100   5.380  32.040  1.00  0.00            
ATOM     54  C16 ACD     1       8.750   6.130  33.220  1.00  0.00            
ATOM     55  H26 ACD     1       8.770   5.420  34.060  1.00  0.00            
ATOM     56  C17 ACD     1       9.820   7.210  33.380  1.00  0.00            
ATOM     57  H27 ACD     1       9.990   7.450  32.320  1.00  0.00            
ATOM     58  O14 ACD     1      11.060   6.830  33.850  1.00  0.00            
ATOM     59  H28 ACD     1      11.630   7.580  33.680  1.00  0.00            
ATOM     60  C18 ACD     1       9.340   8.450  34.130  1.00  0.00            
ATOM     61  H29 ACD     1       9.400   8.110  35.180  1.00  0.00            
ATOM     62  O15 ACD     1      10.250   9.540  33.930  1.00  0.00            
ATOM     63  H30 ACD     1       9.960  10.100  33.210  1.00  0.00            
ATOM     64  C19 ACD     1       7.970   8.870  33.770  1.00  0.00            
ATOM     65  H31 ACD     1       7.660   9.670  34.450  1.00  0.00            
ATOM     66  O16 ACD     1       7.090   7.770  33.920  1.00  0.00            
ATOM     67  C20 ACD     1       7.360   6.680  33.050  1.00  0.00            
ATOM     68  H32 ACD     1       7.100   7.030  32.040  1.00  0.00            
ATOM     69  C21 ACD     1       6.210   5.710  33.330  1.00  0.00            
ATOM     70  H33 ACD     1       5.280   6.270  33.150  1.00  0.00            
ATOM     71  H34 ACD     1       6.120   4.860  32.640  1.00  0.00            
ATOM     72  O17 ACD     1       6.180   5.090  34.560  1.00  0.00            
ATOM     73  H35 ACD     1       5.270   4.760  34.600  1.00  0.00            
ATOM     74  O18 ACD     1       7.880   9.400  32.510  1.00  0.00            
ATOM     75  C22 ACD     1       7.140  10.600  32.240  1.00  0.00            
ATOM     76  H36 ACD     1       6.940  11.130  33.180  1.00  0.00            
ATOM     77  C23 ACD     1       8.130  11.420  31.430  1.00  0.00            
ATOM     78  H37 ACD     1       8.600  10.740  30.710  1.00  0.00            
ATOM     79  O19 ACD     1       9.140  11.880  32.350  1.00  0.00            
ATOM     80  H38 ACD     1       8.770  12.590  32.890  1.00  0.00            
ATOM     81  C24 ACD     1       7.470  12.540  30.740  1.00  0.00            
ATOM     82  H39 ACD     1       7.140  13.270  31.490  1.00  0.00            
ATOM     83  O20 ACD     1       8.330  13.200  29.890  1.00  0.00            
ATOM     84  H40 ACD     1       8.630  12.550  29.240  1.00  0.00            
ATOM     85  C25 ACD     1       6.300  12.020  29.840  1.00  0.00            
ATOM     86  H41 ACD     1       5.790  12.850  29.340  1.00  0.00            
ATOM     87  O21 ACD     1       5.310  11.410  30.700  1.00  0.00            
ATOM     88  C26 ACD     1       5.830  10.290  31.440  1.00  0.00            
ATOM     89  H42 ACD     1       6.140   9.430  30.840  1.00  0.00            
ATOM     90  C27 ACD     1       4.770   9.760  32.420  1.00  0.00            
ATOM     91  H43 ACD     1       3.860   9.530  31.850  1.00  0.00            
ATOM     92  H44 ACD     1       5.140   8.890  32.970  1.00  0.00            
ATOM     93  O22 ACD     1       4.530  10.800  33.450  1.00  0.00            
ATOM     94  H45 ACD     1       3.710  10.510  33.860  1.00  0.00            
ATOM     95  O23 ACD     1       6.710  11.020  28.820  1.00  0.00            
ATOM     96  C28 ACD     1       7.140  11.260  27.520  1.00  0.00            
ATOM     97  H46 ACD     1       7.120  12.350  27.340  1.00  0.00            
ATOM     98  C29 ACD     1       6.200  10.800  26.430  1.00  0.00            
ATOM     99  H47 ACD     1       5.810   9.790  26.590  1.00  0.00            
ATOM    100  O24 ACD     1       6.810  10.990  25.140  1.00  0.00            
ATOM    101  C30 ACD     1       4.950  11.680  26.430  1.00  0.00            
ATOM    102  H48 ACD     1       4.370  11.470  27.340  1.00  0.00            
ATOM    103  H49 ACD     1       5.270  12.730  26.430  1.00  0.00            
ATOM    104  O25 ACD     1       4.060  11.390  25.290  1.00  0.00            
ATOM    105  H50 ACD     1       4.610  10.920  24.660  1.00  0.00            
ATOM    106  C31 ACD     1       8.580  10.750  27.330  1.00  0.00            
ATOM    107  H51 ACD     1       8.640   9.680  27.590  1.00  0.00            
ATOM    108  O26 ACD     1       9.460  11.540  28.180  1.00  0.00            
ATOM    109  H52 ACD     1      10.350  11.250  27.960  1.00  0.00            
ATOM    110  C32 ACD     1       9.050  10.830  25.880  1.00  0.00            
ATOM    111  H53 ACD     1       9.130  11.890  25.620  1.00  0.00            
ATOM    112  O27 ACD     1      10.300  10.190  25.720  1.00  0.00            
ATOM    113  H54 ACD     1      10.060   9.270  25.640  1.00  0.00            
ATOM    114  C33 ACD     1       8.020  10.240  24.920  1.00  0.00            
ATOM    115  H55 ACD     1       8.460  10.350  23.920  1.00  0.00            
ATOM    116  O28 ACD     1       7.860   8.830  25.240  1.00  0.00            
ATOM    117  C34 ACD     1       7.480   8.010  24.120  1.00  0.00            
ATOM    118  H56 ACD     1       7.170   8.610  23.250  1.00  0.00            
ATOM    119  C35 ACD     1       8.750   7.290  23.680  1.00  0.00            
ATOM    120  H57 ACD     1       9.260   6.940  24.580  1.00  0.00            
ATOM    121  O29 ACD     1       9.640   8.180  22.990  1.00  0.00            
ATOM    122  H58 ACD     1       9.910   7.810  22.140  1.00  0.00            
ATOM    123  C36 ACD     1       8.440   6.040  22.810  1.00  0.00            
ATOM    124  H59 ACD     1       8.180   6.420  21.810  1.00  0.00            
ATOM    125  O30 ACD     1       9.500   5.140  22.630  1.00  0.00            
ATOM    126  H60 ACD     1       9.650   4.720  23.480  1.00  0.00            
ATOM    127  O1  HF3     2       5.550   7.280  30.010  1.00  0.00            
ATOM    128  S1  HF3     2       5.930   6.760  28.720  1.00  0.00            
ATOM    129  O2  HF3     2       5.220   7.480  27.650  1.00  0.00            
ATOM    130  O3  HF3     2       5.800   5.290  28.650  1.00  0.00            
ATOM    131  C1  HF3     2       7.670   7.110  28.620  1.00  0.00            
ATOM    132  C2  HF3     2       8.240   7.890  29.630  1.00  0.00            
ATOM    133  C3  HF3     2       9.570   8.160  29.620  1.00  0.00            
ATOM    134  C4  HF3     2      10.420   7.660  28.580  1.00  0.00            
ATOM    135  C5  HF3     2      11.770   7.920  28.610  1.00  0.00            
ATOM    136  C6  HF3     2      12.620   7.470  27.510  1.00  0.00            
ATOM    137  C7  HF3     2      12.080   6.700  26.480  1.00  0.00            
ATOM    138  S2  HF3     2      13.150   6.140  25.110  1.00  0.00            
ATOM    139  O4  HF3     2      12.310   5.360  24.270  1.00  0.00            
ATOM    140  O5  HF3     2      14.110   5.380  25.910  1.00  0.00            
ATOM    141  O6  HF3     2      13.650   7.400  24.610  1.00  0.00            
ATOM    142  C8  HF3     2      10.780   6.290  26.650  1.00  0.00            
ATOM    143  C9  HF3     2       9.870   6.850  27.590  1.00  0.00            
ATOM    144  C10 HF3     2       8.500   6.610  27.580  1.00  0.00            
ATOM    145  H1  HF3     2       7.700   8.260  30.490  1.00  0.00            
ATOM    146  H2  HF3     2       9.970   8.840  30.360  1.00  0.00            
ATOM    147  H3  HF3     2      12.140   8.560  29.410  1.00  0.00            
ATOM    148  H4  HF3     2      13.650   7.790  27.500  1.00  0.00            
ATOM    149  H5  HF3     2      10.390   5.560  25.940  1.00  0.00            
ATOM    150  H6  HF3     2       8.130   5.890  26.850  1.00  0.00            
TER
ENDMDL
MODEL        1
ATOM      1  H1  ACD     1       6.710  16.440  23.550  1.00  0.00            
ATOM      2  O1  ACD     1       6.910  15.760  22.910  1.00  0.00            
ATOM      3  C1  ACD     1       8.180  15.100  23.180  1.00  0.00            
ATOM      4  H2  ACD     1       8.860  15.830  23.620  1.00  0.00            
ATOM      5  H3  ACD     1       8.670  14.740  22.260  1.00  0.00            
ATOM      6  C2  ACD     1       8.020  13.920  24.100  1.00  0.00            
ATOM      7  H4  ACD     1       7.330  14.320  24.850  1.00  0.00            
ATOM      8  O2  ACD     1       7.480  12.860  23.230  1.00  0.00            
ATOM      9  C3  ACD     1       7.340  11.580  23.810  1.00  0.00            
ATOM     10  H5  ACD     1       6.950  10.910  23.040  1.00  0.00            
ATOM     11  O3  ACD     1       6.460  11.660  24.890  1.00  0.00            
ATOM     12  C4  ACD     1       5.730  10.390  25.300  1.00  0.00            
ATOM     13  H6  ACD     1       5.900   9.520  24.650  1.00  0.00            
ATOM     14  C5  ACD     1       6.090  10.140  26.770  1.00  0.00            
ATOM     15  H7  ACD     1       6.260  11.060  27.340  1.00  0.00            
ATOM     16  O4  ACD     1       7.280   9.320  26.750  1.00  0.00            
ATOM     17  H8  ACD     1       7.330   8.860  27.600  1.00  0.00            
ATOM     18  C6  ACD     1       5.090   9.390  27.610  1.00  0.00            
ATOM     19  H9  ACD     1       5.050   8.370  27.200  1.00  0.00            
ATOM     20  O5  ACD     1       5.370   9.360  29.020  1.00  0.00            
ATOM     21  H10 ACD     1       4.620   9.830  29.380  1.00  0.00            
ATOM     22  C7  ACD     1       3.710   9.950  27.370  1.00  0.00            
ATOM     23  H11 ACD     1       3.020   9.230  27.820  1.00  0.00            
ATOM     24  O6  ACD     1       3.450   9.940  25.900  1.00  0.00            
ATOM     25  C8  ACD     1       4.310  10.820  25.210  1.00  0.00            
ATOM     26  H12 ACD     1       4.200  11.810  25.680  1.00  0.00            
ATOM     27  C9  ACD     1       3.780  10.910  23.830  1.00  0.00            
ATOM     28  H13 ACD     1       4.480  11.430  23.160  1.00  0.00            
ATOM     29  H14 ACD     1       3.670   9.850  23.580  1.00  0.00            
ATOM     30  O7  ACD     1       2.550  11.550  23.790  1.00  0.00            
ATOM     31  H15 ACD     1       2.620  12.420  24.180  1.00  0.00            
ATOM     32  O8  ACD     1       3.440  11.170  28.060  1.00  0.00            
ATOM     33  C10 ACD     1       2.220  11.180  28.820  1.00  0.00            
ATOM     34  H16 ACD     1       1.560  10.320  28.630  1.00  0.00            
ATOM     35  C11 ACD     1       2.650  11.070  30.300  1.00  0.00            
ATOM     36  H17 ACD     1       3.500  11.760  30.370  1.00  0.00            
ATOM     37  O9  ACD     1       3.140   9.830  30.580  1.00  0.00            
ATOM     38  H18 ACD     1       3.280   9.630  31.510  1.00  0.00            
ATOM     39  C12 ACD     1       1.460  11.320  31.200  1.00  0.00            
ATOM     40  H19 ACD     1       0.720  10.600  30.820  1.00  0.00            
ATOM     41  O10 ACD     1       1.680  11.310  32.650  1.00  0.00            
ATOM     42  H20 ACD     1       1.980  12.140  33.040  1.00  0.00            
ATOM     43  C13 ACD     1       0.740  12.600  30.840  1.00  0.00            
ATOM     44  H21 ACD     1      -0.200  12.640  31.390  1.00  0.00            
ATOM     45  O11 ACD     1       0.440  12.700  29.430  1.00  0.00            
ATOM     46  C14 ACD     1       1.500  12.470  28.490  1.00  0.00            
ATOM     47  H22 ACD     1       2.250  13.260  28.600  1.00  0.00            
ATOM     48  C15 ACD     1       0.950  12.440  27.100  1.00  0.00            
ATOM     49  H23 ACD     1       0.350  13.350  26.990  1.00  0.00            
ATOM     50  H24 ACD     1       1.760  12.470  26.350  1.00  0.00            
ATOM     51  O12 ACD     1       0.030  11.300  26.810  1.00  0.00            
ATOM     52  H25 ACD     1      -0.630  11.450  27.490  1.00  0.00            
ATOM     53  O13 ACD     1       1.490  13.750  31.280  1.00  0.00            
ATOM     54  C16 ACD     1       0.660  14.960  31.520  1.00  0.00            
ATOM     55  H26 ACD     1      -0.300  14.640  31.940  1.00  0.00            
ATOM     56  C17 ACD     1       1.500  15.790  32.550  1.00  0.00            
ATOM     57  H27 ACD     1       2.580  15.710  32.380  1.00  0.00            
ATOM     58  O14 ACD     1       1.200  15.210  33.860  1.00  0.00            
ATOM     59  H28 ACD     1       1.890  14.550  33.930  1.00  0.00            
ATOM     60  C18 ACD     1       1.410  17.280  32.500  1.00  0.00            
ATOM     61  H29 ACD     1       0.370  17.510  32.760  1.00  0.00            
ATOM     62  O15 ACD     1       2.390  17.910  33.390  1.00  0.00            
ATOM     63  H30 ACD     1       3.250  17.580  33.120  1.00  0.00            
ATOM     64  C19 ACD     1       1.820  17.660  31.040  1.00  0.00            
ATOM     65  H31 ACD     1       1.870  18.750  30.980  1.00  0.00            
ATOM     66  O16 ACD     1       0.770  17.100  30.220  1.00  0.00            
ATOM     67  C20 ACD     1       0.570  15.670  30.180  1.00  0.00            
ATOM     68  H32 ACD     1       1.290  15.190  29.500  1.00  0.00            
ATOM     69  C21 ACD     1      -0.790  15.470  29.570  1.00  0.00            
ATOM     70  H33 ACD     1      -0.780  15.600  28.480  1.00  0.00            
ATOM     71  H34 ACD     1      -1.130  14.430  29.650  1.00  0.00            
ATOM     72  O17 ACD     1      -1.760  16.350  30.210  1.00  0.00            
ATOM     73  H35 ACD     1      -1.460  17.220  29.960  1.00  0.00            
ATOM     74  O18 ACD     1       3.010  17.060  30.560  1.00  0.00            
ATOM     75  C22 ACD     1       4.190  17.870  30.490  1.00  0.00            
ATOM     76  H36 ACD     1       4.060  18.850  30.970  1.00  0.00            
ATOM     77  C23 ACD     1       5.270  17.220  31.330  1.00  0.00            
ATOM     78  H37 ACD     1       5.330  16.190  30.970  1.00  0.00            
ATOM     79  O19 ACD     1       4.920  17.170  32.730  1.00  0.00            
ATOM     80  H38 ACD     1       5.680  16.750  33.150  1.00  0.00            
ATOM     81  C24 ACD     1       6.610  17.920  31.120  1.00  0.00            
ATOM     82  H39 ACD     1       6.550  18.900  31.610  1.00  0.00            
ATOM     83  O20 ACD     1       7.700  17.190  31.620  1.00  0.00            
ATOM     84  H40 ACD     1       8.080  16.660  30.910  1.00  0.00            
ATOM     85  C25 ACD     1       6.940  18.150  29.610  1.00  0.00            
ATOM     86  H41 ACD     1       7.790  18.830  29.520  1.00  0.00            
ATOM     87  O21 ACD     1       5.830  18.780  29.000  1.00  0.00            
ATOM     88  C26 ACD     1       4.590  18.080  29.020  1.00  0.00            
ATOM     89  H42 ACD     1       4.630  17.070  28.590  1.00  0.00            
ATOM     90  C27 ACD     1       3.510  18.910  28.300  1.00  0.00            
ATOM     91  H43 ACD     1       3.790  19.010  27.250  1.00  0.00            
ATOM     92  H44 ACD     1       2.550  18.390  28.230  1.00  0.00            
ATOM     93  O22 ACD     1       3.360  20.200  28.970  1.00  0.00            
ATOM     94  H45 ACD     1       4.220  20.620  28.870  1.00  0.00            
ATOM     95  O23 ACD     1       7.190  16.920  28.960  1.00  0.00            
ATOM     96  C28 ACD     1       8.420  16.970  28.110  1.00  0.00            
ATOM     97  H46 ACD     1       8.860  17.980  28.140  1.00  0.00            
ATOM     98  C29 ACD     1       8.010  16.720  26.610  1.00  0.00            
ATOM     99  H47 ACD     1       7.430  15.790  26.550  1.00  0.00            
ATOM    100  O24 ACD     1       9.140  16.560  25.790  1.00  0.00            
ATOM    101  C30 ACD     1       7.110  17.830  26.100  1.00  0.00            
ATOM    102  H48 ACD     1       6.490  18.110  26.960  1.00  0.00            
ATOM    103  H49 ACD     1       7.780  18.580  25.660  1.00  0.00            
ATOM    104  O25 ACD     1       6.230  17.310  25.020  1.00  0.00            
ATOM    105  H50 ACD     1       5.470  16.890  25.410  1.00  0.00            
ATOM    106  C31 ACD     1       9.420  15.940  28.590  1.00  0.00            
ATOM    107  H51 ACD     1       8.750  15.070  28.520  1.00  0.00            
ATOM    108  O26 ACD     1       9.780  16.340  30.000  1.00  0.00            
ATOM    109  H52 ACD     1      10.110  17.240  29.900  1.00  0.00            
ATOM    110  C32 ACD     1      10.580  15.740  27.600  1.00  0.00            
ATOM    111  H53 ACD     1      11.220  16.630  27.630  1.00  0.00            
ATOM    112  O27 ACD     1      11.320  14.540  28.020  1.00  0.00            
ATOM    113  H54 ACD     1      10.880  13.710  27.840  1.00  0.00            
ATOM    114  C33 ACD     1      10.070  15.520  26.150  1.00  0.00            
ATOM    115  H55 ACD     1      10.830  15.610  25.370  1.00  0.00            
ATOM    116  O28 ACD     1       9.520  14.170  26.080  1.00  0.00            
ATOM    117  C34 ACD     1       9.320  13.420  24.860  1.00  0.00            
ATOM    118  H56 ACD     1      10.200  13.620  24.240  1.00  0.00            
ATOM    119  C35 ACD     1       9.240  11.930  25.240  1.00  0.00            
ATOM    120  H57 ACD     1       8.460  11.860  26.010  1.00  0.00            
ATOM    121  O29 ACD     1      10.510  11.460  25.700  1.00  0.00            
ATOM    122  H58 ACD     1      10.770  11.870  26.540  1.00  0.00            
ATOM    123  C36 ACD     1       8.710  11.080  24.150  1.00  0.00            
ATOM    124  H59 ACD     1       9.360  11.050  23.270  1.00  0.00            
ATOM    125  O30 ACD     1       8.590   9.620  24.520  1.00  0.00            
ATOM    126  H60 ACD     1       8.170   9.590  25.390  1.00  0.00            
ATOM    127  O1  HF3     2       2.240  15.400  27.260  1.00  0.00            
ATOM    128  S1  HF3     2       3.430  15.040  26.580  1.00  0.00            
ATOM    129  O2  HF3     2       4.030  16.270  26.030  1.00  0.00            
ATOM    130  O3  HF3     2       3.330  14.010  25.500  1.00  0.00            
ATOM    131  C1  HF3     2       4.640  14.440  27.730  1.00  0.00            
ATOM    132  C2  HF3     2       5.790  14.000  27.160  1.00  0.00            
ATOM    133  C3  HF3     2       6.840  13.460  27.910  1.00  0.00            
ATOM    134  C4  HF3     2       6.630  13.140  29.230  1.00  0.00            
ATOM    135  C5  HF3     2       7.700  12.490  29.930  1.00  0.00            
ATOM    136  C6  HF3     2       7.520  12.260  31.350  1.00  0.00            
ATOM    137  C7  HF3     2       6.350  12.660  31.990  1.00  0.00            
ATOM    138  S2  HF3     2       6.180  12.480  33.780  1.00  0.00            
ATOM    139  O4  HF3     2       5.570  11.230  33.960  1.00  0.00            
ATOM    140  O5  HF3     2       5.360  13.640  34.170  1.00  0.00            
ATOM    141  O6  HF3     2       7.550  12.580  34.340  1.00  0.00            
ATOM    142  C8  HF3     2       5.390  13.350  31.180  1.00  0.00            
ATOM    143  C9  HF3     2       5.530  13.630  29.840  1.00  0.00            
ATOM    144  C10 HF3     2       4.530  14.300  29.110  1.00  0.00            
ATOM    145  H1  HF3     2       5.850  14.050  26.080  1.00  0.00            
ATOM    146  H2  HF3     2       7.770  13.270  27.370  1.00  0.00            
ATOM    147  H3  HF3     2       8.570  12.190  29.360  1.00  0.00            
ATOM    148  H4  HF3     2       8.180  11.700  32.000  1.00  0.00            
ATOM    149  H5  HF3     2       4.460  13.700  31.620  1.00  0.00            
ATOM    150  H6  HF3     2       3.660  14.620  29.680  1.00  0.00            
TER
ENDMDL
MODEL        1
ATOM      1  H1  ACD     1       9.400  14.500  34.560  1.00  0.00            
ATOM      2  O1  ACD     1       9.350  14.960  33.720  1.00  0.00            
ATOM      3  C1  ACD     1      10.690  15.060  33.290  1.00  0.00            
ATOM      4  H2  ACD     1      11.260  15.750  33.920  1.00  0.00            
ATOM      5  H3  ACD     1      10.600  15.370  32.240  1.00  0.00            
ATOM      6  C2  ACD     1      11.250  13.730  33.440  1.00  0.00            
ATOM      7  H4  ACD     1      11.150  13.290  34.440  1.00  0.00            
ATOM      8  O2  ACD     1      10.490  12.900  32.590  1.00  0.00            
ATOM      9  C3  ACD     1      10.810  11.520  32.640  1.00  0.00            
ATOM     10  H5  ACD     1      10.130  10.960  32.000  1.00  0.00            
ATOM     11  O3  ACD     1      10.920  11.060  33.960  1.00  0.00            
ATOM     12  C4  ACD     1      10.040   9.990  34.310  1.00  0.00            
ATOM     13  H6  ACD     1       9.510   9.630  33.420  1.00  0.00            
ATOM     14  C5  ACD     1      10.950   8.940  34.880  1.00  0.00            
ATOM     15  H7  ACD     1      11.720   9.390  35.520  1.00  0.00            
ATOM     16  O4  ACD     1      11.590   8.300  33.820  1.00  0.00            
ATOM     17  H8  ACD     1      12.080   7.500  34.030  1.00  0.00            
ATOM     18  C6  ACD     1      10.250   7.970  35.880  1.00  0.00            
ATOM     19  H9  ACD     1       9.510   7.350  35.350  1.00  0.00            
ATOM     20  O5  ACD     1      11.260   7.100  36.400  1.00  0.00            
ATOM     21  H10 ACD     1      11.810   7.510  37.080  1.00  0.00            
ATOM     22  C7  ACD     1       9.570   8.720  36.980  1.00  0.00            
ATOM     23  H11 ACD     1       9.160   8.050  37.740  1.00  0.00            
ATOM     24  O6  ACD     1       8.580   9.400  36.320  1.00  0.00            
ATOM     25  C8  ACD     1       9.020  10.420  35.440  1.00  0.00            
ATOM     26  H12 ACD     1       9.530  11.110  36.120  1.00  0.00            
ATOM     27  C9  ACD     1       7.840  11.180  34.920  1.00  0.00            
ATOM     28  H13 ACD     1       7.300  11.450  35.830  1.00  0.00            
ATOM     29  H14 ACD     1       8.160  12.060  34.340  1.00  0.00            
ATOM     30  O7  ACD     1       7.020  10.490  33.990  1.00  0.00            
ATOM     31  H15 ACD     1       6.330  11.130  33.800  1.00  0.00            
ATOM     32  O8  ACD     1      10.510   9.590  37.640  1.00  0.00            
ATOM     33  C10 ACD     1      10.790   9.470  39.040  1.00  0.00            
ATOM     34  H16 ACD     1      10.240   8.660  39.530  1.00  0.00            
ATOM     35  C11 ACD     1      12.330   9.160  39.130  1.00  0.00            
ATOM     36  H17 ACD     1      12.820   9.990  38.600  1.00  0.00            
ATOM     37  O9  ACD     1      12.680   7.910  38.470  1.00  0.00            
ATOM     38  H18 ACD     1      13.630   7.790  38.410  1.00  0.00            
ATOM     39  C12 ACD     1      12.730   9.040  40.560  1.00  0.00            
ATOM     40  H19 ACD     1      12.300   8.140  41.040  1.00  0.00            
ATOM     41  O10 ACD     1      14.180   9.030  40.730  1.00  0.00            
ATOM     42  H20 ACD     1      14.410   9.870  41.140  1.00  0.00            
ATOM     43  C13 ACD     1      12.260  10.280  41.320  1.00  0.00            
ATOM     44  H21 ACD     1      12.350  10.080  42.400  1.00  0.00            
ATOM     45  O11 ACD     1      10.840  10.560  41.130  1.00  0.00            
ATOM     46  C14 ACD     1      10.520  10.800  39.730  1.00  0.00            
ATOM     47  H22 ACD     1      11.230  11.530  39.320  1.00  0.00            
ATOM     48  C15 ACD     1       9.050  11.250  39.620  1.00  0.00            
ATOM     49  H23 ACD     1       8.640  11.390  38.610  1.00  0.00            
ATOM     50  H24 ACD     1       8.460  10.610  40.280  1.00  0.00            
ATOM     51  O12 ACD     1       8.960  12.590  40.130  1.00  0.00            
ATOM     52  H25 ACD     1       9.250  13.240  39.480  1.00  0.00            
ATOM     53  O13 ACD     1      13.060  11.450  41.020  1.00  0.00            
ATOM     54  C16 ACD     1      13.500  12.220  42.130  1.00  0.00            
ATOM     55  H26 ACD     1      12.960  12.040  43.070  1.00  0.00            
ATOM     56  C17 ACD     1      15.030  12.090  42.150  1.00  0.00            
ATOM     57  H27 ACD     1      15.420  12.250  41.130  1.00  0.00            
ATOM     58  O14 ACD     1      15.490  10.750  42.520  1.00  0.00            
ATOM     59  H28 ACD     1      16.440  10.650  42.370  1.00  0.00            
ATOM     60  C18 ACD     1      15.610  13.200  43.020  1.00  0.00            
ATOM     61  H29 ACD     1      15.160  13.100  44.020  1.00  0.00            
ATOM     62  O15 ACD     1      17.010  13.240  43.190  1.00  0.00            
ATOM     63  H30 ACD     1      17.430  13.400  42.350  1.00  0.00            
ATOM     64  C19 ACD     1      15.120  14.610  42.660  1.00  0.00            
ATOM     65  H31 ACD     1      15.440  15.300  43.440  1.00  0.00            
ATOM     66  O16 ACD     1      13.750  14.560  42.710  1.00  0.00            
ATOM     67  C20 ACD     1      13.100  13.660  41.740  1.00  0.00            
ATOM     68  H32 ACD     1      13.450  13.820  40.720  1.00  0.00            
ATOM     69  C21 ACD     1      11.600  13.990  41.720  1.00  0.00            
ATOM     70  H33 ACD     1      11.170  13.190  41.110  1.00  0.00            
ATOM     71  H34 ACD     1      11.070  13.820  42.670  1.00  0.00            
ATOM     72  O17 ACD     1      11.340  15.200  41.060  1.00  0.00            
ATOM     73  H35 ACD     1      11.050  15.030  40.160  1.00  0.00            
ATOM     74  O18 ACD     1      15.700  14.950  41.320  1.00  0.00            
ATOM     75  C22 ACD     1      15.710  16.390  40.970  1.00  0.00            
ATOM     76  H36 ACD     1      16.160  16.960  41.800  1.00  0.00            
ATOM     77  C23 ACD     1      16.750  16.520  39.790  1.00  0.00            
ATOM     78  H37 ACD     1      16.580  15.690  39.090  1.00  0.00            
ATOM     79  O19 ACD     1      18.100  16.260  40.360  1.00  0.00            
ATOM     80  H38 ACD     1      18.220  15.350  40.640  1.00  0.00            
ATOM     81  C24 ACD     1      16.590  17.780  39.010  1.00  0.00            
ATOM     82  H39 ACD     1      16.630  18.670  39.640  1.00  0.00            
ATOM     83  O20 ACD     1      17.480  17.840  37.900  1.00  0.00            
ATOM     84  H40 ACD     1      17.150  17.070  37.430  1.00  0.00            
ATOM     85  C25 ACD     1      15.120  17.830  38.500  1.00  0.00            
ATOM     86  H41 ACD     1      14.940  18.760  37.940  1.00  0.00            
ATOM     87  O21 ACD     1      14.230  17.920  39.640  1.00  0.00            
ATOM     88  C26 ACD     1      14.310  16.900  40.710  1.00  0.00            
ATOM     89  H42 ACD     1      13.660  16.080  40.370  1.00  0.00            
ATOM     90  C27 ACD     1      13.750  17.580  42.010  1.00  0.00            
ATOM     91  H43 ACD     1      13.880  16.870  42.840  1.00  0.00            
ATOM     92  H44 ACD     1      14.390  18.430  42.240  1.00  0.00            
ATOM     93  O22 ACD     1      12.320  17.900  41.880  1.00  0.00            
ATOM     94  H45 ACD     1      11.990  17.000  41.920  1.00  0.00            
ATOM     95  O23 ACD     1      14.750  16.710  37.640  1.00  0.00            
ATOM     96  C28 ACD     1      14.980  16.720  36.270  1.00  0.00            
ATOM     97  H46 ACD     1      15.580  17.620  36.070  1.00  0.00            
ATOM     98  C29 ACD     1      13.640  16.760  35.520  1.00  0.00            
ATOM     99  H47 ACD     1      13.020  15.920  35.870  1.00  0.00            
ATOM    100  O24 ACD     1      13.890  16.620  34.070  1.00  0.00            
ATOM    101  C30 ACD     1      12.830  18.010  35.850  1.00  0.00            
ATOM    102  H48 ACD     1      12.800  18.060  36.940  1.00  0.00            
ATOM    103  H49 ACD     1      13.390  18.920  35.580  1.00  0.00            
ATOM    104  O25 ACD     1      11.490  17.970  35.270  1.00  0.00            
ATOM    105  H50 ACD     1      11.130  17.140  35.580  1.00  0.00            
ATOM    106  C31 ACD     1      15.720  15.450  35.830  1.00  0.00            
ATOM    107  H51 ACD     1      15.010  14.670  36.140  1.00  0.00            
ATOM    108  O26 ACD     1      17.030  15.290  36.500  1.00  0.00            
ATOM    109  H52 ACD     1      17.250  14.380  36.670  1.00  0.00            
ATOM    110  C32 ACD     1      15.830  15.250  34.290  1.00  0.00            
ATOM    111  H53 ACD     1      16.440  16.070  33.870  1.00  0.00            
ATOM    112  O27 ACD     1      16.420  14.040  33.970  1.00  0.00            
ATOM    113  H54 ACD     1      15.620  13.600  33.650  1.00  0.00            
ATOM    114  C33 ACD     1      14.460  15.420  33.650  1.00  0.00            
ATOM    115  H55 ACD     1      14.610  15.560  32.570  1.00  0.00            
ATOM    116  O28 ACD     1      13.580  14.290  34.000  1.00  0.00            
ATOM    117  C34 ACD     1      12.770  13.750  32.950  1.00  0.00            
ATOM    118  H56 ACD     1      12.990  14.350  32.060  1.00  0.00            
ATOM    119  C35 ACD     1      13.260  12.340  32.850  1.00  0.00            
ATOM    120  H57 ACD     1      13.270  11.910  33.860  1.00  0.00            
ATOM    121  O29 ACD     1      14.620  12.200  32.330  1.00  0.00            
ATOM    122  H58 ACD     1      14.920  11.290  32.420  1.00  0.00            
ATOM    123  C36 ACD     1      12.220  11.450  32.060  1.00  0.00            
ATOM    124  H59 ACD     1      12.220  11.880  31.050  1.00  0.00            
ATOM    125  O30 ACD     1      12.620  10.140  31.960  1.00  0.00            
ATOM    126  H60 ACD     1      12.460   9.610  32.740  1.00  0.00            
ATOM    127  O1  HF3     2       9.840  14.300  38.410  1.00  0.00            
ATOM    128  S1  HF3     2      10.370  14.290  37.070  1.00  0.00            
ATOM    129  O2  HF3     2      10.580  15.630  36.530  1.00  0.00            
ATOM    130  O3  HF3     2       9.550  13.440  36.170  1.00  0.00            
ATOM    131  C1  HF3     2      12.040  13.630  37.350  1.00  0.00            
ATOM    132  C2  HF3     2      12.890  14.350  38.220  1.00  0.00            
ATOM    133  C3  HF3     2      14.190  13.810  38.460  1.00  0.00            
ATOM    134  C4  HF3     2      14.620  12.590  37.880  1.00  0.00            
ATOM    135  C5  HF3     2      15.800  12.070  38.290  1.00  0.00            
ATOM    136  C6  HF3     2      16.110  10.780  37.850  1.00  0.00            
ATOM    137  C7  HF3     2      15.370  10.080  36.970  1.00  0.00            
ATOM    138  S2  HF3     2      15.780   8.380  36.580  1.00  0.00            
ATOM    139  O4  HF3     2      15.100   8.130  35.290  1.00  0.00            
ATOM    140  O5  HF3     2      15.260   7.530  37.670  1.00  0.00            
ATOM    141  O6  HF3     2      17.270   8.340  36.460  1.00  0.00            
ATOM    142  C8  HF3     2      14.170  10.670  36.530  1.00  0.00            
ATOM    143  C9  HF3     2      13.740  11.910  36.980  1.00  0.00            
ATOM    144  C10 HF3     2      12.480  12.460  36.700  1.00  0.00            
ATOM    145  H1  HF3     2      12.530  15.210  38.770  1.00  0.00            
ATOM    146  H2  HF3     2      14.780  14.250  39.260  1.00  0.00            
ATOM    147  H3  HF3     2      16.370  12.550  39.080  1.00  0.00            
ATOM    148  H4  HF3     2      17.050  10.340  38.180  1.00  0.00            
ATOM    149  H5  HF3     2      13.540  10.190  35.780  1.00  0.00            
ATOM    150  H6  HF3     2      11.760  11.830  36.190  1.00  0.00            
TER
ENDMDL
MODEL        1
ATOM      1  H1  ACD     1       5.570  17.180  33.570  1.00  0.00            
ATOM      2  O1  ACD     1       4.740  17.550  33.260  1.00  0.00            
ATOM      3  C1  ACD     1       4.920  17.440  31.830  1.00  0.00            
ATOM      4  H2  ACD     1       5.980  17.600  31.630  1.00  0.00            
ATOM      5  H3  ACD     1       4.320  18.190  31.290  1.00  0.00            
ATOM      6  C2  ACD     1       4.660  16.010  31.400  1.00  0.00            
ATOM      7  H4  ACD     1       5.290  15.300  31.950  1.00  0.00            
ATOM      8  O2  ACD     1       3.270  15.590  31.810  1.00  0.00            
ATOM      9  C3  ACD     1       2.870  14.280  31.360  1.00  0.00            
ATOM     10  H5  ACD     1       1.840  14.090  31.700  1.00  0.00            
ATOM     11  O3  ACD     1       3.700  13.320  31.890  1.00  0.00            
ATOM     12  C4  ACD     1       3.430  12.660  33.030  1.00  0.00            
ATOM     13  H6  ACD     1       2.360  12.530  33.200  1.00  0.00            
ATOM     14  C5  ACD     1       3.920  11.270  32.690  1.00  0.00            
ATOM     15  H7  ACD     1       4.940  11.240  32.290  1.00  0.00            
ATOM     16  O4  ACD     1       3.100  10.630  31.700  1.00  0.00            
ATOM     17  H8  ACD     1       3.440   9.800  31.340  1.00  0.00            
ATOM     18  C6  ACD     1       4.080  10.410  33.940  1.00  0.00            
ATOM     19  H9  ACD     1       3.070  10.210  34.300  1.00  0.00            
ATOM     20  O5  ACD     1       4.790   9.210  33.490  1.00  0.00            
ATOM     21  H10 ACD     1       5.700   9.500  33.390  1.00  0.00            
ATOM     22  C7  ACD     1       4.920  11.080  35.050  1.00  0.00            
ATOM     23  H11 ACD     1       4.960  10.320  35.830  1.00  0.00            
ATOM     24  O6  ACD     1       4.140  12.200  35.370  1.00  0.00            
ATOM     25  C8  ACD     1       4.080  13.220  34.310  1.00  0.00            
ATOM     26  H12 ACD     1       5.120  13.510  34.140  1.00  0.00            
ATOM     27  C9  ACD     1       3.310  14.410  34.820  1.00  0.00            
ATOM     28  H13 ACD     1       3.630  14.460  35.870  1.00  0.00            
ATOM     29  H14 ACD     1       3.680  15.280  34.250  1.00  0.00            
ATOM     30  O7  ACD     1       1.900  14.250  34.770  1.00  0.00            
ATOM     31  H15 ACD     1       1.660  14.890  35.450  1.00  0.00            
ATOM     32  O8  ACD     1       6.290  11.360  34.580  1.00  0.00            
ATOM     33  C10 ACD     1       7.320  10.890  35.530  1.00  0.00            
ATOM     34  H16 ACD     1       6.970  10.430  36.470  1.00  0.00            
ATOM     35  C11 ACD     1       8.230   9.860  34.720  1.00  0.00            
ATOM     36  H17 ACD     1       8.560  10.380  33.800  1.00  0.00            
ATOM     37  O9  ACD     1       7.560   8.730  34.330  1.00  0.00            
ATOM     38  H18 ACD     1       7.380   8.200  35.110  1.00  0.00            
ATOM     39  C12 ACD     1       9.480   9.650  35.530  1.00  0.00            
ATOM     40  H19 ACD     1       9.300   8.980  36.380  1.00  0.00            
ATOM     41  O10 ACD     1      10.430   8.920  34.710  1.00  0.00            
ATOM     42  H20 ACD     1      10.520   9.300  33.830  1.00  0.00            
ATOM     43  C13 ACD     1      10.140  10.940  36.030  1.00  0.00            
ATOM     44  H21 ACD     1      10.820  10.630  36.830  1.00  0.00            
ATOM     45  O11 ACD     1       9.230  11.820  36.690  1.00  0.00            
ATOM     46  C14 ACD     1       8.120  12.140  35.900  1.00  0.00            
ATOM     47  H22 ACD     1       8.380  12.640  34.970  1.00  0.00            
ATOM     48  C15 ACD     1       7.280  13.090  36.620  1.00  0.00            
ATOM     49  H23 ACD     1       7.990  13.860  36.960  1.00  0.00            
ATOM     50  H24 ACD     1       6.580  13.410  35.840  1.00  0.00            
ATOM     51  O12 ACD     1       6.650  12.540  37.740  1.00  0.00            
ATOM     52  H25 ACD     1       5.940  13.100  38.080  1.00  0.00            
ATOM     53  O13 ACD     1      10.720  11.570  34.930  1.00  0.00            
ATOM     54  C16 ACD     1      12.030  12.150  35.160  1.00  0.00            
ATOM     55  H26 ACD     1      12.420  11.600  36.020  1.00  0.00            
ATOM     56  C17 ACD     1      12.820  11.600  33.920  1.00  0.00            
ATOM     57  H27 ACD     1      12.120  11.530  33.080  1.00  0.00            
ATOM     58  O14 ACD     1      13.260  10.230  34.220  1.00  0.00            
ATOM     59  H28 ACD     1      13.610   9.940  33.370  1.00  0.00            
ATOM     60  C18 ACD     1      14.090  12.360  33.670  1.00  0.00            
ATOM     61  H29 ACD     1      14.740  12.180  34.530  1.00  0.00            
ATOM     62  O15 ACD     1      14.780  12.060  32.400  1.00  0.00            
ATOM     63  H30 ACD     1      14.280  12.320  31.620  1.00  0.00            
ATOM     64  C19 ACD     1      13.850  13.890  33.770  1.00  0.00            
ATOM     65  H31 ACD     1      14.770  14.480  33.740  1.00  0.00            
ATOM     66  O16 ACD     1      13.280  14.240  35.030  1.00  0.00            
ATOM     67  C20 ACD     1      11.960  13.680  35.310  1.00  0.00            
ATOM     68  H32 ACD     1      11.300  14.160  34.580  1.00  0.00            
ATOM     69  C21 ACD     1      11.430  14.060  36.650  1.00  0.00            
ATOM     70  H33 ACD     1      10.420  13.780  36.980  1.00  0.00            
ATOM     71  H34 ACD     1      12.040  13.630  37.460  1.00  0.00            
ATOM     72  O17 ACD     1      11.420  15.470  36.710  1.00  0.00            
ATOM     73  H35 ACD     1      10.640  15.740  36.210  1.00  0.00            
ATOM     74  O18 ACD     1      13.000  14.310  32.690  1.00  0.00            
ATOM     75  C22 ACD     1      13.280  15.540  32.090  1.00  0.00            
ATOM     76  H36 ACD     1      14.240  15.940  32.430  1.00  0.00            
ATOM     77  C23 ACD     1      13.340  15.320  30.570  1.00  0.00            
ATOM     78  H37 ACD     1      12.650  14.520  30.280  1.00  0.00            
ATOM     79  O19 ACD     1      14.680  14.850  30.370  1.00  0.00            
ATOM     80  H38 ACD     1      14.780  14.740  29.420  1.00  0.00            
ATOM     81  C24 ACD     1      13.020  16.480  29.600  1.00  0.00            
ATOM     82  H39 ACD     1      13.870  17.170  29.640  1.00  0.00            
ATOM     83  O20 ACD     1      12.810  16.010  28.320  1.00  0.00            
ATOM     84  H40 ACD     1      11.910  15.690  28.190  1.00  0.00            
ATOM     85  C25 ACD     1      11.850  17.260  30.130  1.00  0.00            
ATOM     86  H41 ACD     1      11.630  18.170  29.560  1.00  0.00            
ATOM     87  O21 ACD     1      12.140  17.590  31.510  1.00  0.00            
ATOM     88  C26 ACD     1      12.160  16.520  32.430  1.00  0.00            
ATOM     89  H42 ACD     1      11.210  15.970  32.300  1.00  0.00            
ATOM     90  C27 ACD     1      12.210  17.130  33.910  1.00  0.00            
ATOM     91  H43 ACD     1      12.070  16.310  34.620  1.00  0.00            
ATOM     92  H44 ACD     1      13.160  17.660  34.090  1.00  0.00            
ATOM     93  O22 ACD     1      11.030  17.920  34.180  1.00  0.00            
ATOM     94  H45 ACD     1      10.290  17.450  33.790  1.00  0.00            
ATOM     95  O23 ACD     1      10.650  16.540  30.100  1.00  0.00            
ATOM     96  C28 ACD     1       9.580  16.840  29.180  1.00  0.00            
ATOM     97  H46 ACD     1       9.930  17.330  28.260  1.00  0.00            
ATOM     98  C29 ACD     1       8.520  17.670  29.840  1.00  0.00            
ATOM     99  H47 ACD     1       8.220  17.130  30.750  1.00  0.00            
ATOM    100  O24 ACD     1       7.410  17.810  28.880  1.00  0.00            
ATOM    101  C30 ACD     1       9.030  19.070  30.290  1.00  0.00            
ATOM    102  H48 ACD     1       8.190  19.700  30.610  1.00  0.00            
ATOM    103  H49 ACD     1       9.740  18.880  31.110  1.00  0.00            
ATOM    104  O25 ACD     1       9.700  19.780  29.300  1.00  0.00            
ATOM    105  H50 ACD     1      10.330  20.320  29.790  1.00  0.00            
ATOM    106  C31 ACD     1       9.110  15.470  28.700  1.00  0.00            
ATOM    107  H51 ACD     1       8.880  14.860  29.590  1.00  0.00            
ATOM    108  O26 ACD     1      10.160  14.890  27.920  1.00  0.00            
ATOM    109  H52 ACD     1       9.850  14.000  27.730  1.00  0.00            
ATOM    110  C32 ACD     1       7.890  15.660  27.900  1.00  0.00            
ATOM    111  H53 ACD     1       8.150  16.220  26.990  1.00  0.00            
ATOM    112  O27 ACD     1       7.300  14.440  27.590  1.00  0.00            
ATOM    113  H54 ACD     1       6.440  14.490  28.010  1.00  0.00            
ATOM    114  C33 ACD     1       6.800  16.550  28.560  1.00  0.00            
ATOM    115  H55 ACD     1       6.030  16.520  27.770  1.00  0.00            
ATOM    116  O28 ACD     1       6.290  15.850  29.720  1.00  0.00            
ATOM    117  C34 ACD     1       4.870  15.870  29.940  1.00  0.00            
ATOM    118  H56 ACD     1       4.420  16.700  29.380  1.00  0.00            
ATOM    119  C35 ACD     1       4.370  14.480  29.450  1.00  0.00            
ATOM    120  H57 ACD     1       5.020  13.750  29.950  1.00  0.00            
ATOM    121  O29 ACD     1       4.550  14.360  28.030  1.00  0.00            
ATOM    122  H58 ACD     1       3.700  14.110  27.660  1.00  0.00            
ATOM    123  C36 ACD     1       2.910  14.200  29.860  1.00  0.00            
ATOM    124  H59 ACD     1       2.300  15.050  29.550  1.00  0.00            
ATOM    125  O30 ACD     1       2.290  12.940  29.510  1.00  0.00            
ATOM    126  H60 ACD     1       2.700  12.170  29.940  1.00  0.00            
ATOM    127  O1  HF3     2       8.490  16.570  32.980  1.00  0.00            
ATOM    128  S1  HF3     2       8.060  15.460  33.760  1.00  0.00            
ATOM    129  O2  HF3     2       6.660  15.560  34.130  1.00  0.00            
ATOM    130  O3  HF3     2       9.110  15.190  34.760  1.00  0.00            
ATOM    131  C1  HF3     2       8.130  14.120  32.580  1.00  0.00            
ATOM    132  C2  HF3     2       7.060  13.410  32.070  1.00  0.00            
ATOM    133  C3  HF3     2       7.150  12.420  31.040  1.00  0.00            
ATOM    134  C4  HF3     2       8.450  11.980  30.640  1.00  0.00            
ATOM    135  C5  HF3     2       8.630  10.970  29.630  1.00  0.00            
ATOM    136  C6  HF3     2       9.950  10.720  29.190  1.00  0.00            
ATOM    137  C7  HF3     2      11.070  11.430  29.750  1.00  0.00            
ATOM    138  S2  HF3     2      12.690  11.290  29.020  1.00  0.00            
ATOM    139  O4  HF3     2      12.850   9.980  28.400  1.00  0.00            
ATOM    140  O5  HF3     2      13.390  11.470  30.270  1.00  0.00            
ATOM    141  O6  HF3     2      12.710  12.360  28.060  1.00  0.00            
ATOM    142  C8  HF3     2      10.900  12.370  30.780  1.00  0.00            
ATOM    143  C9  HF3     2       9.580  12.620  31.240  1.00  0.00            
ATOM    144  C10 HF3     2       9.420  13.630  32.210  1.00  0.00            
ATOM    145  H1  HF3     2       6.080  13.600  32.490  1.00  0.00            
ATOM    146  H2  HF3     2       6.280  11.970  30.550  1.00  0.00            
ATOM    147  H3  HF3     2       7.830  10.430  29.150  1.00  0.00            
ATOM    148  H4  HF3     2      10.060   9.970  28.410  1.00  0.00            
ATOM    149  H5  HF3     2      11.740  12.850  31.270  1.00  0.00            
ATOM    150  H6  HF3     2      10.310  14.160  32.530  1.00  0.00            
TER
ENDMDL
MODEL        1
ATOM      1  H1  ACD     1      10.690  16.580  35.400  1.00  0.00            
ATOM      2  O1  ACD     1       9.810  16.250  35.230  1.00  0.00            
ATOM      3  C1  ACD     1      10.180  15.530  34.010  1.00  0.00            
ATOM      4  H2  ACD     1      11.030  16.110  33.630  1.00  0.00            
ATOM      5  H3  ACD     1       9.390  15.390  33.270  1.00  0.00            
ATOM      6  C2  ACD     1      10.650  14.150  34.410  1.00  0.00            
ATOM      7  H4  ACD     1      11.300  14.130  35.290  1.00  0.00            
ATOM      8  O2  ACD     1       9.490  13.360  34.810  1.00  0.00            
ATOM      9  C3  ACD     1       9.750  11.980  35.270  1.00  0.00            
ATOM     10  H5  ACD     1       8.820  11.480  35.570  1.00  0.00            
ATOM     11  O3  ACD     1      10.580  12.080  36.370  1.00  0.00            
ATOM     12  C4  ACD     1      10.090  11.710  37.670  1.00  0.00            
ATOM     13  H6  ACD     1       9.050  11.370  37.570  1.00  0.00            
ATOM     14  C5  ACD     1      10.950  10.550  38.210  1.00  0.00            
ATOM     15  H7  ACD     1      12.000  10.690  37.910  1.00  0.00            
ATOM     16  O4  ACD     1      10.400   9.360  37.790  1.00  0.00            
ATOM     17  H8  ACD     1      11.150   8.780  37.610  1.00  0.00            
ATOM     18  C6  ACD     1      11.080  10.470  39.730  1.00  0.00            
ATOM     19  H9  ACD     1      10.040  10.340  40.050  1.00  0.00            
ATOM     20  O5  ACD     1      12.150   9.560  40.170  1.00  0.00            
ATOM     21  H10 ACD     1      12.970   9.820  39.740  1.00  0.00            
ATOM     22  C7  ACD     1      11.450  11.880  40.230  1.00  0.00            
ATOM     23  H11 ACD     1      11.680  11.950  41.300  1.00  0.00            
ATOM     24  O6  ACD     1      10.320  12.620  39.940  1.00  0.00            
ATOM     25  C8  ACD     1      10.130  12.950  38.550  1.00  0.00            
ATOM     26  H12 ACD     1      11.030  13.470  38.190  1.00  0.00            
ATOM     27  C9  ACD     1       8.990  13.970  38.380  1.00  0.00            
ATOM     28  H13 ACD     1       9.120  14.840  39.040  1.00  0.00            
ATOM     29  H14 ACD     1       9.070  14.300  37.330  1.00  0.00            
ATOM     30  O7  ACD     1       7.730  13.300  38.640  1.00  0.00            
ATOM     31  H15 ACD     1       7.750  13.410  39.600  1.00  0.00            
ATOM     32  O8  ACD     1      12.600  12.400  39.530  1.00  0.00            
ATOM     33  C10 ACD     1      13.830  12.460  40.130  1.00  0.00            
ATOM     34  H16 ACD     1      13.660  12.110  41.150  1.00  0.00            
ATOM     35  C11 ACD     1      14.920  11.620  39.450  1.00  0.00            
ATOM     36  H17 ACD     1      15.050  11.990  38.420  1.00  0.00            
ATOM     37  O9  ACD     1      14.560  10.270  39.300  1.00  0.00            
ATOM     38  H18 ACD     1      15.330   9.720  39.130  1.00  0.00            
ATOM     39  C12 ACD     1      16.290  11.850  40.040  1.00  0.00            
ATOM     40  H19 ACD     1      16.360  11.420  41.050  1.00  0.00            
ATOM     41  O10 ACD     1      17.220  11.280  39.140  1.00  0.00            
ATOM     42  H20 ACD     1      17.580  11.940  38.550  1.00  0.00            
ATOM     43  C13 ACD     1      16.620  13.340  40.100  1.00  0.00            
ATOM     44  H21 ACD     1      17.400  13.520  40.850  1.00  0.00            
ATOM     45  O11 ACD     1      15.510  13.980  40.740  1.00  0.00            
ATOM     46  C14 ACD     1      14.290  13.930  40.040  1.00  0.00            
ATOM     47  H22 ACD     1      14.370  14.310  39.020  1.00  0.00            
ATOM     48  C15 ACD     1      13.190  14.810  40.690  1.00  0.00            
ATOM     49  H23 ACD     1      12.340  14.790  40.000  1.00  0.00            
ATOM     50  H24 ACD     1      12.930  14.410  41.670  1.00  0.00            
ATOM     51  O12 ACD     1      13.520  16.190  40.780  1.00  0.00            
ATOM     52  H25 ACD     1      13.630  16.540  39.890  1.00  0.00            
ATOM     53  O13 ACD     1      16.990  13.860  38.750  1.00  0.00            
ATOM     54  C16 ACD     1      18.240  14.580  38.540  1.00  0.00            
ATOM     55  H26 ACD     1      18.890  14.520  39.420  1.00  0.00            
ATOM     56  C17 ACD     1      18.910  13.880  37.360  1.00  0.00            
ATOM     57  H27 ACD     1      18.270  13.800  36.470  1.00  0.00            
ATOM     58  O14 ACD     1      19.350  12.530  37.760  1.00  0.00            
ATOM     59  H28 ACD     1      19.830  12.000  37.110  1.00  0.00            
ATOM     60  C18 ACD     1      20.150  14.660  36.880  1.00  0.00            
ATOM     61  H29 ACD     1      20.960  14.700  37.620  1.00  0.00            
ATOM     62  O15 ACD     1      20.660  14.080  35.700  1.00  0.00            
ATOM     63  H30 ACD     1      20.240  14.700  35.100  1.00  0.00            
ATOM     64  C19 ACD     1      19.760  16.130  36.590  1.00  0.00            
ATOM     65  H31 ACD     1      20.630  16.740  36.340  1.00  0.00            
ATOM     66  O16 ACD     1      19.050  16.650  37.720  1.00  0.00            
ATOM     67  C20 ACD     1      17.890  16.010  38.180  1.00  0.00            
ATOM     68  H32 ACD     1      17.110  15.930  37.410  1.00  0.00            
ATOM     69  C21 ACD     1      17.270  16.770  39.290  1.00  0.00            
ATOM     70  H33 ACD     1      16.460  16.140  39.680  1.00  0.00            
ATOM     71  H34 ACD     1      18.000  17.000  40.070  1.00  0.00            
ATOM     72  O17 ACD     1      16.590  17.960  38.730  1.00  0.00            
ATOM     73  H35 ACD     1      15.730  17.610  38.450  1.00  0.00            
ATOM     74  O18 ACD     1      18.930  16.040  35.450  1.00  0.00            
ATOM     75  C22 ACD     1      19.100  16.980  34.460  1.00  0.00            
ATOM     76  H36 ACD     1      20.130  17.360  34.420  1.00  0.00            
ATOM     77  C23 ACD     1      18.930  16.170  33.110  1.00  0.00            
ATOM     78  H37 ACD     1      18.120  15.450  33.270  1.00  0.00            
ATOM     79  O19 ACD     1      20.230  15.540  32.890  1.00  0.00            
ATOM     80  H38 ACD     1      19.970  14.880  32.240  1.00  0.00            
ATOM     81  C24 ACD     1      18.410  17.100  31.970  1.00  0.00            
ATOM     82  H39 ACD     1      19.180  17.870  31.880  1.00  0.00            
ATOM     83  O20 ACD     1      18.180  16.460  30.780  1.00  0.00            
ATOM     84  H40 ACD     1      17.680  15.670  30.980  1.00  0.00            
ATOM     85  C25 ACD     1      17.160  17.780  32.480  1.00  0.00            
ATOM     86  H41 ACD     1      16.730  18.370  31.660  1.00  0.00            
ATOM     87  O21 ACD     1      17.530  18.620  33.500  1.00  0.00            
ATOM     88  C26 ACD     1      18.090  18.100  34.740  1.00  0.00            
ATOM     89  H42 ACD     1      17.320  17.690  35.400  1.00  0.00            
ATOM     90  C27 ACD     1      18.720  19.290  35.490  1.00  0.00            
ATOM     91  H43 ACD     1      19.440  18.970  36.260  1.00  0.00            
ATOM     92  H44 ACD     1      19.260  20.000  34.850  1.00  0.00            
ATOM     93  O22 ACD     1      17.720  20.140  36.150  1.00  0.00            
ATOM     94  H45 ACD     1      17.030  19.470  36.050  1.00  0.00            
ATOM     95  O23 ACD     1      16.220  16.800  32.940  1.00  0.00            
ATOM     96  C28 ACD     1      15.140  16.380  32.030  1.00  0.00            
ATOM     97  H46 ACD     1      15.300  16.920  31.080  1.00  0.00            
ATOM     98  C29 ACD     1      13.800  16.710  32.710  1.00  0.00            
ATOM     99  H47 ACD     1      13.680  16.170  33.660  1.00  0.00            
ATOM    100  O24 ACD     1      12.720  16.080  31.910  1.00  0.00            
ATOM    101  C30 ACD     1      13.640  18.220  32.800  1.00  0.00            
ATOM    102  H48 ACD     1      14.510  18.660  33.290  1.00  0.00            
ATOM    103  H49 ACD     1      13.600  18.720  31.830  1.00  0.00            
ATOM    104  O25 ACD     1      12.440  18.520  33.440  1.00  0.00            
ATOM    105  H50 ACD     1      12.520  18.130  34.320  1.00  0.00            
ATOM    106  C31 ACD     1      15.250  14.860  31.800  1.00  0.00            
ATOM    107  H51 ACD     1      15.230  14.360  32.770  1.00  0.00            
ATOM    108  O26 ACD     1      16.430  14.530  31.080  1.00  0.00            
ATOM    109  H52 ACD     1      16.250  13.770  30.510  1.00  0.00            
ATOM    110  C32 ACD     1      13.970  14.420  31.030  1.00  0.00            
ATOM    111  H53 ACD     1      13.980  15.100  30.160  1.00  0.00            
ATOM    112  O27 ACD     1      14.060  13.070  30.780  1.00  0.00            
ATOM    113  H54 ACD     1      13.640  12.620  31.530  1.00  0.00            
ATOM    114  C33 ACD     1      12.680  14.720  31.770  1.00  0.00            
ATOM    115  H55 ACD     1      11.760  14.430  31.250  1.00  0.00            
ATOM    116  O28 ACD     1      12.620  14.100  33.080  1.00  0.00            
ATOM    117  C34 ACD     1      11.370  13.420  33.310  1.00  0.00            
ATOM    118  H56 ACD     1      10.680  13.460  32.450  1.00  0.00            
ATOM    119  C35 ACD     1      11.700  12.070  33.680  1.00  0.00            
ATOM    120  H57 ACD     1      12.270  12.220  34.600  1.00  0.00            
ATOM    121  O29 ACD     1      12.520  11.410  32.750  1.00  0.00            
ATOM    122  H58 ACD     1      12.740  10.570  33.160  1.00  0.00            
ATOM    123  C36 ACD     1      10.450  11.380  34.030  1.00  0.00            
ATOM    124  H59 ACD     1       9.850  11.340  33.110  1.00  0.00            
ATOM    125  O30 ACD     1      10.720  10.070  34.460  1.00  0.00            
ATOM    126  H60 ACD     1      11.430  10.190  35.100  1.00  0.00            
ATOM    127  O1  HF3     2      13.640  17.150  38.180  1.00  0.00            
ATOM    128  S1  HF3     2      12.800  16.490  37.240  1.00  0.00            
ATOM    129  O2  HF3     2      12.290  17.350  36.210  1.00  0.00            
ATOM    130  O3  HF3     2      11.730  15.700  37.760  1.00  0.00            
ATOM    131  C1  HF3     2      13.920  15.320  36.580  1.00  0.00            
ATOM    132  C2  HF3     2      15.120  15.770  35.980  1.00  0.00            
ATOM    133  C3  HF3     2      15.980  14.860  35.370  1.00  0.00            
ATOM    134  C4  HF3     2      15.720  13.520  35.370  1.00  0.00            
ATOM    135  C5  HF3     2      16.600  12.590  34.810  1.00  0.00            
ATOM    136  C6  HF3     2      16.270  11.240  34.740  1.00  0.00            
ATOM    137  C7  HF3     2      15.080  10.700  35.290  1.00  0.00            
ATOM    138  S2  HF3     2      14.490   8.990  34.910  1.00  0.00            
ATOM    139  O4  HF3     2      13.560   9.220  33.820  1.00  0.00            
ATOM    140  O5  HF3     2      13.700   8.640  36.120  1.00  0.00            
ATOM    141  O6  HF3     2      15.720   8.310  34.660  1.00  0.00            
ATOM    142  C8  HF3     2      14.290  11.610  36.000  1.00  0.00            
ATOM    143  C9  HF3     2      14.600  12.990  35.990  1.00  0.00            
ATOM    144  C10 HF3     2      13.650  13.920  36.550  1.00  0.00            
ATOM    145  H1  HF3     2      15.270  16.830  35.800  1.00  0.00            
ATOM    146  H2  HF3     2      16.880  15.180  34.850  1.00  0.00            
ATOM    147  H3  HF3     2      17.490  12.960  34.310  1.00  0.00            
ATOM    148  H4  HF3     2      16.740  10.580  34.010  1.00  0.00            
ATOM    149  H5  HF3     2      13.430  11.230  36.530  1.00  0.00            
ATOM    150  H6  HF3     2      12.680  13.530  36.830  1.00  0.00            
TER
ENDMDL
MODEL        1
ATOM      1  H1  ACD     1      11.450  12.760  21.560  1.00  0.00            
ATOM      2  O1  ACD     1      11.750  13.370  20.880  1.00  0.00            
ATOM      3  C1  ACD     1      12.610  14.290  21.500  1.00  0.00            
ATOM      4  H2  ACD     1      12.130  15.120  22.030  1.00  0.00            
ATOM      5  H3  ACD     1      13.300  14.610  20.700  1.00  0.00            
ATOM      6  C2  ACD     1      13.450  13.520  22.520  1.00  0.00            
ATOM      7  H4  ACD     1      12.800  12.830  23.070  1.00  0.00            
ATOM      8  O2  ACD     1      14.370  12.750  21.720  1.00  0.00            
ATOM      9  C3  ACD     1      15.330  11.970  22.450  1.00  0.00            
ATOM     10  H5  ACD     1      16.080  11.600  21.750  1.00  0.00            
ATOM     11  O3  ACD     1      14.820  10.890  23.250  1.00  0.00            
ATOM     12  C4  ACD     1      14.950   9.510  22.820  1.00  0.00            
ATOM     13  H6  ACD     1      15.650   9.420  21.980  1.00  0.00            
ATOM     14  C5  ACD     1      15.550   8.770  24.010  1.00  0.00            
ATOM     15  H7  ACD     1      14.990   9.030  24.910  1.00  0.00            
ATOM     16  O4  ACD     1      16.950   9.080  24.070  1.00  0.00            
ATOM     17  H8  ACD     1      17.390   8.810  24.880  1.00  0.00            
ATOM     18  C6  ACD     1      15.410   7.300  23.860  1.00  0.00            
ATOM     19  H9  ACD     1      16.150   7.020  23.100  1.00  0.00            
ATOM     20  O5  ACD     1      15.740   6.670  25.080  1.00  0.00            
ATOM     21  H10 ACD     1      14.910   6.680  25.570  1.00  0.00            
ATOM     22  C7  ACD     1      14.110   6.820  23.250  1.00  0.00            
ATOM     23  H11 ACD     1      14.110   5.770  22.950  1.00  0.00            
ATOM     24  O6  ACD     1      13.630   7.600  22.150  1.00  0.00            
ATOM     25  C8  ACD     1      13.590   8.980  22.360  1.00  0.00            
ATOM     26  H12 ACD     1      12.860   9.080  23.170  1.00  0.00            
ATOM     27  C9  ACD     1      12.960   9.660  21.210  1.00  0.00            
ATOM     28  H13 ACD     1      12.780  10.720  21.400  1.00  0.00            
ATOM     29  H14 ACD     1      13.640   9.480  20.370  1.00  0.00            
ATOM     30  O7  ACD     1      11.730   9.050  20.740  1.00  0.00            
ATOM     31  H15 ACD     1      11.080   9.220  21.430  1.00  0.00            
ATOM     32  O8  ACD     1      13.160   6.910  24.310  1.00  0.00            
ATOM     33  C10 ACD     1      11.970   6.020  24.210  1.00  0.00            
ATOM     34  H16 ACD     1      12.280   5.130  23.650  1.00  0.00            
ATOM     35  C11 ACD     1      11.700   5.590  25.640  1.00  0.00            
ATOM     36  H17 ACD     1      11.860   6.460  26.280  1.00  0.00            
ATOM     37  O9  ACD     1      12.710   4.580  26.040  1.00  0.00            
ATOM     38  H18 ACD     1      12.700   4.580  27.000  1.00  0.00            
ATOM     39  C12 ACD     1      10.310   5.170  25.810  1.00  0.00            
ATOM     40  H19 ACD     1      10.150   4.330  25.130  1.00  0.00            
ATOM     41  O10 ACD     1      10.160   4.730  27.160  1.00  0.00            
ATOM     42  H20 ACD     1      10.340   5.480  27.740  1.00  0.00            
ATOM     43  C13 ACD     1       9.370   6.340  25.470  1.00  0.00            
ATOM     44  H21 ACD     1       8.350   6.020  25.720  1.00  0.00            
ATOM     45  O11 ACD     1       9.490   6.440  24.060  1.00  0.00            
ATOM     46  C14 ACD     1      10.750   6.690  23.490  1.00  0.00            
ATOM     47  H22 ACD     1      10.900   7.770  23.380  1.00  0.00            
ATOM     48  C15 ACD     1      10.610   6.350  22.030  1.00  0.00            
ATOM     49  H23 ACD     1       9.780   6.920  21.580  1.00  0.00            
ATOM     50  H24 ACD     1      11.490   6.560  21.400  1.00  0.00            
ATOM     51  O12 ACD     1      10.390   4.960  21.940  1.00  0.00            
ATOM     52  H25 ACD     1      10.200   4.910  21.000  1.00  0.00            
ATOM     53  O13 ACD     1       9.720   7.610  26.080  1.00  0.00            
ATOM     54  C16 ACD     1       9.030   8.170  27.220  1.00  0.00            
ATOM     55  H26 ACD     1       8.270   7.480  27.600  1.00  0.00            
ATOM     56  C17 ACD     1      10.100   8.210  28.360  1.00  0.00            
ATOM     57  H27 ACD     1      10.960   8.790  28.000  1.00  0.00            
ATOM     58  O14 ACD     1      10.580   6.810  28.620  1.00  0.00            
ATOM     59  H28 ACD     1      10.980   6.860  29.490  1.00  0.00            
ATOM     60  C18 ACD     1       9.680   9.100  29.610  1.00  0.00            
ATOM     61  H29 ACD     1       8.940   8.640  30.280  1.00  0.00            
ATOM     62  O15 ACD     1      10.820   9.550  30.350  1.00  0.00            
ATOM     63  H30 ACD     1      11.310   8.780  30.670  1.00  0.00            
ATOM     64  C19 ACD     1       8.890  10.350  29.150  1.00  0.00            
ATOM     65  H31 ACD     1       8.390  10.800  30.020  1.00  0.00            
ATOM     66  O16 ACD     1       7.870   9.870  28.220  1.00  0.00            
ATOM     67  C20 ACD     1       8.370   9.500  26.930  1.00  0.00            
ATOM     68  H32 ACD     1       9.120  10.230  26.600  1.00  0.00            
ATOM     69  C21 ACD     1       7.160   9.440  25.970  1.00  0.00            
ATOM     70  H33 ACD     1       7.390   8.780  25.130  1.00  0.00            
ATOM     71  H34 ACD     1       6.330   8.990  26.530  1.00  0.00            
ATOM     72  O17 ACD     1       6.790  10.730  25.540  1.00  0.00            
ATOM     73  H35 ACD     1       7.610  11.070  25.170  1.00  0.00            
ATOM     74  O18 ACD     1       9.760  11.440  28.490  1.00  0.00            
ATOM     75  C22 ACD     1       9.680  12.770  28.950  1.00  0.00            
ATOM     76  H36 ACD     1       8.930  12.960  29.740  1.00  0.00            
ATOM     77  C23 ACD     1      11.080  13.100  29.490  1.00  0.00            
ATOM     78  H37 ACD     1      11.720  13.000  28.610  1.00  0.00            
ATOM     79  O19 ACD     1      11.510  12.270  30.570  1.00  0.00            
ATOM     80  H38 ACD     1      11.120  11.400  30.410  1.00  0.00            
ATOM     81  C24 ACD     1      11.090  14.530  29.910  1.00  0.00            
ATOM     82  H39 ACD     1      10.340  14.700  30.700  1.00  0.00            
ATOM     83  O20 ACD     1      12.410  14.840  30.420  1.00  0.00            
ATOM     84  H40 ACD     1      12.450  14.520  31.330  1.00  0.00            
ATOM     85  C25 ACD     1      10.680  15.470  28.780  1.00  0.00            
ATOM     86  H41 ACD     1      10.380  16.450  29.190  1.00  0.00            
ATOM     87  O21 ACD     1       9.480  15.090  28.140  1.00  0.00            
ATOM     88  C26 ACD     1       9.370  13.700  27.760  1.00  0.00            
ATOM     89  H42 ACD     1      10.150  13.640  26.990  1.00  0.00            
ATOM     90  C27 ACD     1       7.940  13.450  27.270  1.00  0.00            
ATOM     91  H43 ACD     1       7.700  12.420  27.550  1.00  0.00            
ATOM     92  H44 ACD     1       7.220  14.100  27.760  1.00  0.00            
ATOM     93  O22 ACD     1       7.850  13.660  25.810  1.00  0.00            
ATOM     94  H45 ACD     1       8.440  12.970  25.490  1.00  0.00            
ATOM     95  O23 ACD     1      11.770  15.640  27.800  1.00  0.00            
ATOM     96  C28 ACD     1      11.690  16.640  26.780  1.00  0.00            
ATOM     97  H46 ACD     1      11.260  17.550  27.230  1.00  0.00            
ATOM     98  C29 ACD     1      10.750  16.310  25.570  1.00  0.00            
ATOM     99  H47 ACD     1      10.620  15.220  25.620  1.00  0.00            
ATOM    100  O24 ACD     1      11.300  16.490  24.200  1.00  0.00            
ATOM    101  C30 ACD     1       9.360  16.900  25.680  1.00  0.00            
ATOM    102  H48 ACD     1       8.710  16.430  24.930  1.00  0.00            
ATOM    103  H49 ACD     1       8.990  16.580  26.660  1.00  0.00            
ATOM    104  O25 ACD     1       9.320  18.310  25.420  1.00  0.00            
ATOM    105  H50 ACD     1       8.450  18.690  25.600  1.00  0.00            
ATOM    106  C31 ACD     1      13.120  16.970  26.440  1.00  0.00            
ATOM    107  H51 ACD     1      13.630  16.020  26.640  1.00  0.00            
ATOM    108  O26 ACD     1      13.620  17.950  27.400  1.00  0.00            
ATOM    109  H52 ACD     1      14.560  18.100  27.290  1.00  0.00            
ATOM    110  C32 ACD     1      13.390  17.310  25.050  1.00  0.00            
ATOM    111  H53 ACD     1      13.000  18.330  24.930  1.00  0.00            
ATOM    112  O27 ACD     1      14.790  17.210  24.850  1.00  0.00            
ATOM    113  H54 ACD     1      15.030  16.300  25.040  1.00  0.00            
ATOM    114  C33 ACD     1      12.680  16.360  24.060  1.00  0.00            
ATOM    115  H55 ACD     1      12.950  16.700  23.060  1.00  0.00            
ATOM    116  O28 ACD     1      13.110  14.960  24.330  1.00  0.00            
ATOM    117  C34 ACD     1      14.140  14.420  23.470  1.00  0.00            
ATOM    118  H56 ACD     1      14.680  15.240  22.970  1.00  0.00            
ATOM    119  C35 ACD     1      15.120  13.650  24.310  1.00  0.00            
ATOM    120  H57 ACD     1      14.560  12.900  24.890  1.00  0.00            
ATOM    121  O29 ACD     1      15.770  14.600  25.150  1.00  0.00            
ATOM    122  H58 ACD     1      16.480  14.160  25.620  1.00  0.00            
ATOM    123  C36 ACD     1      16.120  12.860  23.430  1.00  0.00            
ATOM    124  H59 ACD     1      16.710  13.590  22.870  1.00  0.00            
ATOM    125  O30 ACD     1      17.030  12.210  24.300  1.00  0.00            
ATOM    126  H60 ACD     1      16.470  11.520  24.670  1.00  0.00            
ATOM    127  O1  HF3     2       9.950   9.710  23.320  1.00  0.00            
ATOM    128  S1  HF3     2      10.150  11.070  23.750  1.00  0.00            
ATOM    129  O2  HF3     2       8.980  11.670  24.380  1.00  0.00            
ATOM    130  O3  HF3     2      10.650  11.830  22.620  1.00  0.00            
ATOM    131  C1  HF3     2      11.400  11.110  25.000  1.00  0.00            
ATOM    132  C2  HF3     2      11.810  12.370  25.440  1.00  0.00            
ATOM    133  C3  HF3     2      12.810  12.500  26.430  1.00  0.00            
ATOM    134  C4  HF3     2      13.310  11.320  27.070  1.00  0.00            
ATOM    135  C5  HF3     2      14.130  11.390  28.200  1.00  0.00            
ATOM    136  C6  HF3     2      14.740  10.220  28.670  1.00  0.00            
ATOM    137  C7  HF3     2      14.340   8.950  28.190  1.00  0.00            
ATOM    138  S2  HF3     2      15.290   7.550  28.810  1.00  0.00            
ATOM    139  O4  HF3     2      16.690   7.990  28.790  1.00  0.00            
ATOM    140  O5  HF3     2      15.150   6.450  27.890  1.00  0.00            
ATOM    141  O6  HF3     2      14.820   7.330  30.200  1.00  0.00            
ATOM    142  C8  HF3     2      13.330   8.900  27.230  1.00  0.00            
ATOM    143  C9  HF3     2      12.850  10.060  26.630  1.00  0.00            
ATOM    144  C10 HF3     2      11.880   9.940  25.580  1.00  0.00            
ATOM    145  H1  HF3     2      11.370  13.290  25.070  1.00  0.00            
ATOM    146  H2  HF3     2      13.150  13.470  26.770  1.00  0.00            
ATOM    147  H3  HF3     2      14.310  12.390  28.590  1.00  0.00            
ATOM    148  H4  HF3     2      15.410  10.360  29.510  1.00  0.00            
ATOM    149  H5  HF3     2      13.020   7.940  26.840  1.00  0.00            
ATOM    150  H6  HF3     2      11.590   8.950  25.240  1.00  0.00            
TER
ENDMDL
MODEL        1
ATOM      1  H1  ACD     1      12.020   7.420  29.810  1.00  0.00            
ATOM      2  O1  ACD     1      12.020   7.230  28.870  1.00  0.00            
ATOM      3  C1  ACD     1      11.690   8.500  28.330  1.00  0.00            
ATOM      4  H2  ACD     1      10.620   8.700  28.490  1.00  0.00            
ATOM      5  H3  ACD     1      11.820   8.450  27.250  1.00  0.00            
ATOM      6  C2  ACD     1      12.540   9.590  28.980  1.00  0.00            
ATOM      7  H4  ACD     1      12.520   9.390  30.060  1.00  0.00            
ATOM      8  O2  ACD     1      13.890   9.490  28.450  1.00  0.00            
ATOM      9  C3  ACD     1      14.840  10.440  28.980  1.00  0.00            
ATOM     10  H5  ACD     1      15.780  10.360  28.430  1.00  0.00            
ATOM     11  O3  ACD     1      15.030  10.280  30.420  1.00  0.00            
ATOM     12  C4  ACD     1      16.160   9.520  30.830  1.00  0.00            
ATOM     13  H6  ACD     1      16.910   9.560  30.030  1.00  0.00            
ATOM     14  C5  ACD     1      16.640  10.430  31.910  1.00  0.00            
ATOM     15  H7  ACD     1      15.850  10.540  32.660  1.00  0.00            
ATOM     16  O4  ACD     1      16.950  11.780  31.410  1.00  0.00            
ATOM     17  H8  ACD     1      16.160  11.970  30.910  1.00  0.00            
ATOM     18  C6  ACD     1      17.880   9.860  32.680  1.00  0.00            
ATOM     19  H9  ACD     1      18.720   9.820  31.980  1.00  0.00            
ATOM     20  O5  ACD     1      18.170  10.670  33.820  1.00  0.00            
ATOM     21  H10 ACD     1      17.430  10.570  34.420  1.00  0.00            
ATOM     22  C7  ACD     1      17.500   8.430  33.200  1.00  0.00            
ATOM     23  H11 ACD     1      18.450   7.940  33.440  1.00  0.00            
ATOM     24  O6  ACD     1      16.960   7.600  32.050  1.00  0.00            
ATOM     25  C8  ACD     1      15.760   8.130  31.460  1.00  0.00            
ATOM     26  H12 ACD     1      15.010   8.390  32.220  1.00  0.00            
ATOM     27  C9  ACD     1      15.330   7.100  30.460  1.00  0.00            
ATOM     28  H13 ACD     1      14.390   7.420  29.980  1.00  0.00            
ATOM     29  H14 ACD     1      16.130   6.960  29.730  1.00  0.00            
ATOM     30  O7  ACD     1      15.000   5.900  31.110  1.00  0.00            
ATOM     31  H15 ACD     1      14.420   6.160  31.830  1.00  0.00            
ATOM     32  O8  ACD     1      16.590   8.460  34.290  1.00  0.00            
ATOM     33  C10 ACD     1      16.830   7.550  35.410  1.00  0.00            
ATOM     34  H16 ACD     1      17.790   7.010  35.390  1.00  0.00            
ATOM     35  C11 ACD     1      16.890   8.510  36.580  1.00  0.00            
ATOM     36  H17 ACD     1      16.170   9.320  36.420  1.00  0.00            
ATOM     37  O9  ACD     1      18.220   9.130  36.730  1.00  0.00            
ATOM     38  H18 ACD     1      18.560   9.050  37.630  1.00  0.00            
ATOM     39  C12 ACD     1      16.550   7.780  37.910  1.00  0.00            
ATOM     40  H19 ACD     1      17.380   7.080  38.060  1.00  0.00            
ATOM     41  O10 ACD     1      16.430   8.760  38.980  1.00  0.00            
ATOM     42  H20 ACD     1      15.840   9.480  38.730  1.00  0.00            
ATOM     43  C13 ACD     1      15.230   7.010  37.790  1.00  0.00            
ATOM     44  H21 ACD     1      15.030   6.520  38.750  1.00  0.00            
ATOM     45  O11 ACD     1      15.420   6.010  36.810  1.00  0.00            
ATOM     46  C14 ACD     1      15.660   6.530  35.450  1.00  0.00            
ATOM     47  H22 ACD     1      14.820   7.180  35.150  1.00  0.00            
ATOM     48  C15 ACD     1      15.800   5.360  34.500  1.00  0.00            
ATOM     49  H23 ACD     1      16.220   5.690  33.540  1.00  0.00            
ATOM     50  H24 ACD     1      16.490   4.680  35.020  1.00  0.00            
ATOM     51  O12 ACD     1      14.520   4.700  34.140  1.00  0.00            
ATOM     52  H25 ACD     1      13.970   5.400  33.790  1.00  0.00            
ATOM     53  O13 ACD     1      14.170   7.840  37.350  1.00  0.00            
ATOM     54  C16 ACD     1      12.920   7.750  37.980  1.00  0.00            
ATOM     55  H26 ACD     1      12.950   7.210  38.930  1.00  0.00            
ATOM     56  C17 ACD     1      12.410   9.200  38.330  1.00  0.00            
ATOM     57  H27 ACD     1      12.360   9.840  37.440  1.00  0.00            
ATOM     58  O14 ACD     1      13.290   9.690  39.260  1.00  0.00            
ATOM     59  H28 ACD     1      14.010  10.110  38.780  1.00  0.00            
ATOM     60  C18 ACD     1      10.960   9.100  38.830  1.00  0.00            
ATOM     61  H29 ACD     1      11.020   8.440  39.700  1.00  0.00            
ATOM     62  O15 ACD     1      10.510  10.380  39.070  1.00  0.00            
ATOM     63  H30 ACD     1      10.420  10.770  38.200  1.00  0.00            
ATOM     64  C19 ACD     1      10.080   8.430  37.770  1.00  0.00            
ATOM     65  H31 ACD     1       9.020   8.420  38.050  1.00  0.00            
ATOM     66  O16 ACD     1      10.580   7.040  37.620  1.00  0.00            
ATOM     67  C20 ACD     1      11.900   7.090  37.090  1.00  0.00            
ATOM     68  H32 ACD     1      11.980   7.550  36.090  1.00  0.00            
ATOM     69  C21 ACD     1      12.210   5.610  36.820  1.00  0.00            
ATOM     70  H33 ACD     1      13.230   5.660  36.420  1.00  0.00            
ATOM     71  H34 ACD     1      12.260   5.100  37.790  1.00  0.00            
ATOM     72  O17 ACD     1      11.340   5.010  35.830  1.00  0.00            
ATOM     73  H35 ACD     1      11.240   5.660  35.120  1.00  0.00            
ATOM     74  O18 ACD     1      10.090   9.040  36.500  1.00  0.00            
ATOM     75  C22 ACD     1       9.000   9.770  35.950  1.00  0.00            
ATOM     76  H36 ACD     1       8.270   9.970  36.740  1.00  0.00            
ATOM     77  C23 ACD     1       9.540  11.080  35.430  1.00  0.00            
ATOM     78  H37 ACD     1      10.300  10.810  34.690  1.00  0.00            
ATOM     79  O19 ACD     1      10.140  11.810  36.580  1.00  0.00            
ATOM     80  H38 ACD     1      10.220  12.740  36.340  1.00  0.00            
ATOM     81  C24 ACD     1       8.410  11.890  34.830  1.00  0.00            
ATOM     82  H39 ACD     1       7.740  12.210  35.630  1.00  0.00            
ATOM     83  O20 ACD     1       8.900  13.070  34.150  1.00  0.00            
ATOM     84  H40 ACD     1       9.310  13.670  34.790  1.00  0.00            
ATOM     85  C25 ACD     1       7.680  11.120  33.800  1.00  0.00            
ATOM     86  H41 ACD     1       6.770  11.590  33.440  1.00  0.00            
ATOM     87  O21 ACD     1       7.250   9.810  34.300  1.00  0.00            
ATOM     88  C26 ACD     1       8.340   8.980  34.860  1.00  0.00            
ATOM     89  H42 ACD     1       9.130   8.870  34.100  1.00  0.00            
ATOM     90  C27 ACD     1       7.860   7.560  35.310  1.00  0.00            
ATOM     91  H43 ACD     1       7.300   7.210  34.430  1.00  0.00            
ATOM     92  H44 ACD     1       8.770   6.960  35.450  1.00  0.00            
ATOM     93  O22 ACD     1       7.110   7.670  36.580  1.00  0.00            
ATOM     94  H45 ACD     1       7.280   6.900  37.130  1.00  0.00            
ATOM     95  O23 ACD     1       8.550  10.940  32.650  1.00  0.00            
ATOM     96  C28 ACD     1       8.020  11.030  31.300  1.00  0.00            
ATOM     97  H46 ACD     1       6.930  11.100  31.360  1.00  0.00            
ATOM     98  C29 ACD     1       8.420   9.820  30.480  1.00  0.00            
ATOM     99  H47 ACD     1       9.360   9.460  30.900  1.00  0.00            
ATOM    100  O24 ACD     1       8.700  10.150  29.110  1.00  0.00            
ATOM    101  C30 ACD     1       7.440   8.660  30.760  1.00  0.00            
ATOM    102  H48 ACD     1       7.810   7.700  30.400  1.00  0.00            
ATOM    103  H49 ACD     1       7.430   8.520  31.850  1.00  0.00            
ATOM    104  O25 ACD     1       6.120   8.910  30.350  1.00  0.00            
ATOM    105  H50 ACD     1       5.650   8.190  30.770  1.00  0.00            
ATOM    106  C31 ACD     1       8.600  12.380  30.780  1.00  0.00            
ATOM    107  H51 ACD     1       9.600  12.420  31.220  1.00  0.00            
ATOM    108  O26 ACD     1       8.010  13.440  31.500  1.00  0.00            
ATOM    109  H52 ACD     1       8.320  13.340  32.400  1.00  0.00            
ATOM    110  C32 ACD     1       8.830  12.430  29.330  1.00  0.00            
ATOM    111  H53 ACD     1       7.830  12.590  28.890  1.00  0.00            
ATOM    112  O27 ACD     1       9.590  13.610  28.940  1.00  0.00            
ATOM    113  H54 ACD     1       8.950  14.160  28.480  1.00  0.00            
ATOM    114  C33 ACD     1       9.520  11.230  28.850  1.00  0.00            
ATOM    115  H55 ACD     1       9.580  11.470  27.780  1.00  0.00            
ATOM    116  O28 ACD     1      10.750  10.980  29.500  1.00  0.00            
ATOM    117  C34 ACD     1      11.980  10.990  28.810  1.00  0.00            
ATOM    118  H56 ACD     1      11.770  11.160  27.740  1.00  0.00            
ATOM    119  C35 ACD     1      12.890  12.130  29.290  1.00  0.00            
ATOM    120  H57 ACD     1      13.090  12.110  30.370  1.00  0.00            
ATOM    121  O29 ACD     1      12.340  13.350  28.860  1.00  0.00            
ATOM    122  H58 ACD     1      11.410  13.450  29.100  1.00  0.00            
ATOM    123  C36 ACD     1      14.300  11.890  28.660  1.00  0.00            
ATOM    124  H59 ACD     1      14.180  12.100  27.590  1.00  0.00            
ATOM    125  O30 ACD     1      15.200  12.870  29.330  1.00  0.00            
ATOM    126  H60 ACD     1      14.700  13.670  29.520  1.00  0.00            
ATOM    127  O1  HF3     2      13.160   6.640  32.770  1.00  0.00            
ATOM    128  S1  HF3     2      11.840   7.220  32.720  1.00  0.00            
ATOM    129  O2  HF3     2      11.100   6.610  33.850  1.00  0.00            
ATOM    130  O3  HF3     2      11.090   7.300  31.460  1.00  0.00            
ATOM    131  C1  HF3     2      12.150   8.910  33.270  1.00  0.00            
ATOM    132  C2  HF3     2      11.660   9.970  32.380  1.00  0.00            
ATOM    133  C3  HF3     2      11.970  11.320  32.680  1.00  0.00            
ATOM    134  C4  HF3     2      12.780  11.580  33.790  1.00  0.00            
ATOM    135  C5  HF3     2      12.980  12.930  34.210  1.00  0.00            
ATOM    136  C6  HF3     2      13.720  13.230  35.410  1.00  0.00            
ATOM    137  C7  HF3     2      14.190  12.130  36.210  1.00  0.00            
ATOM    138  S2  HF3     2      15.190  12.480  37.660  1.00  0.00            
ATOM    139  O4  HF3     2      16.570  12.420  37.100  1.00  0.00            
ATOM    140  O5  HF3     2      15.060  11.340  38.520  1.00  0.00            
ATOM    141  O6  HF3     2      14.740  13.850  38.140  1.00  0.00            
ATOM    142  C8  HF3     2      13.990  10.800  35.820  1.00  0.00            
ATOM    143  C9  HF3     2      13.260  10.530  34.610  1.00  0.00            
ATOM    144  C10 HF3     2      12.940   9.240  34.360  1.00  0.00            
ATOM    145  H1  HF3     2      11.100   9.760  31.470  1.00  0.00            
ATOM    146  H2  HF3     2      11.610  12.080  31.990  1.00  0.00            
ATOM    147  H3  HF3     2      12.480  13.710  33.650  1.00  0.00            
ATOM    148  H4  HF3     2      13.900  14.220  35.800  1.00  0.00            
ATOM    149  H5  HF3     2      14.420  10.050  36.470  1.00  0.00            
ATOM    150  H6  HF3     2      13.300   8.490  35.050  1.00  0.00            
TER
ENDMDL
MODEL        1
ATOM      1  H1  ACD     1       0.530  17.460  15.560  1.00  0.00            
ATOM      2  O1  ACD     1       0.870  18.360  15.620  1.00  0.00            
ATOM      3  C1  ACD     1       1.630  18.450  16.870  1.00  0.00            
ATOM      4  H2  ACD     1       2.710  18.350  16.660  1.00  0.00            
ATOM      5  H3  ACD     1       1.380  17.520  17.410  1.00  0.00            
ATOM      6  C2  ACD     1       1.430  19.730  17.770  1.00  0.00            
ATOM      7  H4  ACD     1       2.090  19.740  18.660  1.00  0.00            
ATOM      8  O2  ACD     1       1.910  20.820  16.980  1.00  0.00            
ATOM      9  C3  ACD     1       1.870  22.100  17.630  1.00  0.00            
ATOM     10  H5  ACD     1       2.160  22.910  16.940  1.00  0.00            
ATOM     11  O3  ACD     1       2.730  22.050  18.800  1.00  0.00            
ATOM     12  C4  ACD     1       3.990  22.590  18.640  1.00  0.00            
ATOM     13  H6  ACD     1       4.190  23.070  17.670  1.00  0.00            
ATOM     14  C5  ACD     1       4.020  23.650  19.790  1.00  0.00            
ATOM     15  H7  ACD     1       3.960  22.980  20.660  1.00  0.00            
ATOM     16  O4  ACD     1       3.050  24.680  19.670  1.00  0.00            
ATOM     17  H8  ACD     1       3.220  25.280  20.400  1.00  0.00            
ATOM     18  C6  ACD     1       5.430  24.240  20.050  1.00  0.00            
ATOM     19  H9  ACD     1       5.600  24.860  19.160  1.00  0.00            
ATOM     20  O5  ACD     1       5.500  24.980  21.200  1.00  0.00            
ATOM     21  H10 ACD     1       5.780  24.360  21.880  1.00  0.00            
ATOM     22  C7  ACD     1       6.460  23.140  20.120  1.00  0.00            
ATOM     23  H11 ACD     1       7.430  23.640  20.170  1.00  0.00            
ATOM     24  O6  ACD     1       6.270  22.270  18.990  1.00  0.00            
ATOM     25  C8  ACD     1       5.070  21.520  18.880  1.00  0.00            
ATOM     26  H12 ACD     1       4.990  21.000  19.840  1.00  0.00            
ATOM     27  C9  ACD     1       5.030  20.540  17.860  1.00  0.00            
ATOM     28  H13 ACD     1       3.980  20.240  17.710  1.00  0.00            
ATOM     29  H14 ACD     1       5.360  20.920  16.890  1.00  0.00            
ATOM     30  O7  ACD     1       5.810  19.420  18.270  1.00  0.00            
ATOM     31  H15 ACD     1       5.670  19.120  19.170  1.00  0.00            
ATOM     32  O8  ACD     1       6.310  22.350  21.320  1.00  0.00            
ATOM     33  C10 ACD     1       7.440  21.870  22.030  1.00  0.00            
ATOM     34  H16 ACD     1       8.330  22.300  21.550  1.00  0.00            
ATOM     35  C11 ACD     1       7.310  22.640  23.370  1.00  0.00            
ATOM     36  H17 ACD     1       6.250  22.570  23.630  1.00  0.00            
ATOM     37  O9  ACD     1       7.620  23.980  23.220  1.00  0.00            
ATOM     38  H18 ACD     1       7.440  24.530  24.000  1.00  0.00            
ATOM     39  C12 ACD     1       8.050  21.860  24.500  1.00  0.00            
ATOM     40  H19 ACD     1       9.130  21.820  24.320  1.00  0.00            
ATOM     41  O10 ACD     1       7.730  22.410  25.750  1.00  0.00            
ATOM     42  H20 ACD     1       7.860  23.360  25.750  1.00  0.00            
ATOM     43  C13 ACD     1       7.680  20.370  24.460  1.00  0.00            
ATOM     44  H21 ACD     1       8.140  19.830  25.300  1.00  0.00            
ATOM     45  O11 ACD     1       8.100  19.920  23.220  1.00  0.00            
ATOM     46  C14 ACD     1       7.340  20.360  22.130  1.00  0.00            
ATOM     47  H22 ACD     1       6.340  19.940  22.280  1.00  0.00            
ATOM     48  C15 ACD     1       8.020  19.700  20.910  1.00  0.00            
ATOM     49  H23 ACD     1       7.680  20.280  20.050  1.00  0.00            
ATOM     50  H24 ACD     1       9.110  19.790  20.900  1.00  0.00            
ATOM     51  O12 ACD     1       7.660  18.370  20.740  1.00  0.00            
ATOM     52  H25 ACD     1       6.700  18.380  20.810  1.00  0.00            
ATOM     53  O13 ACD     1       6.260  20.290  24.510  1.00  0.00            
ATOM     54  C16 ACD     1       5.670  19.540  25.510  1.00  0.00            
ATOM     55  H26 ACD     1       6.370  19.220  26.290  1.00  0.00            
ATOM     56  C17 ACD     1       4.590  20.290  26.300  1.00  0.00            
ATOM     57  H27 ACD     1       3.840  20.620  25.570  1.00  0.00            
ATOM     58  O14 ACD     1       5.120  21.420  27.000  1.00  0.00            
ATOM     59  H28 ACD     1       5.840  21.780  26.480  1.00  0.00            
ATOM     60  C18 ACD     1       3.800  19.370  27.290  1.00  0.00            
ATOM     61  H29 ACD     1       4.500  19.130  28.100  1.00  0.00            
ATOM     62  O15 ACD     1       2.640  20.050  27.850  1.00  0.00            
ATOM     63  H30 ACD     1       2.770  21.000  27.730  1.00  0.00            
ATOM     64  C19 ACD     1       3.340  18.050  26.710  1.00  0.00            
ATOM     65  H31 ACD     1       2.980  17.380  27.500  1.00  0.00            
ATOM     66  O16 ACD     1       4.480  17.420  26.110  1.00  0.00            
ATOM     67  C20 ACD     1       5.150  18.140  25.040  1.00  0.00            
ATOM     68  H32 ACD     1       4.450  18.300  24.220  1.00  0.00            
ATOM     69  C21 ACD     1       6.250  17.250  24.350  1.00  0.00            
ATOM     70  H33 ACD     1       5.780  16.460  23.750  1.00  0.00            
ATOM     71  H34 ACD     1       6.730  17.840  23.560  1.00  0.00            
ATOM     72  O17 ACD     1       7.220  16.840  25.290  1.00  0.00            
ATOM     73  H35 ACD     1       7.700  16.080  24.960  1.00  0.00            
ATOM     74  O18 ACD     1       2.390  18.270  25.680  1.00  0.00            
ATOM     75  C22 ACD     1       1.350  17.300  25.540  1.00  0.00            
ATOM     76  H36 ACD     1       1.340  16.700  26.460  1.00  0.00            
ATOM     77  C23 ACD     1       0.120  18.150  25.300  1.00  0.00            
ATOM     78  H37 ACD     1       0.330  18.770  24.420  1.00  0.00            
ATOM     79  O19 ACD     1      -0.140  18.900  26.540  1.00  0.00            
ATOM     80  H38 ACD     1       0.570  19.540  26.600  1.00  0.00            
ATOM     81  C24 ACD     1      -1.060  17.230  25.040  1.00  0.00            
ATOM     82  H39 ACD     1      -1.210  16.540  25.880  1.00  0.00            
ATOM     83  O20 ACD     1      -2.280  17.910  24.850  1.00  0.00            
ATOM     84  H40 ACD     1      -2.390  18.030  23.910  1.00  0.00            
ATOM     85  C25 ACD     1      -0.730  16.230  23.830  1.00  0.00            
ATOM     86  H41 ACD     1      -1.600  15.560  23.790  1.00  0.00            
ATOM     87  O21 ACD     1       0.490  15.500  24.050  1.00  0.00            
ATOM     88  C26 ACD     1       1.620  16.330  24.320  1.00  0.00            
ATOM     89  H42 ACD     1       1.820  17.050  23.510  1.00  0.00            
ATOM     90  C27 ACD     1       2.840  15.400  24.350  1.00  0.00            
ATOM     91  H43 ACD     1       2.800  14.620  23.590  1.00  0.00            
ATOM     92  H44 ACD     1       3.650  16.100  24.100  1.00  0.00            
ATOM     93  O22 ACD     1       3.180  14.850  25.590  1.00  0.00            
ATOM     94  H45 ACD     1       3.580  15.580  26.070  1.00  0.00            
ATOM     95  O23 ACD     1      -0.550  16.980  22.640  1.00  0.00            
ATOM     96  C28 ACD     1      -1.280  16.610  21.460  1.00  0.00            
ATOM     97  H46 ACD     1      -2.070  15.870  21.680  1.00  0.00            
ATOM     98  C29 ACD     1      -0.310  16.160  20.330  1.00  0.00            
ATOM     99  H47 ACD     1       0.680  16.640  20.370  1.00  0.00            
ATOM    100  O24 ACD     1      -0.750  16.380  19.030  1.00  0.00            
ATOM    101  C30 ACD     1      -0.050  14.680  20.490  1.00  0.00            
ATOM    102  H48 ACD     1       0.580  14.390  19.650  1.00  0.00            
ATOM    103  H49 ACD     1       0.590  14.530  21.370  1.00  0.00            
ATOM    104  O25 ACD     1      -1.290  13.920  20.590  1.00  0.00            
ATOM    105  H50 ACD     1      -1.080  13.310  21.310  1.00  0.00            
ATOM    106  C31 ACD     1      -2.020  17.900  21.180  1.00  0.00            
ATOM    107  H51 ACD     1      -1.360  18.770  21.180  1.00  0.00            
ATOM    108  O26 ACD     1      -3.040  18.130  22.220  1.00  0.00            
ATOM    109  H52 ACD     1      -3.770  18.670  21.910  1.00  0.00            
ATOM    110  C32 ACD     1      -2.430  18.000  19.720  1.00  0.00            
ATOM    111  H53 ACD     1      -3.200  17.240  19.520  1.00  0.00            
ATOM    112  O27 ACD     1      -3.020  19.220  19.390  1.00  0.00            
ATOM    113  H54 ACD     1      -2.420  19.820  19.860  1.00  0.00            
ATOM    114  C33 ACD     1      -1.210  17.770  18.810  1.00  0.00            
ATOM    115  H55 ACD     1      -1.630  17.890  17.810  1.00  0.00            
ATOM    116  O28 ACD     1      -0.270  18.800  19.110  1.00  0.00            
ATOM    117  C34 ACD     1       0.000  19.880  18.220  1.00  0.00            
ATOM    118  H56 ACD     1      -0.720  19.810  17.400  1.00  0.00            
ATOM    119  C35 ACD     1      -0.190  21.200  18.920  1.00  0.00            
ATOM    120  H57 ACD     1       0.250  21.020  19.910  1.00  0.00            
ATOM    121  O29 ACD     1      -1.590  21.520  18.980  1.00  0.00            
ATOM    122  H58 ACD     1      -1.910  21.550  18.080  1.00  0.00            
ATOM    123  C36 ACD     1       0.460  22.360  18.180  1.00  0.00            
ATOM    124  H59 ACD     1      -0.220  22.690  17.390  1.00  0.00            
ATOM    125  O30 ACD     1       0.450  23.450  19.080  1.00  0.00            
ATOM    126  H60 ACD     1       1.400  23.400  19.230  1.00  0.00            
ATOM    127  O1  HF3     2       4.910  18.710  20.590  1.00  0.00            
ATOM    128  S1  HF3     2       3.590  18.220  20.840  1.00  0.00            
ATOM    129  O2  HF3     2       3.790  17.270  21.980  1.00  0.00            
ATOM    130  O3  HF3     2       2.950  17.650  19.660  1.00  0.00            
ATOM    131  C1  HF3     2       2.680  19.570  21.520  1.00  0.00            
ATOM    132  C2  HF3     2       1.340  19.390  21.630  1.00  0.00            
ATOM    133  C3  HF3     2       0.550  20.320  22.330  1.00  0.00            
ATOM    134  C4  HF3     2       1.170  21.450  22.910  1.00  0.00            
ATOM    135  C5  HF3     2       0.310  22.470  23.410  1.00  0.00            
ATOM    136  C6  HF3     2       0.870  23.660  23.890  1.00  0.00            
ATOM    137  C7  HF3     2       2.290  23.860  23.910  1.00  0.00            
ATOM    138  S2  HF3     2       3.040  25.230  24.830  1.00  0.00            
ATOM    139  O4  HF3     2       2.330  26.450  24.410  1.00  0.00            
ATOM    140  O5  HF3     2       4.420  25.150  24.370  1.00  0.00            
ATOM    141  O6  HF3     2       2.730  24.890  26.210  1.00  0.00            
ATOM    142  C8  HF3     2       3.100  22.820  23.490  1.00  0.00            
ATOM    143  C9  HF3     2       2.530  21.680  22.830  1.00  0.00            
ATOM    144  C10 HF3     2       3.240  20.710  22.150  1.00  0.00            
ATOM    145  H1  HF3     2       0.980  18.530  21.070  1.00  0.00            
ATOM    146  H2  HF3     2      -0.530  20.230  22.390  1.00  0.00            
ATOM    147  H3  HF3     2      -0.770  22.360  23.490  1.00  0.00            
ATOM    148  H4  HF3     2       0.200  24.350  24.390  1.00  0.00            
ATOM    149  H5  HF3     2       4.180  22.960  23.540  1.00  0.00            
ATOM    150  H6  HF3     2       4.310  20.860  22.060  1.00  0.00            
TER
ENDMDL
MODEL        1
ATOM      1  H1  ACD     1      15.830  18.940  20.940  1.00  0.00            
ATOM      2  O1  ACD     1      16.450  18.770  20.230  1.00  0.00            
ATOM      3  C1  ACD     1      17.760  18.810  20.770  1.00  0.00            
ATOM      4  H2  ACD     1      17.940  19.800  21.220  1.00  0.00            
ATOM      5  H3  ACD     1      18.560  18.580  20.060  1.00  0.00            
ATOM      6  C2  ACD     1      17.860  17.760  21.870  1.00  0.00            
ATOM      7  H4  ACD     1      17.030  18.020  22.550  1.00  0.00            
ATOM      8  O2  ACD     1      17.850  16.500  21.320  1.00  0.00            
ATOM      9  C3  ACD     1      17.720  15.400  22.240  1.00  0.00            
ATOM     10  H5  ACD     1      17.650  14.530  21.580  1.00  0.00            
ATOM     11  O3  ACD     1      16.450  15.520  22.970  1.00  0.00            
ATOM     12  C4  ACD     1      15.440  14.580  22.570  1.00  0.00            
ATOM     13  H6  ACD     1      15.590  14.130  21.580  1.00  0.00            
ATOM     14  C5  ACD     1      15.520  13.440  23.570  1.00  0.00            
ATOM     15  H7  ACD     1      15.480  13.880  24.570  1.00  0.00            
ATOM     16  O4  ACD     1      16.730  12.640  23.450  1.00  0.00            
ATOM     17  H8  ACD     1      17.430  13.220  23.760  1.00  0.00            
ATOM     18  C6  ACD     1      14.270  12.610  23.500  1.00  0.00            
ATOM     19  H9  ACD     1      14.250  12.090  22.530  1.00  0.00            
ATOM     20  O5  ACD     1      14.240  11.630  24.570  1.00  0.00            
ATOM     21  H10 ACD     1      14.280  12.090  25.420  1.00  0.00            
ATOM     22  C7  ACD     1      12.980  13.440  23.560  1.00  0.00            
ATOM     23  H11 ACD     1      12.110  12.790  23.390  1.00  0.00            
ATOM     24  O6  ACD     1      13.030  14.380  22.500  1.00  0.00            
ATOM     25  C8  ACD     1      14.070  15.380  22.580  1.00  0.00            
ATOM     26  H12 ACD     1      14.100  15.940  23.520  1.00  0.00            
ATOM     27  C9  ACD     1      14.080  16.280  21.360  1.00  0.00            
ATOM     28  H13 ACD     1      15.110  16.610  21.130  1.00  0.00            
ATOM     29  H14 ACD     1      13.930  15.680  20.450  1.00  0.00            
ATOM     30  O7  ACD     1      13.140  17.350  21.420  1.00  0.00            
ATOM     31  H15 ACD     1      13.030  17.600  22.340  1.00  0.00            
ATOM     32  O8  ACD     1      12.990  14.170  24.830  1.00  0.00            
ATOM     33  C10 ACD     1      11.780  14.390  25.440  1.00  0.00            
ATOM     34  H16 ACD     1      11.120  13.540  25.220  1.00  0.00            
ATOM     35  C11 ACD     1      12.010  14.320  26.970  1.00  0.00            
ATOM     36  H17 ACD     1      12.930  14.860  27.210  1.00  0.00            
ATOM     37  O9  ACD     1      12.110  13.000  27.470  1.00  0.00            
ATOM     38  H18 ACD     1      12.940  12.700  27.090  1.00  0.00            
ATOM     39  C12 ACD     1      10.900  15.110  27.700  1.00  0.00            
ATOM     40  H19 ACD     1       9.880  14.740  27.500  1.00  0.00            
ATOM     41  O10 ACD     1      11.200  15.220  29.150  1.00  0.00            
ATOM     42  H20 ACD     1      10.620  14.650  29.650  1.00  0.00            
ATOM     43  C13 ACD     1      10.900  16.540  27.180  1.00  0.00            
ATOM     44  H21 ACD     1      10.190  17.210  27.670  1.00  0.00            
ATOM     45  O11 ACD     1      10.360  16.420  25.870  1.00  0.00            
ATOM     46  C14 ACD     1      11.200  15.760  24.910  1.00  0.00            
ATOM     47  H22 ACD     1      12.110  16.310  24.660  1.00  0.00            
ATOM     48  C15 ACD     1      10.330  15.590  23.680  1.00  0.00            
ATOM     49  H23 ACD     1       9.920  16.590  23.450  1.00  0.00            
ATOM     50  H24 ACD     1      10.850  15.280  22.770  1.00  0.00            
ATOM     51  O12 ACD     1       9.320  14.590  23.880  1.00  0.00            
ATOM     52  H25 ACD     1       8.640  14.890  23.270  1.00  0.00            
ATOM     53  O13 ACD     1      12.240  17.090  27.200  1.00  0.00            
ATOM     54  C16 ACD     1      12.590  17.970  28.250  1.00  0.00            
ATOM     55  H26 ACD     1      11.760  18.080  28.970  1.00  0.00            
ATOM     56  C17 ACD     1      13.880  17.420  28.910  1.00  0.00            
ATOM     57  H27 ACD     1      14.640  17.440  28.120  1.00  0.00            
ATOM     58  O14 ACD     1      13.580  16.090  29.580  1.00  0.00            
ATOM     59  H28 ACD     1      12.660  15.830  29.530  1.00  0.00            
ATOM     60  C18 ACD     1      14.250  18.480  29.930  1.00  0.00            
ATOM     61  H29 ACD     1      13.410  18.490  30.630  1.00  0.00            
ATOM     62  O15 ACD     1      15.480  18.340  30.620  1.00  0.00            
ATOM     63  H30 ACD     1      15.590  17.390  30.740  1.00  0.00            
ATOM     64  C19 ACD     1      14.420  19.860  29.340  1.00  0.00            
ATOM     65  H31 ACD     1      14.590  20.490  30.220  1.00  0.00            
ATOM     66  O16 ACD     1      13.270  20.270  28.650  1.00  0.00            
ATOM     67  C20 ACD     1      12.820  19.360  27.670  1.00  0.00            
ATOM     68  H32 ACD     1      13.550  19.320  26.840  1.00  0.00            
ATOM     69  C21 ACD     1      11.570  19.800  26.920  1.00  0.00            
ATOM     70  H33 ACD     1      11.280  18.980  26.260  1.00  0.00            
ATOM     71  H34 ACD     1      10.730  20.050  27.590  1.00  0.00            
ATOM     72  O17 ACD     1      11.930  20.950  26.180  1.00  0.00            
ATOM     73  H35 ACD     1      12.630  20.610  25.610  1.00  0.00            
ATOM     74  O18 ACD     1      15.580  19.990  28.430  1.00  0.00            
ATOM     75  C22 ACD     1      16.550  20.960  28.800  1.00  0.00            
ATOM     76  H36 ACD     1      16.120  21.650  29.550  1.00  0.00            
ATOM     77  C23 ACD     1      17.870  20.280  29.220  1.00  0.00            
ATOM     78  H37 ACD     1      18.060  19.430  28.550  1.00  0.00            
ATOM     79  O19 ACD     1      17.590  19.840  30.580  1.00  0.00            
ATOM     80  H38 ACD     1      16.950  19.130  30.610  1.00  0.00            
ATOM     81  C24 ACD     1      19.040  21.180  29.090  1.00  0.00            
ATOM     82  H39 ACD     1      18.930  21.860  29.950  1.00  0.00            
ATOM     83  O20 ACD     1      20.240  20.500  29.390  1.00  0.00            
ATOM     84  H40 ACD     1      20.510  19.960  28.650  1.00  0.00            
ATOM     85  C25 ACD     1      19.120  21.730  27.660  1.00  0.00            
ATOM     86  H41 ACD     1      19.910  22.480  27.620  1.00  0.00            
ATOM     87  O21 ACD     1      17.900  22.420  27.320  1.00  0.00            
ATOM     88  C26 ACD     1      16.730  21.730  27.460  1.00  0.00            
ATOM     89  H42 ACD     1      16.670  20.920  26.720  1.00  0.00            
ATOM     90  C27 ACD     1      15.550  22.630  27.160  1.00  0.00            
ATOM     91  H43 ACD     1      14.660  22.120  27.530  1.00  0.00            
ATOM     92  H44 ACD     1      15.720  23.620  27.620  1.00  0.00            
ATOM     93  O22 ACD     1      15.290  22.980  25.800  1.00  0.00            
ATOM     94  H45 ACD     1      14.870  22.230  25.360  1.00  0.00            
ATOM     95  O23 ACD     1      19.550  20.750  26.720  1.00  0.00            
ATOM     96  C28 ACD     1      20.210  21.280  25.580  1.00  0.00            
ATOM     97  H46 ACD     1      20.900  22.020  26.010  1.00  0.00            
ATOM     98  C29 ACD     1      19.310  21.850  24.460  1.00  0.00            
ATOM     99  H47 ACD     1      18.290  21.530  24.710  1.00  0.00            
ATOM    100  O24 ACD     1      19.540  21.470  23.110  1.00  0.00            
ATOM    101  C30 ACD     1      19.240  23.420  24.460  1.00  0.00            
ATOM    102  H48 ACD     1      18.580  23.790  23.650  1.00  0.00            
ATOM    103  H49 ACD     1      18.850  23.830  25.400  1.00  0.00            
ATOM    104  O25 ACD     1      20.480  23.990  24.040  1.00  0.00            
ATOM    105  H50 ACD     1      20.590  24.810  24.530  1.00  0.00            
ATOM    106  C31 ACD     1      21.170  20.120  25.100  1.00  0.00            
ATOM    107  H51 ACD     1      20.700  19.220  25.500  1.00  0.00            
ATOM    108  O26 ACD     1      22.400  20.280  25.850  1.00  0.00            
ATOM    109  H52 ACD     1      22.970  20.930  25.430  1.00  0.00            
ATOM    110  C32 ACD     1      21.340  20.040  23.610  1.00  0.00            
ATOM    111  H53 ACD     1      21.900  20.920  23.270  1.00  0.00            
ATOM    112  O27 ACD     1      21.940  18.870  23.220  1.00  0.00            
ATOM    113  H54 ACD     1      21.410  18.210  23.680  1.00  0.00            
ATOM    114  C33 ACD     1      19.990  20.210  22.950  1.00  0.00            
ATOM    115  H55 ACD     1      20.140  20.070  21.880  1.00  0.00            
ATOM    116  O28 ACD     1      19.090  19.220  23.420  1.00  0.00            
ATOM    117  C34 ACD     1      19.110  17.970  22.780  1.00  0.00            
ATOM    118  H56 ACD     1      19.930  17.960  22.040  1.00  0.00            
ATOM    119  C35 ACD     1      19.280  16.730  23.720  1.00  0.00            
ATOM    120  H57 ACD     1      18.540  16.900  24.520  1.00  0.00            
ATOM    121  O29 ACD     1      20.530  16.810  24.370  1.00  0.00            
ATOM    122  H58 ACD     1      20.620  16.160  25.070  1.00  0.00            
ATOM    123  C36 ACD     1      18.970  15.380  23.100  1.00  0.00            
ATOM    124  H59 ACD     1      19.780  14.930  22.500  1.00  0.00            
ATOM    125  O30 ACD     1      18.780  14.400  24.130  1.00  0.00            
ATOM    126  H60 ACD     1      19.250  14.710  24.910  1.00  0.00            
ATOM    127  O1  HF3     2      13.130  18.780  23.820  1.00  0.00            
ATOM    128  S1  HF3     2      14.380  19.590  23.880  1.00  0.00            
ATOM    129  O2  HF3     2      14.320  20.810  24.620  1.00  0.00            
ATOM    130  O3  HF3     2      15.090  19.650  22.600  1.00  0.00            
ATOM    131  C1  HF3     2      15.340  18.570  24.980  1.00  0.00            
ATOM    132  C2  HF3     2      16.630  19.000  25.210  1.00  0.00            
ATOM    133  C3  HF3     2      17.460  18.260  26.060  1.00  0.00            
ATOM    134  C4  HF3     2      17.110  16.990  26.570  1.00  0.00            
ATOM    135  C5  HF3     2      18.010  16.270  27.400  1.00  0.00            
ATOM    136  C6  HF3     2      17.640  15.060  27.950  1.00  0.00            
ATOM    137  C7  HF3     2      16.410  14.450  27.440  1.00  0.00            
ATOM    138  S2  HF3     2      15.910  12.810  27.980  1.00  0.00            
ATOM    139  O4  HF3     2      14.740  12.430  27.170  1.00  0.00            
ATOM    140  O5  HF3     2      15.730  12.960  29.440  1.00  0.00            
ATOM    141  O6  HF3     2      16.980  11.920  27.790  1.00  0.00            
ATOM    142  C8  HF3     2      15.570  15.190  26.640  1.00  0.00            
ATOM    143  C9  HF3     2      15.850  16.500  26.290  1.00  0.00            
ATOM    144  C10 HF3     2      14.940  17.290  25.460  1.00  0.00            
ATOM    145  H1  HF3     2      16.990  19.920  24.770  1.00  0.00            
ATOM    146  H2  HF3     2      18.450  18.660  26.260  1.00  0.00            
ATOM    147  H3  HF3     2      19.010  16.670  27.550  1.00  0.00            
ATOM    148  H4  HF3     2      18.320  14.490  28.580  1.00  0.00            
ATOM    149  H5  HF3     2      14.670  14.680  26.310  1.00  0.00            
ATOM    150  H6  HF3     2      13.960  16.880  25.240  1.00  0.00            
TER
ENDMDL
MODEL        1
ATOM      1  H1  ACD     1      11.420  10.600  30.660  1.00  0.00            
ATOM      2  O1  ACD     1      11.930  10.760  29.860  1.00  0.00            
ATOM      3  C1  ACD     1      13.360  10.760  30.120  1.00  0.00            
ATOM      4  H2  ACD     1      13.720   9.750  29.890  1.00  0.00            
ATOM      5  H3  ACD     1      13.500  10.910  31.200  1.00  0.00            
ATOM      6  C2  ACD     1      14.290  11.760  29.390  1.00  0.00            
ATOM      7  H4  ACD     1      15.280  11.660  29.850  1.00  0.00            
ATOM      8  O2  ACD     1      14.500  11.530  28.020  1.00  0.00            
ATOM      9  C3  ACD     1      15.330  12.510  27.400  1.00  0.00            
ATOM     10  H5  ACD     1      15.470  12.230  26.350  1.00  0.00            
ATOM     11  O3  ACD     1      16.690  12.490  28.050  1.00  0.00            
ATOM     12  C4  ACD     1      17.540  11.390  27.550  1.00  0.00            
ATOM     13  H6  ACD     1      16.940  10.590  27.090  1.00  0.00            
ATOM     14  C5  ACD     1      18.380  12.020  26.430  1.00  0.00            
ATOM     15  H7  ACD     1      18.400  13.080  26.710  1.00  0.00            
ATOM     16  O4  ACD     1      17.650  11.810  25.240  1.00  0.00            
ATOM     17  H8  ACD     1      17.850  10.940  24.890  1.00  0.00            
ATOM     18  C6  ACD     1      19.790  11.480  26.400  1.00  0.00            
ATOM     19  H9  ACD     1      19.750  10.450  26.010  1.00  0.00            
ATOM     20  O5  ACD     1      20.740  12.310  25.680  1.00  0.00            
ATOM     21  H10 ACD     1      20.820  13.110  26.200  1.00  0.00            
ATOM     22  C7  ACD     1      20.420  11.300  27.810  1.00  0.00            
ATOM     23  H11 ACD     1      21.420  10.920  27.580  1.00  0.00            
ATOM     24  O6  ACD     1      19.590  10.330  28.360  1.00  0.00            
ATOM     25  C8  ACD     1      18.300  10.750  28.710  1.00  0.00            
ATOM     26  H12 ACD     1      18.350  11.540  29.480  1.00  0.00            
ATOM     27  C9  ACD     1      17.770   9.510  29.370  1.00  0.00            
ATOM     28  H13 ACD     1      18.380   9.190  30.230  1.00  0.00            
ATOM     29  H14 ACD     1      16.830   9.760  29.880  1.00  0.00            
ATOM     30  O7  ACD     1      17.660   8.470  28.440  1.00  0.00            
ATOM     31  H15 ACD     1      18.550   8.380  28.080  1.00  0.00            
ATOM     32  O8  ACD     1      20.500  12.580  28.430  1.00  0.00            
ATOM     33  C10 ACD     1      21.700  12.850  29.160  1.00  0.00            
ATOM     34  H16 ACD     1      22.550  12.420  28.620  1.00  0.00            
ATOM     35  C11 ACD     1      21.850  14.340  29.140  1.00  0.00            
ATOM     36  H17 ACD     1      20.920  14.870  29.360  1.00  0.00            
ATOM     37  O9  ACD     1      22.230  14.840  27.820  1.00  0.00            
ATOM     38  H18 ACD     1      22.360  15.790  27.870  1.00  0.00            
ATOM     39  C12 ACD     1      22.860  14.900  30.130  1.00  0.00            
ATOM     40  H19 ACD     1      23.780  14.420  29.770  1.00  0.00            
ATOM     41  O10 ACD     1      22.910  16.290  30.050  1.00  0.00            
ATOM     42  H20 ACD     1      22.030  16.610  30.260  1.00  0.00            
ATOM     43  C13 ACD     1      22.490  14.410  31.550  1.00  0.00            
ATOM     44  H21 ACD     1      23.190  14.910  32.220  1.00  0.00            
ATOM     45  O11 ACD     1      22.550  13.010  31.590  1.00  0.00            
ATOM     46  C14 ACD     1      21.630  12.400  30.670  1.00  0.00            
ATOM     47  H22 ACD     1      20.640  12.690  31.060  1.00  0.00            
ATOM     48  C15 ACD     1      21.780  10.900  30.790  1.00  0.00            
ATOM     49  H23 ACD     1      21.640  10.540  31.820  1.00  0.00            
ATOM     50  H24 ACD     1      21.020  10.400  30.190  1.00  0.00            
ATOM     51  O12 ACD     1      23.060  10.430  30.280  1.00  0.00            
ATOM     52  H25 ACD     1      23.200   9.490  30.440  1.00  0.00            
ATOM     53  O13 ACD     1      21.260  14.890  32.060  1.00  0.00            
ATOM     54  C16 ACD     1      21.190  16.270  32.580  1.00  0.00            
ATOM     55  H26 ACD     1      22.130  16.830  32.500  1.00  0.00            
ATOM     56  C17 ACD     1      20.050  16.990  31.860  1.00  0.00            
ATOM     57  H27 ACD     1      19.230  16.260  31.790  1.00  0.00            
ATOM     58  O14 ACD     1      20.510  17.340  30.580  1.00  0.00            
ATOM     59  H28 ACD     1      19.690  17.560  30.110  1.00  0.00            
ATOM     60  C18 ACD     1      19.540  18.240  32.520  1.00  0.00            
ATOM     61  H29 ACD     1      20.310  19.020  32.470  1.00  0.00            
ATOM     62  O15 ACD     1      18.330  18.660  31.910  1.00  0.00            
ATOM     63  H30 ACD     1      17.640  18.300  32.480  1.00  0.00            
ATOM     64  C19 ACD     1      19.320  17.980  33.990  1.00  0.00            
ATOM     65  H31 ACD     1      18.980  18.860  34.540  1.00  0.00            
ATOM     66  O16 ACD     1      20.500  17.380  34.580  1.00  0.00            
ATOM     67  C20 ACD     1      20.860  16.110  34.040  1.00  0.00            
ATOM     68  H32 ACD     1      20.110  15.320  34.190  1.00  0.00            
ATOM     69  C21 ACD     1      22.130  15.640  34.790  1.00  0.00            
ATOM     70  H33 ACD     1      22.490  14.680  34.410  1.00  0.00            
ATOM     71  H34 ACD     1      22.910  16.400  34.700  1.00  0.00            
ATOM     72  O17 ACD     1      21.870  15.470  36.200  1.00  0.00            
ATOM     73  H35 ACD     1      22.650  15.100  36.620  1.00  0.00            
ATOM     74  O18 ACD     1      18.260  16.990  34.120  1.00  0.00            
ATOM     75  C22 ACD     1      17.330  17.200  35.160  1.00  0.00            
ATOM     76  H36 ACD     1      17.880  17.700  35.970  1.00  0.00            
ATOM     77  C23 ACD     1      16.230  18.110  34.610  1.00  0.00            
ATOM     78  H37 ACD     1      16.070  17.730  33.600  1.00  0.00            
ATOM     79  O19 ACD     1      16.620  19.520  34.570  1.00  0.00            
ATOM     80  H38 ACD     1      16.680  19.870  35.460  1.00  0.00            
ATOM     81  C24 ACD     1      14.890  17.990  35.400  1.00  0.00            
ATOM     82  H39 ACD     1      15.070  18.360  36.420  1.00  0.00            
ATOM     83  O20 ACD     1      13.870  18.770  34.900  1.00  0.00            
ATOM     84  H40 ACD     1      14.320  19.580  34.650  1.00  0.00            
ATOM     85  C25 ACD     1      14.490  16.550  35.480  1.00  0.00            
ATOM     86  H41 ACD     1      13.510  16.560  35.970  1.00  0.00            
ATOM     87  O21 ACD     1      15.480  16.000  36.340  1.00  0.00            
ATOM     88  C26 ACD     1      16.780  15.870  35.740  1.00  0.00            
ATOM     89  H42 ACD     1      16.720  15.100  34.950  1.00  0.00            
ATOM     90  C27 ACD     1      17.680  15.360  36.850  1.00  0.00            
ATOM     91  H43 ACD     1      18.670  15.720  36.540  1.00  0.00            
ATOM     92  H44 ACD     1      17.550  15.840  37.820  1.00  0.00            
ATOM     93  O22 ACD     1      17.560  13.980  36.970  1.00  0.00            
ATOM     94  H45 ACD     1      17.680  13.540  36.130  1.00  0.00            
ATOM     95  O23 ACD     1      14.430  15.970  34.190  1.00  0.00            
ATOM     96  C28 ACD     1      13.400  15.170  33.850  1.00  0.00            
ATOM     97  H46 ACD     1      12.580  15.360  34.560  1.00  0.00            
ATOM     98  C29 ACD     1      13.720  13.650  33.840  1.00  0.00            
ATOM     99  H47 ACD     1      14.690  13.510  33.340  1.00  0.00            
ATOM    100  O24 ACD     1      12.740  12.920  33.100  1.00  0.00            
ATOM    101  C30 ACD     1      13.810  12.980  35.180  1.00  0.00            
ATOM    102  H48 ACD     1      14.370  13.670  35.820  1.00  0.00            
ATOM    103  H49 ACD     1      12.860  12.720  35.650  1.00  0.00            
ATOM    104  O25 ACD     1      14.720  11.890  35.080  1.00  0.00            
ATOM    105  H50 ACD     1      15.360  12.130  34.410  1.00  0.00            
ATOM    106  C31 ACD     1      12.940  15.700  32.460  1.00  0.00            
ATOM    107  H51 ACD     1      13.800  15.620  31.780  1.00  0.00            
ATOM    108  O26 ACD     1      12.470  17.020  32.690  1.00  0.00            
ATOM    109  H52 ACD     1      12.960  17.380  33.440  1.00  0.00            
ATOM    110  C32 ACD     1      11.930  14.740  31.880  1.00  0.00            
ATOM    111  H53 ACD     1      11.120  14.670  32.610  1.00  0.00            
ATOM    112  O27 ACD     1      11.500  15.140  30.630  1.00  0.00            
ATOM    113  H54 ACD     1      12.270  15.490  30.180  1.00  0.00            
ATOM    114  C33 ACD     1      12.600  13.390  31.770  1.00  0.00            
ATOM    115  H55 ACD     1      11.900  12.650  31.360  1.00  0.00            
ATOM    116  O28 ACD     1      13.750  13.390  30.990  1.00  0.00            
ATOM    117  C34 ACD     1      13.680  13.150  29.600  1.00  0.00            
ATOM    118  H56 ACD     1      12.630  13.290  29.310  1.00  0.00            
ATOM    119  C35 ACD     1      14.520  14.290  29.060  1.00  0.00            
ATOM    120  H57 ACD     1      15.450  14.280  29.640  1.00  0.00            
ATOM    121  O29 ACD     1      14.020  15.620  29.370  1.00  0.00            
ATOM    122  H58 ACD     1      14.690  16.190  28.980  1.00  0.00            
ATOM    123  C36 ACD     1      14.810  13.980  27.580  1.00  0.00            
ATOM    124  H59 ACD     1      13.790  14.090  27.180  1.00  0.00            
ATOM    125  O30 ACD     1      15.680  14.820  27.010  1.00  0.00            
ATOM    126  H60 ACD     1      16.500  14.420  27.310  1.00  0.00            
ATOM    127  O1  HF3     2      18.730  11.810  32.010  1.00  0.00            
ATOM    128  S1  HF3     2      17.920  12.700  32.740  1.00  0.00            
ATOM    129  O2  HF3     2      18.490  13.240  33.880  1.00  0.00            
ATOM    130  O3  HF3     2      16.580  12.130  33.040  1.00  0.00            
ATOM    131  C1  HF3     2      17.550  14.110  31.620  1.00  0.00            
ATOM    132  C2  HF3     2      16.760  15.140  32.190  1.00  0.00            
ATOM    133  C3  HF3     2      16.490  16.280  31.370  1.00  0.00            
ATOM    134  C4  HF3     2      17.060  16.380  30.110  1.00  0.00            
ATOM    135  C5  HF3     2      16.710  17.540  29.340  1.00  0.00            
ATOM    136  C6  HF3     2      17.340  17.730  28.100  1.00  0.00            
ATOM    137  C7  HF3     2      18.110  16.720  27.520  1.00  0.00            
ATOM    138  S2  HF3     2      18.760  16.850  25.780  1.00  0.00            
ATOM    139  O4  HF3     2      19.330  18.170  25.790  1.00  0.00            
ATOM    140  O5  HF3     2      17.550  16.760  24.960  1.00  0.00            
ATOM    141  O6  HF3     2      19.680  15.750  25.460  1.00  0.00            
ATOM    142  C8  HF3     2      18.470  15.610  28.280  1.00  0.00            
ATOM    143  C9  HF3     2      17.940  15.430  29.560  1.00  0.00            
ATOM    144  C10 HF3     2      18.130  14.220  30.340  1.00  0.00            
ATOM    145  H1  HF3     2      16.230  15.010  33.130  1.00  0.00            
ATOM    146  H2  HF3     2      15.820  17.020  31.810  1.00  0.00            
ATOM    147  H3  HF3     2      15.960  18.230  29.700  1.00  0.00            
ATOM    148  H4  HF3     2      17.180  18.690  27.610  1.00  0.00            
ATOM    149  H5  HF3     2      19.130  14.910  27.780  1.00  0.00            
ATOM    150  H6  HF3     2      18.830  13.500  29.930  1.00  0.00            
TER
ENDMDL
MODEL        1
ATOM      1  H1  ACD     1      13.040  19.540  21.510  1.00  0.00            
ATOM      2  O1  ACD     1      13.560  19.960  20.820  1.00  0.00            
ATOM      3  C1  ACD     1      14.950  19.720  21.160  1.00  0.00            
ATOM      4  H2  ACD     1      15.330  20.570  21.750  1.00  0.00            
ATOM      5  H3  ACD     1      15.630  19.770  20.290  1.00  0.00            
ATOM      6  C2  ACD     1      15.130  18.350  21.860  1.00  0.00            
ATOM      7  H4  ACD     1      14.240  18.300  22.490  1.00  0.00            
ATOM      8  O2  ACD     1      15.000  17.360  20.920  1.00  0.00            
ATOM      9  C3  ACD     1      15.050  16.000  21.380  1.00  0.00            
ATOM     10  H5  ACD     1      15.000  15.360  20.490  1.00  0.00            
ATOM     11  O3  ACD     1      13.840  15.770  22.120  1.00  0.00            
ATOM     12  C4  ACD     1      12.840  14.970  21.460  1.00  0.00            
ATOM     13  H6  ACD     1      13.090  14.830  20.400  1.00  0.00            
ATOM     14  C5  ACD     1      12.870  13.750  22.380  1.00  0.00            
ATOM     15  H7  ACD     1      12.700  14.090  23.410  1.00  0.00            
ATOM     16  O4  ACD     1      14.010  12.940  22.340  1.00  0.00            
ATOM     17  H8  ACD     1      13.820  12.250  21.700  1.00  0.00            
ATOM     18  C6  ACD     1      11.630  12.880  22.130  1.00  0.00            
ATOM     19  H9  ACD     1      11.660  12.340  21.180  1.00  0.00            
ATOM     20  O5  ACD     1      11.450  11.860  23.110  1.00  0.00            
ATOM     21  H10 ACD     1      11.360  12.230  24.000  1.00  0.00            
ATOM     22  C7  ACD     1      10.270  13.640  22.170  1.00  0.00            
ATOM     23  H11 ACD     1       9.470  13.000  21.790  1.00  0.00            
ATOM     24  O6  ACD     1      10.360  14.790  21.280  1.00  0.00            
ATOM     25  C8  ACD     1      11.500  15.660  21.530  1.00  0.00            
ATOM     26  H12 ACD     1      11.410  16.060  22.540  1.00  0.00            
ATOM     27  C9  ACD     1      11.430  16.750  20.500  1.00  0.00            
ATOM     28  H13 ACD     1      12.300  17.410  20.630  1.00  0.00            
ATOM     29  H14 ACD     1      11.450  16.360  19.470  1.00  0.00            
ATOM     30  O7  ACD     1      10.260  17.520  20.680  1.00  0.00            
ATOM     31  H15 ACD     1      10.020  17.530  21.610  1.00  0.00            
ATOM     32  O8  ACD     1       9.890  14.030  23.470  1.00  0.00            
ATOM     33  C10 ACD     1       8.510  13.970  23.840  1.00  0.00            
ATOM     34  H16 ACD     1       7.840  13.400  23.180  1.00  0.00            
ATOM     35  C11 ACD     1       8.550  13.310  25.160  1.00  0.00            
ATOM     36  H17 ACD     1       9.440  13.690  25.670  1.00  0.00            
ATOM     37  O9  ACD     1       8.650  11.930  24.960  1.00  0.00            
ATOM     38  H18 ACD     1       9.240  11.600  25.650  1.00  0.00            
ATOM     39  C12 ACD     1       7.500  13.790  26.150  1.00  0.00            
ATOM     40  H19 ACD     1       6.470  13.540  25.860  1.00  0.00            
ATOM     41  O10 ACD     1       7.760  13.260  27.490  1.00  0.00            
ATOM     42  H20 ACD     1       8.680  13.420  27.680  1.00  0.00            
ATOM     43  C13 ACD     1       7.530  15.340  26.170  1.00  0.00            
ATOM     44  H21 ACD     1       6.750  15.750  26.810  1.00  0.00            
ATOM     45  O11 ACD     1       7.220  15.810  24.940  1.00  0.00            
ATOM     46  C14 ACD     1       8.080  15.430  23.800  1.00  0.00            
ATOM     47  H22 ACD     1       8.970  16.080  23.740  1.00  0.00            
ATOM     48  C15 ACD     1       7.210  15.730  22.600  1.00  0.00            
ATOM     49  H23 ACD     1       6.930  16.780  22.490  1.00  0.00            
ATOM     50  H24 ACD     1       7.760  15.270  21.780  1.00  0.00            
ATOM     51  O12 ACD     1       5.930  15.020  22.720  1.00  0.00            
ATOM     52  H25 ACD     1       5.210  15.510  22.320  1.00  0.00            
ATOM     53  O13 ACD     1       8.880  15.780  26.510  1.00  0.00            
ATOM     54  C16 ACD     1       9.110  16.340  27.810  1.00  0.00            
ATOM     55  H26 ACD     1       8.260  16.150  28.480  1.00  0.00            
ATOM     56  C17 ACD     1      10.400  15.710  28.350  1.00  0.00            
ATOM     57  H27 ACD     1      11.200  15.870  27.610  1.00  0.00            
ATOM     58  O14 ACD     1      10.120  14.250  28.450  1.00  0.00            
ATOM     59  H28 ACD     1      10.590  13.880  29.200  1.00  0.00            
ATOM     60  C18 ACD     1      10.790  16.320  29.710  1.00  0.00            
ATOM     61  H29 ACD     1       9.860  16.130  30.260  1.00  0.00            
ATOM     62  O15 ACD     1      12.050  15.860  30.260  1.00  0.00            
ATOM     63  H30 ACD     1      12.630  16.610  30.100  1.00  0.00            
ATOM     64  C19 ACD     1      10.900  17.860  29.590  1.00  0.00            
ATOM     65  H31 ACD     1      11.010  18.180  30.630  1.00  0.00            
ATOM     66  O16 ACD     1       9.630  18.380  29.000  1.00  0.00            
ATOM     67  C20 ACD     1       9.380  17.830  27.690  1.00  0.00            
ATOM     68  H32 ACD     1      10.320  18.000  27.150  1.00  0.00            
ATOM     69  C21 ACD     1       8.240  18.510  26.990  1.00  0.00            
ATOM     70  H33 ACD     1       8.140  18.180  25.950  1.00  0.00            
ATOM     71  H34 ACD     1       7.370  18.250  27.610  1.00  0.00            
ATOM     72  O17 ACD     1       8.390  19.940  26.950  1.00  0.00            
ATOM     73  H35 ACD     1       9.090  20.070  26.310  1.00  0.00            
ATOM     74  O18 ACD     1      12.080  18.150  28.790  1.00  0.00            
ATOM     75  C22 ACD     1      12.910  19.240  29.240  1.00  0.00            
ATOM     76  H36 ACD     1      12.470  19.790  30.090  1.00  0.00            
ATOM     77  C23 ACD     1      14.180  18.630  29.680  1.00  0.00            
ATOM     78  H37 ACD     1      14.540  17.910  28.940  1.00  0.00            
ATOM     79  O19 ACD     1      13.860  18.040  30.960  1.00  0.00            
ATOM     80  H38 ACD     1      14.600  17.510  31.260  1.00  0.00            
ATOM     81  C24 ACD     1      15.220  19.750  29.830  1.00  0.00            
ATOM     82  H39 ACD     1      14.770  20.450  30.540  1.00  0.00            
ATOM     83  O20 ACD     1      16.520  19.330  30.250  1.00  0.00            
ATOM     84  H40 ACD     1      16.710  18.430  29.960  1.00  0.00            
ATOM     85  C25 ACD     1      15.340  20.620  28.550  1.00  0.00            
ATOM     86  H41 ACD     1      15.970  21.470  28.800  1.00  0.00            
ATOM     87  O21 ACD     1      14.070  21.180  28.360  1.00  0.00            
ATOM     88  C26 ACD     1      13.030  20.180  28.070  1.00  0.00            
ATOM     89  H42 ACD     1      13.300  19.640  27.150  1.00  0.00            
ATOM     90  C27 ACD     1      11.700  20.930  27.840  1.00  0.00            
ATOM     91  H43 ACD     1      10.890  20.300  27.450  1.00  0.00            
ATOM     92  H44 ACD     1      11.520  21.410  28.810  1.00  0.00            
ATOM     93  O22 ACD     1      11.870  21.880  26.750  1.00  0.00            
ATOM     94  H45 ACD     1      11.590  21.480  25.920  1.00  0.00            
ATOM     95  O23 ACD     1      15.860  19.940  27.460  1.00  0.00            
ATOM     96  C28 ACD     1      16.760  20.610  26.610  1.00  0.00            
ATOM     97  H46 ACD     1      17.250  21.430  27.150  1.00  0.00            
ATOM     98  C29 ACD     1      15.840  21.250  25.560  1.00  0.00            
ATOM     99  H47 ACD     1      14.990  20.560  25.510  1.00  0.00            
ATOM    100  O24 ACD     1      16.530  21.380  24.270  1.00  0.00            
ATOM    101  C30 ACD     1      15.440  22.690  25.970  1.00  0.00            
ATOM    102  H48 ACD     1      14.850  23.260  25.250  1.00  0.00            
ATOM    103  H49 ACD     1      14.800  22.740  26.860  1.00  0.00            
ATOM    104  O25 ACD     1      16.540  23.460  26.340  1.00  0.00            
ATOM    105  H50 ACD     1      16.990  23.760  25.550  1.00  0.00            
ATOM    106  C31 ACD     1      17.860  19.610  26.220  1.00  0.00            
ATOM    107  H51 ACD     1      17.420  18.610  26.250  1.00  0.00            
ATOM    108  O26 ACD     1      18.970  19.620  27.130  1.00  0.00            
ATOM    109  H52 ACD     1      19.450  18.830  26.860  1.00  0.00            
ATOM    110  C32 ACD     1      18.380  19.920  24.780  1.00  0.00            
ATOM    111  H53 ACD     1      18.880  20.900  24.800  1.00  0.00            
ATOM    112  O27 ACD     1      19.170  18.980  24.220  1.00  0.00            
ATOM    113  H54 ACD     1      18.630  18.190  24.180  1.00  0.00            
ATOM    114  C33 ACD     1      17.160  20.250  23.810  1.00  0.00            
ATOM    115  H55 ACD     1      17.510  20.480  22.800  1.00  0.00            
ATOM    116  O28 ACD     1      16.270  19.120  23.800  1.00  0.00            
ATOM    117  C34 ACD     1      16.370  18.180  22.710  1.00  0.00            
ATOM    118  H56 ACD     1      17.300  18.340  22.170  1.00  0.00            
ATOM    119  C35 ACD     1      16.540  16.740  23.290  1.00  0.00            
ATOM    120  H57 ACD     1      15.800  16.520  24.070  1.00  0.00            
ATOM    121  O29 ACD     1      17.820  16.580  23.820  1.00  0.00            
ATOM    122  H58 ACD     1      17.850  15.930  24.530  1.00  0.00            
ATOM    123  C36 ACD     1      16.360  15.690  22.130  1.00  0.00            
ATOM    124  H59 ACD     1      17.220  15.900  21.480  1.00  0.00            
ATOM    125  O30 ACD     1      16.440  14.350  22.450  1.00  0.00            
ATOM    126  H60 ACD     1      15.570  14.060  22.740  1.00  0.00            
ATOM    127  O1  HF3     2       9.790  18.350  23.240  1.00  0.00            
ATOM    128  S1  HF3     2      10.860  19.140  23.840  1.00  0.00            
ATOM    129  O2  HF3     2      10.390  19.990  24.900  1.00  0.00            
ATOM    130  O3  HF3     2      11.660  19.900  22.890  1.00  0.00            
ATOM    131  C1  HF3     2      12.020  18.050  24.620  1.00  0.00            
ATOM    132  C2  HF3     2      13.270  18.570  24.980  1.00  0.00            
ATOM    133  C3  HF3     2      14.280  17.760  25.580  1.00  0.00            
ATOM    134  C4  HF3     2      14.070  16.410  25.810  1.00  0.00            
ATOM    135  C5  HF3     2      15.040  15.600  26.450  1.00  0.00            
ATOM    136  C6  HF3     2      14.630  14.310  26.850  1.00  0.00            
ATOM    137  C7  HF3     2      13.370  13.770  26.550  1.00  0.00            
ATOM    138  S2  HF3     2      13.020  12.100  27.010  1.00  0.00            
ATOM    139  O4  HF3     2      14.170  11.400  26.480  1.00  0.00            
ATOM    140  O5  HF3     2      11.740  11.730  26.390  1.00  0.00            
ATOM    141  O6  HF3     2      12.970  12.120  28.450  1.00  0.00            
ATOM    142  C8  HF3     2      12.390  14.550  25.910  1.00  0.00            
ATOM    143  C9  HF3     2      12.740  15.890  25.560  1.00  0.00            
ATOM    144  C10 HF3     2      11.760  16.670  24.960  1.00  0.00            
ATOM    145  H1  HF3     2      13.440  19.620  24.760  1.00  0.00            
ATOM    146  H2  HF3     2      15.220  18.190  25.910  1.00  0.00            
ATOM    147  H3  HF3     2      16.070  15.910  26.630  1.00  0.00            
ATOM    148  H4  HF3     2      15.320  13.660  27.380  1.00  0.00            
ATOM    149  H5  HF3     2      11.360  14.230  25.860  1.00  0.00            
ATOM    150  H6  HF3     2      10.830  16.190  24.670  1.00  0.00            
TER
ENDMDL
MODEL        1
ATOM      1  H1  ACD     1       9.860  11.900  36.370  1.00  0.00            
ATOM      2  O1  ACD     1       8.990  12.190  36.090  1.00  0.00            
ATOM      3  C1  ACD     1       9.020  13.590  36.220  1.00  0.00            
ATOM      4  H2  ACD     1       9.440  13.880  37.190  1.00  0.00            
ATOM      5  H3  ACD     1       8.030  14.060  36.200  1.00  0.00            
ATOM      6  C2  ACD     1       9.880  14.260  35.170  1.00  0.00            
ATOM      7  H4  ACD     1       9.740  15.330  35.370  1.00  0.00            
ATOM      8  O2  ACD     1      11.230  13.930  35.510  1.00  0.00            
ATOM      9  C3  ACD     1      12.180  14.440  34.610  1.00  0.00            
ATOM     10  H5  ACD     1      13.150  14.290  35.090  1.00  0.00            
ATOM     11  O3  ACD     1      11.940  15.840  34.410  1.00  0.00            
ATOM     12  C4  ACD     1      13.050  16.720  34.580  1.00  0.00            
ATOM     13  H6  ACD     1      13.990  16.170  34.700  1.00  0.00            
ATOM     14  C5  ACD     1      13.130  17.560  33.370  1.00  0.00            
ATOM     15  H7  ACD     1      12.220  18.150  33.220  1.00  0.00            
ATOM     16  O4  ACD     1      13.420  16.800  32.200  1.00  0.00            
ATOM     17  H8  ACD     1      13.550  17.350  31.420  1.00  0.00            
ATOM     18  C6  ACD     1      14.300  18.510  33.610  1.00  0.00            
ATOM     19  H9  ACD     1      15.220  17.910  33.640  1.00  0.00            
ATOM     20  O5  ACD     1      14.470  19.430  32.500  1.00  0.00            
ATOM     21  H10 ACD     1      13.710  20.030  32.480  1.00  0.00            
ATOM     22  C7  ACD     1      14.050  19.360  34.860  1.00  0.00            
ATOM     23  H11 ACD     1      14.930  19.950  35.120  1.00  0.00            
ATOM     24  O6  ACD     1      13.860  18.590  36.020  1.00  0.00            
ATOM     25  C8  ACD     1      12.890  17.540  35.930  1.00  0.00            
ATOM     26  H12 ACD     1      11.880  17.980  35.880  1.00  0.00            
ATOM     27  C9  ACD     1      12.890  16.780  37.260  1.00  0.00            
ATOM     28  H13 ACD     1      12.220  15.910  37.130  1.00  0.00            
ATOM     29  H14 ACD     1      13.890  16.380  37.450  1.00  0.00            
ATOM     30  O7  ACD     1      12.350  17.540  38.370  1.00  0.00            
ATOM     31  H15 ACD     1      11.490  17.930  38.180  1.00  0.00            
ATOM     32  O8  ACD     1      12.870  20.150  34.720  1.00  0.00            
ATOM     33  C10 ACD     1      13.040  21.530  35.080  1.00  0.00            
ATOM     34  H16 ACD     1      14.110  21.630  35.280  1.00  0.00            
ATOM     35  C11 ACD     1      12.740  22.370  33.860  1.00  0.00            
ATOM     36  H17 ACD     1      11.770  22.150  33.400  1.00  0.00            
ATOM     37  O9  ACD     1      13.740  22.110  32.880  1.00  0.00            
ATOM     38  H18 ACD     1      13.620  22.390  31.970  1.00  0.00            
ATOM     39  C12 ACD     1      12.580  23.820  34.310  1.00  0.00            
ATOM     40  H19 ACD     1      13.590  24.110  34.650  1.00  0.00            
ATOM     41  O10 ACD     1      12.170  24.670  33.280  1.00  0.00            
ATOM     42  H20 ACD     1      11.210  24.740  33.320  1.00  0.00            
ATOM     43  C13 ACD     1      11.680  24.100  35.450  1.00  0.00            
ATOM     44  H21 ACD     1      11.780  25.100  35.890  1.00  0.00            
ATOM     45  O11 ACD     1      12.110  23.280  36.500  1.00  0.00            
ATOM     46  C14 ACD     1      12.210  21.870  36.330  1.00  0.00            
ATOM     47  H22 ACD     1      11.190  21.530  36.160  1.00  0.00            
ATOM     48  C15 ACD     1      12.740  21.180  37.580  1.00  0.00            
ATOM     49  H23 ACD     1      12.380  20.150  37.520  1.00  0.00            
ATOM     50  H24 ACD     1      13.840  21.230  37.620  1.00  0.00            
ATOM     51  O12 ACD     1      12.210  21.730  38.780  1.00  0.00            
ATOM     52  H25 ACD     1      12.440  22.660  38.850  1.00  0.00            
ATOM     53  O13 ACD     1      10.340  23.810  35.230  1.00  0.00            
ATOM     54  C16 ACD     1       9.420  24.810  35.520  1.00  0.00            
ATOM     55  H26 ACD     1       9.840  25.780  35.770  1.00  0.00            
ATOM     56  C17 ACD     1       8.520  24.910  34.260  1.00  0.00            
ATOM     57  H27 ACD     1       8.610  23.970  33.710  1.00  0.00            
ATOM     58  O14 ACD     1       9.210  25.900  33.320  1.00  0.00            
ATOM     59  H28 ACD     1       8.860  25.820  32.430  1.00  0.00            
ATOM     60  C18 ACD     1       7.040  25.220  34.580  1.00  0.00            
ATOM     61  H29 ACD     1       7.100  26.190  35.080  1.00  0.00            
ATOM     62  O15 ACD     1       6.220  25.380  33.370  1.00  0.00            
ATOM     63  H30 ACD     1       5.970  24.540  32.990  1.00  0.00            
ATOM     64  C19 ACD     1       6.590  24.150  35.530  1.00  0.00            
ATOM     65  H31 ACD     1       5.530  24.400  35.640  1.00  0.00            
ATOM     66  O16 ACD     1       7.270  24.460  36.670  1.00  0.00            
ATOM     67  C20 ACD     1       8.670  24.200  36.710  1.00  0.00            
ATOM     68  H32 ACD     1       8.790  23.110  36.770  1.00  0.00            
ATOM     69  C21 ACD     1       9.230  24.790  38.030  1.00  0.00            
ATOM     70  H33 ACD     1       8.410  24.580  38.730  1.00  0.00            
ATOM     71  H34 ACD     1      10.090  24.180  38.330  1.00  0.00            
ATOM     72  O17 ACD     1       9.440  26.220  38.030  1.00  0.00            
ATOM     73  H35 ACD     1       8.540  26.520  38.150  1.00  0.00            
ATOM     74  O18 ACD     1       6.830  22.790  35.120  1.00  0.00            
ATOM     75  C22 ACD     1       5.680  21.980  34.730  1.00  0.00            
ATOM     76  H36 ACD     1       4.760  22.570  34.720  1.00  0.00            
ATOM     77  C23 ACD     1       5.850  21.650  33.220  1.00  0.00            
ATOM     78  H37 ACD     1       6.870  21.270  33.060  1.00  0.00            
ATOM     79  O19 ACD     1       5.730  22.820  32.390  1.00  0.00            
ATOM     80  H38 ACD     1       5.810  22.500  31.490  1.00  0.00            
ATOM     81  C24 ACD     1       4.860  20.560  32.740  1.00  0.00            
ATOM     82  H39 ACD     1       3.830  20.960  32.760  1.00  0.00            
ATOM     83  O20 ACD     1       5.260  20.140  31.510  1.00  0.00            
ATOM     84  H40 ACD     1       5.710  19.300  31.630  1.00  0.00            
ATOM     85  C25 ACD     1       4.780  19.400  33.710  1.00  0.00            
ATOM     86  H41 ACD     1       3.900  18.820  33.390  1.00  0.00            
ATOM     87  O21 ACD     1       4.520  19.920  35.080  1.00  0.00            
ATOM     88  C26 ACD     1       5.530  20.780  35.590  1.00  0.00            
ATOM     89  H42 ACD     1       6.490  20.290  35.440  1.00  0.00            
ATOM     90  C27 ACD     1       5.250  21.170  37.030  1.00  0.00            
ATOM     91  H43 ACD     1       6.070  21.770  37.440  1.00  0.00            
ATOM     92  H44 ACD     1       4.320  21.740  37.190  1.00  0.00            
ATOM     93  O22 ACD     1       5.030  20.000  37.880  1.00  0.00            
ATOM     94  H45 ACD     1       5.820  19.460  37.820  1.00  0.00            
ATOM     95  O23 ACD     1       5.920  18.540  33.660  1.00  0.00            
ATOM     96  C28 ACD     1       5.750  17.160  33.420  1.00  0.00            
ATOM     97  H46 ACD     1       4.680  16.880  33.380  1.00  0.00            
ATOM     98  C29 ACD     1       6.510  16.280  34.480  1.00  0.00            
ATOM     99  H47 ACD     1       7.500  16.700  34.690  1.00  0.00            
ATOM    100  O24 ACD     1       6.490  14.950  34.070  1.00  0.00            
ATOM    101  C30 ACD     1       5.770  16.540  35.810  1.00  0.00            
ATOM    102  H48 ACD     1       5.610  17.600  36.060  1.00  0.00            
ATOM    103  H49 ACD     1       4.760  16.100  35.810  1.00  0.00            
ATOM    104  O25 ACD     1       6.420  15.870  36.890  1.00  0.00            
ATOM    105  H50 ACD     1       7.310  16.220  36.860  1.00  0.00            
ATOM    106  C31 ACD     1       6.500  16.990  32.120  1.00  0.00            
ATOM    107  H51 ACD     1       7.460  17.520  32.130  1.00  0.00            
ATOM    108  O26 ACD     1       5.760  17.550  31.050  1.00  0.00            
ATOM    109  H52 ACD     1       6.040  17.150  30.220  1.00  0.00            
ATOM    110  C32 ACD     1       6.810  15.480  31.780  1.00  0.00            
ATOM    111  H53 ACD     1       5.890  15.000  31.430  1.00  0.00            
ATOM    112  O27 ACD     1       7.750  15.320  30.790  1.00  0.00            
ATOM    113  H54 ACD     1       8.630  15.510  31.110  1.00  0.00            
ATOM    114  C33 ACD     1       7.310  14.650  32.950  1.00  0.00            
ATOM    115  H55 ACD     1       7.100  13.600  32.710  1.00  0.00            
ATOM    116  O28 ACD     1       8.680  15.000  33.220  1.00  0.00            
ATOM    117  C34 ACD     1       9.520  13.930  33.720  1.00  0.00            
ATOM    118  H56 ACD     1       9.080  12.930  33.770  1.00  0.00            
ATOM    119  C35 ACD     1      10.690  13.880  32.690  1.00  0.00            
ATOM    120  H57 ACD     1      10.740  14.850  32.190  1.00  0.00            
ATOM    121  O29 ACD     1      10.310  12.820  31.720  1.00  0.00            
ATOM    122  H58 ACD     1      11.040  12.890  31.100  1.00  0.00            
ATOM    123  C36 ACD     1      12.060  13.650  33.370  1.00  0.00            
ATOM    124  H59 ACD     1      12.240  12.590  33.600  1.00  0.00            
ATOM    125  O30 ACD     1      13.100  14.150  32.620  1.00  0.00            
ATOM    126  H60 ACD     1      13.020  15.070  32.350  1.00  0.00            
ATOM    127  O1  HF3     2       8.800  17.000  36.930  1.00  0.00            
ATOM    128  S1  HF3     2       8.930  18.420  37.040  1.00  0.00            
ATOM    129  O2  HF3     2      10.100  18.920  37.770  1.00  0.00            
ATOM    130  O3  HF3     2       7.760  19.140  37.580  1.00  0.00            
ATOM    131  C1  HF3     2       9.160  19.060  35.450  1.00  0.00            
ATOM    132  C2  HF3     2       9.010  20.400  35.240  1.00  0.00            
ATOM    133  C3  HF3     2       9.320  20.900  33.940  1.00  0.00            
ATOM    134  C4  HF3     2       9.650  20.080  32.900  1.00  0.00            
ATOM    135  C5  HF3     2      10.050  20.580  31.680  1.00  0.00            
ATOM    136  C6  HF3     2      10.510  19.810  30.570  1.00  0.00            
ATOM    137  C7  HF3     2      10.590  18.400  30.760  1.00  0.00            
ATOM    138  S2  HF3     2      11.290  17.330  29.520  1.00  0.00            
ATOM    139  O4  HF3     2      11.010  17.870  28.220  1.00  0.00            
ATOM    140  O5  HF3     2      10.740  16.070  29.870  1.00  0.00            
ATOM    141  O6  HF3     2      12.720  17.490  29.800  1.00  0.00            
ATOM    142  C8  HF3     2      10.150  17.900  32.030  1.00  0.00            
ATOM    143  C9  HF3     2       9.730  18.680  33.120  1.00  0.00            
ATOM    144  C10 HF3     2       9.460  18.180  34.370  1.00  0.00            
ATOM    145  H1  HF3     2       8.800  21.110  36.030  1.00  0.00            
ATOM    146  H2  HF3     2       9.240  21.970  33.800  1.00  0.00            
ATOM    147  H3  HF3     2      10.060  21.660  31.590  1.00  0.00            
ATOM    148  H4  HF3     2      10.830  20.360  29.700  1.00  0.00            
ATOM    149  H5  HF3     2      10.180  16.820  32.190  1.00  0.00            
ATOM    150  H6  HF3     2       9.620  17.130  34.580  1.00  0.00            
TER
ENDMDL
MODEL        1
ATOM      1  H1  ACD     1       7.510  18.600  39.130  1.00  0.00            
ATOM      2  O1  ACD     1       6.580  18.770  38.960  1.00  0.00            
ATOM      3  C1  ACD     1       6.630  19.180  37.600  1.00  0.00            
ATOM      4  H2  ACD     1       7.200  20.120  37.620  1.00  0.00            
ATOM      5  H3  ACD     1       5.700  19.430  37.070  1.00  0.00            
ATOM      6  C2  ACD     1       7.420  18.280  36.690  1.00  0.00            
ATOM      7  H4  ACD     1       8.390  18.050  37.140  1.00  0.00            
ATOM      8  O2  ACD     1       6.660  17.060  36.730  1.00  0.00            
ATOM      9  C3  ACD     1       7.150  16.040  35.880  1.00  0.00            
ATOM     10  H5  ACD     1       6.530  15.180  36.160  1.00  0.00            
ATOM     11  O3  ACD     1       8.510  15.700  36.240  1.00  0.00            
ATOM     12  C4  ACD     1       8.860  14.270  36.510  1.00  0.00            
ATOM     13  H6  ACD     1       7.970  13.780  36.100  1.00  0.00            
ATOM     14  C5  ACD     1      10.140  13.850  35.690  1.00  0.00            
ATOM     15  H7  ACD     1      11.050  14.420  35.920  1.00  0.00            
ATOM     16  O4  ACD     1       9.780  13.880  34.310  1.00  0.00            
ATOM     17  H8  ACD     1      10.580  14.210  33.890  1.00  0.00            
ATOM     18  C6  ACD     1      10.520  12.410  36.120  1.00  0.00            
ATOM     19  H9  ACD     1       9.750  11.720  35.730  1.00  0.00            
ATOM     20  O5  ACD     1      11.750  11.980  35.550  1.00  0.00            
ATOM     21  H10 ACD     1      11.820  12.300  34.650  1.00  0.00            
ATOM     22  C7  ACD     1      10.630  12.270  37.630  1.00  0.00            
ATOM     23  H11 ACD     1      10.710  11.200  37.840  1.00  0.00            
ATOM     24  O6  ACD     1       9.450  12.700  38.300  1.00  0.00            
ATOM     25  C8  ACD     1       8.890  14.000  38.030  1.00  0.00            
ATOM     26  H12 ACD     1       9.540  14.820  38.360  1.00  0.00            
ATOM     27  C9  ACD     1       7.490  14.150  38.660  1.00  0.00            
ATOM     28  H13 ACD     1       6.900  15.030  38.360  1.00  0.00            
ATOM     29  H14 ACD     1       6.930  13.230  38.460  1.00  0.00            
ATOM     30  O7  ACD     1       7.610  14.180  40.070  1.00  0.00            
ATOM     31  H15 ACD     1       8.290  14.810  40.320  1.00  0.00            
ATOM     32  O8  ACD     1      11.760  13.000  38.130  1.00  0.00            
ATOM     33  C10 ACD     1      12.550  12.250  39.010  1.00  0.00            
ATOM     34  H16 ACD     1      12.080  11.310  39.340  1.00  0.00            
ATOM     35  C11 ACD     1      13.790  11.860  38.230  1.00  0.00            
ATOM     36  H17 ACD     1      14.340  12.650  37.690  1.00  0.00            
ATOM     37  O9  ACD     1      13.460  10.840  37.280  1.00  0.00            
ATOM     38  H18 ACD     1      12.740  11.170  36.740  1.00  0.00            
ATOM     39  C12 ACD     1      14.850  11.310  39.250  1.00  0.00            
ATOM     40  H19 ACD     1      14.480  10.350  39.640  1.00  0.00            
ATOM     41  O10 ACD     1      16.180  11.180  38.540  1.00  0.00            
ATOM     42  H20 ACD     1      16.460  12.090  38.410  1.00  0.00            
ATOM     43  C13 ACD     1      15.070  12.260  40.450  1.00  0.00            
ATOM     44  H21 ACD     1      15.660  11.850  41.280  1.00  0.00            
ATOM     45  O11 ACD     1      13.830  12.520  41.120  1.00  0.00            
ATOM     46  C14 ACD     1      12.830  13.160  40.240  1.00  0.00            
ATOM     47  H22 ACD     1      13.310  14.080  39.860  1.00  0.00            
ATOM     48  C15 ACD     1      11.530  13.490  40.930  1.00  0.00            
ATOM     49  H23 ACD     1      10.790  13.880  40.210  1.00  0.00            
ATOM     50  H24 ACD     1      11.080  12.560  41.300  1.00  0.00            
ATOM     51  O12 ACD     1      11.860  14.460  41.940  1.00  0.00            
ATOM     52  H25 ACD     1      12.530  14.050  42.490  1.00  0.00            
ATOM     53  O13 ACD     1      15.660  13.390  39.970  1.00  0.00            
ATOM     54  C16 ACD     1      16.370  14.300  40.760  1.00  0.00            
ATOM     55  H26 ACD     1      17.080  13.740  41.390  1.00  0.00            
ATOM     56  C17 ACD     1      17.250  15.180  39.820  1.00  0.00            
ATOM     57  H27 ACD     1      16.560  15.430  39.010  1.00  0.00            
ATOM     58  O14 ACD     1      18.390  14.440  39.260  1.00  0.00            
ATOM     59  H28 ACD     1      18.940  14.230  40.020  1.00  0.00            
ATOM     60  C18 ACD     1      17.680  16.480  40.510  1.00  0.00            
ATOM     61  H29 ACD     1      18.350  16.290  41.370  1.00  0.00            
ATOM     62  O15 ACD     1      18.360  17.240  39.560  1.00  0.00            
ATOM     63  H30 ACD     1      17.570  17.450  39.040  1.00  0.00            
ATOM     64  C19 ACD     1      16.400  17.190  41.000  1.00  0.00            
ATOM     65  H31 ACD     1      16.850  18.120  41.380  1.00  0.00            
ATOM     66  O16 ACD     1      15.850  16.430  42.050  1.00  0.00            
ATOM     67  C20 ACD     1      15.400  15.080  41.650  1.00  0.00            
ATOM     68  H32 ACD     1      14.420  15.170  41.160  1.00  0.00            
ATOM     69  C21 ACD     1      15.210  14.420  43.000  1.00  0.00            
ATOM     70  H33 ACD     1      15.170  13.330  42.960  1.00  0.00            
ATOM     71  H34 ACD     1      16.090  14.610  43.640  1.00  0.00            
ATOM     72  O17 ACD     1      14.030  15.040  43.620  1.00  0.00            
ATOM     73  H35 ACD     1      13.970  14.640  44.500  1.00  0.00            
ATOM     74  O18 ACD     1      15.490  17.490  39.900  1.00  0.00            
ATOM     75  C22 ACD     1      15.390  18.800  39.430  1.00  0.00            
ATOM     76  H36 ACD     1      16.250  19.380  39.790  1.00  0.00            
ATOM     77  C23 ACD     1      15.490  18.720  37.900  1.00  0.00            
ATOM     78  H37 ACD     1      14.720  18.000  37.580  1.00  0.00            
ATOM     79  O19 ACD     1      16.790  18.250  37.660  1.00  0.00            
ATOM     80  H38 ACD     1      17.060  18.440  36.760  1.00  0.00            
ATOM     81  C24 ACD     1      15.210  20.090  37.240  1.00  0.00            
ATOM     82  H39 ACD     1      16.010  20.790  37.500  1.00  0.00            
ATOM     83  O20 ACD     1      15.170  19.990  35.840  1.00  0.00            
ATOM     84  H40 ACD     1      14.220  19.890  35.720  1.00  0.00            
ATOM     85  C25 ACD     1      13.950  20.700  37.740  1.00  0.00            
ATOM     86  H41 ACD     1      13.840  21.720  37.360  1.00  0.00            
ATOM     87  O21 ACD     1      13.880  20.740  39.190  1.00  0.00            
ATOM     88  C26 ACD     1      14.020  19.400  39.830  1.00  0.00            
ATOM     89  H42 ACD     1      13.190  18.810  39.430  1.00  0.00            
ATOM     90  C27 ACD     1      13.890  19.480  41.350  1.00  0.00            
ATOM     91  H43 ACD     1      14.100  18.470  41.730  1.00  0.00            
ATOM     92  H44 ACD     1      14.670  20.140  41.750  1.00  0.00            
ATOM     93  O22 ACD     1      12.560  19.890  41.840  1.00  0.00            
ATOM     94  H45 ACD     1      11.950  19.270  41.430  1.00  0.00            
ATOM     95  O23 ACD     1      12.810  19.980  37.170  1.00  0.00            
ATOM     96  C28 ACD     1      11.800  20.760  36.620  1.00  0.00            
ATOM     97  H46 ACD     1      12.040  21.830  36.690  1.00  0.00            
ATOM     98  C29 ACD     1      10.520  20.640  37.440  1.00  0.00            
ATOM     99  H47 ACD     1      10.330  19.560  37.510  1.00  0.00            
ATOM    100  O24 ACD     1       9.330  21.160  36.840  1.00  0.00            
ATOM    101  C30 ACD     1      10.620  21.230  38.820  1.00  0.00            
ATOM    102  H48 ACD     1      11.530  20.820  39.290  1.00  0.00            
ATOM    103  H49 ACD     1      10.740  22.320  38.720  1.00  0.00            
ATOM    104  O25 ACD     1       9.500  20.980  39.620  1.00  0.00            
ATOM    105  H50 ACD     1       9.560  20.110  40.040  1.00  0.00            
ATOM    106  C31 ACD     1      11.630  20.520  35.190  1.00  0.00            
ATOM    107  H51 ACD     1      11.510  19.450  34.970  1.00  0.00            
ATOM    108  O26 ACD     1      12.840  20.920  34.520  1.00  0.00            
ATOM    109  H52 ACD     1      12.660  20.710  33.600  1.00  0.00            
ATOM    110  C32 ACD     1      10.360  21.260  34.700  1.00  0.00            
ATOM    111  H53 ACD     1      10.440  22.350  34.820  1.00  0.00            
ATOM    112  O27 ACD     1      10.060  20.870  33.320  1.00  0.00            
ATOM    113  H54 ACD     1       9.460  20.130  33.390  1.00  0.00            
ATOM    114  C33 ACD     1       9.150  20.870  35.460  1.00  0.00            
ATOM    115  H55 ACD     1       8.240  21.410  35.170  1.00  0.00            
ATOM    116  O28 ACD     1       8.950  19.440  35.290  1.00  0.00            
ATOM    117  C34 ACD     1       7.630  18.790  35.280  1.00  0.00            
ATOM    118  H56 ACD     1       6.840  19.520  35.060  1.00  0.00            
ATOM    119  C35 ACD     1       7.850  17.720  34.220  1.00  0.00            
ATOM    120  H57 ACD     1       8.890  17.350  34.280  1.00  0.00            
ATOM    121  O29 ACD     1       7.710  18.310  32.910  1.00  0.00            
ATOM    122  H58 ACD     1       6.830  18.540  32.610  1.00  0.00            
ATOM    123  C36 ACD     1       6.990  16.490  34.440  1.00  0.00            
ATOM    124  H59 ACD     1       5.920  16.700  34.350  1.00  0.00            
ATOM    125  O30 ACD     1       7.280  15.370  33.620  1.00  0.00            
ATOM    126  H60 ACD     1       8.200  15.140  33.780  1.00  0.00            
ATOM    127  O1  HF3     2       9.140  18.250  39.270  1.00  0.00            
ATOM    128  S1  HF3     2      10.040  17.450  40.070  1.00  0.00            
ATOM    129  O2  HF3     2       9.380  16.240  40.580  1.00  0.00            
ATOM    130  O3  HF3     2      10.650  18.250  41.150  1.00  0.00            
ATOM    131  C1  HF3     2      11.310  16.980  38.870  1.00  0.00            
ATOM    132  C2  HF3     2      12.540  16.450  39.290  1.00  0.00            
ATOM    133  C3  HF3     2      13.480  15.970  38.360  1.00  0.00            
ATOM    134  C4  HF3     2      13.240  16.050  37.000  1.00  0.00            
ATOM    135  C5  HF3     2      14.070  15.360  36.140  1.00  0.00            
ATOM    136  C6  HF3     2      13.810  15.460  34.750  1.00  0.00            
ATOM    137  C7  HF3     2      12.740  16.220  34.210  1.00  0.00            
ATOM    138  S2  HF3     2      12.480  16.460  32.500  1.00  0.00            
ATOM    139  O4  HF3     2      13.800  16.220  31.920  1.00  0.00            
ATOM    140  O5  HF3     2      11.950  17.800  32.340  1.00  0.00            
ATOM    141  O6  HF3     2      11.490  15.390  32.440  1.00  0.00            
ATOM    142  C8  HF3     2      11.910  16.850  35.190  1.00  0.00            
ATOM    143  C9  HF3     2      12.120  16.740  36.550  1.00  0.00            
ATOM    144  C10 HF3     2      11.170  17.140  37.490  1.00  0.00            
ATOM    145  H1  HF3     2      12.750  16.260  40.340  1.00  0.00            
ATOM    146  H2  HF3     2      14.370  15.480  38.740  1.00  0.00            
ATOM    147  H3  HF3     2      14.870  14.700  36.450  1.00  0.00            
ATOM    148  H4  HF3     2      14.590  15.100  34.090  1.00  0.00            
ATOM    149  H5  HF3     2      11.060  17.390  34.790  1.00  0.00            
ATOM    150  H6  HF3     2      10.250  17.470  37.030  1.00  0.00            
TER
ENDMDL
MODEL        1
ATOM      1  H1  ACD     1      -1.950  40.270  17.470  1.00  0.00            
ATOM      2  O1  ACD     1      -1.150  40.220  16.950  1.00  0.00            
ATOM      3  C1  ACD     1      -0.930  38.850  16.720  1.00  0.00            
ATOM      4  H2  ACD     1      -0.070  38.740  16.050  1.00  0.00            
ATOM      5  H3  ACD     1      -1.810  38.370  16.270  1.00  0.00            
ATOM      6  C2  ACD     1      -0.570  38.170  17.970  1.00  0.00            
ATOM      7  H4  ACD     1       0.290  38.640  18.450  1.00  0.00            
ATOM      8  O2  ACD     1      -1.690  38.250  18.890  1.00  0.00            
ATOM      9  C3  ACD     1      -1.700  37.460  20.080  1.00  0.00            
ATOM     10  H5  ACD     1      -2.700  37.620  20.500  1.00  0.00            
ATOM     11  O3  ACD     1      -0.660  37.830  20.990  1.00  0.00            
ATOM     12  C4  ACD     1      -0.950  37.720  22.420  1.00  0.00            
ATOM     13  H6  ACD     1      -1.920  37.220  22.520  1.00  0.00            
ATOM     14  C5  ACD     1       0.120  36.860  23.130  1.00  0.00            
ATOM     15  H7  ACD     1       1.170  37.130  22.970  1.00  0.00            
ATOM     16  O4  ACD     1       0.170  35.480  22.550  1.00  0.00            
ATOM     17  H8  ACD     1       0.880  35.020  23.010  1.00  0.00            
ATOM     18  C6  ACD     1      -0.160  36.950  24.600  1.00  0.00            
ATOM     19  H9  ACD     1      -1.120  36.480  24.870  1.00  0.00            
ATOM     20  O5  ACD     1       0.690  36.130  25.330  1.00  0.00            
ATOM     21  H10 ACD     1       1.010  35.510  24.660  1.00  0.00            
ATOM     22  C7  ACD     1      -0.120  38.350  25.120  1.00  0.00            
ATOM     23  H11 ACD     1      -0.460  38.340  26.160  1.00  0.00            
ATOM     24  O6  ACD     1      -1.020  39.080  24.340  1.00  0.00            
ATOM     25  C8  ACD     1      -0.830  39.120  22.950  1.00  0.00            
ATOM     26  H12 ACD     1       0.130  39.600  22.720  1.00  0.00            
ATOM     27  C9  ACD     1      -1.940  39.950  22.330  1.00  0.00            
ATOM     28  H13 ACD     1      -1.890  39.860  21.240  1.00  0.00            
ATOM     29  H14 ACD     1      -2.880  39.450  22.600  1.00  0.00            
ATOM     30  O7  ACD     1      -1.930  41.350  22.720  1.00  0.00            
ATOM     31  H15 ACD     1      -1.110  41.660  22.320  1.00  0.00            
ATOM     32  O8  ACD     1       1.260  38.740  25.030  1.00  0.00            
ATOM     33  C10 ACD     1       1.820  39.370  26.170  1.00  0.00            
ATOM     34  H16 ACD     1       1.140  39.420  27.020  1.00  0.00            
ATOM     35  C11 ACD     1       2.950  38.480  26.670  1.00  0.00            
ATOM     36  H17 ACD     1       3.670  38.280  25.870  1.00  0.00            
ATOM     37  O9  ACD     1       2.460  37.200  27.060  1.00  0.00            
ATOM     38  H18 ACD     1       1.850  36.960  26.360  1.00  0.00            
ATOM     39  C12 ACD     1       3.740  39.150  27.780  1.00  0.00            
ATOM     40  H19 ACD     1       3.150  39.430  28.660  1.00  0.00            
ATOM     41  O10 ACD     1       4.760  38.250  28.270  1.00  0.00            
ATOM     42  H20 ACD     1       5.130  37.900  27.450  1.00  0.00            
ATOM     43  C13 ACD     1       4.290  40.420  27.190  1.00  0.00            
ATOM     44  H21 ACD     1       4.870  40.830  28.020  1.00  0.00            
ATOM     45  O11 ACD     1       3.210  41.300  26.890  1.00  0.00            
ATOM     46  C14 ACD     1       2.370  40.760  25.830  1.00  0.00            
ATOM     47  H22 ACD     1       2.990  40.640  24.930  1.00  0.00            
ATOM     48  C15 ACD     1       1.240  41.670  25.490  1.00  0.00            
ATOM     49  H23 ACD     1       0.600  41.370  24.650  1.00  0.00            
ATOM     50  H24 ACD     1       0.600  41.830  26.360  1.00  0.00            
ATOM     51  O12 ACD     1       1.640  42.970  25.090  1.00  0.00            
ATOM     52  H25 ACD     1       1.740  43.530  25.860  1.00  0.00            
ATOM     53  O13 ACD     1       5.190  40.130  26.080  1.00  0.00            
ATOM     54  C16 ACD     1       6.270  41.020  25.690  1.00  0.00            
ATOM     55  H26 ACD     1       6.560  41.620  26.560  1.00  0.00            
ATOM     56  C17 ACD     1       7.510  40.210  25.180  1.00  0.00            
ATOM     57  H27 ACD     1       7.020  39.420  24.610  1.00  0.00            
ATOM     58  O14 ACD     1       8.240  39.600  26.310  1.00  0.00            
ATOM     59  H28 ACD     1       8.250  38.670  26.070  1.00  0.00            
ATOM     60  C18 ACD     1       8.370  40.980  24.240  1.00  0.00            
ATOM     61  H29 ACD     1       8.860  41.810  24.760  1.00  0.00            
ATOM     62  O15 ACD     1       9.340  40.160  23.620  1.00  0.00            
ATOM     63  H30 ACD     1      10.030  39.930  24.250  1.00  0.00            
ATOM     64  C19 ACD     1       7.520  41.670  23.200  1.00  0.00            
ATOM     65  H31 ACD     1       8.260  42.220  22.620  1.00  0.00            
ATOM     66  O16 ACD     1       6.710  42.630  23.890  1.00  0.00            
ATOM     67  C20 ACD     1       5.690  42.070  24.690  1.00  0.00            
ATOM     68  H32 ACD     1       4.920  41.550  24.100  1.00  0.00            
ATOM     69  C21 ACD     1       5.040  43.300  25.440  1.00  0.00            
ATOM     70  H33 ACD     1       4.090  43.060  25.930  1.00  0.00            
ATOM     71  H34 ACD     1       5.750  43.680  26.180  1.00  0.00            
ATOM     72  O17 ACD     1       4.540  44.170  24.450  1.00  0.00            
ATOM     73  H35 ACD     1       3.700  43.740  24.260  1.00  0.00            
ATOM     74  O18 ACD     1       6.690  40.800  22.320  1.00  0.00            
ATOM     75  C22 ACD     1       7.150  40.640  20.950  1.00  0.00            
ATOM     76  H36 ACD     1       8.020  41.260  20.700  1.00  0.00            
ATOM     77  C23 ACD     1       7.280  39.100  20.720  1.00  0.00            
ATOM     78  H37 ACD     1       6.370  38.630  21.120  1.00  0.00            
ATOM     79  O19 ACD     1       8.490  38.690  21.430  1.00  0.00            
ATOM     80  H38 ACD     1       8.700  39.170  22.240  1.00  0.00            
ATOM     81  C24 ACD     1       7.490  38.660  19.310  1.00  0.00            
ATOM     82  H39 ACD     1       8.450  39.060  18.960  1.00  0.00            
ATOM     83  O20 ACD     1       7.380  37.200  19.160  1.00  0.00            
ATOM     84  H40 ACD     1       7.750  36.760  19.920  1.00  0.00            
ATOM     85  C25 ACD     1       6.410  39.320  18.400  1.00  0.00            
ATOM     86  H41 ACD     1       6.720  39.190  17.360  1.00  0.00            
ATOM     87  O21 ACD     1       6.440  40.770  18.700  1.00  0.00            
ATOM     88  C26 ACD     1       6.020  41.100  20.000  1.00  0.00            
ATOM     89  H42 ACD     1       5.040  40.670  20.230  1.00  0.00            
ATOM     90  C27 ACD     1       5.920  42.630  20.030  1.00  0.00            
ATOM     91  H43 ACD     1       5.810  43.090  21.020  1.00  0.00            
ATOM     92  H44 ACD     1       6.870  42.960  19.590  1.00  0.00            
ATOM     93  O22 ACD     1       4.910  43.180  19.190  1.00  0.00            
ATOM     94  H45 ACD     1       4.070  42.940  19.590  1.00  0.00            
ATOM     95  O23 ACD     1       5.090  38.840  18.620  1.00  0.00            
ATOM     96  C28 ACD     1       4.450  38.460  17.390  1.00  0.00            
ATOM     97  H46 ACD     1       4.940  38.880  16.510  1.00  0.00            
ATOM     98  C29 ACD     1       3.040  39.010  17.430  1.00  0.00            
ATOM     99  H47 ACD     1       2.540  38.780  18.390  1.00  0.00            
ATOM    100  O24 ACD     1       2.310  38.450  16.290  1.00  0.00            
ATOM    101  C30 ACD     1       3.190  40.490  17.320  1.00  0.00            
ATOM    102  H48 ACD     1       3.750  40.820  18.200  1.00  0.00            
ATOM    103  H49 ACD     1       3.690  40.690  16.360  1.00  0.00            
ATOM    104  O25 ACD     1       1.950  41.200  17.030  1.00  0.00            
ATOM    105  H50 ACD     1       1.410  41.270  17.830  1.00  0.00            
ATOM    106  C31 ACD     1       4.420  36.920  17.370  1.00  0.00            
ATOM    107  H51 ACD     1       4.020  36.580  18.340  1.00  0.00            
ATOM    108  O26 ACD     1       5.650  36.280  17.140  1.00  0.00            
ATOM    109  H52 ACD     1       6.270  36.580  17.820  1.00  0.00            
ATOM    110  C32 ACD     1       3.410  36.390  16.320  1.00  0.00            
ATOM    111  H53 ACD     1       3.900  36.730  15.400  1.00  0.00            
ATOM    112  O27 ACD     1       3.180  34.980  16.340  1.00  0.00            
ATOM    113  H54 ACD     1       3.030  34.860  17.280  1.00  0.00            
ATOM    114  C33 ACD     1       2.060  37.080  16.480  1.00  0.00            
ATOM    115  H55 ACD     1       1.370  36.760  15.690  1.00  0.00            
ATOM    116  O28 ACD     1       1.460  36.700  17.680  1.00  0.00            
ATOM    117  C34 ACD     1      -0.000  36.680  17.840  1.00  0.00            
ATOM    118  H56 ACD     1      -0.410  36.180  16.960  1.00  0.00            
ATOM    119  C35 ACD     1      -0.230  35.780  19.030  1.00  0.00            
ATOM    120  H57 ACD     1       0.490  35.940  19.840  1.00  0.00            
ATOM    121  O29 ACD     1      -0.100  34.420  18.560  1.00  0.00            
ATOM    122  H58 ACD     1       0.850  34.330  18.510  1.00  0.00            
ATOM    123  C36 ACD     1      -1.630  36.000  19.680  1.00  0.00            
ATOM    124  H59 ACD     1      -2.480  35.860  19.010  1.00  0.00            
ATOM    125  O30 ACD     1      -1.860  35.140  20.860  1.00  0.00            
ATOM    126  H60 ACD     1      -1.200  35.310  21.530  1.00  0.00            
ATOM    127  O1  HF3     2       2.360  42.590  20.460  1.00  0.00            
ATOM    128  S1  HF3     2       1.320  41.540  20.760  1.00  0.00            
ATOM    129  O2  HF3     2       0.690  41.040  19.590  1.00  0.00            
ATOM    130  O3  HF3     2       0.460  42.120  21.770  1.00  0.00            
ATOM    131  C1  HF3     2       2.260  40.230  21.470  1.00  0.00            
ATOM    132  C2  HF3     2       3.190  40.510  22.410  1.00  0.00            
ATOM    133  C3  HF3     2       3.960  39.460  22.910  1.00  0.00            
ATOM    134  C4  HF3     2       3.920  38.200  22.390  1.00  0.00            
ATOM    135  C5  HF3     2       4.820  37.210  22.850  1.00  0.00            
ATOM    136  C6  HF3     2       4.890  35.960  22.240  1.00  0.00            
ATOM    137  C7  HF3     2       3.950  35.640  21.190  1.00  0.00            
ATOM    138  S2  HF3     2       3.960  34.070  20.490  1.00  0.00            
ATOM    139  O4  HF3     2       3.280  34.110  19.200  1.00  0.00            
ATOM    140  O5  HF3     2       3.290  33.300  21.500  1.00  0.00            
ATOM    141  O6  HF3     2       5.360  33.690  20.410  1.00  0.00            
ATOM    142  C8  HF3     2       3.020  36.630  20.850  1.00  0.00            
ATOM    143  C9  HF3     2       3.050  37.950  21.360  1.00  0.00            
ATOM    144  C10 HF3     2       2.130  38.930  20.950  1.00  0.00            
ATOM    145  H1  HF3     2       3.390  41.550  22.660  1.00  0.00            
ATOM    146  H2  HF3     2       4.650  39.590  23.730  1.00  0.00            
ATOM    147  H3  HF3     2       5.360  37.430  23.760  1.00  0.00            
ATOM    148  H4  HF3     2       5.470  35.160  22.700  1.00  0.00            
ATOM    149  H5  HF3     2       2.370  36.440  20.000  1.00  0.00            
ATOM    150  H6  HF3     2       1.400  38.710  20.180  1.00  0.00            
TER
ENDMDL
MODEL        1
ATOM      1  H1  ACD     1       7.770  12.090  37.700  1.00  0.00            
ATOM      2  O1  ACD     1       6.980  11.870  37.200  1.00  0.00            
ATOM      3  C1  ACD     1       7.020  12.590  35.930  1.00  0.00            
ATOM      4  H2  ACD     1       6.960  13.680  36.030  1.00  0.00            
ATOM      5  H3  ACD     1       6.220  12.330  35.230  1.00  0.00            
ATOM      6  C2  ACD     1       8.260  12.030  35.220  1.00  0.00            
ATOM      7  H4  ACD     1       9.130  11.910  35.890  1.00  0.00            
ATOM      8  O2  ACD     1       8.060  10.660  34.860  1.00  0.00            
ATOM      9  C3  ACD     1       9.130  10.270  34.020  1.00  0.00            
ATOM     10  H5  ACD     1       9.030   9.190  33.880  1.00  0.00            
ATOM     11  O3  ACD     1      10.450  10.560  34.630  1.00  0.00            
ATOM     12  C4  ACD     1      11.310   9.500  34.940  1.00  0.00            
ATOM     13  H6  ACD     1      10.940   8.540  34.560  1.00  0.00            
ATOM     14  C5  ACD     1      12.630   9.860  34.210  1.00  0.00            
ATOM     15  H7  ACD     1      13.010  10.780  34.670  1.00  0.00            
ATOM     16  O4  ACD     1      12.430   9.930  32.820  1.00  0.00            
ATOM     17  H8  ACD     1      13.330  10.020  32.490  1.00  0.00            
ATOM     18  C6  ACD     1      13.700   8.860  34.690  1.00  0.00            
ATOM     19  H9  ACD     1      13.470   7.840  34.340  1.00  0.00            
ATOM     20  O5  ACD     1      15.030   9.260  34.200  1.00  0.00            
ATOM     21  H10 ACD     1      15.150   9.150  33.250  1.00  0.00            
ATOM     22  C7  ACD     1      13.850   8.880  36.260  1.00  0.00            
ATOM     23  H11 ACD     1      14.580   8.130  36.610  1.00  0.00            
ATOM     24  O6  ACD     1      12.500   8.680  36.720  1.00  0.00            
ATOM     25  C8  ACD     1      11.480   9.590  36.420  1.00  0.00            
ATOM     26  H12 ACD     1      11.750  10.610  36.740  1.00  0.00            
ATOM     27  C9  ACD     1      10.250   9.150  37.100  1.00  0.00            
ATOM     28  H13 ACD     1       9.510   9.950  36.930  1.00  0.00            
ATOM     29  H14 ACD     1       9.810   8.290  36.580  1.00  0.00            
ATOM     30  O7  ACD     1      10.290   8.840  38.520  1.00  0.00            
ATOM     31  H15 ACD     1      10.540   9.640  38.990  1.00  0.00            
ATOM     32  O8  ACD     1      14.280  10.130  36.770  1.00  0.00            
ATOM     33  C10 ACD     1      15.320  10.080  37.730  1.00  0.00            
ATOM     34  H16 ACD     1      15.710   9.090  37.980  1.00  0.00            
ATOM     35  C11 ACD     1      16.490  10.820  37.110  1.00  0.00            
ATOM     36  H17 ACD     1      16.150  11.820  36.810  1.00  0.00            
ATOM     37  O9  ACD     1      16.950  10.020  35.970  1.00  0.00            
ATOM     38  H18 ACD     1      16.240   9.840  35.350  1.00  0.00            
ATOM     39  C12 ACD     1      17.590  11.100  38.160  1.00  0.00            
ATOM     40  H19 ACD     1      18.110  10.160  38.400  1.00  0.00            
ATOM     41  O10 ACD     1      18.540  12.030  37.710  1.00  0.00            
ATOM     42  H20 ACD     1      17.940  12.770  37.590  1.00  0.00            
ATOM     43  C13 ACD     1      17.010  11.730  39.420  1.00  0.00            
ATOM     44  H21 ACD     1      17.780  11.790  40.200  1.00  0.00            
ATOM     45  O11 ACD     1      15.950  10.890  39.890  1.00  0.00            
ATOM     46  C14 ACD     1      14.860  10.700  38.990  1.00  0.00            
ATOM     47  H22 ACD     1      14.440  11.680  38.750  1.00  0.00            
ATOM     48  C15 ACD     1      13.750   9.890  39.590  1.00  0.00            
ATOM     49  H23 ACD     1      13.020   9.670  38.800  1.00  0.00            
ATOM     50  H24 ACD     1      13.930   8.860  39.930  1.00  0.00            
ATOM     51  O12 ACD     1      13.060  10.450  40.730  1.00  0.00            
ATOM     52  H25 ACD     1      12.260  10.860  40.400  1.00  0.00            
ATOM     53  O13 ACD     1      16.600  13.060  39.230  1.00  0.00            
ATOM     54  C16 ACD     1      17.150  14.110  40.010  1.00  0.00            
ATOM     55  H26 ACD     1      17.980  13.700  40.610  1.00  0.00            
ATOM     56  C17 ACD     1      17.620  15.190  39.110  1.00  0.00            
ATOM     57  H27 ACD     1      16.880  15.290  38.300  1.00  0.00            
ATOM     58  O14 ACD     1      18.890  14.830  38.570  1.00  0.00            
ATOM     59  H28 ACD     1      18.680  15.080  37.670  1.00  0.00            
ATOM     60  C18 ACD     1      17.760  16.580  39.810  1.00  0.00            
ATOM     61  H29 ACD     1      18.510  16.520  40.620  1.00  0.00            
ATOM     62  O15 ACD     1      18.020  17.660  38.880  1.00  0.00            
ATOM     63  H30 ACD     1      17.220  17.750  38.350  1.00  0.00            
ATOM     64  C19 ACD     1      16.410  16.910  40.440  1.00  0.00            
ATOM     65  H31 ACD     1      16.360  17.890  40.940  1.00  0.00            
ATOM     66  O16 ACD     1      16.280  15.910  41.460  1.00  0.00            
ATOM     67  C20 ACD     1      16.050  14.570  41.010  1.00  0.00            
ATOM     68  H32 ACD     1      15.090  14.550  40.480  1.00  0.00            
ATOM     69  C21 ACD     1      15.830  13.550  42.190  1.00  0.00            
ATOM     70  H33 ACD     1      15.370  12.660  41.750  1.00  0.00            
ATOM     71  H34 ACD     1      16.800  13.210  42.560  1.00  0.00            
ATOM     72  O17 ACD     1      15.000  14.010  43.230  1.00  0.00            
ATOM     73  H35 ACD     1      14.150  14.130  42.810  1.00  0.00            
ATOM     74  O18 ACD     1      15.330  16.700  39.500  1.00  0.00            
ATOM     75  C22 ACD     1      14.430  17.810  39.250  1.00  0.00            
ATOM     76  H36 ACD     1      14.700  18.700  39.840  1.00  0.00            
ATOM     77  C23 ACD     1      14.450  18.130  37.720  1.00  0.00            
ATOM     78  H37 ACD     1      14.270  17.160  37.240  1.00  0.00            
ATOM     79  O19 ACD     1      15.780  18.690  37.550  1.00  0.00            
ATOM     80  H38 ACD     1      16.130  18.760  36.660  1.00  0.00            
ATOM     81  C24 ACD     1      13.270  19.040  37.290  1.00  0.00            
ATOM     82  H39 ACD     1      13.300  20.060  37.690  1.00  0.00            
ATOM     83  O20 ACD     1      13.270  19.120  35.850  1.00  0.00            
ATOM     84  H40 ACD     1      13.050  18.250  35.520  1.00  0.00            
ATOM     85  C25 ACD     1      12.010  18.390  37.820  1.00  0.00            
ATOM     86  H41 ACD     1      11.190  19.060  37.560  1.00  0.00            
ATOM     87  O21 ACD     1      12.020  18.360  39.260  1.00  0.00            
ATOM     88  C26 ACD     1      13.030  17.430  39.780  1.00  0.00            
ATOM     89  H42 ACD     1      12.820  16.370  39.590  1.00  0.00            
ATOM     90  C27 ACD     1      12.870  17.620  41.280  1.00  0.00            
ATOM     91  H43 ACD     1      13.620  16.940  41.700  1.00  0.00            
ATOM     92  H44 ACD     1      13.010  18.690  41.500  1.00  0.00            
ATOM     93  O22 ACD     1      11.600  17.260  41.750  1.00  0.00            
ATOM     94  H45 ACD     1      10.920  17.620  41.170  1.00  0.00            
ATOM     95  O23 ACD     1      11.700  17.120  37.230  1.00  0.00            
ATOM     96  C28 ACD     1      10.630  16.990  36.290  1.00  0.00            
ATOM     97  H46 ACD     1      10.260  18.000  36.070  1.00  0.00            
ATOM     98  C29 ACD     1       9.550  16.190  36.830  1.00  0.00            
ATOM     99  H47 ACD     1       9.980  15.220  37.100  1.00  0.00            
ATOM    100  O24 ACD     1       8.510  16.000  35.810  1.00  0.00            
ATOM    101  C30 ACD     1       8.920  16.720  38.130  1.00  0.00            
ATOM    102  H48 ACD     1       9.630  17.210  38.810  1.00  0.00            
ATOM    103  H49 ACD     1       8.240  17.550  37.880  1.00  0.00            
ATOM    104  O25 ACD     1       8.120  15.770  38.730  1.00  0.00            
ATOM    105  H50 ACD     1       8.540  14.940  38.480  1.00  0.00            
ATOM    106  C31 ACD     1      11.060  16.420  34.940  1.00  0.00            
ATOM    107  H51 ACD     1      11.330  15.370  35.140  1.00  0.00            
ATOM    108  O26 ACD     1      12.150  17.190  34.320  1.00  0.00            
ATOM    109  H52 ACD     1      12.060  16.960  33.390  1.00  0.00            
ATOM    110  C32 ACD     1       9.900  16.350  33.970  1.00  0.00            
ATOM    111  H53 ACD     1       9.580  17.390  33.810  1.00  0.00            
ATOM    112  O27 ACD     1      10.330  15.860  32.710  1.00  0.00            
ATOM    113  H54 ACD     1      10.180  14.910  32.710  1.00  0.00            
ATOM    114  C33 ACD     1       8.840  15.400  34.510  1.00  0.00            
ATOM    115  H55 ACD     1       7.890  15.360  33.960  1.00  0.00            
ATOM    116  O28 ACD     1       9.400  14.110  34.530  1.00  0.00            
ATOM    117  C34 ACD     1       8.640  13.030  34.090  1.00  0.00            
ATOM    118  H56 ACD     1       7.680  13.410  33.730  1.00  0.00            
ATOM    119  C35 ACD     1       9.340  12.490  32.900  1.00  0.00            
ATOM    120  H57 ACD     1      10.430  12.450  33.050  1.00  0.00            
ATOM    121  O29 ACD     1       9.070  13.350  31.780  1.00  0.00            
ATOM    122  H58 ACD     1       9.410  12.940  30.980  1.00  0.00            
ATOM    123  C36 ACD     1       8.980  11.050  32.720  1.00  0.00            
ATOM    124  H59 ACD     1       7.930  10.950  32.430  1.00  0.00            
ATOM    125  O30 ACD     1       9.800  10.460  31.730  1.00  0.00            
ATOM    126  H60 ACD     1      10.680  10.360  32.120  1.00  0.00            
ATOM    127  O1  HF3     2       9.290  12.950  38.400  1.00  0.00            
ATOM    128  S1  HF3     2      10.530  12.850  39.100  1.00  0.00            
ATOM    129  O2  HF3     2      10.810  11.410  39.430  1.00  0.00            
ATOM    130  O3  HF3     2      10.480  13.690  40.320  1.00  0.00            
ATOM    131  C1  HF3     2      11.810  13.440  37.950  1.00  0.00            
ATOM    132  C2  HF3     2      12.980  13.940  38.530  1.00  0.00            
ATOM    133  C3  HF3     2      13.960  14.480  37.740  1.00  0.00            
ATOM    134  C4  HF3     2      13.950  14.290  36.340  1.00  0.00            
ATOM    135  C5  HF3     2      15.020  14.680  35.580  1.00  0.00            
ATOM    136  C6  HF3     2      14.980  14.500  34.200  1.00  0.00            
ATOM    137  C7  HF3     2      13.970  13.850  33.540  1.00  0.00            
ATOM    138  S2  HF3     2      13.950  13.550  31.780  1.00  0.00            
ATOM    139  O4  HF3     2      12.550  13.450  31.470  1.00  0.00            
ATOM    140  O5  HF3     2      14.540  12.210  31.900  1.00  0.00            
ATOM    141  O6  HF3     2      14.780  14.540  31.060  1.00  0.00            
ATOM    142  C8  HF3     2      12.900  13.440  34.360  1.00  0.00            
ATOM    143  C9  HF3     2      12.860  13.620  35.740  1.00  0.00            
ATOM    144  C10 HF3     2      11.810  13.150  36.550  1.00  0.00            
ATOM    145  H1  HF3     2      13.050  13.910  39.610  1.00  0.00            
ATOM    146  H2  HF3     2      14.840  14.900  38.220  1.00  0.00            
ATOM    147  H3  HF3     2      15.800  15.220  36.100  1.00  0.00            
ATOM    148  H4  HF3     2      15.790  14.870  33.570  1.00  0.00            
ATOM    149  H5  HF3     2      12.130  12.840  33.890  1.00  0.00            
ATOM    150  H6  HF3     2      11.000  12.710  35.980  1.00  0.00            
TER
ENDMDL
MODEL        1
ATOM      1  H1  ACD     1      17.130  21.200  27.650  1.00  0.00            
ATOM      2  O1  ACD     1      17.870  21.040  27.060  1.00  0.00            
ATOM      3  C1  ACD     1      18.470  22.330  26.800  1.00  0.00            
ATOM      4  H2  ACD     1      17.600  22.920  26.470  1.00  0.00            
ATOM      5  H3  ACD     1      19.120  22.230  25.920  1.00  0.00            
ATOM      6  C2  ACD     1      19.200  22.890  28.020  1.00  0.00            
ATOM      7  H4  ACD     1      18.550  23.020  28.890  1.00  0.00            
ATOM      8  O2  ACD     1      20.180  21.870  28.390  1.00  0.00            
ATOM      9  C3  ACD     1      21.010  22.160  29.540  1.00  0.00            
ATOM     10  H5  ACD     1      21.740  21.350  29.600  1.00  0.00            
ATOM     11  O3  ACD     1      20.270  22.230  30.740  1.00  0.00            
ATOM     12  C4  ACD     1      19.810  21.040  31.390  1.00  0.00            
ATOM     13  H6  ACD     1      20.600  20.280  31.310  1.00  0.00            
ATOM     14  C5  ACD     1      19.620  21.410  32.880  1.00  0.00            
ATOM     15  H7  ACD     1      19.270  22.450  32.880  1.00  0.00            
ATOM     16  O4  ACD     1      20.860  21.330  33.680  1.00  0.00            
ATOM     17  H8  ACD     1      20.630  21.460  34.600  1.00  0.00            
ATOM     18  C6  ACD     1      18.510  20.510  33.570  1.00  0.00            
ATOM     19  H9  ACD     1      18.920  19.490  33.570  1.00  0.00            
ATOM     20  O5  ACD     1      18.240  20.860  34.880  1.00  0.00            
ATOM     21  H10 ACD     1      17.840  21.730  34.840  1.00  0.00            
ATOM     22  C7  ACD     1      17.160  20.520  32.790  1.00  0.00            
ATOM     23  H11 ACD     1      16.440  19.830  33.230  1.00  0.00            
ATOM     24  O6  ACD     1      17.480  19.920  31.570  1.00  0.00            
ATOM     25  C8  ACD     1      18.530  20.420  30.680  1.00  0.00            
ATOM     26  H12 ACD     1      18.070  21.120  29.970  1.00  0.00            
ATOM     27  C9  ACD     1      18.940  19.240  29.810  1.00  0.00            
ATOM     28  H13 ACD     1      18.040  18.770  29.400  1.00  0.00            
ATOM     29  H14 ACD     1      19.620  19.620  29.030  1.00  0.00            
ATOM     30  O7  ACD     1      19.610  18.270  30.600  1.00  0.00            
ATOM     31  H15 ACD     1      19.890  17.570  30.020  1.00  0.00            
ATOM     32  O8  ACD     1      16.580  21.790  32.560  1.00  0.00            
ATOM     33  C10 ACD     1      15.380  22.150  33.290  1.00  0.00            
ATOM     34  H16 ACD     1      15.090  21.490  34.120  1.00  0.00            
ATOM     35  C11 ACD     1      15.700  23.480  33.800  1.00  0.00            
ATOM     36  H17 ACD     1      15.990  24.160  32.990  1.00  0.00            
ATOM     37  O9  ACD     1      16.750  23.500  34.780  1.00  0.00            
ATOM     38  H18 ACD     1      16.850  24.430  35.030  1.00  0.00            
ATOM     39  C12 ACD     1      14.430  24.100  34.400  1.00  0.00            
ATOM     40  H19 ACD     1      14.040  23.520  35.250  1.00  0.00            
ATOM     41  O10 ACD     1      14.640  25.460  34.900  1.00  0.00            
ATOM     42  H20 ACD     1      14.150  25.520  35.720  1.00  0.00            
ATOM     43  C13 ACD     1      13.240  24.120  33.380  1.00  0.00            
ATOM     44  H21 ACD     1      12.290  24.480  33.790  1.00  0.00            
ATOM     45  O11 ACD     1      12.990  22.840  32.950  1.00  0.00            
ATOM     46  C14 ACD     1      14.130  22.280  32.360  1.00  0.00            
ATOM     47  H22 ACD     1      14.340  22.890  31.470  1.00  0.00            
ATOM     48  C15 ACD     1      13.700  20.840  31.870  1.00  0.00            
ATOM     49  H23 ACD     1      14.590  20.340  31.470  1.00  0.00            
ATOM     50  H24 ACD     1      13.430  20.130  32.660  1.00  0.00            
ATOM     51  O12 ACD     1      12.720  20.880  30.790  1.00  0.00            
ATOM     52  H25 ACD     1      13.180  21.450  30.160  1.00  0.00            
ATOM     53  O13 ACD     1      13.610  24.910  32.230  1.00  0.00            
ATOM     54  C16 ACD     1      12.680  25.960  31.830  1.00  0.00            
ATOM     55  H26 ACD     1      11.930  26.150  32.610  1.00  0.00            
ATOM     56  C17 ACD     1      13.460  27.190  31.720  1.00  0.00            
ATOM     57  H27 ACD     1      14.250  26.910  31.010  1.00  0.00            
ATOM     58  O14 ACD     1      14.070  27.550  32.930  1.00  0.00            
ATOM     59  H28 ACD     1      14.480  26.760  33.290  1.00  0.00            
ATOM     60  C18 ACD     1      12.590  28.300  31.120  1.00  0.00            
ATOM     61  H29 ACD     1      11.800  28.640  31.800  1.00  0.00            
ATOM     62  O15 ACD     1      13.280  29.510  30.680  1.00  0.00            
ATOM     63  H30 ACD     1      13.490  29.280  29.770  1.00  0.00            
ATOM     64  C19 ACD     1      11.910  27.810  29.890  1.00  0.00            
ATOM     65  H31 ACD     1      11.180  28.550  29.540  1.00  0.00            
ATOM     66  O16 ACD     1      11.180  26.660  30.120  1.00  0.00            
ATOM     67  C20 ACD     1      11.990  25.550  30.510  1.00  0.00            
ATOM     68  H32 ACD     1      12.720  25.200  29.780  1.00  0.00            
ATOM     69  C21 ACD     1      11.100  24.420  30.670  1.00  0.00            
ATOM     70  H33 ACD     1      10.620  24.200  29.710  1.00  0.00            
ATOM     71  H34 ACD     1      11.630  23.470  30.830  1.00  0.00            
ATOM     72  O17 ACD     1      10.150  24.560  31.690  1.00  0.00            
ATOM     73  H35 ACD     1       9.750  25.430  31.560  1.00  0.00            
ATOM     74  O18 ACD     1      12.940  27.540  28.910  1.00  0.00            
ATOM     75  C22 ACD     1      12.470  28.030  27.590  1.00  0.00            
ATOM     76  H36 ACD     1      11.470  28.460  27.690  1.00  0.00            
ATOM     77  C23 ACD     1      13.470  29.160  27.270  1.00  0.00            
ATOM     78  H37 ACD     1      14.420  28.880  27.760  1.00  0.00            
ATOM     79  O19 ACD     1      12.960  30.390  27.800  1.00  0.00            
ATOM     80  H38 ACD     1      13.640  31.070  27.770  1.00  0.00            
ATOM     81  C24 ACD     1      13.910  29.220  25.810  1.00  0.00            
ATOM     82  H39 ACD     1      13.110  29.550  25.140  1.00  0.00            
ATOM     83  O20 ACD     1      15.050  30.020  25.660  1.00  0.00            
ATOM     84  H40 ACD     1      14.780  30.900  25.920  1.00  0.00            
ATOM     85  C25 ACD     1      14.260  27.810  25.340  1.00  0.00            
ATOM     86  H41 ACD     1      14.600  27.910  24.300  1.00  0.00            
ATOM     87  O21 ACD     1      13.190  26.980  25.350  1.00  0.00            
ATOM     88  C26 ACD     1      12.380  26.880  26.580  1.00  0.00            
ATOM     89  H42 ACD     1      12.650  26.010  27.180  1.00  0.00            
ATOM     90  C27 ACD     1      10.920  26.610  26.200  1.00  0.00            
ATOM     91  H43 ACD     1      10.800  25.760  25.500  1.00  0.00            
ATOM     92  H44 ACD     1      10.470  26.220  27.130  1.00  0.00            
ATOM     93  O22 ACD     1      10.240  27.790  25.770  1.00  0.00            
ATOM     94  H45 ACD     1      10.570  28.190  24.960  1.00  0.00            
ATOM     95  O23 ACD     1      15.310  27.240  26.160  1.00  0.00            
ATOM     96  C28 ACD     1      16.560  26.920  25.560  1.00  0.00            
ATOM     97  H46 ACD     1      16.600  27.300  24.530  1.00  0.00            
ATOM     98  C29 ACD     1      16.770  25.410  25.540  1.00  0.00            
ATOM     99  H47 ACD     1      16.610  25.050  26.570  1.00  0.00            
ATOM    100  O24 ACD     1      18.140  25.060  25.140  1.00  0.00            
ATOM    101  C30 ACD     1      15.690  24.720  24.600  1.00  0.00            
ATOM    102  H48 ACD     1      14.710  24.980  25.020  1.00  0.00            
ATOM    103  H49 ACD     1      15.780  25.130  23.580  1.00  0.00            
ATOM    104  O25 ACD     1      15.880  23.320  24.440  1.00  0.00            
ATOM    105  H50 ACD     1      15.750  22.990  25.330  1.00  0.00            
ATOM    106  C31 ACD     1      17.680  27.690  26.280  1.00  0.00            
ATOM    107  H51 ACD     1      17.440  27.510  27.330  1.00  0.00            
ATOM    108  O26 ACD     1      17.540  29.120  26.130  1.00  0.00            
ATOM    109  H52 ACD     1      16.610  29.320  26.000  1.00  0.00            
ATOM    110  C32 ACD     1      19.090  27.180  26.040  1.00  0.00            
ATOM    111  H53 ACD     1      19.530  27.550  25.110  1.00  0.00            
ATOM    112  O27 ACD     1      19.910  27.610  27.190  1.00  0.00            
ATOM    113  H54 ACD     1      19.720  26.890  27.810  1.00  0.00            
ATOM    114  C33 ACD     1      19.170  25.620  25.990  1.00  0.00            
ATOM    115  H55 ACD     1      20.130  25.400  25.510  1.00  0.00            
ATOM    116  O28 ACD     1      19.070  25.060  27.320  1.00  0.00            
ATOM    117  C34 ACD     1      20.010  24.130  27.600  1.00  0.00            
ATOM    118  H56 ACD     1      20.730  23.820  26.830  1.00  0.00            
ATOM    119  C35 ACD     1      20.850  24.520  28.800  1.00  0.00            
ATOM    120  H57 ACD     1      20.160  24.850  29.590  1.00  0.00            
ATOM    121  O29 ACD     1      21.840  25.500  28.400  1.00  0.00            
ATOM    122  H58 ACD     1      22.180  25.900  29.210  1.00  0.00            
ATOM    123  C36 ACD     1      21.700  23.370  29.310  1.00  0.00            
ATOM    124  H59 ACD     1      22.410  23.220  28.490  1.00  0.00            
ATOM    125  O30 ACD     1      22.320  23.790  30.540  1.00  0.00            
ATOM    126  H60 ACD     1      21.700  23.740  31.270  1.00  0.00            
ATOM    127  O1  HF3     2      15.820  21.440  28.850  1.00  0.00            
ATOM    128  S1  HF3     2      14.970  22.490  28.320  1.00  0.00            
ATOM    129  O2  HF3     2      13.590  22.580  28.880  1.00  0.00            
ATOM    130  O3  HF3     2      14.910  22.750  26.900  1.00  0.00            
ATOM    131  C1  HF3     2      15.570  24.000  29.050  1.00  0.00            
ATOM    132  C2  HF3     2      15.290  25.260  28.590  1.00  0.00            
ATOM    133  C3  HF3     2      15.830  26.420  29.190  1.00  0.00            
ATOM    134  C4  HF3     2      16.830  26.330  30.120  1.00  0.00            
ATOM    135  C5  HF3     2      17.510  27.420  30.600  1.00  0.00            
ATOM    136  C6  HF3     2      18.470  27.310  31.600  1.00  0.00            
ATOM    137  C7  HF3     2      18.880  26.070  32.060  1.00  0.00            
ATOM    138  S2  HF3     2      20.150  25.870  33.250  1.00  0.00            
ATOM    139  O4  HF3     2      20.510  27.220  33.570  1.00  0.00            
ATOM    140  O5  HF3     2      21.240  25.250  32.470  1.00  0.00            
ATOM    141  O6  HF3     2      19.600  25.150  34.410  1.00  0.00            
ATOM    142  C8  HF3     2      18.160  24.870  31.610  1.00  0.00            
ATOM    143  C9  HF3     2      17.100  25.040  30.670  1.00  0.00            
ATOM    144  C10 HF3     2      16.430  23.900  30.140  1.00  0.00            
ATOM    145  H1  HF3     2      14.660  25.370  27.710  1.00  0.00            
ATOM    146  H2  HF3     2      15.560  27.390  28.780  1.00  0.00            
ATOM    147  H3  HF3     2      17.110  28.350  30.190  1.00  0.00            
ATOM    148  H4  HF3     2      18.950  28.170  32.050  1.00  0.00            
ATOM    149  H5  HF3     2      18.520  23.880  31.870  1.00  0.00            
ATOM    150  H6  HF3     2      16.720  22.930  30.540  1.00  0.00            
TER
ENDMDL
MODEL        1
ATOM      1  H1  ACD     1       3.820  14.500  37.140  1.00  0.00            
ATOM      2  O1  ACD     1       3.730  13.970  36.340  1.00  0.00            
ATOM      3  C1  ACD     1       4.950  14.320  35.660  1.00  0.00            
ATOM      4  H2  ACD     1       5.710  14.680  36.350  1.00  0.00            
ATOM      5  H3  ACD     1       4.680  15.160  35.010  1.00  0.00            
ATOM      6  C2  ACD     1       5.530  13.170  34.870  1.00  0.00            
ATOM      7  H4  ACD     1       5.770  12.380  35.600  1.00  0.00            
ATOM      8  O2  ACD     1       4.580  12.700  33.940  1.00  0.00            
ATOM      9  C3  ACD     1       4.890  11.480  33.230  1.00  0.00            
ATOM     10  H5  ACD     1       4.020  11.170  32.650  1.00  0.00            
ATOM     11  O3  ACD     1       5.130  10.380  34.220  1.00  0.00            
ATOM     12  C4  ACD     1       4.110   9.330  34.420  1.00  0.00            
ATOM     13  H6  ACD     1       3.440   9.270  33.560  1.00  0.00            
ATOM     14  C5  ACD     1       4.860   8.010  34.520  1.00  0.00            
ATOM     15  H7  ACD     1       5.860   8.250  34.890  1.00  0.00            
ATOM     16  O4  ACD     1       5.100   7.520  33.190  1.00  0.00            
ATOM     17  H8  ACD     1       5.380   6.610  33.070  1.00  0.00            
ATOM     18  C6  ACD     1       4.120   7.000  35.390  1.00  0.00            
ATOM     19  H9  ACD     1       3.230   6.740  34.810  1.00  0.00            
ATOM     20  O5  ACD     1       4.900   5.840  35.650  1.00  0.00            
ATOM     21  H10 ACD     1       5.700   6.130  36.100  1.00  0.00            
ATOM     22  C7  ACD     1       3.730   7.640  36.730  1.00  0.00            
ATOM     23  H11 ACD     1       3.280   6.850  37.330  1.00  0.00            
ATOM     24  O6  ACD     1       2.790   8.620  36.440  1.00  0.00            
ATOM     25  C8  ACD     1       3.350   9.760  35.730  1.00  0.00            
ATOM     26  H12 ACD     1       4.000  10.270  36.460  1.00  0.00            
ATOM     27  C9  ACD     1       2.200  10.720  35.410  1.00  0.00            
ATOM     28  H13 ACD     1       2.410  11.020  34.380  1.00  0.00            
ATOM     29  H14 ACD     1       1.320  10.070  35.450  1.00  0.00            
ATOM     30  O7  ACD     1       2.180  11.820  36.280  1.00  0.00            
ATOM     31  H15 ACD     1       2.900  12.400  36.010  1.00  0.00            
ATOM     32  O8  ACD     1       4.870   8.190  37.440  1.00  0.00            
ATOM     33  C10 ACD     1       5.490   7.530  38.530  1.00  0.00            
ATOM     34  H16 ACD     1       5.150   6.500  38.650  1.00  0.00            
ATOM     35  C11 ACD     1       7.050   7.620  38.240  1.00  0.00            
ATOM     36  H17 ACD     1       7.320   8.680  38.190  1.00  0.00            
ATOM     37  O9  ACD     1       7.300   6.920  37.020  1.00  0.00            
ATOM     38  H18 ACD     1       8.230   7.080  36.830  1.00  0.00            
ATOM     39  C12 ACD     1       7.860   7.020  39.400  1.00  0.00            
ATOM     40  H19 ACD     1       7.530   5.980  39.530  1.00  0.00            
ATOM     41  O10 ACD     1       9.260   7.180  39.250  1.00  0.00            
ATOM     42  H20 ACD     1       9.610   7.180  40.140  1.00  0.00            
ATOM     43  C13 ACD     1       7.460   7.750  40.700  1.00  0.00            
ATOM     44  H21 ACD     1       7.800   7.220  41.600  1.00  0.00            
ATOM     45  O11 ACD     1       5.990   7.800  40.880  1.00  0.00            
ATOM     46  C14 ACD     1       5.190   8.340  39.730  1.00  0.00            
ATOM     47  H22 ACD     1       5.570   9.340  39.490  1.00  0.00            
ATOM     48  C15 ACD     1       3.750   8.590  40.060  1.00  0.00            
ATOM     49  H23 ACD     1       3.140   8.830  39.180  1.00  0.00            
ATOM     50  H24 ACD     1       3.350   7.660  40.470  1.00  0.00            
ATOM     51  O12 ACD     1       3.430   9.610  41.000  1.00  0.00            
ATOM     52  H25 ACD     1       3.690  10.430  40.570  1.00  0.00            
ATOM     53  O13 ACD     1       7.960   9.080  40.740  1.00  0.00            
ATOM     54  C16 ACD     1       8.680   9.460  41.870  1.00  0.00            
ATOM     55  H26 ACD     1       8.440   8.720  42.640  1.00  0.00            
ATOM     56  C17 ACD     1      10.190   9.380  41.520  1.00  0.00            
ATOM     57  H27 ACD     1      10.370   9.820  40.530  1.00  0.00            
ATOM     58  O14 ACD     1      10.630   7.950  41.520  1.00  0.00            
ATOM     59  H28 ACD     1      11.530   7.850  41.200  1.00  0.00            
ATOM     60  C18 ACD     1      11.030  10.180  42.570  1.00  0.00            
ATOM     61  H29 ACD     1      11.140   9.710  43.560  1.00  0.00            
ATOM     62  O15 ACD     1      12.440  10.390  42.180  1.00  0.00            
ATOM     63  H30 ACD     1      12.440  10.750  41.290  1.00  0.00            
ATOM     64  C19 ACD     1      10.440  11.580  42.920  1.00  0.00            
ATOM     65  H31 ACD     1      10.960  11.890  43.830  1.00  0.00            
ATOM     66  O16 ACD     1       9.070  11.440  43.260  1.00  0.00            
ATOM     67  C20 ACD     1       8.150  10.840  42.300  1.00  0.00            
ATOM     68  H32 ACD     1       7.970  11.420  41.390  1.00  0.00            
ATOM     69  C21 ACD     1       6.730  10.750  42.940  1.00  0.00            
ATOM     70  H33 ACD     1       6.070  10.290  42.200  1.00  0.00            
ATOM     71  H34 ACD     1       6.790  10.110  43.830  1.00  0.00            
ATOM     72  O17 ACD     1       6.250  11.990  43.300  1.00  0.00            
ATOM     73  H35 ACD     1       6.060  12.540  42.530  1.00  0.00            
ATOM     74  O18 ACD     1      10.610  12.420  41.810  1.00  0.00            
ATOM     75  C22 ACD     1      10.910  13.760  42.070  1.00  0.00            
ATOM     76  H36 ACD     1      11.140  13.920  43.130  1.00  0.00            
ATOM     77  C23 ACD     1      12.060  14.210  41.160  1.00  0.00            
ATOM     78  H37 ACD     1      12.080  13.520  40.310  1.00  0.00            
ATOM     79  O19 ACD     1      13.300  14.120  41.800  1.00  0.00            
ATOM     80  H38 ACD     1      13.940  14.520  41.210  1.00  0.00            
ATOM     81  C24 ACD     1      11.990  15.620  40.590  1.00  0.00            
ATOM     82  H39 ACD     1      12.220  16.260  41.450  1.00  0.00            
ATOM     83  O20 ACD     1      12.940  15.740  39.610  1.00  0.00            
ATOM     84  H40 ACD     1      12.560  15.370  38.800  1.00  0.00            
ATOM     85  C25 ACD     1      10.660  15.870  40.050  1.00  0.00            
ATOM     86  H41 ACD     1      10.620  16.860  39.600  1.00  0.00            
ATOM     87  O21 ACD     1       9.840  15.810  41.270  1.00  0.00            
ATOM     88  C26 ACD     1       9.630  14.540  41.890  1.00  0.00            
ATOM     89  H42 ACD     1       9.060  13.860  41.250  1.00  0.00            
ATOM     90  C27 ACD     1       8.850  14.650  43.190  1.00  0.00            
ATOM     91  H43 ACD     1       8.720  13.670  43.650  1.00  0.00            
ATOM     92  H44 ACD     1       9.340  15.360  43.870  1.00  0.00            
ATOM     93  O22 ACD     1       7.530  15.100  42.940  1.00  0.00            
ATOM     94  H45 ACD     1       7.220  14.570  42.210  1.00  0.00            
ATOM     95  O23 ACD     1      10.240  14.860  39.130  1.00  0.00            
ATOM     96  C28 ACD     1       9.840  15.340  37.850  1.00  0.00            
ATOM     97  H46 ACD     1      10.160  16.380  37.670  1.00  0.00            
ATOM     98  C29 ACD     1       8.340  15.420  37.600  1.00  0.00            
ATOM     99  H47 ACD     1       7.910  14.420  37.760  1.00  0.00            
ATOM    100  O24 ACD     1       8.120  15.720  36.220  1.00  0.00            
ATOM    101  C30 ACD     1       7.730  16.420  38.580  1.00  0.00            
ATOM    102  H48 ACD     1       7.890  15.950  39.560  1.00  0.00            
ATOM    103  H49 ACD     1       8.320  17.350  38.580  1.00  0.00            
ATOM    104  O25 ACD     1       6.360  16.630  38.350  1.00  0.00            
ATOM    105  H50 ACD     1       6.010  15.740  38.440  1.00  0.00            
ATOM    106  C31 ACD     1      10.520  14.440  36.870  1.00  0.00            
ATOM    107  H51 ACD     1      10.200  13.440  37.200  1.00  0.00            
ATOM    108  O26 ACD     1      11.980  14.580  37.060  1.00  0.00            
ATOM    109  H52 ACD     1      12.450  13.850  36.650  1.00  0.00            
ATOM    110  C32 ACD     1      10.100  14.640  35.430  1.00  0.00            
ATOM    111  H53 ACD     1      10.650  15.520  35.070  1.00  0.00            
ATOM    112  O27 ACD     1      10.460  13.520  34.600  1.00  0.00            
ATOM    113  H54 ACD     1       9.620  13.150  34.320  1.00  0.00            
ATOM    114  C33 ACD     1       8.610  14.900  35.240  1.00  0.00            
ATOM    115  H55 ACD     1       8.430  15.470  34.330  1.00  0.00            
ATOM    116  O28 ACD     1       7.870  13.680  35.180  1.00  0.00            
ATOM    117  C34 ACD     1       6.900  13.510  34.140  1.00  0.00            
ATOM    118  H56 ACD     1       6.730  14.390  33.520  1.00  0.00            
ATOM    119  C35 ACD     1       7.320  12.310  33.280  1.00  0.00            
ATOM    120  H57 ACD     1       7.460  11.490  34.000  1.00  0.00            
ATOM    121  O29 ACD     1       8.430  12.600  32.420  1.00  0.00            
ATOM    122  H58 ACD     1       8.600  11.810  31.900  1.00  0.00            
ATOM    123  C36 ACD     1       6.150  11.760  32.460  1.00  0.00            
ATOM    124  H59 ACD     1       5.990  12.470  31.630  1.00  0.00            
ATOM    125  O30 ACD     1       6.480  10.490  31.860  1.00  0.00            
ATOM    126  H60 ACD     1       5.980   9.940  32.460  1.00  0.00            
ATOM    127  O1  HF3     2       4.660  11.960  39.840  1.00  0.00            
ATOM    128  S1  HF3     2       5.800  12.850  39.650  1.00  0.00            
ATOM    129  O2  HF3     2       6.530  13.340  40.780  1.00  0.00            
ATOM    130  O3  HF3     2       5.540  13.990  38.790  1.00  0.00            
ATOM    131  C1  HF3     2       7.040  11.940  38.670  1.00  0.00            
ATOM    132  C2  HF3     2       6.630  11.250  37.560  1.00  0.00            
ATOM    133  C3  HF3     2       7.530  10.540  36.790  1.00  0.00            
ATOM    134  C4  HF3     2       8.850  10.590  37.060  1.00  0.00            
ATOM    135  C5  HF3     2       9.810  10.050  36.180  1.00  0.00            
ATOM    136  C6  HF3     2      11.160  10.290  36.340  1.00  0.00            
ATOM    137  C7  HF3     2      11.670  11.040  37.440  1.00  0.00            
ATOM    138  S2  HF3     2      13.440  11.390  37.540  1.00  0.00            
ATOM    139  O4  HF3     2      13.640  12.440  36.610  1.00  0.00            
ATOM    140  O5  HF3     2      13.990  10.110  36.980  1.00  0.00            
ATOM    141  O6  HF3     2      13.720  11.680  38.890  1.00  0.00            
ATOM    142  C8  HF3     2      10.740  11.510  38.400  1.00  0.00            
ATOM    143  C9  HF3     2       9.350  11.290  38.180  1.00  0.00            
ATOM    144  C10 HF3     2       8.390  11.990  38.990  1.00  0.00            
ATOM    145  H1  HF3     2       5.580  11.260  37.310  1.00  0.00            
ATOM    146  H2  HF3     2       7.140  10.060  35.910  1.00  0.00            
ATOM    147  H3  HF3     2       9.440   9.500  35.310  1.00  0.00            
ATOM    148  H4  HF3     2      11.810   9.850  35.590  1.00  0.00            
ATOM    149  H5  HF3     2      11.200  12.000  39.250  1.00  0.00            
ATOM    150  H6  HF3     2       8.750  12.690  39.740  1.00  0.00            
TER
ENDMDL
MODEL        1
ATOM      1  H1  ACD     1       7.670  15.220  38.470  1.00  0.00            
ATOM      2  O1  ACD     1       8.240  15.840  38.930  1.00  0.00            
ATOM      3  C1  ACD     1       7.360  16.610  39.790  1.00  0.00            
ATOM      4  H2  ACD     1       6.890  17.400  39.200  1.00  0.00            
ATOM      5  H3  ACD     1       8.060  17.030  40.520  1.00  0.00            
ATOM      6  C2  ACD     1       6.400  15.730  40.680  1.00  0.00            
ATOM      7  H4  ACD     1       5.890  15.000  40.040  1.00  0.00            
ATOM      8  O2  ACD     1       7.200  14.980  41.640  1.00  0.00            
ATOM      9  C3  ACD     1       6.410  14.080  42.380  1.00  0.00            
ATOM     10  H5  ACD     1       7.010  13.520  43.110  1.00  0.00            
ATOM     11  O3  ACD     1       5.720  13.140  41.530  1.00  0.00            
ATOM     12  C4  ACD     1       6.180  11.820  41.590  1.00  0.00            
ATOM     13  H6  ACD     1       6.940  11.660  42.370  1.00  0.00            
ATOM     14  C5  ACD     1       5.000  11.020  41.810  1.00  0.00            
ATOM     15  H7  ACD     1       4.400  11.080  40.890  1.00  0.00            
ATOM     16  O4  ACD     1       4.270  11.270  43.060  1.00  0.00            
ATOM     17  H8  ACD     1       4.150  12.220  43.160  1.00  0.00            
ATOM     18  C6  ACD     1       5.420   9.520  41.890  1.00  0.00            
ATOM     19  H9  ACD     1       6.130   9.280  42.690  1.00  0.00            
ATOM     20  O5  ACD     1       4.210   8.720  42.020  1.00  0.00            
ATOM     21  H10 ACD     1       3.850   8.860  42.900  1.00  0.00            
ATOM     22  C7  ACD     1       6.160   9.120  40.640  1.00  0.00            
ATOM     23  H11 ACD     1       6.370   8.040  40.670  1.00  0.00            
ATOM     24  O6  ACD     1       7.300   9.960  40.480  1.00  0.00            
ATOM     25  C8  ACD     1       6.940  11.370  40.340  1.00  0.00            
ATOM     26  H12 ACD     1       6.270  11.530  39.480  1.00  0.00            
ATOM     27  C9  ACD     1       8.210  12.220  40.040  1.00  0.00            
ATOM     28  H13 ACD     1       7.870  13.250  39.860  1.00  0.00            
ATOM     29  H14 ACD     1       8.960  11.970  40.800  1.00  0.00            
ATOM     30  O7  ACD     1       8.800  11.850  38.880  1.00  0.00            
ATOM     31  H15 ACD     1       8.100  11.540  38.310  1.00  0.00            
ATOM     32  O8  ACD     1       5.390   9.270  39.470  1.00  0.00            
ATOM     33  C10 ACD     1       5.380   8.170  38.460  1.00  0.00            
ATOM     34  H16 ACD     1       5.880   7.240  38.740  1.00  0.00            
ATOM     35  C11 ACD     1       3.860   7.910  38.390  1.00  0.00            
ATOM     36  H17 ACD     1       3.460   8.870  38.040  1.00  0.00            
ATOM     37  O9  ACD     1       3.210   7.490  39.620  1.00  0.00            
ATOM     38  H18 ACD     1       3.630   7.930  40.360  1.00  0.00            
ATOM     39  C12 ACD     1       3.560   6.960  37.200  1.00  0.00            
ATOM     40  H19 ACD     1       4.050   6.020  37.470  1.00  0.00            
ATOM     41  O10 ACD     1       2.160   6.820  36.870  1.00  0.00            
ATOM     42  H20 ACD     1       2.010   7.470  36.180  1.00  0.00            
ATOM     43  C13 ACD     1       4.270   7.570  35.980  1.00  0.00            
ATOM     44  H21 ACD     1       4.220   6.810  35.190  1.00  0.00            
ATOM     45  O11 ACD     1       5.700   7.740  36.180  1.00  0.00            
ATOM     46  C14 ACD     1       5.990   8.690  37.160  1.00  0.00            
ATOM     47  H22 ACD     1       5.650   9.710  36.940  1.00  0.00            
ATOM     48  C15 ACD     1       7.520   8.820  37.370  1.00  0.00            
ATOM     49  H23 ACD     1       7.720   9.640  38.080  1.00  0.00            
ATOM     50  H24 ACD     1       8.120   7.970  37.720  1.00  0.00            
ATOM     51  O12 ACD     1       8.060   9.260  36.160  1.00  0.00            
ATOM     52  H25 ACD     1       7.580  10.080  36.030  1.00  0.00            
ATOM     53  O13 ACD     1       3.730   8.830  35.540  1.00  0.00            
ATOM     54  C16 ACD     1       3.230   9.060  34.300  1.00  0.00            
ATOM     55  H26 ACD     1       3.350   8.190  33.650  1.00  0.00            
ATOM     56  C17 ACD     1       1.760   9.460  34.460  1.00  0.00            
ATOM     57  H27 ACD     1       1.720   9.960  35.430  1.00  0.00            
ATOM     58  O14 ACD     1       1.050   8.260  34.470  1.00  0.00            
ATOM     59  H28 ACD     1       0.310   8.430  35.060  1.00  0.00            
ATOM     60  C18 ACD     1       1.280  10.370  33.310  1.00  0.00            
ATOM     61  H29 ACD     1       1.150   9.770  32.410  1.00  0.00            
ATOM     62  O15 ACD     1      -0.060  10.820  33.620  1.00  0.00            
ATOM     63  H30 ACD     1      -0.040  11.340  34.430  1.00  0.00            
ATOM     64  C19 ACD     1       2.190  11.530  32.980  1.00  0.00            
ATOM     65  H31 ACD     1       1.790  12.100  32.140  1.00  0.00            
ATOM     66  O16 ACD     1       3.410  10.980  32.650  1.00  0.00            
ATOM     67  C20 ACD     1       4.080  10.240  33.690  1.00  0.00            
ATOM     68  H32 ACD     1       4.300  10.910  34.530  1.00  0.00            
ATOM     69  C21 ACD     1       5.380   9.620  33.120  1.00  0.00            
ATOM     70  H33 ACD     1       5.790   8.950  33.880  1.00  0.00            
ATOM     71  H34 ACD     1       5.140   9.020  32.240  1.00  0.00            
ATOM     72  O17 ACD     1       6.380  10.630  32.810  1.00  0.00            
ATOM     73  H35 ACD     1       6.130  11.090  32.000  1.00  0.00            
ATOM     74  O18 ACD     1       2.330  12.300  34.200  1.00  0.00            
ATOM     75  C22 ACD     1       1.530  13.440  34.390  1.00  0.00            
ATOM     76  H36 ACD     1       0.710  13.460  33.670  1.00  0.00            
ATOM     77  C23 ACD     1       0.870  13.300  35.800  1.00  0.00            
ATOM     78  H37 ACD     1       1.730  13.190  36.460  1.00  0.00            
ATOM     79  O19 ACD     1       0.040  12.160  35.880  1.00  0.00            
ATOM     80  H38 ACD     1       0.010  11.950  36.810  1.00  0.00            
ATOM     81  C24 ACD     1       0.230  14.560  36.280  1.00  0.00            
ATOM     82  H39 ACD     1      -0.670  14.690  35.670  1.00  0.00            
ATOM     83  O20 ACD     1      -0.240  14.470  37.630  1.00  0.00            
ATOM     84  H40 ACD     1       0.400  14.070  38.230  1.00  0.00            
ATOM     85  C25 ACD     1       1.150  15.740  36.190  1.00  0.00            
ATOM     86  H41 ACD     1       0.620  16.690  36.320  1.00  0.00            
ATOM     87  O21 ACD     1       1.650  15.890  34.840  1.00  0.00            
ATOM     88  C26 ACD     1       2.360  14.710  34.400  1.00  0.00            
ATOM     89  H42 ACD     1       3.190  14.530  35.090  1.00  0.00            
ATOM     90  C27 ACD     1       2.820  15.020  32.960  1.00  0.00            
ATOM     91  H43 ACD     1       3.230  14.100  32.530  1.00  0.00            
ATOM     92  H44 ACD     1       1.940  15.240  32.350  1.00  0.00            
ATOM     93  O22 ACD     1       3.820  16.070  32.960  1.00  0.00            
ATOM     94  H45 ACD     1       3.330  16.880  33.120  1.00  0.00            
ATOM     95  O23 ACD     1       2.250  15.800  37.110  1.00  0.00            
ATOM     96  C28 ACD     1       2.730  17.120  37.520  1.00  0.00            
ATOM     97  H46 ACD     1       2.670  17.960  36.810  1.00  0.00            
ATOM     98  C29 ACD     1       4.270  17.050  37.700  1.00  0.00            
ATOM     99  H47 ACD     1       4.430  16.030  38.050  1.00  0.00            
ATOM    100  O24 ACD     1       4.740  18.100  38.550  1.00  0.00            
ATOM    101  C30 ACD     1       4.910  17.120  36.310  1.00  0.00            
ATOM    102  H48 ACD     1       6.000  17.170  36.450  1.00  0.00            
ATOM    103  H49 ACD     1       4.520  16.240  35.780  1.00  0.00            
ATOM    104  O25 ACD     1       4.600  18.320  35.610  1.00  0.00            
ATOM    105  H50 ACD     1       5.260  18.300  34.920  1.00  0.00            
ATOM    106  C31 ACD     1       2.010  17.490  38.870  1.00  0.00            
ATOM    107  H51 ACD     1       1.950  16.610  39.520  1.00  0.00            
ATOM    108  O26 ACD     1       0.720  18.030  38.500  1.00  0.00            
ATOM    109  H52 ACD     1       0.830  18.890  38.090  1.00  0.00            
ATOM    110  C32 ACD     1       2.780  18.430  39.790  1.00  0.00            
ATOM    111  H53 ACD     1       2.720  19.450  39.390  1.00  0.00            
ATOM    112  O27 ACD     1       2.220  18.490  41.100  1.00  0.00            
ATOM    113  H54 ACD     1       2.090  17.570  41.340  1.00  0.00            
ATOM    114  C33 ACD     1       4.190  18.010  39.920  1.00  0.00            
ATOM    115  H55 ACD     1       4.650  18.780  40.550  1.00  0.00            
ATOM    116  O28 ACD     1       4.240  16.740  40.550  1.00  0.00            
ATOM    117  C34 ACD     1       5.310  16.480  41.380  1.00  0.00            
ATOM    118  H56 ACD     1       5.600  17.410  41.900  1.00  0.00            
ATOM    119  C35 ACD     1       4.580  15.650  42.460  1.00  0.00            
ATOM    120  H57 ACD     1       3.910  14.910  42.000  1.00  0.00            
ATOM    121  O29 ACD     1       3.760  16.540  43.290  1.00  0.00            
ATOM    122  H58 ACD     1       3.000  16.120  43.710  1.00  0.00            
ATOM    123  C36 ACD     1       5.440  14.760  43.300  1.00  0.00            
ATOM    124  H59 ACD     1       5.970  15.360  44.040  1.00  0.00            
ATOM    125  O30 ACD     1       4.750  13.810  43.990  1.00  0.00            
ATOM    126  H60 ACD     1       3.960  14.240  44.330  1.00  0.00            
ATOM    127  O1  HF3     2       6.780  11.860  36.910  1.00  0.00            
ATOM    128  S1  HF3     2       5.930  13.110  36.970  1.00  0.00            
ATOM    129  O2  HF3     2       5.550  13.550  35.630  1.00  0.00            
ATOM    130  O3  HF3     2       6.580  14.160  37.740  1.00  0.00            
ATOM    131  C1  HF3     2       4.320  12.630  37.700  1.00  0.00            
ATOM    132  C2  HF3     2       3.620  11.500  37.310  1.00  0.00            
ATOM    133  C3  HF3     2       2.410  11.070  37.910  1.00  0.00            
ATOM    134  C4  HF3     2       1.840  11.910  38.860  1.00  0.00            
ATOM    135  C5  HF3     2       0.610  11.560  39.440  1.00  0.00            
ATOM    136  C6  HF3     2      -0.020  12.450  40.360  1.00  0.00            
ATOM    137  C7  HF3     2       0.700  13.590  40.810  1.00  0.00            
ATOM    138  S2  HF3     2      -0.020  14.750  42.020  1.00  0.00            
ATOM    139  O4  HF3     2      -1.370  15.070  41.560  1.00  0.00            
ATOM    140  O5  HF3     2       0.860  15.920  41.970  1.00  0.00            
ATOM    141  O6  HF3     2       0.110  14.020  43.270  1.00  0.00            
ATOM    142  C8  HF3     2       1.960  13.900  40.260  1.00  0.00            
ATOM    143  C9  HF3     2       2.530  13.080  39.270  1.00  0.00            
ATOM    144  C10 HF3     2       3.790  13.430  38.710  1.00  0.00            
ATOM    145  H1  HF3     2       4.010  10.800  36.570  1.00  0.00            
ATOM    146  H2  HF3     2       1.900  10.160  37.610  1.00  0.00            
ATOM    147  H3  HF3     2       0.120  10.680  39.040  1.00  0.00            
ATOM    148  H4  HF3     2      -1.000  12.170  40.730  1.00  0.00            
ATOM    149  H5  HF3     2       2.490  14.770  40.630  1.00  0.00            
ATOM    150  H6  HF3     2       4.230  14.290  39.200  1.00  0.00            
TER
ENDMDL
MODEL        1
ATOM      1  H1  ACD     1      14.080  14.660  31.380  1.00  0.00            
ATOM      2  O1  ACD     1      14.310  15.360  30.760  1.00  0.00            
ATOM      3  C1  ACD     1      15.030  14.640  29.700  1.00  0.00            
ATOM      4  H2  ACD     1      15.950  14.120  30.000  1.00  0.00            
ATOM      5  H3  ACD     1      15.230  15.230  28.800  1.00  0.00            
ATOM      6  C2  ACD     1      14.180  13.490  29.160  1.00  0.00            
ATOM      7  H4  ACD     1      13.660  12.910  29.930  1.00  0.00            
ATOM      8  O2  ACD     1      13.180  14.110  28.330  1.00  0.00            
ATOM      9  C3  ACD     1      12.240  13.220  27.670  1.00  0.00            
ATOM     10  H5  ACD     1      11.550  13.790  27.040  1.00  0.00            
ATOM     11  O3  ACD     1      11.500  12.560  28.720  1.00  0.00            
ATOM     12  C4  ACD     1      10.130  12.940  29.110  1.00  0.00            
ATOM     13  H6  ACD     1       9.750  13.770  28.510  1.00  0.00            
ATOM     14  C5  ACD     1       9.270  11.700  28.770  1.00  0.00            
ATOM     15  H7  ACD     1       9.740  10.860  29.290  1.00  0.00            
ATOM     16  O4  ACD     1       9.220  11.430  27.300  1.00  0.00            
ATOM     17  H8  ACD     1       8.960  10.500  27.230  1.00  0.00            
ATOM     18  C6  ACD     1       7.870  11.890  29.370  1.00  0.00            
ATOM     19  H9  ACD     1       7.380  12.570  28.660  1.00  0.00            
ATOM     20  O5  ACD     1       7.190  10.680  29.290  1.00  0.00            
ATOM     21  H10 ACD     1       6.800  10.430  30.140  1.00  0.00            
ATOM     22  C7  ACD     1       7.820  12.490  30.780  1.00  0.00            
ATOM     23  H11 ACD     1       6.800  12.830  30.980  1.00  0.00            
ATOM     24  O6  ACD     1       8.640  13.610  30.820  1.00  0.00            
ATOM     25  C8  ACD     1      10.040  13.300  30.610  1.00  0.00            
ATOM     26  H12 ACD     1      10.380  12.470  31.240  1.00  0.00            
ATOM     27  C9  ACD     1      10.820  14.580  30.910  1.00  0.00            
ATOM     28  H13 ACD     1      11.760  14.530  30.340  1.00  0.00            
ATOM     29  H14 ACD     1      10.330  15.450  30.450  1.00  0.00            
ATOM     30  O7  ACD     1      11.050  14.850  32.300  1.00  0.00            
ATOM     31  H15 ACD     1      11.850  14.340  32.460  1.00  0.00            
ATOM     32  O8  ACD     1       8.250  11.500  31.730  1.00  0.00            
ATOM     33  C10 ACD     1       7.450  10.990  32.740  1.00  0.00            
ATOM     34  H16 ACD     1       6.550  11.620  32.820  1.00  0.00            
ATOM     35  C11 ACD     1       7.050   9.610  32.260  1.00  0.00            
ATOM     36  H17 ACD     1       7.810   9.070  31.690  1.00  0.00            
ATOM     37  O9  ACD     1       5.900   9.780  31.430  1.00  0.00            
ATOM     38  H18 ACD     1       5.390   9.010  31.170  1.00  0.00            
ATOM     39  C12 ACD     1       6.750   8.720  33.430  1.00  0.00            
ATOM     40  H19 ACD     1       5.800   8.990  33.900  1.00  0.00            
ATOM     41  O10 ACD     1       6.730   7.450  33.060  1.00  0.00            
ATOM     42  H20 ACD     1       7.530   6.970  33.290  1.00  0.00            
ATOM     43  C13 ACD     1       7.800   8.830  34.570  1.00  0.00            
ATOM     44  H21 ACD     1       7.470   8.190  35.390  1.00  0.00            
ATOM     45  O11 ACD     1       7.860  10.090  35.050  1.00  0.00            
ATOM     46  C14 ACD     1       8.180  11.060  34.060  1.00  0.00            
ATOM     47  H22 ACD     1       9.240  10.860  33.860  1.00  0.00            
ATOM     48  C15 ACD     1       8.090  12.490  34.690  1.00  0.00            
ATOM     49  H23 ACD     1       7.980  13.250  33.910  1.00  0.00            
ATOM     50  H24 ACD     1       7.180  12.620  35.300  1.00  0.00            
ATOM     51  O12 ACD     1       9.230  12.680  35.530  1.00  0.00            
ATOM     52  H25 ACD     1       9.160  11.960  36.160  1.00  0.00            
ATOM     53  O13 ACD     1       9.070   8.440  34.090  1.00  0.00            
ATOM     54  C16 ACD     1      10.010   7.400  34.550  1.00  0.00            
ATOM     55  H26 ACD     1       9.550   6.740  35.300  1.00  0.00            
ATOM     56  C17 ACD     1      10.430   6.550  33.370  1.00  0.00            
ATOM     57  H27 ACD     1      10.790   7.280  32.630  1.00  0.00            
ATOM     58  O14 ACD     1       9.280   5.900  32.810  1.00  0.00            
ATOM     59  H28 ACD     1       9.520   5.290  32.110  1.00  0.00            
ATOM     60  C18 ACD     1      11.400   5.490  33.850  1.00  0.00            
ATOM     61  H29 ACD     1      10.920   4.920  34.660  1.00  0.00            
ATOM     62  O15 ACD     1      11.700   4.600  32.700  1.00  0.00            
ATOM     63  H30 ACD     1      12.420   4.990  32.200  1.00  0.00            
ATOM     64  C19 ACD     1      12.660   6.140  34.420  1.00  0.00            
ATOM     65  H31 ACD     1      13.330   5.370  34.810  1.00  0.00            
ATOM     66  O16 ACD     1      12.200   6.980  35.520  1.00  0.00            
ATOM     67  C20 ACD     1      11.280   8.010  35.160  1.00  0.00            
ATOM     68  H32 ACD     1      11.740   8.770  34.530  1.00  0.00            
ATOM     69  C21 ACD     1      10.930   8.770  36.420  1.00  0.00            
ATOM     70  H33 ACD     1      10.510   9.730  36.080  1.00  0.00            
ATOM     71  H34 ACD     1      10.140   8.290  37.010  1.00  0.00            
ATOM     72  O17 ACD     1      12.070   9.030  37.210  1.00  0.00            
ATOM     73  H35 ACD     1      12.180   8.310  37.830  1.00  0.00            
ATOM     74  O18 ACD     1      13.300   6.910  33.390  1.00  0.00            
ATOM     75  C22 ACD     1      14.730   6.900  33.310  1.00  0.00            
ATOM     76  H36 ACD     1      15.150   6.210  34.060  1.00  0.00            
ATOM     77  C23 ACD     1      15.060   6.220  31.990  1.00  0.00            
ATOM     78  H37 ACD     1      14.440   6.750  31.250  1.00  0.00            
ATOM     79  O19 ACD     1      14.640   4.850  32.070  1.00  0.00            
ATOM     80  H38 ACD     1      14.730   4.460  31.200  1.00  0.00            
ATOM     81  C24 ACD     1      16.560   6.350  31.620  1.00  0.00            
ATOM     82  H39 ACD     1      17.050   5.550  32.190  1.00  0.00            
ATOM     83  O20 ACD     1      16.720   5.990  30.320  1.00  0.00            
ATOM     84  H40 ACD     1      16.830   6.850  29.920  1.00  0.00            
ATOM     85  C25 ACD     1      17.330   7.610  31.980  1.00  0.00            
ATOM     86  H41 ACD     1      18.410   7.460  31.980  1.00  0.00            
ATOM     87  O21 ACD     1      16.830   8.040  33.240  1.00  0.00            
ATOM     88  C26 ACD     1      15.400   8.230  33.350  1.00  0.00            
ATOM     89  H42 ACD     1      14.980   8.830  32.540  1.00  0.00            
ATOM     90  C27 ACD     1      15.040   9.020  34.620  1.00  0.00            
ATOM     91  H43 ACD     1      13.960   9.210  34.660  1.00  0.00            
ATOM     92  H44 ACD     1      15.310   8.380  35.460  1.00  0.00            
ATOM     93  O22 ACD     1      15.830  10.150  34.840  1.00  0.00            
ATOM     94  H45 ACD     1      15.540  10.850  34.250  1.00  0.00            
ATOM     95  O23 ACD     1      17.020   8.570  30.940  1.00  0.00            
ATOM     96  C28 ACD     1      17.970   9.550  30.400  1.00  0.00            
ATOM     97  H46 ACD     1      19.010   9.270  30.580  1.00  0.00            
ATOM     98  C29 ACD     1      17.750  10.870  31.080  1.00  0.00            
ATOM     99  H47 ACD     1      16.710  10.890  31.410  1.00  0.00            
ATOM    100  O24 ACD     1      18.040  12.010  30.270  1.00  0.00            
ATOM    101  C30 ACD     1      18.560  11.010  32.260  1.00  0.00            
ATOM    102  H48 ACD     1      18.630  10.070  32.820  1.00  0.00            
ATOM    103  H49 ACD     1      19.600  11.230  32.010  1.00  0.00            
ATOM    104  O25 ACD     1      17.980  12.020  33.090  1.00  0.00            
ATOM    105  H50 ACD     1      17.050  11.800  33.070  1.00  0.00            
ATOM    106  C31 ACD     1      17.780   9.570  28.870  1.00  0.00            
ATOM    107  H51 ACD     1      16.730   9.350  28.620  1.00  0.00            
ATOM    108  O26 ACD     1      18.650   8.580  28.260  1.00  0.00            
ATOM    109  H52 ACD     1      18.280   8.470  27.380  1.00  0.00            
ATOM    110  C32 ACD     1      17.980  10.940  28.190  1.00  0.00            
ATOM    111  H53 ACD     1      19.040  11.170  28.090  1.00  0.00            
ATOM    112  O27 ACD     1      17.440  10.970  26.940  1.00  0.00            
ATOM    113  H54 ACD     1      16.530  10.740  27.110  1.00  0.00            
ATOM    114  C33 ACD     1      17.340  12.020  29.040  1.00  0.00            
ATOM    115  H55 ACD     1      17.540  12.980  28.540  1.00  0.00            
ATOM    116  O28 ACD     1      15.930  11.860  29.170  1.00  0.00            
ATOM    117  C34 ACD     1      15.050  12.590  28.280  1.00  0.00            
ATOM    118  H56 ACD     1      15.550  13.270  27.570  1.00  0.00            
ATOM    119  C35 ACD     1      14.170  11.530  27.630  1.00  0.00            
ATOM    120  H57 ACD     1      13.640  11.000  28.430  1.00  0.00            
ATOM    121  O29 ACD     1      14.810  10.510  26.890  1.00  0.00            
ATOM    122  H58 ACD     1      14.220   9.870  26.490  1.00  0.00            
ATOM    123  C36 ACD     1      13.050  12.240  26.830  1.00  0.00            
ATOM    124  H59 ACD     1      13.570  12.800  26.050  1.00  0.00            
ATOM    125  O30 ACD     1      12.060  11.390  26.290  1.00  0.00            
ATOM    126  H60 ACD     1      11.270  11.570  26.810  1.00  0.00            
ATOM    127  O1  HF3     2      13.060  12.330  34.510  1.00  0.00            
ATOM    128  S1  HF3     2      13.770  12.380  33.210  1.00  0.00            
ATOM    129  O2  HF3     2      15.200  12.080  33.140  1.00  0.00            
ATOM    130  O3  HF3     2      13.420  13.600  32.500  1.00  0.00            
ATOM    131  C1  HF3     2      12.980  11.060  32.280  1.00  0.00            
ATOM    132  C2  HF3     2      11.630  10.680  32.500  1.00  0.00            
ATOM    133  C3  HF3     2      11.020   9.680  31.750  1.00  0.00            
ATOM    134  C4  HF3     2      11.730   9.120  30.670  1.00  0.00            
ATOM    135  C5  HF3     2      11.100   8.170  29.840  1.00  0.00            
ATOM    136  C6  HF3     2      11.890   7.550  28.810  1.00  0.00            
ATOM    137  C7  HF3     2      13.240   7.820  28.640  1.00  0.00            
ATOM    138  S2  HF3     2      14.140   7.160  27.250  1.00  0.00            
ATOM    139  O4  HF3     2      13.820   8.060  26.100  1.00  0.00            
ATOM    140  O5  HF3     2      13.560   5.850  27.030  1.00  0.00            
ATOM    141  O6  HF3     2      15.510   7.300  27.610  1.00  0.00            
ATOM    142  C8  HF3     2      13.870   8.800  29.450  1.00  0.00            
ATOM    143  C9  HF3     2      13.090   9.450  30.430  1.00  0.00            
ATOM    144  C10 HF3     2      13.760  10.370  31.280  1.00  0.00            
ATOM    145  H1  HF3     2      11.160  11.160  33.350  1.00  0.00            
ATOM    146  H2  HF3     2       9.990   9.360  31.880  1.00  0.00            
ATOM    147  H3  HF3     2      10.060   7.880  30.000  1.00  0.00            
ATOM    148  H4  HF3     2      11.460   6.750  28.220  1.00  0.00            
ATOM    149  H5  HF3     2      14.920   9.030  29.370  1.00  0.00            
ATOM    150  H6  HF3     2      14.760  10.700  31.020  1.00  0.00            
TER
ENDMDL
MODEL        1
ATOM      1  H1  ACD     1      12.230  13.200  40.700  1.00  0.00            
ATOM      2  O1  ACD     1      12.730  13.350  41.500  1.00  0.00            
ATOM      3  C1  ACD     1      11.910  14.230  42.280  1.00  0.00            
ATOM      4  H2  ACD     1      11.570  15.090  41.680  1.00  0.00            
ATOM      5  H3  ACD     1      12.520  14.670  43.080  1.00  0.00            
ATOM      6  C2  ACD     1      10.750  13.470  42.950  1.00  0.00            
ATOM      7  H4  ACD     1      10.370  12.880  42.110  1.00  0.00            
ATOM      8  O2  ACD     1      11.170  12.530  43.860  1.00  0.00            
ATOM      9  C3  ACD     1      10.110  11.860  44.540  1.00  0.00            
ATOM     10  H5  ACD     1      10.570  11.070  45.140  1.00  0.00            
ATOM     11  O3  ACD     1       9.220  11.250  43.560  1.00  0.00            
ATOM     12  C4  ACD     1       9.250   9.820  43.580  1.00  0.00            
ATOM     13  H6  ACD     1       9.850   9.400  44.400  1.00  0.00            
ATOM     14  C5  ACD     1       7.790   9.320  43.590  1.00  0.00            
ATOM     15  H7  ACD     1       7.210   9.920  42.880  1.00  0.00            
ATOM     16  O4  ACD     1       7.320   9.510  44.890  1.00  0.00            
ATOM     17  H8  ACD     1       6.420   9.190  44.870  1.00  0.00            
ATOM     18  C6  ACD     1       7.690   7.870  43.210  1.00  0.00            
ATOM     19  H9  ACD     1       8.100   7.260  44.020  1.00  0.00            
ATOM     20  O5  ACD     1       6.360   7.380  43.000  1.00  0.00            
ATOM     21  H10 ACD     1       5.830   7.690  43.740  1.00  0.00            
ATOM     22  C7  ACD     1       8.590   7.500  42.000  1.00  0.00            
ATOM     23  H11 ACD     1       8.600   6.420  41.860  1.00  0.00            
ATOM     24  O6  ACD     1       9.900   8.020  42.130  1.00  0.00            
ATOM     25  C8  ACD     1       9.940   9.470  42.270  1.00  0.00            
ATOM     26  H12 ACD     1       9.360   9.940  41.470  1.00  0.00            
ATOM     27  C9  ACD     1      11.390   9.850  42.040  1.00  0.00            
ATOM     28  H13 ACD     1      11.540  10.940  42.130  1.00  0.00            
ATOM     29  H14 ACD     1      12.020   9.320  42.770  1.00  0.00            
ATOM     30  O7  ACD     1      11.750   9.490  40.730  1.00  0.00            
ATOM     31  H15 ACD     1      11.320  10.100  40.120  1.00  0.00            
ATOM     32  O8  ACD     1       8.030   7.950  40.770  1.00  0.00            
ATOM     33  C10 ACD     1       7.820   7.110  39.700  1.00  0.00            
ATOM     34  H16 ACD     1       8.230   6.100  39.830  1.00  0.00            
ATOM     35  C11 ACD     1       6.330   7.050  39.510  1.00  0.00            
ATOM     36  H17 ACD     1       6.040   8.090  39.310  1.00  0.00            
ATOM     37  O9  ACD     1       5.640   6.500  40.680  1.00  0.00            
ATOM     38  H18 ACD     1       5.880   7.110  41.380  1.00  0.00            
ATOM     39  C12 ACD     1       5.890   6.350  38.230  1.00  0.00            
ATOM     40  H19 ACD     1       6.280   5.320  38.280  1.00  0.00            
ATOM     41  O10 ACD     1       4.510   6.490  37.930  1.00  0.00            
ATOM     42  H20 ACD     1       4.380   7.300  37.440  1.00  0.00            
ATOM     43  C13 ACD     1       6.630   6.920  37.040  1.00  0.00            
ATOM     44  H21 ACD     1       6.430   6.250  36.200  1.00  0.00            
ATOM     45  O11 ACD     1       8.080   6.950  37.300  1.00  0.00            
ATOM     46  C14 ACD     1       8.500   7.660  38.440  1.00  0.00            
ATOM     47  H22 ACD     1       8.170   8.690  38.270  1.00  0.00            
ATOM     48  C15 ACD     1       9.990   7.690  38.610  1.00  0.00            
ATOM     49  H23 ACD     1      10.310   7.760  39.650  1.00  0.00            
ATOM     50  H24 ACD     1      10.380   6.690  38.390  1.00  0.00            
ATOM     51  O12 ACD     1      10.450   8.660  37.720  1.00  0.00            
ATOM     52  H25 ACD     1      10.620   9.490  38.190  1.00  0.00            
ATOM     53  O13 ACD     1       6.220   8.270  36.740  1.00  0.00            
ATOM     54  C16 ACD     1       5.640   8.560  35.480  1.00  0.00            
ATOM     55  H26 ACD     1       5.570   7.630  34.900  1.00  0.00            
ATOM     56  C17 ACD     1       4.220   9.020  35.890  1.00  0.00            
ATOM     57  H27 ACD     1       4.140   9.420  36.910  1.00  0.00            
ATOM     58  O14 ACD     1       3.350   7.830  35.900  1.00  0.00            
ATOM     59  H28 ACD     1       2.490   8.180  36.140  1.00  0.00            
ATOM     60  C18 ACD     1       3.650  10.220  34.990  1.00  0.00            
ATOM     61  H29 ACD     1       3.280   9.920  34.000  1.00  0.00            
ATOM     62  O15 ACD     1       2.550  10.940  35.610  1.00  0.00            
ATOM     63  H30 ACD     1       2.900  11.700  36.080  1.00  0.00            
ATOM     64  C19 ACD     1       4.700  11.240  34.650  1.00  0.00            
ATOM     65  H31 ACD     1       4.230  11.980  34.000  1.00  0.00            
ATOM     66  O16 ACD     1       5.770  10.560  34.000  1.00  0.00            
ATOM     67  C20 ACD     1       6.490   9.640  34.810  1.00  0.00            
ATOM     68  H32 ACD     1       7.050  10.200  35.570  1.00  0.00            
ATOM     69  C21 ACD     1       7.590   9.020  33.920  1.00  0.00            
ATOM     70  H33 ACD     1       7.870   8.040  34.330  1.00  0.00            
ATOM     71  H34 ACD     1       7.160   8.770  32.940  1.00  0.00            
ATOM     72  O17 ACD     1       8.790   9.760  33.880  1.00  0.00            
ATOM     73  H35 ACD     1       8.660  10.390  33.170  1.00  0.00            
ATOM     74  O18 ACD     1       5.140  11.820  35.870  1.00  0.00            
ATOM     75  C22 ACD     1       5.310  13.310  35.980  1.00  0.00            
ATOM     76  H36 ACD     1       5.010  13.820  35.060  1.00  0.00            
ATOM     77  C23 ACD     1       4.380  13.740  37.140  1.00  0.00            
ATOM     78  H37 ACD     1       4.820  13.140  37.950  1.00  0.00            
ATOM     79  O19 ACD     1       3.030  13.350  36.950  1.00  0.00            
ATOM     80  H38 ACD     1       2.630  14.060  36.440  1.00  0.00            
ATOM     81  C24 ACD     1       4.630  15.210  37.490  1.00  0.00            
ATOM     82  H39 ACD     1       4.230  15.830  36.680  1.00  0.00            
ATOM     83  O20 ACD     1       3.870  15.580  38.590  1.00  0.00            
ATOM     84  H40 ACD     1       4.520  15.760  39.280  1.00  0.00            
ATOM     85  C25 ACD     1       6.110  15.640  37.570  1.00  0.00            
ATOM     86  H41 ACD     1       6.310  16.710  37.430  1.00  0.00            
ATOM     87  O21 ACD     1       6.820  15.090  36.510  1.00  0.00            
ATOM     88  C26 ACD     1       6.760  13.620  36.250  1.00  0.00            
ATOM     89  H42 ACD     1       7.170  13.100  37.130  1.00  0.00            
ATOM     90  C27 ACD     1       7.650  13.240  35.070  1.00  0.00            
ATOM     91  H43 ACD     1       7.620  12.150  34.950  1.00  0.00            
ATOM     92  H44 ACD     1       7.260  13.640  34.120  1.00  0.00            
ATOM     93  O22 ACD     1       9.010  13.690  35.100  1.00  0.00            
ATOM     94  H45 ACD     1       9.410  13.300  35.890  1.00  0.00            
ATOM     95  O23 ACD     1       6.670  15.270  38.850  1.00  0.00            
ATOM     96  C28 ACD     1       7.210  16.280  39.720  1.00  0.00            
ATOM     97  H46 ACD     1       7.060  17.290  39.310  1.00  0.00            
ATOM     98  C29 ACD     1       8.720  16.010  39.840  1.00  0.00            
ATOM     99  H47 ACD     1       8.780  14.950  40.100  1.00  0.00            
ATOM    100  O24 ACD     1       9.360  16.710  40.940  1.00  0.00            
ATOM    101  C30 ACD     1       9.500  16.220  38.500  1.00  0.00            
ATOM    102  H48 ACD     1      10.550  16.180  38.810  1.00  0.00            
ATOM    103  H49 ACD     1       9.160  15.380  37.880  1.00  0.00            
ATOM    104  O25 ACD     1       9.190  17.480  37.960  1.00  0.00            
ATOM    105  H50 ACD     1       9.520  18.160  38.560  1.00  0.00            
ATOM    106  C31 ACD     1       6.550  16.100  41.100  1.00  0.00            
ATOM    107  H51 ACD     1       6.410  15.020  41.270  1.00  0.00            
ATOM    108  O26 ACD     1       5.300  16.730  41.070  1.00  0.00            
ATOM    109  H52 ACD     1       4.660  16.420  41.720  1.00  0.00            
ATOM    110  C32 ACD     1       7.350  16.700  42.240  1.00  0.00            
ATOM    111  H53 ACD     1       7.290  17.800  42.140  1.00  0.00            
ATOM    112  O27 ACD     1       6.800  16.350  43.510  1.00  0.00            
ATOM    113  H54 ACD     1       6.060  16.940  43.720  1.00  0.00            
ATOM    114  C33 ACD     1       8.800  16.350  42.180  1.00  0.00            
ATOM    115  H55 ACD     1       9.360  16.940  42.920  1.00  0.00            
ATOM    116  O28 ACD     1       9.000  14.940  42.440  1.00  0.00            
ATOM    117  C34 ACD     1       9.720  14.480  43.600  1.00  0.00            
ATOM    118  H56 ACD     1      10.050  15.370  44.140  1.00  0.00            
ATOM    119  C35 ACD     1       8.690  13.850  44.590  1.00  0.00            
ATOM    120  H57 ACD     1       8.000  13.260  43.970  1.00  0.00            
ATOM    121  O29 ACD     1       8.060  14.900  45.310  1.00  0.00            
ATOM    122  H58 ACD     1       7.490  15.370  44.690  1.00  0.00            
ATOM    123  C36 ACD     1       9.360  12.780  45.470  1.00  0.00            
ATOM    124  H59 ACD     1      10.000  13.270  46.210  1.00  0.00            
ATOM    125  O30 ACD     1       8.300  12.060  46.120  1.00  0.00            
ATOM    126  H60 ACD     1       7.800  11.590  45.440  1.00  0.00            
ATOM    127  O1  HF3     2      10.420  13.390  39.560  1.00  0.00            
ATOM    128  S1  HF3     2       9.810  12.380  38.700  1.00  0.00            
ATOM    129  O2  HF3     2      10.510  11.120  39.020  1.00  0.00            
ATOM    130  O3  HF3     2       9.650  12.670  37.320  1.00  0.00            
ATOM    131  C1  HF3     2       8.100  12.010  39.340  1.00  0.00            
ATOM    132  C2  HF3     2       7.310  11.210  38.500  1.00  0.00            
ATOM    133  C3  HF3     2       6.000  10.820  38.880  1.00  0.00            
ATOM    134  C4  HF3     2       5.510  11.180  40.120  1.00  0.00            
ATOM    135  C5  HF3     2       4.300  10.770  40.540  1.00  0.00            
ATOM    136  C6  HF3     2       3.810  11.060  41.800  1.00  0.00            
ATOM    137  C7  HF3     2       4.530  11.880  42.670  1.00  0.00            
ATOM    138  S2  HF3     2       3.870  12.350  44.210  1.00  0.00            
ATOM    139  O4  HF3     2       5.050  12.620  45.060  1.00  0.00            
ATOM    140  O5  HF3     2       3.100  11.190  44.660  1.00  0.00            
ATOM    141  O6  HF3     2       3.150  13.570  43.870  1.00  0.00            
ATOM    142  C8  HF3     2       5.850  12.200  42.250  1.00  0.00            
ATOM    143  C9  HF3     2       6.350  11.940  41.000  1.00  0.00            
ATOM    144  C10 HF3     2       7.580  12.420  40.560  1.00  0.00            
ATOM    145  H1  HF3     2       7.770  10.830  37.590  1.00  0.00            
ATOM    146  H2  HF3     2       5.370  10.230  38.230  1.00  0.00            
ATOM    147  H3  HF3     2       3.770  10.020  39.970  1.00  0.00            
ATOM    148  H4  HF3     2       2.810  10.730  42.050  1.00  0.00            
ATOM    149  H5  HF3     2       6.490  12.680  42.980  1.00  0.00            
ATOM    150  H6  HF3     2       8.230  13.030  41.180  1.00  0.00            
TER
ENDMDL
MODEL        1
ATOM      1  H1  ACD     1      15.050  13.350  32.710  1.00  0.00            
ATOM      2  O1  ACD     1      14.090  13.380  32.790  1.00  0.00            
ATOM      3  C1  ACD     1      13.830  14.600  33.610  1.00  0.00            
ATOM      4  H2  ACD     1      14.010  14.270  34.640  1.00  0.00            
ATOM      5  H3  ACD     1      12.760  14.840  33.560  1.00  0.00            
ATOM      6  C2  ACD     1      14.860  15.660  33.280  1.00  0.00            
ATOM      7  H4  ACD     1      15.840  15.160  33.300  1.00  0.00            
ATOM      8  O2  ACD     1      14.590  16.160  32.000  1.00  0.00            
ATOM      9  C3  ACD     1      15.510  17.150  31.550  1.00  0.00            
ATOM     10  H5  ACD     1      15.160  17.310  30.530  1.00  0.00            
ATOM     11  O3  ACD     1      16.840  16.540  31.600  1.00  0.00            
ATOM     12  C4  ACD     1      17.550  16.320  30.390  1.00  0.00            
ATOM     13  H6  ACD     1      17.090  16.820  29.530  1.00  0.00            
ATOM     14  C5  ACD     1      18.860  17.010  30.550  1.00  0.00            
ATOM     15  H7  ACD     1      19.130  16.790  31.590  1.00  0.00            
ATOM     16  O4  ACD     1      18.700  18.380  30.340  1.00  0.00            
ATOM     17  H8  ACD     1      19.450  18.910  30.600  1.00  0.00            
ATOM     18  C6  ACD     1      20.020  16.480  29.630  1.00  0.00            
ATOM     19  H9  ACD     1      19.930  16.760  28.570  1.00  0.00            
ATOM     20  O5  ACD     1      21.370  16.900  30.130  1.00  0.00            
ATOM     21  H10 ACD     1      21.480  16.620  31.040  1.00  0.00            
ATOM     22  C7  ACD     1      19.940  14.950  29.610  1.00  0.00            
ATOM     23  H11 ACD     1      20.620  14.490  28.880  1.00  0.00            
ATOM     24  O6  ACD     1      18.660  14.580  29.100  1.00  0.00            
ATOM     25  C8  ACD     1      17.690  14.820  30.100  1.00  0.00            
ATOM     26  H12 ACD     1      17.960  14.340  31.050  1.00  0.00            
ATOM     27  C9  ACD     1      16.350  14.230  29.770  1.00  0.00            
ATOM     28  H13 ACD     1      16.620  13.190  29.530  1.00  0.00            
ATOM     29  H14 ACD     1      15.780  14.170  30.710  1.00  0.00            
ATOM     30  O7  ACD     1      15.710  14.920  28.720  1.00  0.00            
ATOM     31  H15 ACD     1      16.340  14.710  28.030  1.00  0.00            
ATOM     32  O8  ACD     1      20.310  14.430  30.940  1.00  0.00            
ATOM     33  C10 ACD     1      21.560  13.950  31.190  1.00  0.00            
ATOM     34  H16 ACD     1      22.180  14.360  30.390  1.00  0.00            
ATOM     35  C11 ACD     1      21.980  14.530  32.560  1.00  0.00            
ATOM     36  H17 ACD     1      21.160  14.270  33.240  1.00  0.00            
ATOM     37  O9  ACD     1      22.100  15.920  32.570  1.00  0.00            
ATOM     38  H18 ACD     1      22.400  16.050  33.470  1.00  0.00            
ATOM     39  C12 ACD     1      23.230  13.830  33.000  1.00  0.00            
ATOM     40  H19 ACD     1      24.070  14.140  32.360  1.00  0.00            
ATOM     41  O10 ACD     1      23.530  14.210  34.390  1.00  0.00            
ATOM     42  H20 ACD     1      23.380  13.360  34.810  1.00  0.00            
ATOM     43  C13 ACD     1      23.110  12.310  32.960  1.00  0.00            
ATOM     44  H21 ACD     1      24.090  11.870  33.160  1.00  0.00            
ATOM     45  O11 ACD     1      22.630  11.900  31.640  1.00  0.00            
ATOM     46  C14 ACD     1      21.350  12.450  31.210  1.00  0.00            
ATOM     47  H22 ACD     1      20.560  12.190  31.920  1.00  0.00            
ATOM     48  C15 ACD     1      21.080  11.780  29.890  1.00  0.00            
ATOM     49  H23 ACD     1      21.300  10.710  30.010  1.00  0.00            
ATOM     50  H24 ACD     1      19.980  11.790  29.840  1.00  0.00            
ATOM     51  O12 ACD     1      21.780  12.410  28.710  1.00  0.00            
ATOM     52  H25 ACD     1      21.270  12.070  27.970  1.00  0.00            
ATOM     53  O13 ACD     1      22.150  11.920  33.910  1.00  0.00            
ATOM     54  C16 ACD     1      22.490  10.670  34.650  1.00  0.00            
ATOM     55  H26 ACD     1      23.360  10.120  34.260  1.00  0.00            
ATOM     56  C17 ACD     1      23.010  11.120  36.030  1.00  0.00            
ATOM     57  H27 ACD     1      22.470  12.050  36.270  1.00  0.00            
ATOM     58  O14 ACD     1      24.300  11.540  35.980  1.00  0.00            
ATOM     59  H28 ACD     1      24.810  10.730  35.910  1.00  0.00            
ATOM     60  C18 ACD     1      22.810  10.000  37.080  1.00  0.00            
ATOM     61  H29 ACD     1      23.430   9.140  36.820  1.00  0.00            
ATOM     62  O15 ACD     1      23.090  10.470  38.400  1.00  0.00            
ATOM     63  H30 ACD     1      22.380  11.060  38.670  1.00  0.00            
ATOM     64  C19 ACD     1      21.380   9.520  37.060  1.00  0.00            
ATOM     65  H31 ACD     1      21.150   8.770  37.840  1.00  0.00            
ATOM     66  O16 ACD     1      21.140   8.940  35.760  1.00  0.00            
ATOM     67  C20 ACD     1      21.200   9.880  34.640  1.00  0.00            
ATOM     68  H32 ACD     1      20.340  10.560  34.770  1.00  0.00            
ATOM     69  C21 ACD     1      21.040   9.120  33.300  1.00  0.00            
ATOM     70  H33 ACD     1      20.080   8.590  33.310  1.00  0.00            
ATOM     71  H34 ACD     1      20.940   9.860  32.490  1.00  0.00            
ATOM     72  O17 ACD     1      22.070   8.170  33.090  1.00  0.00            
ATOM     73  H35 ACD     1      21.990   7.580  33.840  1.00  0.00            
ATOM     74  O18 ACD     1      20.510  10.670  37.230  1.00  0.00            
ATOM     75  C22 ACD     1      19.680  10.690  38.400  1.00  0.00            
ATOM     76  H36 ACD     1      19.800   9.820  39.050  1.00  0.00            
ATOM     77  C23 ACD     1      20.020  12.020  39.120  1.00  0.00            
ATOM     78  H37 ACD     1      20.080  12.750  38.300  1.00  0.00            
ATOM     79  O19 ACD     1      21.300  11.930  39.760  1.00  0.00            
ATOM     80  H38 ACD     1      21.430  12.730  40.270  1.00  0.00            
ATOM     81  C24 ACD     1      18.840  12.470  39.950  1.00  0.00            
ATOM     82  H39 ACD     1      18.740  11.680  40.700  1.00  0.00            
ATOM     83  O20 ACD     1      19.090  13.800  40.500  1.00  0.00            
ATOM     84  H40 ACD     1      19.060  14.400  39.750  1.00  0.00            
ATOM     85  C25 ACD     1      17.540  12.400  39.200  1.00  0.00            
ATOM     86  H41 ACD     1      16.670  12.560  39.850  1.00  0.00            
ATOM     87  O21 ACD     1      17.380  11.110  38.720  1.00  0.00            
ATOM     88  C26 ACD     1      18.330  10.740  37.770  1.00  0.00            
ATOM     89  H42 ACD     1      18.320  11.540  37.020  1.00  0.00            
ATOM     90  C27 ACD     1      17.860   9.480  37.160  1.00  0.00            
ATOM     91  H43 ACD     1      18.580   9.080  36.440  1.00  0.00            
ATOM     92  H44 ACD     1      17.620   8.740  37.940  1.00  0.00            
ATOM     93  O22 ACD     1      16.590   9.800  36.450  1.00  0.00            
ATOM     94  H45 ACD     1      16.800  10.630  36.000  1.00  0.00            
ATOM     95  O23 ACD     1      17.450  13.290  38.110  1.00  0.00            
ATOM     96  C28 ACD     1      16.560  14.450  38.190  1.00  0.00            
ATOM     97  H46 ACD     1      16.290  14.680  39.220  1.00  0.00            
ATOM     98  C29 ACD     1      15.300  14.190  37.300  1.00  0.00            
ATOM     99  H47 ACD     1      15.510  13.760  36.310  1.00  0.00            
ATOM    100  O24 ACD     1      14.560  15.390  37.080  1.00  0.00            
ATOM    101  C30 ACD     1      14.360  13.220  37.980  1.00  0.00            
ATOM    102  H48 ACD     1      13.560  12.860  37.310  1.00  0.00            
ATOM    103  H49 ACD     1      14.920  12.330  38.300  1.00  0.00            
ATOM    104  O25 ACD     1      13.710  13.870  39.080  1.00  0.00            
ATOM    105  H50 ACD     1      13.100  14.530  38.750  1.00  0.00            
ATOM    106  C31 ACD     1      17.350  15.620  37.690  1.00  0.00            
ATOM    107  H51 ACD     1      17.710  15.390  36.680  1.00  0.00            
ATOM    108  O26 ACD     1      18.520  15.820  38.470  1.00  0.00            
ATOM    109  H52 ACD     1      19.010  16.570  38.120  1.00  0.00            
ATOM    110  C32 ACD     1      16.460  16.840  37.780  1.00  0.00            
ATOM    111  H53 ACD     1      16.040  17.040  38.770  1.00  0.00            
ATOM    112  O27 ACD     1      17.220  17.900  37.260  1.00  0.00            
ATOM    113  H54 ACD     1      17.030  17.930  36.320  1.00  0.00            
ATOM    114  C33 ACD     1      15.320  16.540  36.710  1.00  0.00            
ATOM    115  H55 ACD     1      14.660  17.420  36.710  1.00  0.00            
ATOM    116  O28 ACD     1      15.730  16.370  35.410  1.00  0.00            
ATOM    117  C34 ACD     1      14.960  16.790  34.290  1.00  0.00            
ATOM    118  H56 ACD     1      13.910  17.100  34.430  1.00  0.00            
ATOM    119  C35 ACD     1      15.800  18.010  33.820  1.00  0.00            
ATOM    120  H57 ACD     1      16.850  17.700  33.760  1.00  0.00            
ATOM    121  O29 ACD     1      15.780  19.030  34.810  1.00  0.00            
ATOM    122  H58 ACD     1      16.540  19.580  34.600  1.00  0.00            
ATOM    123  C36 ACD     1      15.480  18.380  32.420  1.00  0.00            
ATOM    124  H59 ACD     1      14.490  18.840  32.320  1.00  0.00            
ATOM    125  O30 ACD     1      16.390  19.300  31.850  1.00  0.00            
ATOM    126  H60 ACD     1      17.120  18.750  31.560  1.00  0.00            
ATOM    127  O1  HF3     2      17.010  11.980  35.100  1.00  0.00            
ATOM    128  S1  HF3     2      17.630  12.320  33.850  1.00  0.00            
ATOM    129  O2  HF3     2      16.720  12.940  32.960  1.00  0.00            
ATOM    130  O3  HF3     2      18.440  11.240  33.300  1.00  0.00            
ATOM    131  C1  HF3     2      18.700  13.600  34.490  1.00  0.00            
ATOM    132  C2  HF3     2      19.650  13.330  35.450  1.00  0.00            
ATOM    133  C3  HF3     2      20.410  14.270  36.110  1.00  0.00            
ATOM    134  C4  HF3     2      20.190  15.640  35.790  1.00  0.00            
ATOM    135  C5  HF3     2      20.750  16.710  36.520  1.00  0.00            
ATOM    136  C6  HF3     2      20.620  18.070  36.150  1.00  0.00            
ATOM    137  C7  HF3     2      19.910  18.330  34.960  1.00  0.00            
ATOM    138  S2  HF3     2      19.740  19.960  34.130  1.00  0.00            
ATOM    139  O4  HF3     2      20.410  19.620  32.850  1.00  0.00            
ATOM    140  O5  HF3     2      20.440  20.870  34.970  1.00  0.00            
ATOM    141  O6  HF3     2      18.270  20.150  34.090  1.00  0.00            
ATOM    142  C8  HF3     2      19.340  17.280  34.230  1.00  0.00            
ATOM    143  C9  HF3     2      19.340  15.950  34.700  1.00  0.00            
ATOM    144  C10 HF3     2      18.630  14.960  34.050  1.00  0.00            
ATOM    145  H1  HF3     2      19.690  12.290  35.770  1.00  0.00            
ATOM    146  H2  HF3     2      21.120  13.860  36.820  1.00  0.00            
ATOM    147  H3  HF3     2      21.430  16.530  37.350  1.00  0.00            
ATOM    148  H4  HF3     2      21.060  18.860  36.750  1.00  0.00            
ATOM    149  H5  HF3     2      18.820  17.530  33.310  1.00  0.00            
ATOM    150  H6  HF3     2      18.020  15.250  33.200  1.00  0.00            
TER
ENDMDL
MODEL        1
ATOM      1  H1  ACD     1      13.960  21.040  20.400  1.00  0.00            
ATOM      2  O1  ACD     1      14.750  21.030  19.850  1.00  0.00            
ATOM      3  C1  ACD     1      15.340  19.760  19.730  1.00  0.00            
ATOM      4  H2  ACD     1      16.180  19.650  20.440  1.00  0.00            
ATOM      5  H3  ACD     1      15.630  19.500  18.710  1.00  0.00            
ATOM      6  C2  ACD     1      14.280  18.770  20.100  1.00  0.00            
ATOM      7  H4  ACD     1      13.770  19.250  20.940  1.00  0.00            
ATOM      8  O2  ACD     1      13.300  18.670  19.140  1.00  0.00            
ATOM      9  C3  ACD     1      12.220  17.850  19.530  1.00  0.00            
ATOM     10  H5  ACD     1      11.510  17.840  18.690  1.00  0.00            
ATOM     11  O3  ACD     1      11.580  18.530  20.630  1.00  0.00            
ATOM     12  C4  ACD     1      10.200  18.890  20.440  1.00  0.00            
ATOM     13  H6  ACD     1       9.740  18.380  19.580  1.00  0.00            
ATOM     14  C5  ACD     1       9.590  18.450  21.790  1.00  0.00            
ATOM     15  H7  ACD     1       9.990  19.080  22.590  1.00  0.00            
ATOM     16  O4  ACD     1       9.780  17.060  22.110  1.00  0.00            
ATOM     17  H8  ACD     1       9.480  16.970  23.020  1.00  0.00            
ATOM     18  C6  ACD     1       8.060  18.810  21.780  1.00  0.00            
ATOM     19  H9  ACD     1       7.610  18.170  21.010  1.00  0.00            
ATOM     20  O5  ACD     1       7.480  18.460  22.980  1.00  0.00            
ATOM     21  H10 ACD     1       7.440  19.320  23.420  1.00  0.00            
ATOM     22  C7  ACD     1       7.830  20.310  21.490  1.00  0.00            
ATOM     23  H11 ACD     1       6.770  20.510  21.300  1.00  0.00            
ATOM     24  O6  ACD     1       8.560  20.680  20.260  1.00  0.00            
ATOM     25  C8  ACD     1       9.980  20.380  20.310  1.00  0.00            
ATOM     26  H12 ACD     1      10.410  20.830  21.220  1.00  0.00            
ATOM     27  C9  ACD     1      10.600  21.020  19.010  1.00  0.00            
ATOM     28  H13 ACD     1      10.580  22.100  19.160  1.00  0.00            
ATOM     29  H14 ACD     1      11.670  20.800  19.120  1.00  0.00            
ATOM     30  O7  ACD     1      10.090  20.460  17.790  1.00  0.00            
ATOM     31  H15 ACD     1       9.180  20.780  17.720  1.00  0.00            
ATOM     32  O8  ACD     1       8.350  21.120  22.550  1.00  0.00            
ATOM     33  C10 ACD     1       7.630  22.230  22.940  1.00  0.00            
ATOM     34  H16 ACD     1       6.940  22.630  22.180  1.00  0.00            
ATOM     35  C11 ACD     1       6.860  21.740  24.170  1.00  0.00            
ATOM     36  H17 ACD     1       7.490  21.060  24.760  1.00  0.00            
ATOM     37  O9  ACD     1       5.640  21.140  23.760  1.00  0.00            
ATOM     38  H18 ACD     1       5.080  20.820  24.470  1.00  0.00            
ATOM     39  C12 ACD     1       6.590  22.930  25.170  1.00  0.00            
ATOM     40  H19 ACD     1       5.910  23.670  24.730  1.00  0.00            
ATOM     41  O10 ACD     1       6.040  22.430  26.440  1.00  0.00            
ATOM     42  H20 ACD     1       6.830  22.080  26.860  1.00  0.00            
ATOM     43  C13 ACD     1       7.830  23.770  25.470  1.00  0.00            
ATOM     44  H21 ACD     1       7.500  24.590  26.120  1.00  0.00            
ATOM     45  O11 ACD     1       8.270  24.240  24.200  1.00  0.00            
ATOM     46  C14 ACD     1       8.700  23.250  23.260  1.00  0.00            
ATOM     47  H22 ACD     1       9.520  22.790  23.820  1.00  0.00            
ATOM     48  C15 ACD     1       9.320  23.830  22.050  1.00  0.00            
ATOM     49  H23 ACD     1       9.640  23.040  21.340  1.00  0.00            
ATOM     50  H24 ACD     1       8.530  24.390  21.530  1.00  0.00            
ATOM     51  O12 ACD     1      10.480  24.640  22.440  1.00  0.00            
ATOM     52  H25 ACD     1      10.920  24.060  23.070  1.00  0.00            
ATOM     53  O13 ACD     1       8.730  22.940  26.200  1.00  0.00            
ATOM     54  C16 ACD     1       9.650  23.430  27.250  1.00  0.00            
ATOM     55  H26 ACD     1       9.180  24.260  27.790  1.00  0.00            
ATOM     56  C17 ACD     1       9.770  22.240  28.170  1.00  0.00            
ATOM     57  H27 ACD     1      10.110  21.350  27.630  1.00  0.00            
ATOM     58  O14 ACD     1       8.540  21.900  28.810  1.00  0.00            
ATOM     59  H28 ACD     1       8.180  21.040  28.620  1.00  0.00            
ATOM     60  C18 ACD     1      10.920  22.420  29.200  1.00  0.00            
ATOM     61  H29 ACD     1      10.580  23.210  29.880  1.00  0.00            
ATOM     62  O15 ACD     1      11.240  21.130  29.800  1.00  0.00            
ATOM     63  H30 ACD     1      11.450  20.580  29.040  1.00  0.00            
ATOM     64  C19 ACD     1      12.160  22.780  28.450  1.00  0.00            
ATOM     65  H31 ACD     1      12.990  23.070  29.110  1.00  0.00            
ATOM     66  O16 ACD     1      12.030  23.980  27.710  1.00  0.00            
ATOM     67  C20 ACD     1      11.010  23.880  26.680  1.00  0.00            
ATOM     68  H32 ACD     1      11.320  23.110  25.960  1.00  0.00            
ATOM     69  C21 ACD     1      10.870  25.210  26.010  1.00  0.00            
ATOM     70  H33 ACD     1       9.980  25.300  25.380  1.00  0.00            
ATOM     71  H34 ACD     1      10.750  25.950  26.820  1.00  0.00            
ATOM     72  O17 ACD     1      12.080  25.490  25.270  1.00  0.00            
ATOM     73  H35 ACD     1      12.200  24.980  24.470  1.00  0.00            
ATOM     74  O18 ACD     1      12.650  21.740  27.600  1.00  0.00            
ATOM     75  C22 ACD     1      13.720  20.910  28.020  1.00  0.00            
ATOM     76  H36 ACD     1      13.980  21.020  29.080  1.00  0.00            
ATOM     77  C23 ACD     1      13.340  19.460  27.690  1.00  0.00            
ATOM     78  H37 ACD     1      13.220  19.360  26.600  1.00  0.00            
ATOM     79  O19 ACD     1      12.070  19.070  28.270  1.00  0.00            
ATOM     80  H38 ACD     1      11.970  18.120  28.140  1.00  0.00            
ATOM     81  C24 ACD     1      14.560  18.550  27.970  1.00  0.00            
ATOM     82  H39 ACD     1      14.830  18.700  29.020  1.00  0.00            
ATOM     83  O20 ACD     1      14.260  17.190  27.710  1.00  0.00            
ATOM     84  H40 ACD     1      14.530  17.160  26.780  1.00  0.00            
ATOM     85  C25 ACD     1      15.750  18.960  27.070  1.00  0.00            
ATOM     86  H41 ACD     1      16.580  18.320  27.390  1.00  0.00            
ATOM     87  O21 ACD     1      16.020  20.320  27.310  1.00  0.00            
ATOM     88  C26 ACD     1      14.930  21.220  27.080  1.00  0.00            
ATOM     89  H42 ACD     1      14.580  20.920  26.090  1.00  0.00            
ATOM     90  C27 ACD     1      15.350  22.690  27.050  1.00  0.00            
ATOM     91  H43 ACD     1      14.520  23.250  27.510  1.00  0.00            
ATOM     92  H44 ACD     1      16.210  22.820  27.720  1.00  0.00            
ATOM     93  O22 ACD     1      15.660  23.150  25.690  1.00  0.00            
ATOM     94  H45 ACD     1      15.120  22.610  25.110  1.00  0.00            
ATOM     95  O23 ACD     1      15.500  18.530  25.780  1.00  0.00            
ATOM     96  C28 ACD     1      16.570  18.100  24.980  1.00  0.00            
ATOM     97  H46 ACD     1      17.470  17.990  25.600  1.00  0.00            
ATOM     98  C29 ACD     1      16.780  19.200  23.910  1.00  0.00            
ATOM     99  H47 ACD     1      15.770  19.560  23.670  1.00  0.00            
ATOM    100  O24 ACD     1      17.390  18.700  22.710  1.00  0.00            
ATOM    101  C30 ACD     1      17.560  20.400  24.330  1.00  0.00            
ATOM    102  H48 ACD     1      17.780  21.080  23.500  1.00  0.00            
ATOM    103  H49 ACD     1      16.980  21.020  25.030  1.00  0.00            
ATOM    104  O25 ACD     1      18.780  19.970  24.890  1.00  0.00            
ATOM    105  H50 ACD     1      19.270  19.520  24.190  1.00  0.00            
ATOM    106  C31 ACD     1      16.180  16.720  24.420  1.00  0.00            
ATOM    107  H51 ACD     1      15.210  16.670  23.910  1.00  0.00            
ATOM    108  O26 ACD     1      16.210  15.760  25.490  1.00  0.00            
ATOM    109  H52 ACD     1      17.110  15.670  25.810  1.00  0.00            
ATOM    110  C32 ACD     1      16.950  16.410  23.210  1.00  0.00            
ATOM    111  H53 ACD     1      18.010  16.370  23.500  1.00  0.00            
ATOM    112  O27 ACD     1      16.460  15.320  22.560  1.00  0.00            
ATOM    113  H54 ACD     1      16.820  14.560  23.030  1.00  0.00            
ATOM    114  C33 ACD     1      16.780  17.500  22.150  1.00  0.00            
ATOM    115  H55 ACD     1      17.230  17.370  21.170  1.00  0.00            
ATOM    116  O28 ACD     1      15.400  17.690  21.870  1.00  0.00            
ATOM    117  C34 ACD     1      14.780  17.430  20.640  1.00  0.00            
ATOM    118  H56 ACD     1      15.520  17.010  19.950  1.00  0.00            
ATOM    119  C35 ACD     1      13.670  16.430  20.930  1.00  0.00            
ATOM    120  H57 ACD     1      13.180  16.700  21.870  1.00  0.00            
ATOM    121  O29 ACD     1      14.290  15.150  21.020  1.00  0.00            
ATOM    122  H58 ACD     1      14.900  15.190  21.770  1.00  0.00            
ATOM    123  C36 ACD     1      12.560  16.460  19.870  1.00  0.00            
ATOM    124  H59 ACD     1      12.930  15.940  18.980  1.00  0.00            
ATOM    125  O30 ACD     1      11.470  15.820  20.420  1.00  0.00            
ATOM    126  H60 ACD     1      11.130  16.360  21.140  1.00  0.00            
ATOM    127  O1  HF3     2      12.950  21.680  21.720  1.00  0.00            
ATOM    128  S1  HF3     2      13.060  21.900  23.160  1.00  0.00            
ATOM    129  O2  HF3     2      12.290  23.020  23.660  1.00  0.00            
ATOM    130  O3  HF3     2      14.460  21.890  23.640  1.00  0.00            
ATOM    131  C1  HF3     2      12.270  20.470  23.880  1.00  0.00            
ATOM    132  C2  HF3     2      12.890  19.170  23.750  1.00  0.00            
ATOM    133  C3  HF3     2      12.440  17.970  24.450  1.00  0.00            
ATOM    134  C4  HF3     2      11.200  18.070  25.120  1.00  0.00            
ATOM    135  C5  HF3     2      10.820  16.990  25.950  1.00  0.00            
ATOM    136  C6  HF3     2       9.670  17.070  26.790  1.00  0.00            
ATOM    137  C7  HF3     2       8.980  18.290  26.820  1.00  0.00            
ATOM    138  S2  HF3     2       7.490  18.370  27.830  1.00  0.00            
ATOM    139  O4  HF3     2       7.760  17.580  29.000  1.00  0.00            
ATOM    140  O5  HF3     2       6.550  17.860  26.880  1.00  0.00            
ATOM    141  O6  HF3     2       7.300  19.780  28.030  1.00  0.00            
ATOM    142  C8  HF3     2       9.430  19.420  26.140  1.00  0.00            
ATOM    143  C9  HF3     2      10.610  19.360  25.360  1.00  0.00            
ATOM    144  C10 HF3     2      11.120  20.490  24.700  1.00  0.00            
ATOM    145  H1  HF3     2      13.770  19.060  23.120  1.00  0.00            
ATOM    146  H2  HF3     2      13.060  17.080  24.430  1.00  0.00            
ATOM    147  H3  HF3     2      11.340  16.040  25.800  1.00  0.00            
ATOM    148  H4  HF3     2       9.450  16.180  27.370  1.00  0.00            
ATOM    149  H5  HF3     2       8.990  20.400  26.300  1.00  0.00            
ATOM    150  H6  HF3     2      10.610  21.440  24.760  1.00  0.00            
TER
ENDMDL
MODEL        1
ATOM      1  H1  ACD     1       1.930  18.750  32.690  1.00  0.00            
ATOM      2  O1  ACD     1       2.680  19.160  32.250  1.00  0.00            
ATOM      3  C1  ACD     1       3.890  18.470  32.610  1.00  0.00            
ATOM      4  H2  ACD     1       4.040  18.520  33.700  1.00  0.00            
ATOM      5  H3  ACD     1       4.730  19.020  32.170  1.00  0.00            
ATOM      6  C2  ACD     1       3.850  16.970  32.150  1.00  0.00            
ATOM      7  H4  ACD     1       4.840  16.510  32.290  1.00  0.00            
ATOM      8  O2  ACD     1       2.990  16.350  33.060  1.00  0.00            
ATOM      9  C3  ACD     1       2.780  15.000  32.910  1.00  0.00            
ATOM     10  H5  ACD     1       2.310  14.690  33.850  1.00  0.00            
ATOM     11  O3  ACD     1       3.930  14.170  32.720  1.00  0.00            
ATOM     12  C4  ACD     1       3.960  12.930  33.410  1.00  0.00            
ATOM     13  H6  ACD     1       3.040  12.670  33.950  1.00  0.00            
ATOM     14  C5  ACD     1       4.190  11.790  32.380  1.00  0.00            
ATOM     15  H7  ACD     1       5.130  11.940  31.820  1.00  0.00            
ATOM     16  O4  ACD     1       3.070  11.650  31.470  1.00  0.00            
ATOM     17  H8  ACD     1       3.340  10.980  30.830  1.00  0.00            
ATOM     18  C6  ACD     1       4.300  10.500  33.160  1.00  0.00            
ATOM     19  H9  ACD     1       3.310  10.170  33.520  1.00  0.00            
ATOM     20  O5  ACD     1       4.660   9.450  32.310  1.00  0.00            
ATOM     21  H10 ACD     1       5.550   9.700  32.040  1.00  0.00            
ATOM     22  C7  ACD     1       5.460  10.570  34.160  1.00  0.00            
ATOM     23  H11 ACD     1       5.570   9.650  34.750  1.00  0.00            
ATOM     24  O6  ACD     1       5.150  11.580  35.080  1.00  0.00            
ATOM     25  C8  ACD     1       5.070  12.890  34.470  1.00  0.00            
ATOM     26  H12 ACD     1       5.920  13.060  33.790  1.00  0.00            
ATOM     27  C9  ACD     1       4.950  14.060  35.470  1.00  0.00            
ATOM     28  H13 ACD     1       4.990  14.990  34.890  1.00  0.00            
ATOM     29  H14 ACD     1       4.020  13.940  36.040  1.00  0.00            
ATOM     30  O7  ACD     1       6.100  14.200  36.380  1.00  0.00            
ATOM     31  H15 ACD     1       6.870  14.400  35.840  1.00  0.00            
ATOM     32  O8  ACD     1       6.740  10.770  33.520  1.00  0.00            
ATOM     33  C10 ACD     1       7.840   9.990  33.980  1.00  0.00            
ATOM     34  H16 ACD     1       7.540   9.260  34.740  1.00  0.00            
ATOM     35  C11 ACD     1       8.300   9.320  32.720  1.00  0.00            
ATOM     36  H17 ACD     1       8.630  10.090  32.020  1.00  0.00            
ATOM     37  O9  ACD     1       7.280   8.420  32.140  1.00  0.00            
ATOM     38  H18 ACD     1       7.220   7.740  32.810  1.00  0.00            
ATOM     39  C12 ACD     1       9.630   8.550  32.960  1.00  0.00            
ATOM     40  H19 ACD     1       9.440   7.740  33.680  1.00  0.00            
ATOM     41  O10 ACD     1      10.210   8.130  31.700  1.00  0.00            
ATOM     42  H20 ACD     1      10.460   8.990  31.330  1.00  0.00            
ATOM     43  C13 ACD     1      10.660   9.470  33.560  1.00  0.00            
ATOM     44  H21 ACD     1      11.520   8.830  33.810  1.00  0.00            
ATOM     45  O11 ACD     1      10.150  10.170  34.690  1.00  0.00            
ATOM     46  C14 ACD     1       8.900  10.940  34.550  1.00  0.00            
ATOM     47  H22 ACD     1       9.150  11.770  33.870  1.00  0.00            
ATOM     48  C15 ACD     1       8.520  11.620  35.850  1.00  0.00            
ATOM     49  H23 ACD     1       7.510  12.050  35.800  1.00  0.00            
ATOM     50  H24 ACD     1       8.580  10.840  36.620  1.00  0.00            
ATOM     51  O12 ACD     1       9.500  12.630  36.090  1.00  0.00            
ATOM     52  H25 ACD     1       9.070  13.460  35.850  1.00  0.00            
ATOM     53  O13 ACD     1      11.100  10.410  32.550  1.00  0.00            
ATOM     54  C16 ACD     1      12.420  11.050  32.680  1.00  0.00            
ATOM     55  H26 ACD     1      13.170  10.430  33.190  1.00  0.00            
ATOM     56  C17 ACD     1      12.950  11.300  31.260  1.00  0.00            
ATOM     57  H27 ACD     1      12.120  11.580  30.610  1.00  0.00            
ATOM     58  O14 ACD     1      13.540  10.080  30.790  1.00  0.00            
ATOM     59  H28 ACD     1      13.100   9.730  30.010  1.00  0.00            
ATOM     60  C18 ACD     1      13.980  12.420  31.280  1.00  0.00            
ATOM     61  H29 ACD     1      14.900  12.210  31.840  1.00  0.00            
ATOM     62  O15 ACD     1      14.370  12.720  29.940  1.00  0.00            
ATOM     63  H30 ACD     1      14.730  11.960  29.470  1.00  0.00            
ATOM     64  C19 ACD     1      13.360  13.670  31.910  1.00  0.00            
ATOM     65  H31 ACD     1      14.060  14.510  31.980  1.00  0.00            
ATOM     66  O16 ACD     1      13.330  13.250  33.240  1.00  0.00            
ATOM     67  C20 ACD     1      12.390  12.300  33.640  1.00  0.00            
ATOM     68  H32 ACD     1      11.400  12.760  33.820  1.00  0.00            
ATOM     69  C21 ACD     1      12.890  11.860  35.040  1.00  0.00            
ATOM     70  H33 ACD     1      12.270  11.090  35.520  1.00  0.00            
ATOM     71  H34 ACD     1      13.920  11.470  34.960  1.00  0.00            
ATOM     72  O17 ACD     1      12.840  13.020  35.900  1.00  0.00            
ATOM     73  H35 ACD     1      13.480  13.620  35.500  1.00  0.00            
ATOM     74  O18 ACD     1      12.090  14.110  31.410  1.00  0.00            
ATOM     75  C22 ACD     1      12.150  15.160  30.530  1.00  0.00            
ATOM     76  H36 ACD     1      13.220  15.330  30.380  1.00  0.00            
ATOM     77  C23 ACD     1      11.370  14.680  29.220  1.00  0.00            
ATOM     78  H37 ACD     1      10.360  14.370  29.530  1.00  0.00            
ATOM     79  O19 ACD     1      12.020  13.590  28.560  1.00  0.00            
ATOM     80  H38 ACD     1      12.900  13.330  28.870  1.00  0.00            
ATOM     81  C24 ACD     1      11.140  15.860  28.300  1.00  0.00            
ATOM     82  H39 ACD     1      12.100  16.180  27.860  1.00  0.00            
ATOM     83  O20 ACD     1      10.280  15.450  27.250  1.00  0.00            
ATOM     84  H40 ACD     1      10.430  14.530  27.000  1.00  0.00            
ATOM     85  C25 ACD     1      10.470  17.000  29.110  1.00  0.00            
ATOM     86  H41 ACD     1      10.380  17.920  28.540  1.00  0.00            
ATOM     87  O21 ACD     1      11.330  17.310  30.190  1.00  0.00            
ATOM     88  C26 ACD     1      11.510  16.290  31.210  1.00  0.00            
ATOM     89  H42 ACD     1      10.530  15.910  31.520  1.00  0.00            
ATOM     90  C27 ACD     1      12.260  16.830  32.430  1.00  0.00            
ATOM     91  H43 ACD     1      12.510  15.940  33.020  1.00  0.00            
ATOM     92  H44 ACD     1      13.200  17.350  32.200  1.00  0.00            
ATOM     93  O22 ACD     1      11.400  17.700  33.180  1.00  0.00            
ATOM     94  H45 ACD     1      10.540  17.260  33.230  1.00  0.00            
ATOM     95  O23 ACD     1       9.170  16.610  29.600  1.00  0.00            
ATOM     96  C28 ACD     1       8.070  17.530  29.240  1.00  0.00            
ATOM     97  H46 ACD     1       8.520  18.480  28.940  1.00  0.00            
ATOM     98  C29 ACD     1       7.320  17.790  30.510  1.00  0.00            
ATOM     99  H47 ACD     1       7.070  16.890  31.090  1.00  0.00            
ATOM    100  O24 ACD     1       6.100  18.420  30.120  1.00  0.00            
ATOM    101  C30 ACD     1       8.110  18.740  31.380  1.00  0.00            
ATOM    102  H48 ACD     1       9.110  18.340  31.560  1.00  0.00            
ATOM    103  H49 ACD     1       8.340  19.620  30.770  1.00  0.00            
ATOM    104  O25 ACD     1       7.380  19.050  32.590  1.00  0.00            
ATOM    105  H50 ACD     1       7.200  18.250  33.080  1.00  0.00            
ATOM    106  C31 ACD     1       7.310  16.800  28.140  1.00  0.00            
ATOM    107  H51 ACD     1       7.240  15.730  28.400  1.00  0.00            
ATOM    108  O26 ACD     1       8.040  16.750  26.910  1.00  0.00            
ATOM    109  H52 ACD     1       8.830  16.250  27.110  1.00  0.00            
ATOM    110  C32 ACD     1       5.950  17.360  27.950  1.00  0.00            
ATOM    111  H53 ACD     1       6.160  18.260  27.350  1.00  0.00            
ATOM    112  O27 ACD     1       5.110  16.520  27.110  1.00  0.00            
ATOM    113  H54 ACD     1       4.850  15.660  27.470  1.00  0.00            
ATOM    114  C33 ACD     1       5.240  17.760  29.240  1.00  0.00            
ATOM    115  H55 ACD     1       4.410  18.410  28.930  1.00  0.00            
ATOM    116  O28 ACD     1       4.720  16.600  29.850  1.00  0.00            
ATOM    117  C34 ACD     1       3.490  16.750  30.610  1.00  0.00            
ATOM    118  H56 ACD     1       2.970  17.640  30.260  1.00  0.00            
ATOM    119  C35 ACD     1       2.610  15.530  30.440  1.00  0.00            
ATOM    120  H57 ACD     1       3.350  14.790  30.090  1.00  0.00            
ATOM    121  O29 ACD     1       1.660  15.820  29.340  1.00  0.00            
ATOM    122  H58 ACD     1       0.910  16.340  29.650  1.00  0.00            
ATOM    123  C36 ACD     1       1.870  15.010  31.680  1.00  0.00            
ATOM    124  H59 ACD     1       1.050  15.710  31.880  1.00  0.00            
ATOM    125  O30 ACD     1       1.320  13.680  31.440  1.00  0.00            
ATOM    126  H60 ACD     1       2.090  13.100  31.480  1.00  0.00            
ATOM    127  O1  HF3     2       9.430  16.290  33.550  1.00  0.00            
ATOM    128  S1  HF3     2       8.160  15.520  33.660  1.00  0.00            
ATOM    129  O2  HF3     2       6.990  16.350  33.500  1.00  0.00            
ATOM    130  O3  HF3     2       8.140  14.650  34.800  1.00  0.00            
ATOM    131  C1  HF3     2       8.140  14.420  32.180  1.00  0.00            
ATOM    132  C2  HF3     2       9.220  13.520  32.040  1.00  0.00            
ATOM    133  C3  HF3     2       9.170  12.540  31.050  1.00  0.00            
ATOM    134  C4  HF3     2       8.110  12.620  30.040  1.00  0.00            
ATOM    135  C5  HF3     2       8.200  11.810  28.880  1.00  0.00            
ATOM    136  C6  HF3     2       7.180  11.900  27.940  1.00  0.00            
ATOM    137  C7  HF3     2       6.110  12.730  28.180  1.00  0.00            
ATOM    138  S2  HF3     2       4.910  12.840  26.870  1.00  0.00            
ATOM    139  O4  HF3     2       4.240  11.550  26.960  1.00  0.00            
ATOM    140  O5  HF3     2       5.730  12.790  25.640  1.00  0.00            
ATOM    141  O6  HF3     2       4.170  14.070  27.180  1.00  0.00            
ATOM    142  C8  HF3     2       6.020  13.590  29.260  1.00  0.00            
ATOM    143  C9  HF3     2       6.970  13.480  30.220  1.00  0.00            
ATOM    144  C10 HF3     2       7.010  14.350  31.320  1.00  0.00            
ATOM    145  H1  HF3     2      10.060  13.650  32.720  1.00  0.00            
ATOM    146  H2  HF3     2       9.980  11.830  30.880  1.00  0.00            
ATOM    147  H3  HF3     2       9.060  11.190  28.660  1.00  0.00            
ATOM    148  H4  HF3     2       7.250  11.340  27.020  1.00  0.00            
ATOM    149  H5  HF3     2       5.220  14.320  29.330  1.00  0.00            
ATOM    150  H6  HF3     2       6.230  15.090  31.440  1.00  0.00            
TER
ENDMDL
MODEL        1
ATOM      1  H1  ACD     1      -1.500  10.040  25.620  1.00  0.00            
ATOM      2  O1  ACD     1      -0.820   9.400  25.860  1.00  0.00            
ATOM      3  C1  ACD     1       0.380   9.690  25.160  1.00  0.00            
ATOM      4  H2  ACD     1       0.750  10.630  25.580  1.00  0.00            
ATOM      5  H3  ACD     1       0.180   9.960  24.110  1.00  0.00            
ATOM      6  C2  ACD     1       1.460   8.580  25.130  1.00  0.00            
ATOM      7  H4  ACD     1       1.580   8.400  26.200  1.00  0.00            
ATOM      8  O2  ACD     1       1.030   7.360  24.480  1.00  0.00            
ATOM      9  C3  ACD     1       1.900   6.440  23.960  1.00  0.00            
ATOM     10  H5  ACD     1       1.310   5.720  23.390  1.00  0.00            
ATOM     11  O3  ACD     1       2.700   5.750  25.020  1.00  0.00            
ATOM     12  C4  ACD     1       2.950   4.320  24.960  1.00  0.00            
ATOM     13  H6  ACD     1       2.620   3.910  23.990  1.00  0.00            
ATOM     14  C5  ACD     1       4.470   4.090  24.930  1.00  0.00            
ATOM     15  H7  ACD     1       4.910   4.790  25.650  1.00  0.00            
ATOM     16  O4  ACD     1       4.970   4.630  23.720  1.00  0.00            
ATOM     17  H8  ACD     1       5.920   4.490  23.800  1.00  0.00            
ATOM     18  C6  ACD     1       4.840   2.640  25.200  1.00  0.00            
ATOM     19  H9  ACD     1       4.640   2.070  24.270  1.00  0.00            
ATOM     20  O5  ACD     1       6.210   2.500  25.650  1.00  0.00            
ATOM     21  H10 ACD     1       6.220   1.890  26.400  1.00  0.00            
ATOM     22  C7  ACD     1       3.980   1.920  26.270  1.00  0.00            
ATOM     23  H11 ACD     1       4.130   0.840  26.270  1.00  0.00            
ATOM     24  O6  ACD     1       2.620   2.130  26.010  1.00  0.00            
ATOM     25  C8  ACD     1       2.240   3.540  26.070  1.00  0.00            
ATOM     26  H12 ACD     1       2.610   3.930  27.020  1.00  0.00            
ATOM     27  C9  ACD     1       0.700   3.620  25.920  1.00  0.00            
ATOM     28  H13 ACD     1       0.470   4.700  25.940  1.00  0.00            
ATOM     29  H14 ACD     1       0.430   3.210  24.940  1.00  0.00            
ATOM     30  O7  ACD     1       0.070   2.990  27.050  1.00  0.00            
ATOM     31  H15 ACD     1       0.410   3.400  27.850  1.00  0.00            
ATOM     32  O8  ACD     1       4.230   2.430  27.640  1.00  0.00            
ATOM     33  C10 ACD     1       4.270   1.480  28.690  1.00  0.00            
ATOM     34  H16 ACD     1       3.980   0.480  28.350  1.00  0.00            
ATOM     35  C11 ACD     1       5.730   1.480  29.050  1.00  0.00            
ATOM     36  H17 ACD     1       6.100   2.510  29.130  1.00  0.00            
ATOM     37  O9  ACD     1       6.550   0.830  28.070  1.00  0.00            
ATOM     38  H18 ACD     1       7.480   0.770  28.290  1.00  0.00            
ATOM     39  C12 ACD     1       5.870   0.750  30.430  1.00  0.00            
ATOM     40  H19 ACD     1       5.550  -0.300  30.370  1.00  0.00            
ATOM     41  O10 ACD     1       7.220   0.900  30.820  1.00  0.00            
ATOM     42  H20 ACD     1       7.690   1.670  30.500  1.00  0.00            
ATOM     43  C13 ACD     1       4.930   1.340  31.500  1.00  0.00            
ATOM     44  H21 ACD     1       5.100   0.900  32.490  1.00  0.00            
ATOM     45  O11 ACD     1       3.550   1.240  31.110  1.00  0.00            
ATOM     46  C14 ACD     1       3.340   1.920  29.880  1.00  0.00            
ATOM     47  H22 ACD     1       3.560   2.980  30.080  1.00  0.00            
ATOM     48  C15 ACD     1       1.900   1.770  29.420  1.00  0.00            
ATOM     49  H23 ACD     1       1.940   1.910  28.330  1.00  0.00            
ATOM     50  H24 ACD     1       1.650   0.710  29.580  1.00  0.00            
ATOM     51  O12 ACD     1       0.950   2.560  30.150  1.00  0.00            
ATOM     52  H25 ACD     1       1.290   3.460  30.250  1.00  0.00            
ATOM     53  O13 ACD     1       5.340   2.680  31.720  1.00  0.00            
ATOM     54  C16 ACD     1       5.150   3.320  33.010  1.00  0.00            
ATOM     55  H26 ACD     1       5.010   2.590  33.820  1.00  0.00            
ATOM     56  C17 ACD     1       6.600   3.910  33.290  1.00  0.00            
ATOM     57  H27 ACD     1       7.090   4.210  32.360  1.00  0.00            
ATOM     58  O14 ACD     1       7.430   2.870  33.810  1.00  0.00            
ATOM     59  H28 ACD     1       7.330   2.040  33.340  1.00  0.00            
ATOM     60  C18 ACD     1       6.560   5.140  34.190  1.00  0.00            
ATOM     61  H29 ACD     1       6.340   4.770  35.200  1.00  0.00            
ATOM     62  O15 ACD     1       7.780   5.930  34.160  1.00  0.00            
ATOM     63  H30 ACD     1       7.750   6.400  33.330  1.00  0.00            
ATOM     64  C19 ACD     1       5.410   6.060  33.760  1.00  0.00            
ATOM     65  H31 ACD     1       5.320   6.930  34.420  1.00  0.00            
ATOM     66  O16 ACD     1       4.240   5.320  33.960  1.00  0.00            
ATOM     67  C20 ACD     1       3.980   4.360  32.950  1.00  0.00            
ATOM     68  H32 ACD     1       3.870   4.850  31.970  1.00  0.00            
ATOM     69  C21 ACD     1       2.660   3.700  33.220  1.00  0.00            
ATOM     70  H33 ACD     1       2.590   2.810  32.590  1.00  0.00            
ATOM     71  H34 ACD     1       2.760   3.480  34.290  1.00  0.00            
ATOM     72  O17 ACD     1       1.520   4.620  32.990  1.00  0.00            
ATOM     73  H35 ACD     1       1.580   4.900  32.070  1.00  0.00            
ATOM     74  O18 ACD     1       5.630   6.490  32.420  1.00  0.00            
ATOM     75  C22 ACD     1       5.840   7.890  32.320  1.00  0.00            
ATOM     76  H36 ACD     1       6.210   8.270  33.280  1.00  0.00            
ATOM     77  C23 ACD     1       6.980   8.070  31.350  1.00  0.00            
ATOM     78  H37 ACD     1       6.810   7.510  30.420  1.00  0.00            
ATOM     79  O19 ACD     1       8.220   7.580  31.880  1.00  0.00            
ATOM     80  H38 ACD     1       8.820   7.540  31.130  1.00  0.00            
ATOM     81  C24 ACD     1       7.170   9.540  31.000  1.00  0.00            
ATOM     82  H39 ACD     1       7.630  10.000  31.880  1.00  0.00            
ATOM     83  O20 ACD     1       8.070   9.630  29.930  1.00  0.00            
ATOM     84  H40 ACD     1       7.500   9.860  29.180  1.00  0.00            
ATOM     85  C25 ACD     1       5.870  10.240  30.580  1.00  0.00            
ATOM     86  H41 ACD     1       6.120  11.300  30.540  1.00  0.00            
ATOM     87  O21 ACD     1       4.910  10.040  31.630  1.00  0.00            
ATOM     88  C26 ACD     1       4.610   8.590  31.860  1.00  0.00            
ATOM     89  H42 ACD     1       4.270   8.100  30.930  1.00  0.00            
ATOM     90  C27 ACD     1       3.440   8.510  32.820  1.00  0.00            
ATOM     91  H43 ACD     1       2.540   9.000  32.430  1.00  0.00            
ATOM     92  H44 ACD     1       3.160   7.470  33.010  1.00  0.00            
ATOM     93  O22 ACD     1       3.710   9.200  34.050  1.00  0.00            
ATOM     94  H45 ACD     1       2.900   9.300  34.550  1.00  0.00            
ATOM     95  O23 ACD     1       5.330   9.760  29.390  1.00  0.00            
ATOM     96  C28 ACD     1       4.650  10.650  28.530  1.00  0.00            
ATOM     97  H46 ACD     1       4.740  11.690  28.880  1.00  0.00            
ATOM     98  C29 ACD     1       3.150  10.330  28.230  1.00  0.00            
ATOM     99  H47 ACD     1       3.010   9.290  27.920  1.00  0.00            
ATOM    100  O24 ACD     1       2.740  11.090  27.140  1.00  0.00            
ATOM    101  C30 ACD     1       2.260  10.650  29.430  1.00  0.00            
ATOM    102  H48 ACD     1       2.760  10.350  30.360  1.00  0.00            
ATOM    103  H49 ACD     1       2.290  11.740  29.560  1.00  0.00            
ATOM    104  O25 ACD     1       0.960  10.090  29.350  1.00  0.00            
ATOM    105  H50 ACD     1       1.060   9.140  29.420  1.00  0.00            
ATOM    106  C31 ACD     1       5.490  10.630  27.260  1.00  0.00            
ATOM    107  H51 ACD     1       5.440   9.650  26.770  1.00  0.00            
ATOM    108  O26 ACD     1       6.870  10.870  27.460  1.00  0.00            
ATOM    109  H52 ACD     1       7.200  11.020  26.570  1.00  0.00            
ATOM    110  C32 ACD     1       4.890  11.530  26.140  1.00  0.00            
ATOM    111  H53 ACD     1       4.790  12.560  26.510  1.00  0.00            
ATOM    112  O27 ACD     1       5.670  11.460  24.900  1.00  0.00            
ATOM    113  H54 ACD     1       5.570  10.570  24.550  1.00  0.00            
ATOM    114  C33 ACD     1       3.480  10.990  25.920  1.00  0.00            
ATOM    115  H55 ACD     1       2.980  11.600  25.150  1.00  0.00            
ATOM    116  O28 ACD     1       3.620   9.690  25.410  1.00  0.00            
ATOM    117  C34 ACD     1       2.710   9.150  24.500  1.00  0.00            
ATOM    118  H56 ACD     1       2.430   9.930  23.770  1.00  0.00            
ATOM    119  C35 ACD     1       3.540   8.110  23.740  1.00  0.00            
ATOM    120  H57 ACD     1       4.030   7.540  24.540  1.00  0.00            
ATOM    121  O29 ACD     1       4.580   8.840  22.980  1.00  0.00            
ATOM    122  H58 ACD     1       5.120   8.110  22.660  1.00  0.00            
ATOM    123  C36 ACD     1       2.810   7.130  22.930  1.00  0.00            
ATOM    124  H59 ACD     1       2.130   7.700  22.270  1.00  0.00            
ATOM    125  O30 ACD     1       3.620   6.190  22.230  1.00  0.00            
ATOM    126  H60 ACD     1       4.130   5.670  22.860  1.00  0.00            
ATOM    127  O1  HF3     2       1.690   7.430  29.780  1.00  0.00            
ATOM    128  S1  HF3     2       2.000   6.060  29.370  1.00  0.00            
ATOM    129  O2  HF3     2       1.270   5.730  28.120  1.00  0.00            
ATOM    130  O3  HF3     2       2.010   5.030  30.390  1.00  0.00            
ATOM    131  C1  HF3     2       3.720   6.130  28.820  1.00  0.00            
ATOM    132  C2  HF3     2       3.930   6.840  27.660  1.00  0.00            
ATOM    133  C3  HF3     2       5.240   6.980  27.140  1.00  0.00            
ATOM    134  C4  HF3     2       6.300   6.340  27.810  1.00  0.00            
ATOM    135  C5  HF3     2       7.620   6.680  27.470  1.00  0.00            
ATOM    136  C6  HF3     2       8.700   5.960  28.090  1.00  0.00            
ATOM    137  C7  HF3     2       8.480   5.040  29.100  1.00  0.00            
ATOM    138  S2  HF3     2       9.860   4.020  29.640  1.00  0.00            
ATOM    139  O4  HF3     2       9.180   2.710  29.830  1.00  0.00            
ATOM    140  O5  HF3     2      10.190   4.580  30.890  1.00  0.00            
ATOM    141  O6  HF3     2      10.940   4.140  28.680  1.00  0.00            
ATOM    142  C8  HF3     2       7.140   4.850  29.580  1.00  0.00            
ATOM    143  C9  HF3     2       6.050   5.460  28.890  1.00  0.00            
ATOM    144  C10 HF3     2       4.730   5.340  29.330  1.00  0.00            
ATOM    145  H1  HF3     2       3.060   7.280  27.170  1.00  0.00            
ATOM    146  H2  HF3     2       5.460   7.610  26.290  1.00  0.00            
ATOM    147  H3  HF3     2       7.850   7.380  26.670  1.00  0.00            
ATOM    148  H4  HF3     2       9.720   6.110  27.750  1.00  0.00            
ATOM    149  H5  HF3     2       6.970   4.160  30.400  1.00  0.00            
ATOM    150  H6  HF3     2       4.610   4.740  30.230  1.00  0.00            
TER
ENDMDL
MODEL        1
ATOM      1  H1  ACD     1      14.500  -0.480  29.470  1.00  0.00            
ATOM      2  O1  ACD     1      13.620  -0.110  29.390  1.00  0.00            
ATOM      3  C1  ACD     1      13.670   1.000  28.470  1.00  0.00            
ATOM      4  H2  ACD     1      13.880   0.610  27.470  1.00  0.00            
ATOM      5  H3  ACD     1      14.480   1.720  28.660  1.00  0.00            
ATOM      6  C2  ACD     1      12.520   1.930  28.590  1.00  0.00            
ATOM      7  H4  ACD     1      11.560   1.430  28.410  1.00  0.00            
ATOM      8  O2  ACD     1      12.570   2.450  29.920  1.00  0.00            
ATOM      9  C3  ACD     1      11.920   3.670  30.290  1.00  0.00            
ATOM     10  H5  ACD     1      12.240   3.850  31.320  1.00  0.00            
ATOM     11  O3  ACD     1      10.490   3.440  30.160  1.00  0.00            
ATOM     12  C4  ACD     1       9.600   4.160  31.100  1.00  0.00            
ATOM     13  H6  ACD     1      10.110   4.810  31.820  1.00  0.00            
ATOM     14  C5  ACD     1       8.630   5.050  30.290  1.00  0.00            
ATOM     15  H7  ACD     1       8.160   4.360  29.570  1.00  0.00            
ATOM     16  O4  ACD     1       9.130   6.210  29.580  1.00  0.00            
ATOM     17  H8  ACD     1       8.370   6.650  29.190  1.00  0.00            
ATOM     18  C6  ACD     1       7.450   5.390  31.190  1.00  0.00            
ATOM     19  H9  ACD     1       7.900   6.020  31.970  1.00  0.00            
ATOM     20  O5  ACD     1       6.470   6.140  30.520  1.00  0.00            
ATOM     21  H10 ACD     1       5.870   5.540  30.070  1.00  0.00            
ATOM     22  C7  ACD     1       6.830   4.210  31.900  1.00  0.00            
ATOM     23  H11 ACD     1       6.130   4.580  32.650  1.00  0.00            
ATOM     24  O6  ACD     1       7.850   3.500  32.510  1.00  0.00            
ATOM     25  C8  ACD     1       8.910   2.980  31.780  1.00  0.00            
ATOM     26  H12 ACD     1       8.430   2.380  30.980  1.00  0.00            
ATOM     27  C9  ACD     1       9.750   2.070  32.660  1.00  0.00            
ATOM     28  H13 ACD     1      10.590   1.740  32.030  1.00  0.00            
ATOM     29  H14 ACD     1      10.190   2.530  33.550  1.00  0.00            
ATOM     30  O7  ACD     1       9.090   0.820  33.020  1.00  0.00            
ATOM     31  H15 ACD     1       8.690   0.400  32.250  1.00  0.00            
ATOM     32  O8  ACD     1       6.120   3.410  30.940  1.00  0.00            
ATOM     33  C10 ACD     1       4.790   3.060  31.290  1.00  0.00            
ATOM     34  H16 ACD     1       4.490   3.580  32.210  1.00  0.00            
ATOM     35  C11 ACD     1       3.820   3.630  30.230  1.00  0.00            
ATOM     36  H17 ACD     1       4.160   3.230  29.270  1.00  0.00            
ATOM     37  O9  ACD     1       3.850   5.080  30.220  1.00  0.00            
ATOM     38  H18 ACD     1       3.440   5.380  29.400  1.00  0.00            
ATOM     39  C12 ACD     1       2.440   3.110  30.480  1.00  0.00            
ATOM     40  H19 ACD     1       2.050   3.500  31.430  1.00  0.00            
ATOM     41  O10 ACD     1       1.550   3.530  29.490  1.00  0.00            
ATOM     42  H20 ACD     1       1.320   2.720  29.030  1.00  0.00            
ATOM     43  C13 ACD     1       2.460   1.630  30.530  1.00  0.00            
ATOM     44  H21 ACD     1       1.480   1.180  30.680  1.00  0.00            
ATOM     45  O11 ACD     1       3.280   1.130  31.560  1.00  0.00            
ATOM     46  C14 ACD     1       4.640   1.500  31.480  1.00  0.00            
ATOM     47  H22 ACD     1       5.070   0.990  30.610  1.00  0.00            
ATOM     48  C15 ACD     1       5.420   1.020  32.720  1.00  0.00            
ATOM     49  H23 ACD     1       6.470   1.340  32.730  1.00  0.00            
ATOM     50  H24 ACD     1       4.990   1.260  33.690  1.00  0.00            
ATOM     51  O12 ACD     1       5.350  -0.470  32.790  1.00  0.00            
ATOM     52  H25 ACD     1       5.580  -0.810  31.930  1.00  0.00            
ATOM     53  O13 ACD     1       2.960   1.130  29.260  1.00  0.00            
ATOM     54  C16 ACD     1       2.230   0.100  28.620  1.00  0.00            
ATOM     55  H26 ACD     1       1.300  -0.060  29.180  1.00  0.00            
ATOM     56  C17 ACD     1       1.830   0.760  27.250  1.00  0.00            
ATOM     57  H27 ACD     1       2.660   1.450  27.020  1.00  0.00            
ATOM     58  O14 ACD     1       0.690   1.620  27.360  1.00  0.00            
ATOM     59  H28 ACD     1      -0.090   1.350  26.860  1.00  0.00            
ATOM     60  C18 ACD     1       1.700  -0.330  26.120  1.00  0.00            
ATOM     61  H29 ACD     1       0.800  -0.880  26.440  1.00  0.00            
ATOM     62  O15 ACD     1       1.600   0.190  24.760  1.00  0.00            
ATOM     63  H30 ACD     1       2.500   0.500  24.650  1.00  0.00            
ATOM     64  C19 ACD     1       2.900  -1.260  26.210  1.00  0.00            
ATOM     65  H31 ACD     1       2.870  -1.940  25.350  1.00  0.00            
ATOM     66  O16 ACD     1       2.680  -1.980  27.430  1.00  0.00            
ATOM     67  C20 ACD     1       3.050  -1.180  28.570  1.00  0.00            
ATOM     68  H32 ACD     1       4.110  -0.920  28.510  1.00  0.00            
ATOM     69  C21 ACD     1       2.820  -2.010  29.860  1.00  0.00            
ATOM     70  H33 ACD     1       2.790  -1.400  30.780  1.00  0.00            
ATOM     71  H34 ACD     1       1.840  -2.480  29.720  1.00  0.00            
ATOM     72  O17 ACD     1       3.840  -2.990  30.000  1.00  0.00            
ATOM     73  H35 ACD     1       4.650  -2.470  30.050  1.00  0.00            
ATOM     74  O18 ACD     1       4.200  -0.540  26.170  1.00  0.00            
ATOM     75  C22 ACD     1       5.160  -1.070  25.150  1.00  0.00            
ATOM     76  H36 ACD     1       4.620  -1.900  24.670  1.00  0.00            
ATOM     77  C23 ACD     1       5.470   0.050  24.130  1.00  0.00            
ATOM     78  H37 ACD     1       5.790   0.930  24.690  1.00  0.00            
ATOM     79  O19 ACD     1       4.310   0.410  23.350  1.00  0.00            
ATOM     80  H38 ACD     1       4.450   1.090  22.680  1.00  0.00            
ATOM     81  C24 ACD     1       6.620  -0.480  23.220  1.00  0.00            
ATOM     82  H39 ACD     1       6.200  -1.300  22.620  1.00  0.00            
ATOM     83  O20 ACD     1       7.060   0.540  22.300  1.00  0.00            
ATOM     84  H40 ACD     1       6.260   0.750  21.820  1.00  0.00            
ATOM     85  C25 ACD     1       7.770  -1.000  24.050  1.00  0.00            
ATOM     86  H41 ACD     1       8.520  -1.470  23.400  1.00  0.00            
ATOM     87  O21 ACD     1       7.290  -2.000  24.910  1.00  0.00            
ATOM     88  C26 ACD     1       6.380  -1.640  25.920  1.00  0.00            
ATOM     89  H42 ACD     1       6.900  -0.940  26.600  1.00  0.00            
ATOM     90  C27 ACD     1       6.010  -2.870  26.690  1.00  0.00            
ATOM     91  H43 ACD     1       5.310  -2.630  27.500  1.00  0.00            
ATOM     92  H44 ACD     1       5.570  -3.620  26.010  1.00  0.00            
ATOM     93  O22 ACD     1       7.120  -3.480  27.280  1.00  0.00            
ATOM     94  H45 ACD     1       7.580  -2.830  27.820  1.00  0.00            
ATOM     95  O23 ACD     1       8.420   0.120  24.790  1.00  0.00            
ATOM     96  C28 ACD     1       9.770   0.360  24.550  1.00  0.00            
ATOM     97  H46 ACD     1      10.240  -0.330  23.840  1.00  0.00            
ATOM     98  C29 ACD     1      10.400   0.090  25.960  1.00  0.00            
ATOM     99  H47 ACD     1       9.930   0.670  26.770  1.00  0.00            
ATOM    100  O24 ACD     1      11.800   0.420  25.880  1.00  0.00            
ATOM    101  C30 ACD     1      10.320  -1.330  26.460  1.00  0.00            
ATOM    102  H48 ACD     1      10.940  -1.380  27.360  1.00  0.00            
ATOM    103  H49 ACD     1       9.270  -1.470  26.750  1.00  0.00            
ATOM    104  O25 ACD     1      10.740  -2.310  25.550  1.00  0.00            
ATOM    105  H50 ACD     1      10.230  -3.100  25.740  1.00  0.00            
ATOM    106  C31 ACD     1      10.080   1.810  24.120  1.00  0.00            
ATOM    107  H51 ACD     1       9.870   2.540  24.910  1.00  0.00            
ATOM    108  O26 ACD     1       9.490   2.260  22.870  1.00  0.00            
ATOM    109  H52 ACD     1       8.720   1.700  22.720  1.00  0.00            
ATOM    110  C32 ACD     1      11.600   1.860  24.080  1.00  0.00            
ATOM    111  H53 ACD     1      11.810   1.050  23.360  1.00  0.00            
ATOM    112  O27 ACD     1      12.000   3.170  23.550  1.00  0.00            
ATOM    113  H54 ACD     1      11.440   3.850  23.920  1.00  0.00            
ATOM    114  C33 ACD     1      12.300   1.650  25.410  1.00  0.00            
ATOM    115  H55 ACD     1      13.380   1.690  25.220  1.00  0.00            
ATOM    116  O28 ACD     1      11.880   2.680  26.330  1.00  0.00            
ATOM    117  C34 ACD     1      12.580   3.070  27.500  1.00  0.00            
ATOM    118  H56 ACD     1      13.610   3.300  27.200  1.00  0.00            
ATOM    119  C35 ACD     1      12.100   4.470  27.890  1.00  0.00            
ATOM    120  H57 ACD     1      11.020   4.410  27.690  1.00  0.00            
ATOM    121  O29 ACD     1      12.670   5.370  26.950  1.00  0.00            
ATOM    122  H58 ACD     1      12.410   5.280  26.030  1.00  0.00            
ATOM    123  C36 ACD     1      12.450   4.780  29.420  1.00  0.00            
ATOM    124  H59 ACD     1      13.550   4.850  29.460  1.00  0.00            
ATOM    125  O30 ACD     1      11.860   5.980  29.930  1.00  0.00            
ATOM    126  H60 ACD     1      10.930   6.040  29.670  1.00  0.00            
ATOM    127  O1  HF3     2       8.070  -1.920  29.270  1.00  0.00            
ATOM    128  S1  HF3     2       7.290  -0.870  29.890  1.00  0.00            
ATOM    129  O2  HF3     2       8.030  -0.370  31.040  1.00  0.00            
ATOM    130  O3  HF3     2       5.890  -1.190  30.140  1.00  0.00            
ATOM    131  C1  HF3     2       7.400   0.530  28.750  1.00  0.00            
ATOM    132  C2  HF3     2       8.600   1.260  28.700  1.00  0.00            
ATOM    133  C3  HF3     2       8.750   2.430  27.880  1.00  0.00            
ATOM    134  C4  HF3     2       7.630   2.930  27.160  1.00  0.00            
ATOM    135  C5  HF3     2       7.870   3.970  26.320  1.00  0.00            
ATOM    136  C6  HF3     2       6.790   4.510  25.600  1.00  0.00            
ATOM    137  C7  HF3     2       5.500   3.940  25.710  1.00  0.00            
ATOM    138  S2  HF3     2       4.050   4.520  24.850  1.00  0.00            
ATOM    139  O4  HF3     2       3.640   5.740  25.540  1.00  0.00            
ATOM    140  O5  HF3     2       3.070   3.420  24.940  1.00  0.00            
ATOM    141  O6  HF3     2       4.610   4.710  23.540  1.00  0.00            
ATOM    142  C8  HF3     2       5.390   2.830  26.550  1.00  0.00            
ATOM    143  C9  HF3     2       6.420   2.270  27.270  1.00  0.00            
ATOM    144  C10 HF3     2       6.310   1.060  28.040  1.00  0.00            
ATOM    145  H1  HF3     2       9.430   0.770  29.200  1.00  0.00            
ATOM    146  H2  HF3     2       9.690   2.980  27.820  1.00  0.00            
ATOM    147  H3  HF3     2       8.870   4.380  26.230  1.00  0.00            
ATOM    148  H4  HF3     2       7.020   5.410  25.050  1.00  0.00            
ATOM    149  H5  HF3     2       4.440   2.320  26.670  1.00  0.00            
ATOM    150  H6  HF3     2       5.350   0.560  28.170  1.00  0.00            
TER
ENDMDL
MODEL        1
ATOM      1  H1  ACD     1      10.160  11.540  40.930  1.00  0.00            
ATOM      2  O1  ACD     1      10.080  10.670  41.340  1.00  0.00            
ATOM      3  C1  ACD     1      10.730   9.590  40.610  1.00  0.00            
ATOM      4  H2  ACD     1      10.330   9.650  39.590  1.00  0.00            
ATOM      5  H3  ACD     1      10.430   8.600  40.980  1.00  0.00            
ATOM      6  C2  ACD     1      12.220   9.770  40.450  1.00  0.00            
ATOM      7  H4  ACD     1      12.550   9.040  39.690  1.00  0.00            
ATOM      8  O2  ACD     1      12.400  11.100  40.050  1.00  0.00            
ATOM      9  C3  ACD     1      13.740  11.570  39.930  1.00  0.00            
ATOM     10  H5  ACD     1      13.740  12.630  39.660  1.00  0.00            
ATOM     11  O3  ACD     1      14.310  10.780  38.880  1.00  0.00            
ATOM     12  C4  ACD     1      15.460  11.170  38.200  1.00  0.00            
ATOM     13  H6  ACD     1      15.740  12.190  38.500  1.00  0.00            
ATOM     14  C5  ACD     1      16.600  10.230  38.500  1.00  0.00            
ATOM     15  H7  ACD     1      16.140   9.230  38.510  1.00  0.00            
ATOM     16  O4  ACD     1      17.200  10.660  39.610  1.00  0.00            
ATOM     17  H8  ACD     1      17.910  10.090  39.930  1.00  0.00            
ATOM     18  C6  ACD     1      17.710  10.170  37.490  1.00  0.00            
ATOM     19  H9  ACD     1      18.370  11.040  37.650  1.00  0.00            
ATOM     20  O5  ACD     1      18.450   8.940  37.690  1.00  0.00            
ATOM     21  H10 ACD     1      17.820   8.230  37.800  1.00  0.00            
ATOM     22  C7  ACD     1      17.220  10.230  36.020  1.00  0.00            
ATOM     23  H11 ACD     1      18.090  10.360  35.370  1.00  0.00            
ATOM     24  O6  ACD     1      16.300  11.330  35.970  1.00  0.00            
ATOM     25  C8  ACD     1      15.100  11.120  36.700  1.00  0.00            
ATOM     26  H12 ACD     1      14.720  10.110  36.500  1.00  0.00            
ATOM     27  C9  ACD     1      14.130  12.250  36.310  1.00  0.00            
ATOM     28  H13 ACD     1      13.180  12.190  36.850  1.00  0.00            
ATOM     29  H14 ACD     1      14.690  13.190  36.450  1.00  0.00            
ATOM     30  O7  ACD     1      13.930  12.110  34.880  1.00  0.00            
ATOM     31  H15 ACD     1      14.700  12.370  34.370  1.00  0.00            
ATOM     32  O8  ACD     1      16.570   8.990  35.720  1.00  0.00            
ATOM     33  C10 ACD     1      17.000   8.400  34.480  1.00  0.00            
ATOM     34  H16 ACD     1      17.390   9.150  33.780  1.00  0.00            
ATOM     35  C11 ACD     1      18.100   7.410  34.810  1.00  0.00            
ATOM     36  H17 ACD     1      17.610   6.790  35.560  1.00  0.00            
ATOM     37  O9  ACD     1      19.300   8.080  35.300  1.00  0.00            
ATOM     38  H18 ACD     1      19.110   8.480  36.150  1.00  0.00            
ATOM     39  C12 ACD     1      18.370   6.440  33.710  1.00  0.00            
ATOM     40  H19 ACD     1      18.610   7.000  32.800  1.00  0.00            
ATOM     41  O10 ACD     1      19.380   5.480  34.010  1.00  0.00            
ATOM     42  H20 ACD     1      19.000   4.720  34.460  1.00  0.00            
ATOM     43  C13 ACD     1      17.090   5.810  33.220  1.00  0.00            
ATOM     44  H21 ACD     1      17.260   5.320  32.260  1.00  0.00            
ATOM     45  O11 ACD     1      16.220   6.810  32.830  1.00  0.00            
ATOM     46  C14 ACD     1      15.770   7.720  33.840  1.00  0.00            
ATOM     47  H22 ACD     1      15.310   7.160  34.670  1.00  0.00            
ATOM     48  C15 ACD     1      14.780   8.730  33.250  1.00  0.00            
ATOM     49  H23 ACD     1      14.610   9.490  34.020  1.00  0.00            
ATOM     50  H24 ACD     1      15.180   9.170  32.330  1.00  0.00            
ATOM     51  O12 ACD     1      13.590   8.020  32.820  1.00  0.00            
ATOM     52  H25 ACD     1      13.740   7.540  32.000  1.00  0.00            
ATOM     53  O13 ACD     1      16.590   4.880  34.210  1.00  0.00            
ATOM     54  C16 ACD     1      16.500   3.510  33.940  1.00  0.00            
ATOM     55  H26 ACD     1      16.950   3.280  32.960  1.00  0.00            
ATOM     56  C17 ACD     1      17.190   2.940  35.190  1.00  0.00            
ATOM     57  H27 ACD     1      16.850   3.450  36.100  1.00  0.00            
ATOM     58  O14 ACD     1      18.640   3.190  34.980  1.00  0.00            
ATOM     59  H28 ACD     1      19.100   2.970  35.790  1.00  0.00            
ATOM     60  C18 ACD     1      16.840   1.460  35.350  1.00  0.00            
ATOM     61  H29 ACD     1      17.240   1.070  34.400  1.00  0.00            
ATOM     62  O15 ACD     1      17.380   0.820  36.540  1.00  0.00            
ATOM     63  H30 ACD     1      16.660   0.770  37.180  1.00  0.00            
ATOM     64  C19 ACD     1      15.300   1.380  35.340  1.00  0.00            
ATOM     65  H31 ACD     1      14.960   0.350  35.460  1.00  0.00            
ATOM     66  O16 ACD     1      14.820   1.820  34.080  1.00  0.00            
ATOM     67  C20 ACD     1      15.020   3.200  33.790  1.00  0.00            
ATOM     68  H32 ACD     1      14.520   3.830  34.530  1.00  0.00            
ATOM     69  C21 ACD     1      14.410   3.610  32.390  1.00  0.00            
ATOM     70  H33 ACD     1      14.460   4.680  32.150  1.00  0.00            
ATOM     71  H34 ACD     1      15.020   3.180  31.580  1.00  0.00            
ATOM     72  O17 ACD     1      13.010   3.140  32.250  1.00  0.00            
ATOM     73  H35 ACD     1      12.920   2.220  32.540  1.00  0.00            
ATOM     74  O18 ACD     1      14.860   2.160  36.410  1.00  0.00            
ATOM     75  C22 ACD     1      13.930   1.590  37.380  1.00  0.00            
ATOM     76  H36 ACD     1      13.550   0.610  37.080  1.00  0.00            
ATOM     77  C23 ACD     1      14.690   1.500  38.700  1.00  0.00            
ATOM     78  H37 ACD     1      15.110   2.490  38.890  1.00  0.00            
ATOM     79  O19 ACD     1      15.760   0.550  38.590  1.00  0.00            
ATOM     80  H38 ACD     1      16.360   0.500  39.340  1.00  0.00            
ATOM     81  C24 ACD     1      13.750   1.250  39.930  1.00  0.00            
ATOM     82  H39 ACD     1      13.330   0.250  39.790  1.00  0.00            
ATOM     83  O20 ACD     1      14.450   1.340  41.190  1.00  0.00            
ATOM     84  H40 ACD     1      15.160   1.960  41.040  1.00  0.00            
ATOM     85  C25 ACD     1      12.650   2.330  39.870  1.00  0.00            
ATOM     86  H41 ACD     1      11.930   2.070  40.650  1.00  0.00            
ATOM     87  O21 ACD     1      11.960   2.140  38.640  1.00  0.00            
ATOM     88  C26 ACD     1      12.730   2.530  37.450  1.00  0.00            
ATOM     89  H42 ACD     1      12.950   3.590  37.650  1.00  0.00            
ATOM     90  C27 ACD     1      11.860   2.500  36.130  1.00  0.00            
ATOM     91  H43 ACD     1      11.010   3.180  36.240  1.00  0.00            
ATOM     92  H44 ACD     1      12.420   2.880  35.280  1.00  0.00            
ATOM     93  O22 ACD     1      11.360   1.150  35.860  1.00  0.00            
ATOM     94  H45 ACD     1      10.860   0.850  36.620  1.00  0.00            
ATOM     95  O23 ACD     1      13.180   3.600  40.050  1.00  0.00            
ATOM     96  C28 ACD     1      12.420   4.420  40.900  1.00  0.00            
ATOM     97  H46 ACD     1      11.510   3.930  41.280  1.00  0.00            
ATOM     98  C29 ACD     1      12.090   5.710  40.140  1.00  0.00            
ATOM     99  H47 ACD     1      13.060   6.130  39.850  1.00  0.00            
ATOM    100  O24 ACD     1      11.440   6.560  40.990  1.00  0.00            
ATOM    101  C30 ACD     1      11.220   5.420  38.960  1.00  0.00            
ATOM    102  H48 ACD     1      11.740   4.790  38.230  1.00  0.00            
ATOM    103  H49 ACD     1      10.330   4.830  39.230  1.00  0.00            
ATOM    104  O25 ACD     1      10.830   6.630  38.380  1.00  0.00            
ATOM    105  H50 ACD     1      11.620   7.010  37.970  1.00  0.00            
ATOM    106  C31 ACD     1      13.330   4.790  42.080  1.00  0.00            
ATOM    107  H51 ACD     1      14.370   5.020  41.780  1.00  0.00            
ATOM    108  O26 ACD     1      13.320   3.560  42.860  1.00  0.00            
ATOM    109  H52 ACD     1      13.690   2.860  42.300  1.00  0.00            
ATOM    110  C32 ACD     1      12.730   5.930  42.910  1.00  0.00            
ATOM    111  H53 ACD     1      11.840   5.560  43.430  1.00  0.00            
ATOM    112  O27 ACD     1      13.680   6.440  43.890  1.00  0.00            
ATOM    113  H54 ACD     1      14.440   6.840  43.440  1.00  0.00            
ATOM    114  C33 ACD     1      12.140   7.130  42.050  1.00  0.00            
ATOM    115  H55 ACD     1      11.510   7.630  42.800  1.00  0.00            
ATOM    116  O28 ACD     1      13.230   7.910  41.590  1.00  0.00            
ATOM    117  C34 ACD     1      13.050   9.370  41.700  1.00  0.00            
ATOM    118  H56 ACD     1      12.560   9.630  42.640  1.00  0.00            
ATOM    119  C35 ACD     1      14.470   9.980  41.710  1.00  0.00            
ATOM    120  H57 ACD     1      15.000   9.460  40.900  1.00  0.00            
ATOM    121  O29 ACD     1      15.100   9.690  42.970  1.00  0.00            
ATOM    122  H58 ACD     1      15.720  10.400  43.150  1.00  0.00            
ATOM    123  C36 ACD     1      14.370  11.450  41.350  1.00  0.00            
ATOM    124  H59 ACD     1      13.690  12.060  41.960  1.00  0.00            
ATOM    125  O30 ACD     1      15.630  12.080  41.230  1.00  0.00            
ATOM    126  H60 ACD     1      16.100  11.620  40.530  1.00  0.00            
ATOM    127  O1  HF3     2      10.630  11.660  37.410  1.00  0.00            
ATOM    128  S1  HF3     2      10.130  11.030  36.210  1.00  0.00            
ATOM    129  O2  HF3     2      10.330  11.840  35.030  1.00  0.00            
ATOM    130  O3  HF3     2       8.800  10.430  36.170  1.00  0.00            
ATOM    131  C1  HF3     2      11.190   9.580  35.960  1.00  0.00            
ATOM    132  C2  HF3     2      11.000   8.720  34.860  1.00  0.00            
ATOM    133  C3  HF3     2      11.700   7.440  34.840  1.00  0.00            
ATOM    134  C4  HF3     2      12.580   7.040  35.830  1.00  0.00            
ATOM    135  C5  HF3     2      13.200   5.820  35.810  1.00  0.00            
ATOM    136  C6  HF3     2      14.280   5.560  36.640  1.00  0.00            
ATOM    137  C7  HF3     2      14.650   6.480  37.660  1.00  0.00            
ATOM    138  S2  HF3     2      16.090   6.170  38.720  1.00  0.00            
ATOM    139  O4  HF3     2      15.740   6.890  39.910  1.00  0.00            
ATOM    140  O5  HF3     2      17.270   6.700  38.030  1.00  0.00            
ATOM    141  O6  HF3     2      16.100   4.720  38.830  1.00  0.00            
ATOM    142  C8  HF3     2      13.900   7.620  37.830  1.00  0.00            
ATOM    143  C9  HF3     2      12.870   7.970  36.870  1.00  0.00            
ATOM    144  C10 HF3     2      12.050   9.160  36.960  1.00  0.00            
ATOM    145  H1  HF3     2      10.210   8.910  34.140  1.00  0.00            
ATOM    146  H2  HF3     2      11.500   6.770  34.010  1.00  0.00            
ATOM    147  H3  HF3     2      12.840   5.090  35.090  1.00  0.00            
ATOM    148  H4  HF3     2      14.860   4.650  36.540  1.00  0.00            
ATOM    149  H5  HF3     2      14.190   8.280  38.640  1.00  0.00            
ATOM    150  H6  HF3     2      12.260   9.800  37.820  1.00  0.00            
TER
ENDMDL
MODEL        1
ATOM      1  H1  ACD     1       5.240  34.290  23.970  1.00  0.00            
ATOM      2  O1  ACD     1       6.020  34.860  23.980  1.00  0.00            
ATOM      3  C1  ACD     1       7.190  34.200  23.540  1.00  0.00            
ATOM      4  H2  ACD     1       7.500  33.580  24.390  1.00  0.00            
ATOM      5  H3  ACD     1       8.040  34.880  23.410  1.00  0.00            
ATOM      6  C2  ACD     1       7.000  33.350  22.300  1.00  0.00            
ATOM      7  H4  ACD     1       6.170  32.650  22.480  1.00  0.00            
ATOM      8  O2  ACD     1       6.680  34.210  21.180  1.00  0.00            
ATOM      9  C3  ACD     1       6.480  33.480  19.960  1.00  0.00            
ATOM     10  H5  ACD     1       6.100  34.110  19.140  1.00  0.00            
ATOM     11  O3  ACD     1       5.470  32.400  20.080  1.00  0.00            
ATOM     12  C4  ACD     1       4.140  32.630  19.600  1.00  0.00            
ATOM     13  H6  ACD     1       4.210  33.360  18.780  1.00  0.00            
ATOM     14  C5  ACD     1       3.630  31.230  19.230  1.00  0.00            
ATOM     15  H7  ACD     1       3.750  30.550  20.070  1.00  0.00            
ATOM     16  O4  ACD     1       4.360  30.680  18.140  1.00  0.00            
ATOM     17  H8  ACD     1       4.210  29.730  18.170  1.00  0.00            
ATOM     18  C6  ACD     1       2.100  31.260  18.940  1.00  0.00            
ATOM     19  H9  ACD     1       1.890  31.990  18.150  1.00  0.00            
ATOM     20  O5  ACD     1       1.700  29.960  18.660  1.00  0.00            
ATOM     21  H10 ACD     1       1.570  29.480  19.480  1.00  0.00            
ATOM     22  C7  ACD     1       1.370  31.700  20.190  1.00  0.00            
ATOM     23  H11 ACD     1       0.320  31.640  19.870  1.00  0.00            
ATOM     24  O6  ACD     1       1.750  33.000  20.580  1.00  0.00            
ATOM     25  C8  ACD     1       3.210  33.270  20.760  1.00  0.00            
ATOM     26  H12 ACD     1       3.490  32.870  21.740  1.00  0.00            
ATOM     27  C9  ACD     1       3.390  34.800  20.930  1.00  0.00            
ATOM     28  H13 ACD     1       2.770  34.840  21.840  1.00  0.00            
ATOM     29  H14 ACD     1       4.400  35.060  21.250  1.00  0.00            
ATOM     30  O7  ACD     1       2.830  35.540  19.880  1.00  0.00            
ATOM     31  H15 ACD     1       1.990  35.090  19.920  1.00  0.00            
ATOM     32  O8  ACD     1       1.580  30.810  21.300  1.00  0.00            
ATOM     33  C10 ACD     1       0.430  30.160  21.980  1.00  0.00            
ATOM     34  H16 ACD     1      -0.530  30.250  21.460  1.00  0.00            
ATOM     35  C11 ACD     1       0.790  28.710  21.970  1.00  0.00            
ATOM     36  H17 ACD     1       1.820  28.560  22.330  1.00  0.00            
ATOM     37  O9  ACD     1       0.880  28.130  20.600  1.00  0.00            
ATOM     38  H18 ACD     1      -0.010  27.970  20.300  1.00  0.00            
ATOM     39  C12 ACD     1      -0.080  27.920  22.920  1.00  0.00            
ATOM     40  H19 ACD     1      -1.140  27.900  22.620  1.00  0.00            
ATOM     41  O10 ACD     1       0.380  26.490  23.030  1.00  0.00            
ATOM     42  H20 ACD     1       1.000  26.530  23.770  1.00  0.00            
ATOM     43  C13 ACD     1      -0.260  28.520  24.260  1.00  0.00            
ATOM     44  H21 ACD     1      -1.130  28.090  24.760  1.00  0.00            
ATOM     45  O11 ACD     1      -0.660  29.910  24.080  1.00  0.00            
ATOM     46  C14 ACD     1       0.320  30.690  23.370  1.00  0.00            
ATOM     47  H22 ACD     1       1.320  30.600  23.810  1.00  0.00            
ATOM     48  C15 ACD     1      -0.120  32.170  23.460  1.00  0.00            
ATOM     49  H23 ACD     1       0.550  32.740  22.820  1.00  0.00            
ATOM     50  H24 ACD     1      -1.170  32.270  23.160  1.00  0.00            
ATOM     51  O12 ACD     1       0.010  32.660  24.840  1.00  0.00            
ATOM     52  H25 ACD     1       0.950  32.630  25.000  1.00  0.00            
ATOM     53  O13 ACD     1       0.960  28.320  24.990  1.00  0.00            
ATOM     54  C16 ACD     1       0.830  27.990  26.310  1.00  0.00            
ATOM     55  H26 ACD     1      -0.220  28.000  26.600  1.00  0.00            
ATOM     56  C17 ACD     1       1.430  26.570  26.440  1.00  0.00            
ATOM     57  H27 ACD     1       2.310  26.650  25.780  1.00  0.00            
ATOM     58  O14 ACD     1       0.470  25.580  26.000  1.00  0.00            
ATOM     59  H28 ACD     1       0.870  24.750  26.270  1.00  0.00            
ATOM     60  C18 ACD     1       1.660  26.270  27.940  1.00  0.00            
ATOM     61  H29 ACD     1       0.750  26.130  28.530  1.00  0.00            
ATOM     62  O15 ACD     1       2.410  25.050  28.050  1.00  0.00            
ATOM     63  H30 ACD     1       3.320  25.380  28.110  1.00  0.00            
ATOM     64  C19 ACD     1       2.570  27.250  28.610  1.00  0.00            
ATOM     65  H31 ACD     1       2.640  27.000  29.670  1.00  0.00            
ATOM     66  O16 ACD     1       1.890  28.440  28.580  1.00  0.00            
ATOM     67  C20 ACD     1       1.510  28.980  27.250  1.00  0.00            
ATOM     68  H32 ACD     1       2.430  29.160  26.670  1.00  0.00            
ATOM     69  C21 ACD     1       0.720  30.280  27.430  1.00  0.00            
ATOM     70  H33 ACD     1       0.610  30.630  26.400  1.00  0.00            
ATOM     71  H34 ACD     1      -0.150  30.040  28.040  1.00  0.00            
ATOM     72  O17 ACD     1       1.390  31.270  28.090  1.00  0.00            
ATOM     73  H35 ACD     1       2.130  31.500  27.520  1.00  0.00            
ATOM     74  O18 ACD     1       3.830  27.320  27.910  1.00  0.00            
ATOM     75  C22 ACD     1       4.960  27.460  28.690  1.00  0.00            
ATOM     76  H36 ACD     1       4.880  26.910  29.630  1.00  0.00            
ATOM     77  C23 ACD     1       6.040  26.730  27.840  1.00  0.00            
ATOM     78  H37 ACD     1       5.890  27.110  26.820  1.00  0.00            
ATOM     79  O19 ACD     1       5.930  25.270  27.840  1.00  0.00            
ATOM     80  H38 ACD     1       6.250  24.880  27.020  1.00  0.00            
ATOM     81  C24 ACD     1       7.450  27.230  28.230  1.00  0.00            
ATOM     82  H39 ACD     1       7.430  26.870  29.270  1.00  0.00            
ATOM     83  O20 ACD     1       8.490  26.680  27.450  1.00  0.00            
ATOM     84  H40 ACD     1       8.340  26.870  26.520  1.00  0.00            
ATOM     85  C25 ACD     1       7.480  28.760  28.230  1.00  0.00            
ATOM     86  H41 ACD     1       8.480  29.160  28.450  1.00  0.00            
ATOM     87  O21 ACD     1       6.590  29.200  29.270  1.00  0.00            
ATOM     88  C26 ACD     1       5.210  28.950  28.940  1.00  0.00            
ATOM     89  H42 ACD     1       5.010  29.590  28.070  1.00  0.00            
ATOM     90  C27 ACD     1       4.460  29.560  30.190  1.00  0.00            
ATOM     91  H43 ACD     1       4.990  30.450  30.540  1.00  0.00            
ATOM     92  H44 ACD     1       3.540  29.900  29.710  1.00  0.00            
ATOM     93  O22 ACD     1       4.240  28.660  31.250  1.00  0.00            
ATOM     94  H45 ACD     1       3.660  29.130  31.850  1.00  0.00            
ATOM     95  O23 ACD     1       7.270  29.240  26.920  1.00  0.00            
ATOM     96  C28 ACD     1       8.380  29.370  25.990  1.00  0.00            
ATOM     97  H46 ACD     1       9.350  29.010  26.340  1.00  0.00            
ATOM     98  C29 ACD     1       8.620  30.820  25.760  1.00  0.00            
ATOM     99  H47 ACD     1       7.710  31.380  25.550  1.00  0.00            
ATOM    100  O24 ACD     1       9.570  31.020  24.640  1.00  0.00            
ATOM    101  C30 ACD     1       9.170  31.450  27.080  1.00  0.00            
ATOM    102  H48 ACD     1       9.390  32.480  26.790  1.00  0.00            
ATOM    103  H49 ACD     1       8.350  31.500  27.800  1.00  0.00            
ATOM    104  O25 ACD     1      10.400  30.850  27.600  1.00  0.00            
ATOM    105  H50 ACD     1      10.500  31.320  28.440  1.00  0.00            
ATOM    106  C31 ACD     1       7.960  28.570  24.740  1.00  0.00            
ATOM    107  H51 ACD     1       6.920  28.770  24.430  1.00  0.00            
ATOM    108  O26 ACD     1       8.110  27.080  24.880  1.00  0.00            
ATOM    109  H52 ACD     1       7.940  26.710  24.010  1.00  0.00            
ATOM    110  C32 ACD     1       8.900  28.980  23.570  1.00  0.00            
ATOM    111  H53 ACD     1       9.900  28.530  23.710  1.00  0.00            
ATOM    112  O27 ACD     1       8.390  28.370  22.320  1.00  0.00            
ATOM    113  H54 ACD     1       7.600  28.880  22.110  1.00  0.00            
ATOM    114  C33 ACD     1       9.160  30.540  23.420  1.00  0.00            
ATOM    115  H55 ACD     1       9.950  30.570  22.660  1.00  0.00            
ATOM    116  O28 ACD     1       8.060  31.240  22.990  1.00  0.00            
ATOM    117  C34 ACD     1       8.170  32.410  22.130  1.00  0.00            
ATOM    118  H56 ACD     1       9.060  33.020  22.340  1.00  0.00            
ATOM    119  C35 ACD     1       8.200  31.810  20.710  1.00  0.00            
ATOM    120  H57 ACD     1       7.500  30.970  20.740  1.00  0.00            
ATOM    121  O29 ACD     1       9.470  31.300  20.440  1.00  0.00            
ATOM    122  H58 ACD     1       9.320  30.860  19.600  1.00  0.00            
ATOM    123  C36 ACD     1       7.820  32.890  19.690  1.00  0.00            
ATOM    124  H59 ACD     1       8.570  33.680  19.810  1.00  0.00            
ATOM    125  O30 ACD     1       7.820  32.310  18.350  1.00  0.00            
ATOM    126  H60 ACD     1       7.230  31.540  18.360  1.00  0.00            
ATOM    127  O1  HF3     2       4.340  32.740  24.170  1.00  0.00            
ATOM    128  S1  HF3     2       4.210  31.720  25.230  1.00  0.00            
ATOM    129  O2  HF3     2       2.890  31.480  25.790  1.00  0.00            
ATOM    130  O3  HF3     2       5.230  31.850  26.240  1.00  0.00            
ATOM    131  C1  HF3     2       4.560  30.150  24.390  1.00  0.00            
ATOM    132  C2  HF3     2       4.460  28.910  25.080  1.00  0.00            
ATOM    133  C3  HF3     2       4.460  27.660  24.520  1.00  0.00            
ATOM    134  C4  HF3     2       4.710  27.550  23.180  1.00  0.00            
ATOM    135  C5  HF3     2       4.650  26.300  22.550  1.00  0.00            
ATOM    136  C6  HF3     2       4.890  26.240  21.130  1.00  0.00            
ATOM    137  C7  HF3     2       5.260  27.400  20.390  1.00  0.00            
ATOM    138  S2  HF3     2       5.810  27.210  18.710  1.00  0.00            
ATOM    139  O4  HF3     2       4.660  27.870  18.040  1.00  0.00            
ATOM    140  O5  HF3     2       5.960  25.760  18.540  1.00  0.00            
ATOM    141  O6  HF3     2       7.060  27.900  18.500  1.00  0.00            
ATOM    142  C8  HF3     2       5.300  28.630  21.090  1.00  0.00            
ATOM    143  C9  HF3     2       5.030  28.710  22.470  1.00  0.00            
ATOM    144  C10 HF3     2       4.830  30.010  23.030  1.00  0.00            
ATOM    145  H1  HF3     2       4.400  28.910  26.170  1.00  0.00            
ATOM    146  H2  HF3     2       4.280  26.700  25.010  1.00  0.00            
ATOM    147  H3  HF3     2       4.380  25.430  23.120  1.00  0.00            
ATOM    148  H4  HF3     2       4.920  25.230  20.730  1.00  0.00            
ATOM    149  H5  HF3     2       5.620  29.480  20.500  1.00  0.00            
ATOM    150  H6  HF3     2       4.810  30.790  22.280  1.00  0.00            
TER
ENDMDL
MODEL        1
ATOM      1  H1  ACD     1       9.980  22.120  18.390  1.00  0.00            
ATOM      2  O1  ACD     1      10.820  22.150  17.910  1.00  0.00            
ATOM      3  C1  ACD     1      11.310  23.430  18.230  1.00  0.00            
ATOM      4  H2  ACD     1      10.530  24.110  17.860  1.00  0.00            
ATOM      5  H3  ACD     1      12.290  23.640  17.780  1.00  0.00            
ATOM      6  C2  ACD     1      11.370  23.560  19.760  1.00  0.00            
ATOM      7  H4  ACD     1      10.380  23.320  20.160  1.00  0.00            
ATOM      8  O2  ACD     1      12.410  22.750  20.260  1.00  0.00            
ATOM      9  C3  ACD     1      12.540  22.670  21.650  1.00  0.00            
ATOM     10  H5  ACD     1      13.360  21.940  21.740  1.00  0.00            
ATOM     11  O3  ACD     1      11.340  22.100  22.230  1.00  0.00            
ATOM     12  C4  ACD     1      11.360  20.850  22.770  1.00  0.00            
ATOM     13  H6  ACD     1      12.370  20.420  22.720  1.00  0.00            
ATOM     14  C5  ACD     1      10.930  21.060  24.240  1.00  0.00            
ATOM     15  H7  ACD     1      10.030  21.690  24.190  1.00  0.00            
ATOM     16  O4  ACD     1      11.930  21.680  25.070  1.00  0.00            
ATOM     17  H8  ACD     1      11.460  21.830  25.890  1.00  0.00            
ATOM     18  C6  ACD     1      10.520  19.700  24.800  1.00  0.00            
ATOM     19  H9  ACD     1      11.440  19.110  24.900  1.00  0.00            
ATOM     20  O5  ACD     1       9.890  19.860  26.010  1.00  0.00            
ATOM     21  H10 ACD     1       8.950  19.770  25.870  1.00  0.00            
ATOM     22  C7  ACD     1       9.590  18.880  23.930  1.00  0.00            
ATOM     23  H11 ACD     1       9.680  17.850  24.280  1.00  0.00            
ATOM     24  O6  ACD     1      10.070  18.800  22.680  1.00  0.00            
ATOM     25  C8  ACD     1      10.380  20.010  21.940  1.00  0.00            
ATOM     26  H12 ACD     1       9.420  20.550  21.860  1.00  0.00            
ATOM     27  C9  ACD     1      10.750  19.700  20.530  1.00  0.00            
ATOM     28  H13 ACD     1      10.820  20.700  20.100  1.00  0.00            
ATOM     29  H14 ACD     1      11.740  19.210  20.580  1.00  0.00            
ATOM     30  O7  ACD     1       9.810  18.880  19.900  1.00  0.00            
ATOM     31  H15 ACD     1       8.910  19.160  20.080  1.00  0.00            
ATOM     32  O8  ACD     1       8.250  19.360  24.050  1.00  0.00            
ATOM     33  C10 ACD     1       7.100  18.400  23.990  1.00  0.00            
ATOM     34  H16 ACD     1       7.440  17.370  24.130  1.00  0.00            
ATOM     35  C11 ACD     1       6.270  18.710  25.210  1.00  0.00            
ATOM     36  H17 ACD     1       6.300  19.800  25.360  1.00  0.00            
ATOM     37  O9  ACD     1       6.830  18.180  26.440  1.00  0.00            
ATOM     38  H18 ACD     1       6.880  17.220  26.490  1.00  0.00            
ATOM     39  C12 ACD     1       4.780  18.340  24.970  1.00  0.00            
ATOM     40  H19 ACD     1       4.560  17.270  25.040  1.00  0.00            
ATOM     41  O10 ACD     1       3.980  19.030  25.980  1.00  0.00            
ATOM     42  H20 ACD     1       4.080  19.970  25.820  1.00  0.00            
ATOM     43  C13 ACD     1       4.230  18.790  23.610  1.00  0.00            
ATOM     44  H21 ACD     1       3.190  18.450  23.560  1.00  0.00            
ATOM     45  O11 ACD     1       5.050  18.100  22.660  1.00  0.00            
ATOM     46  C14 ACD     1       6.460  18.490  22.630  1.00  0.00            
ATOM     47  H22 ACD     1       6.590  19.550  22.370  1.00  0.00            
ATOM     48  C15 ACD     1       7.140  17.620  21.510  1.00  0.00            
ATOM     49  H23 ACD     1       8.230  17.740  21.540  1.00  0.00            
ATOM     50  H24 ACD     1       6.890  16.560  21.640  1.00  0.00            
ATOM     51  O12 ACD     1       6.690  18.110  20.270  1.00  0.00            
ATOM     52  H25 ACD     1       6.860  19.050  20.210  1.00  0.00            
ATOM     53  O13 ACD     1       4.500  20.210  23.540  1.00  0.00            
ATOM     54  C16 ACD     1       3.690  21.310  23.320  1.00  0.00            
ATOM     55  H26 ACD     1       2.670  20.920  23.440  1.00  0.00            
ATOM     56  C17 ACD     1       4.080  22.450  24.320  1.00  0.00            
ATOM     57  H27 ACD     1       5.100  22.790  24.070  1.00  0.00            
ATOM     58  O14 ACD     1       3.920  22.010  25.660  1.00  0.00            
ATOM     59  H28 ACD     1       4.650  22.350  26.170  1.00  0.00            
ATOM     60  C18 ACD     1       3.060  23.520  23.860  1.00  0.00            
ATOM     61  H29 ACD     1       2.090  23.060  24.090  1.00  0.00            
ATOM     62  O15 ACD     1       3.080  24.610  24.720  1.00  0.00            
ATOM     63  H30 ACD     1       3.460  25.320  24.200  1.00  0.00            
ATOM     64  C19 ACD     1       3.170  24.000  22.500  1.00  0.00            
ATOM     65  H31 ACD     1       2.340  24.680  22.280  1.00  0.00            
ATOM     66  O16 ACD     1       2.920  22.860  21.670  1.00  0.00            
ATOM     67  C20 ACD     1       3.950  21.840  21.870  1.00  0.00            
ATOM     68  H32 ACD     1       4.900  22.400  21.830  1.00  0.00            
ATOM     69  C21 ACD     1       3.730  20.690  20.880  1.00  0.00            
ATOM     70  H33 ACD     1       4.470  19.930  21.160  1.00  0.00            
ATOM     71  H34 ACD     1       2.670  20.390  20.940  1.00  0.00            
ATOM     72  O17 ACD     1       3.810  21.150  19.520  1.00  0.00            
ATOM     73  H35 ACD     1       4.560  21.760  19.510  1.00  0.00            
ATOM     74  O18 ACD     1       4.440  24.690  22.400  1.00  0.00            
ATOM     75  C22 ACD     1       4.500  25.960  21.730  1.00  0.00            
ATOM     76  H36 ACD     1       3.490  26.280  21.460  1.00  0.00            
ATOM     77  C23 ACD     1       5.130  26.950  22.710  1.00  0.00            
ATOM     78  H37 ACD     1       6.120  26.610  23.060  1.00  0.00            
ATOM     79  O19 ACD     1       4.310  27.130  23.800  1.00  0.00            
ATOM     80  H38 ACD     1       4.890  27.480  24.490  1.00  0.00            
ATOM     81  C24 ACD     1       5.260  28.300  21.980  1.00  0.00            
ATOM     82  H39 ACD     1       4.300  28.770  21.740  1.00  0.00            
ATOM     83  O20 ACD     1       5.950  29.280  22.730  1.00  0.00            
ATOM     84  H40 ACD     1       6.880  29.040  22.680  1.00  0.00            
ATOM     85  C25 ACD     1       6.060  28.040  20.690  1.00  0.00            
ATOM     86  H41 ACD     1       6.030  28.960  20.100  1.00  0.00            
ATOM     87  O21 ACD     1       5.450  27.110  19.850  1.00  0.00            
ATOM     88  C26 ACD     1       5.320  25.850  20.370  1.00  0.00            
ATOM     89  H42 ACD     1       6.330  25.500  20.620  1.00  0.00            
ATOM     90  C27 ACD     1       4.540  25.010  19.380  1.00  0.00            
ATOM     91  H43 ACD     1       5.210  24.950  18.510  1.00  0.00            
ATOM     92  H44 ACD     1       4.380  24.010  19.800  1.00  0.00            
ATOM     93  O22 ACD     1       3.290  25.650  19.100  1.00  0.00            
ATOM     94  H45 ACD     1       3.520  26.390  18.530  1.00  0.00            
ATOM     95  O23 ACD     1       7.460  27.820  20.910  1.00  0.00            
ATOM     96  C28 ACD     1       8.310  28.320  19.910  1.00  0.00            
ATOM     97  H46 ACD     1       8.070  29.360  19.620  1.00  0.00            
ATOM     98  C29 ACD     1       8.370  27.470  18.590  1.00  0.00            
ATOM     99  H47 ACD     1       8.000  26.470  18.870  1.00  0.00            
ATOM    100  O24 ACD     1       9.630  27.140  17.950  1.00  0.00            
ATOM    101  C30 ACD     1       7.410  27.840  17.460  1.00  0.00            
ATOM    102  H48 ACD     1       7.760  27.300  16.570  1.00  0.00
[truncated: 1,381,420 more chars]
