# Supplementary material for: Achieving Chemical Accuracy in Cyclodextrin Host–Guest Binding via Integrative Atomistic Modelling
Source: Adv Sci (Weinh). 2025 Dec 14;13(10):e19782. doi: 10.1002/advs.202519782 (PMC12915143; doi:10.1002/advs.202519782)
Supplement: Supplementary file 1 — Supporting Information [file ADVS-13-e19782-s003.zip › all_poses/BCD.AB5.pdb]

MODEL        1
ATOM      1  C1  BCD     1      20.370   9.070   5.680  1.00  0.00            
ATOM      2  O1  BCD     1      20.470  10.450   6.050  1.00  0.00            
ATOM      3  C2  BCD     1      18.930   8.520   5.540  1.00  0.00            
ATOM      4  O2  BCD     1      18.260   9.310   4.540  1.00  0.00            
ATOM      5  C3  BCD     1      18.290   8.740   6.960  1.00  0.00            
ATOM      6  O3  BCD     1      16.940   8.270   7.080  1.00  0.00            
ATOM      7  C4  BCD     1      19.150   8.170   8.070  1.00  0.00            
ATOM      8  C5  BCD     1      20.650   8.540   7.990  1.00  0.00            
ATOM      9  O4  BCD     1      21.050   8.320   6.640  1.00  0.00            
ATOM     10  C6  BCD     1      21.670   7.770   8.800  1.00  0.00            
ATOM     11  O5  BCD     1      21.330   6.380   8.890  1.00  0.00            
ATOM     12  H1  BCD     1      20.920   8.970   4.730  1.00  0.00            
ATOM     13  H2  BCD     1      18.770   7.460   5.300  1.00  0.00            
ATOM     14  H3  BCD     1      18.400  10.250   4.660  1.00  0.00            
ATOM     15  H4  BCD     1      18.380   9.830   7.110  1.00  0.00            
ATOM     16  H5  BCD     1      16.390   8.750   7.700  1.00  0.00            
ATOM     17  H6  BCD     1      19.050   7.070   8.020  1.00  0.00            
ATOM     18  H7  BCD     1      20.820   9.600   8.220  1.00  0.00            
ATOM     19  H8  BCD     1      22.680   7.900   8.370  1.00  0.00            
ATOM     20  H9  BCD     1      21.690   8.140   9.830  1.00  0.00            
ATOM     21  H10 BCD     1      21.950   5.990   9.510  1.00  0.00            
ATOM     22  C7  BCD     1      21.670  14.020   4.370  1.00  0.00            
ATOM     23  O6  BCD     1      21.830  14.790   5.550  1.00  0.00            
ATOM     24  C8  BCD     1      20.250  13.670   4.090  1.00  0.00            
ATOM     25  O7  BCD     1      19.410  14.840   4.150  1.00  0.00            
ATOM     26  C9  BCD     1      19.820  12.520   5.070  1.00  0.00            
ATOM     27  O8  BCD     1      18.520  11.940   4.770  1.00  0.00            
ATOM     28  C10 BCD     1      20.770  11.360   5.010  1.00  0.00            
ATOM     29  C11 BCD     1      22.200  11.810   5.320  1.00  0.00            
ATOM     30  O9  BCD     1      22.540  12.850   4.360  1.00  0.00            
ATOM     31  C12 BCD     1      23.350  10.740   5.250  1.00  0.00            
ATOM     32  O10 BCD     1      23.320  10.080   4.000  1.00  0.00            
ATOM     33  H11 BCD     1      21.930  14.690   3.540  1.00  0.00            
ATOM     34  H12 BCD     1      20.110  13.330   3.050  1.00  0.00            
ATOM     35  H13 BCD     1      18.570  14.450   3.890  1.00  0.00            
ATOM     36  H14 BCD     1      19.770  12.950   6.090  1.00  0.00            
ATOM     37  H15 BCD     1      17.840  12.610   4.920  1.00  0.00            
ATOM     38  H16 BCD     1      20.760  10.810   4.050  1.00  0.00            
ATOM     39  H17 BCD     1      22.250  12.330   6.280  1.00  0.00            
ATOM     40  H18 BCD     1      24.310  11.250   5.440  1.00  0.00            
ATOM     41  H19 BCD     1      23.260   9.970   6.030  1.00  0.00            
ATOM     42  H20 BCD     1      23.620   9.190   4.200  1.00  0.00            
ATOM     43  C13 BCD     1      23.480  18.310   7.050  1.00  0.00            
ATOM     44  O11 BCD     1      22.930  18.030   8.340  1.00  0.00            
ATOM     45  C14 BCD     1      22.440  18.410   5.910  1.00  0.00            
ATOM     46  O12 BCD     1      21.590  19.500   6.080  1.00  0.00            
ATOM     47  C15 BCD     1      21.620  17.140   5.740  1.00  0.00            
ATOM     48  O13 BCD     1      20.790  17.250   4.570  1.00  0.00            
ATOM     49  C16 BCD     1      22.580  15.980   5.500  1.00  0.00            
ATOM     50  C17 BCD     1      23.660  15.970   6.640  1.00  0.00            
ATOM     51  O14 BCD     1      24.360  17.180   6.690  1.00  0.00            
ATOM     52  C18 BCD     1      24.670  14.830   6.390  1.00  0.00            
ATOM     53  O15 BCD     1      25.160  14.930   5.040  1.00  0.00            
ATOM     54  H21 BCD     1      23.950  19.290   7.110  1.00  0.00            
ATOM     55  H22 BCD     1      22.950  18.560   4.960  1.00  0.00            
ATOM     56  H23 BCD     1      20.940  19.410   5.380  1.00  0.00            
ATOM     57  H24 BCD     1      20.930  17.040   6.580  1.00  0.00            
ATOM     58  H25 BCD     1      20.360  16.410   4.400  1.00  0.00            
ATOM     59  H26 BCD     1      23.030  16.060   4.500  1.00  0.00            
ATOM     60  H27 BCD     1      23.220  15.690   7.610  1.00  0.00            
ATOM     61  H28 BCD     1      25.580  14.740   7.000  1.00  0.00            
ATOM     62  H29 BCD     1      24.150  13.860   6.420  1.00  0.00            
ATOM     63  H30 BCD     1      25.720  14.160   4.920  1.00  0.00            
ATOM     64  C19 BCD     1      22.690  19.550  12.220  1.00  0.00            
ATOM     65  O16 BCD     1      21.750  18.520  12.430  1.00  0.00            
ATOM     66  C20 BCD     1      22.170  20.470  11.090  1.00  0.00            
ATOM     67  O17 BCD     1      20.920  21.060  11.490  1.00  0.00            
ATOM     68  C21 BCD     1      22.030  19.750   9.720  1.00  0.00            
ATOM     69  O18 BCD     1      21.830  20.730   8.650  1.00  0.00            
ATOM     70  C22 BCD     1      23.300  18.960   9.400  1.00  0.00            
ATOM     71  C23 BCD     1      23.770  18.100  10.580  1.00  0.00            
ATOM     72  O19 BCD     1      23.950  18.970  11.720  1.00  0.00            
ATOM     73  C24 BCD     1      24.940  17.280  10.220  1.00  0.00            
ATOM     74  O20 BCD     1      25.970  18.080   9.680  1.00  0.00            
ATOM     75  H31 BCD     1      22.810  20.060  13.190  1.00  0.00            
ATOM     76  H32 BCD     1      22.840  21.340  11.080  1.00  0.00            
ATOM     77  H33 BCD     1      20.590  21.670  10.820  1.00  0.00            
ATOM     78  H34 BCD     1      21.210  19.050   9.910  1.00  0.00            
ATOM     79  H35 BCD     1      21.660  20.220   7.850  1.00  0.00            
ATOM     80  H36 BCD     1      24.110  19.640   9.110  1.00  0.00            
ATOM     81  H37 BCD     1      23.000  17.330  10.750  1.00  0.00            
ATOM     82  H38 BCD     1      25.410  16.730  11.030  1.00  0.00            
ATOM     83  H39 BCD     1      24.700  16.570   9.420  1.00  0.00            
ATOM     84  H40 BCD     1      25.980  18.910  10.170  1.00  0.00            
ATOM     85  C25 BCD     1      19.830  16.330  15.130  1.00  0.00            
ATOM     86  O21 BCD     1      19.430  15.460  14.090  1.00  0.00            
ATOM     87  C26 BCD     1      19.200  17.670  14.920  1.00  0.00            
ATOM     88  O22 BCD     1      17.840  17.740  15.050  1.00  0.00            
ATOM     89  C27 BCD     1      19.740  18.330  13.620  1.00  0.00            
ATOM     90  O23 BCD     1      19.320  19.660  13.390  1.00  0.00            
ATOM     91  C28 BCD     1      21.340  18.250  13.680  1.00  0.00            
ATOM     92  C29 BCD     1      21.860  16.830  14.030  1.00  0.00            
ATOM     93  O24 BCD     1      21.250  16.440  15.240  1.00  0.00            
ATOM     94  C30 BCD     1      23.380  16.850  14.320  1.00  0.00            
ATOM     95  O25 BCD     1      23.750  17.640  15.410  1.00  0.00            
ATOM     96  H41 BCD     1      19.560  15.950  16.120  1.00  0.00            
ATOM     97  H42 BCD     1      19.530  18.290  15.760  1.00  0.00            
ATOM     98  H43 BCD     1      17.420  17.300  14.300  1.00  0.00            
ATOM     99  H44 BCD     1      19.460  17.690  12.780  1.00  0.00            
ATOM    100  H45 BCD     1      19.820  20.090  12.690  1.00  0.00            
ATOM    101  H46 BCD     1      21.710  18.960  14.430  1.00  0.00            
ATOM    102  H47 BCD     1      21.710  16.080  13.230  1.00  0.00            
ATOM    103  H48 BCD     1      23.820  15.850  14.440  1.00  0.00            
ATOM    104  H49 BCD     1      23.850  17.250  13.410  1.00  0.00            
ATOM    105  H50 BCD     1      24.710  17.680  15.450  1.00  0.00            
ATOM    106  C31 BCD     1      16.830  12.330  13.280  1.00  0.00            
ATOM    107  O26 BCD     1      17.650  12.030  12.230  1.00  0.00            
ATOM    108  C32 BCD     1      16.350  13.770  13.090  1.00  0.00            
ATOM    109  O27 BCD     1      15.550  13.930  11.830  1.00  0.00            
ATOM    110  C33 BCD     1      17.470  14.740  13.030  1.00  0.00            
ATOM    111  C34 BCD     1      18.250  14.640  14.300  1.00  0.00            
ATOM    112  C35 BCD     1      18.670  13.150  14.530  1.00  0.00            
ATOM    113  O28 BCD     1      17.590  12.200  14.440  1.00  0.00            
ATOM    114  C36 BCD     1      19.340  12.930  15.870  1.00  0.00            
ATOM    115  O29 BCD     1      18.580  13.400  16.980  1.00  0.00            
ATOM    116  O30 BCD     1      16.990  16.100  12.830  1.00  0.00            
ATOM    117  H51 BCD     1      16.000  11.610  13.340  1.00  0.00            
ATOM    118  H52 BCD     1      15.750  14.050  13.960  1.00  0.00            
ATOM    119  H53 BCD     1      14.670  14.230  12.080  1.00  0.00            
ATOM    120  H54 BCD     1      18.200  14.400  12.290  1.00  0.00            
ATOM    121  H55 BCD     1      16.420  16.190  12.070  1.00  0.00            
ATOM    122  H56 BCD     1      17.610  14.970  15.130  1.00  0.00            
ATOM    123  H57 BCD     1      19.440  12.910  13.790  1.00  0.00            
ATOM    124  H58 BCD     1      19.600  11.860  15.840  1.00  0.00            
ATOM    125  H59 BCD     1      20.350  13.350  15.860  1.00  0.00            
ATOM    126  H60 BCD     1      18.840  12.800  17.690  1.00  0.00            
ATOM    127  C37 BCD     1      18.960   8.260  10.540  1.00  0.00            
ATOM    128  O31 BCD     1      18.530   8.720   9.270  1.00  0.00            
ATOM    129  C38 BCD     1      17.720   8.200  11.450  1.00  0.00            
ATOM    130  O32 BCD     1      16.780   7.210  10.960  1.00  0.00            
ATOM    131  C39 BCD     1      17.090   9.570  11.550  1.00  0.00            
ATOM    132  O33 BCD     1      15.910   9.530  12.410  1.00  0.00            
ATOM    133  C40 BCD     1      18.160  10.590  12.090  1.00  0.00            
ATOM    134  C41 BCD     1      19.400  10.550  11.150  1.00  0.00            
ATOM    135  O34 BCD     1      19.880   9.160  11.090  1.00  0.00            
ATOM    136  C42 BCD     1      20.510  11.520  11.640  1.00  0.00            
ATOM    137  O35 BCD     1      20.930  11.180  13.000  1.00  0.00            
ATOM    138  H61 BCD     1      19.480   7.300  10.410  1.00  0.00            
ATOM    139  H62 BCD     1      18.110   7.880  12.430  1.00  0.00            
ATOM    140  H63 BCD     1      16.900   7.360  10.020  1.00  0.00            
ATOM    141  H64 BCD     1      16.840   9.960  10.560  1.00  0.00            
ATOM    142  H65 BCD     1      15.240  10.100  12.020  1.00  0.00            
ATOM    143  H66 BCD     1      18.520  10.230  13.060  1.00  0.00            
ATOM    144  H67 BCD     1      19.240  10.850  10.100  1.00  0.00            
ATOM    145  H68 BCD     1      21.440  11.530  11.050  1.00  0.00            
ATOM    146  H69 BCD     1      20.050  12.520  11.630  1.00  0.00            
ATOM    147  H70 BCD     1      21.570  11.860  13.200  1.00  0.00            
ATOM    148  C1  AB5     2      15.320  16.760   9.420  1.00  0.00            
ATOM    149  C2  AB5     2      16.520  17.290   9.880  1.00  0.00            
ATOM    150  C3  AB5     2      17.670  16.570   9.800  1.00  0.00            
ATOM    151  C4  AB5     2      18.850  17.190  10.180  1.00  0.00            
ATOM    152  C5  AB5     2      20.050  16.430  10.190  1.00  0.00            
ATOM    153  C6  AB5     2      20.070  15.130   9.680  1.00  0.00            
ATOM    154  C7  AB5     2      21.260  14.470   9.560  1.00  0.00            
ATOM    155  C8  AB5     2      21.300  13.180   9.030  1.00  0.00            
ATOM    156  C9  AB5     2      20.150  12.540   8.590  1.00  0.00            
ATOM    157  C10 AB5     2      18.930  13.200   8.750  1.00  0.00            
ATOM    158  C11 AB5     2      17.730  12.650   8.360  1.00  0.00            
ATOM    159  C12 AB5     2      16.480  13.390   8.400  1.00  0.00            
ATOM    160  C13 AB5     2      16.460  14.660   8.950  1.00  0.00            
ATOM    161  C14 AB5     2      15.230  15.390   8.970  1.00  0.00            
ATOM    162  C15 AB5     2      17.660  15.230   9.370  1.00  0.00            
ATOM    163  C16 AB5     2      18.900  14.490   9.290  1.00  0.00            
ATOM    164  H1  AB5     2      14.410  17.350   9.470  1.00  0.00            
ATOM    165  H2  AB5     2      16.490  18.280  10.310  1.00  0.00            
ATOM    166  H3  AB5     2      18.930  18.240  10.430  1.00  0.00            
ATOM    167  H4  AB5     2      20.920  16.950  10.570  1.00  0.00            
ATOM    168  H5  AB5     2      22.160  14.940   9.950  1.00  0.00            
ATOM    169  H6  AB5     2      22.230  12.630   8.900  1.00  0.00            
ATOM    170  H7  AB5     2      20.130  11.570   8.090  1.00  0.00            
ATOM    171  H8  AB5     2      17.730  11.670   7.900  1.00  0.00            
ATOM    172  H9  AB5     2      15.560  12.910   8.070  1.00  0.00            
ATOM    173  H10 AB5     2      14.320  14.980   8.550  1.00  0.00            
TER
ENDMDL
MODEL        1
ATOM      1  C1  BCD     1      18.030  10.050   2.750  1.00  0.00            
ATOM      2  O1  BCD     1      18.150  11.360   3.160  1.00  0.00            
ATOM      3  C2  BCD     1      16.890   9.340   3.460  1.00  0.00            
ATOM      4  O2  BCD     1      15.800  10.190   3.280  1.00  0.00            
ATOM      5  C3  BCD     1      17.180   9.210   4.920  1.00  0.00            
ATOM      6  O3  BCD     1      16.070   8.550   5.520  1.00  0.00            
ATOM      7  C4  BCD     1      18.460   8.460   5.140  1.00  0.00            
ATOM      8  C5  BCD     1      19.560   9.060   4.240  1.00  0.00            
ATOM      9  O4  BCD     1      19.230   9.290   2.920  1.00  0.00            
ATOM     10  C6  BCD     1      20.890   8.240   4.200  1.00  0.00            
ATOM     11  O5  BCD     1      20.700   6.840   4.050  1.00  0.00            
ATOM     12  H1  BCD     1      17.870  10.120   1.670  1.00  0.00            
ATOM     13  H2  BCD     1      16.830   8.330   3.040  1.00  0.00            
ATOM     14  H3  BCD     1      15.970  11.110   3.500  1.00  0.00            
ATOM     15  H4  BCD     1      17.330  10.240   5.250  1.00  0.00            
ATOM     16  H5  BCD     1      16.230   8.380   6.460  1.00  0.00            
ATOM     17  H6  BCD     1      18.340   7.390   4.930  1.00  0.00            
ATOM     18  H7  BCD     1      19.970   9.990   4.660  1.00  0.00            
ATOM     19  H8  BCD     1      21.360   8.690   3.300  1.00  0.00            
ATOM     20  H9  BCD     1      21.490   8.600   5.040  1.00  0.00            
ATOM     21  H10 BCD     1      21.530   6.360   3.970  1.00  0.00            
ATOM     22  C7  BCD     1      18.050  15.290   1.830  1.00  0.00            
ATOM     23  O6  BCD     1      19.030  15.720   2.730  1.00  0.00            
ATOM     24  C8  BCD     1      16.830  14.740   2.530  1.00  0.00            
ATOM     25  O7  BCD     1      16.170  15.770   3.340  1.00  0.00            
ATOM     26  C9  BCD     1      17.060  13.500   3.300  1.00  0.00            
ATOM     27  O8  BCD     1      15.780  12.960   3.770  1.00  0.00            
ATOM     28  C10 BCD     1      17.640  12.450   2.360  1.00  0.00            
ATOM     29  C11 BCD     1      18.790  12.960   1.480  1.00  0.00            
ATOM     30  O9  BCD     1      18.450  14.250   0.960  1.00  0.00            
ATOM     31  C12 BCD     1      18.960  12.120   0.230  1.00  0.00            
ATOM     32  O10 BCD     1      17.880  12.260  -0.660  1.00  0.00            
ATOM     33  H11 BCD     1      17.770  16.070   1.110  1.00  0.00            
ATOM     34  H12 BCD     1      16.070  14.650   1.740  1.00  0.00            
ATOM     35  H13 BCD     1      15.480  15.270   3.780  1.00  0.00            
ATOM     36  H14 BCD     1      17.770  13.510   4.140  1.00  0.00            
ATOM     37  H15 BCD     1      15.130  12.870   3.070  1.00  0.00            
ATOM     38  H16 BCD     1      16.860  12.050   1.710  1.00  0.00            
ATOM     39  H17 BCD     1      19.720  13.090   2.040  1.00  0.00            
ATOM     40  H18 BCD     1      19.770  12.570  -0.350  1.00  0.00            
ATOM     41  H19 BCD     1      19.160  11.050   0.380  1.00  0.00            
ATOM     42  H20 BCD     1      17.580  13.180  -0.640  1.00  0.00            
ATOM     43  C13 BCD     1      21.100  19.100   3.560  1.00  0.00            
ATOM     44  O11 BCD     1      21.480  18.710   4.930  1.00  0.00            
ATOM     45  C14 BCD     1      19.570  19.290   3.390  1.00  0.00            
ATOM     46  O12 BCD     1      19.130  20.160   4.410  1.00  0.00            
ATOM     47  C15 BCD     1      18.890  17.880   3.390  1.00  0.00            
ATOM     48  O13 BCD     1      17.460  18.100   3.300  1.00  0.00            
ATOM     49  C16 BCD     1      19.560  16.990   2.390  1.00  0.00            
ATOM     50  C17 BCD     1      21.020  16.880   2.570  1.00  0.00            
ATOM     51  O14 BCD     1      21.630  18.140   2.550  1.00  0.00            
ATOM     52  C18 BCD     1      21.650  15.940   1.540  1.00  0.00            
ATOM     53  O15 BCD     1      21.500  16.460   0.240  1.00  0.00            
ATOM     54  H21 BCD     1      21.620  20.050   3.410  1.00  0.00            
ATOM     55  H22 BCD     1      19.350  19.700   2.400  1.00  0.00            
ATOM     56  H23 BCD     1      18.490  19.640   4.910  1.00  0.00            
ATOM     57  H24 BCD     1      19.030  17.470   4.390  1.00  0.00            
ATOM     58  H25 BCD     1      17.060  17.240   3.460  1.00  0.00            
ATOM     59  H26 BCD     1      19.300  17.360   1.400  1.00  0.00            
ATOM     60  H27 BCD     1      21.190  16.340   3.510  1.00  0.00            
ATOM     61  H28 BCD     1      22.730  15.860   1.670  1.00  0.00            
ATOM     62  H29 BCD     1      21.300  14.890   1.530  1.00  0.00            
ATOM     63  H30 BCD     1      21.290  17.400   0.300  1.00  0.00            
ATOM     64  C19 BCD     1      23.820  19.330   8.110  1.00  0.00            
ATOM     65  O16 BCD     1      23.090  18.250   8.680  1.00  0.00            
ATOM     66  C20 BCD     1      22.900  20.560   7.860  1.00  0.00            
ATOM     67  O17 BCD     1      22.380  20.920   9.130  1.00  0.00            
ATOM     68  C21 BCD     1      21.810  20.090   6.820  1.00  0.00            
ATOM     69  O18 BCD     1      20.920  21.120   6.340  1.00  0.00            
ATOM     70  C22 BCD     1      22.470  19.450   5.560  1.00  0.00            
ATOM     71  C23 BCD     1      23.550  18.400   5.860  1.00  0.00            
ATOM     72  O19 BCD     1      24.440  18.870   6.900  1.00  0.00            
ATOM     73  C24 BCD     1      24.370  17.910   4.710  1.00  0.00            
ATOM     74  O20 BCD     1      24.790  18.950   3.850  1.00  0.00            
ATOM     75  H31 BCD     1      24.630  19.630   8.780  1.00  0.00            
ATOM     76  H32 BCD     1      23.430  21.360   7.320  1.00  0.00            
ATOM     77  H33 BCD     1      22.330  20.100   9.620  1.00  0.00            
ATOM     78  H34 BCD     1      21.230  19.300   7.320  1.00  0.00            
ATOM     79  H35 BCD     1      20.380  20.760   5.640  1.00  0.00            
ATOM     80  H36 BCD     1      22.840  20.160   4.800  1.00  0.00            
ATOM     81  H37 BCD     1      22.970  17.630   6.390  1.00  0.00            
ATOM     82  H38 BCD     1      25.240  17.330   5.040  1.00  0.00            
ATOM     83  H39 BCD     1      23.660  17.240   4.200  1.00  0.00            
ATOM     84  H40 BCD     1      25.200  19.670   4.320  1.00  0.00            
ATOM     85  C25 BCD     1      23.280  15.540  11.790  1.00  0.00            
ATOM     86  O21 BCD     1      22.250  14.710  11.140  1.00  0.00            
ATOM     87  C26 BCD     1      22.670  16.900  12.120  1.00  0.00            
ATOM     88  O22 BCD     1      21.490  16.800  12.850  1.00  0.00            
ATOM     89  C27 BCD     1      22.310  17.690  10.830  1.00  0.00            
ATOM     90  O23 BCD     1      21.900  19.040  11.120  1.00  0.00            
ATOM     91  C28 BCD     1      23.530  17.730   9.960  1.00  0.00            
ATOM     92  C29 BCD     1      24.130  16.370   9.700  1.00  0.00            
ATOM     93  O24 BCD     1      24.400  15.770  10.940  1.00  0.00            
ATOM     94  C30 BCD     1      25.420  16.440   8.880  1.00  0.00            
ATOM     95  O25 BCD     1      26.440  17.210   9.590  1.00  0.00            
ATOM     96  H41 BCD     1      23.610  15.030  12.700  1.00  0.00            
ATOM     97  H42 BCD     1      23.420  17.500  12.660  1.00  0.00            
ATOM     98  H43 BCD     1      20.860  16.130  12.550  1.00  0.00            
ATOM     99  H44 BCD     1      21.550  17.120  10.290  1.00  0.00            
ATOM    100  H45 BCD     1      21.100  18.980  11.650  1.00  0.00            
ATOM    101  H46 BCD     1      24.290  18.360  10.450  1.00  0.00            
ATOM    102  H47 BCD     1      23.430  15.750   9.120  1.00  0.00            
ATOM    103  H48 BCD     1      25.920  15.480   8.690  1.00  0.00            
ATOM    104  H49 BCD     1      25.240  16.710   7.830  1.00  0.00            
ATOM    105  H50 BCD     1      26.450  16.880  10.490  1.00  0.00            
ATOM    106  C31 BCD     1      20.290  11.030  11.530  1.00  0.00            
ATOM    107  O26 BCD     1      20.050  10.780  10.160  1.00  0.00            
ATOM    108  C32 BCD     1      19.540  12.270  11.960  1.00  0.00            
ATOM    109  O27 BCD     1      18.130  12.140  11.570  1.00  0.00            
ATOM    110  C33 BCD     1      20.220  13.520  11.460  1.00  0.00            
ATOM    111  C34 BCD     1      21.760  13.650  11.810  1.00  0.00            
ATOM    112  C35 BCD     1      22.330  12.300  11.270  1.00  0.00            
ATOM    113  O28 BCD     1      21.630  11.170  11.830  1.00  0.00            
ATOM    114  C36 BCD     1      23.820  12.080  11.490  1.00  0.00            
ATOM    115  O29 BCD     1      24.130  12.050  12.910  1.00  0.00            
ATOM    116  O30 BCD     1      19.520  14.640  12.000  1.00  0.00            
ATOM    117  H51 BCD     1      19.960  10.200  12.160  1.00  0.00            
ATOM    118  H52 BCD     1      19.610  12.300  13.050  1.00  0.00            
ATOM    119  H53 BCD     1      18.140  11.710  10.710  1.00  0.00            
ATOM    120  H54 BCD     1      20.140  13.520  10.370  1.00  0.00            
ATOM    121  H55 BCD     1      18.600  14.510  11.740  1.00  0.00            
ATOM    122  H56 BCD     1      21.870  13.670  12.900  1.00  0.00            
ATOM    123  H57 BCD     1      22.280  12.310  10.180  1.00  0.00            
ATOM    124  H58 BCD     1      24.130  11.160  10.980  1.00  0.00            
ATOM    125  H59 BCD     1      24.410  12.860  10.990  1.00  0.00            
ATOM    126  H60 BCD     1      23.280  11.910  13.330  1.00  0.00            
ATOM    127  C37 BCD     1      19.670   7.830   7.330  1.00  0.00            
ATOM    128  O31 BCD     1      18.740   8.640   6.560  1.00  0.00            
ATOM    129  C38 BCD     1      19.240   7.470   8.770  1.00  0.00            
ATOM    130  O32 BCD     1      17.950   6.710   8.810  1.00  0.00            
ATOM    131  C39 BCD     1      19.040   8.790   9.530  1.00  0.00            
ATOM    132  O33 BCD     1      18.610   8.500  10.880  1.00  0.00            
ATOM    133  C40 BCD     1      20.360   9.540   9.550  1.00  0.00            
ATOM    134  C41 BCD     1      20.860   9.790   8.090  1.00  0.00            
ATOM    135  O34 BCD     1      20.860   8.570   7.370  1.00  0.00            
ATOM    136  C42 BCD     1      22.200  10.440   7.940  1.00  0.00            
ATOM    137  O35 BCD     1      23.320   9.700   8.530  1.00  0.00            
ATOM    138  H61 BCD     1      19.800   6.930   6.710  1.00  0.00            
ATOM    139  H62 BCD     1      20.060   6.840   9.130  1.00  0.00            
ATOM    140  H63 BCD     1      18.180   5.820   8.510  1.00  0.00            
ATOM    141  H64 BCD     1      18.230   9.350   9.020  1.00  0.00            
ATOM    142  H65 BCD     1      18.460   7.550  10.850  1.00  0.00            
ATOM    143  H66 BCD     1      21.080   8.960  10.150  1.00  0.00            
ATOM    144  H67 BCD     1      20.170  10.540   7.670  1.00  0.00            
ATOM    145  H68 BCD     1      22.370  10.530   6.860  1.00  0.00            
ATOM    146  H69 BCD     1      22.110  11.490   8.270  1.00  0.00            
ATOM    147  H70 BCD     1      23.130   8.760   8.470  1.00  0.00            
ATOM    148  C1  AB5     2      16.260  15.270  11.060  1.00  0.00            
ATOM    149  C2  AB5     2      17.160  16.260  10.560  1.00  0.00            
ATOM    150  C3  AB5     2      18.000  16.010   9.440  1.00  0.00            
ATOM    151  C4  AB5     2      18.990  16.960   9.100  1.00  0.00            
ATOM    152  C5  AB5     2      19.830  16.680   8.030  1.00  0.00            
ATOM    153  C6  AB5     2      19.770  15.420   7.410  1.00  0.00            
ATOM    154  C7  AB5     2      20.750  15.070   6.450  1.00  0.00            
ATOM    155  C8  AB5     2      20.740  13.800   5.860  1.00  0.00            
ATOM    156  C9  AB5     2      19.770  12.830   6.180  1.00  0.00            
ATOM    157  C10 AB5     2      18.840  13.110   7.190  1.00  0.00            
ATOM    158  C11 AB5     2      17.970  12.150   7.730  1.00  0.00            
ATOM    159  C12 AB5     2      17.010  12.480   8.700  1.00  0.00            
ATOM    160  C13 AB5     2      17.000  13.760   9.300  1.00  0.00            
ATOM    161  C14 AB5     2      16.220  13.980  10.440  1.00  0.00            
ATOM    162  C15 AB5     2      17.920  14.750   8.810  1.00  0.00            
ATOM    163  C16 AB5     2      18.870  14.360   7.850  1.00  0.00            
ATOM    164  H1  AB5     2      15.670  15.370  11.960  1.00  0.00            
ATOM    165  H2  AB5     2      17.240  17.210  11.070  1.00  0.00            
ATOM    166  H3  AB5     2      18.980  17.900   9.640  1.00  0.00            
ATOM    167  H4  AB5     2      20.470  17.460   7.630  1.00  0.00            
ATOM    168  H5  AB5     2      21.460  15.800   6.070  1.00  0.00            
ATOM    169  H6  AB5     2      21.480  13.520   5.120  1.00  0.00            
ATOM    170  H7  AB5     2      19.720  11.830   5.760  1.00  0.00            
ATOM    171  H8  AB5     2      17.950  11.180   7.250  1.00  0.00            
ATOM    172  H9  AB5     2      16.370  11.680   9.080  1.00  0.00            
ATOM    173  H10 AB5     2      15.530  13.200  10.740  1.00  0.00            
TER
ENDMDL
MODEL        1
ATOM      1  C1  BCD     1      17.970   7.460   3.710  1.00  0.00            
ATOM      2  O1  BCD     1      18.980   8.360   3.280  1.00  0.00            
ATOM      3  C2  BCD     1      17.540   7.660   5.150  1.00  0.00            
ATOM      4  O2  BCD     1      16.950   9.010   5.260  1.00  0.00            
ATOM      5  C3  BCD     1      18.770   7.360   6.070  1.00  0.00            
ATOM      6  O3  BCD     1      18.470   7.390   7.430  1.00  0.00            
ATOM      7  C4  BCD     1      19.510   6.040   5.790  1.00  0.00            
ATOM      8  C5  BCD     1      19.590   5.760   4.300  1.00  0.00            
ATOM      9  O4  BCD     1      18.440   6.140   3.560  1.00  0.00            
ATOM     10  C6  BCD     1      19.970   4.310   3.970  1.00  0.00            
ATOM     11  O5  BCD     1      19.100   3.370   4.620  1.00  0.00            
ATOM     12  H1  BCD     1      17.140   7.640   3.020  1.00  0.00            
ATOM     13  H2  BCD     1      16.750   6.900   5.230  1.00  0.00            
ATOM     14  H3  BCD     1      17.680   9.610   5.430  1.00  0.00            
ATOM     15  H4  BCD     1      19.580   8.080   5.880  1.00  0.00            
ATOM     16  H5  BCD     1      19.120   6.800   7.810  1.00  0.00            
ATOM     17  H6  BCD     1      18.930   5.270   6.300  1.00  0.00            
ATOM     18  H7  BCD     1      20.500   6.310   4.020  1.00  0.00            
ATOM     19  H8  BCD     1      19.760   4.130   2.910  1.00  0.00            
ATOM     20  H9  BCD     1      20.990   4.110   4.310  1.00  0.00            
ATOM     21  H10 BCD     1      19.160   2.520   4.180  1.00  0.00            
ATOM     22  C7  BCD     1      19.860  10.800   0.280  1.00  0.00            
ATOM     23  O6  BCD     1      20.180  11.760   1.330  1.00  0.00            
ATOM     24  C8  BCD     1      18.430  10.380   0.250  1.00  0.00            
ATOM     25  O7  BCD     1      17.530  11.420  -0.180  1.00  0.00            
ATOM     26  C9  BCD     1      18.130   9.830   1.630  1.00  0.00            
ATOM     27  O8  BCD     1      16.700   9.420   1.800  1.00  0.00            
ATOM     28  C10 BCD     1      19.100   8.720   1.940  1.00  0.00            
ATOM     29  C11 BCD     1      20.600   9.190   1.690  1.00  0.00            
ATOM     30  O9  BCD     1      20.700   9.630   0.340  1.00  0.00            
ATOM     31  C12 BCD     1      21.620   8.110   2.060  1.00  0.00            
ATOM     32  O10 BCD     1      21.350   6.960   1.310  1.00  0.00            
ATOM     33  H11 BCD     1      20.130  11.270  -0.670  1.00  0.00            
ATOM     34  H12 BCD     1      18.430   9.530  -0.450  1.00  0.00            
ATOM     35  H13 BCD     1      17.600  12.070   0.530  1.00  0.00            
ATOM     36  H14 BCD     1      18.280  10.630   2.360  1.00  0.00            
ATOM     37  H15 BCD     1      16.130  10.190   1.910  1.00  0.00            
ATOM     38  H16 BCD     1      18.940   7.860   1.270  1.00  0.00            
ATOM     39  H17 BCD     1      20.880  10.020   2.350  1.00  0.00            
ATOM     40  H18 BCD     1      22.620   8.520   1.850  1.00  0.00            
ATOM     41  H19 BCD     1      21.550   7.810   3.110  1.00  0.00            
ATOM     42  H20 BCD     1      21.900   6.290   1.730  1.00  0.00            
ATOM     43  C13 BCD     1      20.890  15.720   2.330  1.00  0.00            
ATOM     44  O11 BCD     1      21.220  15.260   3.660  1.00  0.00            
ATOM     45  C14 BCD     1      19.440  15.470   2.030  1.00  0.00            
ATOM     46  O12 BCD     1      18.560  16.120   2.860  1.00  0.00            
ATOM     47  C15 BCD     1      19.250  13.930   2.030  1.00  0.00            
ATOM     48  O13 BCD     1      17.950  13.480   1.640  1.00  0.00            
ATOM     49  C16 BCD     1      20.230  13.180   1.110  1.00  0.00            
ATOM     50  C17 BCD     1      21.640  13.630   1.540  1.00  0.00            
ATOM     51  O14 BCD     1      21.740  15.000   1.410  1.00  0.00            
ATOM     52  C18 BCD     1      22.730  12.940   0.620  1.00  0.00            
ATOM     53  O15 BCD     1      24.060  13.410   0.850  1.00  0.00            
ATOM     54  H21 BCD     1      21.140  16.780   2.250  1.00  0.00            
ATOM     55  H22 BCD     1      19.180  15.770   1.010  1.00  0.00            
ATOM     56  H23 BCD     1      18.190  16.920   2.470  1.00  0.00            
ATOM     57  H24 BCD     1      19.400  13.610   3.070  1.00  0.00            
ATOM     58  H25 BCD     1      17.400  13.950   2.260  1.00  0.00            
ATOM     59  H26 BCD     1      20.100  13.480   0.070  1.00  0.00            
ATOM     60  H27 BCD     1      21.960  13.330   2.550  1.00  0.00            
ATOM     61  H28 BCD     1      22.640  11.860   0.790  1.00  0.00            
ATOM     62  H29 BCD     1      22.400  13.100  -0.410  1.00  0.00            
ATOM     63  H30 BCD     1      24.580  12.610   0.740  1.00  0.00            
ATOM     64  C19 BCD     1      22.610  16.130   7.410  1.00  0.00            
ATOM     65  O16 BCD     1      22.650  14.720   7.710  1.00  0.00            
ATOM     66  C20 BCD     1      21.210  16.690   7.120  1.00  0.00            
ATOM     67  O17 BCD     1      20.280  16.300   8.150  1.00  0.00            
ATOM     68  C21 BCD     1      20.650  16.130   5.760  1.00  0.00            
ATOM     69  O18 BCD     1      19.350  16.740   5.410  1.00  0.00            
ATOM     70  C22 BCD     1      21.670  16.220   4.630  1.00  0.00            
ATOM     71  C23 BCD     1      23.060  15.730   5.030  1.00  0.00            
ATOM     72  O19 BCD     1      23.440  16.370   6.260  1.00  0.00            
ATOM     73  C24 BCD     1      24.070  16.020   3.970  1.00  0.00            
ATOM     74  O20 BCD     1      24.260  17.370   3.680  1.00  0.00            
ATOM     75  H31 BCD     1      23.100  16.660   8.240  1.00  0.00            
ATOM     76  H32 BCD     1      21.280  17.780   7.020  1.00  0.00            
ATOM     77  H33 BCD     1      19.390  16.440   7.810  1.00  0.00            
ATOM     78  H34 BCD     1      20.550  15.060   5.970  1.00  0.00            
ATOM     79  H35 BCD     1      19.090  16.320   4.580  1.00  0.00            
ATOM     80  H36 BCD     1      21.600  17.210   4.180  1.00  0.00            
ATOM     81  H37 BCD     1      22.960  14.640   5.130  1.00  0.00            
ATOM     82  H38 BCD     1      24.940  15.510   4.400  1.00  0.00            
ATOM     83  H39 BCD     1      23.890  15.370   3.090  1.00  0.00            
ATOM     84  H40 BCD     1      24.630  17.590   2.820  1.00  0.00            
ATOM     85  C25 BCD     1      24.810  12.480  10.390  1.00  0.00            
ATOM     86  O21 BCD     1      24.390  11.180   9.900  1.00  0.00            
ATOM     87  C26 BCD     1      23.590  13.210  10.970  1.00  0.00            
ATOM     88  O22 BCD     1      23.010  12.430  12.030  1.00  0.00            
ATOM     89  C27 BCD     1      22.640  13.600   9.800  1.00  0.00            
ATOM     90  O23 BCD     1      21.430  14.370  10.190  1.00  0.00            
ATOM     91  C28 BCD     1      23.480  14.320   8.790  1.00  0.00            
ATOM     92  C29 BCD     1      24.620  13.500   8.220  1.00  0.00            
ATOM     93  O24 BCD     1      25.470  13.160   9.340  1.00  0.00            
ATOM     94  C30 BCD     1      25.520  14.250   7.240  1.00  0.00            
ATOM     95  O25 BCD     1      25.860  15.610   7.440  1.00  0.00            
ATOM     96  H41 BCD     1      25.600  12.410  11.150  1.00  0.00            
ATOM     97  H42 BCD     1      23.890  14.150  11.440  1.00  0.00            
ATOM     98  H43 BCD     1      22.490  13.010  12.600  1.00  0.00            
ATOM     99  H44 BCD     1      22.260  12.640   9.410  1.00  0.00            
ATOM    100  H45 BCD     1      21.090  14.650   9.340  1.00  0.00            
ATOM    101  H46 BCD     1      23.810  15.210   9.330  1.00  0.00            
ATOM    102  H47 BCD     1      24.250  12.580   7.750  1.00  0.00            
ATOM    103  H48 BCD     1      26.420  13.630   7.250  1.00  0.00            
ATOM    104  H49 BCD     1      24.940  14.180   6.310  1.00  0.00            
ATOM    105  H50 BCD     1      25.070  15.990   7.050  1.00  0.00            
ATOM    106  C31 BCD     1      25.210   7.220   9.570  1.00  0.00            
ATOM    107  O26 BCD     1      23.980   7.250   8.750  1.00  0.00            
ATOM    108  C32 BCD     1      24.830   7.750  10.890  1.00  0.00            
ATOM    109  O27 BCD     1      24.140   6.730  11.580  1.00  0.00            
ATOM    110  C33 BCD     1      24.170   9.150  10.870  1.00  0.00            
ATOM    111  C34 BCD     1      25.120  10.070  10.160  1.00  0.00            
ATOM    112  C35 BCD     1      25.630   9.490   8.760  1.00  0.00            
ATOM    113  O28 BCD     1      26.180   8.170   9.070  1.00  0.00            
ATOM    114  C36 BCD     1      26.670  10.300   8.010  1.00  0.00            
ATOM    115  O29 BCD     1      26.620   9.780   6.690  1.00  0.00            
ATOM    116  O30 BCD     1      24.050   9.620  12.200  1.00  0.00            
ATOM    117  H51 BCD     1      25.650   6.220   9.530  1.00  0.00            
ATOM    118  H52 BCD     1      25.810   7.920  11.350  1.00  0.00            
ATOM    119  H53 BCD     1      23.190   6.820  11.450  1.00  0.00            
ATOM    120  H54 BCD     1      23.200   9.010  10.380  1.00  0.00            
ATOM    121  H55 BCD     1      23.650  10.490  12.240  1.00  0.00            
ATOM    122  H56 BCD     1      26.000  10.360  10.750  1.00  0.00            
ATOM    123  H57 BCD     1      24.780   9.460   8.060  1.00  0.00            
ATOM    124  H58 BCD     1      26.560  11.390   8.000  1.00  0.00            
ATOM    125  H59 BCD     1      27.550   9.980   8.580  1.00  0.00            
ATOM    126  H60 BCD     1      27.380  10.230   6.300  1.00  0.00            
ATOM    127  C37 BCD     1      21.080   4.870   7.080  1.00  0.00            
ATOM    128  O31 BCD     1      20.780   6.050   6.360  1.00  0.00            
ATOM    129  C38 BCD     1      20.920   5.070   8.610  1.00  0.00            
ATOM    130  O32 BCD     1      19.540   5.340   8.860  1.00  0.00            
ATOM    131  C39 BCD     1      21.790   6.230   9.050  1.00  0.00            
ATOM    132  O33 BCD     1      21.710   6.410  10.460  1.00  0.00            
ATOM    133  C40 BCD     1      23.200   6.020   8.600  1.00  0.00            
ATOM    134  C41 BCD     1      23.370   5.570   7.130  1.00  0.00            
ATOM    135  O34 BCD     1      22.450   4.520   6.870  1.00  0.00            
ATOM    136  C42 BCD     1      24.850   5.120   6.800  1.00  0.00            
ATOM    137  O35 BCD     1      25.370   4.370   7.910  1.00  0.00            
ATOM    138  H61 BCD     1      20.520   4.000   6.720  1.00  0.00            
ATOM    139  H62 BCD     1      21.220   4.110   9.050  1.00  0.00            
ATOM    140  H63 BCD     1      19.360   5.140   9.780  1.00  0.00            
ATOM    141  H64 BCD     1      21.400   7.130   8.560  1.00  0.00            
ATOM    142  H65 BCD     1      20.800   6.410  10.770  1.00  0.00            
ATOM    143  H66 BCD     1      23.680   5.340   9.320  1.00  0.00            
ATOM    144  H67 BCD     1      23.100   6.370   6.420  1.00  0.00            
ATOM    145  H68 BCD     1      24.840   4.530   5.880  1.00  0.00            
ATOM    146  H69 BCD     1      25.490   6.010   6.700  1.00  0.00            
ATOM    147  H70 BCD     1      26.250   4.200   7.550  1.00  0.00            
ATOM    148  C1  AB5     2      15.690  12.790   8.180  1.00  0.00            
ATOM    149  C2  AB5     2      16.150  12.680   6.870  1.00  0.00            
ATOM    150  C3  AB5     2      17.390  12.210   6.540  1.00  0.00            
ATOM    151  C4  AB5     2      17.830  12.120   5.240  1.00  0.00            
ATOM    152  C5  AB5     2      19.040  11.450   4.930  1.00  0.00            
ATOM    153  C6  AB5     2      19.860  11.040   5.990  1.00  0.00            
ATOM    154  C7  AB5     2      21.160  10.540   5.590  1.00  0.00            
ATOM    155  C8  AB5     2      22.050  10.120   6.640  1.00  0.00            
ATOM    156  C9  AB5     2      21.560  10.220   7.960  1.00  0.00            
ATOM    157  C10 AB5     2      20.310  10.700   8.280  1.00  0.00            
ATOM    158  C11 AB5     2      19.890  10.830   9.590  1.00  0.00            
ATOM    159  C12 AB5     2      18.680  11.410   9.940  1.00  0.00            
ATOM    160  C13 AB5     2      17.820  11.900   8.960  1.00  0.00            
ATOM    161  C14 AB5     2      16.570  12.490   9.270  1.00  0.00            
ATOM    162  C15 AB5     2      18.230  11.820   7.600  1.00  0.00            
ATOM    163  C16 AB5     2      19.430  11.180   7.290  1.00  0.00            
ATOM    164  H1  AB5     2      14.620  12.900   8.340  1.00  0.00            
ATOM    165  H2  AB5     2      15.430  12.890   6.090  1.00  0.00            
ATOM    166  H3  AB5     2      17.160  12.400   4.440  1.00  0.00            
ATOM    167  H4  AB5     2      19.380  11.350   3.900  1.00  0.00            
ATOM    168  H5  AB5     2      21.360  10.370   4.540  1.00  0.00            
ATOM    169  H6  AB5     2      23.030   9.670   6.500  1.00  0.00            
ATOM    170  H7  AB5     2      22.200   9.920   8.780  1.00  0.00            
ATOM    171  H8  AB5     2      20.590  10.560  10.380  1.00  0.00            
ATOM    172  H9  AB5     2      18.400  11.380  10.980  1.00  0.00            
ATOM    173  H10 AB5     2      16.270  12.510  10.310  1.00  0.00            
TER
ENDMDL
MODEL        1
ATOM      1  C1  BCD     1      20.940  11.060   6.140  1.00  0.00            
ATOM      2  O1  BCD     1      21.330  12.390   6.340  1.00  0.00            
ATOM      3  C2  BCD     1      19.630  10.850   5.410  1.00  0.00            
ATOM      4  O2  BCD     1      19.750  11.360   4.100  1.00  0.00            
ATOM      5  C3  BCD     1      18.550  11.510   6.310  1.00  0.00            
ATOM      6  O3  BCD     1      17.270  11.380   5.720  1.00  0.00            
ATOM      7  C4  BCD     1      18.590  10.990   7.710  1.00  0.00            
ATOM      8  C5  BCD     1      19.980  11.080   8.270  1.00  0.00            
ATOM      9  O4  BCD     1      20.930  10.450   7.430  1.00  0.00            
ATOM     10  C6  BCD     1      20.020  10.510   9.660  1.00  0.00            
ATOM     11  O5  BCD     1      19.650   9.120   9.800  1.00  0.00            
ATOM     12  H1  BCD     1      21.770  10.520   5.670  1.00  0.00            
ATOM     13  H2  BCD     1      19.410   9.780   5.330  1.00  0.00            
ATOM     14  H3  BCD     1      19.790  12.310   4.240  1.00  0.00            
ATOM     15  H4  BCD     1      18.770  12.580   6.390  1.00  0.00            
ATOM     16  H5  BCD     1      17.060  10.450   5.810  1.00  0.00            
ATOM     17  H6  BCD     1      18.210   9.960   7.710  1.00  0.00            
ATOM     18  H7  BCD     1      20.220  12.130   8.480  1.00  0.00            
ATOM     19  H8  BCD     1      21.030  10.580  10.060  1.00  0.00            
ATOM     20  H9  BCD     1      19.430  11.110  10.370  1.00  0.00            
ATOM     21  H10 BCD     1      19.980   9.010  10.700  1.00  0.00            
ATOM     22  C7  BCD     1      24.160  15.130   5.610  1.00  0.00            
ATOM     23  O6  BCD     1      23.900  15.780   6.830  1.00  0.00            
ATOM     24  C8  BCD     1      23.030  15.150   4.620  1.00  0.00            
ATOM     25  O7  BCD     1      22.670  16.420   4.170  1.00  0.00            
ATOM     26  C9  BCD     1      21.810  14.350   5.210  1.00  0.00            
ATOM     27  O8  BCD     1      20.770  14.270   4.250  1.00  0.00            
ATOM     28  C10 BCD     1      22.380  12.920   5.550  1.00  0.00            
ATOM     29  C11 BCD     1      23.620  13.030   6.410  1.00  0.00            
ATOM     30  O9  BCD     1      24.640  13.770   5.770  1.00  0.00            
ATOM     31  C12 BCD     1      24.220  11.640   6.740  1.00  0.00            
ATOM     32  O10 BCD     1      24.300  10.860   5.570  1.00  0.00            
ATOM     33  H11 BCD     1      24.990  15.650   5.100  1.00  0.00            
ATOM     34  H12 BCD     1      23.430  14.590   3.760  1.00  0.00            
ATOM     35  H13 BCD     1      22.300  16.900   4.910  1.00  0.00            
ATOM     36  H14 BCD     1      21.410  14.870   6.090  1.00  0.00            
ATOM     37  H15 BCD     1      20.780  15.160   3.870  1.00  0.00            
ATOM     38  H16 BCD     1      22.570  12.310   4.660  1.00  0.00            
ATOM     39  H17 BCD     1      23.420  13.580   7.340  1.00  0.00            
ATOM     40  H18 BCD     1      25.210  11.750   7.220  1.00  0.00            
ATOM     41  H19 BCD     1      23.620  11.100   7.480  1.00  0.00            
ATOM     42  H20 BCD     1      24.640  11.410   4.860  1.00  0.00            
ATOM     43  C13 BCD     1      25.600  17.670  10.130  1.00  0.00            
ATOM     44  O11 BCD     1      24.500  17.320  10.960  1.00  0.00            
ATOM     45  C14 BCD     1      25.260  18.570   8.970  1.00  0.00            
ATOM     46  O12 BCD     1      24.610  19.740   9.460  1.00  0.00            
ATOM     47  C15 BCD     1      24.340  17.870   7.940  1.00  0.00            
ATOM     48  O13 BCD     1      23.960  18.700   6.860  1.00  0.00            
ATOM     49  C16 BCD     1      24.950  16.530   7.490  1.00  0.00            
ATOM     50  C17 BCD     1      25.530  15.730   8.710  1.00  0.00            
ATOM     51  O14 BCD     1      26.230  16.520   9.640  1.00  0.00            
ATOM     52  C18 BCD     1      26.380  14.550   8.430  1.00  0.00            
ATOM     53  O15 BCD     1      27.520  14.740   7.620  1.00  0.00            
ATOM     54  H21 BCD     1      26.410  18.140  10.700  1.00  0.00            
ATOM     55  H22 BCD     1      26.190  18.880   8.480  1.00  0.00            
ATOM     56  H23 BCD     1      23.950  19.970   8.790  1.00  0.00            
ATOM     57  H24 BCD     1      23.390  17.640   8.450  1.00  0.00            
ATOM     58  H25 BCD     1      23.050  18.420   6.740  1.00  0.00            
ATOM     59  H26 BCD     1      25.700  16.850   6.750  1.00  0.00            
ATOM     60  H27 BCD     1      24.660  15.350   9.250  1.00  0.00            
ATOM     61  H28 BCD     1      26.840  14.320   9.400  1.00  0.00            
ATOM     62  H29 BCD     1      25.780  13.700   8.070  1.00  0.00            
ATOM     63  H30 BCD     1      27.780  15.660   7.710  1.00  0.00            
ATOM     64  C19 BCD     1      23.560  17.650  14.910  1.00  0.00            
ATOM     65  O16 BCD     1      22.190  17.580  14.560  1.00  0.00            
ATOM     66  C20 BCD     1      24.330  18.840  14.320  1.00  0.00            
ATOM     67  O17 BCD     1      23.680  20.040  14.740  1.00  0.00            
ATOM     68  C21 BCD     1      24.360  18.800  12.780  1.00  0.00            
ATOM     69  O18 BCD     1      25.120  19.810  12.160  1.00  0.00            
ATOM     70  C22 BCD     1      24.760  17.390  12.330  1.00  0.00            
ATOM     71  C23 BCD     1      24.020  16.270  13.030  1.00  0.00            
ATOM     72  O19 BCD     1      24.150  16.480  14.450  1.00  0.00            
ATOM     73  C24 BCD     1      24.640  14.910  12.670  1.00  0.00            
ATOM     74  O20 BCD     1      25.980  14.840  13.100  1.00  0.00            
ATOM     75  H31 BCD     1      23.760  17.670  15.990  1.00  0.00            
ATOM     76  H32 BCD     1      25.330  18.810  14.780  1.00  0.00            
ATOM     77  H33 BCD     1      23.960  20.220  15.640  1.00  0.00            
ATOM     78  H34 BCD     1      23.340  19.000  12.430  1.00  0.00            
ATOM     79  H35 BCD     1      24.960  19.890  11.220  1.00  0.00            
ATOM     80  H36 BCD     1      25.830  17.430  12.600  1.00  0.00            
ATOM     81  H37 BCD     1      22.950  16.320  12.800  1.00  0.00            
ATOM     82  H38 BCD     1      23.940  14.140  13.020  1.00  0.00            
ATOM     83  H39 BCD     1      24.700  14.690  11.600  1.00  0.00            
ATOM     84  H40 BCD     1      25.990  14.460  13.980  1.00  0.00            
ATOM     85  C25 BCD     1      18.490  16.720  16.240  1.00  0.00            
ATOM     86  O21 BCD     1      18.070  16.450  14.870  1.00  0.00            
ATOM     87  C26 BCD     1      18.970  18.160  16.280  1.00  0.00            
ATOM     88  O22 BCD     1      17.820  18.950  16.090  1.00  0.00            
ATOM     89  C27 BCD     1      20.100  18.380  15.300  1.00  0.00            
ATOM     90  O23 BCD     1      20.580  19.710  15.340  1.00  0.00            
ATOM     91  C28 BCD     1      21.220  17.410  15.620  1.00  0.00            
ATOM     92  C29 BCD     1      20.740  15.950  15.650  1.00  0.00            
ATOM     93  O24 BCD     1      19.610  15.910  16.550  1.00  0.00            
ATOM     94  C30 BCD     1      21.810  14.970  16.180  1.00  0.00            
ATOM     95  O25 BCD     1      22.470  15.630  17.310  1.00  0.00            
ATOM     96  H41 BCD     1      17.690  16.590  16.980  1.00  0.00            
ATOM     97  H42 BCD     1      19.340  18.300  17.300  1.00  0.00            
ATOM     98  H43 BCD     1      17.490  18.710  15.220  1.00  0.00            
ATOM     99  H44 BCD     1      19.890  18.040  14.280  1.00  0.00            
ATOM    100  H45 BCD     1      21.450  19.680  14.930  1.00  0.00            
ATOM    101  H46 BCD     1      21.560  17.760  16.600  1.00  0.00            
ATOM    102  H47 BCD     1      20.630  15.660  14.590  1.00  0.00            
ATOM    103  H48 BCD     1      21.290  14.070  16.530  1.00  0.00            
ATOM    104  H49 BCD     1      22.490  14.680  15.370  1.00  0.00            
ATOM    105  H50 BCD     1      21.880  15.830  18.040  1.00  0.00            
ATOM    106  C31 BCD     1      15.200  14.580  12.740  1.00  0.00            
ATOM    107  O26 BCD     1      16.140  14.070  11.770  1.00  0.00            
ATOM    108  C32 BCD     1      15.150  16.070  12.800  1.00  0.00            
ATOM    109  O27 BCD     1      14.910  16.570  11.500  1.00  0.00            
ATOM    110  C33 BCD     1      16.370  16.670  13.390  1.00  0.00            
ATOM    111  C34 BCD     1      16.760  16.050  14.700  1.00  0.00            
ATOM    112  C35 BCD     1      16.740  14.520  14.570  1.00  0.00            
ATOM    113  O28 BCD     1      15.510  14.100  14.060  1.00  0.00            
ATOM    114  C36 BCD     1      17.010  13.730  15.840  1.00  0.00            
ATOM    115  O29 BCD     1      16.260  14.240  17.020  1.00  0.00            
ATOM    116  O30 BCD     1      16.160  18.080  13.560  1.00  0.00            
ATOM    117  H51 BCD     1      14.190  14.200  12.560  1.00  0.00            
ATOM    118  H52 BCD     1      14.290  16.330  13.430  1.00  0.00            
ATOM    119  H53 BCD     1      15.170  15.930  10.830  1.00  0.00            
ATOM    120  H54 BCD     1      17.110  16.560  12.580  1.00  0.00            
ATOM    121  H55 BCD     1      16.030  18.550  12.730  1.00  0.00            
ATOM    122  H56 BCD     1      16.110  16.360  15.530  1.00  0.00            
ATOM    123  H57 BCD     1      17.560  14.250  13.890  1.00  0.00            
ATOM    124  H58 BCD     1      16.800  12.660  15.750  1.00  0.00            
ATOM    125  H59 BCD     1      18.090  13.810  16.040  1.00  0.00            
ATOM    126  H60 BCD     1      16.820  14.080  17.790  1.00  0.00            
ATOM    127  C37 BCD     1      16.570  11.220   8.880  1.00  0.00            
ATOM    128  O31 BCD     1      17.740  11.840   8.410  1.00  0.00            
ATOM    129  C38 BCD     1      15.300  12.190   8.720  1.00  0.00            
ATOM    130  O32 BCD     1      14.920  12.410   7.360  1.00  0.00            
ATOM    131  C39 BCD     1      15.490  13.460   9.610  1.00  0.00            
ATOM    132  O33 BCD     1      14.290  14.160   9.620  1.00  0.00            
ATOM    133  C40 BCD     1      15.790  12.980  11.020  1.00  0.00            
ATOM    134  C41 BCD     1      16.900  12.070  11.180  1.00  0.00            
ATOM    135  O34 BCD     1      16.730  10.930  10.250  1.00  0.00            
ATOM    136  C42 BCD     1      17.130  11.400  12.550  1.00  0.00            
ATOM    137  O35 BCD     1      16.030  10.540  12.920  1.00  0.00            
ATOM    138  H61 BCD     1      16.360  10.270   8.390  1.00  0.00            
ATOM    139  H62 BCD     1      14.480  11.630   9.180  1.00  0.00            
ATOM    140  H63 BCD     1      15.720  12.590   6.840  1.00  0.00            
ATOM    141  H64 BCD     1      16.280  14.080   9.170  1.00  0.00            
ATOM    142  H65 BCD     1      13.810  14.180   8.780  1.00  0.00            
ATOM    143  H66 BCD     1      14.880  12.490  11.390  1.00  0.00            
ATOM    144  H67 BCD     1      17.840  12.570  10.950  1.00  0.00            
ATOM    145  H68 BCD     1      18.040  10.800  12.680  1.00  0.00            
ATOM    146  H69 BCD     1      17.230  12.210  13.290  1.00  0.00            
ATOM    147  H70 BCD     1      15.590  10.420  12.080  1.00  0.00            
ATOM    148  C1  AB5     2      16.410  20.000  10.780  1.00  0.00            
ATOM    149  C2  AB5     2      17.680  19.780  11.420  1.00  0.00            
ATOM    150  C3  AB5     2      18.480  18.680  11.080  1.00  0.00            
ATOM    151  C4  AB5     2      19.740  18.510  11.630  1.00  0.00            
ATOM    152  C5  AB5     2      20.670  17.550  11.120  1.00  0.00            
ATOM    153  C6  AB5     2      20.210  16.670  10.200  1.00  0.00            
ATOM    154  C7  AB5     2      21.100  15.740   9.670  1.00  0.00            
ATOM    155  C8  AB5     2      20.780  14.960   8.590  1.00  0.00            
ATOM    156  C9  AB5     2      19.450  15.010   8.120  1.00  0.00            
ATOM    157  C10 AB5     2      18.540  15.990   8.570  1.00  0.00            
ATOM    158  C11 AB5     2      17.250  16.120   7.950  1.00  0.00            
ATOM    159  C12 AB5     2      16.360  17.180   8.400  1.00  0.00            
ATOM    160  C13 AB5     2      16.690  17.990   9.460  1.00  0.00            
ATOM    161  C14 AB5     2      15.860  19.020   9.880  1.00  0.00            
ATOM    162  C15 AB5     2      17.940  17.860  10.070  1.00  0.00            
ATOM    163  C16 AB5     2      18.880  16.850   9.630  1.00  0.00            
ATOM    164  H1  AB5     2      15.770  20.790  11.160  1.00  0.00            
ATOM    165  H2  AB5     2      17.980  20.480  12.180  1.00  0.00            
ATOM    166  H3  AB5     2      20.030  19.200  12.420  1.00  0.00            
ATOM    167  H4  AB5     2      21.660  17.440  11.550  1.00  0.00            
ATOM    168  H5  AB5     2      22.080  15.700  10.150  1.00  0.00            
ATOM    169  H6  AB5     2      21.450  14.210   8.170  1.00  0.00            
ATOM    170  H7  AB5     2      19.100  14.440   7.260  1.00  0.00            
ATOM    171  H8  AB5     2      17.000  15.420   7.150  1.00  0.00            
ATOM    172  H9  AB5     2      15.380  17.290   7.950  1.00  0.00            
ATOM    173  H10 AB5     2      14.820  19.050   9.560  1.00  0.00            
TER
ENDMDL
MODEL        1
ATOM      1  C1  BCD     1      20.280  10.450  11.200  1.00  0.00            
ATOM      2  O1  BCD     1      21.040  11.640  11.060  1.00  0.00            
ATOM      3  C2  BCD     1      18.880  10.680  10.690  1.00  0.00            
ATOM      4  O2  BCD     1      18.810  11.080   9.330  1.00  0.00            
ATOM      5  C3  BCD     1      18.070  11.540  11.710  1.00  0.00            
ATOM      6  O3  BCD     1      16.690  11.650  11.410  1.00  0.00            
ATOM      7  C4  BCD     1      18.320  11.260  13.250  1.00  0.00            
ATOM      8  C5  BCD     1      19.790  11.010  13.540  1.00  0.00            
ATOM      9  O4  BCD     1      20.330  10.110  12.570  1.00  0.00            
ATOM     10  C6  BCD     1      20.140  10.470  14.900  1.00  0.00            
ATOM     11  O5  BCD     1      19.610   9.160  15.150  1.00  0.00            
ATOM     12  H1  BCD     1      20.790   9.610  10.710  1.00  0.00            
ATOM     13  H2  BCD     1      18.500   9.650  10.760  1.00  0.00            
ATOM     14  H3  BCD     1      19.250  11.930   9.270  1.00  0.00            
ATOM     15  H4  BCD     1      18.510  12.540  11.630  1.00  0.00            
ATOM     16  H5  BCD     1      16.300  12.130  12.150  1.00  0.00            
ATOM     17  H6  BCD     1      17.830  10.320  13.510  1.00  0.00            
ATOM     18  H7  BCD     1      20.310  11.980  13.440  1.00  0.00            
ATOM     19  H8  BCD     1      21.210  10.560  15.120  1.00  0.00            
ATOM     20  H9  BCD     1      19.590  11.120  15.600  1.00  0.00            
ATOM     21  H10 BCD     1      20.180   8.470  14.790  1.00  0.00            
ATOM     22  C7  BCD     1      24.120  13.210   8.650  1.00  0.00            
ATOM     23  O6  BCD     1      24.570  14.140   9.660  1.00  0.00            
ATOM     24  C8  BCD     1      22.680  13.530   8.220  1.00  0.00            
ATOM     25  O7  BCD     1      22.630  14.860   7.730  1.00  0.00            
ATOM     26  C9  BCD     1      21.670  13.230   9.390  1.00  0.00            
ATOM     27  O8  BCD     1      20.330  13.510   9.080  1.00  0.00            
ATOM     28  C10 BCD     1      21.780  11.760   9.900  1.00  0.00            
ATOM     29  C11 BCD     1      23.290  11.470  10.230  1.00  0.00            
ATOM     30  O9  BCD     1      24.180  11.870   9.160  1.00  0.00            
ATOM     31  C12 BCD     1      23.560  10.100  10.620  1.00  0.00            
ATOM     32  O10 BCD     1      23.280   9.090   9.660  1.00  0.00            
ATOM     33  H11 BCD     1      24.820  13.360   7.820  1.00  0.00            
ATOM     34  H12 BCD     1      22.470  12.760   7.460  1.00  0.00            
ATOM     35  H13 BCD     1      21.710  15.040   7.500  1.00  0.00            
ATOM     36  H14 BCD     1      22.000  13.910  10.190  1.00  0.00            
ATOM     37  H15 BCD     1      20.130  14.440   8.930  1.00  0.00            
ATOM     38  H16 BCD     1      21.370  11.050   9.170  1.00  0.00            
ATOM     39  H17 BCD     1      23.600  12.050  11.110  1.00  0.00            
ATOM     40  H18 BCD     1      24.610  10.010  10.930  1.00  0.00            
ATOM     41  H19 BCD     1      22.890   9.860  11.460  1.00  0.00            
ATOM     42  H20 BCD     1      23.360   8.300  10.200  1.00  0.00            
ATOM     43  C13 BCD     1      27.290  17.370  10.340  1.00  0.00            
ATOM     44  O11 BCD     1      26.450  17.690  11.460  1.00  0.00            
ATOM     45  C14 BCD     1      26.540  17.340   8.970  1.00  0.00            
ATOM     46  O12 BCD     1      26.240  18.740   8.670  1.00  0.00            
ATOM     47  C15 BCD     1      25.330  16.450   9.020  1.00  0.00            
ATOM     48  O13 BCD     1      24.590  16.500   7.770  1.00  0.00            
ATOM     49  C16 BCD     1      25.740  14.910   9.340  1.00  0.00            
ATOM     50  C17 BCD     1      26.680  14.970  10.540  1.00  0.00            
ATOM     51  O14 BCD     1      27.760  16.000  10.470  1.00  0.00            
ATOM     52  C18 BCD     1      27.310  13.600  10.720  1.00  0.00            
ATOM     53  O15 BCD     1      28.060  13.170   9.550  1.00  0.00            
ATOM     54  H21 BCD     1      28.150  18.040  10.320  1.00  0.00            
ATOM     55  H22 BCD     1      27.360  16.960   8.340  1.00  0.00            
ATOM     56  H23 BCD     1      25.510  18.740   8.060  1.00  0.00            
ATOM     57  H24 BCD     1      24.760  16.840   9.870  1.00  0.00            
ATOM     58  H25 BCD     1      23.860  15.890   7.740  1.00  0.00            
ATOM     59  H26 BCD     1      26.240  14.520   8.440  1.00  0.00            
ATOM     60  H27 BCD     1      26.080  15.100  11.450  1.00  0.00            
ATOM     61  H28 BCD     1      27.990  13.750  11.570  1.00  0.00            
ATOM     62  H29 BCD     1      26.560  12.850  10.980  1.00  0.00            
ATOM     63  H30 BCD     1      28.500  12.350   9.750  1.00  0.00            
ATOM     64  C19 BCD     1      26.040  20.640  14.240  1.00  0.00            
ATOM     65  O16 BCD     1      24.680  20.380  14.050  1.00  0.00            
ATOM     66  C20 BCD     1      26.500  21.150  12.850  1.00  0.00            
ATOM     67  O17 BCD     1      25.640  22.250  12.440  1.00  0.00            
ATOM     68  C21 BCD     1      26.320  20.050  11.790  1.00  0.00            
ATOM     69  O18 BCD     1      26.790  20.500  10.470  1.00  0.00            
ATOM     70  C22 BCD     1      26.980  18.720  12.310  1.00  0.00            
ATOM     71  C23 BCD     1      26.720  18.400  13.790  1.00  0.00            
ATOM     72  O19 BCD     1      26.830  19.470  14.690  1.00  0.00            
ATOM     73  C24 BCD     1      27.510  17.150  14.260  1.00  0.00            
ATOM     74  O20 BCD     1      28.800  17.590  14.560  1.00  0.00            
ATOM     75  H31 BCD     1      26.170  21.490  14.910  1.00  0.00            
ATOM     76  H32 BCD     1      27.540  21.480  12.850  1.00  0.00            
ATOM     77  H33 BCD     1      24.720  22.060  12.630  1.00  0.00            
ATOM     78  H34 BCD     1      25.240  19.840  11.820  1.00  0.00            
ATOM     79  H35 BCD     1      26.490  19.900   9.790  1.00  0.00            
ATOM     80  H36 BCD     1      28.050  18.960  12.220  1.00  0.00            
ATOM     81  H37 BCD     1      25.650  18.170  13.840  1.00  0.00            
ATOM     82  H38 BCD     1      27.040  16.770  15.180  1.00  0.00            
ATOM     83  H39 BCD     1      27.380  16.450  13.430  1.00  0.00            
ATOM     84  H40 BCD     1      28.660  18.480  14.900  1.00  0.00            
ATOM     85  C25 BCD     1      21.110  21.000  16.210  1.00  0.00            
ATOM     86  O21 BCD     1      20.590  19.810  15.750  1.00  0.00            
ATOM     87  C26 BCD     1      21.400  22.000  15.010  1.00  0.00            
ATOM     88  O22 BCD     1      20.170  22.210  14.350  1.00  0.00            
ATOM     89  C27 BCD     1      22.510  21.290  14.150  1.00  0.00            
ATOM     90  O23 BCD     1      22.880  22.130  13.030  1.00  0.00            
ATOM     91  C28 BCD     1      23.740  20.980  14.990  1.00  0.00            
ATOM     92  C29 BCD     1      23.360  20.000  16.100  1.00  0.00            
ATOM     93  O24 BCD     1      22.320  20.660  16.860  1.00  0.00            
ATOM     94  C30 BCD     1      24.520  19.710  17.040  1.00  0.00            
ATOM     95  O25 BCD     1      25.160  20.920  17.420  1.00  0.00            
ATOM     96  H41 BCD     1      20.490  21.470  16.980  1.00  0.00            
ATOM     97  H42 BCD     1      21.790  22.910  15.490  1.00  0.00            
ATOM     98  H43 BCD     1      19.910  21.310  14.140  1.00  0.00            
ATOM     99  H44 BCD     1      22.080  20.380  13.720  1.00  0.00            
ATOM    100  H45 BCD     1      22.070  22.520  12.680  1.00  0.00            
ATOM    101  H46 BCD     1      24.210  21.900  15.370  1.00  0.00            
ATOM    102  H47 BCD     1      23.040  19.040  15.680  1.00  0.00            
ATOM    103  H48 BCD     1      24.080  19.330  17.970  1.00  0.00            
ATOM    104  H49 BCD     1      25.300  19.050  16.640  1.00  0.00            
ATOM    105  H50 BCD     1      25.010  21.060  18.360  1.00  0.00            
ATOM    106  C31 BCD     1      17.100  17.440  15.780  1.00  0.00            
ATOM    107  O26 BCD     1      17.820  16.220  15.510  1.00  0.00            
ATOM    108  C32 BCD     1      17.260  18.490  14.680  1.00  0.00            
ATOM    109  O27 BCD     1      16.670  18.040  13.460  1.00  0.00            
ATOM    110  C33 BCD     1      18.730  19.060  14.580  1.00  0.00            
ATOM    111  C34 BCD     1      19.240  19.490  15.960  1.00  0.00            
ATOM    112  C35 BCD     1      19.020  18.320  16.950  1.00  0.00            
ATOM    113  O28 BCD     1      17.640  18.040  16.990  1.00  0.00            
ATOM    114  C36 BCD     1      19.590  18.500  18.320  1.00  0.00            
ATOM    115  O29 BCD     1      19.370  19.820  18.920  1.00  0.00            
ATOM    116  O30 BCD     1      18.670  20.130  13.590  1.00  0.00            
ATOM    117  H51 BCD     1      16.050  17.250  16.050  1.00  0.00            
ATOM    118  H52 BCD     1      16.610  19.320  15.020  1.00  0.00            
ATOM    119  H53 BCD     1      16.550  17.100  13.620  1.00  0.00            
ATOM    120  H54 BCD     1      19.480  18.350  14.200  1.00  0.00            
ATOM    121  H55 BCD     1      18.080  19.800  12.910  1.00  0.00            
ATOM    122  H56 BCD     1      18.770  20.430  16.250  1.00  0.00            
ATOM    123  H57 BCD     1      19.470  17.410  16.530  1.00  0.00            
ATOM    124  H58 BCD     1      19.100  17.720  18.930  1.00  0.00            
ATOM    125  H59 BCD     1      20.680  18.330  18.290  1.00  0.00            
ATOM    126  H60 BCD     1      20.010  19.940  19.630  1.00  0.00            
ATOM    127  C37 BCD     1      16.910  12.300  14.900  1.00  0.00            
ATOM    128  O31 BCD     1      17.940  12.430  13.910  1.00  0.00            
ATOM    129  C38 BCD     1      15.750  13.280  14.560  1.00  0.00            
ATOM    130  O32 BCD     1      15.050  12.840  13.370  1.00  0.00            
ATOM    131  C39 BCD     1      16.310  14.700  14.480  1.00  0.00            
ATOM    132  O33 BCD     1      15.320  15.680  14.150  1.00  0.00            
ATOM    133  C40 BCD     1      17.060  15.010  15.770  1.00  0.00            
ATOM    134  C41 BCD     1      18.000  13.920  16.210  1.00  0.00            
ATOM    135  O34 BCD     1      17.320  12.650  16.210  1.00  0.00            
ATOM    136  C42 BCD     1      18.720  14.110  17.460  1.00  0.00            
ATOM    137  O35 BCD     1      17.860  14.230  18.590  1.00  0.00            
ATOM    138  H61 BCD     1      16.550  11.270  14.990  1.00  0.00            
ATOM    139  H62 BCD     1      15.000  13.280  15.370  1.00  0.00            
ATOM    140  H63 BCD     1      14.530  12.070  13.610  1.00  0.00            
ATOM    141  H64 BCD     1      17.090  14.670  13.710  1.00  0.00            
ATOM    142  H65 BCD     1      14.950  15.410  13.300  1.00  0.00            
ATOM    143  H66 BCD     1      16.310  15.060  16.560  1.00  0.00            
ATOM    144  H67 BCD     1      18.790  14.000  15.450  1.00  0.00            
ATOM    145  H68 BCD     1      19.440  13.290  17.580  1.00  0.00            
ATOM    146  H69 BCD     1      19.310  15.010  17.280  1.00  0.00            
ATOM    147  H70 BCD     1      17.100  13.650  18.470  1.00  0.00            
ATOM    148  C1  AB5     2      17.230  19.660  10.090  1.00  0.00            
ATOM    149  C2  AB5     2      18.500  20.210  10.340  1.00  0.00            
ATOM    150  C3  AB5     2      19.600  19.540  10.820  1.00  0.00            
ATOM    151  C4  AB5     2      20.800  20.240  10.950  1.00  0.00            
ATOM    152  C5  AB5     2      21.910  19.550  11.450  1.00  0.00            
ATOM    153  C6  AB5     2      21.810  18.160  11.820  1.00  0.00            
ATOM    154  C7  AB5     2      22.880  17.480  12.330  1.00  0.00            
ATOM    155  C8  AB5     2      22.840  16.120  12.590  1.00  0.00            
ATOM    156  C9  AB5     2      21.590  15.500  12.460  1.00  0.00            
ATOM    157  C10 AB5     2      20.480  16.180  12.000  1.00  0.00            
ATOM    158  C11 AB5     2      19.190  15.480  11.960  1.00  0.00            
ATOM    159  C12 AB5     2      18.070  16.170  11.390  1.00  0.00            
ATOM    160  C13 AB5     2      18.190  17.520  10.950  1.00  0.00            
ATOM    161  C14 AB5     2      17.140  18.270  10.360  1.00  0.00            
ATOM    162  C15 AB5     2      19.410  18.180  11.130  1.00  0.00            
ATOM    163  C16 AB5     2      20.530  17.520  11.660  1.00  0.00            
ATOM    164  H1  AB5     2      16.440  20.300   9.720  1.00  0.00            
ATOM    165  H2  AB5     2      18.580  21.280  10.180  1.00  0.00            
ATOM    166  H3  AB5     2      20.910  21.290  10.700  1.00  0.00            
ATOM    167  H4  AB5     2      22.880  20.020  11.530  1.00  0.00            
ATOM    168  H5  AB5     2      23.830  18.010  12.390  1.00  0.00            
ATOM    169  H6  AB5     2      23.740  15.540  12.810  1.00  0.00            
ATOM    170  H7  AB5     2      21.340  14.490  12.770  1.00  0.00            
ATOM    171  H8  AB5     2      19.010  14.460  12.280  1.00  0.00            
ATOM    172  H9  AB5     2      17.130  15.650  11.250  1.00  0.00            
ATOM    173  H10 AB5     2      16.210  17.710  10.250  1.00  0.00            
TER
ENDMDL
MODEL        1
ATOM      1  C1  BCD     1      15.710   7.420   2.330  1.00  0.00            
ATOM      2  O1  BCD     1      16.310   8.090   3.450  1.00  0.00            
ATOM      3  C2  BCD     1      14.610   6.500   2.770  1.00  0.00            
ATOM      4  O2  BCD     1      13.650   7.200   3.570  1.00  0.00            
ATOM      5  C3  BCD     1      15.170   5.400   3.640  1.00  0.00            
ATOM      6  O3  BCD     1      14.220   4.410   4.080  1.00  0.00            
ATOM      7  C4  BCD     1      16.430   4.790   2.980  1.00  0.00            
ATOM      8  C5  BCD     1      17.450   5.810   2.470  1.00  0.00            
ATOM      9  O4  BCD     1      16.780   6.730   1.650  1.00  0.00            
ATOM     10  C6  BCD     1      18.630   5.200   1.670  1.00  0.00            
ATOM     11  O5  BCD     1      18.160   4.320   0.640  1.00  0.00            
ATOM     12  H1  BCD     1      15.270   8.140   1.630  1.00  0.00            
ATOM     13  H2  BCD     1      14.110   6.060   1.900  1.00  0.00            
ATOM     14  H3  BCD     1      13.080   6.560   3.990  1.00  0.00            
ATOM     15  H4  BCD     1      15.500   5.920   4.550  1.00  0.00            
ATOM     16  H5  BCD     1      14.670   3.720   4.570  1.00  0.00            
ATOM     17  H6  BCD     1      15.990   4.150   2.210  1.00  0.00            
ATOM     18  H7  BCD     1      17.960   6.350   3.280  1.00  0.00            
ATOM     19  H8  BCD     1      19.430   5.800   1.220  1.00  0.00            
ATOM     20  H9  BCD     1      19.240   4.740   2.450  1.00  0.00            
ATOM     21  H10 BCD     1      17.880   4.930  -0.040  1.00  0.00            
ATOM     22  C7  BCD     1      17.700  11.990   4.400  1.00  0.00            
ATOM     23  O6  BCD     1      18.380  11.560   5.620  1.00  0.00            
ATOM     24  C8  BCD     1      16.250  11.750   4.450  1.00  0.00            
ATOM     25  O7  BCD     1      15.660  12.460   5.530  1.00  0.00            
ATOM     26  C9  BCD     1      15.920  10.250   4.490  1.00  0.00            
ATOM     27  O8  BCD     1      14.480   9.960   4.630  1.00  0.00            
ATOM     28  C10 BCD     1      16.560   9.490   3.300  1.00  0.00            
ATOM     29  C11 BCD     1      18.030   9.820   3.290  1.00  0.00            
ATOM     30  O9  BCD     1      18.280  11.240   3.320  1.00  0.00            
ATOM     31  C12 BCD     1      18.700   9.370   2.040  1.00  0.00            
ATOM     32  O10 BCD     1      18.160   9.880   0.880  1.00  0.00            
ATOM     33  H11 BCD     1      17.880  13.060   4.220  1.00  0.00            
ATOM     34  H12 BCD     1      15.890  12.110   3.470  1.00  0.00            
ATOM     35  H13 BCD     1      14.890  11.910   5.710  1.00  0.00            
ATOM     36  H14 BCD     1      16.500   9.830   5.320  1.00  0.00            
ATOM     37  H15 BCD     1      14.380   9.030   4.400  1.00  0.00            
ATOM     38  H16 BCD     1      16.070   9.900   2.400  1.00  0.00            
ATOM     39  H17 BCD     1      18.530   9.330   4.140  1.00  0.00            
ATOM     40  H18 BCD     1      19.800   9.470   2.060  1.00  0.00            
ATOM     41  H19 BCD     1      18.580   8.280   2.010  1.00  0.00            
ATOM     42  H20 BCD     1      18.560   9.390   0.150  1.00  0.00            
ATOM     43  C13 BCD     1      21.230  13.440   8.000  1.00  0.00            
ATOM     44  O11 BCD     1      21.020  12.680   9.210  1.00  0.00            
ATOM     45  C14 BCD     1      19.950  14.210   7.670  1.00  0.00            
ATOM     46  O12 BCD     1      19.460  15.010   8.740  1.00  0.00            
ATOM     47  C15 BCD     1      18.910  13.280   7.070  1.00  0.00            
ATOM     48  O13 BCD     1      17.730  13.950   6.570  1.00  0.00            
ATOM     49  C16 BCD     1      19.440  12.380   5.970  1.00  0.00            
ATOM     50  C17 BCD     1      20.630  11.530   6.530  1.00  0.00            
ATOM     51  O14 BCD     1      21.570  12.470   6.960  1.00  0.00            
ATOM     52  C18 BCD     1      21.170  10.630   5.500  1.00  0.00            
ATOM     53  O15 BCD     1      21.520  11.200   4.240  1.00  0.00            
ATOM     54  H21 BCD     1      22.050  14.110   8.310  1.00  0.00            
ATOM     55  H22 BCD     1      20.310  14.800   6.820  1.00  0.00            
ATOM     56  H23 BCD     1      19.070  14.460   9.420  1.00  0.00            
ATOM     57  H24 BCD     1      18.570  12.630   7.880  1.00  0.00            
ATOM     58  H25 BCD     1      17.000  13.460   6.190  1.00  0.00            
ATOM     59  H26 BCD     1      19.820  12.960   5.120  1.00  0.00            
ATOM     60  H27 BCD     1      20.250  10.890   7.340  1.00  0.00            
ATOM     61  H28 BCD     1      21.980   9.970   5.840  1.00  0.00            
ATOM     62  H29 BCD     1      20.320   9.980   5.260  1.00  0.00            
ATOM     63  H30 BCD     1      22.110  10.510   3.910  1.00  0.00            
ATOM     64  C19 BCD     1      23.350  10.400  11.540  1.00  0.00            
ATOM     65  O16 BCD     1      22.500   9.210  11.120  1.00  0.00            
ATOM     66  C20 BCD     1      22.480  11.370  12.310  1.00  0.00            
ATOM     67  O17 BCD     1      21.860  10.790  13.430  1.00  0.00            
ATOM     68  C21 BCD     1      21.430  11.860  11.290  1.00  0.00            
ATOM     69  O18 BCD     1      20.530  12.820  11.990  1.00  0.00            
ATOM     70  C22 BCD     1      22.060  12.600  10.170  1.00  0.00            
ATOM     71  C23 BCD     1      23.220  11.720   9.510  1.00  0.00            
ATOM     72  O19 BCD     1      23.990  11.070  10.500  1.00  0.00            
ATOM     73  C24 BCD     1      24.190  12.500   8.610  1.00  0.00            
ATOM     74  O20 BCD     1      24.550  13.700   9.270  1.00  0.00            
ATOM     75  H31 BCD     1      24.120   9.990  12.210  1.00  0.00            
ATOM     76  H32 BCD     1      23.140  12.220  12.520  1.00  0.00            
ATOM     77  H33 BCD     1      21.060  11.230  13.740  1.00  0.00            
ATOM     78  H34 BCD     1      20.900  10.980  10.900  1.00  0.00            
ATOM     79  H35 BCD     1      19.720  12.860  11.470  1.00  0.00            
ATOM     80  H36 BCD     1      22.440  13.560  10.550  1.00  0.00            
ATOM     81  H37 BCD     1      22.730  11.000   8.840  1.00  0.00            
ATOM     82  H38 BCD     1      25.080  11.880   8.430  1.00  0.00            
ATOM     83  H39 BCD     1      23.710  12.770   7.670  1.00  0.00            
ATOM     84  H40 BCD     1      25.250  13.460   9.890  1.00  0.00            
ATOM     85  C25 BCD     1      23.020   5.150  11.110  1.00  0.00            
ATOM     86  O21 BCD     1      22.180   4.830   9.970  1.00  0.00            
ATOM     87  C26 BCD     1      22.140   5.740  12.250  1.00  0.00            
ATOM     88  O22 BCD     1      21.020   4.880  12.520  1.00  0.00            
ATOM     89  C27 BCD     1      21.750   7.180  11.840  1.00  0.00            
ATOM     90  O23 BCD     1      20.990   7.730  12.910  1.00  0.00            
ATOM     91  C28 BCD     1      23.000   7.980  11.560  1.00  0.00            
ATOM     92  C29 BCD     1      23.880   7.300  10.480  1.00  0.00            
ATOM     93  O24 BCD     1      24.140   5.990  10.790  1.00  0.00            
ATOM     94  C30 BCD     1      25.230   7.900  10.150  1.00  0.00            
ATOM     95  O25 BCD     1      25.810   8.380  11.370  1.00  0.00            
ATOM     96  H41 BCD     1      23.350   4.130  11.350  1.00  0.00            
ATOM     97  H42 BCD     1      22.820   5.750  13.110  1.00  0.00            
ATOM     98  H43 BCD     1      20.800   5.060  13.430  1.00  0.00            
ATOM     99  H44 BCD     1      21.060   7.110  10.980  1.00  0.00            
ATOM    100  H45 BCD     1      21.140   8.680  12.840  1.00  0.00            
ATOM    101  H46 BCD     1      23.600   8.040  12.480  1.00  0.00            
ATOM    102  H47 BCD     1      23.310   7.290   9.540  1.00  0.00            
ATOM    103  H48 BCD     1      25.890   7.110   9.770  1.00  0.00            
ATOM    104  H49 BCD     1      25.090   8.660   9.370  1.00  0.00            
ATOM    105  H50 BCD     1      26.610   8.870  11.140  1.00  0.00            
ATOM    106  C31 BCD     1      21.350   1.920   7.260  1.00  0.00            
ATOM    107  O26 BCD     1      20.190   2.610   6.750  1.00  0.00            
ATOM    108  C32 BCD     1      21.110   1.510   8.670  1.00  0.00            
ATOM    109  O27 BCD     1      19.850   0.900   8.770  1.00  0.00            
ATOM    110  C33 BCD     1      21.260   2.750   9.540  1.00  0.00            
ATOM    111  C34 BCD     1      22.460   3.590   9.300  1.00  0.00            
ATOM    112  C35 BCD     1      22.570   3.940   7.850  1.00  0.00            
ATOM    113  O28 BCD     1      22.550   2.650   7.130  1.00  0.00            
ATOM    114  C36 BCD     1      23.870   4.590   7.520  1.00  0.00            
ATOM    115  O29 BCD     1      24.970   3.780   7.900  1.00  0.00            
ATOM    116  O30 BCD     1      21.210   2.350  10.920  1.00  0.00            
ATOM    117  H51 BCD     1      21.500   0.990   6.710  1.00  0.00            
ATOM    118  H52 BCD     1      21.820   0.750   9.040  1.00  0.00            
ATOM    119  H53 BCD     1      19.640   0.570   9.640  1.00  0.00            
ATOM    120  H54 BCD     1      20.360   3.340   9.330  1.00  0.00            
ATOM    121  H55 BCD     1      21.300   3.160  11.430  1.00  0.00            
ATOM    122  H56 BCD     1      23.430   3.190   9.610  1.00  0.00            
ATOM    123  H57 BCD     1      21.690   4.500   7.490  1.00  0.00            
ATOM    124  H58 BCD     1      23.840   4.850   6.450  1.00  0.00            
ATOM    125  H59 BCD     1      24.030   5.570   8.000  1.00  0.00            
ATOM    126  H60 BCD     1      25.030   2.960   7.400  1.00  0.00            
ATOM    127  C37 BCD     1      17.410   2.730   3.650  1.00  0.00            
ATOM    128  O31 BCD     1      17.000   3.990   3.990  1.00  0.00            
ATOM    129  C38 BCD     1      17.090   1.750   4.800  1.00  0.00            
ATOM    130  O32 BCD     1      15.770   1.920   5.160  1.00  0.00            
ATOM    131  C39 BCD     1      17.980   2.030   5.990  1.00  0.00            
ATOM    132  O33 BCD     1      17.750   1.100   7.080  1.00  0.00            
ATOM    133  C40 BCD     1      19.500   2.070   5.640  1.00  0.00            
ATOM    134  C41 BCD     1      19.660   2.960   4.500  1.00  0.00            
ATOM    135  O34 BCD     1      18.790   2.570   3.460  1.00  0.00            
ATOM    136  C42 BCD     1      21.030   3.040   3.940  1.00  0.00            
ATOM    137  O35 BCD     1      21.560   1.720   3.710  1.00  0.00            
ATOM    138  H61 BCD     1      16.900   2.370   2.760  1.00  0.00            
ATOM    139  H62 BCD     1      17.240   0.740   4.390  1.00  0.00            
ATOM    140  H63 BCD     1      15.520   1.500   5.990  1.00  0.00            
ATOM    141  H64 BCD     1      17.800   3.020   6.430  1.00  0.00            
ATOM    142  H65 BCD     1      18.480   1.240   7.700  1.00  0.00            
ATOM    143  H66 BCD     1      19.900   1.070   5.420  1.00  0.00            
ATOM    144  H67 BCD     1      19.300   3.960   4.790  1.00  0.00            
ATOM    145  H68 BCD     1      21.130   3.690   3.060  1.00  0.00            
ATOM    146  H69 BCD     1      21.610   3.550   4.720  1.00  0.00            
ATOM    147  H70 BCD     1      21.070   1.260   3.020  1.00  0.00            
ATOM    148  C1  AB5     2      13.160   9.920   7.640  1.00  0.00            
ATOM    149  C2  AB5     2      14.300  10.660   8.030  1.00  0.00            
ATOM    150  C3  AB5     2      15.560  10.070   8.110  1.00  0.00            
ATOM    151  C4  AB5     2      16.760  10.800   8.500  1.00  0.00            
ATOM    152  C5  AB5     2      18.000  10.220   8.760  1.00  0.00            
ATOM    153  C6  AB5     2      18.110   8.850   8.540  1.00  0.00            
ATOM    154  C7  AB5     2      19.360   8.280   8.610  1.00  0.00            
ATOM    155  C8  AB5     2      19.640   6.940   8.160  1.00  0.00            
ATOM    156  C9  AB5     2      18.510   6.220   7.770  1.00  0.00            
ATOM    157  C10 AB5     2      17.200   6.750   7.750  1.00  0.00            
ATOM    158  C11 AB5     2      16.080   5.970   7.270  1.00  0.00            
ATOM    159  C12 AB5     2      14.860   6.640   7.050  1.00  0.00            
ATOM    160  C13 AB5     2      14.630   7.960   7.460  1.00  0.00            
ATOM    161  C14 AB5     2      13.360   8.520   7.340  1.00  0.00            
ATOM    162  C15 AB5     2      15.750   8.730   7.950  1.00  0.00            
ATOM    163  C16 AB5     2      17.000   8.080   8.040  1.00  0.00            
ATOM    164  H1  AB5     2      12.170  10.330   7.480  1.00  0.00            
ATOM    165  H2  AB5     2      14.240  11.700   8.340  1.00  0.00            
ATOM    166  H3  AB5     2      16.640  11.880   8.590  1.00  0.00            
ATOM    167  H4  AB5     2      18.810  10.880   9.070  1.00  0.00            
ATOM    168  H5  AB5     2      20.130   8.940   9.000  1.00  0.00            
ATOM    169  H6  AB5     2      20.650   6.650   7.890  1.00  0.00            
ATOM    170  H7  AB5     2      18.670   5.180   7.500  1.00  0.00            
ATOM    171  H8  AB5     2      16.200   4.920   7.030  1.00  0.00            
ATOM    172  H9  AB5     2      14.000   6.110   6.650  1.00  0.00            
ATOM    173  H10 AB5     2      12.450   7.950   7.140  1.00  0.00            
TER
ENDMDL
MODEL        1
ATOM      1  C1  BCD     1      22.320  18.350  -2.330  1.00  0.00            
ATOM      2  O1  BCD     1      22.530  19.200  -1.230  1.00  0.00            
ATOM      3  C2  BCD     1      20.970  17.750  -2.220  1.00  0.00            
ATOM      4  O2  BCD     1      20.070  18.780  -2.120  1.00  0.00            
ATOM      5  C3  BCD     1      20.800  16.900  -0.990  1.00  0.00            
ATOM      6  O3  BCD     1      19.510  16.340  -1.010  1.00  0.00            
ATOM      7  C4  BCD     1      21.910  15.860  -0.960  1.00  0.00            
ATOM      8  C5  BCD     1      23.320  16.410  -1.210  1.00  0.00            
ATOM      9  O4  BCD     1      23.300  17.300  -2.310  1.00  0.00            
ATOM     10  C6  BCD     1      24.320  15.350  -1.550  1.00  0.00            
ATOM     11  O5  BCD     1      23.960  14.400  -2.620  1.00  0.00            
ATOM     12  H1  BCD     1      22.430  18.980  -3.230  1.00  0.00            
ATOM     13  H2  BCD     1      20.850  17.180  -3.140  1.00  0.00            
ATOM     14  H3  BCD     1      20.470  19.530  -1.670  1.00  0.00            
ATOM     15  H4  BCD     1      20.870  17.570  -0.120  1.00  0.00            
ATOM     16  H5  BCD     1      18.870  17.060  -1.040  1.00  0.00            
ATOM     17  H6  BCD     1      21.700  15.090  -1.720  1.00  0.00            
ATOM     18  H7  BCD     1      23.790  16.900  -0.350  1.00  0.00            
ATOM     19  H8  BCD     1      25.230  15.910  -1.790  1.00  0.00            
ATOM     20  H9  BCD     1      24.480  14.640  -0.730  1.00  0.00            
ATOM     21  H10 BCD     1      24.410  13.550  -2.590  1.00  0.00            
ATOM     22  C7  BCD     1      24.660  22.400   0.040  1.00  0.00            
ATOM     23  O6  BCD     1      24.320  21.750   1.360  1.00  0.00            
ATOM     24  C8  BCD     1      23.300  22.790  -0.600  1.00  0.00            
ATOM     25  O7  BCD     1      22.670  23.760   0.210  1.00  0.00            
ATOM     26  C9  BCD     1      22.530  21.450  -0.680  1.00  0.00            
ATOM     27  O8  BCD     1      21.240  21.760  -1.270  1.00  0.00            
ATOM     28  C10 BCD     1      23.290  20.380  -1.480  1.00  0.00            
ATOM     29  C11 BCD     1      24.810  20.220  -0.980  1.00  0.00            
ATOM     30  O9  BCD     1      25.320  21.520  -0.890  1.00  0.00            
ATOM     31  C12 BCD     1      25.770  19.450  -1.850  1.00  0.00            
ATOM     32  O10 BCD     1      25.670  20.020  -3.170  1.00  0.00            
ATOM     33  H11 BCD     1      25.300  23.270   0.220  1.00  0.00            
ATOM     34  H12 BCD     1      23.390  23.160  -1.630  1.00  0.00            
ATOM     35  H13 BCD     1      23.150  24.580   0.220  1.00  0.00            
ATOM     36  H14 BCD     1      22.270  21.020   0.290  1.00  0.00            
ATOM     37  H15 BCD     1      21.330  22.400  -1.980  1.00  0.00            
ATOM     38  H16 BCD     1      23.260  20.550  -2.570  1.00  0.00            
ATOM     39  H17 BCD     1      24.880  19.760   0.010  1.00  0.00            
ATOM     40  H18 BCD     1      26.770  19.560  -1.410  1.00  0.00            
ATOM     41  H19 BCD     1      25.530  18.380  -1.800  1.00  0.00            
ATOM     42  H20 BCD     1      26.350  19.630  -3.730  1.00  0.00            
ATOM     43  C13 BCD     1      25.640  22.470   5.200  1.00  0.00            
ATOM     44  O11 BCD     1      25.630  21.230   5.900  1.00  0.00            
ATOM     45  C14 BCD     1      24.240  22.890   4.820  1.00  0.00            
ATOM     46  O12 BCD     1      23.270  22.710   5.880  1.00  0.00            
ATOM     47  C15 BCD     1      23.830  22.260   3.550  1.00  0.00            
ATOM     48  O13 BCD     1      22.500  22.680   3.090  1.00  0.00            
ATOM     49  C16 BCD     1      24.880  22.390   2.410  1.00  0.00            
ATOM     50  C17 BCD     1      26.130  21.700   2.910  1.00  0.00            
ATOM     51  O14 BCD     1      26.490  22.390   4.060  1.00  0.00            
ATOM     52  C18 BCD     1      27.230  21.800   1.920  1.00  0.00            
ATOM     53  O15 BCD     1      27.480  23.140   1.660  1.00  0.00            
ATOM     54  H21 BCD     1      26.170  23.190   5.840  1.00  0.00            
ATOM     55  H22 BCD     1      24.320  23.950   4.540  1.00  0.00            
ATOM     56  H23 BCD     1      22.620  22.030   5.680  1.00  0.00            
ATOM     57  H24 BCD     1      23.780  21.170   3.640  1.00  0.00            
ATOM     58  H25 BCD     1      22.500  22.900   2.150  1.00  0.00            
ATOM     59  H26 BCD     1      25.110  23.440   2.180  1.00  0.00            
ATOM     60  H27 BCD     1      25.850  20.660   3.120  1.00  0.00            
ATOM     61  H28 BCD     1      28.130  21.290   2.280  1.00  0.00            
ATOM     62  H29 BCD     1      26.990  21.330   0.960  1.00  0.00            
ATOM     63  H30 BCD     1      28.250  23.250   1.100  1.00  0.00            
ATOM     64  C19 BCD     1      27.130  19.930   9.420  1.00  0.00            
ATOM     65  O16 BCD     1      26.170  18.890   9.680  1.00  0.00            
ATOM     66  C20 BCD     1      26.530  21.300   9.510  1.00  0.00            
ATOM     67  O17 BCD     1      25.980  21.600  10.760  1.00  0.00            
ATOM     68  C21 BCD     1      25.630  21.500   8.310  1.00  0.00            
ATOM     69  O18 BCD     1      25.080  22.790   8.340  1.00  0.00            
ATOM     70  C22 BCD     1      26.470  21.220   7.090  1.00  0.00            
ATOM     71  C23 BCD     1      27.160  19.830   7.030  1.00  0.00            
ATOM     72  O19 BCD     1      27.960  19.720   8.230  1.00  0.00            
ATOM     73  C24 BCD     1      27.950  19.510   5.760  1.00  0.00            
ATOM     74  O20 BCD     1      28.570  20.650   5.190  1.00  0.00            
ATOM     75  H31 BCD     1      27.890  20.000  10.210  1.00  0.00            
ATOM     76  H32 BCD     1      27.390  21.970   9.480  1.00  0.00            
ATOM     77  H33 BCD     1      25.220  21.000  10.780  1.00  0.00            
ATOM     78  H34 BCD     1      24.850  20.730   8.410  1.00  0.00            
ATOM     79  H35 BCD     1      24.510  22.830   7.560  1.00  0.00            
ATOM     80  H36 BCD     1      27.200  22.030   6.980  1.00  0.00            
ATOM     81  H37 BCD     1      26.380  19.060   7.090  1.00  0.00            
ATOM     82  H38 BCD     1      28.800  18.890   6.070  1.00  0.00            
ATOM     83  H39 BCD     1      27.350  18.990   5.000  1.00  0.00            
ATOM     84  H40 BCD     1      27.900  21.070   4.640  1.00  0.00            
ATOM     85  C25 BCD     1      25.900  14.920   9.710  1.00  0.00            
ATOM     86  O21 BCD     1      25.240  15.220   8.490  1.00  0.00            
ATOM     87  C26 BCD     1      25.350  15.600  10.900  1.00  0.00            
ATOM     88  O22 BCD     1      24.090  15.050  11.280  1.00  0.00            
ATOM     89  C27 BCD     1      25.230  17.100  10.670  1.00  0.00            
ATOM     90  O23 BCD     1      24.570  17.820  11.790  1.00  0.00            
ATOM     91  C28 BCD     1      26.550  17.660  10.370  1.00  0.00            
ATOM     92  C29 BCD     1      27.460  16.790   9.430  1.00  0.00            
ATOM     93  O24 BCD     1      27.300  15.430   9.640  1.00  0.00            
ATOM     94  C30 BCD     1      28.960  17.030   9.580  1.00  0.00            
ATOM     95  O25 BCD     1      29.700  16.450   8.480  1.00  0.00            
ATOM     96  H41 BCD     1      25.910  13.830   9.780  1.00  0.00            
ATOM     97  H42 BCD     1      26.100  15.470  11.690  1.00  0.00            
ATOM     98  H43 BCD     1      23.560  15.240  10.490  1.00  0.00            
ATOM     99  H44 BCD     1      24.610  17.130   9.770  1.00  0.00            
ATOM    100  H45 BCD     1      23.650  17.560  11.710  1.00  0.00            
ATOM    101  H46 BCD     1      27.000  17.940  11.330  1.00  0.00            
ATOM    102  H47 BCD     1      27.270  17.070   8.390  1.00  0.00            
ATOM    103  H48 BCD     1      29.130  18.110   9.570  1.00  0.00            
ATOM    104  H49 BCD     1      29.400  16.600  10.490  1.00  0.00            
ATOM    105  H50 BCD     1      29.410  15.540   8.350  1.00  0.00            
ATOM    106  C31 BCD     1      22.700  13.340   5.840  1.00  0.00            
ATOM    107  O26 BCD     1      22.830  14.190   4.730  1.00  0.00            
ATOM    108  C32 BCD     1      22.100  14.100   7.070  1.00  0.00            
ATOM    109  O27 BCD     1      20.810  14.750   6.700  1.00  0.00            
ATOM    110  C33 BCD     1      23.070  15.060   7.720  1.00  0.00            
ATOM    111  C34 BCD     1      24.300  14.330   7.970  1.00  0.00            
ATOM    112  C35 BCD     1      24.810  13.620   6.750  1.00  0.00            
ATOM    113  O28 BCD     1      23.900  12.710   6.180  1.00  0.00            
ATOM    114  C36 BCD     1      26.150  13.010   6.970  1.00  0.00            
ATOM    115  O29 BCD     1      26.150  11.760   7.680  1.00  0.00            
ATOM    116  O30 BCD     1      22.540  15.550   8.940  1.00  0.00            
ATOM    117  H51 BCD     1      22.020  12.500   5.670  1.00  0.00            
ATOM    118  H52 BCD     1      21.950  13.310   7.820  1.00  0.00            
ATOM    119  H53 BCD     1      20.520  15.390   7.360  1.00  0.00            
ATOM    120  H54 BCD     1      23.260  15.830   6.970  1.00  0.00            
ATOM    121  H55 BCD     1      21.800  16.130   8.720  1.00  0.00            
ATOM    122  H56 BCD     1      23.950  13.560   8.670  1.00  0.00            
ATOM    123  H57 BCD     1      24.950  14.400   5.980  1.00  0.00            
ATOM    124  H58 BCD     1      26.510  12.790   5.950  1.00  0.00            
ATOM    125  H59 BCD     1      26.820  13.760   7.410  1.00  0.00            
ATOM    126  H60 BCD     1      27.080  11.540   7.790  1.00  0.00            
ATOM    127  C37 BCD     1      21.700  14.130   0.620  1.00  0.00            
ATOM    128  O31 BCD     1      21.890  15.460   0.390  1.00  0.00            
ATOM    129  C38 BCD     1      20.710  13.940   1.740  1.00  0.00            
ATOM    130  O32 BCD     1      19.470  14.540   1.390  1.00  0.00            
ATOM    131  C39 BCD     1      21.210  14.540   3.060  1.00  0.00            
ATOM    132  O33 BCD     1      20.160  14.560   4.020  1.00  0.00            
ATOM    133  C40 BCD     1      22.470  13.790   3.440  1.00  0.00            
ATOM    134  C41 BCD     1      23.460  14.150   2.350  1.00  0.00            
ATOM    135  O34 BCD     1      22.980  13.570   1.110  1.00  0.00            
ATOM    136  C42 BCD     1      24.850  13.670   2.800  1.00  0.00            
ATOM    137  O35 BCD     1      24.870  12.280   3.270  1.00  0.00            
ATOM    138  H61 BCD     1      21.330  13.570  -0.240  1.00  0.00            
ATOM    139  H62 BCD     1      20.600  12.850   1.880  1.00  0.00            
ATOM    140  H63 BCD     1      19.710  15.350   0.930  1.00  0.00            
ATOM    141  H64 BCD     1      21.570  15.580   3.010  1.00  0.00            
ATOM    142  H65 BCD     1      20.480  14.670   4.930  1.00  0.00            
ATOM    143  H66 BCD     1      22.430  12.690   3.450  1.00  0.00            
ATOM    144  H67 BCD     1      23.560  15.250   2.330  1.00  0.00            
ATOM    145  H68 BCD     1      25.590  13.690   1.990  1.00  0.00            
ATOM    146  H69 BCD     1      25.280  14.420   3.480  1.00  0.00            
ATOM    147  H70 BCD     1      24.650  12.340   4.200  1.00  0.00            
ATOM    148  C1  AB5     2      19.790  20.210   5.530  1.00  0.00            
ATOM    149  C2  AB5     2      20.660  19.830   6.570  1.00  0.00            
ATOM    150  C3  AB5     2      21.810  19.130   6.230  1.00  0.00            
ATOM    151  C4  AB5     2      22.680  18.750   7.240  1.00  0.00            
ATOM    152  C5  AB5     2      23.880  18.150   6.880  1.00  0.00            
ATOM    153  C6  AB5     2      24.240  17.850   5.540  1.00  0.00            
ATOM    154  C7  AB5     2      25.380  17.150   5.200  1.00  0.00            
ATOM    155  C8  AB5     2      25.860  17.040   3.880  1.00  0.00            
ATOM    156  C9  AB5     2      24.980  17.530   2.930  1.00  0.00            
ATOM    157  C10 AB5     2      23.760  18.170   3.210  1.00  0.00            
ATOM    158  C11 AB5     2      22.880  18.600   2.240  1.00  0.00            
ATOM    159  C12 AB5     2      21.650  19.180   2.540  1.00  0.00            
ATOM    160  C13 AB5     2      21.290  19.350   3.890  1.00  0.00            
ATOM    161  C14 AB5     2      20.100  19.970   4.180  1.00  0.00            
ATOM    162  C15 AB5     2      22.160  18.870   4.920  1.00  0.00            
ATOM    163  C16 AB5     2      23.350  18.190   4.530  1.00  0.00            
ATOM    164  H1  AB5     2      18.880  20.730   5.830  1.00  0.00            
ATOM    165  H2  AB5     2      20.390  20.070   7.590  1.00  0.00            
ATOM    166  H3  AB5     2      22.580  18.980   8.300  1.00  0.00            
ATOM    167  H4  AB5     2      24.570  17.770   7.630  1.00  0.00            
ATOM    168  H5  AB5     2      26.010  16.740   5.990  1.00  0.00            
ATOM    169  H6  AB5     2      26.750  16.450   3.670  1.00  0.00            
ATOM    170  H7  AB5     2      25.160  17.310   1.890  1.00  0.00            
ATOM    171  H8  AB5     2      23.120  18.500   1.180  1.00  0.00            
ATOM    172  H9  AB5     2      20.930  19.380   1.750  1.00  0.00            
ATOM    173  H10 AB5     2      19.430  20.220   3.370  1.00  0.00            
TER
ENDMDL
MODEL        1
ATOM      1  C1  BCD     1      27.140  15.080  -5.290  1.00  0.00            
ATOM      2  O1  BCD     1      27.820  15.300  -4.050  1.00  0.00            
ATOM      3  C2  BCD     1      26.310  16.300  -5.620  1.00  0.00            
ATOM      4  O2  BCD     1      27.050  17.540  -5.700  1.00  0.00            
ATOM      5  C3  BCD     1      25.140  16.520  -4.600  1.00  0.00            
ATOM      6  O3  BCD     1      24.290  17.590  -4.970  1.00  0.00            
ATOM      7  C4  BCD     1      24.400  15.180  -4.480  1.00  0.00            
ATOM      8  C5  BCD     1      25.350  13.940  -4.270  1.00  0.00            
ATOM      9  O4  BCD     1      26.360  13.890  -5.250  1.00  0.00            
ATOM     10  C6  BCD     1      24.620  12.600  -4.110  1.00  0.00            
ATOM     11  O5  BCD     1      23.860  12.270  -5.320  1.00  0.00            
ATOM     12  H1  BCD     1      27.870  14.980  -6.100  1.00  0.00            
ATOM     13  H2  BCD     1      25.770  16.180  -6.570  1.00  0.00            
ATOM     14  H3  BCD     1      27.210  17.740  -4.770  1.00  0.00            
ATOM     15  H4  BCD     1      25.590  16.740  -3.630  1.00  0.00            
ATOM     16  H5  BCD     1      23.830  17.750  -4.140  1.00  0.00            
ATOM     17  H6  BCD     1      23.800  14.960  -5.380  1.00  0.00            
ATOM     18  H7  BCD     1      25.810  14.150  -3.290  1.00  0.00            
ATOM     19  H8  BCD     1      25.420  11.890  -3.880  1.00  0.00            
ATOM     20  H9  BCD     1      23.960  12.660  -3.240  1.00  0.00            
ATOM     21  H10 BCD     1      22.910  12.380  -5.220  1.00  0.00            
ATOM     22  C7  BCD     1      31.350  14.170  -2.230  1.00  0.00            
ATOM     23  O6  BCD     1      30.480  14.320  -1.150  1.00  0.00            
ATOM     24  C8  BCD     1      31.480  15.560  -2.980  1.00  0.00            
ATOM     25  O7  BCD     1      32.160  16.480  -2.220  1.00  0.00            
ATOM     26  C9  BCD     1      30.020  16.010  -3.440  1.00  0.00            
ATOM     27  O8  BCD     1      30.050  17.170  -4.350  1.00  0.00            
ATOM     28  C10 BCD     1      29.200  14.870  -4.030  1.00  0.00            
ATOM     29  C11 BCD     1      29.370  13.470  -3.410  1.00  0.00            
ATOM     30  O9  BCD     1      30.770  13.280  -3.050  1.00  0.00            
ATOM     31  C12 BCD     1      29.050  12.400  -4.460  1.00  0.00            
ATOM     32  O10 BCD     1      28.910  11.130  -3.880  1.00  0.00            
ATOM     33  H11 BCD     1      32.270  13.620  -1.960  1.00  0.00            
ATOM     34  H12 BCD     1      31.990  15.460  -3.950  1.00  0.00            
ATOM     35  H13 BCD     1      33.070  16.180  -2.230  1.00  0.00            
ATOM     36  H14 BCD     1      29.420  16.290  -2.560  1.00  0.00            
ATOM     37  H15 BCD     1      30.560  17.900  -4.010  1.00  0.00            
ATOM     38  H16 BCD     1      29.550  14.770  -5.070  1.00  0.00            
ATOM     39  H17 BCD     1      28.640  13.430  -2.590  1.00  0.00            
ATOM     40  H18 BCD     1      28.090  12.660  -4.920  1.00  0.00            
ATOM     41  H19 BCD     1      29.860  12.430  -5.210  1.00  0.00            
ATOM     42  H20 BCD     1      28.540  10.580  -4.580  1.00  0.00            
ATOM     43  C13 BCD     1      30.610  14.410   2.960  1.00  0.00            
ATOM     44  O11 BCD     1      29.210  14.060   3.060  1.00  0.00            
ATOM     45  C14 BCD     1      30.860  15.780   2.280  1.00  0.00            
ATOM     46  O12 BCD     1      30.350  16.820   3.100  1.00  0.00            
ATOM     47  C15 BCD     1      30.430  15.780   0.810  1.00  0.00            
ATOM     48  O13 BCD     1      30.960  16.960   0.190  1.00  0.00            
ATOM     49  C16 BCD     1      31.080  14.510   0.210  1.00  0.00            
ATOM     50  C17 BCD     1      30.880  13.240   0.980  1.00  0.00            
ATOM     51  O14 BCD     1      31.270  13.340   2.330  1.00  0.00            
ATOM     52  C18 BCD     1      31.670  12.060   0.380  1.00  0.00            
ATOM     53  O15 BCD     1      33.100  12.440   0.350  1.00  0.00            
ATOM     54  H21 BCD     1      30.930  14.500   4.010  1.00  0.00            
ATOM     55  H22 BCD     1      31.950  15.930   2.320  1.00  0.00            
ATOM     56  H23 BCD     1      30.310  17.630   2.580  1.00  0.00            
ATOM     57  H24 BCD     1      29.330  15.720   0.810  1.00  0.00            
ATOM     58  H25 BCD     1      31.200  16.830  -0.720  1.00  0.00            
ATOM     59  H26 BCD     1      32.150  14.730   0.060  1.00  0.00            
ATOM     60  H27 BCD     1      29.810  13.000   0.910  1.00  0.00            
ATOM     61  H28 BCD     1      31.460  11.210   1.040  1.00  0.00            
ATOM     62  H29 BCD     1      31.250  11.870  -0.620  1.00  0.00            
ATOM     63  H30 BCD     1      33.570  11.620   0.530  1.00  0.00            
ATOM     64  C19 BCD     1      26.270  13.110   5.980  1.00  0.00            
ATOM     65  O16 BCD     1      25.270  12.650   5.010  1.00  0.00            
ATOM     66  C20 BCD     1      26.670  14.550   5.740  1.00  0.00            
ATOM     67  O17 BCD     1      25.470  15.340   5.850  1.00  0.00            
ATOM     68  C21 BCD     1      27.330  14.730   4.420  1.00  0.00            
ATOM     69  O18 BCD     1      27.590  16.110   4.270  1.00  0.00            
ATOM     70  C22 BCD     1      28.630  13.800   4.330  1.00  0.00            
ATOM     71  C23 BCD     1      28.120  12.340   4.470  1.00  0.00            
ATOM     72  O19 BCD     1      27.420  12.270   5.780  1.00  0.00            
ATOM     73  C24 BCD     1      29.250  11.280   4.470  1.00  0.00            
ATOM     74  O20 BCD     1      30.210  11.470   5.510  1.00  0.00            
ATOM     75  H31 BCD     1      25.900  12.910   6.990  1.00  0.00            
ATOM     76  H32 BCD     1      27.340  14.840   6.560  1.00  0.00            
ATOM     77  H33 BCD     1      25.660  16.090   5.280  1.00  0.00            
ATOM     78  H34 BCD     1      26.600  14.330   3.710  1.00  0.00            
ATOM     79  H35 BCD     1      28.200  16.230   3.530  1.00  0.00            
ATOM     80  H36 BCD     1      29.330  14.050   5.130  1.00  0.00            
ATOM     81  H37 BCD     1      27.380  12.080   3.700  1.00  0.00            
ATOM     82  H38 BCD     1      28.900  10.240   4.510  1.00  0.00            
ATOM     83  H39 BCD     1      29.720  11.360   3.480  1.00  0.00            
ATOM     84  H40 BCD     1      30.790  10.710   5.620  1.00  0.00            
ATOM     85  C25 BCD     1      21.300  11.520   4.720  1.00  0.00            
ATOM     86  O21 BCD     1      21.430  12.310   3.560  1.00  0.00            
ATOM     87  C26 BCD     1      21.660  12.330   5.950  1.00  0.00            
ATOM     88  O22 BCD     1      20.610  13.250   6.290  1.00  0.00            
ATOM     89  C27 BCD     1      22.960  13.050   5.810  1.00  0.00            
ATOM     90  O23 BCD     1      23.310  13.990   6.890  1.00  0.00            
ATOM     91  C28 BCD     1      24.060  12.000   5.580  1.00  0.00            
ATOM     92  C29 BCD     1      23.660  10.840   4.540  1.00  0.00            
ATOM     93  O24 BCD     1      22.280  10.430   4.790  1.00  0.00            
ATOM     94  C30 BCD     1      24.570   9.580   4.630  1.00  0.00            
ATOM     95  O25 BCD     1      24.490   9.090   5.950  1.00  0.00            
ATOM     96  H41 BCD     1      20.310  11.060   4.790  1.00  0.00            
ATOM     97  H42 BCD     1      21.730  11.660   6.820  1.00  0.00            
ATOM     98  H43 BCD     1      20.950  13.800   7.000  1.00  0.00            
ATOM     99  H44 BCD     1      22.930  13.640   4.880  1.00  0.00            
ATOM    100  H45 BCD     1      23.940  14.580   6.480  1.00  0.00            
ATOM    101  H46 BCD     1      24.160  11.550   6.570  1.00  0.00            
ATOM    102  H47 BCD     1      23.750  11.190   3.500  1.00  0.00            
ATOM    103  H48 BCD     1      24.190   8.900   3.860  1.00  0.00            
ATOM    104  H49 BCD     1      25.610   9.830   4.380  1.00  0.00            
ATOM    105  H50 BCD     1      24.240   8.160   5.950  1.00  0.00            
ATOM    106  C31 BCD     1      19.390  14.280   0.670  1.00  0.00            
ATOM    107  O26 BCD     1      20.720  14.420   0.210  1.00  0.00            
ATOM    108  C32 BCD     1      19.310  14.970   2.040  1.00  0.00            
ATOM    109  O27 BCD     1      19.640  16.340   1.940  1.00  0.00            
ATOM    110  C33 BCD     1      20.340  14.360   2.970  1.00  0.00            
ATOM    111  C34 BCD     1      20.170  12.880   3.110  1.00  0.00            
ATOM    112  C35 BCD     1      19.910  12.240   1.700  1.00  0.00            
ATOM    113  O28 BCD     1      19.030  12.950   0.810  1.00  0.00            
ATOM    114  C36 BCD     1      19.510  10.790   1.790  1.00  0.00            
ATOM    115  O29 BCD     1      19.780  10.170   0.490  1.00  0.00            
ATOM    116  O30 BCD     1      20.330  15.030   4.270  1.00  0.00            
ATOM    117  H51 BCD     1      18.600  14.580  -0.030  1.00  0.00            
ATOM    118  H52 BCD     1      18.300  14.890   2.450  1.00  0.00            
ATOM    119  H53 BCD     1      19.720  16.660   2.840  1.00  0.00            
ATOM    120  H54 BCD     1      21.320  14.520   2.490  1.00  0.00            
ATOM    121  H55 BCD     1      20.430  14.340   4.930  1.00  0.00            
ATOM    122  H56 BCD     1      19.330  12.820   3.810  1.00  0.00            
ATOM    123  H57 BCD     1      20.920  12.200   1.260  1.00  0.00            
ATOM    124  H58 BCD     1      20.090  10.320   2.590  1.00  0.00            
ATOM    125  H59 BCD     1      18.440  10.690   2.020  1.00  0.00            
ATOM    126  H60 BCD     1      19.200  10.620  -0.130  1.00  0.00            
ATOM    127  C37 BCD     1      22.220  15.640  -3.550  1.00  0.00            
ATOM    128  O31 BCD     1      23.550  15.170  -3.350  1.00  0.00            
ATOM    129  C38 BCD     1      21.850  16.710  -2.530  1.00  0.00            
ATOM    130  O32 BCD     1      22.680  17.800  -2.580  1.00  0.00            
ATOM    131  C39 BCD     1      21.820  16.210  -1.110  1.00  0.00            
ATOM    132  O33 BCD     1      21.490  17.290  -0.200  1.00  0.00            
ATOM    133  C40 BCD     1      20.930  14.960  -1.060  1.00  0.00            
ATOM    134  C41 BCD     1      21.350  13.920  -2.100  1.00  0.00            
ATOM    135  O34 BCD     1      21.300  14.560  -3.400  1.00  0.00            
ATOM    136  C42 BCD     1      20.340  12.770  -2.100  1.00  0.00            
ATOM    137  O35 BCD     1      20.630  11.840  -3.140  1.00  0.00            
ATOM    138  H61 BCD     1      22.080  16.090  -4.540  1.00  0.00            
ATOM    139  H62 BCD     1      20.820  16.920  -2.860  1.00  0.00            
ATOM    140  H63 BCD     1      22.770  18.070  -1.660  1.00  0.00            
ATOM    141  H64 BCD     1      22.860  15.900  -0.960  1.00  0.00            
ATOM    142  H65 BCD     1      21.110  16.910   0.600  1.00  0.00            
ATOM    143  H66 BCD     1      19.920  15.250  -1.390  1.00  0.00            
ATOM    144  H67 BCD     1      22.350  13.480  -2.020  1.00  0.00            
ATOM    145  H68 BCD     1      20.340  12.300  -1.110  1.00  0.00            
ATOM    146  H69 BCD     1      19.320  13.140  -2.270  1.00  0.00            
ATOM    147  H70 BCD     1      21.280  11.180  -2.860  1.00  0.00            
ATOM    148  C1  AB5     2      25.090  20.850   1.880  1.00  0.00            
ATOM    149  C2  AB5     2      26.050  20.200   1.100  1.00  0.00            
ATOM    150  C3  AB5     2      25.920  18.800   0.910  1.00  0.00            
ATOM    151  C4  AB5     2      26.800  18.170   0.010  1.00  0.00            
ATOM    152  C5  AB5     2      26.790  16.790  -0.180  1.00  0.00            
ATOM    153  C6  AB5     2      25.790  16.020   0.380  1.00  0.00            
ATOM    154  C7  AB5     2      25.690  14.630   0.180  1.00  0.00            
ATOM    155  C8  AB5     2      24.850  13.890   1.010  1.00  0.00            
ATOM    156  C9  AB5     2      24.080  14.440   2.040  1.00  0.00            
ATOM    157  C10 AB5     2      24.130  15.850   2.170  1.00  0.00            
ATOM    158  C11 AB5     2      23.290  16.470   3.130  1.00  0.00            
ATOM    159  C12 AB5     2      23.280  17.840   3.290  1.00  0.00            
ATOM    160  C13 AB5     2      24.190  18.620   2.520  1.00  0.00            
ATOM    161  C14 AB5     2      24.110  20.080   2.530  1.00  0.00            
ATOM    162  C15 AB5     2      25.030  18.020   1.620  1.00  0.00            
ATOM    163  C16 AB5     2      24.960  16.640   1.360  1.00  0.00            
ATOM    164  H1  AB5     2      25.000  21.930   1.960  1.00  0.00            
ATOM    165  H2  AB5     2      26.860  20.730   0.620  1.00  0.00            
ATOM    166  H3  AB5     2      27.600  18.770  -0.400  1.00  0.00            
ATOM    167  H4  AB5     2      27.570  16.290  -0.730  1.00  0.00            
ATOM    168  H5  AB5     2      26.400  14.100  -0.440  1.00  0.00            
ATOM    169  H6  AB5     2      24.790  12.830   0.800  1.00  0.00            
ATOM    170  H7  AB5     2      23.500  13.720   2.600  1.00  0.00            
ATOM    171  H8  AB5     2      22.590  15.880   3.720  1.00  0.00            
ATOM    172  H9  AB5     2      22.640  18.400   3.970  1.00  0.00            
ATOM    173  H10 AB5     2      23.520  20.560   3.300  1.00  0.00            
TER
ENDMDL
MODEL        1
ATOM      1  C1  BCD     1      15.340   8.970  14.460  1.00  0.00            
ATOM      2  O1  BCD     1      15.190  10.280  15.060  1.00  0.00            
ATOM      3  C2  BCD     1      16.200   8.150  15.350  1.00  0.00            
ATOM      4  O2  BCD     1      15.740   7.950  16.630  1.00  0.00            
ATOM      5  C3  BCD     1      17.620   8.820  15.460  1.00  0.00            
ATOM      6  O3  BCD     1      18.460   7.900  16.200  1.00  0.00            
ATOM      7  C4  BCD     1      18.250   9.160  14.120  1.00  0.00            
ATOM      8  C5  BCD     1      17.230   9.640  13.120  1.00  0.00            
ATOM      9  O4  BCD     1      15.930   9.030  13.170  1.00  0.00            
ATOM     10  C6  BCD     1      17.690   9.420  11.730  1.00  0.00            
ATOM     11  O5  BCD     1      17.800   7.980  11.450  1.00  0.00            
ATOM     12  H1  BCD     1      14.340   8.530  14.370  1.00  0.00            
ATOM     13  H2  BCD     1      16.270   7.140  14.910  1.00  0.00            
ATOM     14  H3  BCD     1      15.600   8.800  17.060  1.00  0.00            
ATOM     15  H4  BCD     1      17.420   9.770  15.980  1.00  0.00            
ATOM     16  H5  BCD     1      18.340   8.100  17.130  1.00  0.00            
ATOM     17  H6  BCD     1      18.680   8.210  13.790  1.00  0.00            
ATOM     18  H7  BCD     1      17.060  10.710  13.320  1.00  0.00            
ATOM     19  H8  BCD     1      17.000   9.980  11.080  1.00  0.00            
ATOM     20  H9  BCD     1      18.680   9.880  11.620  1.00  0.00            
ATOM     21  H10 BCD     1      18.060   7.960  10.530  1.00  0.00            
ATOM     22  C7  BCD     1      12.060  12.370  16.940  1.00  0.00            
ATOM     23  O6  BCD     1      12.620  13.630  16.710  1.00  0.00            
ATOM     24  C8  BCD     1      12.980  11.480  17.710  1.00  0.00            
ATOM     25  O7  BCD     1      13.220  12.060  18.960  1.00  0.00            
ATOM     26  C9  BCD     1      14.290  11.230  17.000  1.00  0.00            
ATOM     27  O8  BCD     1      15.130  10.400  17.860  1.00  0.00            
ATOM     28  C10 BCD     1      13.990  10.550  15.730  1.00  0.00            
ATOM     29  C11 BCD     1      13.070  11.490  14.840  1.00  0.00            
ATOM     30  O9  BCD     1      11.860  11.760  15.650  1.00  0.00            
ATOM     31  C12 BCD     1      12.720  10.930  13.500  1.00  0.00            
ATOM     32  O10 BCD     1      11.850   9.790  13.680  1.00  0.00            
ATOM     33  H11 BCD     1      11.030  12.450  17.320  1.00  0.00            
ATOM     34  H12 BCD     1      12.510  10.500  17.800  1.00  0.00            
ATOM     35  H13 BCD     1      12.350  12.100  19.380  1.00  0.00            
ATOM     36  H14 BCD     1      14.850  12.110  16.660  1.00  0.00            
ATOM     37  H15 BCD     1      15.490  10.970  18.540  1.00  0.00            
ATOM     38  H16 BCD     1      13.480   9.600  15.970  1.00  0.00            
ATOM     39  H17 BCD     1      13.680  12.400  14.780  1.00  0.00            
ATOM     40  H18 BCD     1      12.250  11.800  13.020  1.00  0.00            
ATOM     41  H19 BCD     1      13.600  10.650  12.910  1.00  0.00            
ATOM     42  H20 BCD     1      11.290   9.800  12.900  1.00  0.00            
ATOM     43  C13 BCD     1      11.300  17.540  16.990  1.00  0.00            
ATOM     44  O11 BCD     1      12.500  18.070  16.410  1.00  0.00            
ATOM     45  C14 BCD     1      11.650  16.790  18.290  1.00  0.00            
ATOM     46  O12 BCD     1      12.310  17.670  19.230  1.00  0.00            
ATOM     47  C15 BCD     1      12.590  15.600  18.010  1.00  0.00            
ATOM     48  O13 BCD     1      12.890  14.820  19.200  1.00  0.00            
ATOM     49  C16 BCD     1      11.790  14.740  17.060  1.00  0.00            
ATOM     50  C17 BCD     1      11.370  15.490  15.830  1.00  0.00            
ATOM     51  O14 BCD     1      10.610  16.650  16.120  1.00  0.00            
ATOM     52  C18 BCD     1      10.520  14.650  14.840  1.00  0.00            
ATOM     53  O15 BCD     1       9.370  14.180  15.560  1.00  0.00            
ATOM     54  H21 BCD     1      10.550  18.310  17.200  1.00  0.00            
ATOM     55  H22 BCD     1      10.790  16.320  18.790  1.00  0.00            
ATOM     56  H23 BCD     1      12.830  17.170  19.860  1.00  0.00            
ATOM     57  H24 BCD     1      13.580  15.900  17.640  1.00  0.00            
ATOM     58  H25 BCD     1      13.110  13.940  18.880  1.00  0.00            
ATOM     59  H26 BCD     1      10.870  14.520  17.630  1.00  0.00            
ATOM     60  H27 BCD     1      12.270  15.850  15.310  1.00  0.00            
ATOM     61  H28 BCD     1      10.280  15.330  14.010  1.00  0.00            
ATOM     62  H29 BCD     1      11.000  13.740  14.470  1.00  0.00            
ATOM     63  H30 BCD     1       9.090  13.390  15.090  1.00  0.00            
ATOM     64  C19 BCD     1      14.290  21.350  14.990  1.00  0.00            
ATOM     65  O16 BCD     1      15.400  20.490  15.010  1.00  0.00            
ATOM     66  C20 BCD     1      13.870  21.540  16.430  1.00  0.00            
ATOM     67  O17 BCD     1      14.940  22.160  17.130  1.00  0.00            
ATOM     68  C21 BCD     1      13.430  20.150  17.000  1.00  0.00            
ATOM     69  O18 BCD     1      12.710  20.170  18.260  1.00  0.00            
ATOM     70  C22 BCD     1      12.450  19.420  16.050  1.00  0.00            
ATOM     71  C23 BCD     1      12.840  19.460  14.640  1.00  0.00            
ATOM     72  O19 BCD     1      13.220  20.770  14.220  1.00  0.00            
ATOM     73  C24 BCD     1      11.690  18.860  13.760  1.00  0.00            
ATOM     74  O20 BCD     1      12.040  18.570  12.420  1.00  0.00            
ATOM     75  H31 BCD     1      14.540  22.330  14.560  1.00  0.00            
ATOM     76  H32 BCD     1      13.020  22.230  16.450  1.00  0.00            
ATOM     77  H33 BCD     1      14.920  23.080  16.870  1.00  0.00            
ATOM     78  H34 BCD     1      14.310  19.580  17.310  1.00  0.00            
ATOM     79  H35 BCD     1      12.840  19.320  18.700  1.00  0.00            
ATOM     80  H36 BCD     1      11.440  19.830  16.180  1.00  0.00            
ATOM     81  H37 BCD     1      13.670  18.770  14.420  1.00  0.00            
ATOM     82  H38 BCD     1      11.390  17.880  14.150  1.00  0.00            
ATOM     83  H39 BCD     1      10.820  19.520  13.890  1.00  0.00            
ATOM     84  H40 BCD     1      11.230  18.550  11.910  1.00  0.00            
ATOM     85  C25 BCD     1      18.940  19.840  12.920  1.00  0.00            
ATOM     86  O21 BCD     1      18.900  18.480  13.310  1.00  0.00            
ATOM     87  C26 BCD     1      19.050  20.690  14.160  1.00  0.00            
ATOM     88  O22 BCD     1      20.280  20.440  14.840  1.00  0.00            
ATOM     89  C27 BCD     1      17.820  20.440  15.050  1.00  0.00            
ATOM     90  O23 BCD     1      17.790  21.230  16.200  1.00  0.00            
ATOM     91  C28 BCD     1      16.570  20.790  14.240  1.00  0.00            
ATOM     92  C29 BCD     1      16.570  20.160  12.850  1.00  0.00            
ATOM     93  O24 BCD     1      17.810  20.320  12.210  1.00  0.00            
ATOM     94  C30 BCD     1      15.570  20.760  11.860  1.00  0.00            
ATOM     95  O25 BCD     1      15.660  22.160  11.850  1.00  0.00            
ATOM     96  H41 BCD     1      19.700  20.110  12.180  1.00  0.00            
ATOM     97  H42 BCD     1      19.020  21.740  13.830  1.00  0.00            
ATOM     98  H43 BCD     1      20.200  19.630  15.340  1.00  0.00            
ATOM     99  H44 BCD     1      17.860  19.360  15.240  1.00  0.00            
ATOM    100  H45 BCD     1      16.930  21.020  16.560  1.00  0.00            
ATOM    101  H46 BCD     1      16.660  21.870  14.060  1.00  0.00            
ATOM    102  H47 BCD     1      16.370  19.090  12.960  1.00  0.00            
ATOM    103  H48 BCD     1      15.760  20.370  10.850  1.00  0.00            
ATOM    104  H49 BCD     1      14.590  20.360  12.150  1.00  0.00            
ATOM    105  H50 BCD     1      16.370  22.320  11.220  1.00  0.00            
ATOM    106  C31 BCD     1      21.590  15.370  13.320  1.00  0.00            
ATOM    107  O26 BCD     1      20.620  14.330  13.550  1.00  0.00            
ATOM    108  C32 BCD     1      21.660  16.350  14.470  1.00  0.00            
ATOM    109  O27 BCD     1      21.980  15.660  15.720  1.00  0.00            
ATOM    110  C33 BCD     1      20.340  17.030  14.630  1.00  0.00            
ATOM    111  C34 BCD     1      20.110  17.780  13.290  1.00  0.00            
ATOM    112  C35 BCD     1      20.160  16.840  12.120  1.00  0.00            
ATOM    113  O28 BCD     1      21.430  16.130  12.170  1.00  0.00            
ATOM    114  C36 BCD     1      20.090  17.440  10.690  1.00  0.00            
ATOM    115  O29 BCD     1      21.260  18.240  10.330  1.00  0.00            
ATOM    116  O30 BCD     1      20.460  18.050  15.670  1.00  0.00            
ATOM    117  H51 BCD     1      22.570  14.890  13.270  1.00  0.00            
ATOM    118  H52 BCD     1      22.430  17.120  14.310  1.00  0.00            
ATOM    119  H53 BCD     1      22.080  14.700  15.650  1.00  0.00            
ATOM    120  H54 BCD     1      19.660  16.210  14.930  1.00  0.00            
ATOM    121  H55 BCD     1      20.730  17.460  16.380  1.00  0.00            
ATOM    122  H56 BCD     1      20.950  18.470  13.150  1.00  0.00            
ATOM    123  H57 BCD     1      19.340  16.110  12.180  1.00  0.00            
ATOM    124  H58 BCD     1      19.960  16.580  10.010  1.00  0.00            
ATOM    125  H59 BCD     1      19.170  18.040  10.620  1.00  0.00            
ATOM    126  H60 BCD     1      20.870  18.760   9.630  1.00  0.00            
ATOM    127  C37 BCD     1      20.540  10.180  13.680  1.00  0.00            
ATOM    128  O31 BCD     1      19.280  10.090  14.390  1.00  0.00            
ATOM    129  C38 BCD     1      21.630  10.930  14.450  1.00  0.00            
ATOM    130  O32 BCD     1      21.840  10.260  15.670  1.00  0.00            
ATOM    131  C39 BCD     1      21.230  12.390  14.670  1.00  0.00            
ATOM    132  O33 BCD     1      22.250  13.100  15.400  1.00  0.00            
ATOM    133  C40 BCD     1      20.990  13.010  13.360  1.00  0.00            
ATOM    134  C41 BCD     1      19.980  12.230  12.490  1.00  0.00            
ATOM    135  O34 BCD     1      20.400  10.880  12.380  1.00  0.00            
ATOM    136  C42 BCD     1      19.880  12.850  11.130  1.00  0.00            
ATOM    137  O35 BCD     1      18.720  12.400  10.440  1.00  0.00            
ATOM    138  H61 BCD     1      20.810   9.130  13.480  1.00  0.00            
ATOM    139  H62 BCD     1      22.540  11.030  13.850  1.00  0.00            
ATOM    140  H63 BCD     1      20.990   9.940  15.970  1.00  0.00            
ATOM    141  H64 BCD     1      20.330  12.420  15.290  1.00  0.00            
ATOM    142  H65 BCD     1      22.440  12.580  16.180  1.00  0.00            
ATOM    143  H66 BCD     1      21.940  13.080  12.810  1.00  0.00            
ATOM    144  H67 BCD     1      18.960  12.270  12.920  1.00  0.00            
ATOM    145  H68 BCD     1      19.820  13.940  11.260  1.00  0.00            
ATOM    146  H69 BCD     1      20.830  12.690  10.610  1.00  0.00            
ATOM    147  H70 BCD     1      18.760  12.810   9.580  1.00  0.00            
ATOM    148  C1  AB5     2      20.250  14.550  19.460  1.00  0.00            
ATOM    149  C2  AB5     2      19.630  15.820  19.260  1.00  0.00            
ATOM    150  C3  AB5     2      18.770  15.960  18.220  1.00  0.00            
ATOM    151  C4  AB5     2      18.090  17.180  18.110  1.00  0.00            
ATOM    152  C5  AB5     2      17.160  17.400  17.100  1.00  0.00            
ATOM    153  C6  AB5     2      16.650  16.300  16.370  1.00  0.00            
ATOM    154  C7  AB5     2      15.720  16.520  15.360  1.00  0.00            
ATOM    155  C8  AB5     2      15.360  15.400  14.580  1.00  0.00            
ATOM    156  C9  AB5     2      15.770  14.070  14.820  1.00  0.00            
ATOM    157  C10 AB5     2      16.810  13.910  15.760  1.00  0.00            
ATOM    158  C11 AB5     2      17.450  12.650  15.960  1.00  0.00            
ATOM    159  C12 AB5     2      18.440  12.480  16.910  1.00  0.00            
ATOM    160  C13 AB5     2      18.820  13.560  17.720  1.00  0.00            
ATOM    161  C14 AB5     2      19.820  13.400  18.670  1.00  0.00            
ATOM    162  C15 AB5     2      18.310  14.860  17.490  1.00  0.00            
ATOM    163  C16 AB5     2      17.230  15.000  16.560  1.00  0.00            
ATOM    164  H1  AB5     2      20.940  14.440  20.290  1.00  0.00            
ATOM    165  H2  AB5     2      19.930  16.650  19.880  1.00  0.00            
ATOM    166  H3  AB5     2      18.430  18.030  18.690  1.00  0.00            
ATOM    167  H4  AB5     2      16.710  18.390  16.980  1.00  0.00            
ATOM    168  H5  AB5     2      15.190  17.450  15.170  1.00  0.00            
ATOM    169  H6  AB5     2      14.790  15.540  13.660  1.00  0.00            
ATOM    170  H7  AB5     2      15.520  13.230  14.170  1.00  0.00            
ATOM    171  H8  AB5     2      17.050  11.810  15.410  1.00  0.00            
ATOM    172  H9  AB5     2      18.930  11.510  17.060  1.00  0.00            
ATOM    173  H10 AB5     2      20.380  12.500  18.920  1.00  0.00            
TER
ENDMDL
MODEL        1
ATOM      1  C1  BCD     1      14.610   9.430  16.000  1.00  0.00            
ATOM      2  O1  BCD     1      14.360  10.430  16.930  1.00  0.00            
ATOM      3  C2  BCD     1      15.600   8.460  16.540  1.00  0.00            
ATOM      4  O2  BCD     1      15.080   7.810  17.720  1.00  0.00            
ATOM      5  C3  BCD     1      16.950   9.100  16.730  1.00  0.00            
ATOM      6  O3  BCD     1      17.970   8.140  17.140  1.00  0.00            
ATOM      7  C4  BCD     1      17.370   9.790  15.410  1.00  0.00            
ATOM      8  C5  BCD     1      16.270  10.650  14.870  1.00  0.00            
ATOM      9  O4  BCD     1      15.110   9.900  14.740  1.00  0.00            
ATOM     10  C6  BCD     1      16.530  11.410  13.530  1.00  0.00            
ATOM     11  O5  BCD     1      16.830  10.520  12.520  1.00  0.00            
ATOM     12  H1  BCD     1      13.650   8.970  15.740  1.00  0.00            
ATOM     13  H2  BCD     1      15.610   7.690  15.760  1.00  0.00            
ATOM     14  H3  BCD     1      14.180   7.510  17.560  1.00  0.00            
ATOM     15  H4  BCD     1      16.940   9.830  17.550  1.00  0.00            
ATOM     16  H5  BCD     1      18.600   8.520  17.760  1.00  0.00            
ATOM     17  H6  BCD     1      17.720   9.040  14.680  1.00  0.00            
ATOM     18  H7  BCD     1      16.030  11.500  15.520  1.00  0.00            
ATOM     19  H8  BCD     1      15.600  11.950  13.310  1.00  0.00            
ATOM     20  H9  BCD     1      17.290  12.180  13.690  1.00  0.00            
ATOM     21  H10 BCD     1      17.700  10.770  12.190  1.00  0.00            
ATOM     22  C7  BCD     1      11.350  13.210  17.310  1.00  0.00            
ATOM     23  O6  BCD     1      12.380  14.120  17.160  1.00  0.00            
ATOM     24  C8  BCD     1      11.590  12.350  18.520  1.00  0.00            
ATOM     25  O7  BCD     1      11.600  13.210  19.630  1.00  0.00            
ATOM     26  C9  BCD     1      12.880  11.510  18.350  1.00  0.00            
ATOM     27  O8  BCD     1      12.990  10.580  19.410  1.00  0.00            
ATOM     28  C10 BCD     1      12.980  10.780  17.040  1.00  0.00            
ATOM     29  C11 BCD     1      12.480  11.600  15.920  1.00  0.00            
ATOM     30  O9  BCD     1      11.290  12.320  16.160  1.00  0.00            
ATOM     31  C12 BCD     1      12.130  10.840  14.690  1.00  0.00            
ATOM     32  O10 BCD     1      11.300   9.660  14.940  1.00  0.00            
ATOM     33  H11 BCD     1      10.380  13.700  17.250  1.00  0.00            
ATOM     34  H12 BCD     1      10.690  11.730  18.560  1.00  0.00            
ATOM     35  H13 BCD     1      11.920  12.750  20.410  1.00  0.00            
ATOM     36  H14 BCD     1      13.660  12.280  18.460  1.00  0.00            
ATOM     37  H15 BCD     1      12.240   9.980  19.470  1.00  0.00            
ATOM     38  H16 BCD     1      12.420   9.840  17.100  1.00  0.00            
ATOM     39  H17 BCD     1      13.230  12.330  15.600  1.00  0.00            
ATOM     40  H18 BCD     1      11.520  11.450  14.010  1.00  0.00            
ATOM     41  H19 BCD     1      12.970  10.550  14.030  1.00  0.00            
ATOM     42  H20 BCD     1      11.200   9.090  14.170  1.00  0.00            
ATOM     43  C13 BCD     1      12.720  18.280  16.530  1.00  0.00            
ATOM     44  O11 BCD     1      13.900  18.110  15.670  1.00  0.00            
ATOM     45  C14 BCD     1      12.810  17.770  18.000  1.00  0.00            
ATOM     46  O12 BCD     1      13.870  18.440  18.690  1.00  0.00            
ATOM     47  C15 BCD     1      12.980  16.220  18.090  1.00  0.00            
ATOM     48  O13 BCD     1      12.880  15.730  19.420  1.00  0.00            
ATOM     49  C16 BCD     1      12.010  15.500  17.180  1.00  0.00            
ATOM     50  C17 BCD     1      11.920  16.130  15.760  1.00  0.00            
ATOM     51  O14 BCD     1      11.670  17.540  15.870  1.00  0.00            
ATOM     52  C18 BCD     1      10.790  15.530  15.060  1.00  0.00            
ATOM     53  O15 BCD     1       9.570  15.650  15.840  1.00  0.00            
ATOM     54  H21 BCD     1      12.460  19.340  16.570  1.00  0.00            
ATOM     55  H22 BCD     1      11.860  17.970  18.510  1.00  0.00            
ATOM     56  H23 BCD     1      13.750  18.260  19.630  1.00  0.00            
ATOM     57  H24 BCD     1      13.960  16.070  17.610  1.00  0.00            
ATOM     58  H25 BCD     1      12.770  14.780  19.430  1.00  0.00            
ATOM     59  H26 BCD     1      11.060  15.560  17.740  1.00  0.00            
ATOM     60  H27 BCD     1      12.850  15.840  15.250  1.00  0.00            
ATOM     61  H28 BCD     1      10.790  16.030  14.090  1.00  0.00            
ATOM     62  H29 BCD     1      10.890  14.470  14.810  1.00  0.00            
ATOM     63  H30 BCD     1       8.920  15.210  15.280  1.00  0.00            
ATOM     64  C19 BCD     1      16.470  20.840  13.610  1.00  0.00            
ATOM     65  O16 BCD     1      17.580  19.970  13.540  1.00  0.00            
ATOM     66  C20 BCD     1      16.170  21.100  15.050  1.00  0.00            
ATOM     67  O17 BCD     1      17.350  21.660  15.660  1.00  0.00            
ATOM     68  C21 BCD     1      15.540  19.920  15.830  1.00  0.00            
ATOM     69  O18 BCD     1      15.040  20.300  17.090  1.00  0.00            
ATOM     70  C22 BCD     1      14.380  19.270  14.980  1.00  0.00            
ATOM     71  C23 BCD     1      14.900  18.960  13.600  1.00  0.00            
ATOM     72  O19 BCD     1      15.320  20.230  13.010  1.00  0.00            
ATOM     73  C24 BCD     1      13.890  18.320  12.740  1.00  0.00            
ATOM     74  O20 BCD     1      14.680  17.900  11.590  1.00  0.00            
ATOM     75  H31 BCD     1      16.790  21.730  13.060  1.00  0.00            
ATOM     76  H32 BCD     1      15.420  21.910  15.070  1.00  0.00            
ATOM     77  H33 BCD     1      17.000  22.000  16.480  1.00  0.00            
ATOM     78  H34 BCD     1      16.270  19.110  15.930  1.00  0.00            
ATOM     79  H35 BCD     1      14.760  19.490  17.530  1.00  0.00            
ATOM     80  H36 BCD     1      13.630  20.060  14.880  1.00  0.00            
ATOM     81  H37 BCD     1      15.790  18.340  13.770  1.00  0.00            
ATOM     82  H38 BCD     1      13.490  17.450  13.280  1.00  0.00            
ATOM     83  H39 BCD     1      13.080  18.980  12.410  1.00  0.00            
ATOM     84  H40 BCD     1      14.220  18.310  10.850  1.00  0.00            
ATOM     85  C25 BCD     1      21.020  19.030  11.600  1.00  0.00            
ATOM     86  O21 BCD     1      20.880  17.780  12.360  1.00  0.00            
ATOM     87  C26 BCD     1      21.130  20.240  12.580  1.00  0.00            
ATOM     88  O22 BCD     1      22.280  20.120  13.310  1.00  0.00            
ATOM     89  C27 BCD     1      19.910  20.300  13.450  1.00  0.00            
ATOM     90  O23 BCD     1      19.780  21.430  14.300  1.00  0.00            
ATOM     91  C28 BCD     1      18.640  20.220  12.560  1.00  0.00            
ATOM     92  C29 BCD     1      18.640  19.140  11.500  1.00  0.00            
ATOM     93  O24 BCD     1      19.840  19.080  10.730  1.00  0.00            
ATOM     94  C30 BCD     1      17.490  19.530  10.470  1.00  0.00            
ATOM     95  O25 BCD     1      17.710  20.610   9.630  1.00  0.00            
ATOM     96  H41 BCD     1      21.880  18.860  10.950  1.00  0.00            
ATOM     97  H42 BCD     1      21.130  21.140  11.960  1.00  0.00            
ATOM     98  H43 BCD     1      22.240  19.270  13.770  1.00  0.00            
ATOM     99  H44 BCD     1      19.810  19.380  14.030  1.00  0.00            
ATOM    100  H45 BCD     1      18.930  21.470  14.760  1.00  0.00            
ATOM    101  H46 BCD     1      18.580  21.180  12.040  1.00  0.00            
ATOM    102  H47 BCD     1      18.470  18.220  12.070  1.00  0.00            
ATOM    103  H48 BCD     1      17.410  18.620   9.860  1.00  0.00            
ATOM    104  H49 BCD     1      16.520  19.680  10.950  1.00  0.00            
ATOM    105  H50 BCD     1      16.870  21.040   9.450  1.00  0.00            
ATOM    106  C31 BCD     1      22.730  14.120  13.440  1.00  0.00            
ATOM    107  O26 BCD     1      21.590  13.730  14.110  1.00  0.00            
ATOM    108  C32 BCD     1      23.250  15.400  14.090  1.00  0.00            
ATOM    109  O27 BCD     1      23.630  15.110  15.440  1.00  0.00            
ATOM    110  C33 BCD     1      22.280  16.570  13.920  1.00  0.00            
ATOM    111  C34 BCD     1      21.950  16.780  12.450  1.00  0.00            
ATOM    112  C35 BCD     1      21.510  15.500  11.810  1.00  0.00            
ATOM    113  O28 BCD     1      22.400  14.380  12.120  1.00  0.00            
ATOM    114  C36 BCD     1      21.260  15.600  10.310  1.00  0.00            
ATOM    115  O29 BCD     1      22.500  16.080   9.690  1.00  0.00            
ATOM    116  O30 BCD     1      22.910  17.770  14.450  1.00  0.00            
ATOM    117  H51 BCD     1      23.510  13.340  13.480  1.00  0.00            
ATOM    118  H52 BCD     1      24.160  15.730  13.560  1.00  0.00            
ATOM    119  H53 BCD     1      23.240  14.260  15.680  1.00  0.00            
ATOM    120  H54 BCD     1      21.350  16.420  14.480  1.00  0.00            
ATOM    121  H55 BCD     1      23.040  17.580  15.380  1.00  0.00            
ATOM    122  H56 BCD     1      22.890  17.110  11.980  1.00  0.00            
ATOM    123  H57 BCD     1      20.510  15.290  12.220  1.00  0.00            
ATOM    124  H58 BCD     1      21.010  14.600   9.940  1.00  0.00            
ATOM    125  H59 BCD     1      20.490  16.340  10.040  1.00  0.00            
ATOM    126  H60 BCD     1      23.240  15.820  10.250  1.00  0.00            
ATOM    127  C37 BCD     1      19.750  10.090  15.210  1.00  0.00            
ATOM    128  O31 BCD     1      18.560  10.580  15.750  1.00  0.00            
ATOM    129  C38 BCD     1      20.970  10.640  15.960  1.00  0.00            
ATOM    130  O32 BCD     1      20.850  10.300  17.430  1.00  0.00            
ATOM    131  C39 BCD     1      21.190  12.180  15.850  1.00  0.00            
ATOM    132  O33 BCD     1      22.430  12.540  16.490  1.00  0.00            
ATOM    133  C40 BCD     1      21.330  12.320  14.320  1.00  0.00            
ATOM    134  C41 BCD     1      20.050  11.820  13.590  1.00  0.00            
ATOM    135  O34 BCD     1      19.890  10.410  13.830  1.00  0.00            
ATOM    136  C42 BCD     1      20.170  11.980  12.080  1.00  0.00            
ATOM    137  O35 BCD     1      19.180  11.240  11.290  1.00  0.00            
ATOM    138  H61 BCD     1      19.770   8.990  15.290  1.00  0.00            
ATOM    139  H62 BCD     1      21.930  10.330  15.540  1.00  0.00            
ATOM    140  H63 BCD     1      19.950  10.550  17.660  1.00  0.00            
ATOM    141  H64 BCD     1      20.310  12.720  16.230  1.00  0.00            
ATOM    142  H65 BCD     1      22.300  12.220  17.390  1.00  0.00            
ATOM    143  H66 BCD     1      22.140  11.680  13.960  1.00  0.00            
ATOM    144  H67 BCD     1      19.220  12.380  14.020  1.00  0.00            
ATOM    145  H68 BCD     1      19.970  13.050  11.940  1.00  0.00            
ATOM    146  H69 BCD     1      21.160  11.600  11.790  1.00  0.00            
ATOM    147  H70 BCD     1      19.550  10.420  10.940  1.00  0.00            
ATOM    148  C1  AB5     2      21.310  13.830  19.810  1.00  0.00            
ATOM    149  C2  AB5     2      21.300  14.950  18.960  1.00  0.00            
ATOM    150  C3  AB5     2      20.240  15.140  18.000  1.00  0.00            
ATOM    151  C4  AB5     2      20.220  16.340  17.170  1.00  0.00            
ATOM    152  C5  AB5     2      19.040  16.600  16.410  1.00  0.00            
ATOM    153  C6  AB5     2      18.010  15.670  16.370  1.00  0.00            
ATOM    154  C7  AB5     2      16.980  15.940  15.520  1.00  0.00            
ATOM    155  C8  AB5     2      15.820  15.150  15.560  1.00  0.00            
ATOM    156  C9  AB5     2      15.810  14.090  16.440  1.00  0.00            
ATOM    157  C10 AB5     2      16.910  13.740  17.210  1.00  0.00            
ATOM    158  C11 AB5     2      16.870  12.660  18.060  1.00  0.00            
ATOM    159  C12 AB5     2      17.940  12.400  18.900  1.00  0.00            
ATOM    160  C13 AB5     2      19.090  13.200  18.860  1.00  0.00            
ATOM    161  C14 AB5     2      20.140  12.960  19.810  1.00  0.00            
ATOM    162  C15 AB5     2      19.110  14.310  18.020  1.00  0.00            
ATOM    163  C16 AB5     2      18.020  14.550  17.180  1.00  0.00            
ATOM    164  H1  AB5     2      22.110  13.660  20.530  1.00  0.00            
ATOM    165  H2  AB5     2      22.150  15.630  18.980  1.00  0.00            
ATOM    166  H3  AB5     2      21.070  17.010  17.270  1.00  0.00            
ATOM    167  H4  AB5     2      19.020  17.480  15.770  1.00  0.00            
ATOM    168  H5  AB5     2      17.070  16.640  14.700  1.00  0.00            
ATOM    169  H6  AB5     2      15.000  15.300  14.860  1.00  0.00            
ATOM    170  H7  AB5     2      14.950  13.440  16.530  1.00  0.00            
ATOM    171  H8  AB5     2      15.990  12.030  18.060  1.00  0.00            
ATOM    172  H9  AB5     2      17.880  11.580  19.610  1.00  0.00            
ATOM    173  H10 AB5     2      20.090  12.170  20.560  1.00  0.00            
TER
ENDMDL
MODEL        1
ATOM      1  C1  BCD     1      14.590  11.640  14.320  1.00  0.00            
ATOM      2  O1  BCD     1      14.560  13.010  14.750  1.00  0.00            
ATOM      3  C2  BCD     1      15.360  10.810  15.310  1.00  0.00            
ATOM      4  O2  BCD     1      14.700  10.720  16.580  1.00  0.00            
ATOM      5  C3  BCD     1      16.920  11.110  15.300  1.00  0.00            
ATOM      6  O3  BCD     1      17.760  10.190  16.080  1.00  0.00            
ATOM      7  C4  BCD     1      17.420  11.100  13.830  1.00  0.00            
ATOM      8  C5  BCD     1      16.530  11.950  12.930  1.00  0.00            
ATOM      9  O4  BCD     1      15.160  11.530  13.060  1.00  0.00            
ATOM     10  C6  BCD     1      16.910  11.880  11.480  1.00  0.00            
ATOM     11  O5  BCD     1      17.090  10.560  10.990  1.00  0.00            
ATOM     12  H1  BCD     1      13.610  11.170  14.190  1.00  0.00            
ATOM     13  H2  BCD     1      15.310   9.810  14.860  1.00  0.00            
ATOM     14  H3  BCD     1      14.100  11.460  16.700  1.00  0.00            
ATOM     15  H4  BCD     1      17.090  12.100  15.750  1.00  0.00            
ATOM     16  H5  BCD     1      18.590  10.650  16.190  1.00  0.00            
ATOM     17  H6  BCD     1      17.360  10.020  13.640  1.00  0.00            
ATOM     18  H7  BCD     1      16.650  12.970  13.320  1.00  0.00            
ATOM     19  H8  BCD     1      16.130  12.350  10.880  1.00  0.00            
ATOM     20  H9  BCD     1      17.780  12.520  11.290  1.00  0.00            
ATOM     21  H10 BCD     1      16.710  10.480  10.120  1.00  0.00            
ATOM     22  C7  BCD     1      12.310  16.340  15.460  1.00  0.00            
ATOM     23  O6  BCD     1      13.620  16.870  15.630  1.00  0.00            
ATOM     24  C8  BCD     1      11.950  15.150  16.320  1.00  0.00            
ATOM     25  O7  BCD     1      11.660  15.480  17.680  1.00  0.00            
ATOM     26  C9  BCD     1      13.100  14.090  16.260  1.00  0.00            
ATOM     27  O8  BCD     1      12.800  12.970  17.130  1.00  0.00            
ATOM     28  C10 BCD     1      13.380  13.710  14.790  1.00  0.00            
ATOM     29  C11 BCD     1      13.480  14.880  13.840  1.00  0.00            
ATOM     30  O9  BCD     1      12.400  15.770  14.120  1.00  0.00            
ATOM     31  C12 BCD     1      13.360  14.520  12.360  1.00  0.00            
ATOM     32  O10 BCD     1      12.080  14.100  11.990  1.00  0.00            
ATOM     33  H11 BCD     1      11.600  17.170  15.550  1.00  0.00            
ATOM     34  H12 BCD     1      11.030  14.700  15.920  1.00  0.00            
ATOM     35  H13 BCD     1      12.490  15.650  18.140  1.00  0.00            
ATOM     36  H14 BCD     1      13.910  14.610  16.800  1.00  0.00            
ATOM     37  H15 BCD     1      13.090  13.140  18.030  1.00  0.00            
ATOM     38  H16 BCD     1      12.550  13.070  14.490  1.00  0.00            
ATOM     39  H17 BCD     1      14.430  15.410  13.990  1.00  0.00            
ATOM     40  H18 BCD     1      13.630  15.440  11.830  1.00  0.00            
ATOM     41  H19 BCD     1      14.190  13.880  12.030  1.00  0.00            
ATOM     42  H20 BCD     1      11.840  14.200  11.070  1.00  0.00            
ATOM     43  C13 BCD     1      15.940  19.580  17.530  1.00  0.00            
ATOM     44  O11 BCD     1      17.110  19.140  16.760  1.00  0.00            
ATOM     45  C14 BCD     1      15.410  18.540  18.470  1.00  0.00            
ATOM     46  O12 BCD     1      16.450  18.140  19.430  1.00  0.00            
ATOM     47  C15 BCD     1      14.830  17.340  17.680  1.00  0.00            
ATOM     48  O13 BCD     1      14.140  16.510  18.600  1.00  0.00            
ATOM     49  C16 BCD     1      13.830  17.880  16.650  1.00  0.00            
ATOM     50  C17 BCD     1      14.350  19.010  15.820  1.00  0.00            
ATOM     51  O14 BCD     1      14.890  20.040  16.660  1.00  0.00            
ATOM     52  C18 BCD     1      13.330  19.690  14.940  1.00  0.00            
ATOM     53  O15 BCD     1      12.160  20.110  15.640  1.00  0.00            
ATOM     54  H21 BCD     1      16.160  20.430  18.190  1.00  0.00            
ATOM     55  H22 BCD     1      14.560  19.010  18.980  1.00  0.00            
ATOM     56  H23 BCD     1      17.270  18.210  18.940  1.00  0.00            
ATOM     57  H24 BCD     1      15.550  16.700  17.160  1.00  0.00            
ATOM     58  H25 BCD     1      14.760  16.300  19.310  1.00  0.00            
ATOM     59  H26 BCD     1      12.900  18.160  17.160  1.00  0.00            
ATOM     60  H27 BCD     1      15.200  18.690  15.190  1.00  0.00            
ATOM     61  H28 BCD     1      13.870  20.510  14.450  1.00  0.00            
ATOM     62  H29 BCD     1      13.010  19.090  14.070  1.00  0.00            
ATOM     63  H30 BCD     1      11.820  20.800  15.060  1.00  0.00            
ATOM     64  C19 BCD     1      21.080  20.130  15.950  1.00  0.00            
ATOM     65  O16 BCD     1      21.270  19.220  14.860  1.00  0.00            
ATOM     66  C20 BCD     1      20.800  19.410  17.340  1.00  0.00            
ATOM     67  O17 BCD     1      21.760  18.530  17.590  1.00  0.00            
ATOM     68  C21 BCD     1      19.390  18.730  17.320  1.00  0.00            
ATOM     69  O18 BCD     1      18.990  18.240  18.620  1.00  0.00            
ATOM     70  C22 BCD     1      18.340  19.770  16.880  1.00  0.00            
ATOM     71  C23 BCD     1      18.710  20.350  15.500  1.00  0.00            
ATOM     72  O19 BCD     1      20.010  20.940  15.660  1.00  0.00            
ATOM     73  C24 BCD     1      17.730  21.290  14.900  1.00  0.00            
ATOM     74  O20 BCD     1      17.990  21.470  13.440  1.00  0.00            
ATOM     75  H31 BCD     1      21.890  20.850  16.080  1.00  0.00            
ATOM     76  H32 BCD     1      20.860  20.250  18.050  1.00  0.00            
ATOM     77  H33 BCD     1      21.550  17.970  18.350  1.00  0.00            
ATOM     78  H34 BCD     1      19.470  17.910  16.600  1.00  0.00            
ATOM     79  H35 BCD     1      19.540  17.490  18.860  1.00  0.00            
ATOM     80  H36 BCD     1      18.360  20.480  17.720  1.00  0.00            
ATOM     81  H37 BCD     1      18.810  19.490  14.830  1.00  0.00            
ATOM     82  H38 BCD     1      16.690  20.990  15.040  1.00  0.00            
ATOM     83  H39 BCD     1      17.890  22.310  15.290  1.00  0.00            
ATOM     84  H40 BCD     1      17.660  20.700  12.970  1.00  0.00            
ATOM     85  C25 BCD     1      24.300  18.100  12.540  1.00  0.00            
ATOM     86  O21 BCD     1      23.780  16.760  12.660  1.00  0.00            
ATOM     87  C26 BCD     1      24.730  18.640  13.950  1.00  0.00            
ATOM     88  O22 BCD     1      25.790  17.800  14.340  1.00  0.00            
ATOM     89  C27 BCD     1      23.520  18.700  14.830  1.00  0.00            
ATOM     90  O23 BCD     1      23.850  19.330  16.100  1.00  0.00            
ATOM     91  C28 BCD     1      22.480  19.460  14.070  1.00  0.00            
ATOM     92  C29 BCD     1      22.170  18.910  12.700  1.00  0.00            
ATOM     93  O24 BCD     1      23.330  18.890  11.940  1.00  0.00            
ATOM     94  C30 BCD     1      21.040  19.650  12.010  1.00  0.00            
ATOM     95  O25 BCD     1      21.510  20.860  11.430  1.00  0.00            
ATOM     96  H41 BCD     1      25.150  18.090  11.840  1.00  0.00            
ATOM     97  H42 BCD     1      25.120  19.650  13.770  1.00  0.00            
ATOM     98  H43 BCD     1      25.650  16.910  14.000  1.00  0.00            
ATOM     99  H44 BCD     1      23.080  17.710  14.980  1.00  0.00            
ATOM    100  H45 BCD     1      23.200  19.030  16.740  1.00  0.00            
ATOM    101  H46 BCD     1      22.780  20.520  14.130  1.00  0.00            
ATOM    102  H47 BCD     1      21.890  17.850  12.730  1.00  0.00            
ATOM    103  H48 BCD     1      20.760  18.950  11.200  1.00  0.00            
ATOM    104  H49 BCD     1      20.100  19.620  12.570  1.00  0.00            
ATOM    105  H50 BCD     1      21.770  20.600  10.540  1.00  0.00            
ATOM    106  C31 BCD     1      23.670  13.070  11.070  1.00  0.00            
ATOM    107  O26 BCD     1      22.580  12.960  11.920  1.00  0.00            
ATOM    108  C32 BCD     1      24.950  13.360  11.870  1.00  0.00            
ATOM    109  O27 BCD     1      25.270  12.250  12.680  1.00  0.00            
ATOM    110  C33 BCD     1      24.720  14.650  12.660  1.00  0.00            
ATOM    111  C34 BCD     1      24.220  15.760  11.760  1.00  0.00            
ATOM    112  C35 BCD     1      23.100  15.370  10.800  1.00  0.00            
ATOM    113  O28 BCD     1      23.470  14.090  10.130  1.00  0.00            
ATOM    114  C36 BCD     1      22.710  16.410   9.770  1.00  0.00            
ATOM    115  O29 BCD     1      23.780  16.730   8.950  1.00  0.00            
ATOM    116  O30 BCD     1      25.970  15.000  13.260  1.00  0.00            
ATOM    117  H51 BCD     1      23.800  12.200  10.420  1.00  0.00            
ATOM    118  H52 BCD     1      25.740  13.510  11.130  1.00  0.00            
ATOM    119  H53 BCD     1      24.490  12.080  13.210  1.00  0.00            
ATOM    120  H54 BCD     1      23.960  14.520  13.440  1.00  0.00            
ATOM    121  H55 BCD     1      26.270  14.380  13.920  1.00  0.00            
ATOM    122  H56 BCD     1      25.060  16.120  11.150  1.00  0.00            
ATOM    123  H57 BCD     1      22.160  15.210  11.350  1.00  0.00            
ATOM    124  H58 BCD     1      21.890  15.960   9.200  1.00  0.00            
ATOM    125  H59 BCD     1      22.290  17.270  10.310  1.00  0.00            
ATOM    126  H60 BCD     1      24.070  15.910   8.550  1.00  0.00            
ATOM    127  C37 BCD     1      19.710  10.570  13.660  1.00  0.00            
ATOM    128  O31 BCD     1      18.710  11.590  13.800  1.00  0.00            
ATOM    129  C38 BCD     1      20.940  10.850  14.560  1.00  0.00            
ATOM    130  O32 BCD     1      20.480  11.170  15.920  1.00  0.00            
ATOM    131  C39 BCD     1      21.890  11.910  13.940  1.00  0.00            
ATOM    132  O33 BCD     1      23.160  11.920  14.590  1.00  0.00            
ATOM    133  C40 BCD     1      22.090  11.740  12.430  1.00  0.00            
ATOM    134  C41 BCD     1      20.790  11.380  11.650  1.00  0.00            
ATOM    135  O34 BCD     1      20.100  10.330  12.310  1.00  0.00            
ATOM    136  C42 BCD     1      21.160  11.010  10.270  1.00  0.00            
ATOM    137  O35 BCD     1      19.990  10.640   9.510  1.00  0.00            
ATOM    138  H61 BCD     1      19.230   9.650  14.010  1.00  0.00            
ATOM    139  H62 BCD     1      21.470   9.890  14.640  1.00  0.00            
ATOM    140  H63 BCD     1      21.300  11.390  16.380  1.00  0.00            
ATOM    141  H64 BCD     1      21.380  12.860  14.140  1.00  0.00            
ATOM    142  H65 BCD     1      23.170  12.360  15.450  1.00  0.00            
ATOM    143  H66 BCD     1      22.860  10.960  12.400  1.00  0.00            
ATOM    144  H67 BCD     1      20.120  12.240  11.540  1.00  0.00            
ATOM    145  H68 BCD     1      21.560  11.890   9.740  1.00  0.00            
ATOM    146  H69 BCD     1      21.900  10.200  10.290  1.00  0.00            
ATOM    147  H70 BCD     1      19.250  10.660  10.120  1.00  0.00            
ATOM    148  C1  AB5     2      19.900  14.020  20.530  1.00  0.00            
ATOM    149  C2  AB5     2      21.090  14.000  19.740  1.00  0.00            
ATOM    150  C3  AB5     2      21.040  14.370  18.400  1.00  0.00            
ATOM    151  C4  AB5     2      22.230  14.610  17.720  1.00  0.00            
ATOM    152  C5  AB5     2      22.200  14.940  16.370  1.00  0.00            
ATOM    153  C6  AB5     2      20.940  15.070  15.690  1.00  0.00            
ATOM    154  C7  AB5     2      20.860  15.410  14.310  1.00  0.00            
ATOM    155  C8  AB5     2      19.600  15.360  13.620  1.00  0.00            
ATOM    156  C9  AB5     2      18.390  15.200  14.370  1.00  0.00            
ATOM    157  C10 AB5     2      18.450  14.950  15.740  1.00  0.00            
ATOM    158  C11 AB5     2      17.290  14.860  16.580  1.00  0.00            
ATOM    159  C12 AB5     2      17.420  14.460  17.890  1.00  0.00            
ATOM    160  C13 AB5     2      18.700  14.310  18.440  1.00  0.00            
ATOM    161  C14 AB5     2      18.720  14.160  19.850  1.00  0.00            
ATOM    162  C15 AB5     2      19.830  14.510  17.730  1.00  0.00            
ATOM    163  C16 AB5     2      19.770  14.930  16.410  1.00  0.00            
ATOM    164  H1  AB5     2      19.940  13.640  21.540  1.00  0.00            
ATOM    165  H2  AB5     2      22.000  13.660  20.220  1.00  0.00            
ATOM    166  H3  AB5     2      23.210  14.570  18.190  1.00  0.00            
ATOM    167  H4  AB5     2      23.140  15.160  15.860  1.00  0.00            
ATOM    168  H5  AB5     2      21.760  15.590  13.720  1.00  0.00            
ATOM    169  H6  AB5     2      19.510  15.480  12.540  1.00  0.00            
ATOM    170  H7  AB5     2      17.430  15.060  13.880  1.00  0.00            
ATOM    171  H8  AB5     2      16.350  15.090  16.100  1.00  0.00            
ATOM    172  H9  AB5     2      16.610  14.500  18.610  1.00  0.00            
ATOM    173  H10 AB5     2      17.800  14.110  20.420  1.00  0.00            
TER
ENDMDL
MODEL        1
ATOM      1  C1  BCD     1      27.140  10.000  11.610  1.00  0.00            
ATOM      2  O1  BCD     1      28.340  10.580  12.040  1.00  0.00            
ATOM      3  C2  BCD     1      27.160   8.500  11.800  1.00  0.00            
ATOM      4  O2  BCD     1      27.260   8.210  13.210  1.00  0.00            
ATOM      5  C3  BCD     1      28.370   7.950  11.000  1.00  0.00            
ATOM      6  O3  BCD     1      28.480   6.510  11.090  1.00  0.00            
ATOM      7  C4  BCD     1      28.250   8.410   9.530  1.00  0.00            
ATOM      8  C5  BCD     1      27.980   9.890   9.340  1.00  0.00            
ATOM      9  O4  BCD     1      26.910  10.240  10.230  1.00  0.00            
ATOM     10  C6  BCD     1      27.590  10.250   7.920  1.00  0.00            
ATOM     11  O5  BCD     1      26.320   9.600   7.560  1.00  0.00            
ATOM     12  H1  BCD     1      26.260  10.440  12.090  1.00  0.00            
ATOM     13  H2  BCD     1      26.320   7.920  11.400  1.00  0.00            
ATOM     14  H3  BCD     1      27.750   7.390  13.290  1.00  0.00            
ATOM     15  H4  BCD     1      29.270   8.400  11.430  1.00  0.00            
ATOM     16  H5  BCD     1      28.590   6.270  12.010  1.00  0.00            
ATOM     17  H6  BCD     1      27.360   7.860   9.170  1.00  0.00            
ATOM     18  H7  BCD     1      28.880  10.450   9.650  1.00  0.00            
ATOM     19  H8  BCD     1      27.480  11.330   7.710  1.00  0.00            
ATOM     20  H9  BCD     1      28.460   9.920   7.330  1.00  0.00            
ATOM     21  H10 BCD     1      25.790   9.550   8.360  1.00  0.00            
ATOM     22  C7  BCD     1      29.800  13.580  14.450  1.00  0.00            
ATOM     23  O6  BCD     1      31.190  13.240  14.110  1.00  0.00            
ATOM     24  C8  BCD     1      29.120  12.370  15.160  1.00  0.00            
ATOM     25  O7  BCD     1      29.900  11.950  16.250  1.00  0.00            
ATOM     26  C9  BCD     1      28.930  11.260  14.200  1.00  0.00            
ATOM     27  O8  BCD     1      28.210  10.250  14.920  1.00  0.00            
ATOM     28  C10 BCD     1      28.190  11.680  12.920  1.00  0.00            
ATOM     29  C11 BCD     1      28.810  12.890  12.260  1.00  0.00            
ATOM     30  O9  BCD     1      29.080  13.920  13.270  1.00  0.00            
ATOM     31  C12 BCD     1      28.000  13.550  11.190  1.00  0.00            
ATOM     32  O10 BCD     1      26.700  14.060  11.680  1.00  0.00            
ATOM     33  H11 BCD     1      29.800  14.370  15.210  1.00  0.00            
ATOM     34  H12 BCD     1      28.140  12.770  15.450  1.00  0.00            
ATOM     35  H13 BCD     1      29.820  10.990  16.320  1.00  0.00            
ATOM     36  H14 BCD     1      29.900  10.800  13.990  1.00  0.00            
ATOM     37  H15 BCD     1      27.960   9.560  14.300  1.00  0.00            
ATOM     38  H16 BCD     1      27.150  11.840  13.210  1.00  0.00            
ATOM     39  H17 BCD     1      29.740  12.650  11.720  1.00  0.00            
ATOM     40  H18 BCD     1      28.620  14.330  10.730  1.00  0.00            
ATOM     41  H19 BCD     1      27.770  12.800  10.420  1.00  0.00            
ATOM     42  H20 BCD     1      26.320  14.570  10.960  1.00  0.00            
ATOM     43  C13 BCD     1      35.000  14.570  14.940  1.00  0.00            
ATOM     44  O11 BCD     1      35.320  13.170  14.880  1.00  0.00            
ATOM     45  C14 BCD     1      33.970  14.910  16.070  1.00  0.00            
ATOM     46  O12 BCD     1      34.520  14.580  17.390  1.00  0.00            
ATOM     47  C15 BCD     1      32.680  14.020  15.830  1.00  0.00            
ATOM     48  O13 BCD     1      31.690  14.200  16.940  1.00  0.00            
ATOM     49  C16 BCD     1      32.130  14.260  14.450  1.00  0.00            
ATOM     50  C17 BCD     1      33.210  14.130  13.300  1.00  0.00            
ATOM     51  O14 BCD     1      34.440  14.830  13.660  1.00  0.00            
ATOM     52  C18 BCD     1      32.640  14.790  12.020  1.00  0.00            
ATOM     53  O15 BCD     1      33.430  14.360  10.910  1.00  0.00            
ATOM     54  H21 BCD     1      35.980  15.050  15.040  1.00  0.00            
ATOM     55  H22 BCD     1      33.650  15.960  16.040  1.00  0.00            
ATOM     56  H23 BCD     1      34.010  15.220  17.900  1.00  0.00            
ATOM     57  H24 BCD     1      33.040  12.980  15.880  1.00  0.00            
ATOM     58  H25 BCD     1      31.120  13.430  16.830  1.00  0.00            
ATOM     59  H26 BCD     1      31.670  15.260  14.370  1.00  0.00            
ATOM     60  H27 BCD     1      33.360  13.060  13.090  1.00  0.00            
ATOM     61  H28 BCD     1      31.610  14.470  11.820  1.00  0.00            
ATOM     62  H29 BCD     1      32.590  15.880  12.170  1.00  0.00            
ATOM     63  H30 BCD     1      33.830  15.150  10.540  1.00  0.00            
ATOM     64  C19 BCD     1      37.560   9.930  15.980  1.00  0.00            
ATOM     65  O16 BCD     1      36.810   9.300  14.990  1.00  0.00            
ATOM     66  C20 BCD     1      36.560  10.390  16.990  1.00  0.00            
ATOM     67  O17 BCD     1      35.830   9.230  17.490  1.00  0.00            
ATOM     68  C21 BCD     1      35.600  11.410  16.410  1.00  0.00            
ATOM     69  O18 BCD     1      34.700  11.930  17.410  1.00  0.00            
ATOM     70  C22 BCD     1      36.360  12.550  15.700  1.00  0.00            
ATOM     71  C23 BCD     1      37.410  12.020  14.780  1.00  0.00            
ATOM     72  O19 BCD     1      38.230  11.100  15.450  1.00  0.00            
ATOM     73  C24 BCD     1      38.320  13.140  14.480  1.00  0.00            
ATOM     74  O20 BCD     1      39.300  12.660  13.570  1.00  0.00            
ATOM     75  H31 BCD     1      38.340   9.280  16.380  1.00  0.00            
ATOM     76  H32 BCD     1      37.080  10.810  17.850  1.00  0.00            
ATOM     77  H33 BCD     1      35.130   9.590  18.050  1.00  0.00            
ATOM     78  H34 BCD     1      35.000  10.890  15.650  1.00  0.00            
ATOM     79  H35 BCD     1      34.670  12.880  17.530  1.00  0.00            
ATOM     80  H36 BCD     1      36.770  13.230  16.450  1.00  0.00            
ATOM     81  H37 BCD     1      37.030  11.640  13.820  1.00  0.00            
ATOM     82  H38 BCD     1      37.740  13.890  13.930  1.00  0.00            
ATOM     83  H39 BCD     1      38.710  13.680  15.360  1.00  0.00            
ATOM     84  H40 BCD     1      39.980  12.170  14.040  1.00  0.00            
ATOM     85  C25 BCD     1      37.140   6.060  12.430  1.00  0.00            
ATOM     86  O21 BCD     1      36.020   6.470  11.640  1.00  0.00            
ATOM     87  C26 BCD     1      36.670   5.770  13.840  1.00  0.00            
ATOM     88  O22 BCD     1      35.680   4.670  13.910  1.00  0.00            
ATOM     89  C27 BCD     1      36.300   7.030  14.570  1.00  0.00            
ATOM     90  O23 BCD     1      36.100   6.580  15.910  1.00  0.00            
ATOM     91  C28 BCD     1      37.480   8.120  14.470  1.00  0.00            
ATOM     92  C29 BCD     1      37.840   8.290  12.950  1.00  0.00            
ATOM     93  O24 BCD     1      38.180   7.000  12.450  1.00  0.00            
ATOM     94  C30 BCD     1      39.030   9.240  12.740  1.00  0.00            
ATOM     95  O25 BCD     1      40.140   8.730  13.510  1.00  0.00            
ATOM     96  H41 BCD     1      37.460   5.180  11.850  1.00  0.00            
ATOM     97  H42 BCD     1      37.580   5.440  14.340  1.00  0.00            
ATOM     98  H43 BCD     1      35.140   4.980  14.640  1.00  0.00            
ATOM     99  H44 BCD     1      35.370   7.440  14.160  1.00  0.00            
ATOM    100  H45 BCD     1      35.870   7.340  16.460  1.00  0.00            
ATOM    101  H46 BCD     1      38.310   7.840  15.120  1.00  0.00            
ATOM    102  H47 BCD     1      37.000   8.770  12.440  1.00  0.00            
ATOM    103  H48 BCD     1      39.320   9.320  11.680  1.00  0.00            
ATOM    104  H49 BCD     1      38.770  10.220  13.170  1.00  0.00            
ATOM    105  H50 BCD     1      40.400   9.560  13.910  1.00  0.00            
ATOM    106  C31 BCD     1      34.270   5.370   8.020  1.00  0.00            
ATOM    107  O26 BCD     1      33.100   6.030   8.450  1.00  0.00            
ATOM    108  C32 BCD     1      34.630   4.210   9.000  1.00  0.00            
ATOM    109  O27 BCD     1      33.540   3.260   8.960  1.00  0.00            
ATOM    110  C33 BCD     1      34.920   4.780  10.380  1.00  0.00            
ATOM    111  C34 BCD     1      35.970   5.890  10.280  1.00  0.00            
ATOM    112  C35 BCD     1      35.650   6.930   9.200  1.00  0.00            
ATOM    113  O28 BCD     1      35.370   6.330   7.970  1.00  0.00            
ATOM    114  C36 BCD     1      36.860   7.910   9.040  1.00  0.00            
ATOM    115  O29 BCD     1      38.000   7.300   8.440  1.00  0.00            
ATOM    116  O30 BCD     1      35.250   3.810  11.370  1.00  0.00            
ATOM    117  H51 BCD     1      34.160   4.930   7.020  1.00  0.00            
ATOM    118  H52 BCD     1      35.550   3.700   8.680  1.00  0.00            
ATOM    119  H53 BCD     1      33.810   2.520   9.510  1.00  0.00            
ATOM    120  H54 BCD     1      33.990   5.320  10.630  1.00  0.00            
ATOM    121  H55 BCD     1      35.140   4.220  12.230  1.00  0.00            
ATOM    122  H56 BCD     1      36.920   5.410  10.000  1.00  0.00            
ATOM    123  H57 BCD     1      34.750   7.430   9.590  1.00  0.00            
ATOM    124  H58 BCD     1      36.530   8.770   8.430  1.00  0.00            
ATOM    125  H59 BCD     1      37.070   8.330  10.030  1.00  0.00            
ATOM    126  H60 BCD     1      38.690   7.280   9.110  1.00  0.00            
ATOM    127  C37 BCD     1      29.220   7.170   7.650  1.00  0.00            
ATOM    128  O31 BCD     1      29.430   7.990   8.830  1.00  0.00            
ATOM    129  C38 BCD     1      29.390   5.670   7.980  1.00  0.00            
ATOM    130  O32 BCD     1      28.280   5.220   8.760  1.00  0.00            
ATOM    131  C39 BCD     1      30.760   5.470   8.660  1.00  0.00            
ATOM    132  O33 BCD     1      31.080   4.140   9.110  1.00  0.00            
ATOM    133  C40 BCD     1      31.870   5.900   7.650  1.00  0.00            
ATOM    134  C41 BCD     1      31.550   7.260   7.120  1.00  0.00            
ATOM    135  O34 BCD     1      30.190   7.480   6.690  1.00  0.00            
ATOM    136  C42 BCD     1      32.500   7.680   6.120  1.00  0.00            
ATOM    137  O35 BCD     1      32.530   6.690   5.080  1.00  0.00            
ATOM    138  H61 BCD     1      28.270   7.470   7.210  1.00  0.00            
ATOM    139  H62 BCD     1      29.520   5.140   7.030  1.00  0.00            
ATOM    140  H63 BCD     1      28.440   5.600   9.620  1.00  0.00            
ATOM    141  H64 BCD     1      30.740   6.090   9.570  1.00  0.00            
ATOM    142  H65 BCD     1      32.030   4.090   9.170  1.00  0.00            
ATOM    143  H66 BCD     1      31.960   5.140   6.870  1.00  0.00            
ATOM    144  H67 BCD     1      31.760   7.930   7.960  1.00  0.00            
ATOM    145  H68 BCD     1      32.210   8.600   5.600  1.00  0.00            
ATOM    146  H69 BCD     1      33.530   7.870   6.470  1.00  0.00            
ATOM    147  H70 BCD     1      33.210   6.920   4.450  1.00  0.00            
ATOM    148  C1  AB5     2      33.270   5.980  16.940  1.00  0.00            
ATOM    149  C2  AB5     2      33.240   7.380  16.930  1.00  0.00            
ATOM    150  C3  AB5     2      32.890   8.100  15.830  1.00  0.00            
ATOM    151  C4  AB5     2      32.790   9.470  15.900  1.00  0.00            
ATOM    152  C5  AB5     2      32.420  10.190  14.710  1.00  0.00            
ATOM    153  C6  AB5     2      32.330   9.550  13.440  1.00  0.00            
ATOM    154  C7  AB5     2      32.150  10.310  12.330  1.00  0.00            
ATOM    155  C8  AB5     2      31.870   9.720  11.070  1.00  0.00            
ATOM    156  C9  AB5     2      31.830   8.290  10.990  1.00  0.00            
ATOM    157  C10 AB5     2      32.040   7.510  12.210  1.00  0.00            
ATOM    158  C11 AB5     2      31.990   6.100  12.230  1.00  0.00            
ATOM    159  C12 AB5     2      32.290   5.380  13.400  1.00  0.00            
ATOM    160  C13 AB5     2      32.570   6.060  14.580  1.00  0.00            
ATOM    161  C14 AB5     2      32.940   5.340  15.760  1.00  0.00            
ATOM    162  C15 AB5     2      32.570   7.430  14.620  1.00  0.00            
ATOM    163  C16 AB5     2      32.300   8.150  13.420  1.00  0.00            
ATOM    164  H1  AB5     2      33.490   5.430  17.850  1.00  0.00            
ATOM    165  H2  AB5     2      33.630   7.860  17.820  1.00  0.00            
ATOM    166  H3  AB5     2      33.010   9.990  16.830  1.00  0.00            
ATOM    167  H4  AB5     2      32.400  11.280  14.680  1.00  0.00            
ATOM    168  H5  AB5     2      32.120  11.400  12.350  1.00  0.00            
ATOM    169  H6  AB5     2      31.690  10.350  10.210  1.00  0.00            
ATOM    170  H7  AB5     2      31.600   7.810  10.040  1.00  0.00            
ATOM    171  H8  AB5     2      31.950   5.570  11.280  1.00  0.00            
ATOM    172  H9  AB5     2      32.360   4.300  13.390  1.00  0.00            
ATOM    173  H10 AB5     2      32.990   4.260  15.700  1.00  0.00            
TER
ENDMDL
MODEL        1
ATOM      1  C1  BCD     1      28.770  14.320   6.140  1.00  0.00            
ATOM      2  O1  BCD     1      28.470  13.050   6.710  1.00  0.00            
ATOM      3  C2  BCD     1      27.580  15.160   5.890  1.00  0.00            
ATOM      4  O2  BCD     1      26.790  15.270   7.110  1.00  0.00            
ATOM      5  C3  BCD     1      26.720  14.630   4.690  1.00  0.00            
ATOM      6  O3  BCD     1      25.610  15.530   4.530  1.00  0.00            
ATOM      7  C4  BCD     1      27.550  14.530   3.480  1.00  0.00            
ATOM      8  C5  BCD     1      28.750  13.660   3.830  1.00  0.00            
ATOM      9  O4  BCD     1      29.510  14.230   4.940  1.00  0.00            
ATOM     10  C6  BCD     1      29.690  13.480   2.620  1.00  0.00            
ATOM     11  O5  BCD     1      30.930  12.940   3.120  1.00  0.00            
ATOM     12  H1  BCD     1      29.290  14.840   6.950  1.00  0.00            
ATOM     13  H2  BCD     1      27.860  16.180   5.610  1.00  0.00            
ATOM     14  H3  BCD     1      26.720  14.390   7.480  1.00  0.00            
ATOM     15  H4  BCD     1      26.370  13.610   4.890  1.00  0.00            
ATOM     16  H5  BCD     1      25.260  15.750   5.390  1.00  0.00            
ATOM     17  H6  BCD     1      27.840  15.450   2.970  1.00  0.00            
ATOM     18  H7  BCD     1      28.390  12.650   4.090  1.00  0.00            
ATOM     19  H8  BCD     1      29.320  12.820   1.820  1.00  0.00            
ATOM     20  H9  BCD     1      29.870  14.480   2.210  1.00  0.00            
ATOM     21  H10 BCD     1      30.800  12.140   3.640  1.00  0.00            
ATOM     22  C7  BCD     1      30.440   9.850   8.460  1.00  0.00            
ATOM     23  O6  BCD     1      29.440   9.790   9.440  1.00  0.00            
ATOM     24  C8  BCD     1      31.200  11.150   8.440  1.00  0.00            
ATOM     25  O7  BCD     1      31.740  11.390   9.800  1.00  0.00            
ATOM     26  C9  BCD     1      30.270  12.320   8.080  1.00  0.00            
ATOM     27  O8  BCD     1      30.990  13.550   8.140  1.00  0.00            
ATOM     28  C10 BCD     1      29.610  12.150   6.770  1.00  0.00            
ATOM     29  C11 BCD     1      29.040  10.720   6.680  1.00  0.00            
ATOM     30  O9  BCD     1      29.880   9.710   7.180  1.00  0.00            
ATOM     31  C12 BCD     1      28.590  10.300   5.290  1.00  0.00            
ATOM     32  O10 BCD     1      29.530  10.470   4.240  1.00  0.00            
ATOM     33  H11 BCD     1      31.160   9.080   8.730  1.00  0.00            
ATOM     34  H12 BCD     1      32.010  10.970   7.720  1.00  0.00            
ATOM     35  H13 BCD     1      32.680  11.590   9.730  1.00  0.00            
ATOM     36  H14 BCD     1      29.430  12.340   8.800  1.00  0.00            
ATOM     37  H15 BCD     1      31.130  13.820   9.060  1.00  0.00            
ATOM     38  H16 BCD     1      30.260  12.340   5.900  1.00  0.00            
ATOM     39  H17 BCD     1      28.160  10.810   7.320  1.00  0.00            
ATOM     40  H18 BCD     1      28.250   9.260   5.310  1.00  0.00            
ATOM     41  H19 BCD     1      27.730  10.920   5.040  1.00  0.00            
ATOM     42  H20 BCD     1      29.110  10.060   3.480  1.00  0.00            
ATOM     43  C13 BCD     1      27.280   6.700  10.780  1.00  0.00            
ATOM     44  O11 BCD     1      26.200   7.440  10.190  1.00  0.00            
ATOM     45  C14 BCD     1      27.970   7.380  11.900  1.00  0.00            
ATOM     46  O12 BCD     1      27.210   7.600  13.110  1.00  0.00            
ATOM     47  C15 BCD     1      28.470   8.800  11.390  1.00  0.00            
ATOM     48  O13 BCD     1      29.350   9.320  12.490  1.00  0.00            
ATOM     49  C16 BCD     1      29.360   8.540  10.100  1.00  0.00            
ATOM     50  C17 BCD     1      28.940   7.400   9.150  1.00  0.00            
ATOM     51  O14 BCD     1      28.270   6.290   9.820  1.00  0.00            
ATOM     52  C18 BCD     1      30.170   6.830   8.470  1.00  0.00            
ATOM     53  O15 BCD     1      31.320   6.710   9.340  1.00  0.00            
ATOM     54  H21 BCD     1      26.860   5.730  11.080  1.00  0.00            
ATOM     55  H22 BCD     1      28.910   6.840  12.100  1.00  0.00            
ATOM     56  H23 BCD     1      27.650   8.320  13.560  1.00  0.00            
ATOM     57  H24 BCD     1      27.640   9.460  11.090  1.00  0.00            
ATOM     58  H25 BCD     1      29.530  10.260  12.570  1.00  0.00            
ATOM     59  H26 BCD     1      30.310   8.350  10.620  1.00  0.00            
ATOM     60  H27 BCD     1      28.260   7.770   8.370  1.00  0.00            
ATOM     61  H28 BCD     1      29.770   5.840   8.230  1.00  0.00            
ATOM     62  H29 BCD     1      30.290   7.450   7.570  1.00  0.00            
ATOM     63  H30 BCD     1      32.000   6.490   8.700  1.00  0.00            
ATOM     64  C19 BCD     1      22.370   6.660   8.600  1.00  0.00            
ATOM     65  O16 BCD     1      22.530   7.630   7.520  1.00  0.00            
ATOM     66  C20 BCD     1      22.430   7.350   9.950  1.00  0.00            
ATOM     67  O17 BCD     1      21.440   8.280  10.130  1.00  0.00            
ATOM     68  C21 BCD     1      23.820   7.910  10.160  1.00  0.00            
ATOM     69  O18 BCD     1      23.960   8.500  11.460  1.00  0.00            
ATOM     70  C22 BCD     1      24.870   6.820  10.090  1.00  0.00            
ATOM     71  C23 BCD     1      24.690   6.000   8.870  1.00  0.00            
ATOM     72  O19 BCD     1      23.330   5.600   8.610  1.00  0.00            
ATOM     73  C24 BCD     1      25.380   4.640   8.850  1.00  0.00            
ATOM     74  O20 BCD     1      24.990   3.800   7.680  1.00  0.00            
ATOM     75  H31 BCD     1      21.410   6.150   8.490  1.00  0.00            
ATOM     76  H32 BCD     1      22.360   6.560  10.710  1.00  0.00            
ATOM     77  H33 BCD     1      21.520   8.870   9.370  1.00  0.00            
ATOM     78  H34 BCD     1      24.120   8.630   9.390  1.00  0.00            
ATOM     79  H35 BCD     1      24.160   9.440  11.440  1.00  0.00            
ATOM     80  H36 BCD     1      24.770   6.120  10.930  1.00  0.00            
ATOM     81  H37 BCD     1      25.090   6.510   7.990  1.00  0.00            
ATOM     82  H38 BCD     1      26.470   4.730   8.860  1.00  0.00            
ATOM     83  H39 BCD     1      25.300   4.130   9.810  1.00  0.00            
ATOM     84  H40 BCD     1      24.030   3.890   7.670  1.00  0.00            
ATOM     85  C25 BCD     1      20.330   8.610   4.070  1.00  0.00            
ATOM     86  O21 BCD     1      21.430   9.170   3.330  1.00  0.00            
ATOM     87  C26 BCD     1      19.920   9.370   5.330  1.00  0.00            
ATOM     88  O22 BCD     1      19.630  10.700   4.980  1.00  0.00            
ATOM     89  C27 BCD     1      20.990   9.200   6.390  1.00  0.00            
ATOM     90  O23 BCD     1      20.580   9.780   7.660  1.00  0.00            
ATOM     91  C28 BCD     1      21.430   7.720   6.610  1.00  0.00            
ATOM     92  C29 BCD     1      21.760   7.110   5.260  1.00  0.00            
ATOM     93  O24 BCD     1      20.630   7.320   4.400  1.00  0.00            
ATOM     94  C30 BCD     1      22.110   5.660   5.380  1.00  0.00            
ATOM     95  O25 BCD     1      20.920   5.030   5.750  1.00  0.00            
ATOM     96  H41 BCD     1      19.530   8.570   3.320  1.00  0.00            
ATOM     97  H42 BCD     1      18.980   8.910   5.670  1.00  0.00            
ATOM     98  H43 BCD     1      19.960  11.320   5.640  1.00  0.00            
ATOM     99  H44 BCD     1      21.830   9.790   6.010  1.00  0.00            
ATOM    100  H45 BCD     1      20.180  10.640   7.550  1.00  0.00            
ATOM    101  H46 BCD     1      20.560   7.270   7.100  1.00  0.00            
ATOM    102  H47 BCD     1      22.650   7.670   4.950  1.00  0.00            
ATOM    103  H48 BCD     1      22.340   5.130   4.450  1.00  0.00            
ATOM    104  H49 BCD     1      22.890   5.570   6.150  1.00  0.00            
ATOM    105  H50 BCD     1      21.120   4.370   6.410  1.00  0.00            
ATOM    106  C31 BCD     1      22.680  11.020   0.010  1.00  0.00            
ATOM    107  O26 BCD     1      23.590  11.660   0.850  1.00  0.00            
ATOM    108  C32 BCD     1      21.300  11.490   0.420  1.00  0.00            
ATOM    109  O27 BCD     1      21.050  12.840   0.420  1.00  0.00            
ATOM    110  C33 BCD     1      21.000  10.990   1.840  1.00  0.00            
ATOM    111  C34 BCD     1      21.270   9.460   1.940  1.00  0.00            
ATOM    112  C35 BCD     1      22.630   9.140   1.400  1.00  0.00            
ATOM    113  O28 BCD     1      22.810   9.670   0.090  1.00  0.00            
ATOM    114  C36 BCD     1      22.960   7.650   1.450  1.00  0.00            
ATOM    115  O29 BCD     1      24.390   7.410   1.340  1.00  0.00            
ATOM    116  O30 BCD     1      19.690  11.270   2.250  1.00  0.00            
ATOM    117  H51 BCD     1      22.960  11.280  -1.020  1.00  0.00            
ATOM    118  H52 BCD     1      20.550  11.040  -0.240  1.00  0.00            
ATOM    119  H53 BCD     1      20.170  12.910   0.810  1.00  0.00            
ATOM    120  H54 BCD     1      21.740  11.490   2.490  1.00  0.00            
ATOM    121  H55 BCD     1      19.700  11.260   3.220  1.00  0.00            
ATOM    122  H56 BCD     1      20.530   8.870   1.370  1.00  0.00            
ATOM    123  H57 BCD     1      23.350   9.650   2.060  1.00  0.00            
ATOM    124  H58 BCD     1      22.650   7.270   2.430  1.00  0.00            
ATOM    125  H59 BCD     1      22.420   7.250   0.590  1.00  0.00            
ATOM    126  H60 BCD     1      24.730   7.490   0.440  1.00  0.00            
ATOM    127  C37 BCD     1      26.860  14.040   1.180  1.00  0.00            
ATOM    128  O31 BCD     1      26.820  13.710   2.560  1.00  0.00            
ATOM    129  C38 BCD     1      25.590  14.780   0.870  1.00  0.00            
ATOM    130  O32 BCD     1      25.420  15.980   1.720  1.00  0.00            
ATOM    131  C39 BCD     1      24.380  13.850   1.030  1.00  0.00            
ATOM    132  O33 BCD     1      23.170  14.530   0.520  1.00  0.00            
ATOM    133  C40 BCD     1      24.560  12.550   0.280  1.00  0.00            
ATOM    134  C41 BCD     1      25.920  11.900   0.610  1.00  0.00            
ATOM    135  O34 BCD     1      26.960  12.850   0.370  1.00  0.00            
ATOM    136  C42 BCD     1      26.160  10.730  -0.320  1.00  0.00            
ATOM    137  O35 BCD     1      26.160  11.110  -1.730  1.00  0.00            
ATOM    138  H61 BCD     1      27.770  14.620   0.970  1.00  0.00            
ATOM    139  H62 BCD     1      25.610  15.180  -0.150  1.00  0.00            
ATOM    140  H63 BCD     1      25.560  15.580   2.580  1.00  0.00            
ATOM    141  H64 BCD     1      24.370  13.560   2.090  1.00  0.00            
ATOM    142  H65 BCD     1      22.490  13.850   0.610  1.00  0.00            
ATOM    143  H66 BCD     1      24.490  12.750  -0.790  1.00  0.00            
ATOM    144  H67 BCD     1      25.810  11.590   1.650  1.00  0.00            
ATOM    145  H68 BCD     1      27.150  10.380  -0.030  1.00  0.00            
ATOM    146  H69 BCD     1      25.310  10.080  -0.090  1.00  0.00            
ATOM    147  H70 BCD     1      25.760  10.380  -2.220  1.00  0.00            
ATOM    148  C1  AB5     2      25.470   8.700   5.850  1.00  0.00            
ATOM    149  C2  AB5     2      24.840   9.490   4.990  1.00  0.00            
ATOM    150  C3  AB5     2      24.460  10.790   5.400  1.00  0.00            
ATOM    151  C4  AB5     2      24.030  11.700   4.380  1.00  0.00            
ATOM    152  C5  AB5     2      23.620  13.000   4.810  1.00  0.00            
ATOM    153  C6  AB5     2      23.710  13.370   6.180  1.00  0.00            
ATOM    154  C7  AB5     2      23.290  14.650   6.550  1.00  0.00            
ATOM    155  C8  AB5     2      23.370  15.100   7.860  1.00  0.00            
ATOM    156  C9  AB5     2      24.110  14.300   8.830  1.00  0.00            
ATOM    157  C10 AB5     2      24.610  13.010   8.410  1.00  0.00            
ATOM    158  C11 AB5     2      25.350  12.170   9.280  1.00  0.00            
ATOM    159  C12 AB5     2      25.790  10.900   8.860  1.00  0.00            
ATOM    160  C13 AB5     2      25.420  10.410   7.570  1.00  0.00            
ATOM    161  C14 AB5     2      25.780   9.090   7.160  1.00  0.00            
ATOM    162  C15 AB5     2      24.740  11.260   6.630  1.00  0.00            
ATOM    163  C16 AB5     2      24.370  12.520   7.090  1.00  0.00            
ATOM    164  H1  AB5     2      25.850   7.790   5.390  1.00  0.00            
ATOM    165  H2  AB5     2      24.590   9.170   3.980  1.00  0.00            
ATOM    166  H3  AB5     2      23.980  11.490   3.320  1.00  0.00            
ATOM    167  H4  AB5     2      23.260  13.710   4.070  1.00  0.00            
ATOM    168  H5  AB5     2      22.690  15.190   5.820  1.00  0.00            
ATOM    169  H6  AB5     2      22.970  16.080   8.110  1.00  0.00            
ATOM    170  H7  AB5     2      24.320  14.640   9.840  1.00  0.00            
ATOM    171  H8  AB5     2      25.280  12.450  10.320  1.00  0.00            
ATOM    172  H9  AB5     2      26.260  10.300   9.630  1.00  0.00            
ATOM    173  H10 AB5     2      26.330   8.560   7.940  1.00  0.00            
TER
ENDMDL
MODEL        1
ATOM      1  C1  BCD     1      29.570  18.720  -4.370  1.00  0.00            
ATOM      2  O1  BCD     1      29.900  17.990  -3.210  1.00  0.00            
ATOM      3  C2  BCD     1      29.810  20.180  -4.200  1.00  0.00            
ATOM      4  O2  BCD     1      31.150  20.510  -3.770  1.00  0.00            
ATOM      5  C3  BCD     1      28.790  20.720  -3.130  1.00  0.00            
ATOM      6  O3  BCD     1      28.860  22.150  -3.270  1.00  0.00            
ATOM      7  C4  BCD     1      27.330  20.270  -3.390  1.00  0.00            
ATOM      8  C5  BCD     1      27.160  18.860  -3.650  1.00  0.00            
ATOM      9  O4  BCD     1      28.120  18.520  -4.600  1.00  0.00            
ATOM     10  C6  BCD     1      25.760  18.540  -4.160  1.00  0.00            
ATOM     11  O5  BCD     1      25.430  19.290  -5.340  1.00  0.00            
ATOM     12  H1  BCD     1      30.140  18.310  -5.210  1.00  0.00            
ATOM     13  H2  BCD     1      29.560  20.710  -5.120  1.00  0.00            
ATOM     14  H3  BCD     1      31.210  21.460  -3.660  1.00  0.00            
ATOM     15  H4  BCD     1      29.070  20.360  -2.130  1.00  0.00            
ATOM     16  H5  BCD     1      29.670  22.450  -2.850  1.00  0.00            
ATOM     17  H6  BCD     1      27.200  20.760  -4.360  1.00  0.00            
ATOM     18  H7  BCD     1      27.350  18.280  -2.740  1.00  0.00            
ATOM     19  H8  BCD     1      25.770  17.480  -4.420  1.00  0.00            
ATOM     20  H9  BCD     1      25.030  18.680  -3.350  1.00  0.00            
ATOM     21  H10 BCD     1      26.270  19.320  -5.810  1.00  0.00            
ATOM     22  C7  BCD     1      31.950  14.430  -2.600  1.00  0.00            
ATOM     23  O6  BCD     1      31.820  14.470  -1.180  1.00  0.00            
ATOM     24  C8  BCD     1      32.700  15.610  -3.060  1.00  0.00            
ATOM     25  O7  BCD     1      33.980  15.740  -2.440  1.00  0.00            
ATOM     26  C9  BCD     1      31.980  16.920  -2.860  1.00  0.00            
ATOM     27  O8  BCD     1      32.660  18.030  -3.490  1.00  0.00            
ATOM     28  C10 BCD     1      30.580  16.770  -3.510  1.00  0.00            
ATOM     29  C11 BCD     1      29.860  15.550  -2.910  1.00  0.00            
ATOM     30  O9  BCD     1      30.700  14.450  -3.270  1.00  0.00            
ATOM     31  C12 BCD     1      28.530  15.240  -3.500  1.00  0.00            
ATOM     32  O10 BCD     1      27.930  14.240  -2.670  1.00  0.00            
ATOM     33  H11 BCD     1      32.460  13.490  -2.820  1.00  0.00            
ATOM     34  H12 BCD     1      32.830  15.410  -4.130  1.00  0.00            
ATOM     35  H13 BCD     1      34.520  16.330  -2.960  1.00  0.00            
ATOM     36  H14 BCD     1      31.930  17.070  -1.770  1.00  0.00            
ATOM     37  H15 BCD     1      32.180  18.850  -3.370  1.00  0.00            
ATOM     38  H16 BCD     1      30.750  16.540  -4.570  1.00  0.00            
ATOM     39  H17 BCD     1      29.700  15.700  -1.840  1.00  0.00            
ATOM     40  H18 BCD     1      27.830  16.090  -3.580  1.00  0.00            
ATOM     41  H19 BCD     1      28.710  14.830  -4.500  1.00  0.00            
ATOM     42  H20 BCD     1      28.490  13.470  -2.550  1.00  0.00            
ATOM     43  C13 BCD     1      32.730  12.520   2.260  1.00  0.00            
ATOM     44  O11 BCD     1      32.510  13.850   2.830  1.00  0.00            
ATOM     45  C14 BCD     1      33.850  12.660   1.180  1.00  0.00            
ATOM     46  O12 BCD     1      35.070  12.850   1.960  1.00  0.00            
ATOM     47  C15 BCD     1      33.530  13.780   0.200  1.00  0.00            
ATOM     48  O13 BCD     1      34.580  13.780  -0.790  1.00  0.00            
ATOM     49  C16 BCD     1      32.180  13.350  -0.400  1.00  0.00            
ATOM     50  C17 BCD     1      31.040  13.050   0.560  1.00  0.00            
ATOM     51  O14 BCD     1      31.540  12.040   1.550  1.00  0.00            
ATOM     52  C18 BCD     1      29.830  12.470  -0.090  1.00  0.00            
ATOM     53  O15 BCD     1      28.880  12.040   0.850  1.00  0.00            
ATOM     54  H21 BCD     1      33.050  11.790   3.010  1.00  0.00            
ATOM     55  H22 BCD     1      33.800  11.720   0.620  1.00  0.00            
ATOM     56  H23 BCD     1      34.930  13.580   2.570  1.00  0.00            
ATOM     57  H24 BCD     1      33.370  14.750   0.680  1.00  0.00            
ATOM     58  H25 BCD     1      34.410  14.500  -1.410  1.00  0.00            
ATOM     59  H26 BCD     1      32.330  12.540  -1.120  1.00  0.00            
ATOM     60  H27 BCD     1      30.760  13.990   1.070  1.00  0.00            
ATOM     61  H28 BCD     1      29.460  13.220  -0.800  1.00  0.00            
ATOM     62  H29 BCD     1      30.160  11.570  -0.630  1.00  0.00            
ATOM     63  H30 BCD     1      28.740  12.820   1.380  1.00  0.00            
ATOM     64  C19 BCD     1      31.420  15.990   6.160  1.00  0.00            
ATOM     65  O16 BCD     1      31.010  17.020   5.300  1.00  0.00            
ATOM     66  C20 BCD     1      32.930  15.780   6.060  1.00  0.00            
ATOM     67  O17 BCD     1      33.600  16.960   6.390  1.00  0.00            
ATOM     68  C21 BCD     1      33.280  15.270   4.670  1.00  0.00            
ATOM     69  O18 BCD     1      34.620  14.810   4.520  1.00  0.00            
ATOM     70  C22 BCD     1      32.370  14.110   4.220  1.00  0.00            
ATOM     71  C23 BCD     1      30.850  14.380   4.450  1.00  0.00            
ATOM     72  O19 BCD     1      30.720  14.790   5.820  1.00  0.00            
ATOM     73  C24 BCD     1      29.900  13.110   4.310  1.00  0.00            
ATOM     74  O20 BCD     1      30.270  12.050   5.160  1.00  0.00            
ATOM     75  H31 BCD     1      31.190  16.140   7.220  1.00  0.00            
ATOM     76  H32 BCD     1      33.160  14.980   6.760  1.00  0.00            
ATOM     77  H33 BCD     1      33.230  17.640   5.820  1.00  0.00            
ATOM     78  H34 BCD     1      33.180  16.070   3.920  1.00  0.00            
ATOM     79  H35 BCD     1      34.750  14.140   5.200  1.00  0.00            
ATOM     80  H36 BCD     1      32.650  13.230   4.830  1.00  0.00            
ATOM     81  H37 BCD     1      30.390  15.120   3.780  1.00  0.00            
ATOM     82  H38 BCD     1      28.880  13.370   4.590  1.00  0.00            
ATOM     83  H39 BCD     1      29.920  12.790   3.260  1.00  0.00            
ATOM     84  H40 BCD     1      30.300  12.510   6.010  1.00  0.00            
ATOM     85  C25 BCD     1      29.000  20.740   5.510  1.00  0.00            
ATOM     86  O21 BCD     1      28.550  20.890   4.200  1.00  0.00            
ATOM     87  C26 BCD     1      30.520  20.740   5.660  1.00  0.00            
ATOM     88  O22 BCD     1      30.980  21.930   5.040  1.00  0.00            
ATOM     89  C27 BCD     1      31.080  19.380   5.110  1.00  0.00            
ATOM     90  O23 BCD     1      32.400  19.340   5.290  1.00  0.00            
ATOM     91  C28 BCD     1      30.490  18.220   5.890  1.00  0.00            
ATOM     92  C29 BCD     1      28.970  18.330   5.560  1.00  0.00            
ATOM     93  O24 BCD     1      28.430  19.600   6.060  1.00  0.00            
ATOM     94  C30 BCD     1      28.150  17.120   5.940  1.00  0.00            
ATOM     95  O25 BCD     1      28.230  16.930   7.330  1.00  0.00            
ATOM     96  H41 BCD     1      28.650  21.590   6.110  1.00  0.00            
ATOM     97  H42 BCD     1      30.720  20.750   6.740  1.00  0.00            
ATOM     98  H43 BCD     1      31.010  21.950   4.080  1.00  0.00            
ATOM     99  H44 BCD     1      30.900  19.380   4.030  1.00  0.00            
ATOM    100  H45 BCD     1      32.790  20.210   5.160  1.00  0.00            
ATOM    101  H46 BCD     1      30.630  18.290   6.970  1.00  0.00            
ATOM    102  H47 BCD     1      28.930  18.270   4.470  1.00  0.00            
ATOM    103  H48 BCD     1      27.130  17.220   5.540  1.00  0.00            
ATOM    104  H49 BCD     1      28.500  16.280   5.330  1.00  0.00            
ATOM    105  H50 BCD     1      27.550  17.460   7.760  1.00  0.00            
ATOM    106  C31 BCD     1      25.410  22.930   2.280  1.00  0.00            
ATOM    107  O26 BCD     1      25.910  22.960   0.960  1.00  0.00            
ATOM    108  C32 BCD     1      26.230  23.750   3.190  1.00  0.00            
ATOM    109  O27 BCD     1      26.460  25.000   2.640  1.00  0.00            
ATOM    110  C33 BCD     1      27.490  23.030   3.740  1.00  0.00            
ATOM    111  C34 BCD     1      27.250  21.540   4.140  1.00  0.00            
ATOM    112  C35 BCD     1      26.290  20.860   3.080  1.00  0.00            
ATOM    113  O28 BCD     1      25.150  21.650   2.830  1.00  0.00            
ATOM    114  C36 BCD     1      25.800  19.410   3.440  1.00  0.00            
ATOM    115  O29 BCD     1      25.120  19.400   4.690  1.00  0.00            
ATOM    116  O30 BCD     1      28.100  23.740   4.840  1.00  0.00            
ATOM    117  H51 BCD     1      24.440  23.420   2.220  1.00  0.00            
ATOM    118  H52 BCD     1      25.660  23.930   4.110  1.00  0.00            
ATOM    119  H53 BCD     1      27.140  24.900   1.960  1.00  0.00            
ATOM    120  H54 BCD     1      28.110  23.020   2.840  1.00  0.00            
ATOM    121  H55 BCD     1      29.050  23.720   4.690  1.00  0.00            
ATOM    122  H56 BCD     1      26.640  21.480   5.050  1.00  0.00            
ATOM    123  H57 BCD     1      26.890  20.750   2.170  1.00  0.00            
ATOM    124  H58 BCD     1      25.170  19.070   2.600  1.00  0.00            
ATOM    125  H59 BCD     1      26.650  18.720   3.540  1.00  0.00            
ATOM    126  H60 BCD     1      24.870  20.310   4.810  1.00  0.00            
ATOM    127  C37 BCD     1      25.240  21.340  -2.670  1.00  0.00            
ATOM    128  O31 BCD     1      26.420  20.610  -2.350  1.00  0.00            
ATOM    129  C38 BCD     1      25.360  22.850  -2.660  1.00  0.00            
ATOM    130  O32 BCD     1      26.280  23.250  -3.710  1.00  0.00            
ATOM    131  C39 BCD     1      25.920  23.330  -1.330  1.00  0.00            
ATOM    132  O33 BCD     1      26.200  24.780  -1.230  1.00  0.00            
ATOM    133  C40 BCD     1      25.020  22.840  -0.180  1.00  0.00            
ATOM    134  C41 BCD     1      24.470  21.420  -0.350  1.00  0.00            
ATOM    135  O34 BCD     1      24.230  21.020  -1.760  1.00  0.00            
ATOM    136  C42 BCD     1      23.190  21.180   0.430  1.00  0.00            
ATOM    137  O35 BCD     1      22.960  19.890   0.900  1.00  0.00            
ATOM    138  H61 BCD     1      24.850  20.920  -3.600  1.00  0.00            
ATOM    139  H62 BCD     1      24.370  23.270  -2.860  1.00  0.00            
ATOM    140  H63 BCD     1      27.100  22.750  -3.650  1.00  0.00            
ATOM    141  H64 BCD     1      26.900  22.850  -1.340  1.00  0.00            
ATOM    142  H65 BCD     1      26.790  24.820  -0.480  1.00  0.00            
ATOM    143  H66 BCD     1      24.250  23.610  -0.060  1.00  0.00            
ATOM    144  H67 BCD     1      25.240  20.750   0.040  1.00  0.00            
ATOM    145  H68 BCD     1      23.310  21.820   1.310  1.00  0.00            
ATOM    146  H69 BCD     1      22.300  21.510  -0.110  1.00  0.00            
ATOM    147  H70 BCD     1      22.210  19.880   1.500  1.00  0.00            
ATOM    148  C1  AB5     2      33.560  21.470   1.760  1.00  0.00            
ATOM    149  C2  AB5     2      33.720  20.090   1.810  1.00  0.00            
ATOM    150  C3  AB5     2      32.580  19.310   1.680  1.00  0.00            
ATOM    151  C4  AB5     2      32.740  17.910   1.980  1.00  0.00            
ATOM    152  C5  AB5     2      31.640  17.100   1.750  1.00  0.00            
ATOM    153  C6  AB5     2      30.410  17.610   1.310  1.00  0.00            
ATOM    154  C7  AB5     2      29.340  16.790   1.010  1.00  0.00            
ATOM    155  C8  AB5     2      28.130  17.310   0.580  1.00  0.00            
ATOM    156  C9  AB5     2      27.970  18.670   0.380  1.00  0.00            
ATOM    157  C10 AB5     2      29.070  19.530   0.630  1.00  0.00            
ATOM    158  C11 AB5     2      28.980  20.910   0.550  1.00  0.00            
ATOM    159  C12 AB5     2      30.000  21.800   0.740  1.00  0.00            
ATOM    160  C13 AB5     2      31.240  21.310   1.130  1.00  0.00            
ATOM    161  C14 AB5     2      32.400  22.110   1.330  1.00  0.00            
ATOM    162  C15 AB5     2      31.330  19.920   1.310  1.00  0.00            
ATOM    163  C16 AB5     2      30.260  19.010   1.060  1.00  0.00            
ATOM    164  H1  AB5     2      34.380  22.150   2.000  1.00  0.00            
ATOM    165  H2  AB5     2      34.710  19.690   2.030  1.00  0.00            
ATOM    166  H3  AB5     2      33.700  17.540   2.340  1.00  0.00            
ATOM    167  H4  AB5     2      31.800  16.030   1.850  1.00  0.00            
ATOM    168  H5  AB5     2      29.460  15.710   1.070  1.00  0.00            
ATOM    169  H6  AB5     2      27.270  16.680   0.360  1.00  0.00            
ATOM    170  H7  AB5     2      27.000  19.060   0.100  1.00  0.00            
ATOM    171  H8  AB5     2      28.020  21.290   0.210  1.00  0.00            
ATOM    172  H9  AB5     2      29.820  22.850   0.510  1.00  0.00            
ATOM    173  H10 AB5     2      32.360  23.190   1.420  1.00  0.00            
TER
ENDMDL
MODEL        1
ATOM      1  C1  BCD     1      25.700  13.430   0.560  1.00  0.00            
ATOM      2  O1  BCD     1      25.660  14.850   0.030  1.00  0.00            
ATOM      3  C2  BCD     1      24.350  13.220   1.260  1.00  0.00            
ATOM      4  O2  BCD     1      23.230  13.280   0.340  1.00  0.00            
ATOM      5  C3  BCD     1      24.220  14.140   2.430  1.00  0.00            
ATOM      6  O3  BCD     1      23.010  13.840   3.160  1.00  0.00            
ATOM      7  C4  BCD     1      25.410  13.910   3.410  1.00  0.00            
ATOM      8  C5  BCD     1      26.730  13.880   2.680  1.00  0.00            
ATOM      9  O4  BCD     1      26.730  13.160   1.440  1.00  0.00            
ATOM     10  C6  BCD     1      27.810  13.280   3.570  1.00  0.00            
ATOM     11  O5  BCD     1      27.460  11.980   3.940  1.00  0.00            
ATOM     12  H1  BCD     1      25.780  12.790  -0.330  1.00  0.00            
ATOM     13  H2  BCD     1      24.450  12.190   1.650  1.00  0.00            
ATOM     14  H3  BCD     1      23.520  13.810  -0.400  1.00  0.00            
ATOM     15  H4  BCD     1      24.300  15.210   2.210  1.00  0.00            
ATOM     16  H5  BCD     1      23.000  14.580   3.770  1.00  0.00            
ATOM     17  H6  BCD     1      25.280  12.940   3.900  1.00  0.00            
ATOM     18  H7  BCD     1      26.950  14.930   2.470  1.00  0.00            
ATOM     19  H8  BCD     1      28.730  13.380   2.980  1.00  0.00            
ATOM     20  H9  BCD     1      28.000  13.950   4.430  1.00  0.00            
ATOM     21  H10 BCD     1      28.110  11.870   4.640  1.00  0.00            
ATOM     22  C7  BCD     1      26.160  17.140  -3.220  1.00  0.00            
ATOM     23  O6  BCD     1      25.950  18.200  -2.300  1.00  0.00            
ATOM     24  C8  BCD     1      24.970  16.190  -3.380  1.00  0.00            
ATOM     25  O7  BCD     1      23.800  17.010  -3.740  1.00  0.00            
ATOM     26  C9  BCD     1      24.690  15.610  -1.990  1.00  0.00            
ATOM     27  O8  BCD     1      23.630  14.620  -2.010  1.00  0.00            
ATOM     28  C10 BCD     1      25.960  14.950  -1.360  1.00  0.00            
ATOM     29  C11 BCD     1      27.140  15.890  -1.480  1.00  0.00            
ATOM     30  O9  BCD     1      27.290  16.320  -2.820  1.00  0.00            
ATOM     31  C12 BCD     1      28.460  15.290  -1.120  1.00  0.00            
ATOM     32  O10 BCD     1      28.760  14.200  -1.970  1.00  0.00            
ATOM     33  H11 BCD     1      26.570  17.610  -4.120  1.00  0.00            
ATOM     34  H12 BCD     1      25.220  15.370  -4.070  1.00  0.00            
ATOM     35  H13 BCD     1      23.820  17.680  -3.060  1.00  0.00            
ATOM     36  H14 BCD     1      24.440  16.450  -1.330  1.00  0.00            
ATOM     37  H15 BCD     1      22.890  14.920  -2.550  1.00  0.00            
ATOM     38  H16 BCD     1      26.180  14.050  -1.950  1.00  0.00            
ATOM     39  H17 BCD     1      27.080  16.720  -0.770  1.00  0.00            
ATOM     40  H18 BCD     1      29.250  16.050  -1.130  1.00  0.00            
ATOM     41  H19 BCD     1      28.340  14.980  -0.080  1.00  0.00            
ATOM     42  H20 BCD     1      28.460  14.450  -2.850  1.00  0.00            
ATOM     43  C13 BCD     1      25.970  22.250  -2.070  1.00  0.00            
ATOM     44  O11 BCD     1      26.650  22.230  -0.750  1.00  0.00            
ATOM     45  C14 BCD     1      24.610  21.570  -1.960  1.00  0.00            
ATOM     46  O12 BCD     1      23.950  22.140  -0.860  1.00  0.00            
ATOM     47  C15 BCD     1      24.700  20.070  -1.840  1.00  0.00            
ATOM     48  O13 BCD     1      23.450  19.430  -1.930  1.00  0.00            
ATOM     49  C16 BCD     1      25.780  19.550  -2.790  1.00  0.00            
ATOM     50  C17 BCD     1      27.070  20.340  -2.800  1.00  0.00            
ATOM     51  O14 BCD     1      26.820  21.690  -3.070  1.00  0.00            
ATOM     52  C18 BCD     1      28.070  19.880  -3.810  1.00  0.00            
ATOM     53  O15 BCD     1      27.730  19.690  -5.180  1.00  0.00            
ATOM     54  H21 BCD     1      25.860  23.280  -2.430  1.00  0.00            
ATOM     55  H22 BCD     1      24.040  21.740  -2.880  1.00  0.00            
ATOM     56  H23 BCD     1      24.740  22.320  -0.330  1.00  0.00            
ATOM     57  H24 BCD     1      24.980  19.820  -0.800  1.00  0.00            
ATOM     58  H25 BCD     1      22.940  19.590  -1.140  1.00  0.00            
ATOM     59  H26 BCD     1      25.350  19.450  -3.790  1.00  0.00            
ATOM     60  H27 BCD     1      27.510  20.200  -1.810  1.00  0.00            
ATOM     61  H28 BCD     1      28.930  20.550  -3.770  1.00  0.00            
ATOM     62  H29 BCD     1      28.400  18.930  -3.370  1.00  0.00            
ATOM     63  H30 BCD     1      28.570  19.620  -5.630  1.00  0.00            
ATOM     64  C19 BCD     1      29.670  24.220   1.170  1.00  0.00            
ATOM     65  O16 BCD     1      28.730  24.360   2.250  1.00  0.00            
ATOM     66  C20 BCD     1      29.170  24.950  -0.130  1.00  0.00            
ATOM     67  O17 BCD     1      29.210  26.370  -0.030  1.00  0.00            
ATOM     68  C21 BCD     1      27.790  24.380  -0.510  1.00  0.00            
ATOM     69  O18 BCD     1      27.300  24.940  -1.790  1.00  0.00            
ATOM     70  C22 BCD     1      27.890  22.890  -0.620  1.00  0.00            
ATOM     71  C23 BCD     1      28.600  22.200   0.550  1.00  0.00            
ATOM     72  O19 BCD     1      29.790  22.840   0.880  1.00  0.00            
ATOM     73  C24 BCD     1      28.950  20.760   0.340  1.00  0.00            
ATOM     74  O20 BCD     1      29.810  20.570  -0.840  1.00  0.00            
ATOM     75  H31 BCD     1      30.660  24.540   1.500  1.00  0.00            
ATOM     76  H32 BCD     1      29.870  24.650  -0.920  1.00  0.00            
ATOM     77  H33 BCD     1      28.430  26.490   0.520  1.00  0.00            
ATOM     78  H34 BCD     1      27.190  24.700   0.360  1.00  0.00            
ATOM     79  H35 BCD     1      26.430  25.350  -1.730  1.00  0.00            
ATOM     80  H36 BCD     1      28.470  22.640  -1.520  1.00  0.00            
ATOM     81  H37 BCD     1      27.920  22.210   1.420  1.00  0.00            
ATOM     82  H38 BCD     1      29.350  20.440   1.310  1.00  0.00            
ATOM     83  H39 BCD     1      28.040  20.170   0.230  1.00  0.00            
ATOM     84  H40 BCD     1      30.480  21.250  -0.970  1.00  0.00            
ATOM     85  C25 BCD     1      28.800  23.760   6.340  1.00  0.00            
ATOM     86  O21 BCD     1      27.920  22.580   6.160  1.00  0.00            
ATOM     87  C26 BCD     1      28.070  25.010   5.870  1.00  0.00            
ATOM     88  O22 BCD     1      26.870  25.170   6.580  1.00  0.00            
ATOM     89  C27 BCD     1      27.870  25.070   4.340  1.00  0.00            
ATOM     90  O23 BCD     1      27.380  26.350   3.960  1.00  0.00            
ATOM     91  C28 BCD     1      29.170  24.660   3.530  1.00  0.00            
ATOM     92  C29 BCD     1      29.930  23.510   4.220  1.00  0.00            
ATOM     93  O24 BCD     1      29.980  23.770   5.640  1.00  0.00            
ATOM     94  C30 BCD     1      31.420  23.260   3.850  1.00  0.00            
ATOM     95  O25 BCD     1      32.210  24.460   3.680  1.00  0.00            
ATOM     96  H41 BCD     1      29.080  23.890   7.390  1.00  0.00            
ATOM     97  H42 BCD     1      28.690  25.870   6.160  1.00  0.00            
ATOM     98  H43 BCD     1      26.410  24.330   6.620  1.00  0.00            
ATOM     99  H44 BCD     1      27.200  24.210   4.210  1.00  0.00            
ATOM    100  H45 BCD     1      26.650  26.530   4.560  1.00  0.00            
ATOM    101  H46 BCD     1      29.810  25.560   3.500  1.00  0.00            
ATOM    102  H47 BCD     1      29.390  22.570   4.030  1.00  0.00            
ATOM    103  H48 BCD     1      31.900  22.630   4.610  1.00  0.00            
ATOM    104  H49 BCD     1      31.450  22.740   2.880  1.00  0.00            
ATOM    105  H50 BCD     1      32.630  24.690   4.510  1.00  0.00            
ATOM    106  C31 BCD     1      26.370  19.250   8.150  1.00  0.00            
ATOM    107  O26 BCD     1      25.980  18.660   6.920  1.00  0.00            
ATOM    108  C32 BCD     1      25.650  20.580   8.230  1.00  0.00            
ATOM    109  O27 BCD     1      24.270  20.340   8.090  1.00  0.00            
ATOM    110  C33 BCD     1      26.120  21.560   7.170  1.00  0.00            
ATOM    111  C34 BCD     1      27.540  21.720   7.230  1.00  0.00            
ATOM    112  C35 BCD     1      28.270  20.370   7.100  1.00  0.00            
ATOM    113  O28 BCD     1      27.780  19.450   8.090  1.00  0.00            
ATOM    114  C36 BCD     1      29.760  20.520   7.280  1.00  0.00            
ATOM    115  O29 BCD     1      30.360  19.410   6.670  1.00  0.00            
ATOM    116  O30 BCD     1      25.490  22.860   7.420  1.00  0.00            
ATOM    117  H51 BCD     1      26.130  18.590   8.990  1.00  0.00            
ATOM    118  H52 BCD     1      25.960  20.980   9.200  1.00  0.00            
ATOM    119  H53 BCD     1      24.200  19.690   7.390  1.00  0.00            
ATOM    120  H54 BCD     1      25.770  21.250   6.180  1.00  0.00            
ATOM    121  H55 BCD     1      24.530  22.920   7.420  1.00  0.00            
ATOM    122  H56 BCD     1      27.700  22.160   8.220  1.00  0.00            
ATOM    123  H57 BCD     1      28.020  19.880   6.150  1.00  0.00            
ATOM    124  H58 BCD     1      30.170  21.310   6.630  1.00  0.00            
ATOM    125  H59 BCD     1      30.110  20.650   8.310  1.00  0.00            
ATOM    126  H60 BCD     1      30.030  18.730   7.270  1.00  0.00            
ATOM    127  C37 BCD     1      24.680  14.930   5.560  1.00  0.00            
ATOM    128  O31 BCD     1      25.500  14.990   4.390  1.00  0.00            
ATOM    129  C38 BCD     1      23.630  16.020   5.800  1.00  0.00            
ATOM    130  O32 BCD     1      22.580  16.050   4.780  1.00  0.00            
ATOM    131  C39 BCD     1      24.320  17.400   5.920  1.00  0.00            
ATOM    132  O33 BCD     1      23.410  18.480   6.100  1.00  0.00            
ATOM    133  C40 BCD     1      25.310  17.410   7.010  1.00  0.00            
ATOM    134  C41 BCD     1      26.290  16.230   6.830  1.00  0.00            
ATOM    135  O34 BCD     1      25.590  15.030   6.650  1.00  0.00            
ATOM    136  C42 BCD     1      27.100  16.090   8.180  1.00  0.00            
ATOM    137  O35 BCD     1      28.020  15.130   8.070  1.00  0.00            
ATOM    138  H61 BCD     1      24.270  13.930   5.720  1.00  0.00            
ATOM    139  H62 BCD     1      23.060  15.810   6.710  1.00  0.00            
ATOM    140  H63 BCD     1      22.280  16.960   4.670  1.00  0.00            
ATOM    141  H64 BCD     1      24.840  17.510   4.960  1.00  0.00            
ATOM    142  H65 BCD     1      23.030  18.650   5.230  1.00  0.00            
ATOM    143  H66 BCD     1      24.730  17.360   7.950  1.00  0.00            
ATOM    144  H67 BCD     1      26.830  16.440   5.890  1.00  0.00            
ATOM    145  H68 BCD     1      27.670  17.000   8.410  1.00  0.00            
ATOM    146  H69 BCD     1      26.460  15.820   9.020  1.00  0.00            
ATOM    147  H70 BCD     1      28.890  15.540   7.990  1.00  0.00            
ATOM    148  C1  AB5     2      27.420  19.880   3.400  1.00  0.00            
ATOM    149  C2  AB5     2      26.960  18.750   2.740  1.00  0.00            
ATOM    150  C3  AB5     2      25.690  18.760   2.200  1.00  0.00            
ATOM    151  C4  AB5     2      25.140  17.590   1.660  1.00  0.00            
ATOM    152  C5  AB5     2      23.860  17.620   1.070  1.00  0.00            
ATOM    153  C6  AB5     2      23.070  18.790   1.090  1.00  0.00            
ATOM    154  C7  AB5     2      21.800  18.850   0.460  1.00  0.00            
ATOM    155  C8  AB5     2      20.960  20.010   0.540  1.00  0.00            
ATOM    156  C9  AB5     2      21.510  21.100   1.190  1.00  0.00            
ATOM    157  C10 AB5     2      22.800  21.110   1.730  1.00  0.00            
ATOM    158  C11 AB5     2      23.310  22.220   2.430  1.00  0.00            
ATOM    159  C12 AB5     2      24.610  22.270   3.000  1.00  0.00            
ATOM    160  C13 AB5     2      25.370  21.070   2.900  1.00  0.00            
ATOM    161  C14 AB5     2      26.640  21.050   3.500  1.00  0.00            
ATOM    162  C15 AB5     2      24.900  19.910   2.280  1.00  0.00            
ATOM    163  C16 AB5     2      23.610  19.990   1.660  1.00  0.00            
ATOM    164  H1  AB5     2      28.310  19.890   4.020  1.00  0.00            
ATOM    165  H2  AB5     2      27.570  17.850   2.660  1.00  0.00            
ATOM    166  H3  AB5     2      25.810  16.740   1.530  1.00  0.00            
ATOM    167  H4  AB5     2      23.500  16.770   0.510  1.00  0.00            
ATOM    168  H5  AB5     2      21.380  17.980  -0.050  1.00  0.00            
ATOM    169  H6  AB5     2      19.930  19.950   0.220  1.00  0.00            
ATOM    170  H7  AB5     2      20.960  22.030   1.310  1.00  0.00            
ATOM    171  H8  AB5     2      22.680  23.080   2.640  1.00  0.00            
ATOM    172  H9  AB5     2      25.070  23.160   3.420  1.00  0.00            
ATOM    173  H10 AB5     2      27.060  21.970   3.900  1.00  0.00            
TER
ENDMDL
MODEL        1
ATOM      1  C1  BCD     1      23.420  22.040  -3.080  1.00  0.00            
ATOM      2  O1  BCD     1      22.820  21.670  -1.790  1.00  0.00            
ATOM      3  C2  BCD     1      22.920  21.150  -4.230  1.00  0.00            
ATOM      4  O2  BCD     1      21.560  21.380  -4.420  1.00  0.00            
ATOM      5  C3  BCD     1      23.130  19.720  -3.800  1.00  0.00            
ATOM      6  O3  BCD     1      22.630  18.850  -4.820  1.00  0.00            
ATOM      7  C4  BCD     1      24.620  19.470  -3.470  1.00  0.00            
ATOM      8  C5  BCD     1      25.240  20.550  -2.670  1.00  0.00            
ATOM      9  O4  BCD     1      24.800  21.820  -3.150  1.00  0.00            
ATOM     10  C6  BCD     1      26.780  20.500  -2.730  1.00  0.00            
ATOM     11  O5  BCD     1      27.180  21.550  -1.890  1.00  0.00            
ATOM     12  H1  BCD     1      23.370  23.120  -3.290  1.00  0.00            
ATOM     13  H2  BCD     1      23.480  21.370  -5.140  1.00  0.00            
ATOM     14  H3  BCD     1      21.400  21.550  -5.350  1.00  0.00            
ATOM     15  H4  BCD     1      22.510  19.500  -2.930  1.00  0.00            
ATOM     16  H5  BCD     1      21.790  18.510  -4.490  1.00  0.00            
ATOM     17  H6  BCD     1      25.180  19.330  -4.410  1.00  0.00            
ATOM     18  H7  BCD     1      25.000  20.370  -1.620  1.00  0.00            
ATOM     19  H8  BCD     1      27.200  19.540  -2.400  1.00  0.00            
ATOM     20  H9  BCD     1      27.010  20.740  -3.780  1.00  0.00            
ATOM     21  H10 BCD     1      26.750  22.360  -2.150  1.00  0.00            
ATOM     22  C7  BCD     1      20.700  22.490   1.390  1.00  0.00            
ATOM     23  O6  BCD     1      20.970  21.100   1.610  1.00  0.00            
ATOM     24  C8  BCD     1      19.840  22.620   0.150  1.00  0.00            
ATOM     25  O7  BCD     1      18.580  21.960   0.310  1.00  0.00            
ATOM     26  C9  BCD     1      20.600  22.100  -1.050  1.00  0.00            
ATOM     27  O8  BCD     1      19.890  22.270  -2.340  1.00  0.00            
ATOM     28  C10 BCD     1      22.090  22.610  -1.080  1.00  0.00            
ATOM     29  C11 BCD     1      22.740  22.740   0.290  1.00  0.00            
ATOM     30  O9  BCD     1      21.830  23.360   1.180  1.00  0.00            
ATOM     31  C12 BCD     1      23.960  23.600   0.250  1.00  0.00            
ATOM     32  O10 BCD     1      24.640  23.650   1.530  1.00  0.00            
ATOM     33  H11 BCD     1      20.100  22.940   2.190  1.00  0.00            
ATOM     34  H12 BCD     1      19.630  23.700   0.040  1.00  0.00            
ATOM     35  H13 BCD     1      18.750  21.170   0.820  1.00  0.00            
ATOM     36  H14 BCD     1      20.700  21.010  -0.950  1.00  0.00            
ATOM     37  H15 BCD     1      20.550  22.010  -2.980  1.00  0.00            
ATOM     38  H16 BCD     1      22.160  23.570  -1.600  1.00  0.00            
ATOM     39  H17 BCD     1      23.030  21.720   0.560  1.00  0.00            
ATOM     40  H18 BCD     1      24.640  23.300  -0.560  1.00  0.00            
ATOM     41  H19 BCD     1      23.680  24.620  -0.030  1.00  0.00            
ATOM     42  H20 BCD     1      25.400  24.230   1.440  1.00  0.00            
ATOM     43  C13 BCD     1      19.940  18.990   5.040  1.00  0.00            
ATOM     44  O11 BCD     1      20.930  18.010   4.970  1.00  0.00            
ATOM     45  C14 BCD     1      19.000  18.860   3.780  1.00  0.00            
ATOM     46  O12 BCD     1      18.570  17.540   3.500  1.00  0.00            
ATOM     47  C15 BCD     1      19.650  19.380   2.560  1.00  0.00            
ATOM     48  O13 BCD     1      18.700  19.410   1.420  1.00  0.00            
ATOM     49  C16 BCD     1      20.320  20.690   2.820  1.00  0.00            
ATOM     50  C17 BCD     1      21.320  20.580   3.930  1.00  0.00            
ATOM     51  O14 BCD     1      20.580  20.290   5.100  1.00  0.00            
ATOM     52  C18 BCD     1      22.200  21.810   4.110  1.00  0.00            
ATOM     53  O15 BCD     1      23.000  21.720   5.350  1.00  0.00            
ATOM     54  H21 BCD     1      19.310  18.940   5.940  1.00  0.00            
ATOM     55  H22 BCD     1      18.120  19.490   3.940  1.00  0.00            
ATOM     56  H23 BCD     1      19.180  17.000   4.030  1.00  0.00            
ATOM     57  H24 BCD     1      20.450  18.650   2.360  1.00  0.00            
ATOM     58  H25 BCD     1      18.090  18.680   1.450  1.00  0.00            
ATOM     59  H26 BCD     1      19.550  21.390   3.150  1.00  0.00            
ATOM     60  H27 BCD     1      22.040  19.770   3.770  1.00  0.00            
ATOM     61  H28 BCD     1      22.840  21.880   3.220  1.00  0.00            
ATOM     62  H29 BCD     1      21.590  22.720   4.140  1.00  0.00            
ATOM     63  H30 BCD     1      23.480  20.880   5.410  1.00  0.00            
ATOM     64  C19 BCD     1      23.150  15.190   7.020  1.00  0.00            
ATOM     65  O16 BCD     1      24.100  15.130   5.960  1.00  0.00            
ATOM     66  C20 BCD     1      21.790  14.790   6.460  1.00  0.00            
ATOM     67  O17 BCD     1      21.800  13.450   5.970  1.00  0.00            
ATOM     68  C21 BCD     1      21.220  15.800   5.400  1.00  0.00            
ATOM     69  O18 BCD     1      19.900  15.430   4.950  1.00  0.00            
ATOM     70  C22 BCD     1      21.290  17.180   6.050  1.00  0.00            
ATOM     71  C23 BCD     1      22.720  17.480   6.570  1.00  0.00            
ATOM     72  O19 BCD     1      23.160  16.520   7.500  1.00  0.00            
ATOM     73  C24 BCD     1      22.820  18.820   7.200  1.00  0.00            
ATOM     74  O20 BCD     1      24.200  19.160   7.390  1.00  0.00            
ATOM     75  H31 BCD     1      23.330  14.460   7.820  1.00  0.00            
ATOM     76  H32 BCD     1      21.180  14.750   7.370  1.00  0.00            
ATOM     77  H33 BCD     1      22.690  13.080   5.960  1.00  0.00            
ATOM     78  H34 BCD     1      21.880  15.870   4.520  1.00  0.00            
ATOM     79  H35 BCD     1      19.890  14.500   4.720  1.00  0.00            
ATOM     80  H36 BCD     1      20.610  17.280   6.900  1.00  0.00            
ATOM     81  H37 BCD     1      23.440  17.480   5.740  1.00  0.00            
ATOM     82  H38 BCD     1      22.430  19.570   6.510  1.00  0.00            
ATOM     83  H39 BCD     1      22.270  18.800   8.150  1.00  0.00            
ATOM     84  H40 BCD     1      24.530  19.260   6.490  1.00  0.00            
ATOM     85  C25 BCD     1      27.670  13.710   4.720  1.00  0.00            
ATOM     86  O21 BCD     1      27.310  14.100   3.420  1.00  0.00            
ATOM     87  C26 BCD     1      26.720  12.650   5.260  1.00  0.00            
ATOM     88  O22 BCD     1      26.720  11.430   4.500  1.00  0.00            
ATOM     89  C27 BCD     1      25.310  13.210   5.460  1.00  0.00            
ATOM     90  O23 BCD     1      24.330  12.270   6.050  1.00  0.00            
ATOM     91  C28 BCD     1      25.340  14.530   6.250  1.00  0.00            
ATOM     92  C29 BCD     1      26.410  15.510   5.800  1.00  0.00            
ATOM     93  O24 BCD     1      27.630  14.840   5.610  1.00  0.00            
ATOM     94  C30 BCD     1      26.630  16.740   6.710  1.00  0.00            
ATOM     95  O25 BCD     1      27.150  16.430   7.980  1.00  0.00            
ATOM     96  H41 BCD     1      28.680  13.290   4.660  1.00  0.00            
ATOM     97  H42 BCD     1      27.000  12.450   6.300  1.00  0.00            
ATOM     98  H43 BCD     1      26.580  11.670   3.580  1.00  0.00            
ATOM     99  H44 BCD     1      24.940  13.510   4.480  1.00  0.00            
ATOM    100  H45 BCD     1      24.710  11.900   6.860  1.00  0.00            
ATOM    101  H46 BCD     1      25.500  14.450   7.330  1.00  0.00            
ATOM    102  H47 BCD     1      26.080  15.950   4.850  1.00  0.00            
ATOM    103  H48 BCD     1      27.180  17.570   6.230  1.00  0.00            
ATOM    104  H49 BCD     1      25.590  17.080   6.830  1.00  0.00            
ATOM    105  H50 BCD     1      26.370  16.360   8.540  1.00  0.00            
ATOM    106  C31 BCD     1      28.390  14.080  -0.430  1.00  0.00            
ATOM    107  O26 BCD     1      27.490  15.210  -0.470  1.00  0.00            
ATOM    108  C32 BCD     1      27.690  12.780   0.020  1.00  0.00            
ATOM    109  O27 BCD     1      26.760  12.330  -0.970  1.00  0.00            
ATOM    110  C33 BCD     1      27.040  12.980   1.320  1.00  0.00            
ATOM    111  C34 BCD     1      28.050  13.480   2.350  1.00  0.00            
ATOM    112  C35 BCD     1      28.930  14.590   1.840  1.00  0.00            
ATOM    113  O28 BCD     1      29.430  14.380   0.510  1.00  0.00            
ATOM    114  C36 BCD     1      30.160  14.880   2.750  1.00  0.00            
ATOM    115  O29 BCD     1      30.860  13.680   3.030  1.00  0.00            
ATOM    116  O30 BCD     1      26.410  11.740   1.810  1.00  0.00            
ATOM    117  H51 BCD     1      28.860  13.870  -1.390  1.00  0.00            
ATOM    118  H52 BCD     1      28.520  12.060   0.050  1.00  0.00            
ATOM    119  H53 BCD     1      26.170  13.060  -1.160  1.00  0.00            
ATOM    120  H54 BCD     1      26.310  13.790   1.210  1.00  0.00            
ATOM    121  H55 BCD     1      26.030  11.320   1.030  1.00  0.00            
ATOM    122  H56 BCD     1      28.620  12.620   2.720  1.00  0.00            
ATOM    123  H57 BCD     1      28.420  15.560   1.800  1.00  0.00            
ATOM    124  H58 BCD     1      30.760  15.660   2.240  1.00  0.00            
ATOM    125  H59 BCD     1      29.800  15.380   3.660  1.00  0.00            
ATOM    126  H60 BCD     1      31.660  13.870   3.520  1.00  0.00            
ATOM    127  C37 BCD     1      25.130  17.100  -3.350  1.00  0.00            
ATOM    128  O31 BCD     1      24.770  18.270  -2.680  1.00  0.00            
ATOM    129  C38 BCD     1      24.530  15.860  -2.730  1.00  0.00            
ATOM    130  O32 BCD     1      23.110  15.930  -2.690  1.00  0.00            
ATOM    131  C39 BCD     1      25.200  15.510  -1.490  1.00  0.00            
ATOM    132  O33 BCD     1      24.730  14.160  -1.050  1.00  0.00            
ATOM    133  C40 BCD     1      26.740  15.350  -1.690  1.00  0.00            
ATOM    134  C41 BCD     1      27.280  16.660  -2.270  1.00  0.00            
ATOM    135  O34 BCD     1      26.580  17.010  -3.430  1.00  0.00            
ATOM    136  C42 BCD     1      28.800  16.550  -2.680  1.00  0.00            
ATOM    137  O35 BCD     1      29.030  15.420  -3.580  1.00  0.00            
ATOM    138  H61 BCD     1      24.810  17.150  -4.400  1.00  0.00            
ATOM    139  H62 BCD     1      24.880  15.140  -3.480  1.00  0.00            
ATOM    140  H63 BCD     1      22.780  16.760  -2.320  1.00  0.00            
ATOM    141  H64 BCD     1      25.030  16.230  -0.670  1.00  0.00            
ATOM    142  H65 BCD     1      23.770  14.260  -0.980  1.00  0.00            
ATOM    143  H66 BCD     1      26.910  14.530  -2.400  1.00  0.00            
ATOM    144  H67 BCD     1      27.150  17.440  -1.500  1.00  0.00            
ATOM    145  H68 BCD     1      29.080  17.460  -3.220  1.00  0.00            
ATOM    146  H69 BCD     1      29.390  16.500  -1.750  1.00  0.00            
ATOM    147  H70 BCD     1      28.350  15.480  -4.260  1.00  0.00            
ATOM    148  C1  AB5     2      24.940  17.290   2.090  1.00  0.00            
ATOM    149  C2  AB5     2      24.590  15.950   2.320  1.00  0.00            
ATOM    150  C3  AB5     2      23.410  15.460   1.730  1.00  0.00            
ATOM    151  C4  AB5     2      23.030  14.100   1.900  1.00  0.00            
ATOM    152  C5  AB5     2      22.000  13.580   1.090  1.00  0.00            
ATOM    153  C6  AB5     2      21.190  14.460   0.320  1.00  0.00            
ATOM    154  C7  AB5     2      20.120  13.990  -0.400  1.00  0.00            
ATOM    155  C8  AB5     2      19.340  14.830  -1.200  1.00  0.00            
ATOM    156  C9  AB5     2      19.570  16.260  -1.250  1.00  0.00            
ATOM    157  C10 AB5     2      20.730  16.730  -0.640  1.00  0.00            
ATOM    158  C11 AB5     2      21.090  18.050  -0.810  1.00  0.00            
ATOM    159  C12 AB5     2      22.190  18.600  -0.130  1.00  0.00            
ATOM    160  C13 AB5     2      22.920  17.720   0.750  1.00  0.00            
ATOM    161  C14 AB5     2      24.100  18.150   1.330  1.00  0.00            
ATOM    162  C15 AB5     2      22.590  16.350   0.910  1.00  0.00            
ATOM    163  C16 AB5     2      21.490  15.850   0.220  1.00  0.00            
ATOM    164  H1  AB5     2      25.910  17.620   2.450  1.00  0.00            
ATOM    165  H2  AB5     2      25.290  15.220   2.720  1.00  0.00            
ATOM    166  H3  AB5     2      23.510  13.530   2.690  1.00  0.00            
ATOM    167  H4  AB5     2      21.780  12.520   1.170  1.00  0.00            
ATOM    168  H5  AB5     2      19.790  12.960  -0.270  1.00  0.00            
ATOM    169  H6  AB5     2      18.550  14.430  -1.830  1.00  0.00            
ATOM    170  H7  AB5     2      18.980  16.920  -1.880  1.00  0.00            
ATOM    171  H8  AB5     2      20.460  18.750  -1.350  1.00  0.00            
ATOM    172  H9  AB5     2      22.540  19.620  -0.250  1.00  0.00            
ATOM    173  H10 AB5     2      24.310  19.210   1.240  1.00  0.00            
TER
ENDMDL
MODEL        1
ATOM      1  C1  BCD     1      27.870   4.860   9.720  1.00  0.00            
ATOM      2  O1  BCD     1      27.560   6.290   9.740  1.00  0.00            
ATOM      3  C2  BCD     1      28.170   4.320  11.070  1.00  0.00            
ATOM      4  O2  BCD     1      27.040   4.600  11.900  1.00  0.00            
ATOM      5  C3  BCD     1      29.490   4.980  11.620  1.00  0.00            
ATOM      6  O3  BCD     1      29.880   4.710  12.960  1.00  0.00            
ATOM      7  C4  BCD     1      30.590   4.670  10.640  1.00  0.00            
ATOM      8  C5  BCD     1      30.210   5.210   9.250  1.00  0.00            
ATOM      9  O4  BCD     1      28.960   4.630   8.870  1.00  0.00            
ATOM     10  C6  BCD     1      31.210   4.830   8.120  1.00  0.00            
ATOM     11  O5  BCD     1      31.520   3.460   8.110  1.00  0.00            
ATOM     12  H1  BCD     1      26.980   4.340   9.350  1.00  0.00            
ATOM     13  H2  BCD     1      28.370   3.240  10.970  1.00  0.00            
ATOM     14  H3  BCD     1      26.760   3.790  12.340  1.00  0.00            
ATOM     15  H4  BCD     1      29.290   6.050  11.450  1.00  0.00            
ATOM     16  H5  BCD     1      29.140   4.950  13.520  1.00  0.00            
ATOM     17  H6  BCD     1      30.870   3.610  10.630  1.00  0.00            
ATOM     18  H7  BCD     1      30.060   6.280   9.380  1.00  0.00            
ATOM     19  H8  BCD     1      30.740   5.230   7.210  1.00  0.00            
ATOM     20  H9  BCD     1      32.070   5.500   8.230  1.00  0.00            
ATOM     21  H10 BCD     1      30.710   2.950   8.210  1.00  0.00            
ATOM     22  C7  BCD     1      24.520   8.660   8.010  1.00  0.00            
ATOM     23  O6  BCD     1      24.630   9.750   8.930  1.00  0.00            
ATOM     24  C8  BCD     1      24.160   7.370   8.760  1.00  0.00            
ATOM     25  O7  BCD     1      22.910   7.630   9.390  1.00  0.00            
ATOM     26  C9  BCD     1      25.260   7.010   9.690  1.00  0.00            
ATOM     27  O8  BCD     1      24.900   5.840  10.430  1.00  0.00            
ATOM     28  C10 BCD     1      26.510   6.710   8.810  1.00  0.00            
ATOM     29  C11 BCD     1      26.840   8.060   8.150  1.00  0.00            
ATOM     30  O9  BCD     1      25.770   8.510   7.380  1.00  0.00            
ATOM     31  C12 BCD     1      28.020   7.980   7.240  1.00  0.00            
ATOM     32  O10 BCD     1      27.860   6.880   6.330  1.00  0.00            
ATOM     33  H11 BCD     1      23.840   8.870   7.180  1.00  0.00            
ATOM     34  H12 BCD     1      23.920   6.600   8.010  1.00  0.00            
ATOM     35  H13 BCD     1      23.160   8.430   9.870  1.00  0.00            
ATOM     36  H14 BCD     1      25.540   7.810  10.390  1.00  0.00            
ATOM     37  H15 BCD     1      25.600   5.360  10.880  1.00  0.00            
ATOM     38  H16 BCD     1      26.310   5.920   8.080  1.00  0.00            
ATOM     39  H17 BCD     1      27.030   8.780   8.960  1.00  0.00            
ATOM     40  H18 BCD     1      28.180   8.940   6.740  1.00  0.00            
ATOM     41  H19 BCD     1      28.890   7.800   7.880  1.00  0.00            
ATOM     42  H20 BCD     1      27.870   6.010   6.750  1.00  0.00            
ATOM     43  C13 BCD     1      23.810  13.700   9.570  1.00  0.00            
ATOM     44  O11 BCD     1      25.100  13.730  10.130  1.00  0.00            
ATOM     45  C14 BCD     1      22.830  12.640  10.290  1.00  0.00            
ATOM     46  O12 BCD     1      22.570  12.980  11.650  1.00  0.00            
ATOM     47  C15 BCD     1      23.300  11.180  10.220  1.00  0.00            
ATOM     48  O13 BCD     1      22.380  10.230  10.730  1.00  0.00            
ATOM     49  C16 BCD     1      23.800  10.810   8.780  1.00  0.00            
ATOM     50  C17 BCD     1      24.530  11.990   8.060  1.00  0.00            
ATOM     51  O14 BCD     1      23.880  13.240   8.240  1.00  0.00            
ATOM     52  C18 BCD     1      24.610  11.710   6.520  1.00  0.00            
ATOM     53  O15 BCD     1      23.460  11.250   5.910  1.00  0.00            
ATOM     54  H21 BCD     1      23.310  14.670   9.600  1.00  0.00            
ATOM     55  H22 BCD     1      21.910  12.530   9.710  1.00  0.00            
ATOM     56  H23 BCD     1      21.620  12.830  11.730  1.00  0.00            
ATOM     57  H24 BCD     1      24.200  11.120  10.850  1.00  0.00            
ATOM     58  H25 BCD     1      22.400  10.340  11.690  1.00  0.00            
ATOM     59  H26 BCD     1      22.930  10.480   8.210  1.00  0.00            
ATOM     60  H27 BCD     1      25.550  12.030   8.480  1.00  0.00            
ATOM     61  H28 BCD     1      24.930  12.590   5.940  1.00  0.00            
ATOM     62  H29 BCD     1      25.490  11.060   6.480  1.00  0.00            
ATOM     63  H30 BCD     1      22.750  11.820   6.230  1.00  0.00            
ATOM     64  C19 BCD     1      28.060  15.530  11.970  1.00  0.00            
ATOM     65  O16 BCD     1      28.750  14.240  12.080  1.00  0.00            
ATOM     66  C20 BCD     1      26.800  15.510  12.760  1.00  0.00            
ATOM     67  O17 BCD     1      27.050  15.220  14.140  1.00  0.00            
ATOM     68  C21 BCD     1      25.880  14.480  12.130  1.00  0.00            
ATOM     69  O18 BCD     1      24.590  14.390  12.910  1.00  0.00            
ATOM     70  C22 BCD     1      25.560  14.870  10.800  1.00  0.00            
ATOM     71  C23 BCD     1      26.890  15.130   9.970  1.00  0.00            
ATOM     72  O19 BCD     1      27.730  15.970  10.690  1.00  0.00            
ATOM     73  C24 BCD     1      26.480  15.710   8.640  1.00  0.00            
ATOM     74  O20 BCD     1      27.610  15.980   7.810  1.00  0.00            
ATOM     75  H31 BCD     1      28.680  16.300  12.450  1.00  0.00            
ATOM     76  H32 BCD     1      26.240  16.450  12.830  1.00  0.00            
ATOM     77  H33 BCD     1      27.770  14.590  14.210  1.00  0.00            
ATOM     78  H34 BCD     1      26.330  13.480  12.240  1.00  0.00            
ATOM     79  H35 BCD     1      23.980  13.860  12.390  1.00  0.00            
ATOM     80  H36 BCD     1      24.900  15.740  10.720  1.00  0.00            
ATOM     81  H37 BCD     1      27.530  14.240   9.870  1.00  0.00            
ATOM     82  H38 BCD     1      25.780  15.000   8.190  1.00  0.00            
ATOM     83  H39 BCD     1      25.910  16.600   8.910  1.00  0.00            
ATOM     84  H40 BCD     1      27.320  15.810   6.910  1.00  0.00            
ATOM     85  C25 BCD     1      32.530  13.080  13.570  1.00  0.00            
ATOM     86  O21 BCD     1      32.610  11.840  12.860  1.00  0.00            
ATOM     87  C26 BCD     1      31.390  13.090  14.520  1.00  0.00            
ATOM     88  O22 BCD     1      31.300  11.990  15.380  1.00  0.00            
ATOM     89  C27 BCD     1      30.100  13.210  13.780  1.00  0.00            
ATOM     90  O23 BCD     1      29.020  13.490  14.760  1.00  0.00            
ATOM     91  C28 BCD     1      30.050  14.340  12.760  1.00  0.00            
ATOM     92  C29 BCD     1      31.250  14.040  11.880  1.00  0.00            
ATOM     93  O24 BCD     1      32.460  14.050  12.610  1.00  0.00            
ATOM     94  C30 BCD     1      31.280  15.110  10.760  1.00  0.00            
ATOM     95  O25 BCD     1      31.140  16.370  11.340  1.00  0.00            
ATOM     96  H41 BCD     1      33.460  13.250  14.120  1.00  0.00            
ATOM     97  H42 BCD     1      31.590  13.990  15.110  1.00  0.00            
ATOM     98  H43 BCD     1      30.390  11.800  15.620  1.00  0.00            
ATOM     99  H44 BCD     1      29.850  12.270  13.280  1.00  0.00            
ATOM    100  H45 BCD     1      29.030  12.860  15.490  1.00  0.00            
ATOM    101  H46 BCD     1      30.100  15.290  13.310  1.00  0.00            
ATOM    102  H47 BCD     1      31.140  13.060  11.390  1.00  0.00            
ATOM    103  H48 BCD     1      32.190  15.020  10.150  1.00  0.00            
ATOM    104  H49 BCD     1      30.480  14.870  10.050  1.00  0.00            
ATOM    105  H50 BCD     1      32.020  16.660  11.590  1.00  0.00            
ATOM    106  C31 BCD     1      35.320   8.760  12.740  1.00  0.00            
ATOM    107  O26 BCD     1      34.370   7.740  12.860  1.00  0.00            
ATOM    108  C32 BCD     1      35.290   9.590  13.980  1.00  0.00            
ATOM    109  O27 BCD     1      35.660   8.860  15.140  1.00  0.00            
ATOM    110  C33 BCD     1      33.930  10.310  14.070  1.00  0.00            
ATOM    111  C34 BCD     1      33.860  11.210  12.850  1.00  0.00            
ATOM    112  C35 BCD     1      33.970  10.420  11.540  1.00  0.00            
ATOM    113  O28 BCD     1      35.140   9.600  11.630  1.00  0.00            
ATOM    114  C36 BCD     1      34.070  11.260  10.260  1.00  0.00            
ATOM    115  O29 BCD     1      35.270  12.010  10.180  1.00  0.00            
ATOM    116  O30 BCD     1      33.840  10.980  15.320  1.00  0.00            
ATOM    117  H51 BCD     1      36.300   8.270  12.730  1.00  0.00            
ATOM    118  H52 BCD     1      36.020  10.390  13.810  1.00  0.00            
ATOM    119  H53 BCD     1      35.790   9.480  15.860  1.00  0.00            
ATOM    120  H54 BCD     1      33.230   9.470  13.980  1.00  0.00            
ATOM    121  H55 BCD     1      33.010  11.440  15.470  1.00  0.00            
ATOM    122  H56 BCD     1      34.700  11.920  12.850  1.00  0.00            
ATOM    123  H57 BCD     1      33.170   9.670  11.600  1.00  0.00            
ATOM    124  H58 BCD     1      34.100  10.530   9.440  1.00  0.00            
ATOM    125  H59 BCD     1      33.160  11.880  10.300  1.00  0.00            
ATOM    126  H60 BCD     1      35.320  12.060   9.220  1.00  0.00            
ATOM    127  C37 BCD     1      32.980   4.490  10.970  1.00  0.00            
ATOM    128  O31 BCD     1      31.800   5.350  11.030  1.00  0.00            
ATOM    129  C38 BCD     1      33.440   4.100  12.370  1.00  0.00            
ATOM    130  O32 BCD     1      32.440   3.370  13.110  1.00  0.00            
ATOM    131  C39 BCD     1      33.780   5.390  13.150  1.00  0.00            
ATOM    132  O33 BCD     1      34.320   5.050  14.500  1.00  0.00            
ATOM    133  C40 BCD     1      34.640   6.460  12.340  1.00  0.00            
ATOM    134  C41 BCD     1      34.390   6.520  10.860  1.00  0.00            
ATOM    135  O34 BCD     1      34.030   5.260  10.330  1.00  0.00            
ATOM    136  C42 BCD     1      35.640   6.920   9.970  1.00  0.00            
ATOM    137  O35 BCD     1      36.710   6.090  10.370  1.00  0.00            
ATOM    138  H61 BCD     1      32.790   3.640  10.310  1.00  0.00            
ATOM    139  H62 BCD     1      34.370   3.550  12.150  1.00  0.00            
ATOM    140  H63 BCD     1      31.660   3.940  13.080  1.00  0.00            
ATOM    141  H64 BCD     1      32.800   5.840  13.330  1.00  0.00            
ATOM    142  H65 BCD     1      33.580   4.840  15.080  1.00  0.00            
ATOM    143  H66 BCD     1      35.710   6.270  12.530  1.00  0.00            
ATOM    144  H67 BCD     1      33.540   7.150  10.610  1.00  0.00            
ATOM    145  H68 BCD     1      35.410   6.650   8.930  1.00  0.00            
ATOM    146  H69 BCD     1      35.850   7.990   9.940  1.00  0.00            
ATOM    147  H70 BCD     1      36.380   5.200  10.220  1.00  0.00            
ATOM    148  C1  AB5     2      27.230   8.920  15.670  1.00  0.00            
ATOM    149  C2  AB5     2      28.420   8.270  15.250  1.00  0.00            
ATOM    150  C3  AB5     2      28.860   8.480  13.930  1.00  0.00            
ATOM    151  C4  AB5     2      30.130   7.890  13.610  1.00  0.00            
ATOM    152  C5  AB5     2      30.670   8.080  12.300  1.00  0.00            
ATOM    153  C6  AB5     2      30.080   9.010  11.450  1.00  0.00            
ATOM    154  C7  AB5     2      30.760   9.380  10.270  1.00  0.00            
ATOM    155  C8  AB5     2      30.070  10.260   9.400  1.00  0.00            
ATOM    156  C9  AB5     2      28.750  10.720   9.690  1.00  0.00            
ATOM    157  C10 AB5     2      28.130  10.370  10.880  1.00  0.00            
ATOM    158  C11 AB5     2      26.880  10.910  11.220  1.00  0.00            
ATOM    159  C12 AB5     2      26.260  10.590  12.460  1.00  0.00            
ATOM    160  C13 AB5     2      26.980   9.850  13.420  1.00  0.00            
ATOM    161  C14 AB5     2      26.580   9.780  14.750  1.00  0.00            
ATOM    162  C15 AB5     2      28.130   9.240  12.970  1.00  0.00            
ATOM    163  C16 AB5     2      28.790   9.490  11.760  1.00  0.00            
ATOM    164  H1  AB5     2      26.800   8.870  16.660  1.00  0.00            
ATOM    165  H2  AB5     2      28.860   7.550  15.940  1.00  0.00            
ATOM    166  H3  AB5     2      30.670   7.190  14.240  1.00  0.00            
ATOM    167  H4  AB5     2      31.680   7.770  12.070  1.00  0.00            
ATOM    168  H5  AB5     2      31.690   8.900   9.990  1.00  0.00            
ATOM    169  H6  AB5     2      30.500  10.540   8.440  1.00  0.00            
ATOM    170  H7  AB5     2      28.290  11.440   9.020  1.00  0.00            
ATOM    171  H8  AB5     2      26.420  11.640  10.550  1.00  0.00            
ATOM    172  H9  AB5     2      25.450  11.180  12.880  1.00  0.00            
ATOM    173  H10 AB5     2      25.670  10.300  15.040  1.00  0.00            
TER
ENDMDL
MODEL        1
ATOM      1  C1  BCD     1      30.170  10.550   5.580  1.00  0.00            
ATOM      2  O1  BCD     1      29.520   9.840   6.630  1.00  0.00            
ATOM      3  C2  BCD     1      29.520  11.900   5.260  1.00  0.00            
ATOM      4  O2  BCD     1      29.570  12.700   6.430  1.00  0.00            
ATOM      5  C3  BCD     1      28.130  11.710   4.680  1.00  0.00            
ATOM      6  O3  BCD     1      27.610  12.930   4.150  1.00  0.00            
ATOM      7  C4  BCD     1      28.010  10.530   3.720  1.00  0.00            
ATOM      8  C5  BCD     1      28.810   9.330   4.090  1.00  0.00            
ATOM      9  O4  BCD     1      30.110   9.770   4.400  1.00  0.00            
ATOM     10  C6  BCD     1      28.840   8.350   2.900  1.00  0.00            
ATOM     11  O5  BCD     1      29.610   7.270   3.410  1.00  0.00            
ATOM     12  H1  BCD     1      31.240  10.700   5.760  1.00  0.00            
ATOM     13  H2  BCD     1      30.160  12.370   4.490  1.00  0.00            
ATOM     14  H3  BCD     1      29.440  12.160   7.210  1.00  0.00            
ATOM     15  H4  BCD     1      27.480  11.380   5.500  1.00  0.00            
ATOM     16  H5  BCD     1      26.670  12.780   3.980  1.00  0.00            
ATOM     17  H6  BCD     1      28.380  10.940   2.770  1.00  0.00            
ATOM     18  H7  BCD     1      28.330   8.880   4.970  1.00  0.00            
ATOM     19  H8  BCD     1      27.840   7.950   2.660  1.00  0.00            
ATOM     20  H9  BCD     1      29.190   8.880   2.000  1.00  0.00            
ATOM     21  H10 BCD     1      29.080   6.880   4.120  1.00  0.00            
ATOM     22  C7  BCD     1      30.500   8.350  10.280  1.00  0.00            
ATOM     23  O6  BCD     1      29.520   7.330  10.100  1.00  0.00            
ATOM     24  C8  BCD     1      29.850   9.740  10.250  1.00  0.00            
ATOM     25  O7  BCD     1      28.800   9.890  11.230  1.00  0.00            
ATOM     26  C9  BCD     1      29.250  10.070   8.930  1.00  0.00            
ATOM     27  O8  BCD     1      28.940  11.470   8.900  1.00  0.00            
ATOM     28  C10 BCD     1      30.230   9.750   7.830  1.00  0.00            
ATOM     29  C11 BCD     1      30.880   8.330   7.930  1.00  0.00            
ATOM     30  O9  BCD     1      31.440   8.160   9.240  1.00  0.00            
ATOM     31  C12 BCD     1      32.100   8.290   6.970  1.00  0.00            
ATOM     32  O10 BCD     1      32.980   9.310   7.280  1.00  0.00            
ATOM     33  H11 BCD     1      31.030   8.260  11.230  1.00  0.00            
ATOM     34  H12 BCD     1      30.590  10.500  10.500  1.00  0.00            
ATOM     35  H13 BCD     1      28.480  10.790  11.340  1.00  0.00            
ATOM     36  H14 BCD     1      28.380   9.410   8.850  1.00  0.00            
ATOM     37  H15 BCD     1      28.440  11.670   9.690  1.00  0.00            
ATOM     38  H16 BCD     1      30.980  10.550   7.910  1.00  0.00            
ATOM     39  H17 BCD     1      30.240   7.470   7.660  1.00  0.00            
ATOM     40  H18 BCD     1      32.620   7.330   7.080  1.00  0.00            
ATOM     41  H19 BCD     1      31.730   8.340   5.940  1.00  0.00            
ATOM     42  H20 BCD     1      33.290   9.150   8.180  1.00  0.00            
ATOM     43  C13 BCD     1      28.460   4.010  12.190  1.00  0.00            
ATOM     44  O11 BCD     1      27.340   3.840  11.290  1.00  0.00            
ATOM     45  C14 BCD     1      28.290   5.310  12.910  1.00  0.00            
ATOM     46  O12 BCD     1      27.210   5.270  13.810  1.00  0.00            
ATOM     47  C15 BCD     1      28.250   6.470  11.930  1.00  0.00            
ATOM     48  O13 BCD     1      28.230   7.700  12.740  1.00  0.00            
ATOM     49  C16 BCD     1      29.550   6.360  11.100  1.00  0.00            
ATOM     50  C17 BCD     1      29.810   5.010  10.440  1.00  0.00            
ATOM     51  O14 BCD     1      29.680   3.960  11.420  1.00  0.00            
ATOM     52  C18 BCD     1      31.190   5.040   9.810  1.00  0.00            
ATOM     53  O15 BCD     1      32.300   5.110  10.690  1.00  0.00            
ATOM     54  H21 BCD     1      28.470   3.120  12.840  1.00  0.00            
ATOM     55  H22 BCD     1      29.140   5.500  13.580  1.00  0.00            
ATOM     56  H23 BCD     1      27.300   6.010  14.420  1.00  0.00            
ATOM     57  H24 BCD     1      27.360   6.390  11.290  1.00  0.00            
ATOM     58  H25 BCD     1      28.180   8.430  12.120  1.00  0.00            
ATOM     59  H26 BCD     1      30.450   6.540  11.690  1.00  0.00            
ATOM     60  H27 BCD     1      29.080   4.870   9.630  1.00  0.00            
ATOM     61  H28 BCD     1      31.340   4.070   9.330  1.00  0.00            
ATOM     62  H29 BCD     1      31.170   5.760   8.980  1.00  0.00            
ATOM     63  H30 BCD     1      33.050   4.540  10.480  1.00  0.00            
ATOM     64  C19 BCD     1      24.650   1.010  10.200  1.00  0.00            
ATOM     65  O16 BCD     1      24.030   2.140   9.520  1.00  0.00            
ATOM     66  C20 BCD     1      24.690   1.290  11.650  1.00  0.00            
ATOM     67  O17 BCD     1      23.380   1.310  12.220  1.00  0.00            
ATOM     68  C21 BCD     1      25.460   2.570  12.010  1.00  0.00            
ATOM     69  O18 BCD     1      25.610   2.750  13.470  1.00  0.00            
ATOM     70  C22 BCD     1      26.780   2.520  11.290  1.00  0.00            
ATOM     71  C23 BCD     1      26.730   2.070   9.820  1.00  0.00            
ATOM     72  O19 BCD     1      26.010   0.850   9.720  1.00  0.00            
ATOM     73  C24 BCD     1      28.150   1.810   9.250  1.00  0.00            
ATOM     74  O20 BCD     1      28.250   1.510   7.880  1.00  0.00            
ATOM     75  H31 BCD     1      24.200   0.070   9.870  1.00  0.00            
ATOM     76  H32 BCD     1      25.120   0.380  12.080  1.00  0.00            
ATOM     77  H33 BCD     1      22.920   2.110  11.950  1.00  0.00            
ATOM     78  H34 BCD     1      24.900   3.370  11.500  1.00  0.00            
ATOM     79  H35 BCD     1      25.840   3.670  13.620  1.00  0.00            
ATOM     80  H36 BCD     1      27.390   1.750  11.780  1.00  0.00            
ATOM     81  H37 BCD     1      26.290   2.770   9.100  1.00  0.00            
ATOM     82  H38 BCD     1      28.740   2.730   9.410  1.00  0.00            
ATOM     83  H39 BCD     1      28.670   1.050   9.840  1.00  0.00            
ATOM     84  H40 BCD     1      27.540   2.020   7.480  1.00  0.00            
ATOM     85  C25 BCD     1      20.980   3.680   7.270  1.00  0.00            
ATOM     86  O21 BCD     1      21.780   4.740   7.010  1.00  0.00            
ATOM     87  C26 BCD     1      20.640   3.470   8.800  1.00  0.00            
ATOM     88  O22 BCD     1      19.880   4.610   9.200  1.00  0.00            
ATOM     89  C27 BCD     1      21.920   3.180   9.610  1.00  0.00            
ATOM     90  O23 BCD     1      21.520   3.130  11.020  1.00  0.00            
ATOM     91  C28 BCD     1      22.710   2.020   9.110  1.00  0.00            
ATOM     92  C29 BCD     1      22.810   2.150   7.560  1.00  0.00            
ATOM     93  O24 BCD     1      21.640   2.510   6.850  1.00  0.00            
ATOM     94  C30 BCD     1      23.580   1.090   6.860  1.00  0.00            
ATOM     95  O25 BCD     1      22.990  -0.220   6.860  1.00  0.00            
ATOM     96  H41 BCD     1      20.110   3.740   6.610  1.00  0.00            
ATOM     97  H42 BCD     1      20.000   2.580   8.820  1.00  0.00            
ATOM     98  H43 BCD     1      20.460   5.350   9.010  1.00  0.00            
ATOM     99  H44 BCD     1      22.510   4.090   9.420  1.00  0.00            
ATOM    100  H45 BCD     1      21.370   4.040  11.290  1.00  0.00            
ATOM    101  H46 BCD     1      22.300   1.070   9.470  1.00  0.00            
ATOM    102  H47 BCD     1      23.460   3.040   7.500  1.00  0.00            
ATOM    103  H48 BCD     1      23.860   1.440   5.850  1.00  0.00            
ATOM    104  H49 BCD     1      24.560   0.940   7.340  1.00  0.00            
ATOM    105  H50 BCD     1      23.210  -0.590   6.000  1.00  0.00            
ATOM    106  C31 BCD     1      21.780   8.490   5.280  1.00  0.00            
ATOM    107  O26 BCD     1      23.150   8.410   4.970  1.00  0.00            
ATOM    108  C32 BCD     1      21.560   8.390   6.770  1.00  0.00            
ATOM    109  O27 BCD     1      22.120   9.440   7.510  1.00  0.00            
ATOM    110  C33 BCD     1      21.970   6.980   7.290  1.00  0.00            
ATOM    111  C34 BCD     1      21.150   5.960   6.590  1.00  0.00            
ATOM    112  C35 BCD     1      21.230   6.080   5.120  1.00  0.00            
ATOM    113  O28 BCD     1      21.030   7.380   4.660  1.00  0.00            
ATOM    114  C36 BCD     1      20.210   5.220   4.420  1.00  0.00            
ATOM    115  O29 BCD     1      18.950   5.220   4.990  1.00  0.00            
ATOM    116  O30 BCD     1      21.630   6.800   8.650  1.00  0.00            
ATOM    117  H51 BCD     1      21.310   9.440   5.020  1.00  0.00            
ATOM    118  H52 BCD     1      20.480   8.550   6.790  1.00  0.00            
ATOM    119  H53 BCD     1      23.030   9.590   7.220  1.00  0.00            
ATOM    120  H54 BCD     1      23.020   6.760   7.090  1.00  0.00            
ATOM    121  H55 BCD     1      21.820   7.550   9.220  1.00  0.00            
ATOM    122  H56 BCD     1      20.100   6.040   6.900  1.00  0.00            
ATOM    123  H57 BCD     1      22.210   5.710   4.810  1.00  0.00            
ATOM    124  H58 BCD     1      20.250   5.360   3.330  1.00  0.00            
ATOM    125  H59 BCD     1      20.630   4.210   4.570  1.00  0.00            
ATOM    126  H60 BCD     1      18.610   6.120   4.920  1.00  0.00            
ATOM    127  C37 BCD     1      25.900  10.300   2.700  1.00  0.00            
ATOM    128  O31 BCD     1      26.720  10.170   3.810  1.00  0.00            
ATOM    129  C38 BCD     1      24.670  11.160   2.960  1.00  0.00            
ATOM    130  O32 BCD     1      25.050  12.540   3.240  1.00  0.00            
ATOM    131  C39 BCD     1      23.820  10.570   4.130  1.00  0.00            
ATOM    132  O33 BCD     1      22.730  11.370   4.640  1.00  0.00            
ATOM    133  C40 BCD     1      23.530   9.130   3.800  1.00  0.00            
ATOM    134  C41 BCD     1      24.690   8.330   3.290  1.00  0.00            
ATOM    135  O34 BCD     1      25.500   8.990   2.320  1.00  0.00            
ATOM    136  C42 BCD     1      24.310   7.050   2.660  1.00  0.00            
ATOM    137  O35 BCD     1      23.310   7.140   1.690  1.00  0.00            
ATOM    138  H61 BCD     1      26.420  10.590   1.780  1.00  0.00            
ATOM    139  H62 BCD     1      24.030  11.140   2.070  1.00  0.00            
ATOM    140  H63 BCD     1      24.220  13.020   3.270  1.00  0.00            
ATOM    141  H64 BCD     1      24.500  10.540   5.000  1.00  0.00            
ATOM    142  H65 BCD     1      23.070  11.980   5.300  1.00  0.00            
ATOM    143  H66 BCD     1      22.670   9.130   3.110  1.00  0.00            
ATOM    144  H67 BCD     1      25.260   8.120   4.200  1.00  0.00            
ATOM    145  H68 BCD     1      25.210   6.560   2.260  1.00  0.00            
ATOM    146  H69 BCD     1      23.980   6.360   3.450  1.00  0.00            
ATOM    147  H70 BCD     1      23.550   7.630   0.910  1.00  0.00            
ATOM    148  C1  AB5     2      25.600   5.390   7.630  1.00  0.00            
ATOM    149  C2  AB5     2      25.780   6.630   7.000  1.00  0.00            
ATOM    150  C3  AB5     2      25.680   7.780   7.710  1.00  0.00            
ATOM    151  C4  AB5     2      26.000   8.960   7.020  1.00  0.00            
ATOM    152  C5  AB5     2      25.930  10.240   7.700  1.00  0.00            
ATOM    153  C6  AB5     2      25.390  10.250   9.030  1.00  0.00            
ATOM    154  C7  AB5     2      25.240  11.430   9.770  1.00  0.00            
ATOM    155  C8  AB5     2      24.790  11.450  11.100  1.00  0.00            
ATOM    156  C9  AB5     2      24.400  10.280  11.690  1.00  0.00            
ATOM    157  C10 AB5     2      24.560   9.100  10.970  1.00  0.00            
ATOM    158  C11 AB5     2      24.280   7.890  11.590  1.00  0.00            
ATOM    159  C12 AB5     2      24.520   6.630  10.980  1.00  0.00            
ATOM    160  C13 AB5     2      25.060   6.640   9.670  1.00  0.00            
ATOM    161  C14 AB5     2      25.240   5.410   8.980  1.00  0.00            
ATOM    162  C15 AB5     2      25.330   7.800   9.020  1.00  0.00            
ATOM    163  C16 AB5     2      25.100   9.030   9.680  1.00  0.00            
ATOM    164  H1  AB5     2      25.670   4.460   7.060  1.00  0.00            
ATOM    165  H2  AB5     2      25.970   6.570   5.930  1.00  0.00            
ATOM    166  H3  AB5     2      26.330   9.000   5.990  1.00  0.00            
ATOM    167  H4  AB5     2      26.190  11.160   7.190  1.00  0.00            
ATOM    168  H5  AB5     2      25.550  12.380   9.320  1.00  0.00            
ATOM    169  H6  AB5     2      24.870  12.420  11.590  1.00  0.00            
ATOM    170  H7  AB5     2      23.970  10.250  12.690  1.00  0.00            
ATOM    171  H8  AB5     2      23.810   7.960  12.570  1.00  0.00            
ATOM    172  H9  AB5     2      24.170   5.740  11.490  1.00  0.00            
ATOM    173  H10 AB5     2      25.190   4.510   9.590  1.00  0.00            
TER
ENDMDL
MODEL        1
ATOM      1  C1  BCD     1      24.760  -0.020  11.590  1.00  0.00            
ATOM      2  O1  BCD     1      24.090   1.170  11.330  1.00  0.00            
ATOM      3  C2  BCD     1      25.370   0.000  12.970  1.00  0.00            
ATOM      4  O2  BCD     1      24.410   0.020  14.000  1.00  0.00            
ATOM      5  C3  BCD     1      26.360   1.160  13.190  1.00  0.00            
ATOM      6  O3  BCD     1      26.930   1.110  14.520  1.00  0.00            
ATOM      7  C4  BCD     1      27.460   0.720  12.200  1.00  0.00            
ATOM      8  C5  BCD     1      26.980   0.650  10.780  1.00  0.00            
ATOM      9  O4  BCD     1      25.840  -0.210  10.630  1.00  0.00            
ATOM     10  C6  BCD     1      28.010   0.250   9.750  1.00  0.00            
ATOM     11  O5  BCD     1      28.580  -1.030  10.070  1.00  0.00            
ATOM     12  H1  BCD     1      24.120  -0.910  11.640  1.00  0.00            
ATOM     13  H2  BCD     1      25.930  -0.920  13.180  1.00  0.00            
ATOM     14  H3  BCD     1      24.890   0.240  14.800  1.00  0.00            
ATOM     15  H4  BCD     1      25.890   2.110  12.910  1.00  0.00            
ATOM     16  H5  BCD     1      26.530   1.800  15.050  1.00  0.00            
ATOM     17  H6  BCD     1      27.760  -0.290  12.500  1.00  0.00            
ATOM     18  H7  BCD     1      26.700   1.630  10.370  1.00  0.00            
ATOM     19  H8  BCD     1      27.440   0.210   8.810  1.00  0.00            
ATOM     20  H9  BCD     1      28.720   1.080   9.630  1.00  0.00            
ATOM     21  H10 BCD     1      29.410  -0.700  10.450  1.00  0.00            
ATOM     22  C7  BCD     1      20.520   2.590   9.950  1.00  0.00            
ATOM     23  O6  BCD     1      20.850   3.880  10.440  1.00  0.00            
ATOM     24  C8  BCD     1      20.490   1.630  11.150  1.00  0.00            
ATOM     25  O7  BCD     1      19.630   2.130  12.140  1.00  0.00            
ATOM     26  C9  BCD     1      21.840   1.510  11.770  1.00  0.00            
ATOM     27  O8  BCD     1      21.890   0.630  12.890  1.00  0.00            
ATOM     28  C10 BCD     1      22.820   1.050  10.740  1.00  0.00            
ATOM     29  C11 BCD     1      22.860   1.970   9.510  1.00  0.00            
ATOM     30  O9  BCD     1      21.510   2.140   9.040  1.00  0.00            
ATOM     31  C12 BCD     1      23.740   1.460   8.440  1.00  0.00            
ATOM     32  O10 BCD     1      22.970   0.320   7.970  1.00  0.00            
ATOM     33  H11 BCD     1      19.600   2.600   9.340  1.00  0.00            
ATOM     34  H12 BCD     1      20.240   0.580  10.930  1.00  0.00            
ATOM     35  H13 BCD     1      19.560   1.520  12.880  1.00  0.00            
ATOM     36  H14 BCD     1      22.220   2.530  11.910  1.00  0.00            
ATOM     37  H15 BCD     1      22.830   0.520  13.050  1.00  0.00            
ATOM     38  H16 BCD     1      22.600   0.080  10.270  1.00  0.00            
ATOM     39  H17 BCD     1      23.370   2.910   9.770  1.00  0.00            
ATOM     40  H18 BCD     1      23.850   2.230   7.670  1.00  0.00            
ATOM     41  H19 BCD     1      24.720   1.220   8.860  1.00  0.00            
ATOM     42  H20 BCD     1      22.370   0.680   7.320  1.00  0.00            
ATOM     43  C13 BCD     1      19.800   7.940  10.560  1.00  0.00            
ATOM     44  O11 BCD     1      21.110   8.150  11.110  1.00  0.00            
ATOM     45  C14 BCD     1      19.030   7.040  11.570  1.00  0.00            
ATOM     46  O12 BCD     1      18.900   7.720  12.800  1.00  0.00            
ATOM     47  C15 BCD     1      19.610   5.570  11.690  1.00  0.00            
ATOM     48  O13 BCD     1      18.760   4.720  12.500  1.00  0.00            
ATOM     49  C16 BCD     1      19.890   4.920  10.330  1.00  0.00            
ATOM     50  C17 BCD     1      20.410   5.960   9.310  1.00  0.00            
ATOM     51  O14 BCD     1      19.750   7.230   9.340  1.00  0.00            
ATOM     52  C18 BCD     1      20.240   5.490   7.850  1.00  0.00            
ATOM     53  O15 BCD     1      18.960   4.900   7.680  1.00  0.00            
ATOM     54  H21 BCD     1      19.250   8.890  10.500  1.00  0.00            
ATOM     55  H22 BCD     1      18.070   6.960  11.040  1.00  0.00            
ATOM     56  H23 BCD     1      18.630   7.050  13.440  1.00  0.00            
ATOM     57  H24 BCD     1      20.540   5.830  12.210  1.00  0.00            
ATOM     58  H25 BCD     1      18.970   3.790  12.360  1.00  0.00            
ATOM     59  H26 BCD     1      18.950   4.460  10.010  1.00  0.00            
ATOM     60  H27 BCD     1      21.470   6.120   9.540  1.00  0.00            
ATOM     61  H28 BCD     1      20.270   6.330   7.140  1.00  0.00            
ATOM     62  H29 BCD     1      21.000   4.720   7.660  1.00  0.00            
ATOM     63  H30 BCD     1      18.400   5.650   7.480  1.00  0.00            
ATOM     64  C19 BCD     1      23.990  11.140  11.720  1.00  0.00            
ATOM     65  O16 BCD     1      24.860  10.140  12.180  1.00  0.00            
ATOM     66  C20 BCD     1      22.760  11.180  12.630  1.00  0.00            
ATOM     67  O17 BCD     1      23.180  11.470  13.960  1.00  0.00            
ATOM     68  C21 BCD     1      21.830   9.940  12.480  1.00  0.00            
ATOM     69  O18 BCD     1      20.460  10.130  13.110  1.00  0.00            
ATOM     70  C22 BCD     1      21.670   9.520  11.060  1.00  0.00            
ATOM     71  C23 BCD     1      22.970   9.690  10.230  1.00  0.00            
ATOM     72  O19 BCD     1      23.540  10.940  10.400  1.00  0.00            
ATOM     73  C24 BCD     1      22.520   9.570   8.740  1.00  0.00            
ATOM     74  O20 BCD     1      23.560   9.730   7.810  1.00  0.00            
ATOM     75  H31 BCD     1      24.460  12.120  11.690  1.00  0.00            
ATOM     76  H32 BCD     1      22.160  12.000  12.210  1.00  0.00            
ATOM     77  H33 BCD     1      23.850  10.840  14.250  1.00  0.00            
ATOM     78  H34 BCD     1      22.400   9.160  13.010  1.00  0.00            
ATOM     79  H35 BCD     1      20.030   9.280  12.990  1.00  0.00            
ATOM     80  H36 BCD     1      20.900  10.150  10.570  1.00  0.00            
ATOM     81  H37 BCD     1      23.690   8.890  10.460  1.00  0.00            
ATOM     82  H38 BCD     1      22.060   8.570   8.650  1.00  0.00            
ATOM     83  H39 BCD     1      21.710  10.260   8.500  1.00  0.00            
ATOM     84  H40 BCD     1      23.660  10.690   7.790  1.00  0.00            
ATOM     85  C25 BCD     1      28.550   9.810  13.940  1.00  0.00            
ATOM     86  O21 BCD     1      28.770   8.460  13.400  1.00  0.00            
ATOM     87  C26 BCD     1      27.300   9.930  14.890  1.00  0.00            
ATOM     88  O22 BCD     1      27.530   9.060  16.030  1.00  0.00            
ATOM     89  C27 BCD     1      25.980   9.650  14.130  1.00  0.00            
ATOM     90  O23 BCD     1      24.880   9.820  15.100  1.00  0.00            
ATOM     91  C28 BCD     1      25.940  10.590  12.920  1.00  0.00            
ATOM     92  C29 BCD     1      27.230  10.500  12.090  1.00  0.00            
ATOM     93  O24 BCD     1      28.420  10.680  12.910  1.00  0.00            
ATOM     94  C30 BCD     1      27.290  11.420  10.850  1.00  0.00            
ATOM     95  O25 BCD     1      27.390  12.770  11.180  1.00  0.00            
ATOM     96  H41 BCD     1      29.460  10.080  14.480  1.00  0.00            
ATOM     97  H42 BCD     1      27.180  10.950  15.290  1.00  0.00            
ATOM     98  H43 BCD     1      27.110   9.340  16.850  1.00  0.00            
ATOM     99  H44 BCD     1      26.060   8.600  13.810  1.00  0.00            
ATOM    100  H45 BCD     1      24.830   9.050  15.670  1.00  0.00            
ATOM    101  H46 BCD     1      25.690  11.600  13.270  1.00  0.00            
ATOM    102  H47 BCD     1      27.220   9.480  11.680  1.00  0.00            
ATOM    103  H48 BCD     1      28.110  11.130  10.180  1.00  0.00            
ATOM    104  H49 BCD     1      26.380  11.340  10.230  1.00  0.00            
ATOM    105  H50 BCD     1      26.950  13.260  10.470  1.00  0.00            
ATOM    106  C31 BCD     1      31.910   5.640  13.840  1.00  0.00            
ATOM    107  O26 BCD     1      31.030   4.590  14.000  1.00  0.00            
ATOM    108  C32 BCD     1      31.780   6.650  14.950  1.00  0.00            
ATOM    109  O27 BCD     1      32.160   6.060  16.210  1.00  0.00            
ATOM    110  C33 BCD     1      30.360   7.280  14.910  1.00  0.00            
ATOM    111  C34 BCD     1      30.130   7.960  13.500  1.00  0.00            
ATOM    112  C35 BCD     1      30.320   6.900  12.450  1.00  0.00            
ATOM    113  O28 BCD     1      31.620   6.340  12.610  1.00  0.00            
ATOM    114  C36 BCD     1      30.200   7.380  11.020  1.00  0.00            
ATOM    115  O29 BCD     1      31.320   8.270  10.750  1.00  0.00            
ATOM    116  O30 BCD     1      29.950   8.270  15.940  1.00  0.00            
ATOM    117  H51 BCD     1      32.950   5.280  13.800  1.00  0.00            
ATOM    118  H52 BCD     1      32.560   7.400  14.770  1.00  0.00            
ATOM    119  H53 BCD     1      31.390   5.750  16.690  1.00  0.00            
ATOM    120  H54 BCD     1      29.700   6.410  14.950  1.00  0.00            
ATOM    121  H55 BCD     1      29.000   8.300  15.870  1.00  0.00            
ATOM    122  H56 BCD     1      30.850   8.740  13.240  1.00  0.00            
ATOM    123  H57 BCD     1      29.570   6.100  12.520  1.00  0.00            
ATOM    124  H58 BCD     1      30.240   6.500  10.360  1.00  0.00            
ATOM    125  H59 BCD     1      29.250   7.910  10.860  1.00  0.00            
ATOM    126  H60 BCD     1      32.060   7.860  11.190  1.00  0.00            
ATOM    127  C37 BCD     1      29.850   0.990  12.510  1.00  0.00            
ATOM    128  O31 BCD     1      28.540   1.610  12.290  1.00  0.00            
ATOM    129  C38 BCD     1      30.340   0.910  13.900  1.00  0.00            
ATOM    130  O32 BCD     1      29.470   0.140  14.730  1.00  0.00            
ATOM    131  C39 BCD     1      30.540   2.330  14.470  1.00  0.00            
ATOM    132  O33 BCD     1      30.970   2.300  15.860  1.00  0.00            
ATOM    133  C40 BCD     1      31.390   3.250  13.650  1.00  0.00            
ATOM    134  C41 BCD     1      31.220   3.060  12.120  1.00  0.00            
ATOM    135  O34 BCD     1      30.790   1.740  11.820  1.00  0.00            
ATOM    136  C42 BCD     1      32.490   3.470  11.350  1.00  0.00            
ATOM    137  O35 BCD     1      33.490   2.460  11.520  1.00  0.00            
ATOM    138  H61 BCD     1      29.940   0.050  11.950  1.00  0.00            
ATOM    139  H62 BCD     1      31.370   0.530  13.940  1.00  0.00            
ATOM    140  H63 BCD     1      28.550   0.390  14.640  1.00  0.00            
ATOM    141  H64 BCD     1      29.500   2.660  14.510  1.00  0.00            
ATOM    142  H65 BCD     1      30.500   1.560  16.270  1.00  0.00            
ATOM    143  H66 BCD     1      32.430   2.990  13.920  1.00  0.00            
ATOM    144  H67 BCD     1      30.390   3.740  11.910  1.00  0.00            
ATOM    145  H68 BCD     1      32.120   3.710  10.340  1.00  0.00            
ATOM    146  H69 BCD     1      32.840   4.440  11.710  1.00  0.00            
ATOM    147  H70 BCD     1      33.130   1.590  11.730  1.00  0.00            
ATOM    148  C1  AB5     2      25.900   6.860  17.580  1.00  0.00            
ATOM    149  C2  AB5     2      26.850   6.070  17.000  1.00  0.00            
ATOM    150  C3  AB5     2      26.700   5.720  15.690  1.00  0.00            
ATOM    151  C4  AB5     2      27.700   4.940  15.090  1.00  0.00            
ATOM    152  C5  AB5     2      27.680   4.690  13.740  1.00  0.00            
ATOM    153  C6  AB5     2      26.540   5.060  13.030  1.00  0.00            
ATOM    154  C7  AB5     2      26.410   4.700  11.680  1.00  0.00            
ATOM    155  C8  AB5     2      25.280   4.970  10.880  1.00  0.00            
ATOM    156  C9  AB5     2      24.250   5.760  11.510  1.00  0.00            
ATOM    157  C10 AB5     2      24.340   6.200  12.830  1.00  0.00            
ATOM    158  C11 AB5     2      23.260   6.840  13.520  1.00  0.00            
ATOM    159  C12 AB5     2      23.380   7.190  14.870  1.00  0.00            
ATOM    160  C13 AB5     2      24.590   6.830  15.540  1.00  0.00            
ATOM    161  C14 AB5     2      24.780   7.330  16.850  1.00  0.00            
ATOM    162  C15 AB5     2      25.620   6.170  14.920  1.00  0.00            
ATOM    163  C16 AB5     2      25.510   5.820  13.610  1.00  0.00            
ATOM    164  H1  AB5     2      25.930   7.050  18.650  1.00  0.00            
ATOM    165  H2  AB5     2      27.640   5.570  17.560  1.00  0.00            
ATOM    166  H3  AB5     2      28.600   4.660  15.630  1.00  0.00            
ATOM    167  H4  AB5     2      28.530   4.240  13.230  1.00  0.00            
ATOM    168  H5  AB5     2      27.120   3.990  11.260  1.00  0.00            
ATOM    169  H6  AB5     2      25.280   4.630   9.850  1.00  0.00            
ATOM    170  H7  AB5     2      23.350   6.090  11.000  1.00  0.00            
ATOM    171  H8  AB5     2      22.360   7.030  12.940  1.00  0.00            
ATOM    172  H9  AB5     2      22.530   7.650  15.360  1.00  0.00            
ATOM    173  H10 AB5     2      24.020   8.000  17.230  1.00  0.00            
TER
ENDMDL
MODEL        1
ATOM      1  C1  BCD     1       9.530  22.960   5.810  1.00  0.00            
ATOM      2  O1  BCD     1      10.630  22.140   5.510  1.00  0.00            
ATOM      3  C2  BCD     1       9.560  24.250   4.990  1.00  0.00            
ATOM      4  O2  BCD     1       9.530  23.970   3.540  1.00  0.00            
ATOM      5  C3  BCD     1      10.660  25.210   5.420  1.00  0.00            
ATOM      6  O3  BCD     1      10.460  26.400   4.670  1.00  0.00            
ATOM      7  C4  BCD     1      10.500  25.390   7.030  1.00  0.00            
ATOM      8  C5  BCD     1      10.360  24.070   7.790  1.00  0.00            
ATOM      9  O4  BCD     1       9.380  23.240   7.160  1.00  0.00            
ATOM     10  C6  BCD     1       9.940  24.010   9.250  1.00  0.00            
ATOM     11  O5  BCD     1       8.710  24.680   9.470  1.00  0.00            
ATOM     12  H1  BCD     1       8.600  22.460   5.520  1.00  0.00            
ATOM     13  H2  BCD     1       8.690  24.850   5.290  1.00  0.00            
ATOM     14  H3  BCD     1      10.000  24.660   3.070  1.00  0.00            
ATOM     15  H4  BCD     1      11.630  24.720   5.270  1.00  0.00            
ATOM     16  H5  BCD     1      11.100  27.100   4.860  1.00  0.00            
ATOM     17  H6  BCD     1       9.610  25.980   7.270  1.00  0.00            
ATOM     18  H7  BCD     1      11.330  23.560   7.810  1.00  0.00            
ATOM     19  H8  BCD     1       9.960  22.940   9.500  1.00  0.00            
ATOM     20  H9  BCD     1      10.720  24.370   9.930  1.00  0.00            
ATOM     21  H10 BCD     1       7.990  24.270   8.990  1.00  0.00            
ATOM     22  C7  BCD     1      11.230  18.350   4.400  1.00  0.00            
ATOM     23  O6  BCD     1      12.600  18.480   4.100  1.00  0.00            
ATOM     24  C8  BCD     1      10.390  19.140   3.480  1.00  0.00            
ATOM     25  O7  BCD     1      10.580  18.720   2.100  1.00  0.00            
ATOM     26  C9  BCD     1      10.580  20.570   3.780  1.00  0.00            
ATOM     27  O8  BCD     1       9.700  21.260   2.890  1.00  0.00            
ATOM     28  C10 BCD     1      10.240  20.820   5.200  1.00  0.00            
ATOM     29  C11 BCD     1      11.040  19.950   6.130  1.00  0.00            
ATOM     30  O9  BCD     1      10.970  18.580   5.780  1.00  0.00            
ATOM     31  C12 BCD     1      10.670  20.150   7.580  1.00  0.00            
ATOM     32  O10 BCD     1       9.410  19.680   7.770  1.00  0.00            
ATOM     33  H11 BCD     1      11.000  17.300   4.190  1.00  0.00            
ATOM     34  H12 BCD     1       9.370  18.970   3.830  1.00  0.00            
ATOM     35  H13 BCD     1      10.340  19.550   1.670  1.00  0.00            
ATOM     36  H14 BCD     1      11.640  20.800   3.610  1.00  0.00            
ATOM     37  H15 BCD     1       9.760  22.200   3.070  1.00  0.00            
ATOM     38  H16 BCD     1       9.170  20.610   5.370  1.00  0.00            
ATOM     39  H17 BCD     1      12.080  20.170   5.850  1.00  0.00            
ATOM     40  H18 BCD     1      11.310  19.590   8.270  1.00  0.00            
ATOM     41  H19 BCD     1      10.720  21.220   7.830  1.00  0.00            
ATOM     42  H20 BCD     1       9.420  18.720   7.700  1.00  0.00            
ATOM     43  C13 BCD     1      16.210  16.750   3.400  1.00  0.00            
ATOM     44  O11 BCD     1      16.530  18.050   3.000  1.00  0.00            
ATOM     45  C14 BCD     1      15.070  16.200   2.530  1.00  0.00            
ATOM     46  O12 BCD     1      15.340  16.020   1.100  1.00  0.00            
ATOM     47  C15 BCD     1      13.880  17.110   2.570  1.00  0.00            
ATOM     48  O13 BCD     1      12.750  16.640   1.910  1.00  0.00            
ATOM     49  C16 BCD     1      13.490  17.370   4.080  1.00  0.00            
ATOM     50  C17 BCD     1      14.660  17.740   5.000  1.00  0.00            
ATOM     51  O14 BCD     1      15.710  16.820   4.760  1.00  0.00            
ATOM     52  C18 BCD     1      14.260  17.800   6.480  1.00  0.00            
ATOM     53  O15 BCD     1      13.980  16.460   6.900  1.00  0.00            
ATOM     54  H21 BCD     1      17.110  16.120   3.380  1.00  0.00            
ATOM     55  H22 BCD     1      14.690  15.260   2.930  1.00  0.00            
ATOM     56  H23 BCD     1      15.660  16.860   0.760  1.00  0.00            
ATOM     57  H24 BCD     1      14.180  18.080   2.160  1.00  0.00            
ATOM     58  H25 BCD     1      12.090  17.330   1.810  1.00  0.00            
ATOM     59  H26 BCD     1      12.960  16.510   4.500  1.00  0.00            
ATOM     60  H27 BCD     1      15.090  18.730   4.780  1.00  0.00            
ATOM     61  H28 BCD     1      15.110  18.180   7.060  1.00  0.00            
ATOM     62  H29 BCD     1      13.320  18.360   6.540  1.00  0.00            
ATOM     63  H30 BCD     1      14.600  15.940   6.380  1.00  0.00            
ATOM     64  C19 BCD     1      19.580  20.290   1.270  1.00  0.00            
ATOM     65  O16 BCD     1      19.200  21.370   2.110  1.00  0.00            
ATOM     66  C20 BCD     1      18.540  19.740   0.300  1.00  0.00            
ATOM     67  O17 BCD     1      18.320  20.730  -0.620  1.00  0.00            
ATOM     68  C21 BCD     1      17.240  19.250   0.990  1.00  0.00            
ATOM     69  O18 BCD     1      16.300  18.640   0.090  1.00  0.00            
ATOM     70  C22 BCD     1      17.620  18.290   2.090  1.00  0.00            
ATOM     71  C23 BCD     1      18.730  18.790   2.940  1.00  0.00            
ATOM     72  O19 BCD     1      19.820  19.110   2.070  1.00  0.00            
ATOM     73  C24 BCD     1      19.230  17.840   4.000  1.00  0.00            
ATOM     74  O20 BCD     1      19.620  16.600   3.400  1.00  0.00            
ATOM     75  H31 BCD     1      20.500  20.670   0.810  1.00  0.00            
ATOM     76  H32 BCD     1      19.030  18.930  -0.260  1.00  0.00            
ATOM     77  H33 BCD     1      19.120  20.760  -1.160  1.00  0.00            
ATOM     78  H34 BCD     1      16.710  20.070   1.500  1.00  0.00            
ATOM     79  H35 BCD     1      16.100  19.250  -0.630  1.00  0.00            
ATOM     80  H36 BCD     1      17.930  17.350   1.610  1.00  0.00            
ATOM     81  H37 BCD     1      18.380  19.700   3.450  1.00  0.00            
ATOM     82  H38 BCD     1      20.050  18.180   4.650  1.00  0.00            
ATOM     83  H39 BCD     1      18.460  17.700   4.760  1.00  0.00            
ATOM     84  H40 BCD     1      20.150  16.860   2.640  1.00  0.00            
ATOM     85  C25 BCD     1      20.220  24.910   3.990  1.00  0.00            
ATOM     86  O21 BCD     1      19.250  24.820   5.050  1.00  0.00            
ATOM     87  C26 BCD     1      19.620  25.020   2.610  1.00  0.00            
ATOM     88  O22 BCD     1      18.670  25.980   2.460  1.00  0.00            
ATOM     89  C27 BCD     1      19.020  23.760   2.110  1.00  0.00            
ATOM     90  O23 BCD     1      18.420  23.840   0.740  1.00  0.00            
ATOM     91  C28 BCD     1      19.940  22.550   2.310  1.00  0.00            
ATOM     92  C29 BCD     1      20.390  22.510   3.750  1.00  0.00            
ATOM     93  O24 BCD     1      20.970  23.730   4.170  1.00  0.00            
ATOM     94  C30 BCD     1      21.420  21.490   4.060  1.00  0.00            
ATOM     95  O25 BCD     1      22.680  21.650   3.340  1.00  0.00            
ATOM     96  H41 BCD     1      20.980  25.660   4.230  1.00  0.00            
ATOM     97  H42 BCD     1      20.460  25.240   1.930  1.00  0.00            
ATOM     98  H43 BCD     1      18.110  25.650   1.760  1.00  0.00            
ATOM     99  H44 BCD     1      18.200  23.670   2.830  1.00  0.00            
ATOM    100  H45 BCD     1      17.870  23.060   0.630  1.00  0.00            
ATOM    101  H46 BCD     1      20.890  22.540   1.770  1.00  0.00            
ATOM    102  H47 BCD     1      19.540  22.290   4.410  1.00  0.00            
ATOM    103  H48 BCD     1      21.560  21.480   5.150  1.00  0.00            
ATOM    104  H49 BCD     1      20.950  20.510   3.930  1.00  0.00            
ATOM    105  H50 BCD     1      23.320  21.040   3.710  1.00  0.00            
ATOM    106  C31 BCD     1      17.470  26.870   8.070  1.00  0.00            
ATOM    107  O26 BCD     1      16.220  26.440   7.540  1.00  0.00            
ATOM    108  C32 BCD     1      18.170  27.730   7.010  1.00  0.00            
ATOM    109  O27 BCD     1      17.420  28.910   6.660  1.00  0.00            
ATOM    110  C33 BCD     1      18.420  26.930   5.750  1.00  0.00            
ATOM    111  C34 BCD     1      19.250  25.730   6.140  1.00  0.00            
ATOM    112  C35 BCD     1      18.610  24.920   7.300  1.00  0.00            
ATOM    113  O28 BCD     1      18.290  25.780   8.350  1.00  0.00            
ATOM    114  C36 BCD     1      19.410  23.670   7.660  1.00  0.00            
ATOM    115  O29 BCD     1      18.660  22.720   8.410  1.00  0.00            
ATOM    116  O30 BCD     1      18.980  27.810   4.700  1.00  0.00            
ATOM    117  H51 BCD     1      17.360  27.410   9.010  1.00  0.00            
ATOM    118  H52 BCD     1      19.180  28.000   7.330  1.00  0.00            
ATOM    119  H53 BCD     1      17.970  29.240   5.940  1.00  0.00            
ATOM    120  H54 BCD     1      17.450  26.540   5.410  1.00  0.00            
ATOM    121  H55 BCD     1      18.950  27.330   3.870  1.00  0.00            
ATOM    122  H56 BCD     1      20.250  26.040   6.440  1.00  0.00            
ATOM    123  H57 BCD     1      17.630  24.580   6.920  1.00  0.00            
ATOM    124  H58 BCD     1      19.940  23.200   6.820  1.00  0.00            
ATOM    125  H59 BCD     1      20.280  23.930   8.280  1.00  0.00            
ATOM    126  H60 BCD     1      18.610  21.900   7.920  1.00  0.00            
ATOM    127  C37 BCD     1      12.240  26.290   8.660  1.00  0.00            
ATOM    128  O31 BCD     1      11.830  26.010   7.310  1.00  0.00            
ATOM    129  C38 BCD     1      12.840  27.730   8.780  1.00  0.00            
ATOM    130  O32 BCD     1      11.780  28.700   8.350  1.00  0.00            
ATOM    131  C39 BCD     1      14.150  27.760   7.930  1.00  0.00            
ATOM    132  O33 BCD     1      14.930  28.950   8.080  1.00  0.00            
ATOM    133  C40 BCD     1      15.040  26.520   8.400  1.00  0.00            
ATOM    134  C41 BCD     1      14.280  25.220   8.220  1.00  0.00            
ATOM    135  O34 BCD     1      13.110  25.280   9.070  1.00  0.00            
ATOM    136  C42 BCD     1      15.040  24.030   8.780  1.00  0.00            
ATOM    137  O35 BCD     1      14.650  22.860   8.060  1.00  0.00            
ATOM    138  H61 BCD     1      11.380  26.300   9.340  1.00  0.00            
ATOM    139  H62 BCD     1      13.150  27.890   9.820  1.00  0.00            
ATOM    140  H63 BCD     1      11.040  28.610   8.950  1.00  0.00            
ATOM    141  H64 BCD     1      13.870  27.710   6.870  1.00  0.00            
ATOM    142  H65 BCD     1      15.750  28.830   7.590  1.00  0.00            
ATOM    143  H66 BCD     1      15.330  26.570   9.460  1.00  0.00            
ATOM    144  H67 BCD     1      14.020  25.090   7.160  1.00  0.00            
ATOM    145  H68 BCD     1      16.120  24.040   8.590  1.00  0.00            
ATOM    146  H69 BCD     1      14.880  24.070   9.870  1.00  0.00            
ATOM    147  H70 BCD     1      14.310  23.110   7.200  1.00  0.00            
ATOM    148  C1  AB5     2      10.770  24.300   0.730  1.00  0.00            
ATOM    149  C2  AB5     2      11.480  25.320   1.420  1.00  0.00            
ATOM    150  C3  AB5     2      12.560  25.020   2.240  1.00  0.00            
ATOM    151  C4  AB5     2      13.120  26.040   3.050  1.00  0.00            
ATOM    152  C5  AB5     2      14.120  25.620   3.940  1.00  0.00            
ATOM    153  C6  AB5     2      14.660  24.300   3.960  1.00  0.00            
ATOM    154  C7  AB5     2      15.810  24.040   4.700  1.00  0.00            
ATOM    155  C8  AB5     2      16.350  22.750   4.720  1.00  0.00            
ATOM    156  C9  AB5     2      15.810  21.760   3.840  1.00  0.00            
ATOM    157  C10 AB5     2      14.780  22.080   3.000  1.00  0.00            
ATOM    158  C11 AB5     2      14.190  21.130   2.180  1.00  0.00            
ATOM    159  C12 AB5     2      13.050  21.410   1.430  1.00  0.00            
ATOM    160  C13 AB5     2      12.470  22.670   1.450  1.00  0.00            
ATOM    161  C14 AB5     2      11.260  22.980   0.780  1.00  0.00            
ATOM    162  C15 AB5     2      13.070  23.700   2.190  1.00  0.00            
ATOM    163  C16 AB5     2      14.140  23.350   3.040  1.00  0.00            
ATOM    164  H1  AB5     2       9.830  24.560   0.270  1.00  0.00            
ATOM    165  H2  AB5     2      11.030  26.300   1.360  1.00  0.00            
ATOM    166  H3  AB5     2      12.750  27.060   2.990  1.00  0.00            
ATOM    167  H4  AB5     2      14.560  26.410   4.540  1.00  0.00            
ATOM    168  H5  AB5     2      16.100  24.840   5.380  1.00  0.00            
ATOM    169  H6  AB5     2      16.970  22.430   5.550  1.00  0.00            
ATOM    170  H7  AB5     2      16.040  20.710   4.020  1.00  0.00            
ATOM    171  H8  AB5     2      14.740  20.200   2.020  1.00  0.00            
ATOM    172  H9  AB5     2      12.680  20.630   0.760  1.00  0.00            
ATOM    173  H10 AB5     2      10.760  22.170   0.260  1.00  0.00            
TER
ENDMDL
MODEL        1
ATOM      1  C1  BCD     1      36.980   9.330   7.760  1.00  0.00            
ATOM      2  O1  BCD     1      36.420   8.050   7.780  1.00  0.00            
ATOM      3  C2  BCD     1      35.880  10.440   7.880  1.00  0.00            
ATOM      4  O2  BCD     1      35.090  10.280   9.110  1.00  0.00            
ATOM      5  C3  BCD     1      35.090  10.560   6.510  1.00  0.00            
ATOM      6  O3  BCD     1      34.230  11.690   6.490  1.00  0.00            
ATOM      7  C4  BCD     1      36.100  10.540   5.360  1.00  0.00            
ATOM      8  C5  BCD     1      37.150   9.460   5.380  1.00  0.00            
ATOM      9  O4  BCD     1      37.830   9.510   6.640  1.00  0.00            
ATOM     10  C6  BCD     1      38.120   9.660   4.260  1.00  0.00            
ATOM     11  O5  BCD     1      39.060   8.590   4.280  1.00  0.00            
ATOM     12  H1  BCD     1      37.660   9.380   8.620  1.00  0.00            
ATOM     13  H2  BCD     1      36.400  11.400   7.900  1.00  0.00            
ATOM     14  H3  BCD     1      35.620  10.410   9.900  1.00  0.00            
ATOM     15  H4  BCD     1      34.550   9.610   6.400  1.00  0.00            
ATOM     16  H5  BCD     1      33.520  11.640   7.140  1.00  0.00            
ATOM     17  H6  BCD     1      36.580  11.530   5.300  1.00  0.00            
ATOM     18  H7  BCD     1      36.680   8.470   5.380  1.00  0.00            
ATOM     19  H8  BCD     1      37.630   9.540   3.280  1.00  0.00            
ATOM     20  H9  BCD     1      38.570  10.650   4.420  1.00  0.00            
ATOM     21  H10 BCD     1      39.410   8.520   5.170  1.00  0.00            
ATOM     22  C7  BCD     1      36.650   4.370   9.600  1.00  0.00            
ATOM     23  O6  BCD     1      35.230   4.340   9.390  1.00  0.00            
ATOM     24  C8  BCD     1      37.030   5.540  10.510  1.00  0.00            
ATOM     25  O7  BCD     1      36.440   5.490  11.810  1.00  0.00            
ATOM     26  C9  BCD     1      36.590   6.860   9.880  1.00  0.00            
ATOM     27  O8  BCD     1      37.170   7.990  10.620  1.00  0.00            
ATOM     28  C10 BCD     1      37.160   6.970   8.440  1.00  0.00            
ATOM     29  C11 BCD     1      37.060   5.640   7.580  1.00  0.00            
ATOM     30  O9  BCD     1      37.330   4.460   8.370  1.00  0.00            
ATOM     31  C12 BCD     1      38.040   5.790   6.420  1.00  0.00            
ATOM     32  O10 BCD     1      39.370   5.820   6.860  1.00  0.00            
ATOM     33  H11 BCD     1      36.890   3.420  10.100  1.00  0.00            
ATOM     34  H12 BCD     1      38.130   5.540  10.530  1.00  0.00            
ATOM     35  H13 BCD     1      37.020   5.950  12.420  1.00  0.00            
ATOM     36  H14 BCD     1      35.500   6.930   9.880  1.00  0.00            
ATOM     37  H15 BCD     1      36.640   8.060  11.420  1.00  0.00            
ATOM     38  H16 BCD     1      38.230   7.220   8.510  1.00  0.00            
ATOM     39  H17 BCD     1      36.040   5.560   7.190  1.00  0.00            
ATOM     40  H18 BCD     1      37.960   4.950   5.720  1.00  0.00            
ATOM     41  H19 BCD     1      37.870   6.750   5.920  1.00  0.00            
ATOM     42  H20 BCD     1      39.840   5.100   6.420  1.00  0.00            
ATOM     43  C13 BCD     1      31.690   2.780   9.950  1.00  0.00            
ATOM     44  O11 BCD     1      31.420   3.610   8.850  1.00  0.00            
ATOM     45  C14 BCD     1      32.110   3.550  11.230  1.00  0.00            
ATOM     46  O12 BCD     1      31.070   4.300  11.770  1.00  0.00            
ATOM     47  C15 BCD     1      33.430   4.290  10.970  1.00  0.00            
ATOM     48  O13 BCD     1      34.090   4.500  12.220  1.00  0.00            
ATOM     49  C16 BCD     1      34.460   3.420  10.180  1.00  0.00            
ATOM     50  C17 BCD     1      33.930   2.430   9.140  1.00  0.00            
ATOM     51  O14 BCD     1      32.680   1.910   9.490  1.00  0.00            
ATOM     52  C18 BCD     1      34.910   1.310   9.030  1.00  0.00            
ATOM     53  O15 BCD     1      34.900   0.450  10.230  1.00  0.00            
ATOM     54  H21 BCD     1      30.770   2.230  10.180  1.00  0.00            
ATOM     55  H22 BCD     1      32.430   2.830  11.990  1.00  0.00            
ATOM     56  H23 BCD     1      31.270   4.270  12.710  1.00  0.00            
ATOM     57  H24 BCD     1      33.200   5.250  10.480  1.00  0.00            
ATOM     58  H25 BCD     1      34.990   4.770  12.040  1.00  0.00            
ATOM     59  H26 BCD     1      35.040   2.880  10.940  1.00  0.00            
ATOM     60  H27 BCD     1      33.850   3.040   8.230  1.00  0.00            
ATOM     61  H28 BCD     1      34.490   0.750   8.180  1.00  0.00            
ATOM     62  H29 BCD     1      35.890   1.730   8.780  1.00  0.00            
ATOM     63  H30 BCD     1      34.270  -0.220   9.950  1.00  0.00            
ATOM     64  C19 BCD     1      28.100   4.240   6.410  1.00  0.00            
ATOM     65  O16 BCD     1      28.490   4.980   5.230  1.00  0.00            
ATOM     66  C20 BCD     1      28.120   5.070   7.710  1.00  0.00            
ATOM     67  O17 BCD     1      27.540   6.420   7.390  1.00  0.00            
ATOM     68  C21 BCD     1      29.480   5.040   8.420  1.00  0.00            
ATOM     69  O18 BCD     1      29.300   5.520   9.740  1.00  0.00            
ATOM     70  C22 BCD     1      30.030   3.610   8.400  1.00  0.00            
ATOM     71  C23 BCD     1      30.080   3.000   6.980  1.00  0.00            
ATOM     72  O19 BCD     1      28.750   3.010   6.500  1.00  0.00            
ATOM     73  C24 BCD     1      30.550   1.600   6.820  1.00  0.00            
ATOM     74  O20 BCD     1      29.830   0.770   7.710  1.00  0.00            
ATOM     75  H31 BCD     1      27.060   3.970   6.210  1.00  0.00            
ATOM     76  H32 BCD     1      27.380   4.610   8.390  1.00  0.00            
ATOM     77  H33 BCD     1      27.300   6.850   8.210  1.00  0.00            
ATOM     78  H34 BCD     1      30.190   5.640   7.830  1.00  0.00            
ATOM     79  H35 BCD     1      29.810   4.960  10.340  1.00  0.00            
ATOM     80  H36 BCD     1      29.340   3.010   9.000  1.00  0.00            
ATOM     81  H37 BCD     1      30.680   3.730   6.410  1.00  0.00            
ATOM     82  H38 BCD     1      30.520   1.310   5.760  1.00  0.00            
ATOM     83  H39 BCD     1      31.620   1.540   7.050  1.00  0.00            
ATOM     84  H40 BCD     1      28.930   1.120   7.760  1.00  0.00            
ATOM     85  C25 BCD     1      27.870   6.050   1.400  1.00  0.00            
ATOM     86  O21 BCD     1      29.260   6.500   1.540  1.00  0.00            
ATOM     87  C26 BCD     1      27.020   6.720   2.440  1.00  0.00            
ATOM     88  O22 BCD     1      26.860   8.110   2.170  1.00  0.00            
ATOM     89  C27 BCD     1      27.500   6.500   3.860  1.00  0.00            
ATOM     90  O23 BCD     1      26.790   7.120   4.870  1.00  0.00            
ATOM     91  C28 BCD     1      27.630   5.000   4.120  1.00  0.00            
ATOM     92  C29 BCD     1      28.370   4.270   2.960  1.00  0.00            
ATOM     93  O24 BCD     1      27.820   4.650   1.720  1.00  0.00            
ATOM     94  C30 BCD     1      28.290   2.800   3.050  1.00  0.00            
ATOM     95  O25 BCD     1      28.820   2.140   1.930  1.00  0.00            
ATOM     96  H41 BCD     1      27.360   6.320   0.470  1.00  0.00            
ATOM     97  H42 BCD     1      26.030   6.250   2.470  1.00  0.00            
ATOM     98  H43 BCD     1      26.440   8.450   2.960  1.00  0.00            
ATOM     99  H44 BCD     1      28.520   6.920   3.860  1.00  0.00            
ATOM    100  H45 BCD     1      27.380   7.150   5.630  1.00  0.00            
ATOM    101  H46 BCD     1      26.660   4.510   4.270  1.00  0.00            
ATOM    102  H47 BCD     1      29.390   4.670   3.050  1.00  0.00            
ATOM    103  H48 BCD     1      28.730   2.480   4.000  1.00  0.00            
ATOM    104  H49 BCD     1      27.250   2.490   3.220  1.00  0.00            
ATOM    105  H50 BCD     1      28.500   2.600   1.150  1.00  0.00            
ATOM    106  C31 BCD     1      32.660   7.800  -0.100  1.00  0.00            
ATOM    107  O26 BCD     1      32.900   8.270   1.250  1.00  0.00            
ATOM    108  C32 BCD     1      31.400   8.420  -0.790  1.00  0.00            
ATOM    109  O27 BCD     1      31.370   9.810  -0.800  1.00  0.00            
ATOM    110  C33 BCD     1      30.090   7.920  -0.130  1.00  0.00            
ATOM    111  C34 BCD     1      30.090   6.510   0.340  1.00  0.00            
ATOM    112  C35 BCD     1      31.440   5.870   0.740  1.00  0.00            
ATOM    113  O28 BCD     1      32.490   6.370  -0.100  1.00  0.00            
ATOM    114  C36 BCD     1      31.560   4.420   0.630  1.00  0.00            
ATOM    115  O29 BCD     1      31.220   3.910  -0.610  1.00  0.00            
ATOM    116  O30 BCD     1      28.930   7.970  -1.020  1.00  0.00            
ATOM    117  H51 BCD     1      33.550   8.040  -0.700  1.00  0.00            
ATOM    118  H52 BCD     1      31.420   8.110  -1.840  1.00  0.00            
ATOM    119  H53 BCD     1      31.490  10.060   0.120  1.00  0.00            
ATOM    120  H54 BCD     1      29.910   8.540   0.770  1.00  0.00            
ATOM    121  H55 BCD     1      28.420   8.730  -0.710  1.00  0.00            
ATOM    122  H56 BCD     1      29.580   5.840  -0.370  1.00  0.00            
ATOM    123  H57 BCD     1      31.640   6.080   1.800  1.00  0.00            
ATOM    124  H58 BCD     1      32.560   4.080   0.940  1.00  0.00            
ATOM    125  H59 BCD     1      30.830   4.040   1.360  1.00  0.00            
ATOM    126  H60 BCD     1      31.500   4.610  -1.220  1.00  0.00            
ATOM    127  C37 BCD     1      35.400  11.140   3.040  1.00  0.00            
ATOM    128  O31 BCD     1      35.250  10.350   4.220  1.00  0.00            
ATOM    129  C38 BCD     1      34.030  11.670   2.690  1.00  0.00            
ATOM    130  O32 BCD     1      33.460  12.470   3.750  1.00  0.00            
ATOM    131  C39 BCD     1      33.080  10.510   2.290  1.00  0.00            
ATOM    132  O33 BCD     1      31.840  10.980   1.730  1.00  0.00            
ATOM    133  C40 BCD     1      33.710   9.440   1.350  1.00  0.00            
ATOM    134  C41 BCD     1      35.080   9.010   1.730  1.00  0.00            
ATOM    135  O34 BCD     1      35.840  10.260   1.960  1.00  0.00            
ATOM    136  C42 BCD     1      35.830   8.090   0.770  1.00  0.00            
ATOM    137  O35 BCD     1      36.100   8.610  -0.530  1.00  0.00            
ATOM    138  H61 BCD     1      36.080  12.000   3.140  1.00  0.00            
ATOM    139  H62 BCD     1      34.040  12.350   1.820  1.00  0.00            
ATOM    140  H63 BCD     1      33.490  11.920   4.540  1.00  0.00            
ATOM    141  H64 BCD     1      32.880  10.060   3.270  1.00  0.00            
ATOM    142  H65 BCD     1      31.280  11.440   2.370  1.00  0.00            
ATOM    143  H66 BCD     1      33.910   9.890   0.360  1.00  0.00            
ATOM    144  H67 BCD     1      34.930   8.430   2.660  1.00  0.00            
ATOM    145  H68 BCD     1      36.790   7.780   1.210  1.00  0.00            
ATOM    146  H69 BCD     1      35.360   7.110   0.630  1.00  0.00            
ATOM    147  H70 BCD     1      36.690   9.350  -0.370  1.00  0.00            
ATOM    148  C1  AB5     2      27.050  11.390   5.680  1.00  0.00            
ATOM    149  C2  AB5     2      27.580  11.110   6.950  1.00  0.00            
ATOM    150  C3  AB5     2      28.600  10.230   7.140  1.00  0.00            
ATOM    151  C4  AB5     2      29.160  10.060   8.400  1.00  0.00            
ATOM    152  C5  AB5     2      30.310   9.230   8.570  1.00  0.00            
ATOM    153  C6  AB5     2      30.920   8.590   7.490  1.00  0.00            
ATOM    154  C7  AB5     2      32.040   7.700   7.610  1.00  0.00            
ATOM    155  C8  AB5     2      32.680   7.250   6.430  1.00  0.00            
ATOM    156  C9  AB5     2      32.110   7.460   5.170  1.00  0.00            
ATOM    157  C10 AB5     2      30.970   8.210   5.040  1.00  0.00            
ATOM    158  C11 AB5     2      30.500   8.650   3.790  1.00  0.00            
ATOM    159  C12 AB5     2      29.460   9.510   3.670  1.00  0.00            
ATOM    160  C13 AB5     2      28.720   9.940   4.730  1.00  0.00            
ATOM    161  C14 AB5     2      27.630  10.800   4.540  1.00  0.00            
ATOM    162  C15 AB5     2      29.180   9.620   6.050  1.00  0.00            
ATOM    163  C16 AB5     2      30.350   8.740   6.180  1.00  0.00            
ATOM    164  H1  AB5     2      26.360  12.220   5.520  1.00  0.00            
ATOM    165  H2  AB5     2      27.130  11.600   7.810  1.00  0.00            
ATOM    166  H3  AB5     2      28.710  10.490   9.290  1.00  0.00            
ATOM    167  H4  AB5     2      30.700   9.060   9.570  1.00  0.00            
ATOM    168  H5  AB5     2      32.430   7.480   8.600  1.00  0.00            
ATOM    169  H6  AB5     2      33.600   6.680   6.500  1.00  0.00            
ATOM    170  H7  AB5     2      32.690   7.240   4.290  1.00  0.00            
ATOM    171  H8  AB5     2      31.050   8.300   2.920  1.00  0.00            
ATOM    172  H9  AB5     2      29.120   9.840   2.690  1.00  0.00            
ATOM    173  H10 AB5     2      27.350  11.140   3.540  1.00  0.00            
TER
ENDMDL
MODEL        1
ATOM      1  C1  BCD     1       8.100  14.340   5.520  1.00  0.00            
ATOM      2  O1  BCD     1       7.680  13.010   5.030  1.00  0.00            
ATOM      3  C2  BCD     1       7.030  15.430   5.360  1.00  0.00            
ATOM      4  O2  BCD     1       5.750  15.070   5.950  1.00  0.00            
ATOM      5  C3  BCD     1       6.840  15.910   3.970  1.00  0.00            
ATOM      6  O3  BCD     1       6.030  17.070   3.900  1.00  0.00            
ATOM      7  C4  BCD     1       8.200  16.220   3.290  1.00  0.00            
ATOM      8  C5  BCD     1       9.100  14.990   3.430  1.00  0.00            
ATOM      9  O4  BCD     1       9.220  14.800   4.830  1.00  0.00            
ATOM     10  C6  BCD     1      10.450  15.060   2.700  1.00  0.00            
ATOM     11  O5  BCD     1      11.080  16.310   2.850  1.00  0.00            
ATOM     12  H1  BCD     1       8.450  14.280   6.560  1.00  0.00            
ATOM     13  H2  BCD     1       7.430  16.300   5.890  1.00  0.00            
ATOM     14  H3  BCD     1       5.440  14.240   5.580  1.00  0.00            
ATOM     15  H4  BCD     1       6.410  15.110   3.370  1.00  0.00            
ATOM     16  H5  BCD     1       6.280  17.590   3.130  1.00  0.00            
ATOM     17  H6  BCD     1       8.610  17.170   3.680  1.00  0.00            
ATOM     18  H7  BCD     1       8.610  14.180   2.860  1.00  0.00            
ATOM     19  H8  BCD     1      11.020  14.190   3.060  1.00  0.00            
ATOM     20  H9  BCD     1      10.320  14.860   1.630  1.00  0.00            
ATOM     21  H10 BCD     1      11.460  16.330   3.730  1.00  0.00            
ATOM     22  C7  BCD     1       7.840   9.010   6.080  1.00  0.00            
ATOM     23  O6  BCD     1       6.490   8.650   5.760  1.00  0.00            
ATOM     24  C8  BCD     1       7.820  10.050   7.230  1.00  0.00            
ATOM     25  O7  BCD     1       7.030   9.600   8.340  1.00  0.00            
ATOM     26  C9  BCD     1       7.470  11.450   6.790  1.00  0.00            
ATOM     27  O8  BCD     1       7.730  12.470   7.770  1.00  0.00            
ATOM     28  C10 BCD     1       8.300  11.880   5.540  1.00  0.00            
ATOM     29  C11 BCD     1       8.130  10.790   4.510  1.00  0.00            
ATOM     30  O9  BCD     1       8.550   9.500   4.910  1.00  0.00            
ATOM     31  C12 BCD     1       8.740  11.220   3.170  1.00  0.00            
ATOM     32  O10 BCD     1      10.060  11.600   3.310  1.00  0.00            
ATOM     33  H11 BCD     1       8.440   8.160   6.380  1.00  0.00            
ATOM     34  H12 BCD     1       8.850  10.070   7.620  1.00  0.00            
ATOM     35  H13 BCD     1       6.500   8.830   8.100  1.00  0.00            
ATOM     36  H14 BCD     1       6.460  11.530   6.380  1.00  0.00            
ATOM     37  H15 BCD     1       8.610  12.260   8.110  1.00  0.00            
ATOM     38  H16 BCD     1       9.340  12.120   5.790  1.00  0.00            
ATOM     39  H17 BCD     1       7.080  10.730   4.190  1.00  0.00            
ATOM     40  H18 BCD     1       8.610  10.430   2.410  1.00  0.00            
ATOM     41  H19 BCD     1       8.210  12.100   2.770  1.00  0.00            
ATOM     42  H20 BCD     1      10.350  11.880   2.440  1.00  0.00            
ATOM     43  C13 BCD     1       3.900   6.140   4.300  1.00  0.00            
ATOM     44  O11 BCD     1       3.480   7.340   3.550  1.00  0.00            
ATOM     45  C14 BCD     1       3.790   6.320   5.820  1.00  0.00            
ATOM     46  O12 BCD     1       2.460   6.470   6.190  1.00  0.00            
ATOM     47  C15 BCD     1       4.660   7.450   6.350  1.00  0.00            
ATOM     48  O13 BCD     1       4.840   7.530   7.780  1.00  0.00            
ATOM     49  C16 BCD     1       6.100   7.300   5.720  1.00  0.00            
ATOM     50  C17 BCD     1       6.170   6.850   4.300  1.00  0.00            
ATOM     51  O14 BCD     1       5.170   5.850   4.000  1.00  0.00            
ATOM     52  C18 BCD     1       7.570   6.310   3.910  1.00  0.00            
ATOM     53  O15 BCD     1       7.760   6.350   2.530  1.00  0.00            
ATOM     54  H21 BCD     1       3.300   5.270   4.020  1.00  0.00            
ATOM     55  H22 BCD     1       4.130   5.350   6.200  1.00  0.00            
ATOM     56  H23 BCD     1       2.230   7.370   5.930  1.00  0.00            
ATOM     57  H24 BCD     1       4.170   8.420   6.220  1.00  0.00            
ATOM     58  H25 BCD     1       4.930   6.660   8.190  1.00  0.00            
ATOM     59  H26 BCD     1       6.700   6.610   6.320  1.00  0.00            
ATOM     60  H27 BCD     1       5.930   7.670   3.610  1.00  0.00            
ATOM     61  H28 BCD     1       8.300   6.920   4.450  1.00  0.00            
ATOM     62  H29 BCD     1       7.840   5.280   4.200  1.00  0.00            
ATOM     63  H30 BCD     1       7.840   7.230   2.140  1.00  0.00            
ATOM     64  C19 BCD     1       0.370   8.700   1.520  1.00  0.00            
ATOM     65  O16 BCD     1       1.290   9.670   1.090  1.00  0.00            
ATOM     66  C20 BCD     1       0.200   8.870   3.050  1.00  0.00            
ATOM     67  O17 BCD     1      -0.280  10.200   3.190  1.00  0.00            
ATOM     68  C21 BCD     1       1.600   8.600   3.680  1.00  0.00            
ATOM     69  O18 BCD     1       1.480   8.650   5.120  1.00  0.00            
ATOM     70  C22 BCD     1       2.170   7.280   3.200  1.00  0.00            
ATOM     71  C23 BCD     1       2.040   7.130   1.670  1.00  0.00            
ATOM     72  O19 BCD     1       0.720   7.400   1.150  1.00  0.00            
ATOM     73  C24 BCD     1       2.440   5.710   1.220  1.00  0.00            
ATOM     74  O20 BCD     1       1.810   4.640   1.970  1.00  0.00            
ATOM     75  H31 BCD     1      -0.620   8.840   1.070  1.00  0.00            
ATOM     76  H32 BCD     1      -0.480   8.120   3.490  1.00  0.00            
ATOM     77  H33 BCD     1      -0.470  10.410   4.110  1.00  0.00            
ATOM     78  H34 BCD     1       2.170   9.470   3.330  1.00  0.00            
ATOM     79  H35 BCD     1       1.120   9.500   5.380  1.00  0.00            
ATOM     80  H36 BCD     1       1.660   6.440   3.700  1.00  0.00            
ATOM     81  H37 BCD     1       2.760   7.870   1.290  1.00  0.00            
ATOM     82  H38 BCD     1       2.090   5.560   0.190  1.00  0.00            
ATOM     83  H39 BCD     1       3.540   5.660   1.180  1.00  0.00            
ATOM     84  H40 BCD     1       0.960   4.970   2.280  1.00  0.00            
ATOM     85  C25 BCD     1       1.310  12.660  -2.010  1.00  0.00            
ATOM     86  O21 BCD     1       2.280  13.530  -1.470  1.00  0.00            
ATOM     87  C26 BCD     1       0.060  12.430  -1.110  1.00  0.00            
ATOM     88  O22 BCD     1      -0.470  13.720  -0.910  1.00  0.00            
ATOM     89  C27 BCD     1       0.290  11.600   0.150  1.00  0.00            
ATOM     90  O23 BCD     1      -1.010  11.200   0.760  1.00  0.00            
ATOM     91  C28 BCD     1       0.940  10.290  -0.170  1.00  0.00            
ATOM     92  C29 BCD     1       2.170  10.600  -0.920  1.00  0.00            
ATOM     93  O24 BCD     1       1.840  11.320  -2.120  1.00  0.00            
ATOM     94  C30 BCD     1       2.990   9.400  -1.210  1.00  0.00            
ATOM     95  O25 BCD     1       4.080   9.840  -1.990  1.00  0.00            
ATOM     96  H41 BCD     1       0.990  13.030  -2.990  1.00  0.00            
ATOM     97  H42 BCD     1      -0.710  11.920  -1.700  1.00  0.00            
ATOM     98  H43 BCD     1       0.320  14.270  -0.890  1.00  0.00            
ATOM     99  H44 BCD     1       0.880  12.230   0.840  1.00  0.00            
ATOM    100  H45 BCD     1      -0.790  10.950   1.660  1.00  0.00            
ATOM    101  H46 BCD     1       0.270   9.690  -0.790  1.00  0.00            
ATOM    102  H47 BCD     1       2.880  11.210  -0.340  1.00  0.00            
ATOM    103  H48 BCD     1       3.330   8.770  -0.380  1.00  0.00            
ATOM    104  H49 BCD     1       2.340   8.720  -1.790  1.00  0.00            
ATOM    105  H50 BCD     1       3.700  10.290  -2.760  1.00  0.00            
ATOM    106  C31 BCD     1       4.690  16.750  -2.580  1.00  0.00            
ATOM    107  O26 BCD     1       5.270  16.620  -1.270  1.00  0.00            
ATOM    108  C32 BCD     1       3.150  17.020  -2.490  1.00  0.00            
ATOM    109  O27 BCD     1       2.800  18.270  -1.890  1.00  0.00            
ATOM    110  C33 BCD     1       2.450  15.870  -1.800  1.00  0.00            
ATOM    111  C34 BCD     1       2.820  14.440  -2.390  1.00  0.00            
ATOM    112  C35 BCD     1       4.310  14.310  -2.630  1.00  0.00            
ATOM    113  O28 BCD     1       4.860  15.510  -3.260  1.00  0.00            
ATOM    114  C36 BCD     1       4.650  13.210  -3.540  1.00  0.00            
ATOM    115  O29 BCD     1       6.030  13.240  -3.540  1.00  0.00            
ATOM    116  O30 BCD     1       1.000  16.010  -1.570  1.00  0.00            
ATOM    117  H51 BCD     1       5.210  17.590  -3.050  1.00  0.00            
ATOM    118  H52 BCD     1       2.750  17.080  -3.510  1.00  0.00            
ATOM    119  H53 BCD     1       2.050  18.680  -2.310  1.00  0.00            
ATOM    120  H54 BCD     1       2.990  15.820  -0.840  1.00  0.00            
ATOM    121  H55 BCD     1       0.580  16.000  -2.440  1.00  0.00            
ATOM    122  H56 BCD     1       2.420  14.440  -3.410  1.00  0.00            
ATOM    123  H57 BCD     1       4.800  14.280  -1.650  1.00  0.00            
ATOM    124  H58 BCD     1       4.240  12.290  -3.110  1.00  0.00            
ATOM    125  H59 BCD     1       4.350  13.400  -4.580  1.00  0.00            
ATOM    126  H60 BCD     1       6.370  13.450  -4.410  1.00  0.00            
ATOM    127  C37 BCD     1       8.440  17.390   1.170  1.00  0.00            
ATOM    128  O31 BCD     1       7.880  16.280   1.890  1.00  0.00            
ATOM    129  C38 BCD     1       7.350  18.500   1.120  1.00  0.00            
ATOM    130  O32 BCD     1       7.130  19.100   2.390  1.00  0.00            
ATOM    131  C39 BCD     1       6.020  17.930   0.570  1.00  0.00            
ATOM    132  O33 BCD     1       4.950  18.910   0.480  1.00  0.00            
ATOM    133  C40 BCD     1       6.370  17.360  -0.830  1.00  0.00            
ATOM    134  C41 BCD     1       7.550  16.460  -0.860  1.00  0.00            
ATOM    135  O34 BCD     1       8.710  16.950  -0.190  1.00  0.00            
ATOM    136  C42 BCD     1       7.960  16.030  -2.250  1.00  0.00            
ATOM    137  O35 BCD     1       8.240  17.190  -3.100  1.00  0.00            
ATOM    138  H61 BCD     1       9.340  17.840   1.610  1.00  0.00            
ATOM    139  H62 BCD     1       7.690  19.210   0.350  1.00  0.00            
ATOM    140  H63 BCD     1       6.470  19.770   2.200  1.00  0.00            
ATOM    141  H64 BCD     1       5.730  17.100   1.220  1.00  0.00            
ATOM    142  H65 BCD     1       4.530  18.930  -0.390  1.00  0.00            
ATOM    143  H66 BCD     1       6.630  18.130  -1.570  1.00  0.00            
ATOM    144  H67 BCD     1       7.130  15.530  -0.450  1.00  0.00            
ATOM    145  H68 BCD     1       8.900  15.460  -2.250  1.00  0.00            
ATOM    146  H69 BCD     1       7.180  15.360  -2.610  1.00  0.00            
ATOM    147  H70 BCD     1       8.640  16.920  -3.930  1.00  0.00            
ATOM    148  C1  AB5     2       0.980  16.220   4.400  1.00  0.00            
ATOM    149  C2  AB5     2       1.830  16.340   3.290  1.00  0.00            
ATOM    150  C3  AB5     2       2.730  15.250   3.010  1.00  0.00            
ATOM    151  C4  AB5     2       3.640  15.410   1.920  1.00  0.00            
ATOM    152  C5  AB5     2       4.370  14.280   1.490  1.00  0.00            
ATOM    153  C6  AB5     2       4.300  13.090   2.210  1.00  0.00            
ATOM    154  C7  AB5     2       5.040  11.960   1.770  1.00  0.00            
ATOM    155  C8  AB5     2       5.020  10.750   2.530  1.00  0.00            
ATOM    156  C9  AB5     2       4.350  10.710   3.710  1.00  0.00            
ATOM    157  C10 AB5     2       3.590  11.830   4.150  1.00  0.00            
ATOM    158  C11 AB5     2       2.830  11.730   5.360  1.00  0.00            
ATOM    159  C12 AB5     2       2.050  12.810   5.710  1.00  0.00            
ATOM    160  C13 AB5     2       1.920  13.940   4.920  1.00  0.00            
ATOM    161  C14 AB5     2       1.030  15.020   5.210  1.00  0.00            
ATOM    162  C15 AB5     2       2.700  14.020   3.760  1.00  0.00            
ATOM    163  C16 AB5     2       3.560  12.980   3.360  1.00  0.00            
ATOM    164  H1  AB5     2       0.300  17.030   4.630  1.00  0.00            
ATOM    165  H2  AB5     2       1.910  17.250   2.690  1.00  0.00            
ATOM    166  H3  AB5     2       3.750  16.300   1.310  1.00  0.00            
ATOM    167  H4  AB5     2       4.980  14.380   0.590  1.00  0.00            
ATOM    168  H5  AB5     2       5.520  12.010   0.800  1.00  0.00            
ATOM    169  H6  AB5     2       5.480   9.860   2.120  1.00  0.00            
ATOM    170  H7  AB5     2       4.320   9.810   4.310  1.00  0.00            
ATOM    171  H8  AB5     2       2.910  10.840   5.970  1.00  0.00            
ATOM    172  H9  AB5     2       1.450  12.760   6.610  1.00  0.00            
ATOM    173  H10 AB5     2       0.440  15.020   6.120  1.00  0.00            
TER
ENDMDL
MODEL        1
ATOM      1  C1  BCD     1      26.450  12.910   2.250  1.00  0.00            
ATOM      2  O1  BCD     1      26.050  14.210   2.660  1.00  0.00            
ATOM      3  C2  BCD     1      25.180  12.070   1.990  1.00  0.00            
ATOM      4  O2  BCD     1      24.300  12.740   1.120  1.00  0.00            
ATOM      5  C3  BCD     1      24.450  11.780   3.340  1.00  0.00            
ATOM      6  O3  BCD     1      23.310  10.890   3.140  1.00  0.00            
ATOM      7  C4  BCD     1      25.380  11.110   4.280  1.00  0.00            
ATOM      8  C5  BCD     1      26.790  11.790   4.450  1.00  0.00            
ATOM      9  O4  BCD     1      27.350  12.190   3.150  1.00  0.00            
ATOM     10  C6  BCD     1      27.830  10.950   5.150  1.00  0.00            
ATOM     11  O5  BCD     1      28.110   9.690   4.480  1.00  0.00            
ATOM     12  H1  BCD     1      27.060  13.010   1.350  1.00  0.00            
ATOM     13  H2  BCD     1      25.400  11.070   1.600  1.00  0.00            
ATOM     14  H3  BCD     1      23.470  12.270   1.010  1.00  0.00            
ATOM     15  H4  BCD     1      24.060  12.650   3.880  1.00  0.00            
ATOM     16  H5  BCD     1      22.880  10.670   3.970  1.00  0.00            
ATOM     17  H6  BCD     1      25.580  10.070   4.000  1.00  0.00            
ATOM     18  H7  BCD     1      26.670  12.730   4.990  1.00  0.00            
ATOM     19  H8  BCD     1      28.710  11.590   5.030  1.00  0.00            
ATOM     20  H9  BCD     1      27.670  10.750   6.220  1.00  0.00            
ATOM     21  H10 BCD     1      28.920   9.300   4.830  1.00  0.00            
ATOM     22  C7  BCD     1      27.030  18.210   2.020  1.00  0.00            
ATOM     23  O6  BCD     1      26.620  18.700   3.340  1.00  0.00            
ATOM     24  C8  BCD     1      25.870  17.590   1.150  1.00  0.00            
ATOM     25  O7  BCD     1      24.860  18.440   1.020  1.00  0.00            
ATOM     26  C9  BCD     1      25.390  16.230   1.670  1.00  0.00            
ATOM     27  O8  BCD     1      24.490  15.550   0.780  1.00  0.00            
ATOM     28  C10 BCD     1      26.600  15.330   2.000  1.00  0.00            
ATOM     29  C11 BCD     1      27.680  16.020   2.860  1.00  0.00            
ATOM     30  O9  BCD     1      28.080  17.260   2.200  1.00  0.00            
ATOM     31  C12 BCD     1      28.850  15.140   3.100  1.00  0.00            
ATOM     32  O10 BCD     1      29.350  14.550   1.830  1.00  0.00            
ATOM     33  H11 BCD     1      27.540  19.060   1.560  1.00  0.00            
ATOM     34  H12 BCD     1      26.270  17.330   0.160  1.00  0.00            
ATOM     35  H13 BCD     1      24.100  17.890   0.790  1.00  0.00            
ATOM     36  H14 BCD     1      24.900  16.400   2.640  1.00  0.00            
ATOM     37  H15 BCD     1      24.210  14.690   1.110  1.00  0.00            
ATOM     38  H16 BCD     1      26.970  14.940   1.050  1.00  0.00            
ATOM     39  H17 BCD     1      27.200  16.230   3.820  1.00  0.00            
ATOM     40  H18 BCD     1      29.700  15.730   3.490  1.00  0.00            
ATOM     41  H19 BCD     1      28.630  14.320   3.790  1.00  0.00            
ATOM     42  H20 BCD     1      29.840  13.780   2.140  1.00  0.00            
ATOM     43  C13 BCD     1      26.320  22.000   5.840  1.00  0.00            
ATOM     44  O11 BCD     1      25.540  21.210   6.760  1.00  0.00            
ATOM     45  C14 BCD     1      25.530  22.040   4.490  1.00  0.00            
ATOM     46  O12 BCD     1      24.270  22.600   4.730  1.00  0.00            
ATOM     47  C15 BCD     1      25.460  20.690   3.900  1.00  0.00            
ATOM     48  O13 BCD     1      24.720  20.720   2.610  1.00  0.00            
ATOM     49  C16 BCD     1      26.850  20.060   3.760  1.00  0.00            
ATOM     50  C17 BCD     1      27.660  20.160   5.000  1.00  0.00            
ATOM     51  O14 BCD     1      27.630  21.470   5.590  1.00  0.00            
ATOM     52  C18 BCD     1      29.090  19.760   4.800  1.00  0.00            
ATOM     53  O15 BCD     1      29.580  19.410   6.160  1.00  0.00            
ATOM     54  H21 BCD     1      26.580  22.940   6.340  1.00  0.00            
ATOM     55  H22 BCD     1      26.150  22.620   3.790  1.00  0.00            
ATOM     56  H23 BCD     1      23.840  22.940   3.930  1.00  0.00            
ATOM     57  H24 BCD     1      24.840  20.080   4.580  1.00  0.00            
ATOM     58  H25 BCD     1      24.510  19.830   2.290  1.00  0.00            
ATOM     59  H26 BCD     1      27.390  20.620   2.980  1.00  0.00            
ATOM     60  H27 BCD     1      27.360  19.420   5.750  1.00  0.00            
ATOM     61  H28 BCD     1      29.180  18.920   4.090  1.00  0.00            
ATOM     62  H29 BCD     1      29.720  20.610   4.510  1.00  0.00            
ATOM     63  H30 BCD     1      28.880  18.820   6.440  1.00  0.00            
ATOM     64  C19 BCD     1      24.390  21.210  10.630  1.00  0.00            
ATOM     65  O16 BCD     1      23.850  19.980  10.550  1.00  0.00            
ATOM     66  C20 BCD     1      23.750  22.250   9.700  1.00  0.00            
ATOM     67  O17 BCD     1      22.330  22.220   9.840  1.00  0.00            
ATOM     68  C21 BCD     1      24.140  21.900   8.290  1.00  0.00            
ATOM     69  O18 BCD     1      23.640  22.860   7.330  1.00  0.00            
ATOM     70  C22 BCD     1      25.540  21.740   8.030  1.00  0.00            
ATOM     71  C23 BCD     1      26.170  20.780   9.070  1.00  0.00            
ATOM     72  O19 BCD     1      25.760  21.160  10.370  1.00  0.00            
ATOM     73  C24 BCD     1      27.700  20.690   9.030  1.00  0.00            
ATOM     74  O20 BCD     1      28.450  21.870   9.540  1.00  0.00            
ATOM     75  H31 BCD     1      24.240  21.500  11.680  1.00  0.00            
ATOM     76  H32 BCD     1      24.140  23.250   9.940  1.00  0.00            
ATOM     77  H33 BCD     1      22.010  22.930   9.280  1.00  0.00            
ATOM     78  H34 BCD     1      23.560  20.990   8.100  1.00  0.00            
ATOM     79  H35 BCD     1      23.590  22.440   6.470  1.00  0.00            
ATOM     80  H36 BCD     1      26.070  22.700   8.100  1.00  0.00            
ATOM     81  H37 BCD     1      25.850  19.740   8.930  1.00  0.00            
ATOM     82  H38 BCD     1      28.020  19.860   9.680  1.00  0.00            
ATOM     83  H39 BCD     1      28.020  20.400   8.030  1.00  0.00            
ATOM     84  H40 BCD     1      29.300  21.440   9.660  1.00  0.00            
ATOM     85  C25 BCD     1      22.500  16.800  12.880  1.00  0.00            
ATOM     86  O21 BCD     1      22.650  15.870  11.790  1.00  0.00            
ATOM     87  C26 BCD     1      21.430  17.890  12.530  1.00  0.00            
ATOM     88  O22 BCD     1      20.210  17.250  12.150  1.00  0.00            
ATOM     89  C27 BCD     1      21.990  18.760  11.380  1.00  0.00            
ATOM     90  O23 BCD     1      21.180  19.910  10.990  1.00  0.00            
ATOM     91  C28 BCD     1      23.350  19.360  11.750  1.00  0.00            
ATOM     92  C29 BCD     1      24.300  18.280  12.260  1.00  0.00            
ATOM     93  O24 BCD     1      23.710  17.470  13.240  1.00  0.00            
ATOM     94  C30 BCD     1      25.570  18.860  12.750  1.00  0.00            
ATOM     95  O25 BCD     1      26.460  17.790  13.090  1.00  0.00            
ATOM     96  H41 BCD     1      22.160  16.270  13.770  1.00  0.00            
ATOM     97  H42 BCD     1      21.360  18.450  13.460  1.00  0.00            
ATOM     98  H43 BCD     1      19.480  17.860  12.320  1.00  0.00            
ATOM     99  H44 BCD     1      22.140  18.180  10.460  1.00  0.00            
ATOM    100  H45 BCD     1      21.710  20.430  10.390  1.00  0.00            
ATOM    101  H46 BCD     1      23.170  20.080  12.550  1.00  0.00            
ATOM    102  H47 BCD     1      24.410  17.680  11.340  1.00  0.00            
ATOM    103  H48 BCD     1      26.080  19.560  12.070  1.00  0.00            
ATOM    104  H49 BCD     1      25.380  19.380  13.700  1.00  0.00            
ATOM    105  H50 BCD     1      27.260  18.200  13.430  1.00  0.00            
ATOM    106  C31 BCD     1      23.030  11.870  11.230  1.00  0.00            
ATOM    107  O26 BCD     1      23.280  12.140   9.770  1.00  0.00            
ATOM    108  C32 BCD     1      21.600  12.380  11.560  1.00  0.00            
ATOM    109  O27 BCD     1      20.590  11.750  10.680  1.00  0.00            
ATOM    110  C33 BCD     1      21.580  13.920  11.350  1.00  0.00            
ATOM    111  C34 BCD     1      22.690  14.570  12.220  1.00  0.00            
ATOM    112  C35 BCD     1      24.060  13.910  11.890  1.00  0.00            
ATOM    113  O28 BCD     1      23.960  12.530  12.100  1.00  0.00            
ATOM    114  C36 BCD     1      25.160  14.560  12.790  1.00  0.00            
ATOM    115  O29 BCD     1      26.350  13.890  12.340  1.00  0.00            
ATOM    116  O30 BCD     1      20.310  14.460  11.810  1.00  0.00            
ATOM    117  H51 BCD     1      23.120  10.790  11.390  1.00  0.00            
ATOM    118  H52 BCD     1      21.470  11.990  12.580  1.00  0.00            
ATOM    119  H53 BCD     1      19.770  11.770  11.190  1.00  0.00            
ATOM    120  H54 BCD     1      21.830  14.090  10.290  1.00  0.00            
ATOM    121  H55 BCD     1      20.290  15.360  11.460  1.00  0.00            
ATOM    122  H56 BCD     1      22.410  14.400  13.270  1.00  0.00            
ATOM    123  H57 BCD     1      24.290  14.050  10.830  1.00  0.00            
ATOM    124  H58 BCD     1      25.240  15.630  12.540  1.00  0.00            
ATOM    125  H59 BCD     1      25.010  14.350  13.860  1.00  0.00            
ATOM    126  H60 BCD     1      26.110  12.980  12.120  1.00  0.00            
ATOM    127  C37 BCD     1      24.550  10.090   6.390  1.00  0.00            
ATOM    128  O31 BCD     1      24.710  11.260   5.580  1.00  0.00            
ATOM    129  C38 BCD     1      23.100   9.860   6.700  1.00  0.00            
ATOM    130  O32 BCD     1      22.350   9.780   5.420  1.00  0.00            
ATOM    131  C39 BCD     1      22.610  10.930   7.720  1.00  0.00            
ATOM    132  O33 BCD     1      21.320  10.580   8.140  1.00  0.00            
ATOM    133  C40 BCD     1      23.560  11.020   8.960  1.00  0.00            
ATOM    134  C41 BCD     1      24.990  11.150   8.450  1.00  0.00            
ATOM    135  O34 BCD     1      25.360  10.160   7.530  1.00  0.00            
ATOM    136  C42 BCD     1      25.910  11.200   9.600  1.00  0.00            
ATOM    137  O35 BCD     1      26.070   9.950  10.230  1.00  0.00            
ATOM    138  H61 BCD     1      24.970   9.250   5.830  1.00  0.00            
ATOM    139  H62 BCD     1      23.020   8.940   7.290  1.00  0.00            
ATOM    140  H63 BCD     1      21.520   9.410   5.730  1.00  0.00            
ATOM    141  H64 BCD     1      22.550  11.920   7.270  1.00  0.00            
ATOM    142  H65 BCD     1      21.120  11.050   8.960  1.00  0.00            
ATOM    143  H66 BCD     1      23.510  10.050   9.480  1.00  0.00            
ATOM    144  H67 BCD     1      25.100  12.130   7.960  1.00  0.00            
ATOM    145  H68 BCD     1      26.870  11.580   9.220  1.00  0.00            
ATOM    146  H69 BCD     1      25.630  11.910  10.390  1.00  0.00            
ATOM    147  H70 BCD     1      26.290  10.030  11.160  1.00  0.00            
ATOM    148  C1  AB5     2      23.060  15.130   7.270  1.00  0.00            
ATOM    149  C2  AB5     2      22.660  16.330   7.800  1.00  0.00            
ATOM    150  C3  AB5     2      22.280  17.390   6.970  1.00  0.00            
ATOM    151  C4  AB5     2      21.960  18.650   7.510  1.00  0.00            
ATOM    152  C5  AB5     2      21.560  19.720   6.660  1.00  0.00            
ATOM    153  C6  AB5     2      21.570  19.610   5.250  1.00  0.00            
ATOM    154  C7  AB5     2      21.300  20.710   4.390  1.00  0.00            
ATOM    155  C8  AB5     2      21.280  20.540   2.940  1.00  0.00            
ATOM    156  C9  AB5     2      21.630  19.260   2.480  1.00  0.00            
ATOM    157  C10 AB5     2      21.940  18.210   3.300  1.00  0.00            
ATOM    158  C11 AB5     2      22.360  16.970   2.780  1.00  0.00            
ATOM    159  C12 AB5     2      22.750  15.930   3.650  1.00  0.00            
ATOM    160  C13 AB5     2      22.740  16.050   5.000  1.00  0.00            
ATOM    161  C14 AB5     2      23.080  14.980   5.870  1.00  0.00            
ATOM    162  C15 AB5     2      22.300  17.260   5.570  1.00  0.00            
ATOM    163  C16 AB5     2      21.960  18.330   4.700  1.00  0.00            
ATOM    164  H1  AB5     2      23.330  14.360   7.980  1.00  0.00            
ATOM    165  H2  AB5     2      22.570  16.350   8.890  1.00  0.00            
ATOM    166  H3  AB5     2      22.070  18.760   8.590  1.00  0.00            
ATOM    167  H4  AB5     2      21.310  20.650   7.150  1.00  0.00            
ATOM    168  H5  AB5     2      21.070  21.670   4.850  1.00  0.00            
ATOM    169  H6  AB5     2      21.080  21.450   2.390  1.00  0.00            
ATOM    170  H7  AB5     2      21.720  19.130   1.400  1.00  0.00            
ATOM    171  H8  AB5     2      22.190  16.690   1.750  1.00  0.00            
ATOM    172  H9  AB5     2      23.070  15.010   3.170  1.00  0.00            
ATOM    173  H10 AB5     2      23.510  14.120   5.370  1.00  0.00            
TER
ENDMDL
MODEL        1
ATOM      1  C1  BCD     1      35.070  -1.120  11.180  1.00  0.00            
ATOM      2  O1  BCD     1      34.940   0.280  11.560  1.00  0.00            
ATOM      3  C2  BCD     1      34.340  -1.440   9.850  1.00  0.00            
ATOM      4  O2  BCD     1      34.830  -0.640   8.760  1.00  0.00            
ATOM      5  C3  BCD     1      32.750  -1.290  10.080  1.00  0.00            
ATOM      6  O3  BCD     1      31.920  -1.660   8.990  1.00  0.00            
ATOM      7  C4  BCD     1      32.330  -2.000  11.370  1.00  0.00            
ATOM      8  C5  BCD     1      33.170  -1.650  12.600  1.00  0.00            
ATOM      9  O4  BCD     1      34.570  -1.960  12.230  1.00  0.00            
ATOM     10  C6  BCD     1      32.730  -2.350  13.910  1.00  0.00            
ATOM     11  O5  BCD     1      33.530  -2.050  15.050  1.00  0.00            
ATOM     12  H1  BCD     1      36.130  -1.400  11.080  1.00  0.00            
ATOM     13  H2  BCD     1      34.520  -2.490   9.600  1.00  0.00            
ATOM     14  H3  BCD     1      35.010   0.200   9.180  1.00  0.00            
ATOM     15  H4  BCD     1      32.610  -0.210  10.170  1.00  0.00            
ATOM     16  H5  BCD     1      32.090  -1.160   8.190  1.00  0.00            
ATOM     17  H6  BCD     1      32.270  -3.070  11.140  1.00  0.00            
ATOM     18  H7  BCD     1      33.030  -0.570  12.730  1.00  0.00            
ATOM     19  H8  BCD     1      31.700  -2.070  14.170  1.00  0.00            
ATOM     20  H9  BCD     1      32.630  -3.420  13.680  1.00  0.00            
ATOM     21  H10 BCD     1      33.510  -2.840  15.600  1.00  0.00            
ATOM     22  C7  BCD     1      37.100   3.730  12.470  1.00  0.00            
ATOM     23  O6  BCD     1      35.820   4.240  13.010  1.00  0.00            
ATOM     24  C8  BCD     1      36.990   3.390  10.990  1.00  0.00            
ATOM     25  O7  BCD     1      36.870   4.590  10.240  1.00  0.00            
ATOM     26  C9  BCD     1      35.870   2.370  10.770  1.00  0.00            
ATOM     27  O8  BCD     1      35.810   1.950   9.370  1.00  0.00            
ATOM     28  C10 BCD     1      36.150   1.090  11.680  1.00  0.00            
ATOM     29  C11 BCD     1      36.420   1.430  13.090  1.00  0.00            
ATOM     30  O9  BCD     1      37.400   2.430  13.130  1.00  0.00            
ATOM     31  C12 BCD     1      36.900   0.190  13.850  1.00  0.00            
ATOM     32  O10 BCD     1      36.890   0.550  15.260  1.00  0.00            
ATOM     33  H11 BCD     1      37.980   4.380  12.600  1.00  0.00            
ATOM     34  H12 BCD     1      37.920   2.910  10.660  1.00  0.00            
ATOM     35  H13 BCD     1      35.970   4.860  10.440  1.00  0.00            
ATOM     36  H14 BCD     1      34.910   2.730  11.150  1.00  0.00            
ATOM     37  H15 BCD     1      35.310   2.600   8.870  1.00  0.00            
ATOM     38  H16 BCD     1      37.010   0.550  11.290  1.00  0.00            
ATOM     39  H17 BCD     1      35.490   1.860  13.470  1.00  0.00            
ATOM     40  H18 BCD     1      36.210  -0.650  13.710  1.00  0.00            
ATOM     41  H19 BCD     1      37.860  -0.200  13.500  1.00  0.00            
ATOM     42  H20 BCD     1      37.240  -0.240  15.690  1.00  0.00            
ATOM     43  C13 BCD     1      34.790   7.390  15.570  1.00  0.00            
ATOM     44  O11 BCD     1      33.430   7.330  15.140  1.00  0.00            
ATOM     45  C14 BCD     1      35.610   7.720  14.400  1.00  0.00            
ATOM     46  O12 BCD     1      35.200   9.010  13.880  1.00  0.00            
ATOM     47  C15 BCD     1      35.600   6.610  13.300  1.00  0.00            
ATOM     48  O13 BCD     1      36.430   6.860  12.120  1.00  0.00            
ATOM     49  C16 BCD     1      35.970   5.310  13.920  1.00  0.00            
ATOM     50  C17 BCD     1      35.110   5.010  15.190  1.00  0.00            
ATOM     51  O14 BCD     1      35.140   6.090  16.120  1.00  0.00            
ATOM     52  C18 BCD     1      35.740   3.840  16.020  1.00  0.00            
ATOM     53  O15 BCD     1      34.970   3.780  17.270  1.00  0.00            
ATOM     54  H21 BCD     1      34.970   8.160  16.330  1.00  0.00            
ATOM     55  H22 BCD     1      36.640   7.760  14.780  1.00  0.00            
ATOM     56  H23 BCD     1      35.920   9.230  13.280  1.00  0.00            
ATOM     57  H24 BCD     1      34.540   6.550  13.020  1.00  0.00            
ATOM     58  H25 BCD     1      35.940   6.890  11.300  1.00  0.00            
ATOM     59  H26 BCD     1      37.030   5.400  14.170  1.00  0.00            
ATOM     60  H27 BCD     1      34.050   4.770  15.040  1.00  0.00            
ATOM     61  H28 BCD     1      35.590   2.880  15.520  1.00  0.00            
ATOM     62  H29 BCD     1      36.820   3.940  16.150  1.00  0.00            
ATOM     63  H30 BCD     1      35.010   4.700  17.550  1.00  0.00            
ATOM     64  C19 BCD     1      29.560   8.560  15.980  1.00  0.00            
ATOM     65  O16 BCD     1      29.180   7.550  14.990  1.00  0.00            
ATOM     66  C20 BCD     1      30.490   9.620  15.420  1.00  0.00            
ATOM     67  O17 BCD     1      29.750  10.350  14.420  1.00  0.00            
ATOM     68  C21 BCD     1      31.760   8.980  14.790  1.00  0.00            
ATOM     69  O18 BCD     1      32.720   9.930  14.260  1.00  0.00            
ATOM     70  C22 BCD     1      32.480   8.160  15.890  1.00  0.00            
ATOM     71  C23 BCD     1      31.500   7.180  16.550  1.00  0.00            
ATOM     72  O19 BCD     1      30.290   7.850  17.020  1.00  0.00            
ATOM     73  C24 BCD     1      32.090   6.440  17.700  1.00  0.00            
ATOM     74  O20 BCD     1      32.600   7.350  18.690  1.00  0.00            
ATOM     75  H31 BCD     1      28.640   8.920  16.460  1.00  0.00            
ATOM     76  H32 BCD     1      30.820  10.280  16.240  1.00  0.00            
ATOM     77  H33 BCD     1      29.620  11.250  14.750  1.00  0.00            
ATOM     78  H34 BCD     1      31.420   8.320  13.980  1.00  0.00            
ATOM     79  H35 BCD     1      33.600   9.550  14.300  1.00  0.00            
ATOM     80  H36 BCD     1      32.960   8.860  16.590  1.00  0.00            
ATOM     81  H37 BCD     1      31.240   6.440  15.790  1.00  0.00            
ATOM     82  H38 BCD     1      31.270   5.850  18.140  1.00  0.00            
ATOM     83  H39 BCD     1      32.830   5.760  17.270  1.00  0.00            
ATOM     84  H40 BCD     1      31.800   7.760  19.040  1.00  0.00            
ATOM     85  C25 BCD     1      26.170   6.460  12.210  1.00  0.00            
ATOM     86  O21 BCD     1      26.960   5.270  11.950  1.00  0.00            
ATOM     87  C26 BCD     1      27.070   7.670  11.800  1.00  0.00            
ATOM     88  O22 BCD     1      27.320   7.470  10.420  1.00  0.00            
ATOM     89  C27 BCD     1      28.320   7.680  12.660  1.00  0.00            
ATOM     90  O23 BCD     1      29.060   8.850  12.290  1.00  0.00            
ATOM     91  C28 BCD     1      27.970   7.740  14.170  1.00  0.00            
ATOM     92  C29 BCD     1      26.970   6.610  14.540  1.00  0.00            
ATOM     93  O24 BCD     1      25.870   6.580  13.690  1.00  0.00            
ATOM     94  C30 BCD     1      26.480   6.740  15.900  1.00  0.00            
ATOM     95  O25 BCD     1      25.750   7.900  16.080  1.00  0.00            
ATOM     96  H41 BCD     1      25.220   6.440  11.680  1.00  0.00            
ATOM     97  H42 BCD     1      26.580   8.640  11.940  1.00  0.00            
ATOM     98  H43 BCD     1      28.150   7.940  10.330  1.00  0.00            
ATOM     99  H44 BCD     1      28.890   6.770  12.460  1.00  0.00            
ATOM    100  H45 BCD     1      29.430   9.290  13.070  1.00  0.00            
ATOM    101  H46 BCD     1      27.440   8.670  14.420  1.00  0.00            
ATOM    102  H47 BCD     1      27.540   5.680  14.590  1.00  0.00            
ATOM    103  H48 BCD     1      25.840   5.860  16.040  1.00  0.00            
ATOM    104  H49 BCD     1      27.300   6.770  16.630  1.00  0.00            
ATOM    105  H50 BCD     1      25.100   7.960  15.370  1.00  0.00            
ATOM    106  C31 BCD     1      26.380   1.440  10.760  1.00  0.00            
ATOM    107  O26 BCD     1      27.650   1.160  11.160  1.00  0.00            
ATOM    108  C32 BCD     1      26.320   2.420   9.590  1.00  0.00            
ATOM    109  O27 BCD     1      27.000   1.900   8.420  1.00  0.00            
ATOM    110  C33 BCD     1      26.950   3.710  10.160  1.00  0.00            
ATOM    111  C34 BCD     1      26.240   4.170  11.420  1.00  0.00            
ATOM    112  C35 BCD     1      26.140   3.110  12.450  1.00  0.00            
ATOM    113  O28 BCD     1      25.630   1.880  11.840  1.00  0.00            
ATOM    114  C36 BCD     1      25.260   3.470  13.590  1.00  0.00            
ATOM    115  O29 BCD     1      25.000   2.340  14.500  1.00  0.00            
ATOM    116  O30 BCD     1      26.880   4.800   9.150  1.00  0.00            
ATOM    117  H51 BCD     1      25.870   0.550  10.380  1.00  0.00            
ATOM    118  H52 BCD     1      25.270   2.650   9.360  1.00  0.00            
ATOM    119  H53 BCD     1      26.700   2.350   7.630  1.00  0.00            
ATOM    120  H54 BCD     1      28.030   3.610  10.350  1.00  0.00            
ATOM    121  H55 BCD     1      27.210   5.590   9.580  1.00  0.00            
ATOM    122  H56 BCD     1      25.220   4.380  11.060  1.00  0.00            
ATOM    123  H57 BCD     1      27.180   2.920  12.760  1.00  0.00            
ATOM    124  H58 BCD     1      25.800   4.250  14.140  1.00  0.00            
ATOM    125  H59 BCD     1      24.260   3.820  13.280  1.00  0.00            
ATOM    126  H60 BCD     1      24.480   2.810  15.170  1.00  0.00            
ATOM    127  C37 BCD     1      29.850  -2.170  11.850  1.00  0.00            
ATOM    128  O31 BCD     1      31.050  -1.390  11.690  1.00  0.00            
ATOM    129  C38 BCD     1      28.960  -2.150  10.640  1.00  0.00            
ATOM    130  O32 BCD     1      29.620  -2.880   9.570  1.00  0.00            
ATOM    131  C39 BCD     1      28.520  -0.780  10.290  1.00  0.00            
ATOM    132  O33 BCD     1      27.650  -0.770   9.140  1.00  0.00            
ATOM    133  C40 BCD     1      27.870  -0.160  11.520  1.00  0.00            
ATOM    134  C41 BCD     1      28.760  -0.260  12.850  1.00  0.00            
ATOM    135  O34 BCD     1      29.160  -1.670  12.980  1.00  0.00            
ATOM    136  C42 BCD     1      27.990   0.130  14.110  1.00  0.00            
ATOM    137  O35 BCD     1      26.570  -0.220  14.130  1.00  0.00            
ATOM    138  H61 BCD     1      30.210  -3.160  12.160  1.00  0.00            
ATOM    139  H62 BCD     1      28.050  -2.710  10.910  1.00  0.00            
ATOM    140  H63 BCD     1      30.500  -2.500   9.520  1.00  0.00            
ATOM    141  H64 BCD     1      29.440  -0.240  10.040  1.00  0.00            
ATOM    142  H65 BCD     1      27.640   0.160   8.890  1.00  0.00            
ATOM    143  H66 BCD     1      26.940  -0.700  11.700  1.00  0.00            
ATOM    144  H67 BCD     1      29.640   0.390  12.710  1.00  0.00            
ATOM    145  H68 BCD     1      28.490  -0.280  14.990  1.00  0.00            
ATOM    146  H69 BCD     1      28.020   1.220  14.210  1.00  0.00            
ATOM    147  H70 BCD     1      26.130   0.370  13.500  1.00  0.00            
ATOM    148  C1  AB5     2      29.790   7.300   7.420  1.00  0.00            
ATOM    149  C2  AB5     2      29.610   5.900   7.200  1.00  0.00            
ATOM    150  C3  AB5     2      30.000   4.960   8.160  1.00  0.00            
ATOM    151  C4  AB5     2      29.970   3.510   7.950  1.00  0.00            
ATOM    152  C5  AB5     2      30.440   2.650   8.930  1.00  0.00            
ATOM    153  C6  AB5     2      30.970   3.120  10.120  1.00  0.00            
ATOM    154  C7  AB5     2      31.470   2.190  11.070  1.00  0.00            
ATOM    155  C8  AB5     2      32.160   2.630  12.210  1.00  0.00            
ATOM    156  C9  AB5     2      32.240   4.000  12.480  1.00  0.00            
ATOM    157  C10 AB5     2      31.730   4.900  11.530  1.00  0.00            
ATOM    158  C11 AB5     2      31.840   6.280  11.780  1.00  0.00            
ATOM    159  C12 AB5     2      31.320   7.170  10.840  1.00  0.00            
ATOM    160  C13 AB5     2      30.820   6.780   9.630  1.00  0.00            
ATOM    161  C14 AB5     2      30.320   7.740   8.680  1.00  0.00            
ATOM    162  C15 AB5     2      30.590   5.380   9.370  1.00  0.00            
ATOM    163  C16 AB5     2      31.060   4.480  10.370  1.00  0.00            
ATOM    164  H1  AB5     2      29.510   8.000   6.640  1.00  0.00            
ATOM    165  H2  AB5     2      29.380   5.560   6.200  1.00  0.00            
ATOM    166  H3  AB5     2      29.500   3.130   7.040  1.00  0.00            
ATOM    167  H4  AB5     2      30.470   1.570   8.800  1.00  0.00            
ATOM    168  H5  AB5     2      31.360   1.120  10.990  1.00  0.00            
ATOM    169  H6  AB5     2      32.400   1.920  12.990  1.00  0.00            
ATOM    170  H7  AB5     2      32.750   4.400  13.360  1.00  0.00            
ATOM    171  H8  AB5     2      32.270   6.650  12.710  1.00  0.00            
ATOM    172  H9  AB5     2      31.330   8.250  11.000  1.00  0.00            
ATOM    173  H10 AB5     2      30.340   8.810   8.850  1.00  0.00            
TER
ENDMDL
MODEL        1
ATOM      1  C1  BCD     1      28.440  -2.530   6.020  1.00  0.00            
ATOM      2  O1  BCD     1      27.900  -1.310   6.410  1.00  0.00            
ATOM      3  C2  BCD     1      27.700  -3.690   6.730  1.00  0.00            
ATOM      4  O2  BCD     1      26.240  -3.620   6.560  1.00  0.00            
ATOM      5  C3  BCD     1      27.960  -3.690   8.260  1.00  0.00            
ATOM      6  O3  BCD     1      27.450  -4.830   9.030  1.00  0.00            
ATOM      7  C4  BCD     1      29.500  -3.650   8.460  1.00  0.00            
ATOM      8  C5  BCD     1      30.190  -2.550   7.690  1.00  0.00            
ATOM      9  O4  BCD     1      29.840  -2.570   6.240  1.00  0.00            
ATOM     10  C6  BCD     1      31.700  -2.850   7.840  1.00  0.00            
ATOM     11  O5  BCD     1      32.080  -4.190   7.310  1.00  0.00            
ATOM     12  H1  BCD     1      28.260  -2.600   4.940  1.00  0.00            
ATOM     13  H2  BCD     1      28.090  -4.620   6.290  1.00  0.00            
ATOM     14  H3  BCD     1      25.890  -2.780   6.870  1.00  0.00            
ATOM     15  H4  BCD     1      27.570  -2.720   8.580  1.00  0.00            
ATOM     16  H5  BCD     1      27.730  -4.800   9.950  1.00  0.00            
ATOM     17  H6  BCD     1      29.940  -4.650   8.340  1.00  0.00            
ATOM     18  H7  BCD     1      29.900  -1.550   8.020  1.00  0.00            
ATOM     19  H8  BCD     1      32.230  -2.080   7.260  1.00  0.00            
ATOM     20  H9  BCD     1      31.920  -2.710   8.910  1.00  0.00            
ATOM     21  H10 BCD     1      33.040  -4.180   7.180  1.00  0.00            
ATOM     22  C7  BCD     1      26.070   2.050   5.410  1.00  0.00            
ATOM     23  O6  BCD     1      26.890   2.700   6.440  1.00  0.00            
ATOM     24  C8  BCD     1      25.100   1.000   5.920  1.00  0.00            
ATOM     25  O7  BCD     1      24.320   1.570   6.990  1.00  0.00            
ATOM     26  C9  BCD     1      25.890  -0.140   6.520  1.00  0.00            
ATOM     27  O8  BCD     1      25.070  -1.210   7.020  1.00  0.00            
ATOM     28  C10 BCD     1      27.000  -0.700   5.580  1.00  0.00            
ATOM     29  C11 BCD     1      27.810   0.420   4.860  1.00  0.00            
ATOM     30  O9  BCD     1      26.850   1.420   4.400  1.00  0.00            
ATOM     31  C12 BCD     1      28.670   0.030   3.710  1.00  0.00            
ATOM     32  O10 BCD     1      27.810  -0.660   2.750  1.00  0.00            
ATOM     33  H11 BCD     1      25.470   2.730   4.810  1.00  0.00            
ATOM     34  H12 BCD     1      24.370   0.700   5.150  1.00  0.00            
ATOM     35  H13 BCD     1      23.660   0.900   7.170  1.00  0.00            
ATOM     36  H14 BCD     1      26.360   0.320   7.400  1.00  0.00            
ATOM     37  H15 BCD     1      24.450  -0.930   7.700  1.00  0.00            
ATOM     38  H16 BCD     1      26.570  -1.420   4.880  1.00  0.00            
ATOM     39  H17 BCD     1      28.510   0.880   5.560  1.00  0.00            
ATOM     40  H18 BCD     1      29.060   0.990   3.340  1.00  0.00            
ATOM     41  H19 BCD     1      29.480  -0.660   3.980  1.00  0.00            
ATOM     42  H20 BCD     1      28.380  -0.940   2.030  1.00  0.00            
ATOM     43  C13 BCD     1      27.800   6.660   7.500  1.00  0.00            
ATOM     44  O11 BCD     1      28.450   6.260   8.580  1.00  0.00            
ATOM     45  C14 BCD     1      26.330   6.210   7.590  1.00  0.00            
ATOM     46  O12 BCD     1      25.750   6.710   8.810  1.00  0.00            
ATOM     47  C15 BCD     1      26.140   4.700   7.410  1.00  0.00            
ATOM     48  O13 BCD     1      24.840   4.270   7.180  1.00  0.00            
ATOM     49  C16 BCD     1      26.950   4.150   6.260  1.00  0.00            
ATOM     50  C17 BCD     1      28.370   4.670   6.320  1.00  0.00            
ATOM     51  O14 BCD     1      28.440   6.070   6.330  1.00  0.00            
ATOM     52  C18 BCD     1      29.140   4.060   5.100  1.00  0.00            
ATOM     53  O15 BCD     1      28.490   4.410   3.870  1.00  0.00            
ATOM     54  H21 BCD     1      27.840   7.750   7.410  1.00  0.00            
ATOM     55  H22 BCD     1      25.920   6.680   6.690  1.00  0.00            
ATOM     56  H23 BCD     1      24.890   7.010   8.510  1.00  0.00            
ATOM     57  H24 BCD     1      26.600   4.200   8.280  1.00  0.00            
ATOM     58  H25 BCD     1      24.910   3.320   7.300  1.00  0.00            
ATOM     59  H26 BCD     1      26.530   4.440   5.280  1.00  0.00            
ATOM     60  H27 BCD     1      28.840   4.080   7.110  1.00  0.00            
ATOM     61  H28 BCD     1      30.190   4.360   5.010  1.00  0.00            
ATOM     62  H29 BCD     1      29.080   2.960   5.170  1.00  0.00            
ATOM     63  H30 BCD     1      27.740   4.990   4.020  1.00  0.00            
ATOM     64  C19 BCD     1      30.860   7.500  11.580  1.00  0.00            
ATOM     65  O16 BCD     1      30.470   6.310  12.210  1.00  0.00            
ATOM     66  C20 BCD     1      29.720   8.460  11.340  1.00  0.00            
ATOM     67  O17 BCD     1      29.240   8.940  12.540  1.00  0.00            
ATOM     68  C21 BCD     1      28.670   7.770  10.470  1.00  0.00            
ATOM     69  O18 BCD     1      27.610   8.720  10.140  1.00  0.00            
ATOM     70  C22 BCD     1      29.360   7.170   9.230  1.00  0.00            
ATOM     71  C23 BCD     1      30.630   6.410   9.520  1.00  0.00            
ATOM     72  O19 BCD     1      31.380   7.210  10.350  1.00  0.00            
ATOM     73  C24 BCD     1      31.280   6.110   8.230  1.00  0.00            
ATOM     74  O20 BCD     1      32.460   5.340   8.320  1.00  0.00            
ATOM     75  H31 BCD     1      31.600   7.980  12.230  1.00  0.00            
ATOM     76  H32 BCD     1      29.980   9.330  10.730  1.00  0.00            
ATOM     77  H33 BCD     1      28.590   8.320  12.900  1.00  0.00            
ATOM     78  H34 BCD     1      28.250   6.890  10.970  1.00  0.00            
ATOM     79  H35 BCD     1      26.760   8.340   9.890  1.00  0.00            
ATOM     80  H36 BCD     1      29.650   8.050   8.630  1.00  0.00            
ATOM     81  H37 BCD     1      30.320   5.490  10.020  1.00  0.00            
ATOM     82  H38 BCD     1      30.550   5.530   7.650  1.00  0.00            
ATOM     83  H39 BCD     1      31.380   7.050   7.670  1.00  0.00            
ATOM     84  H40 BCD     1      32.640   5.140   9.240  1.00  0.00            
ATOM     85  C25 BCD     1      31.160   3.930  15.510  1.00  0.00            
ATOM     86  O21 BCD     1      30.710   2.830  14.740  1.00  0.00            
ATOM     87  C26 BCD     1      29.920   4.840  15.580  1.00  0.00            
ATOM     88  O22 BCD     1      28.880   4.070  16.250  1.00  0.00            
ATOM     89  C27 BCD     1      29.590   5.470  14.240  1.00  0.00            
ATOM     90  O23 BCD     1      28.510   6.520  14.240  1.00  0.00            
ATOM     91  C28 BCD     1      30.850   6.130  13.560  1.00  0.00            
ATOM     92  C29 BCD     1      32.040   5.220  13.720  1.00  0.00            
ATOM     93  O24 BCD     1      32.150   4.830  15.030  1.00  0.00            
ATOM     94  C30 BCD     1      33.350   5.970  13.310  1.00  0.00            
ATOM     95  O25 BCD     1      33.620   7.040  14.270  1.00  0.00            
ATOM     96  H41 BCD     1      31.440   3.780  16.560  1.00  0.00            
ATOM     97  H42 BCD     1      30.120   5.720  16.210  1.00  0.00            
ATOM     98  H43 BCD     1      28.120   4.640  16.090  1.00  0.00            
ATOM     99  H44 BCD     1      29.250   4.680  13.560  1.00  0.00            
ATOM    100  H45 BCD     1      27.640   6.120  14.260  1.00  0.00            
ATOM    101  H46 BCD     1      30.930   7.050  14.160  1.00  0.00            
ATOM    102  H47 BCD     1      31.890   4.250  13.240  1.00  0.00            
ATOM    103  H48 BCD     1      34.200   5.280  13.260  1.00  0.00            
ATOM    104  H49 BCD     1      33.210   6.480  12.340  1.00  0.00            
ATOM    105  H50 BCD     1      33.470   6.680  15.150  1.00  0.00            
ATOM    106  C31 BCD     1      30.830  -1.350  15.010  1.00  0.00            
ATOM    107  O26 BCD     1      30.540  -1.420  13.630  1.00  0.00            
ATOM    108  C32 BCD     1      29.660  -0.630  15.770  1.00  0.00            
ATOM    109  O27 BCD     1      28.420  -1.260  15.550  1.00  0.00            
ATOM    110  C33 BCD     1      29.470   0.830  15.330  1.00  0.00            
ATOM    111  C34 BCD     1      30.790   1.550  15.460  1.00  0.00            
ATOM    112  C35 BCD     1      31.960   0.810  14.750  1.00  0.00            
ATOM    113  O28 BCD     1      32.000  -0.570  15.170  1.00  0.00            
ATOM    114  C36 BCD     1      33.260   1.440  15.050  1.00  0.00            
ATOM    115  O29 BCD     1      33.510   1.390  16.440  1.00  0.00            
ATOM    116  O30 BCD     1      28.440   1.460  16.170  1.00  0.00            
ATOM    117  H51 BCD     1      31.010  -2.300  15.520  1.00  0.00            
ATOM    118  H52 BCD     1      29.810  -0.590  16.860  1.00  0.00            
ATOM    119  H53 BCD     1      27.780  -0.560  15.730  1.00  0.00            
ATOM    120  H54 BCD     1      29.230   0.790  14.260  1.00  0.00            
ATOM    121  H55 BCD     1      28.570   2.410  16.060  1.00  0.00            
ATOM    122  H56 BCD     1      31.060   1.730  16.510  1.00  0.00            
ATOM    123  H57 BCD     1      31.840   0.850  13.660  1.00  0.00            
ATOM    124  H58 BCD     1      34.090   0.980  14.500  1.00  0.00            
ATOM    125  H59 BCD     1      33.230   2.510  14.780  1.00  0.00            
ATOM    126  H60 BCD     1      33.520   0.460  16.690  1.00  0.00            
ATOM    127  C37 BCD     1      30.340  -4.300  10.680  1.00  0.00            
ATOM    128  O31 BCD     1      29.690  -3.380   9.880  1.00  0.00            
ATOM    129  C38 BCD     1      29.500  -4.570  11.930  1.00  0.00            
ATOM    130  O32 BCD     1      28.170  -5.070  11.570  1.00  0.00            
ATOM    131  C39 BCD     1      29.320  -3.300  12.710  1.00  0.00            
ATOM    132  O33 BCD     1      28.590  -3.460  13.910  1.00  0.00            
ATOM    133  C40 BCD     1      30.680  -2.670  13.000  1.00  0.00            
ATOM    134  C41 BCD     1      31.570  -2.520  11.750  1.00  0.00            
ATOM    135  O34 BCD     1      31.580  -3.770  11.030  1.00  0.00            
ATOM    136  C42 BCD     1      33.010  -2.090  12.120  1.00  0.00            
ATOM    137  O35 BCD     1      33.510  -3.020  13.120  1.00  0.00            
ATOM    138  H61 BCD     1      30.500  -5.270  10.190  1.00  0.00            
ATOM    139  H62 BCD     1      30.080  -5.250  12.570  1.00  0.00            
ATOM    140  H63 BCD     1      27.730  -5.310  12.390  1.00  0.00            
ATOM    141  H64 BCD     1      28.740  -2.570  12.130  1.00  0.00            
ATOM    142  H65 BCD     1      28.500  -2.640  14.400  1.00  0.00            
ATOM    143  H66 BCD     1      31.110  -3.360  13.750  1.00  0.00            
ATOM    144  H67 BCD     1      31.200  -1.700  11.120  1.00  0.00            
ATOM    145  H68 BCD     1      33.690  -2.040  11.260  1.00  0.00            
ATOM    146  H69 BCD     1      32.950  -1.050  12.470  1.00  0.00            
ATOM    147  H70 BCD     1      33.320  -3.870  12.730  1.00  0.00            
ATOM    148  C1  AB5     2      25.220  -1.190  14.580  1.00  0.00            
ATOM    149  C2  AB5     2      25.590  -1.720  13.350  1.00  0.00            
ATOM    150  C3  AB5     2      26.220  -0.920  12.400  1.00  0.00            
ATOM    151  C4  AB5     2      26.860  -1.520  11.280  1.00  0.00            
ATOM    152  C5  AB5     2      27.510  -0.640  10.320  1.00  0.00            
ATOM    153  C6  AB5     2      27.480   0.750  10.560  1.00  0.00            
ATOM    154  C7  AB5     2      28.140   1.530   9.600  1.00  0.00            
ATOM    155  C8  AB5     2      28.240   2.920   9.810  1.00  0.00            
ATOM    156  C9  AB5     2      27.820   3.530  11.040  1.00  0.00            
ATOM    157  C10 AB5     2      27.090   2.720  11.910  1.00  0.00            
ATOM    158  C11 AB5     2      26.460   3.270  13.000  1.00  0.00            
ATOM    159  C12 AB5     2      25.840   2.470  13.980  1.00  0.00            
ATOM    160  C13 AB5     2      25.900   1.040  13.840  1.00  0.00            
ATOM    161  C14 AB5     2      25.400   0.180  14.870  1.00  0.00            
ATOM    162  C15 AB5     2      26.330   0.480  12.650  1.00  0.00            
ATOM    163  C16 AB5     2      26.960   1.350  11.750  1.00  0.00            
ATOM    164  H1  AB5     2      24.780  -1.790  15.370  1.00  0.00            
ATOM    165  H2  AB5     2      25.520  -2.800  13.280  1.00  0.00            
ATOM    166  H3  AB5     2      26.780  -2.570  11.040  1.00  0.00            
ATOM    167  H4  AB5     2      28.110  -0.960   9.470  1.00  0.00            
ATOM    168  H5  AB5     2      28.410   1.160   8.620  1.00  0.00            
ATOM    169  H6  AB5     2      28.690   3.550   9.050  1.00  0.00            
ATOM    170  H7  AB5     2      27.850   4.600  11.170  1.00  0.00            
ATOM    171  H8  AB5     2      26.390   4.350  13.080  1.00  0.00            
ATOM    172  H9  AB5     2      25.460   2.890  14.910  1.00  0.00            
ATOM    173  H10 AB5     2      25.120   0.630  15.820  1.00  0.00            
TER
ENDMDL
MODEL        1
ATOM      1  C1  BCD     1      28.750  19.650  34.960  1.00  0.00            
ATOM      2  O1  BCD     1      28.190  19.480  36.280  1.00  0.00            
ATOM      3  C2  BCD     1      28.890  18.270  34.200  1.00  0.00            
ATOM      4  O2  BCD     1      27.620  17.570  34.140  1.00  0.00            
ATOM      5  C3  BCD     1      30.040  17.390  34.730  1.00  0.00            
ATOM      6  O3  BCD     1      30.390  16.290  33.910  1.00  0.00            
ATOM      7  C4  BCD     1      31.320  18.260  34.830  1.00  0.00            
ATOM      8  C5  BCD     1      31.020  19.610  35.580  1.00  0.00            
ATOM      9  O4  BCD     1      30.000  20.360  34.950  1.00  0.00            
ATOM     10  C6  BCD     1      32.310  20.500  35.650  1.00  0.00            
ATOM     11  O5  BCD     1      32.890  20.800  34.400  1.00  0.00            
ATOM     12  H1  BCD     1      28.150  20.330  34.360  1.00  0.00            
ATOM     13  H2  BCD     1      29.170  18.490  33.170  1.00  0.00            
ATOM     14  H3  BCD     1      27.640  16.860  33.500  1.00  0.00            
ATOM     15  H4  BCD     1      29.820  17.090  35.760  1.00  0.00            
ATOM     16  H5  BCD     1      31.040  15.820  34.430  1.00  0.00            
ATOM     17  H6  BCD     1      31.460  18.400  33.750  1.00  0.00            
ATOM     18  H7  BCD     1      30.630  19.360  36.580  1.00  0.00            
ATOM     19  H8  BCD     1      31.970  21.430  36.120  1.00  0.00            
ATOM     20  H9  BCD     1      32.950  20.040  36.410  1.00  0.00            
ATOM     21  H10 BCD     1      33.830  20.980  34.440  1.00  0.00            
ATOM     22  C7  BCD     1      24.910  20.660  38.300  1.00  0.00            
ATOM     23  O6  BCD     1      24.830  19.400  38.890  1.00  0.00            
ATOM     24  C8  BCD     1      24.750  20.530  36.750  1.00  0.00            
ATOM     25  O7  BCD     1      23.490  19.770  36.630  1.00  0.00            
ATOM     26  C9  BCD     1      25.850  19.600  36.220  1.00  0.00            
ATOM     27  O8  BCD     1      25.790  19.350  34.840  1.00  0.00            
ATOM     28  C10 BCD     1      27.160  20.260  36.670  1.00  0.00            
ATOM     29  C11 BCD     1      27.250  20.530  38.180  1.00  0.00            
ATOM     30  O9  BCD     1      26.170  21.380  38.550  1.00  0.00            
ATOM     31  C12 BCD     1      28.570  21.040  38.640  1.00  0.00            
ATOM     32  O10 BCD     1      29.170  22.160  37.880  1.00  0.00            
ATOM     33  H11 BCD     1      24.160  21.310  38.780  1.00  0.00            
ATOM     34  H12 BCD     1      24.760  21.440  36.140  1.00  0.00            
ATOM     35  H13 BCD     1      23.470  19.070  37.280  1.00  0.00            
ATOM     36  H14 BCD     1      25.780  18.630  36.730  1.00  0.00            
ATOM     37  H15 BCD     1      26.500  18.790  34.490  1.00  0.00            
ATOM     38  H16 BCD     1      27.370  21.280  36.340  1.00  0.00            
ATOM     39  H17 BCD     1      27.220  19.550  38.670  1.00  0.00            
ATOM     40  H18 BCD     1      28.410  21.330  39.690  1.00  0.00            
ATOM     41  H19 BCD     1      29.330  20.250  38.650  1.00  0.00            
ATOM     42  H20 BCD     1      30.120  22.110  37.700  1.00  0.00            
ATOM     43  C13 BCD     1      24.060  17.550  42.550  1.00  0.00            
ATOM     44  O11 BCD     1      25.260  16.810  42.400  1.00  0.00            
ATOM     45  C14 BCD     1      23.150  17.230  41.320  1.00  0.00            
ATOM     46  O12 BCD     1      22.770  15.840  41.390  1.00  0.00            
ATOM     47  C15 BCD     1      23.790  17.670  39.980  1.00  0.00            
ATOM     48  O13 BCD     1      23.020  17.410  38.790  1.00  0.00            
ATOM     49  C16 BCD     1      24.130  19.170  40.070  1.00  0.00            
ATOM     50  C17 BCD     1      24.960  19.350  41.310  1.00  0.00            
ATOM     51  O14 BCD     1      24.280  18.900  42.450  1.00  0.00            
ATOM     52  C18 BCD     1      25.380  20.840  41.650  1.00  0.00            
ATOM     53  O15 BCD     1      24.300  21.690  42.010  1.00  0.00            
ATOM     54  H21 BCD     1      23.540  17.250  43.470  1.00  0.00            
ATOM     55  H22 BCD     1      22.220  17.750  41.570  1.00  0.00            
ATOM     56  H23 BCD     1      22.390  15.490  40.570  1.00  0.00            
ATOM     57  H24 BCD     1      24.770  17.200  39.840  1.00  0.00            
ATOM     58  H25 BCD     1      22.080  17.280  38.910  1.00  0.00            
ATOM     59  H26 BCD     1      23.210  19.770  40.090  1.00  0.00            
ATOM     60  H27 BCD     1      25.880  18.750  41.270  1.00  0.00            
ATOM     61  H28 BCD     1      26.090  20.760  42.480  1.00  0.00            
ATOM     62  H29 BCD     1      25.900  21.300  40.800  1.00  0.00            
ATOM     63  H30 BCD     1      24.020  21.440  42.900  1.00  0.00            
ATOM     64  C19 BCD     1      27.710  14.130  44.360  1.00  0.00            
ATOM     65  O16 BCD     1      28.810  14.160  43.370  1.00  0.00            
ATOM     66  C20 BCD     1      26.330  13.580  43.810  1.00  0.00            
ATOM     67  O17 BCD     1      26.560  12.260  43.250  1.00  0.00            
ATOM     68  C21 BCD     1      25.680  14.540  42.820  1.00  0.00            
ATOM     69  O18 BCD     1      24.310  14.140  42.430  1.00  0.00            
ATOM     70  C22 BCD     1      25.610  15.900  43.410  1.00  0.00            
ATOM     71  C23 BCD     1      26.930  16.410  43.960  1.00  0.00            
ATOM     72  O19 BCD     1      27.490  15.430  44.870  1.00  0.00            
ATOM     73  C24 BCD     1      26.810  17.760  44.780  1.00  0.00            
ATOM     74  O20 BCD     1      28.050  18.210  45.250  1.00  0.00            
ATOM     75  H31 BCD     1      28.020  13.470  45.180  1.00  0.00            
ATOM     76  H32 BCD     1      25.640  13.510  44.660  1.00  0.00            
ATOM     77  H33 BCD     1      25.780  12.110  42.710  1.00  0.00            
ATOM     78  H34 BCD     1      26.420  14.650  42.010  1.00  0.00            
ATOM     79  H35 BCD     1      23.840  14.870  42.020  1.00  0.00            
ATOM     80  H36 BCD     1      24.840  15.880  44.190  1.00  0.00            
ATOM     81  H37 BCD     1      27.590  16.550  43.100  1.00  0.00            
ATOM     82  H38 BCD     1      26.340  18.430  44.050  1.00  0.00            
ATOM     83  H39 BCD     1      26.130  17.700  45.630  1.00  0.00            
ATOM     84  H40 BCD     1      28.630  18.250  44.480  1.00  0.00            
ATOM     85  C25 BCD     1      32.770  12.820  42.930  1.00  0.00            
ATOM     86  O21 BCD     1      33.120  13.740  41.860  1.00  0.00            
ATOM     87  C26 BCD     1      31.700  11.850  42.610  1.00  0.00            
ATOM     88  O22 BCD     1      32.080  11.060  41.470  1.00  0.00            
ATOM     89  C27 BCD     1      30.260  12.570  42.500  1.00  0.00            
ATOM     90  O23 BCD     1      29.260  11.580  42.330  1.00  0.00            
ATOM     91  C28 BCD     1      29.990  13.450  43.640  1.00  0.00            
ATOM     92  C29 BCD     1      31.140  14.420  43.970  1.00  0.00            
ATOM     93  O24 BCD     1      32.340  13.600  44.080  1.00  0.00            
ATOM     94  C30 BCD     1      30.910  15.440  45.140  1.00  0.00            
ATOM     95  O25 BCD     1      31.950  16.410  45.060  1.00  0.00            
ATOM     96  H41 BCD     1      33.700  12.280  43.140  1.00  0.00            
ATOM     97  H42 BCD     1      31.650  11.170  43.470  1.00  0.00            
ATOM     98  H43 BCD     1      31.410  10.400  41.230  1.00  0.00            
ATOM     99  H44 BCD     1      30.300  13.210  41.610  1.00  0.00            
ATOM    100  H45 BCD     1      28.470  12.080  42.080  1.00  0.00            
ATOM    101  H46 BCD     1      29.770  12.860  44.540  1.00  0.00            
ATOM    102  H47 BCD     1      31.240  15.020  43.050  1.00  0.00            
ATOM    103  H48 BCD     1      29.940  15.950  45.110  1.00  0.00            
ATOM    104  H49 BCD     1      31.050  14.930  46.110  1.00  0.00            
ATOM    105  H50 BCD     1      31.650  17.280  45.340  1.00  0.00            
ATOM    106  C31 BCD     1      35.860  14.740  38.970  1.00  0.00            
ATOM    107  O26 BCD     1      34.730  15.120  38.270  1.00  0.00            
ATOM    108  C32 BCD     1      35.770  13.250  39.290  1.00  0.00            
ATOM    109  O27 BCD     1      35.820  12.560  38.050  1.00  0.00            
ATOM    110  C33 BCD     1      34.470  12.940  40.110  1.00  0.00            
ATOM    111  C34 BCD     1      34.400  13.830  41.410  1.00  0.00            
ATOM    112  C35 BCD     1      34.680  15.260  41.110  1.00  0.00            
ATOM    113  O28 BCD     1      35.750  15.460  40.210  1.00  0.00            
ATOM    114  C36 BCD     1      35.000  16.120  42.330  1.00  0.00            
ATOM    115  O29 BCD     1      36.290  15.720  42.830  1.00  0.00            
ATOM    116  O30 BCD     1      34.450  11.540  40.420  1.00  0.00            
ATOM    117  H51 BCD     1      36.810  15.110  38.560  1.00  0.00            
ATOM    118  H52 BCD     1      36.650  12.870  39.820  1.00  0.00            
ATOM    119  H53 BCD     1      36.510  12.880  37.470  1.00  0.00            
ATOM    120  H54 BCD     1      33.640  13.220  39.450  1.00  0.00            
ATOM    121  H55 BCD     1      33.530  11.330  40.610  1.00  0.00            
ATOM    122  H56 BCD     1      35.140  13.430  42.120  1.00  0.00            
ATOM    123  H57 BCD     1      33.790  15.580  40.550  1.00  0.00            
ATOM    124  H58 BCD     1      35.010  17.190  42.070  1.00  0.00            
ATOM    125  H59 BCD     1      34.230  16.010  43.100  1.00  0.00            
ATOM    126  H60 BCD     1      36.790  15.520  42.030  1.00  0.00            
ATOM    127  C37 BCD     1      33.460  17.070  34.780  1.00  0.00            
ATOM    128  O31 BCD     1      32.270  17.420  35.450  1.00  0.00            
ATOM    129  C38 BCD     1      33.690  15.560  34.770  1.00  0.00            
ATOM    130  O32 BCD     1      32.710  14.850  33.990  1.00  0.00            
ATOM    131  C39 BCD     1      33.830  14.820  36.100  1.00  0.00            
ATOM    132  O33 BCD     1      34.030  13.390  35.840  1.00  0.00            
ATOM    133  C40 BCD     1      34.860  15.560  36.880  1.00  0.00            
ATOM    134  C41 BCD     1      34.730  17.120  36.860  1.00  0.00            
ATOM    135  O34 BCD     1      34.540  17.670  35.510  1.00  0.00            
ATOM    136  C42 BCD     1      35.810  17.770  37.670  1.00  0.00            
ATOM    137  O35 BCD     1      37.060  17.380  37.140  1.00  0.00            
ATOM    138  H61 BCD     1      33.550  17.520  33.780  1.00  0.00            
ATOM    139  H62 BCD     1      34.620  15.420  34.190  1.00  0.00            
ATOM    140  H63 BCD     1      33.110  13.980  33.990  1.00  0.00            
ATOM    141  H64 BCD     1      32.840  14.980  36.550  1.00  0.00            
ATOM    142  H65 BCD     1      34.540  12.970  36.540  1.00  0.00            
ATOM    143  H66 BCD     1      35.860  15.370  36.470  1.00  0.00            
ATOM    144  H67 BCD     1      33.770  17.330  37.350  1.00  0.00            
ATOM    145  H68 BCD     1      35.690  18.860  37.550  1.00  0.00            
ATOM    146  H69 BCD     1      35.660  17.500  38.730  1.00  0.00            
ATOM    147  H70 BCD     1      37.750  17.660  37.740  1.00  0.00            
ATOM    148  C1  AB5     2      28.040  16.900  39.890  1.00  0.00            
ATOM    149  C2  AB5     2      29.250  16.120  39.880  1.00  0.00            
ATOM    150  C3  AB5     2      29.540  15.280  38.790  1.00  0.00            
ATOM    151  C4  AB5     2      30.730  14.470  38.870  1.00  0.00            
ATOM    152  C5  AB5     2      31.060  13.540  37.870  1.00  0.00            
ATOM    153  C6  AB5     2      30.120  13.400  36.760  1.00  0.00            
ATOM    154  C7  AB5     2      30.330  12.370  35.790  1.00  0.00            
ATOM    155  C8  AB5     2      29.410  12.160  34.790  1.00  0.00            
ATOM    156  C9  AB5     2      28.340  13.090  34.630  1.00  0.00            
ATOM    157  C10 AB5     2      28.010  13.980  35.680  1.00  0.00            
ATOM    158  C11 AB5     2      26.800  14.700  35.700  1.00  0.00            
ATOM    159  C12 AB5     2      26.550  15.670  36.650  1.00  0.00            
ATOM    160  C13 AB5     2      27.460  15.860  37.720  1.00  0.00            
ATOM    161  C14 AB5     2      27.210  16.790  38.730  1.00  0.00            
ATOM    162  C15 AB5     2      28.670  15.150  37.750  1.00  0.00            
ATOM    163  C16 AB5     2      28.950  14.220  36.730  1.00  0.00            
ATOM    164  H1  AB5     2      27.970  17.690  40.630  1.00  0.00            
ATOM    165  H2  AB5     2      29.900  16.200  40.750  1.00  0.00            
ATOM    166  H3  AB5     2      31.400  14.580  39.710  1.00  0.00            
ATOM    167  H4  AB5     2      31.950  12.930  37.910  1.00  0.00            
ATOM    168  H5  AB5     2      31.120  11.640  35.950  1.00  0.00            
ATOM    169  H6  AB5     2      29.530  11.430  33.990  1.00  0.00            
ATOM    170  H7  AB5     2      27.710  12.980  33.760  1.00  0.00            
ATOM    171  H8  AB5     2      26.220  14.640  34.780  1.00  0.00            
ATOM    172  H9  AB5     2      25.660  16.290  36.650  1.00  0.00            
ATOM    173  H10 AB5     2      26.330  17.420  38.670  1.00  0.00            
TER
ENDMDL
MODEL        1
ATOM      1  C1  BCD     1      31.900  18.570   5.130  1.00  0.00            
ATOM      2  O1  BCD     1      31.630  17.600   4.120  1.00  0.00            
ATOM      3  C2  BCD     1      33.320  18.360   5.760  1.00  0.00            
ATOM      4  O2  BCD     1      34.400  18.440   4.780  1.00  0.00            
ATOM      5  C3  BCD     1      33.300  16.970   6.410  1.00  0.00            
ATOM      6  O3  BCD     1      34.520  16.780   7.100  1.00  0.00            
ATOM      7  C4  BCD     1      32.090  16.850   7.320  1.00  0.00            
ATOM      8  C5  BCD     1      30.750  17.150   6.630  1.00  0.00            
ATOM      9  O4  BCD     1      30.820  18.450   6.050  1.00  0.00            
ATOM     10  C6  BCD     1      29.540  17.160   7.640  1.00  0.00            
ATOM     11  O5  BCD     1      29.650  18.110   8.730  1.00  0.00            
ATOM     12  H1  BCD     1      31.850  19.560   4.650  1.00  0.00            
ATOM     13  H2  BCD     1      33.380  19.110   6.560  1.00  0.00            
ATOM     14  H3  BCD     1      34.250  17.740   4.140  1.00  0.00            
ATOM     15  H4  BCD     1      33.170  16.250   5.590  1.00  0.00            
ATOM     16  H5  BCD     1      34.560  15.830   7.230  1.00  0.00            
ATOM     17  H6  BCD     1      32.220  17.480   8.220  1.00  0.00            
ATOM     18  H7  BCD     1      30.510  16.480   5.790  1.00  0.00            
ATOM     19  H8  BCD     1      28.700  17.470   6.990  1.00  0.00            
ATOM     20  H9  BCD     1      29.320  16.160   8.020  1.00  0.00            
ATOM     21  H10 BCD     1      29.760  17.560   9.510  1.00  0.00            
ATOM     22  C7  BCD     1      30.520  17.460   0.230  1.00  0.00            
ATOM     23  O6  BCD     1      29.740  16.310   0.610  1.00  0.00            
ATOM     24  C8  BCD     1      31.980  17.120   0.530  1.00  0.00            
ATOM     25  O7  BCD     1      32.290  15.880  -0.100  1.00  0.00            
ATOM     26  C9  BCD     1      32.240  16.920   2.020  1.00  0.00            
ATOM     27  O8  BCD     1      33.650  17.010   2.340  1.00  0.00            
ATOM     28  C10 BCD     1      31.630  18.130   2.770  1.00  0.00            
ATOM     29  C11 BCD     1      30.180  18.460   2.380  1.00  0.00            
ATOM     30  O9  BCD     1      30.210  18.630   0.940  1.00  0.00            
ATOM     31  C12 BCD     1      29.530  19.640   3.080  1.00  0.00            
ATOM     32  O10 BCD     1      30.390  20.780   2.890  1.00  0.00            
ATOM     33  H11 BCD     1      30.480  17.640  -0.850  1.00  0.00            
ATOM     34  H12 BCD     1      32.600  17.910   0.080  1.00  0.00            
ATOM     35  H13 BCD     1      31.510  15.330   0.000  1.00  0.00            
ATOM     36  H14 BCD     1      31.810  15.950   2.310  1.00  0.00            
ATOM     37  H15 BCD     1      34.200  16.360   1.900  1.00  0.00            
ATOM     38  H16 BCD     1      32.270  19.020   2.720  1.00  0.00            
ATOM     39  H17 BCD     1      29.570  17.580   2.630  1.00  0.00            
ATOM     40  H18 BCD     1      28.530  19.740   2.630  1.00  0.00            
ATOM     41  H19 BCD     1      29.330  19.470   4.140  1.00  0.00            
ATOM     42  H20 BCD     1      30.760  20.790   2.010  1.00  0.00            
ATOM     43  C13 BCD     1      26.470  14.150  -0.710  1.00  0.00            
ATOM     44  O11 BCD     1      26.210  13.550   0.600  1.00  0.00            
ATOM     45  C14 BCD     1      27.840  13.650  -1.150  1.00  0.00            
ATOM     46  O12 BCD     1      27.900  12.210  -1.250  1.00  0.00            
ATOM     47  C15 BCD     1      28.890  14.300  -0.220  1.00  0.00            
ATOM     48  O13 BCD     1      30.150  13.860  -0.530  1.00  0.00            
ATOM     49  C16 BCD     1      28.840  15.850  -0.390  1.00  0.00            
ATOM     50  C17 BCD     1      27.430  16.220  -0.040  1.00  0.00            
ATOM     51  O14 BCD     1      26.370  15.550  -0.670  1.00  0.00            
ATOM     52  C18 BCD     1      27.110  17.740  -0.030  1.00  0.00            
ATOM     53  O15 BCD     1      26.740  18.200  -1.350  1.00  0.00            
ATOM     54  H21 BCD     1      25.750  13.660  -1.380  1.00  0.00            
ATOM     55  H22 BCD     1      27.960  14.100  -2.140  1.00  0.00            
ATOM     56  H23 BCD     1      27.310  11.950  -0.530  1.00  0.00            
ATOM     57  H24 BCD     1      28.760  14.040   0.840  1.00  0.00            
ATOM     58  H25 BCD     1      30.080  12.940  -0.780  1.00  0.00            
ATOM     59  H26 BCD     1      29.060  16.340  -1.340  1.00  0.00            
ATOM     60  H27 BCD     1      27.420  15.980   1.030  1.00  0.00            
ATOM     61  H28 BCD     1      26.330  17.870   0.720  1.00  0.00            
ATOM     62  H29 BCD     1      27.920  18.320   0.440  1.00  0.00            
ATOM     63  H30 BCD     1      26.090  17.610  -1.720  1.00  0.00            
ATOM     64  C19 BCD     1      23.230  11.690   2.720  1.00  0.00            
ATOM     65  O16 BCD     1      24.250  11.150   3.560  1.00  0.00            
ATOM     66  C20 BCD     1      23.500  11.180   1.240  1.00  0.00            
ATOM     67  O17 BCD     1      23.410   9.790   1.250  1.00  0.00            
ATOM     68  C21 BCD     1      24.810  11.740   0.730  1.00  0.00            
ATOM     69  O18 BCD     1      25.200  11.250  -0.610  1.00  0.00            
ATOM     70  C22 BCD     1      24.810  13.260   0.830  1.00  0.00            
ATOM     71  C23 BCD     1      24.440  13.750   2.220  1.00  0.00            
ATOM     72  O19 BCD     1      23.190  13.120   2.630  1.00  0.00            
ATOM     73  C24 BCD     1      24.140  15.210   2.140  1.00  0.00            
ATOM     74  O20 BCD     1      23.890  15.930   3.330  1.00  0.00            
ATOM     75  H31 BCD     1      22.260  11.320   3.040  1.00  0.00            
ATOM     76  H32 BCD     1      22.710  11.570   0.580  1.00  0.00            
ATOM     77  H33 BCD     1      22.480   9.640   1.430  1.00  0.00            
ATOM     78  H34 BCD     1      25.570  11.400   1.450  1.00  0.00            
ATOM     79  H35 BCD     1      25.320  10.290  -0.650  1.00  0.00            
ATOM     80  H36 BCD     1      24.160  13.700   0.070  1.00  0.00            
ATOM     81  H37 BCD     1      25.290  13.600   2.890  1.00  0.00            
ATOM     82  H38 BCD     1      24.960  15.700   1.610  1.00  0.00            
ATOM     83  H39 BCD     1      23.240  15.160   1.510  1.00  0.00            
ATOM     84  H40 BCD     1      24.740  16.240   3.650  1.00  0.00            
ATOM     85  C25 BCD     1      25.300   9.260   6.880  1.00  0.00            
ATOM     86  O21 BCD     1      26.510  10.030   6.780  1.00  0.00            
ATOM     87  C26 BCD     1      25.160   8.300   5.730  1.00  0.00            
ATOM     88  O22 BCD     1      26.270   7.360   5.630  1.00  0.00            
ATOM     89  C27 BCD     1      24.970   9.100   4.450  1.00  0.00            
ATOM     90  O23 BCD     1      24.510   8.230   3.380  1.00  0.00            
ATOM     91  C28 BCD     1      23.970  10.240   4.570  1.00  0.00            
ATOM     92  C29 BCD     1      24.000  11.010   5.900  1.00  0.00            
ATOM     93  O24 BCD     1      24.140  10.100   7.010  1.00  0.00            
ATOM     94  C30 BCD     1      22.790  11.940   5.980  1.00  0.00            
ATOM     95  O25 BCD     1      21.570  11.190   5.900  1.00  0.00            
ATOM     96  H41 BCD     1      25.440   8.700   7.810  1.00  0.00            
ATOM     97  H42 BCD     1      24.180   7.840   5.880  1.00  0.00            
ATOM     98  H43 BCD     1      25.850   6.740   5.030  1.00  0.00            
ATOM     99  H44 BCD     1      25.920   9.650   4.300  1.00  0.00            
ATOM    100  H45 BCD     1      24.130   8.750   2.670  1.00  0.00            
ATOM    101  H46 BCD     1      23.000   9.800   4.330  1.00  0.00            
ATOM    102  H47 BCD     1      24.940  11.580   5.870  1.00  0.00            
ATOM    103  H48 BCD     1      22.850  12.500   6.920  1.00  0.00            
ATOM    104  H49 BCD     1      22.920  12.710   5.210  1.00  0.00            
ATOM    105  H50 BCD     1      20.870  11.780   5.600  1.00  0.00            
ATOM    106  C31 BCD     1      29.970  10.500   9.170  1.00  0.00            
ATOM    107  O26 BCD     1      30.140  11.800   8.640  1.00  0.00            
ATOM    108  C32 BCD     1      29.940   9.380   8.100  1.00  0.00            
ATOM    109  O27 BCD     1      31.220   9.210   7.550  1.00  0.00            
ATOM    110  C33 BCD     1      28.900   9.750   6.980  1.00  0.00            
ATOM    111  C34 BCD     1      27.560   9.760   7.720  1.00  0.00            
ATOM    112  C35 BCD     1      27.610  10.860   8.780  1.00  0.00            
ATOM    113  O28 BCD     1      28.650  10.550   9.740  1.00  0.00            
ATOM    114  C36 BCD     1      26.330  11.090   9.570  1.00  0.00            
ATOM    115  O29 BCD     1      25.780  10.010  10.330  1.00  0.00            
ATOM    116  O30 BCD     1      28.760   8.760   5.920  1.00  0.00            
ATOM    117  H51 BCD     1      30.650  10.220   9.980  1.00  0.00            
ATOM    118  H52 BCD     1      29.680   8.400   8.530  1.00  0.00            
ATOM    119  H53 BCD     1      31.210   8.410   7.020  1.00  0.00            
ATOM    120  H54 BCD     1      29.160  10.700   6.500  1.00  0.00            
ATOM    121  H55 BCD     1      27.850   8.490   5.730  1.00  0.00            
ATOM    122  H56 BCD     1      27.330   8.860   8.310  1.00  0.00            
ATOM    123  H57 BCD     1      27.840  11.790   8.240  1.00  0.00            
ATOM    124  H58 BCD     1      26.420  11.950  10.240  1.00  0.00            
ATOM    125  H59 BCD     1      25.550  11.470   8.900  1.00  0.00            
ATOM    126  H60 BCD     1      25.100  10.390  10.890  1.00  0.00            
ATOM    127  C37 BCD     1      32.590  15.030   8.810  1.00  0.00            
ATOM    128  O31 BCD     1      31.840  15.540   7.710  1.00  0.00            
ATOM    129  C38 BCD     1      33.310  13.790   8.320  1.00  0.00            
ATOM    130  O32 BCD     1      34.070  14.110   7.120  1.00  0.00            
ATOM    131  C39 BCD     1      32.290  12.680   7.960  1.00  0.00            
ATOM    132  O33 BCD     1      32.980  11.500   7.560  1.00  0.00            
ATOM    133  C40 BCD     1      31.300  12.440   9.090  1.00  0.00            
ATOM    134  C41 BCD     1      30.800  13.810   9.670  1.00  0.00            
ATOM    135  O34 BCD     1      31.800  14.740   9.900  1.00  0.00            
ATOM    136  C42 BCD     1      29.950  13.570  10.860  1.00  0.00            
ATOM    137  O35 BCD     1      30.660  12.940  11.910  1.00  0.00            
ATOM    138  H61 BCD     1      33.340  15.740   9.170  1.00  0.00            
ATOM    139  H62 BCD     1      34.020  13.330   9.030  1.00  0.00            
ATOM    140  H63 BCD     1      34.330  13.240   6.820  1.00  0.00            
ATOM    141  H64 BCD     1      31.810  13.200   7.120  1.00  0.00            
ATOM    142  H65 BCD     1      32.380  10.790   7.290  1.00  0.00            
ATOM    143  H66 BCD     1      31.760  11.830   9.870  1.00  0.00            
ATOM    144  H67 BCD     1      30.110  14.250   8.930  1.00  0.00            
ATOM    145  H68 BCD     1      29.650  14.530  11.290  1.00  0.00            
ATOM    146  H69 BCD     1      29.060  12.990  10.590  1.00  0.00            
ATOM    147  H70 BCD     1      31.560  13.260  11.850  1.00  0.00            
ATOM    148  C1  AB5     2      28.060  12.840   5.590  1.00  0.00            
ATOM    149  C2  AB5     2      29.430  13.240   5.610  1.00  0.00            
ATOM    150  C3  AB5     2      30.250  13.000   4.500  1.00  0.00            
ATOM    151  C4  AB5     2      31.540  13.640   4.450  1.00  0.00            
ATOM    152  C5  AB5     2      32.310  13.460   3.310  1.00  0.00            
ATOM    153  C6  AB5     2      31.900  12.570   2.290  1.00  0.00            
ATOM    154  C7  AB5     2      32.650  12.390   1.120  1.00  0.00            
ATOM    155  C8  AB5     2      32.220  11.590   0.010  1.00  0.00            
ATOM    156  C9  AB5     2      31.020  10.860   0.220  1.00  0.00            
ATOM    157  C10 AB5     2      30.220  11.110   1.330  1.00  0.00            
ATOM    158  C11 AB5     2      28.910  10.510   1.430  1.00  0.00            
ATOM    159  C12 AB5     2      28.110  10.740   2.590  1.00  0.00            
ATOM    160  C13 AB5     2      28.510  11.610   3.540  1.00  0.00            
ATOM    161  C14 AB5     2      27.650  12.040   4.530  1.00  0.00            
ATOM    162  C15 AB5     2      29.800  12.200   3.470  1.00  0.00            
ATOM    163  C16 AB5     2      30.630  11.970   2.360  1.00  0.00            
ATOM    164  H1  AB5     2      27.390  13.080   6.420  1.00  0.00            
ATOM    165  H2  AB5     2      29.850  13.830   6.420  1.00  0.00            
ATOM    166  H3  AB5     2      31.870  14.380   5.170  1.00  0.00            
ATOM    167  H4  AB5     2      33.240  14.020   3.250  1.00  0.00            
ATOM    168  H5  AB5     2      33.550  12.980   0.960  1.00  0.00            
ATOM    169  H6  AB5     2      32.820  11.470  -0.880  1.00  0.00            
ATOM    170  H7  AB5     2      30.590  10.160  -0.490  1.00  0.00            
ATOM    171  H8  AB5     2      28.630   9.720   0.740  1.00  0.00            
ATOM    172  H9  AB5     2      27.120  10.290   2.690  1.00  0.00            
ATOM    173  H10 AB5     2      26.610  11.730   4.570  1.00  0.00            
TER
ENDMDL
MODEL        1
ATOM      1  C1  BCD     1      32.590  19.860   3.070  1.00  0.00            
ATOM      2  O1  BCD     1      32.240  18.780   2.300  1.00  0.00            
ATOM      3  C2  BCD     1      34.010  19.750   3.570  1.00  0.00            
ATOM      4  O2  BCD     1      34.950  19.910   2.470  1.00  0.00            
ATOM      5  C3  BCD     1      34.240  18.500   4.320  1.00  0.00            
ATOM      6  O3  BCD     1      35.560  18.500   4.900  1.00  0.00            
ATOM      7  C4  BCD     1      33.260  18.300   5.410  1.00  0.00            
ATOM      8  C5  BCD     1      31.790  18.800   5.120  1.00  0.00            
ATOM      9  O4  BCD     1      31.760  19.970   4.230  1.00  0.00            
ATOM     10  C6  BCD     1      30.990  19.040   6.340  1.00  0.00            
ATOM     11  O5  BCD     1      31.600  19.930   7.310  1.00  0.00            
ATOM     12  H1  BCD     1      32.470  20.790   2.520  1.00  0.00            
ATOM     13  H2  BCD     1      34.110  20.610   4.230  1.00  0.00            
ATOM     14  H3  BCD     1      34.680  19.340   1.740  1.00  0.00            
ATOM     15  H4  BCD     1      34.210  17.660   3.610  1.00  0.00            
ATOM     16  H5  BCD     1      35.760  17.580   5.040  1.00  0.00            
ATOM     17  H6  BCD     1      33.640  18.760   6.330  1.00  0.00            
ATOM     18  H7  BCD     1      31.200  18.010   4.640  1.00  0.00            
ATOM     19  H8  BCD     1      30.000  19.420   6.060  1.00  0.00            
ATOM     20  H9  BCD     1      30.740  18.080   6.810  1.00  0.00            
ATOM     21  H10 BCD     1      30.960  20.020   8.020  1.00  0.00            
ATOM     22  C7  BCD     1      31.460  17.400  -1.530  1.00  0.00            
ATOM     23  O6  BCD     1      30.780  16.300  -0.930  1.00  0.00            
ATOM     24  C8  BCD     1      32.960  17.470  -1.140  1.00  0.00            
ATOM     25  O7  BCD     1      33.720  16.230  -1.510  1.00  0.00            
ATOM     26  C9  BCD     1      33.060  17.650   0.370  1.00  0.00            
ATOM     27  O8  BCD     1      34.440  17.810   0.750  1.00  0.00            
ATOM     28  C10 BCD     1      32.280  18.830   0.860  1.00  0.00            
ATOM     29  C11 BCD     1      30.850  18.870   0.320  1.00  0.00            
ATOM     30  O9  BCD     1      30.900  18.660  -1.090  1.00  0.00            
ATOM     31  C12 BCD     1      30.190  20.220   0.650  1.00  0.00            
ATOM     32  O10 BCD     1      30.950  21.400   0.200  1.00  0.00            
ATOM     33  H11 BCD     1      31.340  17.320  -2.610  1.00  0.00            
ATOM     34  H12 BCD     1      33.480  18.240  -1.730  1.00  0.00            
ATOM     35  H13 BCD     1      33.200  15.440  -1.320  1.00  0.00            
ATOM     36  H14 BCD     1      32.660  16.730   0.830  1.00  0.00            
ATOM     37  H15 BCD     1      34.900  16.980   0.620  1.00  0.00            
ATOM     38  H16 BCD     1      32.720  19.780   0.510  1.00  0.00            
ATOM     39  H17 BCD     1      30.260  18.100   0.840  1.00  0.00            
ATOM     40  H18 BCD     1      29.150  20.220   0.290  1.00  0.00            
ATOM     41  H19 BCD     1      30.050  20.300   1.730  1.00  0.00            
ATOM     42  H20 BCD     1      30.700  22.070   0.850  1.00  0.00            
ATOM     43  C13 BCD     1      28.900  12.830  -1.640  1.00  0.00            
ATOM     44  O11 BCD     1      28.250  12.840  -0.420  1.00  0.00            
ATOM     45  C14 BCD     1      30.440  12.720  -1.500  1.00  0.00            
ATOM     46  O12 BCD     1      30.760  11.580  -0.650  1.00  0.00            
ATOM     47  C15 BCD     1      30.960  14.000  -0.840  1.00  0.00            
ATOM     48  O13 BCD     1      32.370  14.010  -0.740  1.00  0.00            
ATOM     49  C16 BCD     1      30.490  15.180  -1.650  1.00  0.00            
ATOM     50  C17 BCD     1      28.990  15.210  -2.050  1.00  0.00            
ATOM     51  O14 BCD     1      28.570  13.920  -2.510  1.00  0.00            
ATOM     52  C18 BCD     1      28.720  16.170  -3.090  1.00  0.00            
ATOM     53  O15 BCD     1      29.520  15.980  -4.240  1.00  0.00            
ATOM     54  H21 BCD     1      28.510  11.980  -2.210  1.00  0.00            
ATOM     55  H22 BCD     1      30.920  12.600  -2.490  1.00  0.00            
ATOM     56  H23 BCD     1      30.060  11.570   0.010  1.00  0.00            
ATOM     57  H24 BCD     1      30.530  14.050   0.170  1.00  0.00            
ATOM     58  H25 BCD     1      32.590  13.240  -0.200  1.00  0.00            
ATOM     59  H26 BCD     1      31.110  15.190  -2.560  1.00  0.00            
ATOM     60  H27 BCD     1      28.440  15.480  -1.140  1.00  0.00            
ATOM     61  H28 BCD     1      27.630  16.180  -3.240  1.00  0.00            
ATOM     62  H29 BCD     1      28.940  17.230  -2.900  1.00  0.00            
ATOM     63  H30 BCD     1      29.680  16.870  -4.570  1.00  0.00            
ATOM     64  C19 BCD     1      25.220  11.070   1.560  1.00  0.00            
ATOM     65  O16 BCD     1      26.090  10.720   2.640  1.00  0.00            
ATOM     66  C20 BCD     1      25.600  10.320   0.350  1.00  0.00            
ATOM     67  O17 BCD     1      25.700   8.880   0.510  1.00  0.00            
ATOM     68  C21 BCD     1      26.950  10.800  -0.160  1.00  0.00            
ATOM     69  O18 BCD     1      27.370  10.110  -1.340  1.00  0.00            
ATOM     70  C22 BCD     1      26.920  12.280  -0.320  1.00  0.00            
ATOM     71  C23 BCD     1      26.350  12.990   0.950  1.00  0.00            
ATOM     72  O19 BCD     1      25.100  12.470   1.400  1.00  0.00            
ATOM     73  C24 BCD     1      26.110  14.460   0.680  1.00  0.00            
ATOM     74  O20 BCD     1      25.260  15.110   1.650  1.00  0.00            
ATOM     75  H31 BCD     1      24.180  10.850   1.820  1.00  0.00            
ATOM     76  H32 BCD     1      24.850  10.650  -0.380  1.00  0.00            
ATOM     77  H33 BCD     1      26.420   8.530  -0.020  1.00  0.00            
ATOM     78  H34 BCD     1      27.740  10.600   0.580  1.00  0.00            
ATOM     79  H35 BCD     1      27.830   9.280  -1.190  1.00  0.00            
ATOM     80  H36 BCD     1      26.310  12.630  -1.160  1.00  0.00            
ATOM     81  H37 BCD     1      27.030  12.920   1.800  1.00  0.00            
ATOM     82  H38 BCD     1      27.060  14.980   0.500  1.00  0.00            
ATOM     83  H39 BCD     1      25.570  14.450  -0.270  1.00  0.00            
ATOM     84  H40 BCD     1      24.470  14.560   1.690  1.00  0.00            
ATOM     85  C25 BCD     1      26.590  10.050   6.570  1.00  0.00            
ATOM     86  O21 BCD     1      27.780  10.680   6.180  1.00  0.00            
ATOM     87  C26 BCD     1      26.460   8.810   5.700  1.00  0.00            
ATOM     88  O22 BCD     1      27.590   7.990   6.020  1.00  0.00            
ATOM     89  C27 BCD     1      26.380   9.110   4.170  1.00  0.00            
ATOM     90  O23 BCD     1      25.900   7.970   3.440  1.00  0.00            
ATOM     91  C28 BCD     1      25.490  10.370   3.860  1.00  0.00            
ATOM     92  C29 BCD     1      25.580  11.570   4.890  1.00  0.00            
ATOM     93  O24 BCD     1      25.450  11.010   6.230  1.00  0.00            
ATOM     94  C30 BCD     1      24.530  12.670   4.790  1.00  0.00            
ATOM     95  O25 BCD     1      23.240  12.200   4.850  1.00  0.00            
ATOM     96  H41 BCD     1      26.520   9.770   7.620  1.00  0.00            
ATOM     97  H42 BCD     1      25.540   8.270   5.980  1.00  0.00            
ATOM     98  H43 BCD     1      28.360   8.550   5.900  1.00  0.00            
ATOM     99  H44 BCD     1      27.400   9.350   3.840  1.00  0.00            
ATOM    100  H45 BCD     1      25.860   8.070   2.490  1.00  0.00            
ATOM    101  H46 BCD     1      24.460  10.010   3.800  1.00  0.00            
ATOM    102  H47 BCD     1      26.510  12.130   4.720  1.00  0.00            
ATOM    103  H48 BCD     1      24.780  13.470   5.490  1.00  0.00            
ATOM    104  H49 BCD     1      24.670  13.140   3.810  1.00  0.00            
ATOM    105  H50 BCD     1      22.970  12.390   5.750  1.00  0.00            
ATOM    106  C31 BCD     1      31.230  12.070   7.880  1.00  0.00            
ATOM    107  O26 BCD     1      31.480  13.190   7.040  1.00  0.00            
ATOM    108  C32 BCD     1      31.350  10.710   7.270  1.00  0.00            
ATOM    109  O27 BCD     1      32.690  10.570   6.750  1.00  0.00            
ATOM    110  C33 BCD     1      30.120  10.400   6.360  1.00  0.00            
ATOM    111  C34 BCD     1      28.850  10.660   7.140  1.00  0.00            
ATOM    112  C35 BCD     1      28.870  12.050   7.740  1.00  0.00            
ATOM    113  O28 BCD     1      30.040  12.140   8.620  1.00  0.00            
ATOM    114  C36 BCD     1      27.620  12.410   8.490  1.00  0.00            
ATOM    115  O29 BCD     1      27.200  11.400   9.370  1.00  0.00            
ATOM    116  O30 BCD     1      30.180   9.030   5.970  1.00  0.00            
ATOM    117  H51 BCD     1      32.030  12.150   8.620  1.00  0.00            
ATOM    118  H52 BCD     1      31.180  10.050   8.140  1.00  0.00            
ATOM    119  H53 BCD     1      32.810   9.800   6.180  1.00  0.00            
ATOM    120  H54 BCD     1      30.160  11.050   5.470  1.00  0.00            
ATOM    121  H55 BCD     1      31.090   8.860   5.710  1.00  0.00            
ATOM    122  H56 BCD     1      28.740   9.910   7.930  1.00  0.00            
ATOM    123  H57 BCD     1      29.050  12.820   6.980  1.00  0.00            
ATOM    124  H58 BCD     1      27.780  13.270   9.160  1.00  0.00            
ATOM    125  H59 BCD     1      26.850  12.680   7.770  1.00  0.00            
ATOM    126  H60 BCD     1      26.450  11.730   9.880  1.00  0.00            
ATOM    127  C37 BCD     1      33.820  16.480   6.850  1.00  0.00            
ATOM    128  O31 BCD     1      33.210  16.930   5.650  1.00  0.00            
ATOM    129  C38 BCD     1      34.590  15.180   6.640  1.00  0.00            
ATOM    130  O32 BCD     1      35.530  15.440   5.550  1.00  0.00            
ATOM    131  C39 BCD     1      33.550  14.100   6.430  1.00  0.00            
ATOM    132  O33 BCD     1      34.180  12.820   6.480  1.00  0.00            
ATOM    133  C40 BCD     1      32.380  14.150   7.510  1.00  0.00            
ATOM    134  C41 BCD     1      31.700  15.540   7.480  1.00  0.00            
ATOM    135  O34 BCD     1      32.760  16.490   7.730  1.00  0.00            
ATOM    136  C42 BCD     1      30.500  15.640   8.460  1.00  0.00            
ATOM    137  O35 BCD     1      30.730  15.010   9.710  1.00  0.00            
ATOM    138  H61 BCD     1      34.520  17.240   7.220  1.00  0.00            
ATOM    139  H62 BCD     1      35.150  14.950   7.560  1.00  0.00            
ATOM    140  H63 BCD     1      36.090  14.680   5.340  1.00  0.00            
ATOM    141  H64 BCD     1      33.080  14.260   5.450  1.00  0.00            
ATOM    142  H65 BCD     1      33.520  12.120   6.410  1.00  0.00            
ATOM    143  H66 BCD     1      32.800  13.970   8.510  1.00  0.00            
ATOM    144  H67 BCD     1      31.270  15.760   6.500  1.00  0.00            
ATOM    145  H68 BCD     1      30.330  16.720   8.570  1.00  0.00            
ATOM    146  H69 BCD     1      29.610  15.200   8.000  1.00  0.00            
ATOM    147  H70 BCD     1      31.110  14.130   9.610  1.00  0.00            
ATOM    148  C1  AB5     2      29.270  14.000   3.900  1.00  0.00            
ATOM    149  C2  AB5     2      30.410  14.830   3.780  1.00  0.00            
ATOM    150  C3  AB5     2      31.620  14.270   3.280  1.00  0.00            
ATOM    151  C4  AB5     2      32.730  15.070   3.030  1.00  0.00            
ATOM    152  C5  AB5     2      33.850  14.410   2.520  1.00  0.00            
ATOM    153  C6  AB5     2      33.860  13.000   2.190  1.00  0.00            
ATOM    154  C7  AB5     2      34.960  12.450   1.530  1.00  0.00            
ATOM    155  C8  AB5     2      35.010  11.070   1.280  1.00  0.00            
ATOM    156  C9  AB5     2      33.900  10.260   1.540  1.00  0.00            
ATOM    157  C10 AB5     2      32.770  10.810   2.090  1.00  0.00            
ATOM    158  C11 AB5     2      31.570  10.050   2.240  1.00  0.00            
ATOM    159  C12 AB5     2      30.450  10.640   2.820  1.00  0.00            
ATOM    160  C13 AB5     2      30.480  11.990   3.120  1.00  0.00            
ATOM    161  C14 AB5     2      29.300  12.630   3.520  1.00  0.00            
ATOM    162  C15 AB5     2      31.630  12.840   2.980  1.00  0.00            
ATOM    163  C16 AB5     2      32.780  12.160   2.460  1.00  0.00            
ATOM    164  H1  AB5     2      28.320  14.410   4.220  1.00  0.00            
ATOM    165  H2  AB5     2      30.320  15.910   3.810  1.00  0.00            
ATOM    166  H3  AB5     2      32.770  16.130   3.240  1.00  0.00            
ATOM    167  H4  AB5     2      34.660  15.090   2.280  1.00  0.00            
ATOM    168  H5  AB5     2      35.760  13.110   1.230  1.00  0.00            
ATOM    169  H6  AB5     2      35.870  10.660   0.760  1.00  0.00            
ATOM    170  H7  AB5     2      33.960   9.230   1.220  1.00  0.00            
ATOM    171  H8  AB5     2      31.560   9.000   1.970  1.00  0.00            
ATOM    172  H9  AB5     2      29.590  10.040   3.120  1.00  0.00            
ATOM    173  H10 AB5     2      28.380  12.060   3.550  1.00  0.00            
TER
ENDMDL
MODEL        1
ATOM      1  C1  BCD     1      28.330  12.430   9.180  1.00  0.00            
ATOM      2  O1  BCD     1      28.660  12.890   7.900  1.00  0.00            
ATOM      3  C2  BCD     1      27.340  11.240   9.160  1.00  0.00            
ATOM      4  O2  BCD     1      28.020  10.240   8.460  1.00  0.00            
ATOM      5  C3  BCD     1      25.980  11.620   8.560  1.00  0.00            
ATOM      6  O3  BCD     1      25.030  10.530   8.620  1.00  0.00            
ATOM      7  C4  BCD     1      25.400  12.880   9.250  1.00  0.00            
ATOM      8  C5  BCD     1      26.500  13.950   9.290  1.00  0.00            
ATOM      9  O4  BCD     1      27.620  13.360   9.910  1.00  0.00            
ATOM     10  C6  BCD     1      26.090  15.140  10.080  1.00  0.00            
ATOM     11  O5  BCD     1      25.920  14.880  11.510  1.00  0.00            
ATOM     12  H1  BCD     1      29.250  12.170   9.720  1.00  0.00            
ATOM     13  H2  BCD     1      27.140  10.930  10.190  1.00  0.00            
ATOM     14  H3  BCD     1      27.440   9.850   7.800  1.00  0.00            
ATOM     15  H4  BCD     1      26.100  11.920   7.510  1.00  0.00            
ATOM     16  H5  BCD     1      24.160  10.920   8.530  1.00  0.00            
ATOM     17  H6  BCD     1      25.140  12.530  10.250  1.00  0.00            
ATOM     18  H7  BCD     1      26.690  14.270   8.260  1.00  0.00            
ATOM     19  H8  BCD     1      26.900  15.870   9.960  1.00  0.00            
ATOM     20  H9  BCD     1      25.120  15.560   9.780  1.00  0.00            
ATOM     21  H10 BCD     1      26.810  15.050  11.810  1.00  0.00            
ATOM     22  C7  BCD     1      31.690  14.280   5.540  1.00  0.00            
ATOM     23  O6  BCD     1      30.660  15.040   4.920  1.00  0.00            
ATOM     24  C8  BCD     1      31.370  12.750   5.350  1.00  0.00            
ATOM     25  O7  BCD     1      31.210  12.500   3.970  1.00  0.00            
ATOM     26  C9  BCD     1      30.100  12.310   6.090  1.00  0.00            
ATOM     27  O8  BCD     1      29.860  10.840   6.100  1.00  0.00            
ATOM     28  C10 BCD     1      30.010  12.880   7.520  1.00  0.00            
ATOM     29  C11 BCD     1      30.440  14.410   7.580  1.00  0.00            
ATOM     30  O9  BCD     1      31.740  14.550   6.950  1.00  0.00            
ATOM     31  C12 BCD     1      30.410  15.070   8.930  1.00  0.00            
ATOM     32  O10 BCD     1      31.120  14.240   9.790  1.00  0.00            
ATOM     33  H11 BCD     1      32.690  14.420   5.120  1.00  0.00            
ATOM     34  H12 BCD     1      32.220  12.150   5.690  1.00  0.00            
ATOM     35  H13 BCD     1      30.800  11.640   3.860  1.00  0.00            
ATOM     36  H14 BCD     1      29.340  12.860   5.520  1.00  0.00            
ATOM     37  H15 BCD     1      28.960  10.650   6.390  1.00  0.00            
ATOM     38  H16 BCD     1      30.640  12.250   8.160  1.00  0.00            
ATOM     39  H17 BCD     1      29.730  14.970   6.950  1.00  0.00            
ATOM     40  H18 BCD     1      31.060  15.950   8.900  1.00  0.00            
ATOM     41  H19 BCD     1      29.350  15.130   9.220  1.00  0.00            
ATOM     42  H20 BCD     1      31.950  14.040   9.340  1.00  0.00            
ATOM     43  C13 BCD     1      30.150  17.890   2.060  1.00  0.00            
ATOM     44  O11 BCD     1      28.800  17.630   2.050  1.00  0.00            
ATOM     45  C14 BCD     1      31.030  16.640   1.620  1.00  0.00            
ATOM     46  O12 BCD     1      30.670  16.200   0.350  1.00  0.00            
ATOM     47  C15 BCD     1      30.820  15.480   2.560  1.00  0.00            
ATOM     48  O13 BCD     1      31.650  14.370   2.240  1.00  0.00            
ATOM     49  C16 BCD     1      31.110  15.990   3.990  1.00  0.00            
ATOM     50  C17 BCD     1      30.370  17.240   4.350  1.00  0.00            
ATOM     51  O14 BCD     1      30.470  18.240   3.320  1.00  0.00            
ATOM     52  C18 BCD     1      30.840  17.860   5.680  1.00  0.00            
ATOM     53  O15 BCD     1      32.140  18.530   5.600  1.00  0.00            
ATOM     54  H21 BCD     1      30.330  18.830   1.540  1.00  0.00            
ATOM     55  H22 BCD     1      32.090  16.920   1.650  1.00  0.00            
ATOM     56  H23 BCD     1      29.730  16.010   0.300  1.00  0.00            
ATOM     57  H24 BCD     1      29.770  15.200   2.500  1.00  0.00            
ATOM     58  H25 BCD     1      31.470  13.700   2.900  1.00  0.00            
ATOM     59  H26 BCD     1      32.190  16.150   4.020  1.00  0.00            
ATOM     60  H27 BCD     1      29.310  17.010   4.550  1.00  0.00            
ATOM     61  H28 BCD     1      30.120  18.630   5.990  1.00  0.00            
ATOM     62  H29 BCD     1      30.900  17.070   6.430  1.00  0.00            
ATOM     63  H30 BCD     1      32.670  18.100   6.270  1.00  0.00            
ATOM     64  C19 BCD     1      25.350  18.130  -0.280  1.00  0.00            
ATOM     65  O16 BCD     1      24.470  17.850   0.810  1.00  0.00            
ATOM     66  C20 BCD     1      26.220  16.910  -0.560  1.00  0.00            
ATOM     67  O17 BCD     1      25.460  15.790  -0.990  1.00  0.00            
ATOM     68  C21 BCD     1      27.180  16.580   0.580  1.00  0.00            
ATOM     69  O18 BCD     1      28.060  15.490   0.310  1.00  0.00            
ATOM     70  C22 BCD     1      28.010  17.860   0.900  1.00  0.00            
ATOM     71  C23 BCD     1      27.060  19.030   1.200  1.00  0.00            
ATOM     72  O19 BCD     1      26.160  19.210   0.090  1.00  0.00            
ATOM     73  C24 BCD     1      27.760  20.350   1.480  1.00  0.00            
ATOM     74  O20 BCD     1      28.370  20.840   0.300  1.00  0.00            
ATOM     75  H31 BCD     1      24.820  18.430  -1.190  1.00  0.00            
ATOM     76  H32 BCD     1      26.770  17.260  -1.440  1.00  0.00            
ATOM     77  H33 BCD     1      26.020  15.190  -1.500  1.00  0.00            
ATOM     78  H34 BCD     1      26.530  16.330   1.430  1.00  0.00            
ATOM     79  H35 BCD     1      27.610  14.720  -0.060  1.00  0.00            
ATOM     80  H36 BCD     1      28.650  18.140   0.050  1.00  0.00            
ATOM     81  H37 BCD     1      26.570  18.830   2.160  1.00  0.00            
ATOM     82  H38 BCD     1      27.080  21.120   1.890  1.00  0.00            
ATOM     83  H39 BCD     1      28.630  20.150   2.110  1.00  0.00            
ATOM     84  H40 BCD     1      27.740  20.900  -0.420  1.00  0.00            
ATOM     85  C25 BCD     1      20.470  18.360   1.760  1.00  0.00            
ATOM     86  O21 BCD     1      20.780  17.750   3.030  1.00  0.00            
ATOM     87  C26 BCD     1      20.780  17.360   0.630  1.00  0.00            
ATOM     88  O22 BCD     1      20.000  16.160   0.640  1.00  0.00            
ATOM     89  C27 BCD     1      22.230  16.990   0.640  1.00  0.00            
ATOM     90  O23 BCD     1      22.640  16.140  -0.430  1.00  0.00            
ATOM     91  C28 BCD     1      23.130  18.230   0.640  1.00  0.00            
ATOM     92  C29 BCD     1      22.740  19.220   1.760  1.00  0.00            
ATOM     93  O24 BCD     1      21.380  19.470   1.600  1.00  0.00            
ATOM     94  C30 BCD     1      23.580  20.550   1.630  1.00  0.00            
ATOM     95  O25 BCD     1      23.510  21.180   0.330  1.00  0.00            
ATOM     96  H41 BCD     1      19.430  18.710   1.750  1.00  0.00            
ATOM     97  H42 BCD     1      20.470  17.900  -0.280  1.00  0.00            
ATOM     98  H43 BCD     1      20.250  15.750  -0.190  1.00  0.00            
ATOM     99  H44 BCD     1      22.430  16.500   1.600  1.00  0.00            
ATOM    100  H45 BCD     1      23.570  15.960  -0.270  1.00  0.00            
ATOM    101  H46 BCD     1      22.940  18.790  -0.290  1.00  0.00            
ATOM    102  H47 BCD     1      22.890  18.650   2.690  1.00  0.00            
ATOM    103  H48 BCD     1      23.170  21.190   2.420  1.00  0.00            
ATOM    104  H49 BCD     1      24.590  20.410   2.030  1.00  0.00            
ATOM    105  H50 BCD     1      22.580  21.280   0.110  1.00  0.00            
ATOM    106  C31 BCD     1      19.560  16.370   6.570  1.00  0.00            
ATOM    107  O26 BCD     1      20.820  15.620   6.500  1.00  0.00            
ATOM    108  C32 BCD     1      18.630  15.990   5.410  1.00  0.00            
ATOM    109  O27 BCD     1      18.330  14.590   5.650  1.00  0.00            
ATOM    110  C33 BCD     1      19.300  16.220   4.080  1.00  0.00            
ATOM    111  C34 BCD     1      19.790  17.660   3.970  1.00  0.00            
ATOM    112  C35 BCD     1      20.460  18.180   5.240  1.00  0.00            
ATOM    113  O28 BCD     1      19.830  17.730   6.430  1.00  0.00            
ATOM    114  C36 BCD     1      20.740  19.680   5.210  1.00  0.00            
ATOM    115  O29 BCD     1      19.570  20.350   4.830  1.00  0.00            
ATOM    116  O30 BCD     1      18.410  16.010   2.960  1.00  0.00            
ATOM    117  H51 BCD     1      19.130  16.200   7.560  1.00  0.00            
ATOM    118  H52 BCD     1      17.750  16.630   5.480  1.00  0.00            
ATOM    119  H53 BCD     1      19.160  14.110   5.670  1.00  0.00            
ATOM    120  H54 BCD     1      20.130  15.510   3.990  1.00  0.00            
ATOM    121  H55 BCD     1      18.930  15.900   2.160  1.00  0.00            
ATOM    122  H56 BCD     1      18.960  18.310   3.670  1.00  0.00            
ATOM    123  H57 BCD     1      21.480  17.750   5.240  1.00  0.00            
ATOM    124  H58 BCD     1      21.210  20.070   6.130  1.00  0.00            
ATOM    125  H59 BCD     1      21.460  19.750   4.380  1.00  0.00            
ATOM    126  H60 BCD     1      19.850  21.220   4.540  1.00  0.00            
ATOM    127  C37 BCD     1      23.060  13.240   9.040  1.00  0.00            
ATOM    128  O31 BCD     1      24.350  13.310   8.440  1.00  0.00            
ATOM    129  C38 BCD     1      22.040  12.500   8.140  1.00  0.00            
ATOM    130  O32 BCD     1      22.620  11.300   7.720  1.00  0.00            
ATOM    131  C39 BCD     1      21.640  13.400   7.030  1.00  0.00            
ATOM    132  O33 BCD     1      20.590  12.820   6.150  1.00  0.00            
ATOM    133  C40 BCD     1      21.070  14.670   7.550  1.00  0.00            
ATOM    134  C41 BCD     1      22.110  15.400   8.460  1.00  0.00            
ATOM    135  O34 BCD     1      22.580  14.500   9.440  1.00  0.00            
ATOM    136  C42 BCD     1      21.460  16.600   9.190  1.00  0.00            
ATOM    137  O35 BCD     1      20.290  16.270   9.850  1.00  0.00            
ATOM    138  H61 BCD     1      23.180  12.650   9.960  1.00  0.00            
ATOM    139  H62 BCD     1      21.140  12.270   8.720  1.00  0.00            
ATOM    140  H63 BCD     1      22.020  10.550   7.760  1.00  0.00            
ATOM    141  H64 BCD     1      22.530  13.620   6.420  1.00  0.00            
ATOM    142  H65 BCD     1      20.960  12.230   5.490  1.00  0.00            
ATOM    143  H66 BCD     1      20.190  14.390   8.140  1.00  0.00            
ATOM    144  H67 BCD     1      22.950  15.890   7.940  1.00  0.00            
ATOM    145  H68 BCD     1      22.220  17.000   9.870  1.00  0.00            
ATOM    146  H69 BCD     1      21.270  17.430   8.500  1.00  0.00            
ATOM    147  H70 BCD     1      20.420  15.510  10.430  1.00  0.00            
ATOM    148  C1  AB5     2      25.760  15.240   5.810  1.00  0.00            
ATOM    149  C2  AB5     2      26.820  14.760   5.060  1.00  0.00            
ATOM    150  C3  AB5     2      26.530  14.200   3.750  1.00  0.00            
ATOM    151  C4  AB5     2      27.540  13.530   3.090  1.00  0.00            
ATOM    152  C5  AB5     2      27.350  13.010   1.790  1.00  0.00            
ATOM    153  C6  AB5     2      26.010  13.120   1.210  1.00  0.00            
ATOM    154  C7  AB5     2      25.680  12.530  -0.030  1.00  0.00            
ATOM    155  C8  AB5     2      24.340  12.440  -0.420  1.00  0.00            
ATOM    156  C9  AB5     2      23.270  12.920   0.360  1.00  0.00            
ATOM    157  C10 AB5     2      23.610  13.560   1.520  1.00  0.00            
ATOM    158  C11 AB5     2      22.590  14.160   2.280  1.00  0.00            
ATOM    159  C12 AB5     2      22.890  14.810   3.520  1.00  0.00            
ATOM    160  C13 AB5     2      24.190  14.830   4.030  1.00  0.00            
ATOM    161  C14 AB5     2      24.450  15.400   5.250  1.00  0.00            
ATOM    162  C15 AB5     2      25.230  14.220   3.270  1.00  0.00            
ATOM    163  C16 AB5     2      24.930  13.640   2.030  1.00  0.00            
ATOM    164  H1  AB5     2      25.980  15.630   6.800  1.00  0.00            
ATOM    165  H2  AB5     2      27.780  14.570   5.540  1.00  0.00            
ATOM    166  H3  AB5     2      28.540  13.440   3.490  1.00  0.00            
ATOM    167  H4  AB5     2      28.230  12.600   1.300  1.00  0.00            
ATOM    168  H5  AB5     2      26.400  11.910  -0.570  1.00  0.00            
ATOM    169  H6  AB5     2      24.010  11.720  -1.170  1.00  0.00            
ATOM    170  H7  AB5     2      22.250  12.900  -0.000  1.00  0.00            
ATOM    171  H8  AB5     2      21.570  13.960   1.980  1.00  0.00            
ATOM    172  H9  AB5     2      22.120  15.220   4.150  1.00  0.00            
ATOM    173  H10 AB5     2      23.660  15.850   5.840  1.00  0.00            
TER
ENDMDL
MODEL        1
ATOM      1  C1  BCD     1      34.180   9.120  17.820  1.00  0.00            
ATOM      2  O1  BCD     1      33.060   9.740  17.300  1.00  0.00            
ATOM      3  C2  BCD     1      35.010   8.350  16.810  1.00  0.00            
ATOM      4  O2  BCD     1      35.500   9.300  15.920  1.00  0.00            
ATOM      5  C3  BCD     1      34.190   7.230  16.140  1.00  0.00            
ATOM      6  O3  BCD     1      34.940   6.460  15.160  1.00  0.00            
ATOM      7  C4  BCD     1      33.540   6.340  17.240  1.00  0.00            
ATOM      8  C5  BCD     1      32.900   7.150  18.430  1.00  0.00            
ATOM      9  O4  BCD     1      33.860   8.150  18.870  1.00  0.00            
ATOM     10  C6  BCD     1      32.510   6.220  19.540  1.00  0.00            
ATOM     11  O5  BCD     1      31.870   6.930  20.550  1.00  0.00            
ATOM     12  H1  BCD     1      34.790   9.910  18.280  1.00  0.00            
ATOM     13  H2  BCD     1      35.840   7.870  17.340  1.00  0.00            
ATOM     14  H3  BCD     1      34.680   9.660  15.570  1.00  0.00            
ATOM     15  H4  BCD     1      33.360   7.730  15.620  1.00  0.00            
ATOM     16  H5  BCD     1      35.170   6.910  14.340  1.00  0.00            
ATOM     17  H6  BCD     1      34.310   5.690  17.690  1.00  0.00            
ATOM     18  H7  BCD     1      31.960   7.600  18.090  1.00  0.00            
ATOM     19  H8  BCD     1      31.950   5.410  19.060  1.00  0.00            
ATOM     20  H9  BCD     1      33.360   5.690  20.000  1.00  0.00            
ATOM     21  H10 BCD     1      32.270   7.800  20.640  1.00  0.00            
ATOM     22  C7  BCD     1      31.940  13.490  16.140  1.00  0.00            
ATOM     23  O6  BCD     1      30.500  13.240  16.030  1.00  0.00            
ATOM     24  C8  BCD     1      32.680  12.670  15.120  1.00  0.00            
ATOM     25  O7  BCD     1      32.100  12.870  13.870  1.00  0.00            
ATOM     26  C9  BCD     1      32.650  11.180  15.430  1.00  0.00            
ATOM     27  O8  BCD     1      33.430  10.380  14.570  1.00  0.00            
ATOM     28  C10 BCD     1      33.200  11.050  16.820  1.00  0.00            
ATOM     29  C11 BCD     1      32.410  11.940  17.800  1.00  0.00            
ATOM     30  O9  BCD     1      32.450  13.260  17.420  1.00  0.00            
ATOM     31  C12 BCD     1      32.890  11.830  19.260  1.00  0.00            
ATOM     32  O10 BCD     1      34.270  11.970  19.290  1.00  0.00            
ATOM     33  H11 BCD     1      32.140  14.550  15.970  1.00  0.00            
ATOM     34  H12 BCD     1      33.720  12.980  14.950  1.00  0.00            
ATOM     35  H13 BCD     1      31.150  12.810  14.020  1.00  0.00            
ATOM     36  H14 BCD     1      31.590  10.870  15.400  1.00  0.00
[truncated: 1,653,995 more chars]
