# Supplementary material for: Achieving Chemical Accuracy in Cyclodextrin Host–Guest Binding via Integrative Atomistic Modelling
Source: Adv Sci (Weinh). 2025 Dec 14;13(10):e19782. doi: 10.1002/advs.202519782 (PMC12915143; doi:10.1002/advs.202519782)
Supplement: Supplementary file 1 — Supporting Information [file ADVS-13-e19782-s003.zip › all_poses/BCD.AD3.pdb]

MODEL        1
ATOM      1  C1  BCD     1      28.150  30.850  27.490  1.00  0.00            
ATOM      2  O1  BCD     1      29.350  30.450  26.840  1.00  0.00            
ATOM      3  C2  BCD     1      28.400  30.900  29.000  1.00  0.00            
ATOM      4  O2  BCD     1      29.320  31.910  29.330  1.00  0.00            
ATOM      5  C3  BCD     1      28.780  29.540  29.530  1.00  0.00            
ATOM      6  O3  BCD     1      28.800  29.560  30.980  1.00  0.00            
ATOM      7  C4  BCD     1      27.730  28.490  29.120  1.00  0.00            
ATOM      8  C5  BCD     1      27.400  28.560  27.660  1.00  0.00            
ATOM      9  O4  BCD     1      27.180  29.900  27.210  1.00  0.00            
ATOM     10  C6  BCD     1      26.240  27.700  27.200  1.00  0.00            
ATOM     11  O5  BCD     1      25.010  28.020  27.800  1.00  0.00            
ATOM     12  H1  BCD     1      27.860  31.840  27.130  1.00  0.00            
ATOM     13  H2  BCD     1      27.390  31.130  29.370  1.00  0.00            
ATOM     14  H3  BCD     1      29.730  31.730  30.180  1.00  0.00            
ATOM     15  H4  BCD     1      29.750  29.280  29.100  1.00  0.00            
ATOM     16  H5  BCD     1      29.500  30.120  31.320  1.00  0.00            
ATOM     17  H6  BCD     1      26.810  28.770  29.640  1.00  0.00            
ATOM     18  H7  BCD     1      28.320  28.220  27.170  1.00  0.00            
ATOM     19  H8  BCD     1      26.200  28.010  26.140  1.00  0.00            
ATOM     20  H9  BCD     1      26.400  26.610  27.250  1.00  0.00            
ATOM     21  H10 BCD     1      24.950  28.960  27.970  1.00  0.00            
ATOM     22  C7  BCD     1      31.580  31.730  23.550  1.00  0.00            
ATOM     23  O6  BCD     1      32.620  30.770  23.750  1.00  0.00            
ATOM     24  C8  BCD     1      31.550  32.550  24.820  1.00  0.00            
ATOM     25  O7  BCD     1      32.820  33.150  25.000  1.00  0.00            
ATOM     26  C9  BCD     1      31.080  31.830  26.080  1.00  0.00            
ATOM     27  O8  BCD     1      30.780  32.710  27.180  1.00  0.00            
ATOM     28  C10 BCD     1      29.740  31.210  25.690  1.00  0.00            
ATOM     29  C11 BCD     1      29.840  30.290  24.470  1.00  0.00            
ATOM     30  O9  BCD     1      30.300  31.140  23.410  1.00  0.00            
ATOM     31  C12 BCD     1      28.480  29.670  24.130  1.00  0.00            
ATOM     32  O10 BCD     1      27.430  30.650  24.100  1.00  0.00            
ATOM     33  H11 BCD     1      31.900  32.350  22.710  1.00  0.00            
ATOM     34  H12 BCD     1      30.760  33.290  24.650  1.00  0.00            
ATOM     35  H13 BCD     1      33.070  33.770  24.310  1.00  0.00            
ATOM     36  H14 BCD     1      31.740  31.020  26.420  1.00  0.00            
ATOM     37  H15 BCD     1      30.150  32.290  27.770  1.00  0.00            
ATOM     38  H16 BCD     1      29.020  32.030  25.580  1.00  0.00            
ATOM     39  H17 BCD     1      30.540  29.480  24.710  1.00  0.00            
ATOM     40  H18 BCD     1      28.560  29.060  23.210  1.00  0.00            
ATOM     41  H19 BCD     1      28.240  29.000  24.970  1.00  0.00            
ATOM     42  H20 BCD     1      26.570  30.250  23.970  1.00  0.00            
ATOM     43  C13 BCD     1      35.570  28.870  21.870  1.00  0.00            
ATOM     44  O11 BCD     1      35.050  27.780  22.590  1.00  0.00            
ATOM     45  C14 BCD     1      36.100  29.880  22.810  1.00  0.00            
ATOM     46  O12 BCD     1      37.150  29.340  23.560  1.00  0.00            
ATOM     47  C15 BCD     1      34.960  30.440  23.710  1.00  0.00            
ATOM     48  O13 BCD     1      35.410  31.580  24.420  1.00  0.00            
ATOM     49  C16 BCD     1      33.730  30.850  22.790  1.00  0.00            
ATOM     50  C17 BCD     1      33.380  29.790  21.700  1.00  0.00            
ATOM     51  O14 BCD     1      34.610  29.450  21.070  1.00  0.00            
ATOM     52  C18 BCD     1      32.350  30.400  20.710  1.00  0.00            
ATOM     53  O15 BCD     1      32.830  31.680  20.290  1.00  0.00            
ATOM     54  H21 BCD     1      36.400  28.570  21.220  1.00  0.00            
ATOM     55  H22 BCD     1      36.480  30.760  22.270  1.00  0.00            
ATOM     56  H23 BCD     1      36.850  28.440  23.740  1.00  0.00            
ATOM     57  H24 BCD     1      34.680  29.670  24.440  1.00  0.00            
ATOM     58  H25 BCD     1      34.630  32.060  24.720  1.00  0.00            
ATOM     59  H26 BCD     1      33.990  31.870  22.490  1.00  0.00            
ATOM     60  H27 BCD     1      33.000  28.860  22.140  1.00  0.00            
ATOM     61  H28 BCD     1      32.190  29.740  19.850  1.00  0.00            
ATOM     62  H29 BCD     1      31.350  30.480  21.150  1.00  0.00            
ATOM     63  H30 BCD     1      32.110  32.150  19.860  1.00  0.00            
ATOM     64  C19 BCD     1      34.550  23.650  22.260  1.00  0.00            
ATOM     65  O16 BCD     1      33.330  23.720  23.010  1.00  0.00            
ATOM     66  C20 BCD     1      35.710  24.180  23.040  1.00  0.00            
ATOM     67  O17 BCD     1      35.950  23.300  24.160  1.00  0.00            
ATOM     68  C21 BCD     1      35.650  25.670  23.410  1.00  0.00            
ATOM     69  O18 BCD     1      36.770  26.250  24.060  1.00  0.00            
ATOM     70  C22 BCD     1      35.370  26.480  22.150  1.00  0.00            
ATOM     71  C23 BCD     1      34.230  25.870  21.270  1.00  0.00            
ATOM     72  O19 BCD     1      34.340  24.430  21.140  1.00  0.00            
ATOM     73  C24 BCD     1      34.010  26.470  19.930  1.00  0.00            
ATOM     74  O20 BCD     1      35.190  26.260  19.180  1.00  0.00            
ATOM     75  H31 BCD     1      34.720  22.630  21.880  1.00  0.00            
ATOM     76  H32 BCD     1      36.570  24.060  22.370  1.00  0.00            
ATOM     77  H33 BCD     1      36.880  23.040  24.190  1.00  0.00            
ATOM     78  H34 BCD     1      34.710  25.790  23.970  1.00  0.00            
ATOM     79  H35 BCD     1      37.090  25.640  24.730  1.00  0.00            
ATOM     80  H36 BCD     1      36.250  26.500  21.500  1.00  0.00            
ATOM     81  H37 BCD     1      33.270  25.950  21.810  1.00  0.00            
ATOM     82  H38 BCD     1      33.250  25.820  19.480  1.00  0.00            
ATOM     83  H39 BCD     1      33.750  27.530  20.030  1.00  0.00            
ATOM     84  H40 BCD     1      35.160  25.370  18.830  1.00  0.00            
ATOM     85  C25 BCD     1      30.770  20.920  24.570  1.00  0.00            
ATOM     86  O21 BCD     1      30.430  21.800  25.680  1.00  0.00            
ATOM     87  C26 BCD     1      32.230  20.420  24.560  1.00  0.00            
ATOM     88  O22 BCD     1      32.610  19.600  25.670  1.00  0.00            
ATOM     89  C27 BCD     1      33.170  21.660  24.370  1.00  0.00            
ATOM     90  O23 BCD     1      34.480  21.190  24.190  1.00  0.00            
ATOM     91  C28 BCD     1      32.700  22.500  23.140  1.00  0.00            
ATOM     92  C29 BCD     1      31.230  22.740  23.090  1.00  0.00            
ATOM     93  O24 BCD     1      30.500  21.520  23.330  1.00  0.00            
ATOM     94  C30 BCD     1      30.640  23.250  21.740  1.00  0.00            
ATOM     95  O25 BCD     1      30.950  22.390  20.620  1.00  0.00            
ATOM     96  H41 BCD     1      30.160  20.020  24.680  1.00  0.00            
ATOM     97  H42 BCD     1      32.340  19.850  23.630  1.00  0.00            
ATOM     98  H43 BCD     1      32.420  20.070  26.490  1.00  0.00            
ATOM     99  H44 BCD     1      33.180  22.230  25.300  1.00  0.00            
ATOM    100  H45 BCD     1      35.040  21.970  24.260  1.00  0.00            
ATOM    101  H46 BCD     1      32.870  21.870  22.260  1.00  0.00            
ATOM    102  H47 BCD     1      31.020  23.470  23.880  1.00  0.00            
ATOM    103  H48 BCD     1      29.550  23.260  21.840  1.00  0.00            
ATOM    104  H49 BCD     1      31.010  24.270  21.580  1.00  0.00            
ATOM    105  H50 BCD     1      30.260  22.470  19.960  1.00  0.00            
ATOM    106  C31 BCD     1      28.630  21.710  29.280  1.00  0.00            
ATOM    107  O26 BCD     1      28.670  23.140  29.190  1.00  0.00            
ATOM    108  C32 BCD     1      30.090  21.200  29.270  1.00  0.00            
ATOM    109  O27 BCD     1      30.830  21.650  30.420  1.00  0.00            
ATOM    110  C33 BCD     1      30.780  21.600  27.970  1.00  0.00            
ATOM    111  C34 BCD     1      29.860  21.170  26.840  1.00  0.00            
ATOM    112  C35 BCD     1      28.460  21.600  26.940  1.00  0.00            
ATOM    113  O28 BCD     1      27.890  21.220  28.150  1.00  0.00            
ATOM    114  C36 BCD     1      27.610  21.040  25.740  1.00  0.00            
ATOM    115  O29 BCD     1      27.660  19.600  25.660  1.00  0.00            
ATOM    116  O30 BCD     1      32.190  21.200  27.940  1.00  0.00            
ATOM    117  H51 BCD     1      28.140  21.400  30.210  1.00  0.00            
ATOM    118  H52 BCD     1      30.040  20.110  29.290  1.00  0.00            
ATOM    119  H53 BCD     1      31.270  20.870  30.770  1.00  0.00            
ATOM    120  H54 BCD     1      30.850  22.690  28.070  1.00  0.00            
ATOM    121  H55 BCD     1      32.690  22.010  28.030  1.00  0.00            
ATOM    122  H56 BCD     1      29.940  20.070  26.760  1.00  0.00            
ATOM    123  H57 BCD     1      28.510  22.680  26.750  1.00  0.00            
ATOM    124  H58 BCD     1      26.580  21.410  25.760  1.00  0.00            
ATOM    125  H59 BCD     1      27.880  21.530  24.790  1.00  0.00            
ATOM    126  H60 BCD     1      26.980  19.240  25.080  1.00  0.00            
ATOM    127  C37 BCD     1      27.660  26.640  30.640  1.00  0.00            
ATOM    128  O31 BCD     1      28.240  27.210  29.450  1.00  0.00            
ATOM    129  C38 BCD     1      28.690  25.940  31.500  1.00  0.00            
ATOM    130  O32 BCD     1      29.810  26.830  31.700  1.00  0.00            
ATOM    131  C39 BCD     1      29.170  24.640  30.820  1.00  0.00            
ATOM    132  O33 BCD     1      30.080  23.800  31.540  1.00  0.00            
ATOM    133  C40 BCD     1      28.030  23.830  30.230  1.00  0.00            
ATOM    134  C41 BCD     1      26.940  24.630  29.430  1.00  0.00            
ATOM    135  O34 BCD     1      26.590  25.800  30.320  1.00  0.00            
ATOM    136  C42 BCD     1      25.720  23.860  28.990  1.00  0.00            
ATOM    137  O35 BCD     1      24.790  24.690  28.310  1.00  0.00            
ATOM    138  H61 BCD     1      27.270  27.420  31.300  1.00  0.00            
ATOM    139  H62 BCD     1      28.400  25.610  32.510  1.00  0.00            
ATOM    140  H63 BCD     1      29.870  27.490  31.010  1.00  0.00            
ATOM    141  H64 BCD     1      29.770  25.020  29.980  1.00  0.00            
ATOM    142  H65 BCD     1      30.160  22.950  31.100  1.00  0.00            
ATOM    143  H66 BCD     1      27.610  23.200  31.030  1.00  0.00            
ATOM    144  H67 BCD     1      27.480  25.080  28.590  1.00  0.00            
ATOM    145  H68 BCD     1      26.090  23.150  28.240  1.00  0.00            
ATOM    146  H69 BCD     1      25.350  23.310  29.860  1.00  0.00            
ATOM    147  H70 BCD     1      24.400  25.320  28.920  1.00  0.00            
ATOM    148  C1  AD3     2      25.190  24.050  22.630  1.00  0.00            
ATOM    149  C2  AD3     2      25.080  23.620  23.970  1.00  0.00            
ATOM    150  C3  AD3     2      26.040  24.000  24.930  1.00  0.00            
ATOM    151  C4  AD3     2      27.170  24.750  24.490  1.00  0.00            
ATOM    152  C5  AD3     2      28.140  25.110  25.470  1.00  0.00            
ATOM    153  C6  AD3     2      29.320  25.760  25.060  1.00  0.00            
ATOM    154  C7  AD3     2      29.460  26.030  23.670  1.00  0.00            
ATOM    155  C8  AD3     2      30.620  26.730  23.260  1.00  0.00            
ATOM    156  C9  AD3     2      31.600  27.060  24.170  1.00  0.00            
ATOM    157  C10 AD3     2      31.460  26.760  25.510  1.00  0.00            
ATOM    158  C11 AD3     2      32.510  26.990  26.350  1.00  0.00            
ATOM    159  C12 AD3     2      32.440  26.850  27.710  1.00  0.00            
ATOM    160  C13 AD3     2      31.260  26.330  28.240  1.00  0.00            
ATOM    161  C14 AD3     2      30.240  25.960  27.360  1.00  0.00            
ATOM    162  C15 AD3     2      30.320  26.140  25.990  1.00  0.00            
ATOM    163  C16 AD3     2      28.410  25.790  22.730  1.00  0.00            
ATOM    164  C17 AD3     2      27.290  25.110  23.140  1.00  0.00            
ATOM    165  C18 AD3     2      26.310  24.810  22.210  1.00  0.00            
ATOM    166  H1  AD3     2      24.450  23.720  21.900  1.00  0.00            
ATOM    167  H2  AD3     2      24.290  22.950  24.290  1.00  0.00            
ATOM    168  H3  AD3     2      25.990  23.600  25.940  1.00  0.00            
ATOM    169  H4  AD3     2      27.940  24.870  26.510  1.00  0.00            
ATOM    170  H5  AD3     2      30.680  27.060  22.230  1.00  0.00            
ATOM    171  H6  AD3     2      32.510  27.500  23.770  1.00  0.00            
ATOM    172  H7  AD3     2      33.380  27.430  25.870  1.00  0.00            
ATOM    173  H8  AD3     2      33.300  27.180  28.290  1.00  0.00            
ATOM    174  H9  AD3     2      31.110  26.430  29.320  1.00  0.00            
ATOM    175  H10 AD3     2      29.380  25.500  27.820  1.00  0.00            
ATOM    176  H11 AD3     2      28.540  26.100  21.690  1.00  0.00            
ATOM    177  H12 AD3     2      26.450  25.010  21.150  1.00  0.00            
TER
ENDMDL
MODEL        1
ATOM      1  C1  BCD     1      24.760  28.340  28.520  1.00  0.00            
ATOM      2  O1  BCD     1      25.450  27.450  27.700  1.00  0.00            
ATOM      3  C2  BCD     1      25.580  29.470  29.160  1.00  0.00            
ATOM      4  O2  BCD     1      26.310  30.160  28.120  1.00  0.00            
ATOM      5  C3  BCD     1      26.580  28.720  30.140  1.00  0.00            
ATOM      6  O3  BCD     1      27.450  29.590  30.840  1.00  0.00            
ATOM      7  C4  BCD     1      25.770  27.920  31.110  1.00  0.00            
ATOM      8  C5  BCD     1      24.770  27.050  30.440  1.00  0.00            
ATOM      9  O4  BCD     1      24.000  27.710  29.520  1.00  0.00            
ATOM     10  C6  BCD     1      23.800  26.270  31.270  1.00  0.00            
ATOM     11  O5  BCD     1      23.070  27.070  32.200  1.00  0.00            
ATOM     12  H1  BCD     1      24.040  28.880  27.890  1.00  0.00            
ATOM     13  H2  BCD     1      24.970  30.210  29.690  1.00  0.00            
ATOM     14  H3  BCD     1      26.850  30.890  28.450  1.00  0.00            
ATOM     15  H4  BCD     1      27.240  28.150  29.470  1.00  0.00            
ATOM     16  H5  BCD     1      28.220  29.030  30.980  1.00  0.00            
ATOM     17  H6  BCD     1      25.270  28.560  31.850  1.00  0.00            
ATOM     18  H7  BCD     1      25.370  26.310  29.880  1.00  0.00            
ATOM     19  H8  BCD     1      23.130  25.610  30.720  1.00  0.00            
ATOM     20  H9  BCD     1      24.430  25.560  31.820  1.00  0.00            
ATOM     21  H10 BCD     1      22.860  27.920  31.800  1.00  0.00            
ATOM     22  C7  BCD     1      25.460  26.380  23.630  1.00  0.00            
ATOM     23  O6  BCD     1      26.830  26.030  23.720  1.00  0.00            
ATOM     24  C8  BCD     1      25.210  27.820  23.920  1.00  0.00            
ATOM     25  O7  BCD     1      25.880  28.670  23.020  1.00  0.00            
ATOM     26  C9  BCD     1      25.620  28.230  25.360  1.00  0.00            
ATOM     27  O8  BCD     1      25.280  29.650  25.590  1.00  0.00            
ATOM     28  C10 BCD     1      24.930  27.300  26.400  1.00  0.00            
ATOM     29  C11 BCD     1      25.010  25.830  25.960  1.00  0.00            
ATOM     30  O9  BCD     1      24.660  25.630  24.590  1.00  0.00            
ATOM     31  C12 BCD     1      24.020  25.020  26.780  1.00  0.00            
ATOM     32  O10 BCD     1      22.650  25.360  26.730  1.00  0.00            
ATOM     33  H11 BCD     1      25.000  26.200  22.650  1.00  0.00            
ATOM     34  H12 BCD     1      24.120  27.920  23.770  1.00  0.00            
ATOM     35  H13 BCD     1      26.060  29.480  23.510  1.00  0.00            
ATOM     36  H14 BCD     1      26.720  28.220  25.430  1.00  0.00            
ATOM     37  H15 BCD     1      25.760  29.990  26.350  1.00  0.00            
ATOM     38  H16 BCD     1      23.850  27.510  26.410  1.00  0.00            
ATOM     39  H17 BCD     1      26.000  25.370  26.070  1.00  0.00            
ATOM     40  H18 BCD     1      24.190  24.030  26.360  1.00  0.00            
ATOM     41  H19 BCD     1      24.400  25.040  27.810  1.00  0.00            
ATOM     42  H20 BCD     1      22.400  24.840  25.960  1.00  0.00            
ATOM     43  C13 BCD     1      29.680  24.240  21.490  1.00  0.00            
ATOM     44  O11 BCD     1      30.260  23.670  22.660  1.00  0.00            
ATOM     45  C14 BCD     1      29.780  25.760  21.610  1.00  0.00            
ATOM     46  O12 BCD     1      31.070  26.290  22.000  1.00  0.00            
ATOM     47  C15 BCD     1      28.770  26.270  22.560  1.00  0.00            
ATOM     48  O13 BCD     1      28.700  27.770  22.530  1.00  0.00            
ATOM     49  C16 BCD     1      27.390  25.690  22.490  1.00  0.00            
ATOM     50  C17 BCD     1      27.440  24.180  22.410  1.00  0.00            
ATOM     51  O14 BCD     1      28.340  23.800  21.390  1.00  0.00            
ATOM     52  C18 BCD     1      26.140  23.430  22.140  1.00  0.00            
ATOM     53  O15 BCD     1      25.780  23.700  20.790  1.00  0.00            
ATOM     54  H21 BCD     1      30.310  23.960  20.650  1.00  0.00            
ATOM     55  H22 BCD     1      29.480  26.260  20.680  1.00  0.00            
ATOM     56  H23 BCD     1      30.940  27.230  21.890  1.00  0.00            
ATOM     57  H24 BCD     1      29.200  25.990  23.530  1.00  0.00            
ATOM     58  H25 BCD     1      27.960  28.050  23.070  1.00  0.00            
ATOM     59  H26 BCD     1      26.820  26.170  21.690  1.00  0.00            
ATOM     60  H27 BCD     1      27.920  23.780  23.310  1.00  0.00            
ATOM     61  H28 BCD     1      26.220  22.350  22.320  1.00  0.00            
ATOM     62  H29 BCD     1      25.330  23.740  22.810  1.00  0.00            
ATOM     63  H30 BCD     1      26.500  23.450  20.200  1.00  0.00            
ATOM     64  C19 BCD     1      32.700  20.990  24.420  1.00  0.00            
ATOM     65  O16 BCD     1      32.150  21.340  25.700  1.00  0.00            
ATOM     66  C20 BCD     1      33.380  22.120  23.630  1.00  0.00            
ATOM     67  O17 BCD     1      34.400  22.570  24.560  1.00  0.00            
ATOM     68  C21 BCD     1      32.400  23.290  23.270  1.00  0.00            
ATOM     69  O18 BCD     1      33.090  24.410  22.530  1.00  0.00            
ATOM     70  C22 BCD     1      31.280  22.740  22.460  1.00  0.00            
ATOM     71  C23 BCD     1      30.720  21.450  23.060  1.00  0.00            
ATOM     72  O19 BCD     1      31.730  20.540  23.510  1.00  0.00            
ATOM     73  C24 BCD     1      29.740  20.650  22.210  1.00  0.00            
ATOM     74  O20 BCD     1      30.170  20.250  20.940  1.00  0.00            
ATOM     75  H31 BCD     1      33.480  20.240  24.550  1.00  0.00            
ATOM     76  H32 BCD     1      33.700  21.700  22.670  1.00  0.00            
ATOM     77  H33 BCD     1      34.020  23.070  25.290  1.00  0.00            
ATOM     78  H34 BCD     1      32.060  23.590  24.270  1.00  0.00            
ATOM     79  H35 BCD     1      32.430  25.110  22.550  1.00  0.00            
ATOM     80  H36 BCD     1      31.520  22.570  21.400  1.00  0.00            
ATOM     81  H37 BCD     1      30.150  21.630  23.990  1.00  0.00            
ATOM     82  H38 BCD     1      29.310  19.840  22.810  1.00  0.00            
ATOM     83  H39 BCD     1      28.910  21.350  22.050  1.00  0.00            
ATOM     84  H40 BCD     1      29.880  19.340  20.830  1.00  0.00            
ATOM     85  C25 BCD     1      31.500  19.900  29.500  1.00  0.00            
ATOM     86  O21 BCD     1      31.080  21.070  30.160  1.00  0.00            
ATOM     87  C26 BCD     1      32.950  19.980  29.080  1.00  0.00            
ATOM     88  O22 BCD     1      33.710  20.600  30.130  1.00  0.00            
ATOM     89  C27 BCD     1      33.060  20.920  27.800  1.00  0.00            
ATOM     90  O23 BCD     1      34.350  21.210  27.360  1.00  0.00            
ATOM     91  C28 BCD     1      32.120  20.390  26.740  1.00  0.00            
ATOM     92  C29 BCD     1      30.730  20.220  27.210  1.00  0.00            
ATOM     93  O24 BCD     1      30.700  19.500  28.440  1.00  0.00            
ATOM     94  C30 BCD     1      29.820  19.360  26.200  1.00  0.00            
ATOM     95  O25 BCD     1      30.120  18.070  26.320  1.00  0.00            
ATOM     96  H41 BCD     1      31.470  19.090  30.230  1.00  0.00            
ATOM     97  H42 BCD     1      33.210  18.950  28.790  1.00  0.00            
ATOM     98  H43 BCD     1      34.530  20.870  29.700  1.00  0.00            
ATOM     99  H44 BCD     1      32.530  21.820  28.140  1.00  0.00            
ATOM    100  H45 BCD     1      34.240  21.790  26.600  1.00  0.00            
ATOM    101  H46 BCD     1      32.560  19.420  26.430  1.00  0.00            
ATOM    102  H47 BCD     1      30.210  21.180  27.350  1.00  0.00            
ATOM    103  H48 BCD     1      28.810  19.560  26.590  1.00  0.00            
ATOM    104  H49 BCD     1      29.860  19.780  25.190  1.00  0.00            
ATOM    105  H50 BCD     1      30.270  17.990  27.260  1.00  0.00            
ATOM    106  C31 BCD     1      29.320  22.430  33.680  1.00  0.00            
ATOM    107  O26 BCD     1      28.630  23.400  32.910  1.00  0.00            
ATOM    108  C32 BCD     1      30.800  22.520  33.640  1.00  0.00            
ATOM    109  O27 BCD     1      31.340  23.740  34.260  1.00  0.00            
ATOM    110  C33 BCD     1      31.410  22.290  32.240  1.00  0.00            
ATOM    111  C34 BCD     1      30.850  20.980  31.600  1.00  0.00            
ATOM    112  C35 BCD     1      29.330  20.980  31.750  1.00  0.00            
ATOM    113  O28 BCD     1      29.010  21.150  33.150  1.00  0.00            
ATOM    114  C36 BCD     1      28.580  19.830  31.150  1.00  0.00            
ATOM    115  O29 BCD     1      29.090  18.590  31.700  1.00  0.00            
ATOM    116  O30 BCD     1      32.800  22.270  32.140  1.00  0.00            
ATOM    117  H51 BCD     1      28.900  22.380  34.690  1.00  0.00            
ATOM    118  H52 BCD     1      31.230  21.740  34.280  1.00  0.00            
ATOM    119  H53 BCD     1      31.340  24.360  33.530  1.00  0.00            
ATOM    120  H54 BCD     1      31.040  23.070  31.560  1.00  0.00            
ATOM    121  H55 BCD     1      33.050  21.670  31.430  1.00  0.00            
ATOM    122  H56 BCD     1      31.300  20.110  32.100  1.00  0.00            
ATOM    123  H57 BCD     1      28.950  21.880  31.240  1.00  0.00            
ATOM    124  H58 BCD     1      27.520  19.990  31.360  1.00  0.00            
ATOM    125  H59 BCD     1      28.710  19.850  30.060  1.00  0.00            
ATOM    126  H60 BCD     1      28.440  18.030  31.270  1.00  0.00            
ATOM    127  C37 BCD     1      27.300  27.320  32.980  1.00  0.00            
ATOM    128  O31 BCD     1      26.650  26.960  31.770  1.00  0.00            
ATOM    129  C38 BCD     1      28.790  27.110  32.690  1.00  0.00            
ATOM    130  O32 BCD     1      29.290  27.870  31.660  1.00  0.00            
ATOM    131  C39 BCD     1      29.160  25.680  32.440  1.00  0.00            
ATOM    132  O33 BCD     1      30.580  25.490  32.410  1.00  0.00            
ATOM    133  C40 BCD     1      28.520  24.700  33.480  1.00  0.00            
ATOM    134  C41 BCD     1      27.040  24.950  33.770  1.00  0.00            
ATOM    135  O34 BCD     1      26.910  26.370  34.020  1.00  0.00            
ATOM    136  C42 BCD     1      26.630  24.250  35.010  1.00  0.00            
ATOM    137  O35 BCD     1      25.300  24.390  35.400  1.00  0.00            
ATOM    138  H61 BCD     1      27.050  28.340  33.320  1.00  0.00            
ATOM    139  H62 BCD     1      29.240  27.330  33.680  1.00  0.00            
ATOM    140  H63 BCD     1      30.240  27.870  31.720  1.00  0.00            
ATOM    141  H64 BCD     1      28.890  25.320  31.440  1.00  0.00            
ATOM    142  H65 BCD     1      30.930  25.760  31.560  1.00  0.00            
ATOM    143  H66 BCD     1      29.120  24.860  34.380  1.00  0.00            
ATOM    144  H67 BCD     1      26.400  24.680  32.920  1.00  0.00            
ATOM    145  H68 BCD     1      26.790  23.170  34.870  1.00  0.00            
ATOM    146  H69 BCD     1      27.300  24.490  35.840  1.00  0.00            
ATOM    147  H70 BCD     1      25.020  25.230  35.020  1.00  0.00            
ATOM    148  C1  AD3     2      23.920  20.110  31.650  1.00  0.00            
ATOM    149  C2  AD3     2      24.160  21.280  32.400  1.00  0.00            
ATOM    150  C3  AD3     2      24.900  22.350  31.870  1.00  0.00            
ATOM    151  C4  AD3     2      25.400  22.290  30.550  1.00  0.00            
ATOM    152  C5  AD3     2      26.210  23.320  29.970  1.00  0.00            
ATOM    153  C6  AD3     2      26.700  23.160  28.660  1.00  0.00            
ATOM    154  C7  AD3     2      26.400  21.960  27.990  1.00  0.00            
ATOM    155  C8  AD3     2      26.890  21.670  26.680  1.00  0.00            
ATOM    156  C9  AD3     2      27.810  22.470  26.120  1.00  0.00            
ATOM    157  C10 AD3     2      28.230  23.620  26.840  1.00  0.00            
ATOM    158  C11 AD3     2      29.310  24.390  26.270  1.00  0.00            
ATOM    159  C12 AD3     2      29.720  25.580  26.850  1.00  0.00            
ATOM    160  C13 AD3     2      29.210  25.940  28.170  1.00  0.00            
ATOM    161  C14 AD3     2      28.090  25.180  28.760  1.00  0.00            
ATOM    162  C15 AD3     2      27.660  24.040  28.040  1.00  0.00            
ATOM    163  C16 AD3     2      25.660  20.920  28.500  1.00  0.00            
ATOM    164  C17 AD3     2      25.140  21.120  29.800  1.00  0.00            
ATOM    165  C18 AD3     2      24.320  20.070  30.280  1.00  0.00            
ATOM    166  H1  AD3     2      23.310  19.320  32.070  1.00  0.00            
ATOM    167  H2  AD3     2      23.660  21.330  33.370  1.00  0.00            
ATOM    168  H3  AD3     2      25.010  23.270  32.430  1.00  0.00            
ATOM    169  H4  AD3     2      26.340  24.170  30.640  1.00  0.00            
ATOM    170  H5  AD3     2      26.480  20.810  26.160  1.00  0.00            
ATOM    171  H6  AD3     2      28.180  22.300  25.110  1.00  0.00            
ATOM    172  H7  AD3     2      29.770  24.130  25.320  1.00  0.00            
ATOM    173  H8  AD3     2      30.460  26.190  26.350  1.00  0.00            
ATOM    174  H9  AD3     2      29.480  26.900  28.600  1.00  0.00            
ATOM    175  H10 AD3     2      27.590  25.520  29.660  1.00  0.00            
ATOM    176  H11 AD3     2      25.340  20.010  27.990  1.00  0.00            
ATOM    177  H12 AD3     2      24.080  19.220  29.660  1.00  0.00            
TER
ENDMDL
MODEL        1
ATOM      1  C1  BCD     1      28.800  28.470  25.630  1.00  0.00            
ATOM      2  O1  BCD     1      29.970  28.150  24.890  1.00  0.00            
ATOM      3  C2  BCD     1      29.040  29.640  26.610  1.00  0.00            
ATOM      4  O2  BCD     1      29.490  30.820  25.830  1.00  0.00            
ATOM      5  C3  BCD     1      30.040  29.170  27.650  1.00  0.00            
ATOM      6  O3  BCD     1      30.240  30.340  28.460  1.00  0.00            
ATOM      7  C4  BCD     1      29.480  27.920  28.380  1.00  0.00            
ATOM      8  C5  BCD     1      29.090  26.830  27.300  1.00  0.00            
ATOM      9  O4  BCD     1      28.240  27.440  26.370  1.00  0.00            
ATOM     10  C6  BCD     1      28.340  25.630  27.900  1.00  0.00            
ATOM     11  O5  BCD     1      27.260  26.130  28.740  1.00  0.00            
ATOM     12  H1  BCD     1      28.000  28.660  24.900  1.00  0.00            
ATOM     13  H2  BCD     1      28.050  29.860  27.020  1.00  0.00            
ATOM     14  H3  BCD     1      29.660  31.500  26.490  1.00  0.00            
ATOM     15  H4  BCD     1      31.010  28.930  27.200  1.00  0.00            
ATOM     16  H5  BCD     1      30.330  30.140  29.400  1.00  0.00            
ATOM     17  H6  BCD     1      28.670  28.270  29.020  1.00  0.00            
ATOM     18  H7  BCD     1      30.070  26.490  26.940  1.00  0.00            
ATOM     19  H8  BCD     1      27.980  25.030  27.050  1.00  0.00            
ATOM     20  H9  BCD     1      29.070  25.050  28.470  1.00  0.00            
ATOM     21  H10 BCD     1      26.500  26.160  28.150  1.00  0.00            
ATOM     22  C7  BCD     1      31.070  27.480  20.850  1.00  0.00            
ATOM     23  O6  BCD     1      32.430  27.690  21.200  1.00  0.00            
ATOM     24  C8  BCD     1      30.240  28.740  21.190  1.00  0.00            
ATOM     25  O7  BCD     1      30.750  29.870  20.460  1.00  0.00            
ATOM     26  C9  BCD     1      30.250  29.050  22.700  1.00  0.00            
ATOM     27  O8  BCD     1      29.470  30.200  22.930  1.00  0.00            
ATOM     28  C10 BCD     1      29.760  27.870  23.520  1.00  0.00            
ATOM     29  C11 BCD     1      30.560  26.630  23.040  1.00  0.00            
ATOM     30  O9  BCD     1      30.520  26.480  21.580  1.00  0.00            
ATOM     31  C12 BCD     1      29.970  25.320  23.630  1.00  0.00            
ATOM     32  O10 BCD     1      28.560  25.290  23.570  1.00  0.00            
ATOM     33  H11 BCD     1      30.970  27.150  19.810  1.00  0.00            
ATOM     34  H12 BCD     1      29.210  28.530  20.910  1.00  0.00            
ATOM     35  H13 BCD     1      30.100  30.040  19.770  1.00  0.00            
ATOM     36  H14 BCD     1      31.280  29.270  23.010  1.00  0.00            
ATOM     37  H15 BCD     1      29.470  30.270  23.890  1.00  0.00            
ATOM     38  H16 BCD     1      28.670  27.830  23.390  1.00  0.00            
ATOM     39  H17 BCD     1      31.600  26.770  23.350  1.00  0.00            
ATOM     40  H18 BCD     1      30.390  24.520  23.010  1.00  0.00            
ATOM     41  H19 BCD     1      30.290  25.290  24.690  1.00  0.00            
ATOM     42  H20 BCD     1      28.250  25.770  22.800  1.00  0.00            
ATOM     43  C13 BCD     1      36.290  27.950  19.760  1.00  0.00            
ATOM     44  O11 BCD     1      36.600  27.290  21.000  1.00  0.00            
ATOM     45  C14 BCD     1      35.650  29.250  20.050  1.00  0.00            
ATOM     46  O12 BCD     1      36.670  29.990  20.740  1.00  0.00            
ATOM     47  C15 BCD     1      34.340  29.000  20.890  1.00  0.00            
ATOM     48  O13 BCD     1      33.750  30.200  21.210  1.00  0.00            
ATOM     49  C16 BCD     1      33.430  28.070  20.180  1.00  0.00            
ATOM     50  C17 BCD     1      34.200  26.790  19.740  1.00  0.00            
ATOM     51  O14 BCD     1      35.390  27.150  19.040  1.00  0.00            
ATOM     52  C18 BCD     1      33.410  25.820  18.820  1.00  0.00            
ATOM     53  O15 BCD     1      33.650  26.170  17.480  1.00  0.00            
ATOM     54  H21 BCD     1      37.210  28.150  19.210  1.00  0.00            
ATOM     55  H22 BCD     1      35.420  29.770  19.110  1.00  0.00            
ATOM     56  H23 BCD     1      36.190  30.760  21.060  1.00  0.00            
ATOM     57  H24 BCD     1      34.660  28.470  21.790  1.00  0.00            
ATOM     58  H25 BCD     1      32.790  30.210  21.090  1.00  0.00            
ATOM     59  H26 BCD     1      32.900  28.590  19.360  1.00  0.00            
ATOM     60  H27 BCD     1      34.440  26.260  20.670  1.00  0.00            
ATOM     61  H28 BCD     1      33.870  24.850  19.050  1.00  0.00            
ATOM     62  H29 BCD     1      32.360  25.920  19.110  1.00  0.00            
ATOM     63  H30 BCD     1      34.590  26.370  17.520  1.00  0.00            
ATOM     64  C19 BCD     1      39.420  25.300  23.240  1.00  0.00            
ATOM     65  O16 BCD     1      38.420  25.390  24.260  1.00  0.00            
ATOM     66  C20 BCD     1      39.750  26.720  22.880  1.00  0.00            
ATOM     67  O17 BCD     1      40.460  27.370  23.910  1.00  0.00            
ATOM     68  C21 BCD     1      38.500  27.500  22.400  1.00  0.00            
ATOM     69  O18 BCD     1      38.870  28.800  22.000  1.00  0.00            
ATOM     70  C22 BCD     1      37.880  26.740  21.230  1.00  0.00            
ATOM     71  C23 BCD     1      37.680  25.260  21.550  1.00  0.00            
ATOM     72  O19 BCD     1      38.900  24.680  22.020  1.00  0.00            
ATOM     73  C24 BCD     1      37.190  24.470  20.350  1.00  0.00            
ATOM     74  O20 BCD     1      38.150  24.400  19.320  1.00  0.00            
ATOM     75  H31 BCD     1      40.300  24.700  23.510  1.00  0.00            
ATOM     76  H32 BCD     1      40.320  26.730  21.940  1.00  0.00            
ATOM     77  H33 BCD     1      39.970  28.180  24.060  1.00  0.00            
ATOM     78  H34 BCD     1      37.730  27.520  23.190  1.00  0.00            
ATOM     79  H35 BCD     1      38.040  29.240  21.790  1.00  0.00            
ATOM     80  H36 BCD     1      38.450  26.840  20.300  1.00  0.00            
ATOM     81  H37 BCD     1      37.020  25.100  22.410  1.00  0.00            
ATOM     82  H38 BCD     1      36.940  23.470  20.720  1.00  0.00            
ATOM     83  H39 BCD     1      36.280  24.880  19.910  1.00  0.00            
ATOM     84  H40 BCD     1      38.920  23.980  19.710  1.00  0.00            
ATOM     85  C25 BCD     1      38.150  23.920  28.260  1.00  0.00            
ATOM     86  O21 BCD     1      37.270  24.970  28.680  1.00  0.00            
ATOM     87  C26 BCD     1      39.470  24.510  27.800  1.00  0.00            
ATOM     88  O22 BCD     1      40.020  25.270  28.840  1.00  0.00            
ATOM     89  C27 BCD     1      39.330  25.350  26.500  1.00  0.00            
ATOM     90  O23 BCD     1      40.660  25.620  25.950  1.00  0.00            
ATOM     91  C28 BCD     1      38.700  24.510  25.360  1.00  0.00            
ATOM     92  C29 BCD     1      37.400  23.880  25.890  1.00  0.00            
ATOM     93  O24 BCD     1      37.620  23.180  27.170  1.00  0.00            
ATOM     94  C30 BCD     1      36.780  22.890  24.850  1.00  0.00            
ATOM     95  O25 BCD     1      37.710  21.860  24.520  1.00  0.00            
ATOM     96  H41 BCD     1      38.330  23.180  29.050  1.00  0.00            
ATOM     97  H42 BCD     1      40.190  23.710  27.570  1.00  0.00            
ATOM     98  H43 BCD     1      39.240  25.650  29.250  1.00  0.00            
ATOM     99  H44 BCD     1      38.720  26.260  26.510  1.00  0.00            
ATOM    100  H45 BCD     1      40.650  26.320  25.290  1.00  0.00            
ATOM    101  H46 BCD     1      39.370  23.710  25.010  1.00  0.00            
ATOM    102  H47 BCD     1      36.690  24.670  26.190  1.00  0.00            
ATOM    103  H48 BCD     1      35.880  22.380  25.200  1.00  0.00            
ATOM    104  H49 BCD     1      36.520  23.490  23.970  1.00  0.00            
ATOM    105  H50 BCD     1      37.310  21.390  23.780  1.00  0.00            
ATOM    106  C31 BCD     1      35.150  25.790  32.020  1.00  0.00            
ATOM    107  O26 BCD     1      34.270  26.470  31.160  1.00  0.00            
ATOM    108  C32 BCD     1      36.550  26.420  31.890  1.00  0.00            
ATOM    109  O27 BCD     1      36.650  27.690  32.460  1.00  0.00            
ATOM    110  C33 BCD     1      37.000  26.340  30.450  1.00  0.00            
ATOM    111  C34 BCD     1      36.870  24.880  30.060  1.00  0.00            
ATOM    112  C35 BCD     1      35.580  24.210  30.270  1.00  0.00            
ATOM    113  O28 BCD     1      35.130  24.440  31.650  1.00  0.00            
ATOM    114  C36 BCD     1      35.570  22.710  30.010  1.00  0.00            
ATOM    115  O29 BCD     1      36.610  21.880  30.600  1.00  0.00            
ATOM    116  O30 BCD     1      38.260  26.950  30.200  1.00  0.00            
ATOM    117  H51 BCD     1      34.800  25.760  33.050  1.00  0.00            
ATOM    118  H52 BCD     1      37.330  25.850  32.430  1.00  0.00            
ATOM    119  H53 BCD     1      36.110  28.370  32.040  1.00  0.00            
ATOM    120  H54 BCD     1      36.270  26.930  29.880  1.00  0.00            
ATOM    121  H55 BCD     1      38.230  27.900  30.100  1.00  0.00            
ATOM    122  H56 BCD     1      37.580  24.340  30.700  1.00  0.00            
ATOM    123  H57 BCD     1      34.880  24.690  29.590  1.00  0.00            
ATOM    124  H58 BCD     1      34.600  22.320  30.330  1.00  0.00            
ATOM    125  H59 BCD     1      35.580  22.610  28.920  1.00  0.00            
ATOM    126  H60 BCD     1      36.870  21.280  29.890  1.00  0.00            
ATOM    127  C37 BCD     1      30.210  27.240  30.600  1.00  0.00            
ATOM    128  O31 BCD     1      30.540  27.430  29.210  1.00  0.00            
ATOM    129  C38 BCD     1      30.950  28.260  31.440  1.00  0.00            
ATOM    130  O32 BCD     1      30.360  29.590  31.110  1.00  0.00            
ATOM    131  C39 BCD     1      32.440  28.120  31.130  1.00  0.00            
ATOM    132  O33 BCD     1      33.120  29.090  31.990  1.00  0.00            
ATOM    133  C40 BCD     1      32.860  26.630  31.490  1.00  0.00            
ATOM    134  C41 BCD     1      31.910  25.640  30.890  1.00  0.00            
ATOM    135  O34 BCD     1      30.580  25.940  31.030  1.00  0.00            
ATOM    136  C42 BCD     1      32.090  24.230  31.510  1.00  0.00            
ATOM    137  O35 BCD     1      31.990  24.100  32.910  1.00  0.00            
ATOM    138  H61 BCD     1      29.130  27.340  30.780  1.00  0.00            
ATOM    139  H62 BCD     1      30.850  28.000  32.510  1.00  0.00            
ATOM    140  H63 BCD     1      30.670  30.250  31.740  1.00  0.00            
ATOM    141  H64 BCD     1      32.610  28.330  30.070  1.00  0.00            
ATOM    142  H65 BCD     1      32.960  29.000  32.930  1.00  0.00            
ATOM    143  H66 BCD     1      32.690  26.680  32.580  1.00  0.00            
ATOM    144  H67 BCD     1      32.000  25.660  29.800  1.00  0.00            
ATOM    145  H68 BCD     1      31.280  23.670  31.020  1.00  0.00            
ATOM    146  H69 BCD     1      33.060  23.780  31.260  1.00  0.00            
ATOM    147  H70 BCD     1      31.370  24.790  33.150  1.00  0.00            
ATOM    148  C1  AD3     2      30.030  21.090  26.460  1.00  0.00            
ATOM    149  C2  AD3     2      30.080  21.760  27.670  1.00  0.00            
ATOM    150  C3  AD3     2      30.910  22.840  27.830  1.00  0.00            
ATOM    151  C4  AD3     2      31.720  23.330  26.780  1.00  0.00            
ATOM    152  C5  AD3     2      32.460  24.500  26.930  1.00  0.00            
ATOM    153  C6  AD3     2      33.150  25.050  25.860  1.00  0.00            
ATOM    154  C7  AD3     2      33.260  24.310  24.660  1.00  0.00            
ATOM    155  C8  AD3     2      33.920  24.880  23.600  1.00  0.00            
ATOM    156  C9  AD3     2      34.440  26.200  23.660  1.00  0.00            
ATOM    157  C10 AD3     2      34.390  26.950  24.850  1.00  0.00            
ATOM    158  C11 AD3     2      35.190  28.140  25.010  1.00  0.00            
ATOM    159  C12 AD3     2      35.290  28.760  26.270  1.00  0.00            
ATOM    160  C13 AD3     2      34.630  28.130  27.370  1.00  0.00            
ATOM    161  C14 AD3     2      33.890  26.910  27.250  1.00  0.00            
ATOM    162  C15 AD3     2      33.840  26.270  26.030  1.00  0.00            
ATOM    163  C16 AD3     2      32.590  23.070  24.510  1.00  0.00            
ATOM    164  C17 AD3     2      31.800  22.630  25.570  1.00  0.00            
ATOM    165  C18 AD3     2      30.900  21.530  25.410  1.00  0.00            
ATOM    166  H1  AD3     2      29.280  20.350  26.220  1.00  0.00            
ATOM    167  H2  AD3     2      29.400  21.400  28.430  1.00  0.00            
ATOM    168  H3  AD3     2      30.870  23.390  28.770  1.00  0.00            
ATOM    169  H4  AD3     2      32.370  24.940  27.920  1.00  0.00            
ATOM    170  H5  AD3     2      34.080  24.360  22.660  1.00  0.00            
ATOM    171  H6  AD3     2      35.000  26.650  22.840  1.00  0.00            
ATOM    172  H7  AD3     2      35.660  28.540  24.120  1.00  0.00            
ATOM    173  H8  AD3     2      36.010  29.570  26.340  1.00  0.00            
ATOM    174  H9  AD3     2      34.780  28.580  28.350  1.00  0.00            
ATOM    175  H10 AD3     2      33.550  26.420  28.160  1.00  0.00            
ATOM    176  H11 AD3     2      32.740  22.510  23.590  1.00  0.00            
ATOM    177  H12 AD3     2      30.950  20.930  24.510  1.00  0.00            
TER
ENDMDL
MODEL        1
ATOM      1  C1  BCD     1      27.030  32.250  30.830  1.00  0.00            
ATOM      2  O1  BCD     1      26.960  31.940  29.490  1.00  0.00            
ATOM      3  C2  BCD     1      28.500  31.980  31.320  1.00  0.00            
ATOM      4  O2  BCD     1      29.440  32.820  30.650  1.00  0.00            
ATOM      5  C3  BCD     1      28.820  30.500  31.160  1.00  0.00            
ATOM      6  O3  BCD     1      30.160  30.230  31.720  1.00  0.00            
ATOM      7  C4  BCD     1      27.810  29.580  31.740  1.00  0.00            
ATOM      8  C5  BCD     1      26.320  30.010  31.330  1.00  0.00            
ATOM      9  O4  BCD     1      26.100  31.420  31.540  1.00  0.00            
ATOM     10  C6  BCD     1      25.190  29.240  32.080  1.00  0.00            
ATOM     11  O5  BCD     1      25.290  29.320  33.550  1.00  0.00            
ATOM     12  H1  BCD     1      26.770  33.300  31.030  1.00  0.00            
ATOM     13  H2  BCD     1      28.520  32.300  32.370  1.00  0.00            
ATOM     14  H3  BCD     1      28.920  33.260  29.980  1.00  0.00            
ATOM     15  H4  BCD     1      28.800  30.310  30.080  1.00  0.00            
ATOM     16  H5  BCD     1      30.890  30.330  31.100  1.00  0.00            
ATOM     17  H6  BCD     1      27.950  29.500  32.820  1.00  0.00            
ATOM     18  H7  BCD     1      26.210  29.780  30.260  1.00  0.00            
ATOM     19  H8  BCD     1      24.190  29.590  31.770  1.00  0.00            
ATOM     20  H9  BCD     1      25.140  28.190  31.760  1.00  0.00            
ATOM     21  H10 BCD     1      25.630  30.180  33.810  1.00  0.00            
ATOM     22  C7  BCD     1      26.140  33.860  25.900  1.00  0.00            
ATOM     23  O6  BCD     1      26.990  32.800  25.290  1.00  0.00            
ATOM     24  C8  BCD     1      26.920  34.740  26.920  1.00  0.00            
ATOM     25  O7  BCD     1      27.830  35.480  26.100  1.00  0.00            
ATOM     26  C9  BCD     1      27.480  33.780  27.940  1.00  0.00            
ATOM     27  O8  BCD     1      28.440  34.420  28.810  1.00  0.00            
ATOM     28  C10 BCD     1      26.430  33.000  28.630  1.00  0.00            
ATOM     29  C11 BCD     1      25.440  32.320  27.630  1.00  0.00            
ATOM     30  O9  BCD     1      25.040  33.330  26.660  1.00  0.00            
ATOM     31  C12 BCD     1      24.270  31.830  28.460  1.00  0.00            
ATOM     32  O10 BCD     1      23.620  30.790  27.770  1.00  0.00            
ATOM     33  H11 BCD     1      25.610  34.430  25.130  1.00  0.00            
ATOM     34  H12 BCD     1      26.260  35.470  27.410  1.00  0.00            
ATOM     35  H13 BCD     1      28.510  34.890  25.750  1.00  0.00            
ATOM     36  H14 BCD     1      28.000  32.990  27.380  1.00  0.00            
ATOM     37  H15 BCD     1      28.840  35.160  28.340  1.00  0.00            
ATOM     38  H16 BCD     1      25.890  33.680  29.310  1.00  0.00            
ATOM     39  H17 BCD     1      25.930  31.430  27.200  1.00  0.00            
ATOM     40  H18 BCD     1      24.670  31.410  29.390  1.00  0.00            
ATOM     41  H19 BCD     1      23.680  32.730  28.680  1.00  0.00            
ATOM     42  H20 BCD     1      23.530  30.070  28.400  1.00  0.00            
ATOM     43  C13 BCD     1      29.120  31.900  21.910  1.00  0.00            
ATOM     44  O11 BCD     1      29.110  30.620  22.450  1.00  0.00            
ATOM     45  C14 BCD     1      29.810  32.760  22.940  1.00  0.00            
ATOM     46  O12 BCD     1      31.190  32.350  23.070  1.00  0.00            
ATOM     47  C15 BCD     1      29.060  32.790  24.210  1.00  0.00            
ATOM     48  O13 BCD     1      29.600  33.650  25.180  1.00  0.00            
ATOM     49  C16 BCD     1      27.580  33.110  24.040  1.00  0.00            
ATOM     50  C17 BCD     1      26.910  32.360  22.930  1.00  0.00            
ATOM     51  O14 BCD     1      27.790  32.410  21.760  1.00  0.00            
ATOM     52  C18 BCD     1      25.520  32.740  22.600  1.00  0.00            
ATOM     53  O15 BCD     1      25.380  34.160  22.490  1.00  0.00            
ATOM     54  H21 BCD     1      29.500  31.890  20.890  1.00  0.00            
ATOM     55  H22 BCD     1      29.880  33.760  22.480  1.00  0.00            
ATOM     56  H23 BCD     1      31.590  32.110  22.220  1.00  0.00            
ATOM     57  H24 BCD     1      29.020  31.750  24.560  1.00  0.00            
ATOM     58  H25 BCD     1      30.530  33.450  25.090  1.00  0.00            
ATOM     59  H26 BCD     1      27.540  34.190  23.890  1.00  0.00            
ATOM     60  H27 BCD     1      26.850  31.340  23.350  1.00  0.00            
ATOM     61  H28 BCD     1      25.270  32.360  21.610  1.00  0.00            
ATOM     62  H29 BCD     1      24.740  32.350  23.260  1.00  0.00            
ATOM     63  H30 BCD     1      25.800  34.460  21.680  1.00  0.00            
ATOM     64  C19 BCD     1      29.760  26.860  20.890  1.00  0.00            
ATOM     65  O16 BCD     1      30.280  26.240  22.070  1.00  0.00            
ATOM     66  C20 BCD     1      30.600  28.030  20.280  1.00  0.00            
ATOM     67  O17 BCD     1      31.890  27.510  20.000  1.00  0.00            
ATOM     68  C21 BCD     1      30.570  29.280  21.190  1.00  0.00            
ATOM     69  O18 BCD     1      31.360  30.370  20.560  1.00  0.00            
ATOM     70  C22 BCD     1      29.160  29.510  21.550  1.00  0.00            
ATOM     71  C23 BCD     1      28.530  28.300  22.190  1.00  0.00            
ATOM     72  O19 BCD     1      28.450  27.280  21.240  1.00  0.00            
ATOM     73  C24 BCD     1      27.160  28.660  22.790  1.00  0.00            
ATOM     74  O20 BCD     1      26.300  29.250  21.810  1.00  0.00            
ATOM     75  H31 BCD     1      29.560  26.050  20.170  1.00  0.00            
ATOM     76  H32 BCD     1      30.110  28.240  19.320  1.00  0.00            
ATOM     77  H33 BCD     1      32.020  27.940  19.150  1.00  0.00            
ATOM     78  H34 BCD     1      31.060  28.990  22.130  1.00  0.00            
ATOM     79  H35 BCD     1      30.910  30.520  19.720  1.00  0.00            
ATOM     80  H36 BCD     1      28.530  29.800  20.700  1.00  0.00            
ATOM     81  H37 BCD     1      29.140  28.020  23.060  1.00  0.00            
ATOM     82  H38 BCD     1      26.780  27.760  23.290  1.00  0.00            
ATOM     83  H39 BCD     1      27.330  29.360  23.630  1.00  0.00            
ATOM     84  H40 BCD     1      25.670  28.620  21.450  1.00  0.00            
ATOM     85  C25 BCD     1      31.710  23.140  23.940  1.00  0.00            
ATOM     86  O21 BCD     1      31.220  24.020  24.980  1.00  0.00            
ATOM     87  C26 BCD     1      32.870  23.840  23.160  1.00  0.00            
ATOM     88  O22 BCD     1      34.000  24.100  23.940  1.00  0.00            
ATOM     89  C27 BCD     1      32.280  25.180  22.680  1.00  0.00            
ATOM     90  O23 BCD     1      33.290  25.890  21.900  1.00  0.00            
ATOM     91  C28 BCD     1      30.970  25.040  21.910  1.00  0.00            
ATOM     92  C29 BCD     1      30.010  23.950  22.520  1.00  0.00            
ATOM     93  O24 BCD     1      30.670  22.840  23.060  1.00  0.00            
ATOM     94  C30 BCD     1      28.860  23.580  21.570  1.00  0.00            
ATOM     95  O25 BCD     1      29.350  23.150  20.320  1.00  0.00            
ATOM     96  H41 BCD     1      32.070  22.190  24.350  1.00  0.00            
ATOM     97  H42 BCD     1      33.080  23.260  22.250  1.00  0.00            
ATOM     98  H43 BCD     1      34.680  24.430  23.360  1.00  0.00            
ATOM     99  H44 BCD     1      32.170  25.800  23.580  1.00  0.00            
ATOM    100  H45 BCD     1      32.940  26.700  21.520  1.00  0.00            
ATOM    101  H46 BCD     1      31.170  24.800  20.850  1.00  0.00            
ATOM    102  H47 BCD     1      29.590  24.440  23.420  1.00  0.00            
ATOM    103  H48 BCD     1      28.100  22.920  22.000  1.00  0.00            
ATOM    104  H49 BCD     1      28.310  24.470  21.250  1.00  0.00            
ATOM    105  H50 BCD     1      29.810  22.310  20.450  1.00  0.00            
ATOM    106  C31 BCD     1      31.170  24.030  29.160  1.00  0.00            
ATOM    107  O26 BCD     1      30.190  25.070  29.180  1.00  0.00            
ATOM    108  C32 BCD     1      32.410  24.480  28.490  1.00  0.00            
ATOM    109  O27 BCD     1      32.990  25.560  29.200  1.00  0.00            
ATOM    110  C33 BCD     1      32.110  24.840  27.070  1.00  0.00            
ATOM    111  C34 BCD     1      31.650  23.570  26.340  1.00  0.00            
ATOM    112  C35 BCD     1      30.430  23.040  27.080  1.00  0.00            
ATOM    113  O28 BCD     1      30.730  22.920  28.430  1.00  0.00            
ATOM    114  C36 BCD     1      30.040  21.640  26.560  1.00  0.00            
ATOM    115  O29 BCD     1      31.020  20.660  26.700  1.00  0.00            
ATOM    116  O30 BCD     1      33.280  25.360  26.430  1.00  0.00            
ATOM    117  H51 BCD     1      31.330  23.750  30.210  1.00  0.00            
ATOM    118  H52 BCD     1      33.130  23.660  28.490  1.00  0.00            
ATOM    119  H53 BCD     1      33.950  25.420  29.150  1.00  0.00            
ATOM    120  H54 BCD     1      31.270  25.550  27.090  1.00  0.00            
ATOM    121  H55 BCD     1      33.470  24.910  25.600  1.00  0.00            
ATOM    122  H56 BCD     1      32.470  22.840  26.280  1.00  0.00            
ATOM    123  H57 BCD     1      29.510  23.640  27.010  1.00  0.00            
ATOM    124  H58 BCD     1      29.110  21.370  27.070  1.00  0.00            
ATOM    125  H59 BCD     1      29.810  21.680  25.490  1.00  0.00            
ATOM    126  H60 BCD     1      30.640  19.790  26.790  1.00  0.00            
ATOM    127  C37 BCD     1      27.980  27.230  31.940  1.00  0.00            
ATOM    128  O31 BCD     1      28.010  28.400  31.100  1.00  0.00            
ATOM    129  C38 BCD     1      29.350  26.820  32.380  1.00  0.00            
ATOM    130  O32 BCD     1      29.960  27.920  33.100  1.00  0.00            
ATOM    131  C39 BCD     1      30.260  26.400  31.240  1.00  0.00            
ATOM    132  O33 BCD     1      31.610  26.080  31.600  1.00  0.00            
ATOM    133  C40 BCD     1      29.550  25.300  30.440  1.00  0.00            
ATOM    134  C41 BCD     1      28.150  25.850  30.090  1.00  0.00            
ATOM    135  O34 BCD     1      27.410  26.220  31.210  1.00  0.00            
ATOM    136  C42 BCD     1      27.420  24.670  29.380  1.00  0.00            
ATOM    137  O35 BCD     1      27.280  23.590  30.340  1.00  0.00            
ATOM    138  H61 BCD     1      27.320  27.490  32.770  1.00  0.00            
ATOM    139  H62 BCD     1      29.380  25.910  33.000  1.00  0.00            
ATOM    140  H63 BCD     1      30.000  28.690  32.520  1.00  0.00            
ATOM    141  H64 BCD     1      30.330  27.190  30.470  1.00  0.00            
ATOM    142  H65 BCD     1      32.170  25.980  30.820  1.00  0.00            
ATOM    143  H66 BCD     1      29.480  24.380  31.030  1.00  0.00            
ATOM    144  H67 BCD     1      28.250  26.630  29.330  1.00  0.00            
ATOM    145  H68 BCD     1      26.420  24.860  28.970  1.00  0.00            
ATOM    146  H69 BCD     1      27.930  24.310  28.470  1.00  0.00            
ATOM    147  H70 BCD     1      27.220  23.850  31.260  1.00  0.00            
ATOM    148  C1  AD3     2      25.780  27.140  26.860  1.00  0.00            
ATOM    149  C2  AD3     2      26.350  26.270  25.950  1.00  0.00            
ATOM    150  C3  AD3     2      27.700  26.490  25.510  1.00  0.00            
ATOM    151  C4  AD3     2      28.450  27.640  26.020  1.00  0.00            
ATOM    152  C5  AD3     2      29.750  27.890  25.570  1.00  0.00            
ATOM    153  C6  AD3     2      30.440  28.980  26.150  1.00  0.00            
ATOM    154  C7  AD3     2      29.780  29.910  27.070  1.00  0.00            
ATOM    155  C8  AD3     2      30.420  31.060  27.570  1.00  0.00            
ATOM    156  C9  AD3     2      31.670  31.380  27.160  1.00  0.00            
ATOM    157  C10 AD3     2      32.380  30.480  26.330  1.00  0.00            
ATOM    158  C11 AD3     2      33.680  30.790  26.040  1.00  0.00            
ATOM    159  C12 AD3     2      34.420  29.910  25.280  1.00  0.00            
ATOM    160  C13 AD3     2      33.900  28.690  24.850  1.00  0.00            
ATOM    161  C14 AD3     2      32.580  28.330  25.180  1.00  0.00            
ATOM    162  C15 AD3     2      31.780  29.260  25.860  1.00  0.00            
ATOM    163  C16 AD3     2      28.510  29.620  27.470  1.00  0.00            
ATOM    164  C17 AD3     2      27.860  28.520  26.970  1.00  0.00            
ATOM    165  C18 AD3     2      26.480  28.280  27.290  1.00  0.00            
ATOM    166  H1  AD3     2      24.760  27.060  27.230  1.00  0.00            
ATOM    167  H2  AD3     2      25.900  25.310  25.730  1.00  0.00            
ATOM    168  H3  AD3     2      28.200  25.720  24.940  1.00  0.00            
ATOM    169  H4  AD3     2      30.080  27.150  24.840  1.00  0.00            
ATOM    170  H5  AD3     2      29.820  31.720  28.200  1.00  0.00            
ATOM    171  H6  AD3     2      32.160  32.300  27.490  1.00  0.00            
ATOM    172  H7  AD3     2      34.190  31.610  26.530  1.00  0.00            
ATOM    173  H8  AD3     2      35.430  30.130  24.940  1.00  0.00            
ATOM    174  H9  AD3     2      34.540  28.040  24.260  1.00  0.00            
ATOM    175  H10 AD3     2      32.140  27.430  24.750  1.00  0.00            
ATOM    176  H11 AD3     2      27.980  30.290  28.140  1.00  0.00            
ATOM    177  H12 AD3     2      25.970  28.950  27.970  1.00  0.00            
TER
ENDMDL
MODEL        1
ATOM      1  C1  BCD     1      22.610  31.380  30.350  1.00  0.00            
ATOM      2  O1  BCD     1      23.750  31.500  29.400  1.00  0.00            
ATOM      3  C2  BCD     1      23.050  31.300  31.780  1.00  0.00            
ATOM      4  O2  BCD     1      23.740  32.500  32.040  1.00  0.00            
ATOM      5  C3  BCD     1      23.860  30.060  31.880  1.00  0.00            
ATOM      6  O3  BCD     1      24.210  29.890  33.210  1.00  0.00            
ATOM      7  C4  BCD     1      23.190  28.750  31.350  1.00  0.00            
ATOM      8  C5  BCD     1      22.280  28.990  30.150  1.00  0.00            
ATOM      9  O4  BCD     1      21.730  30.330  30.000  1.00  0.00            
ATOM     10  C6  BCD     1      21.080  28.110  30.000  1.00  0.00            
ATOM     11  O5  BCD     1      20.390  27.880  31.280  1.00  0.00            
ATOM     12  H1  BCD     1      22.000  32.280  30.270  1.00  0.00            
ATOM     13  H2  BCD     1      22.100  31.280  32.340  1.00  0.00            
ATOM     14  H3  BCD     1      24.490  32.580  31.440  1.00  0.00            
ATOM     15  H4  BCD     1      24.790  30.250  31.330  1.00  0.00            
ATOM     16  H5  BCD     1      24.750  30.600  33.550  1.00  0.00            
ATOM     17  H6  BCD     1      22.580  28.320  32.160  1.00  0.00            
ATOM     18  H7  BCD     1      22.970  28.920  29.300  1.00  0.00            
ATOM     19  H8  BCD     1      20.430  28.720  29.360  1.00  0.00            
ATOM     20  H9  BCD     1      21.350  27.170  29.500  1.00  0.00            
ATOM     21  H10 BCD     1      19.580  27.410  31.050  1.00  0.00            
ATOM     22  C7  BCD     1      25.460  34.570  27.210  1.00  0.00            
ATOM     23  O6  BCD     1      26.190  33.830  26.260  1.00  0.00            
ATOM     24  C8  BCD     1      25.920  34.380  28.690  1.00  0.00            
ATOM     25  O7  BCD     1      27.310  34.620  28.880  1.00  0.00            
ATOM     26  C9  BCD     1      25.540  33.000  29.190  1.00  0.00            
ATOM     27  O8  BCD     1      26.040  32.720  30.490  1.00  0.00            
ATOM     28  C10 BCD     1      24.060  32.830  28.950  1.00  0.00            
ATOM     29  C11 BCD     1      23.710  32.940  27.480  1.00  0.00            
ATOM     30  O9  BCD     1      24.070  34.260  27.120  1.00  0.00            
ATOM     31  C12 BCD     1      22.290  32.790  27.120  1.00  0.00            
ATOM     32  O10 BCD     1      21.490  33.770  27.760  1.00  0.00            
ATOM     33  H11 BCD     1      25.420  35.650  27.030  1.00  0.00            
ATOM     34  H12 BCD     1      25.290  35.140  29.180  1.00  0.00            
ATOM     35  H13 BCD     1      27.510  34.740  29.810  1.00  0.00            
ATOM     36  H14 BCD     1      25.940  32.310  28.430  1.00  0.00            
ATOM     37  H15 BCD     1      27.000  32.660  30.450  1.00  0.00            
ATOM     38  H16 BCD     1      23.480  33.610  29.470  1.00  0.00            
ATOM     39  H17 BCD     1      24.230  32.200  26.860  1.00  0.00            
ATOM     40  H18 BCD     1      22.150  33.010  26.050  1.00  0.00            
ATOM     41  H19 BCD     1      22.080  31.730  27.310  1.00  0.00            
ATOM     42  H20 BCD     1      20.590  33.530  27.510  1.00  0.00            
ATOM     43  C13 BCD     1      28.860  34.150  23.190  1.00  0.00            
ATOM     44  O11 BCD     1      29.480  33.030  23.640  1.00  0.00            
ATOM     45  C14 BCD     1      29.020  35.210  24.240  1.00  0.00            
ATOM     46  O12 BCD     1      30.390  35.270  24.550  1.00  0.00            
ATOM     47  C15 BCD     1      28.210  34.810  25.500  1.00  0.00            
ATOM     48  O13 BCD     1      28.190  35.810  26.520  1.00  0.00            
ATOM     49  C16 BCD     1      26.740  34.420  25.080  1.00  0.00            
ATOM     50  C17 BCD     1      26.660  33.390  23.980  1.00  0.00            
ATOM     51  O14 BCD     1      27.480  33.900  22.940  1.00  0.00            
ATOM     52  C18 BCD     1      25.270  32.980  23.450  1.00  0.00            
ATOM     53  O15 BCD     1      24.600  34.050  22.780  1.00  0.00            
ATOM     54  H21 BCD     1      29.310  34.460  22.240  1.00  0.00            
ATOM     55  H22 BCD     1      28.730  36.220  23.910  1.00  0.00            
ATOM     56  H23 BCD     1      30.790  34.530  24.080  1.00  0.00            
ATOM     57  H24 BCD     1      28.660  33.870  25.870  1.00  0.00            
ATOM     58  H25 BCD     1      28.010  35.390  27.360  1.00  0.00            
ATOM     59  H26 BCD     1      26.160  35.300  24.770  1.00  0.00            
ATOM     60  H27 BCD     1      27.160  32.520  24.410  1.00  0.00            
ATOM     61  H28 BCD     1      25.330  32.140  22.740  1.00  0.00            
ATOM     62  H29 BCD     1      24.580  32.700  24.250  1.00  0.00            
ATOM     63  H30 BCD     1      23.680  33.780  22.740  1.00  0.00            
ATOM     64  C19 BCD     1      31.930  29.920  22.180  1.00  0.00            
ATOM     65  O16 BCD     1      31.560  29.060  23.230  1.00  0.00            
ATOM     66  C20 BCD     1      32.600  31.160  22.700  1.00  0.00            
ATOM     67  O17 BCD     1      33.750  30.800  23.440  1.00  0.00            
ATOM     68  C21 BCD     1      31.650  32.010  23.530  1.00  0.00            
ATOM     69  O18 BCD     1      32.210  33.300  23.770  1.00  0.00            
ATOM     70  C22 BCD     1      30.330  32.240  22.810  1.00  0.00            
ATOM     71  C23 BCD     1      29.690  30.950  22.290  1.00  0.00            
ATOM     72  O19 BCD     1      30.730  30.280  21.470  1.00  0.00            
ATOM     73  C24 BCD     1      28.470  31.110  21.460  1.00  0.00            
ATOM     74  O20 BCD     1      28.820  32.050  20.350  1.00  0.00            
ATOM     75  H31 BCD     1      32.530  29.350  21.460  1.00  0.00            
ATOM     76  H32 BCD     1      32.940  31.660  21.780  1.00  0.00            
ATOM     77  H33 BCD     1      34.200  31.610  23.660  1.00  0.00            
ATOM     78  H34 BCD     1      31.490  31.440  24.460  1.00  0.00            
ATOM     79  H35 BCD     1      33.160  33.270  23.930  1.00  0.00            
ATOM     80  H36 BCD     1      30.600  32.790  21.900  1.00  0.00            
ATOM     81  H37 BCD     1      29.430  30.330  23.160  1.00  0.00            
ATOM     82  H38 BCD     1      28.150  30.140  21.050  1.00  0.00            
ATOM     83  H39 BCD     1      27.620  31.370  22.100  1.00  0.00            
ATOM     84  H40 BCD     1      28.040  32.100  19.790  1.00  0.00            
ATOM     85  C25 BCD     1      31.860  25.630  25.260  1.00  0.00            
ATOM     86  O21 BCD     1      30.710  26.050  25.950  1.00  0.00            
ATOM     87  C26 BCD     1      33.020  26.590  25.550  1.00  0.00            
ATOM     88  O22 BCD     1      33.320  26.620  26.950  1.00  0.00            
ATOM     89  C27 BCD     1      32.710  28.000  25.020  1.00  0.00            
ATOM     90  O23 BCD     1      33.840  28.890  25.170  1.00  0.00            
ATOM     91  C28 BCD     1      32.300  27.910  23.550  1.00  0.00            
ATOM     92  C29 BCD     1      31.340  26.760  23.190  1.00  0.00            
ATOM     93  O24 BCD     1      31.630  25.540  23.870  1.00  0.00            
ATOM     94  C30 BCD     1      31.110  26.720  21.680  1.00  0.00            
ATOM     95  O25 BCD     1      32.390  26.580  21.010  1.00  0.00            
ATOM     96  H41 BCD     1      32.220  24.660  25.590  1.00  0.00            
ATOM     97  H42 BCD     1      33.870  26.200  24.990  1.00  0.00            
ATOM     98  H43 BCD     1      33.980  27.280  27.180  1.00  0.00            
ATOM     99  H44 BCD     1      31.900  28.450  25.590  1.00  0.00            
ATOM    100  H45 BCD     1      33.620  29.600  24.560  1.00  0.00            
ATOM    101  H46 BCD     1      33.210  27.860  22.940  1.00  0.00            
ATOM    102  H47 BCD     1      30.330  26.940  23.580  1.00  0.00            
ATOM    103  H48 BCD     1      30.360  25.970  21.400  1.00  0.00            
ATOM    104  H49 BCD     1      30.640  27.670  21.410  1.00  0.00            
ATOM    105  H50 BCD     1      32.850  25.830  21.400  1.00  0.00            
ATOM    106  C31 BCD     1      27.770  24.270  28.300  1.00  0.00            
ATOM    107  O26 BCD     1      27.300  25.480  28.780  1.00  0.00            
ATOM    108  C32 BCD     1      29.230  24.110  28.700  1.00  0.00            
ATOM    109  O27 BCD     1      29.380  24.270  30.140  1.00  0.00            
ATOM    110  C33 BCD     1      30.120  25.100  28.050  1.00  0.00            
ATOM    111  C34 BCD     1      29.910  25.000  26.530  1.00  0.00            
ATOM    112  C35 BCD     1      28.450  25.200  26.180  1.00  0.00            
ATOM    113  O28 BCD     1      27.670  24.220  26.920  1.00  0.00            
ATOM    114  C36 BCD     1      28.210  25.070  24.750  1.00  0.00            
ATOM    115  O29 BCD     1      28.720  23.850  24.230  1.00  0.00            
ATOM    116  O30 BCD     1      31.510  24.910  28.390  1.00  0.00            
ATOM    117  H51 BCD     1      27.350  23.360  28.740  1.00  0.00            
ATOM    118  H52 BCD     1      29.520  23.080  28.450  1.00  0.00            
ATOM    119  H53 BCD     1      30.090  24.900  30.240  1.00  0.00            
ATOM    120  H54 BCD     1      29.670  26.010  28.460  1.00  0.00            
ATOM    121  H55 BCD     1      32.120  25.400  27.820  1.00  0.00            
ATOM    122  H56 BCD     1      30.150  24.000  26.140  1.00  0.00            
ATOM    123  H57 BCD     1      28.210  26.240  26.430  1.00  0.00            
ATOM    124  H58 BCD     1      27.200  25.420  24.490  1.00  0.00            
ATOM    125  H59 BCD     1      28.850  25.800  24.240  1.00  0.00            
ATOM    126  H60 BCD     1      28.160  23.440  23.560  1.00  0.00            
ATOM    127  C37 BCD     1      23.790  26.500  30.840  1.00  0.00            
ATOM    128  O31 BCD     1      24.280  27.850  31.090  1.00  0.00            
ATOM    129  C38 BCD     1      24.720  25.440  31.450  1.00  0.00            
ATOM    130  O32 BCD     1      24.630  25.530  32.950  1.00  0.00            
ATOM    131  C39 BCD     1      26.170  25.510  30.900  1.00  0.00            
ATOM    132  O33 BCD     1      26.980  24.360  31.350  1.00  0.00            
ATOM    133  C40 BCD     1      26.010  25.390  29.390  1.00  0.00            
ATOM    134  C41 BCD     1      25.100  26.440  28.890  1.00  0.00            
ATOM    135  O34 BCD     1      23.830  26.250  29.480  1.00  0.00            
ATOM    136  C42 BCD     1      24.850  26.290  27.440  1.00  0.00            
ATOM    137  O35 BCD     1      23.620  26.880  26.960  1.00  0.00            
ATOM    138  H61 BCD     1      22.820  26.310  31.310  1.00  0.00            
ATOM    139  H62 BCD     1      24.360  24.480  31.060  1.00  0.00            
ATOM    140  H63 BCD     1      24.740  24.630  33.260  1.00  0.00            
ATOM    141  H64 BCD     1      26.690  26.430  31.190  1.00  0.00            
ATOM    142  H65 BCD     1      27.830  24.400  30.890  1.00  0.00            
ATOM    143  H66 BCD     1      25.560  24.410  29.180  1.00  0.00            
ATOM    144  H67 BCD     1      25.570  27.420  29.050  1.00  0.00            
ATOM    145  H68 BCD     1      25.670  26.710  26.840  1.00  0.00            
ATOM    146  H69 BCD     1      24.730  25.230  27.150  1.00  0.00            
ATOM    147  H70 BCD     1      22.950  26.720  27.640  1.00  0.00            
ATOM    148  C1  AD3     2      24.210  29.640  22.770  1.00  0.00            
ATOM    149  C2  AD3     2      23.290  29.770  23.850  1.00  0.00            
ATOM    150  C3  AD3     2      23.790  29.810  25.160  1.00  0.00            
ATOM    151  C4  AD3     2      25.190  29.640  25.360  1.00  0.00            
ATOM    152  C5  AD3     2      25.730  29.630  26.680  1.00  0.00            
ATOM    153  C6  AD3     2      27.110  29.380  26.930  1.00  0.00            
ATOM    154  C7  AD3     2      27.960  29.180  25.850  1.00  0.00            
ATOM    155  C8  AD3     2      29.300  28.870  26.010  1.00  0.00            
ATOM    156  C9  AD3     2      29.840  28.700  27.310  1.00  0.00            
ATOM    157  C10 AD3     2      29.050  28.860  28.440  1.00  0.00            
ATOM    158  C11 AD3     2      29.560  28.560  29.700  1.00  0.00            
ATOM    159  C12 AD3     2      28.760  28.720  30.840  1.00  0.00            
ATOM    160  C13 AD3     2      27.450  29.300  30.720  1.00  0.00            
ATOM    161  C14 AD3     2      26.960  29.570  29.410  1.00  0.00            
ATOM    162  C15 AD3     2      27.680  29.260  28.230  1.00  0.00            
ATOM    163  C16 AD3     2      27.510  29.280  24.550  1.00  0.00            
ATOM    164  C17 AD3     2      26.100  29.450  24.310  1.00  0.00            
ATOM    165  C18 AD3     2      25.630  29.440  22.990  1.00  0.00            
ATOM    166  H1  AD3     2      23.850  29.510  21.750  1.00  0.00            
ATOM    167  H2  AD3     2      22.220  29.780  23.640  1.00  0.00            
ATOM    168  H3  AD3     2      23.110  29.880  26.010  1.00  0.00            
ATOM    169  H4  AD3     2      25.040  29.700  27.520  1.00  0.00            
ATOM    170  H5  AD3     2      29.950  28.760  25.150  1.00  0.00            
ATOM    171  H6  AD3     2      30.880  28.400  27.320  1.00  0.00            
ATOM    172  H7  AD3     2      30.600  28.280  29.810  1.00  0.00            
ATOM    173  H8  AD3     2      29.210  28.390  31.770  1.00  0.00            
ATOM    174  H9  AD3     2      26.860  29.380  31.630  1.00  0.00            
ATOM    175  H10 AD3     2      25.930  29.880  29.310  1.00  0.00            
ATOM    176  H11 AD3     2      28.100  29.010  23.680  1.00  0.00            
ATOM    177  H12 AD3     2      26.340  29.290  22.180  1.00  0.00            
TER
ENDMDL
MODEL        1
ATOM      1  C1  BCD     1      33.820  24.360  21.240  1.00  0.00            
ATOM      2  O1  BCD     1      34.960  25.150  21.070  1.00  0.00            
ATOM      3  C2  BCD     1      32.940  25.010  22.360  1.00  0.00            
ATOM      4  O2  BCD     1      32.480  26.320  21.960  1.00  0.00            
ATOM      5  C3  BCD     1      33.720  25.080  23.650  1.00  0.00            
ATOM      6  O3  BCD     1      33.010  25.730  24.740  1.00  0.00            
ATOM      7  C4  BCD     1      34.200  23.650  24.030  1.00  0.00            
ATOM      8  C5  BCD     1      34.950  22.900  22.880  1.00  0.00            
ATOM      9  O4  BCD     1      34.170  23.040  21.620  1.00  0.00            
ATOM     10  C6  BCD     1      35.060  21.390  23.160  1.00  0.00            
ATOM     11  O5  BCD     1      33.730  20.750  23.240  1.00  0.00            
ATOM     12  H1  BCD     1      33.310  24.320  20.270  1.00  0.00            
ATOM     13  H2  BCD     1      32.070  24.340  22.460  1.00  0.00            
ATOM     14  H3  BCD     1      32.110  26.640  22.780  1.00  0.00            
ATOM     15  H4  BCD     1      34.600  25.650  23.330  1.00  0.00            
ATOM     16  H5  BCD     1      33.670  25.830  25.440  1.00  0.00            
ATOM     17  H6  BCD     1      33.340  23.040  24.320  1.00  0.00            
ATOM     18  H7  BCD     1      35.950  23.340  22.760  1.00  0.00            
ATOM     19  H8  BCD     1      35.690  20.890  22.410  1.00  0.00            
ATOM     20  H9  BCD     1      35.680  21.190  24.040  1.00  0.00            
ATOM     21  H10 BCD     1      33.890  19.830  23.010  1.00  0.00            
ATOM     22  C7  BCD     1      37.010  27.590  18.650  1.00  0.00            
ATOM     23  O6  BCD     1      38.190  27.200  19.310  1.00  0.00            
ATOM     24  C8  BCD     1      35.990  28.290  19.440  1.00  0.00            
ATOM     25  O7  BCD     1      36.560  29.480  19.970  1.00  0.00            
ATOM     26  C9  BCD     1      35.330  27.420  20.470  1.00  0.00            
ATOM     27  O8  BCD     1      34.160  28.160  20.890  1.00  0.00            
ATOM     28  C10 BCD     1      35.000  25.990  19.940  1.00  0.00            
ATOM     29  C11 BCD     1      36.080  25.390  19.000  1.00  0.00            
ATOM     30  O9  BCD     1      36.400  26.460  18.090  1.00  0.00            
ATOM     31  C12 BCD     1      35.660  24.110  18.360  1.00  0.00            
ATOM     32  O10 BCD     1      34.620  24.420  17.420  1.00  0.00            
ATOM     33  H11 BCD     1      37.310  28.200  17.790  1.00  0.00            
ATOM     34  H12 BCD     1      35.180  28.610  18.770  1.00  0.00            
ATOM     35  H13 BCD     1      35.890  29.850  20.540  1.00  0.00            
ATOM     36  H14 BCD     1      36.000  27.320  21.340  1.00  0.00            
ATOM     37  H15 BCD     1      33.560  27.640  21.430  1.00  0.00            
ATOM     38  H16 BCD     1      34.080  26.000  19.340  1.00  0.00            
ATOM     39  H17 BCD     1      36.920  25.300  19.700  1.00  0.00            
ATOM     40  H18 BCD     1      36.550  23.740  17.840  1.00  0.00            
ATOM     41  H19 BCD     1      35.260  23.390  19.080  1.00  0.00            
ATOM     42  H20 BCD     1      34.680  23.980  16.560  1.00  0.00            
ATOM     43  C13 BCD     1      42.150  27.680  19.780  1.00  0.00            
ATOM     44  O11 BCD     1      41.870  27.450  21.170  1.00  0.00            
ATOM     45  C14 BCD     1      41.420  28.940  19.330  1.00  0.00            
ATOM     46  O12 BCD     1      41.930  30.030  20.130  1.00  0.00            
ATOM     47  C15 BCD     1      39.940  28.800  19.500  1.00  0.00            
ATOM     48  O13 BCD     1      39.160  29.860  18.940  1.00  0.00            
ATOM     49  C16 BCD     1      39.430  27.530  18.800  1.00  0.00            
ATOM     50  C17 BCD     1      40.220  26.260  19.210  1.00  0.00            
ATOM     51  O14 BCD     1      41.570  26.550  19.050  1.00  0.00            
ATOM     52  C18 BCD     1      39.890  25.090  18.310  1.00  0.00            
ATOM     53  O15 BCD     1      39.970  25.280  16.890  1.00  0.00            
ATOM     54  H21 BCD     1      43.210  27.710  19.510  1.00  0.00            
ATOM     55  H22 BCD     1      41.560  29.130  18.250  1.00  0.00            
ATOM     56  H23 BCD     1      41.410  30.830  19.980  1.00  0.00            
ATOM     57  H24 BCD     1      39.790  28.660  20.580  1.00  0.00            
ATOM     58  H25 BCD     1      38.250  29.710  19.220  1.00  0.00            
ATOM     59  H26 BCD     1      39.370  27.630  17.710  1.00  0.00            
ATOM     60  H27 BCD     1      40.060  25.990  20.260  1.00  0.00            
ATOM     61  H28 BCD     1      40.490  24.200  18.520  1.00  0.00            
ATOM     62  H29 BCD     1      38.850  24.960  18.630  1.00  0.00            
ATOM     63  H30 BCD     1      39.510  24.580  16.410  1.00  0.00            
ATOM     64  C19 BCD     1      44.190  26.810  24.550  1.00  0.00            
ATOM     65  O16 BCD     1      43.210  26.520  25.520  1.00  0.00            
ATOM     66  C20 BCD     1      44.000  28.260  24.110  1.00  0.00            
ATOM     67  O17 BCD     1      43.860  29.100  25.220  1.00  0.00            
ATOM     68  C21 BCD     1      42.850  28.450  23.140  1.00  0.00            
ATOM     69  O18 BCD     1      42.800  29.820  22.680  1.00  0.00            
ATOM     70  C22 BCD     1      42.920  27.450  22.040  1.00  0.00            
ATOM     71  C23 BCD     1      43.100  26.040  22.650  1.00  0.00            
ATOM     72  O19 BCD     1      44.230  25.910  23.490  1.00  0.00            
ATOM     73  C24 BCD     1      43.180  24.940  21.660  1.00  0.00            
ATOM     74  O20 BCD     1      44.370  25.080  20.860  1.00  0.00            
ATOM     75  H31 BCD     1      45.130  26.800  25.120  1.00  0.00            
ATOM     76  H32 BCD     1      44.880  28.500  23.490  1.00  0.00            
ATOM     77  H33 BCD     1      43.290  29.780  24.830  1.00  0.00            
ATOM     78  H34 BCD     1      41.920  28.280  23.700  1.00  0.00            
ATOM     79  H35 BCD     1      42.430  29.890  21.790  1.00  0.00            
ATOM     80  H36 BCD     1      43.780  27.670  21.400  1.00  0.00            
ATOM     81  H37 BCD     1      42.270  25.860  23.350  1.00  0.00            
ATOM     82  H38 BCD     1      43.180  23.960  22.150  1.00  0.00            
ATOM     83  H39 BCD     1      42.320  24.880  20.990  1.00  0.00            
ATOM     84  H40 BCD     1      44.910  24.300  21.010  1.00  0.00            
ATOM     85  C25 BCD     1      43.170  24.540  29.170  1.00  0.00            
ATOM     86  O21 BCD     1      41.790  24.810  29.370  1.00  0.00            
ATOM     87  C26 BCD     1      43.950  25.850  29.100  1.00  0.00            
ATOM     88  O22 BCD     1      43.850  26.570  30.300  1.00  0.00            
ATOM     89  C27 BCD     1      43.500  26.600  27.870  1.00  0.00            
ATOM     90  O23 BCD     1      44.100  27.840  27.690  1.00  0.00            
ATOM     91  C28 BCD     1      43.680  25.740  26.620  1.00  0.00            
ATOM     92  C29 BCD     1      42.920  24.370  26.750  1.00  0.00            
ATOM     93  O24 BCD     1      43.420  23.740  27.940  1.00  0.00            
ATOM     94  C30 BCD     1      43.040  23.370  25.610  1.00  0.00            
ATOM     95  O25 BCD     1      44.380  23.260  25.140  1.00  0.00            
ATOM     96  H41 BCD     1      43.630  23.970  29.990  1.00  0.00            
ATOM     97  H42 BCD     1      45.010  25.580  29.000  1.00  0.00            
ATOM     98  H43 BCD     1      43.040  27.090  30.300  1.00  0.00            
ATOM     99  H44 BCD     1      42.420  26.660  27.980  1.00  0.00            
ATOM    100  H45 BCD     1      44.040  27.980  26.740  1.00  0.00            
ATOM    101  H46 BCD     1      44.770  25.610  26.560  1.00  0.00            
ATOM    102  H47 BCD     1      41.840  24.560  26.750  1.00  0.00            
ATOM    103  H48 BCD     1      42.680  22.400  25.980  1.00  0.00            
ATOM    104  H49 BCD     1      42.300  23.680  24.860  1.00  0.00            
ATOM    105  H50 BCD     1      44.400  22.690  24.360  1.00  0.00            
ATOM    106  C31 BCD     1      38.330  22.850  29.930  1.00  0.00            
ATOM    107  O26 BCD     1      38.040  23.330  28.610  1.00  0.00            
ATOM    108  C32 BCD     1      38.610  23.960  30.920  1.00  0.00            
ATOM    109  O27 BCD     1      37.360  24.740  30.980  1.00  0.00            
ATOM    110  C33 BCD     1      39.780  24.780  30.500  1.00  0.00            
ATOM    111  C34 BCD     1      40.950  23.890  30.120  1.00  0.00            
ATOM    112  C35 BCD     1      40.670  22.530  29.440  1.00  0.00            
ATOM    113  O28 BCD     1      39.430  21.920  29.900  1.00  0.00            
ATOM    114  C36 BCD     1      41.780  21.470  29.650  1.00  0.00            
ATOM    115  O29 BCD     1      42.090  21.230  31.030  1.00  0.00            
ATOM    116  O30 BCD     1      40.250  25.650  31.510  1.00  0.00            
ATOM    117  H51 BCD     1      37.460  22.290  30.280  1.00  0.00            
ATOM    118  H52 BCD     1      38.750  23.380  31.840  1.00  0.00            
ATOM    119  H53 BCD     1      37.290  25.160  30.110  1.00  0.00            
ATOM    120  H54 BCD     1      39.510  25.410  29.650  1.00  0.00            
ATOM    121  H55 BCD     1      41.130  25.960  31.260  1.00  0.00            
ATOM    122  H56 BCD     1      41.480  23.660  31.050  1.00  0.00            
ATOM    123  H57 BCD     1      40.620  22.600  28.340  1.00  0.00            
ATOM    124  H58 BCD     1      41.410  20.480  29.350  1.00  0.00            
ATOM    125  H59 BCD     1      42.670  21.780  29.090  1.00  0.00            
ATOM    126  H60 BCD     1      41.350  20.760  31.430  1.00  0.00            
ATOM    127  C37 BCD     1      34.570  23.730  26.400  1.00  0.00            
ATOM    128  O31 BCD     1      35.200  23.880  25.060  1.00  0.00            
ATOM    129  C38 BCD     1      35.020  24.900  27.290  1.00  0.00            
ATOM    130  O32 BCD     1      34.770  26.140  26.690  1.00  0.00            
ATOM    131  C39 BCD     1      36.550  24.860  27.540  1.00  0.00            
ATOM    132  O33 BCD     1      37.080  25.910  28.330  1.00  0.00            
ATOM    133  C40 BCD     1      36.750  23.440  28.130  1.00  0.00            
ATOM    134  C41 BCD     1      36.410  22.330  27.090  1.00  0.00            
ATOM    135  O34 BCD     1      35.020  22.520  27.000  1.00  0.00            
ATOM    136  C42 BCD     1      36.740  20.860  27.490  1.00  0.00            
ATOM    137  O35 BCD     1      35.790  20.370  28.410  1.00  0.00            
ATOM    138  H61 BCD     1      33.470  23.720  26.380  1.00  0.00            
ATOM    139  H62 BCD     1      34.470  24.840  28.240  1.00  0.00            
ATOM    140  H63 BCD     1      34.820  26.770  27.410  1.00  0.00            
ATOM    141  H64 BCD     1      37.130  24.870  26.610  1.00  0.00            
ATOM    142  H65 BCD     1      37.040  26.710  27.790  1.00  0.00            
ATOM    143  H66 BCD     1      36.110  23.390  29.020  1.00  0.00            
ATOM    144  H67 BCD     1      36.980  22.420  26.160  1.00  0.00            
ATOM    145  H68 BCD     1      36.610  20.270  26.570  1.00  0.00            
ATOM    146  H69 BCD     1      37.750  20.830  27.920  1.00  0.00            
ATOM    147  H70 BCD     1      36.060  19.500  28.710  1.00  0.00            
ATOM    148  C1  AD3     2      38.600  20.750  23.090  1.00  0.00            
ATOM    149  C2  AD3     2      38.980  20.660  24.430  1.00  0.00            
ATOM    150  C3  AD3     2      39.360  21.830  25.160  1.00  0.00            
ATOM    151  C4  AD3     2      39.340  23.120  24.520  1.00  0.00            
ATOM    152  C5  AD3     2      39.620  24.290  25.240  1.00  0.00            
ATOM    153  C6  AD3     2      39.410  25.530  24.630  1.00  0.00            
ATOM    154  C7  AD3     2      38.970  25.560  23.290  1.00  0.00            
ATOM    155  C8  AD3     2      38.850  26.820  22.630  1.00  0.00            
ATOM    156  C9  AD3     2      39.100  28.040  23.250  1.00  0.00            
ATOM    157  C10 AD3     2      39.430  27.990  24.650  1.00  0.00            
ATOM    158  C11 AD3     2      39.750  29.240  25.280  1.00  0.00            
ATOM    159  C12 AD3     2      40.050  29.240  26.710  1.00  0.00            
ATOM    160  C13 AD3     2      40.120  28.060  27.370  1.00  0.00            
ATOM    161  C14 AD3     2      39.830  26.860  26.740  1.00  0.00            
ATOM    162  C15 AD3     2      39.530  26.760  25.350  1.00  0.00            
ATOM    163  C16 AD3     2      38.790  24.380  22.520  1.00  0.00            
ATOM    164  C17 AD3     2      38.910  23.200  23.190  1.00  0.00            
ATOM    165  C18 AD3     2      38.590  22.010  22.430  1.00  0.00            
ATOM    166  H1  AD3     2      38.280  19.850  22.570  1.00  0.00            
ATOM    167  H2  AD3     2      38.950  19.680  24.880  1.00  0.00            
ATOM    168  H3  AD3     2      39.680  21.640  26.180  1.00  0.00            
ATOM    169  H4  AD3     2      39.880  24.160  26.290  1.00  0.00            
ATOM    170  H5  AD3     2      38.400  26.760  21.650  1.00  0.00            
ATOM    171  H6  AD3     2      38.900  29.020  22.830  1.00  0.00            
ATOM    172  H7  AD3     2      39.590  30.180  24.760  1.00  0.00            
ATOM    173  H8  AD3     2      40.250  30.190  27.190  1.00  0.00            
ATOM    174  H9  AD3     2      40.360  28.040  28.430  1.00  0.00            
ATOM    175  H10 AD3     2      39.940  25.980  27.370  1.00  0.00            
ATOM    176  H11 AD3     2      38.530  24.340  21.470  1.00  0.00            
ATOM    177  H12 AD3     2      38.180  22.080  21.430  1.00  0.00            
TER
ENDMDL
MODEL        1
ATOM      1  C1  BCD     1      22.860  32.420  20.050  1.00  0.00            
ATOM      2  O1  BCD     1      23.600  31.230  20.050  1.00  0.00            
ATOM      3  C2  BCD     1      23.740  33.450  20.750  1.00  0.00            
ATOM      4  O2  BCD     1      24.970  33.590  19.990  1.00  0.00            
ATOM      5  C3  BCD     1      23.940  33.020  22.190  1.00  0.00            
ATOM      6  O3  BCD     1      24.920  33.960  22.790  1.00  0.00            
ATOM      7  C4  BCD     1      22.660  32.930  22.960  1.00  0.00            
ATOM      8  C5  BCD     1      21.610  32.140  22.140  1.00  0.00            
ATOM      9  O4  BCD     1      21.580  32.460  20.740  1.00  0.00            
ATOM     10  C6  BCD     1      20.140  32.410  22.610  1.00  0.00            
ATOM     11  O5  BCD     1      19.270  31.370  22.010  1.00  0.00            
ATOM     12  H1  BCD     1      22.660  32.850  19.060  1.00  0.00            
ATOM     13  H2  BCD     1      23.200  34.400  20.650  1.00  0.00            
ATOM     14  H3  BCD     1      24.910  34.290  19.340  1.00  0.00            
ATOM     15  H4  BCD     1      24.420  32.030  22.180  1.00  0.00            
ATOM     16  H5  BCD     1      25.170  33.690  23.680  1.00  0.00            
ATOM     17  H6  BCD     1      22.280  33.890  23.340  1.00  0.00            
ATOM     18  H7  BCD     1      21.730  31.060  22.220  1.00  0.00            
ATOM     19  H8  BCD     1      20.110  32.350  23.700  1.00  0.00            
ATOM     20  H9  BCD     1      20.020  33.460  22.330  1.00  0.00            
ATOM     21  H10 BCD     1      19.620  31.060  21.170  1.00  0.00            
ATOM     22  C7  BCD     1      25.030  28.830  16.850  1.00  0.00            
ATOM     23  O6  BCD     1      25.060  27.590  17.550  1.00  0.00            
ATOM     24  C8  BCD     1      25.980  29.870  17.440  1.00  0.00            
ATOM     25  O7  BCD     1      27.280  29.310  17.510  1.00  0.00            
ATOM     26  C9  BCD     1      25.460  30.240  18.830  1.00  0.00            
ATOM     27  O8  BCD     1      26.390  31.060  19.550  1.00  0.00            
ATOM     28  C10 BCD     1      24.060  30.880  18.740  1.00  0.00            
ATOM     29  C11 BCD     1      23.120  29.870  18.020  1.00  0.00            
ATOM     30  O9  BCD     1      23.770  29.390  16.790  1.00  0.00            
ATOM     31  C12 BCD     1      21.760  30.570  17.670  1.00  0.00            
ATOM     32  O10 BCD     1      21.920  31.590  16.690  1.00  0.00            
ATOM     33  H11 BCD     1      25.370  28.680  15.820  1.00  0.00            
ATOM     34  H12 BCD     1      25.970  30.700  16.720  1.00  0.00            
ATOM     35  H13 BCD     1      27.890  30.040  17.330  1.00  0.00            
ATOM     36  H14 BCD     1      25.310  29.300  19.370  1.00  0.00            
ATOM     37  H15 BCD     1      26.220  31.990  19.380  1.00  0.00            
ATOM     38  H16 BCD     1      24.220  31.780  18.130  1.00  0.00            
ATOM     39  H17 BCD     1      22.970  29.080  18.760  1.00  0.00            
ATOM     40  H18 BCD     1      21.000  29.870  17.310  1.00  0.00            
ATOM     41  H19 BCD     1      21.350  31.000  18.590  1.00  0.00            
ATOM     42  H20 BCD     1      22.500  31.160  16.060  1.00  0.00            
ATOM     43  C13 BCD     1      25.740  23.510  17.130  1.00  0.00            
ATOM     44  O11 BCD     1      25.870  23.650  18.560  1.00  0.00            
ATOM     45  C14 BCD     1      26.800  24.410  16.490  1.00  0.00            
ATOM     46  O12 BCD     1      28.150  24.100  16.780  1.00  0.00            
ATOM     47  C15 BCD     1      26.560  25.850  16.970  1.00  0.00            
ATOM     48  O13 BCD     1      27.520  26.720  16.290  1.00  0.00            
ATOM     49  C16 BCD     1      25.170  26.370  16.780  1.00  0.00            
ATOM     50  C17 BCD     1      24.190  25.340  17.280  1.00  0.00            
ATOM     51  O14 BCD     1      24.490  23.990  16.760  1.00  0.00            
ATOM     52  C18 BCD     1      22.820  25.780  16.870  1.00  0.00            
ATOM     53  O15 BCD     1      22.490  25.540  15.510  1.00  0.00            
ATOM     54  H21 BCD     1      25.910  22.470  16.820  1.00  0.00            
ATOM     55  H22 BCD     1      26.650  24.310  15.410  1.00  0.00            
ATOM     56  H23 BCD     1      28.360  24.220  17.710  1.00  0.00            
ATOM     57  H24 BCD     1      26.630  25.890  18.070  1.00  0.00            
ATOM     58  H25 BCD     1      27.640  27.480  16.870  1.00  0.00            
ATOM     59  H26 BCD     1      24.990  26.670  15.740  1.00  0.00            
ATOM     60  H27 BCD     1      24.160  25.380  18.380  1.00  0.00            
ATOM     61  H28 BCD     1      22.170  25.150  17.490  1.00  0.00            
ATOM     62  H29 BCD     1      22.630  26.820  17.150  1.00  0.00            
ATOM     63  H30 BCD     1      22.190  24.640  15.420  1.00  0.00            
ATOM     64  C19 BCD     1      27.120  21.590  21.940  1.00  0.00            
ATOM     65  O16 BCD     1      26.240  22.470  22.670  1.00  0.00            
ATOM     66  C20 BCD     1      28.160  22.450  21.280  1.00  0.00            
ATOM     67  O17 BCD     1      29.080  23.000  22.210  1.00  0.00            
ATOM     68  C21 BCD     1      27.470  23.380  20.290  1.00  0.00            
ATOM     69  O18 BCD     1      28.480  24.110  19.530  1.00  0.00            
ATOM     70  C22 BCD     1      26.660  22.620  19.300  1.00  0.00            
ATOM     71  C23 BCD     1      25.670  21.640  20.010  1.00  0.00            
ATOM     72  O19 BCD     1      26.410  20.900  20.920  1.00  0.00            
ATOM     73  C24 BCD     1      24.890  20.780  19.050  1.00  0.00            
ATOM     74  O20 BCD     1      25.820  19.890  18.370  1.00  0.00            
ATOM     75  H31 BCD     1      27.640  20.910  22.630  1.00  0.00            
ATOM     76  H32 BCD     1      28.730  21.790  20.610  1.00  0.00            
ATOM     77  H33 BCD     1      29.700  23.540  21.720  1.00  0.00            
ATOM     78  H34 BCD     1      26.860  24.050  20.910  1.00  0.00            
ATOM     79  H35 BCD     1      29.020  24.550  20.190  1.00  0.00            
ATOM     80  H36 BCD     1      27.310  22.050  18.620  1.00  0.00            
ATOM     81  H37 BCD     1      25.000  22.270  20.600  1.00  0.00            
ATOM     82  H38 BCD     1      24.090  20.140  19.450  1.00  0.00            
ATOM     83  H39 BCD     1      24.340  21.340  18.290  1.00  0.00            
ATOM     84  H40 BCD     1      26.670  19.840  18.810  1.00  0.00            
ATOM     85  C25 BCD     1      24.570  23.100  26.380  1.00  0.00            
ATOM     86  O21 BCD     1      24.420  24.480  26.200  1.00  0.00            
ATOM     87  C26 BCD     1      26.050  22.580  26.340  1.00  0.00            
ATOM     88  O22 BCD     1      26.890  23.140  27.320  1.00  0.00            
ATOM     89  C27 BCD     1      26.700  22.790  24.940  1.00  0.00            
ATOM     90  O23 BCD     1      28.110  22.420  24.880  1.00  0.00            
ATOM     91  C28 BCD     1      25.780  22.090  23.960  1.00  0.00            
ATOM     92  C29 BCD     1      24.320  22.390  24.080  1.00  0.00            
ATOM     93  O24 BCD     1      23.770  22.340  25.380  1.00  0.00            
ATOM     94  C30 BCD     1      23.420  21.400  23.290  1.00  0.00            
ATOM     95  O25 BCD     1      23.850  20.060  23.620  1.00  0.00            
ATOM     96  H41 BCD     1      24.140  22.820  27.350  1.00  0.00            
ATOM     97  H42 BCD     1      26.000  21.490  26.420  1.00  0.00            
ATOM     98  H43 BCD     1      26.840  24.080  27.130  1.00  0.00            
ATOM     99  H44 BCD     1      26.690  23.860  24.700  1.00  0.00            
ATOM    100  H45 BCD     1      28.560  22.490  24.030  1.00  0.00            
ATOM    101  H46 BCD     1      25.990  21.020  24.070  1.00  0.00            
ATOM    102  H47 BCD     1      24.120  23.370  23.640  1.00  0.00            
ATOM    103  H48 BCD     1      22.390  21.560  23.630  1.00  0.00            
ATOM    104  H49 BCD     1      23.520  21.580  22.220  1.00  0.00            
ATOM    105  H50 BCD     1      23.740  19.480  22.870  1.00  0.00            
ATOM    106  C31 BCD     1      24.060  28.110  28.070  1.00  0.00            
ATOM    107  O26 BCD     1      23.760  28.790  26.800  1.00  0.00            
ATOM    108  C32 BCD     1      25.440  27.550  27.990  1.00  0.00            
ATOM    109  O27 BCD     1      26.270  28.710  27.650  1.00  0.00            
ATOM    110  C33 BCD     1      25.480  26.400  26.970  1.00  0.00            
ATOM    111  C34 BCD     1      24.490  25.350  27.340  1.00  0.00            
ATOM    112  C35 BCD     1      23.100  25.890  27.490  1.00  0.00            
ATOM    113  O28 BCD     1      23.000  27.100  28.250  1.00  0.00            
ATOM    114  C36 BCD     1      22.120  24.840  28.000  1.00  0.00            
ATOM    115  O29 BCD     1      22.530  24.250  29.200  1.00  0.00            
ATOM    116  O30 BCD     1      26.790  25.790  26.890  1.00  0.00            
ATOM    117  H51 BCD     1      24.000  28.830  28.900  1.00  0.00            
ATOM    118  H52 BCD     1      25.730  27.230  29.000  1.00  0.00            
ATOM    119  H53 BCD     1      25.650  29.160  27.080  1.00  0.00            
ATOM    120  H54 BCD     1      25.130  26.850  26.030  1.00  0.00            
ATOM    121  H55 BCD     1      27.450  26.440  26.650  1.00  0.00            
ATOM    122  H56 BCD     1      24.840  24.850  28.250  1.00  0.00            
ATOM    123  H57 BCD     1      22.660  26.040  26.500  1.00  0.00            
ATOM    124  H58 BCD     1      21.180  25.360  28.230  1.00  0.00            
ATOM    125  H59 BCD     1      21.860  24.080  27.250  1.00  0.00            
ATOM    126  H60 BCD     1      22.590  24.990  29.810  1.00  0.00            
ATOM    127  C37 BCD     1      22.120  32.200  25.240  1.00  0.00            
ATOM    128  O31 BCD     1      23.010  32.240  24.150  1.00  0.00            
ATOM    129  C38 BCD     1      22.750  32.340  26.610  1.00  0.00            
ATOM    130  O32 BCD     1      23.430  33.620  26.630  1.00  0.00            
ATOM    131  C39 BCD     1      23.630  31.170  26.940  1.00  0.00            
ATOM    132  O33 BCD     1      24.230  31.260  28.240  1.00  0.00            
ATOM    133  C40 BCD     1      22.850  29.850  26.770  1.00  0.00            
ATOM    134  C41 BCD     1      22.120  29.770  25.500  1.00  0.00            
ATOM    135  O34 BCD     1      21.390  31.010  25.310  1.00  0.00            
ATOM    136  C42 BCD     1      21.180  28.570  25.410  1.00  0.00            
ATOM    137  O35 BCD     1      20.240  28.430  26.480  1.00  0.00            
ATOM    138  H61 BCD     1      21.490  33.080  25.090  1.00  0.00            
ATOM    139  H62 BCD     1      21.920  32.460  27.320  1.00  0.00            
ATOM    140  H63 BCD     1      23.220  34.030  27.470  1.00  0.00            
ATOM    141  H64 BCD     1      24.390  31.160  26.140  1.00  0.00            
ATOM    142  H65 BCD     1      23.640  31.180  28.990  1.00  0.00            
ATOM    143  H66 BCD     1      22.200  29.760  27.650  1.00  0.00            
ATOM    144  H67 BCD     1      22.870  29.690  24.700  1.00  0.00            
ATOM    145  H68 BCD     1      20.700  28.670  24.430  1.00  0.00            
ATOM    146  H69 BCD     1      21.800  27.670  25.470  1.00  0.00            
ATOM    147  H70 BCD     1      19.780  27.590  26.430  1.00  0.00            
ATOM    148  C1  AD3     2      21.470  26.750  20.480  1.00  0.00            
ATOM    149  C2  AD3     2      22.250  25.560  20.400  1.00  0.00            
ATOM    150  C3  AD3     2      23.540  25.390  21.070  1.00  0.00            
ATOM    151  C4  AD3     2      24.040  26.520  21.800  1.00  0.00            
ATOM    152  C5  AD3     2      25.290  26.370  22.340  1.00  0.00            
ATOM    153  C6  AD3     2      25.920  27.410  23.140  1.00  0.00            
ATOM    154  C7  AD3     2      25.210  28.660  23.210  1.00  0.00            
ATOM    155  C8  AD3     2      25.750  29.720  24.010  1.00  0.00            
ATOM    156  C9  AD3     2      26.770  29.410  24.930  1.00  0.00            
ATOM    157  C10 AD3     2      27.510  28.220  24.840  1.00  0.00            
ATOM    158  C11 AD3     2      28.500  27.950  25.780  1.00  0.00            
ATOM    159  C12 AD3     2      29.320  26.820  25.580  1.00  0.00            
ATOM    160  C13 AD3     2      28.930  25.920  24.590  1.00  0.00            
ATOM    161  C14 AD3     2      27.890  26.070  23.700  1.00  0.00            
ATOM    162  C15 AD3     2      27.120  27.230  23.870  1.00  0.00            
ATOM    163  C16 AD3     2      23.960  28.780  22.520  1.00  0.00            
ATOM    164  C17 AD3     2      23.360  27.730  21.810  1.00  0.00            
ATOM    165  C18 AD3     2      22.080  27.850  21.090  1.00  0.00            
ATOM    166  H1  AD3     2      20.480  26.840  20.030  1.00  0.00            
ATOM    167  H2  AD3     2      21.840  24.700  19.880  1.00  0.00            
ATOM    168  H3  AD3     2      24.140  24.510  20.870  1.00  0.00            
ATOM    169  H4  AD3     2      25.830  25.430  22.280  1.00  0.00            
ATOM    170  H5  AD3     2      25.250  30.680  23.930  1.00  0.00            
ATOM    171  H6  AD3     2      27.160  30.170  25.600  1.00  0.00            
ATOM    172  H7  AD3     2      28.620  28.710  26.550  1.00  0.00            
ATOM    173  H8  AD3     2      30.250  26.680  26.120  1.00  0.00            
ATOM    174  H9  AD3     2      29.510  25.000  24.470  1.00  0.00            
ATOM    175  H10 AD3     2      27.690  25.340  22.930  1.00  0.00            
ATOM    176  H11 AD3     2      23.520  29.770  22.460  1.00  0.00            
ATOM    177  H12 AD3     2      21.540  28.790  20.980  1.00  0.00            
TER
ENDMDL
MODEL        1
ATOM      1  C1  BCD     1      33.810  34.770  33.660  1.00  0.00            
ATOM      2  O1  BCD     1      35.080  34.280  34.080  1.00  0.00            
ATOM      3  C2  BCD     1      32.840  35.160  34.780  1.00  0.00            
ATOM      4  O2  BCD     1      33.370  36.190  35.570  1.00  0.00            
ATOM      5  C3  BCD     1      32.540  33.960  35.650  1.00  0.00            
ATOM      6  O3  BCD     1      31.620  34.260  36.700  1.00  0.00            
ATOM      7  C4  BCD     1      32.010  32.790  34.810  1.00  0.00            
ATOM      8  C5  BCD     1      32.870  32.520  33.620  1.00  0.00            
ATOM      9  O4  BCD     1      33.010  33.810  32.940  1.00  0.00            
ATOM     10  C6  BCD     1      32.290  31.490  32.680  1.00  0.00            
ATOM     11  O5  BCD     1      30.890  31.530  32.470  1.00  0.00            
ATOM     12  H1  BCD     1      33.920  35.630  33.000  1.00  0.00            
ATOM     13  H2  BCD     1      31.840  35.500  34.470  1.00  0.00            
ATOM     14  H3  BCD     1      32.560  36.650  35.830  1.00  0.00            
ATOM     15  H4  BCD     1      33.480  33.660  36.130  1.00  0.00            
ATOM     16  H5  BCD     1      31.640  33.470  37.240  1.00  0.00            
ATOM     17  H6  BCD     1      31.020  33.150  34.520  1.00  0.00            
ATOM     18  H7  BCD     1      33.850  32.100  33.890  1.00  0.00            
ATOM     19  H8  BCD     1      32.900  31.560  31.770  1.00  0.00            
ATOM     20  H9  BCD     1      32.500  30.470  33.000  1.00  0.00            
ATOM     21  H10 BCD     1      30.680  32.460  32.310  1.00  0.00            
ATOM     22  C7  BCD     1      38.390  33.420  31.720  1.00  0.00            
ATOM     23  O6  BCD     1      38.260  32.090  32.160  1.00  0.00            
ATOM     24  C8  BCD     1      38.660  34.380  32.900  1.00  0.00            
ATOM     25  O7  BCD     1      39.830  34.000  33.660  1.00  0.00            
ATOM     26  C9  BCD     1      37.450  34.360  33.800  1.00  0.00            
ATOM     27  O8  BCD     1      37.720  35.210  34.870  1.00  0.00            
ATOM     28  C10 BCD     1      36.150  34.610  33.150  1.00  0.00            
ATOM     29  C11 BCD     1      36.040  33.900  31.750  1.00  0.00            
ATOM     30  O9  BCD     1      37.200  33.810  30.970  1.00  0.00            
ATOM     31  C12 BCD     1      35.150  34.640  30.840  1.00  0.00            
ATOM     32  O10 BCD     1      35.430  36.070  30.570  1.00  0.00            
ATOM     33  H11 BCD     1      39.190  33.390  30.970  1.00  0.00            
ATOM     34  H12 BCD     1      38.730  35.420  32.550  1.00  0.00            
ATOM     35  H13 BCD     1      39.820  33.040  33.750  1.00  0.00            
ATOM     36  H14 BCD     1      37.500  33.330  34.190  1.00  0.00            
ATOM     37  H15 BCD     1      38.480  34.880  35.360  1.00  0.00            
ATOM     38  H16 BCD     1      36.140  35.680  32.920  1.00  0.00            
ATOM     39  H17 BCD     1      35.560  32.920  31.800  1.00  0.00            
ATOM     40  H18 BCD     1      35.120  34.070  29.900  1.00  0.00            
ATOM     41  H19 BCD     1      34.100  34.670  31.150  1.00  0.00            
ATOM     42  H20 BCD     1      36.120  36.060  29.900  1.00  0.00            
ATOM     43  C13 BCD     1      40.000  28.370  31.720  1.00  0.00            
ATOM     44  O11 BCD     1      38.880  27.560  32.070  1.00  0.00            
ATOM     45  C14 BCD     1      40.590  29.220  32.880  1.00  0.00            
ATOM     46  O12 BCD     1      40.850  28.480  34.080  1.00  0.00            
ATOM     47  C15 BCD     1      39.580  30.330  33.150  1.00  0.00            
ATOM     48  O13 BCD     1      40.210  31.160  34.230  1.00  0.00            
ATOM     49  C16 BCD     1      39.280  31.120  31.840  1.00  0.00            
ATOM     50  C17 BCD     1      38.730  30.220  30.710  1.00  0.00            
ATOM     51  O14 BCD     1      39.630  29.150  30.590  1.00  0.00            
ATOM     52  C18 BCD     1      38.730  30.870  29.300  1.00  0.00            
ATOM     53  O15 BCD     1      39.900  31.680  28.980  1.00  0.00            
ATOM     54  H21 BCD     1      40.830  27.690  31.480  1.00  0.00            
ATOM     55  H22 BCD     1      41.560  29.650  32.630  1.00  0.00            
ATOM     56  H23 BCD     1      40.530  27.580  34.000  1.00  0.00            
ATOM     57  H24 BCD     1      38.700  29.820  33.550  1.00  0.00            
ATOM     58  H25 BCD     1      40.610  30.520  34.820  1.00  0.00            
ATOM     59  H26 BCD     1      40.190  31.680  31.570  1.00  0.00            
ATOM     60  H27 BCD     1      37.720  29.920  31.040  1.00  0.00            
ATOM     61  H28 BCD     1      38.690  29.990  28.640  1.00  0.00            
ATOM     62  H29 BCD     1      37.850  31.510  29.110  1.00  0.00            
ATOM     63  H30 BCD     1      40.140  31.410  28.090  1.00  0.00            
ATOM     64  C19 BCD     1      37.690  23.620  32.160  1.00  0.00            
ATOM     65  O16 BCD     1      36.890  23.800  33.300  1.00  0.00            
ATOM     66  C20 BCD     1      39.160  23.820  32.600  1.00  0.00            
ATOM     67  O17 BCD     1      39.480  22.990  33.690  1.00  0.00            
ATOM     68  C21 BCD     1      39.330  25.300  32.870  1.00  0.00            
ATOM     69  O18 BCD     1      40.750  25.680  33.130  1.00  0.00            
ATOM     70  C22 BCD     1      38.860  26.190  31.740  1.00  0.00            
ATOM     71  C23 BCD     1      37.440  25.910  31.270  1.00  0.00            
ATOM     72  O19 BCD     1      37.320  24.480  31.030  1.00  0.00            
ATOM     73  C24 BCD     1      37.030  26.690  30.000  1.00  0.00            
ATOM     74  O20 BCD     1      37.930  26.500  28.950  1.00  0.00            
ATOM     75  H31 BCD     1      37.550  22.580  31.830  1.00  0.00            
ATOM     76  H32 BCD     1      39.890  23.620  31.810  1.00  0.00            
ATOM     77  H33 BCD     1      40.420  22.810  33.580  1.00  0.00            
ATOM     78  H34 BCD     1      38.730  25.610  33.740  1.00  0.00            
ATOM     79  H35 BCD     1      41.160  25.260  33.880  1.00  0.00            
ATOM     80  H36 BCD     1      39.570  26.000  30.930  1.00  0.00            
ATOM     81  H37 BCD     1      36.740  26.100  32.100  1.00  0.00            
ATOM     82  H38 BCD     1      36.040  26.300  29.750  1.00  0.00            
ATOM     83  H39 BCD     1      37.030  27.770  30.220  1.00  0.00            
ATOM     84  H40 BCD     1      37.780  27.210  28.320  1.00  0.00            
ATOM     85  C25 BCD     1      33.740  22.390  35.560  1.00  0.00            
ATOM     86  O21 BCD     1      33.320  23.760  35.870  1.00  0.00            
ATOM     87  C26 BCD     1      35.190  22.160  36.070  1.00  0.00            
ATOM     88  O22 BCD     1      35.100  22.500  37.480  1.00  0.00            
ATOM     89  C27 BCD     1      36.160  23.040  35.370  1.00  0.00            
ATOM     90  O23 BCD     1      37.510  22.820  35.840  1.00  0.00            
ATOM     91  C28 BCD     1      35.980  22.840  33.800  1.00  0.00            
ATOM     92  C29 BCD     1      34.550  23.030  33.420  1.00  0.00            
ATOM     93  O24 BCD     1      33.730  22.190  34.180  1.00  0.00            
ATOM     94  C30 BCD     1      34.270  22.830  31.930  1.00  0.00            
ATOM     95  O25 BCD     1      34.610  21.550  31.430  1.00  0.00            
ATOM     96  H41 BCD     1      33.070  21.690  36.070  1.00  0.00            
ATOM     97  H42 BCD     1      35.520  21.120  35.960  1.00  0.00            
ATOM     98  H43 BCD     1      36.000  22.370  37.780  1.00  0.00            
ATOM     99  H44 BCD     1      35.770  24.050  35.560  1.00  0.00            
ATOM    100  H45 BCD     1      38.030  23.020  35.060  1.00  0.00            
ATOM    101  H46 BCD     1      36.300  21.790  33.670  1.00  0.00            
ATOM    102  H47 BCD     1      34.290  24.090  33.600  1.00  0.00            
ATOM    103  H48 BCD     1      33.220  23.030  31.710  1.00  0.00            
ATOM    104  H49 BCD     1      34.940  23.550  31.450  1.00  0.00            
ATOM    105  H50 BCD     1      34.240  20.810  31.910  1.00  0.00            
ATOM    106  C31 BCD     1      30.440  26.170  37.540  1.00  0.00            
ATOM    107  O26 BCD     1      31.190  27.230  36.920  1.00  0.00            
ATOM    108  C32 BCD     1      31.330  25.450  38.560  1.00  0.00            
ATOM    109  O27 BCD     1      31.730  26.360  39.590  1.00  0.00            
ATOM    110  C33 BCD     1      32.550  24.840  37.930  1.00  0.00            
ATOM    111  C34 BCD     1      32.180  23.940  36.730  1.00  0.00            
ATOM    112  C35 BCD     1      31.060  24.580  35.870  1.00  0.00            
ATOM    113  O28 BCD     1      30.050  25.100  36.700  1.00  0.00            
ATOM    114  C36 BCD     1      30.430  23.670  34.790  1.00  0.00            
ATOM    115  O29 BCD     1      29.570  24.420  33.990  1.00  0.00            
ATOM    116  O30 BCD     1      33.320  23.990  38.830  1.00  0.00            
ATOM    117  H51 BCD     1      29.620  26.620  38.110  1.00  0.00            
ATOM    118  H52 BCD     1      30.710  24.640  38.970  1.00  0.00            
ATOM    119  H53 BCD     1      32.470  25.860  39.920  1.00  0.00            
ATOM    120  H54 BCD     1      33.170  25.660  37.540  1.00  0.00            
ATOM    121  H55 BCD     1      33.890  23.430  38.300  1.00  0.00            
ATOM    122  H56 BCD     1      31.910  22.940  37.100  1.00  0.00            
ATOM    123  H57 BCD     1      31.580  25.350  35.290  1.00  0.00            
ATOM    124  H58 BCD     1      31.250  23.190  34.240  1.00  0.00            
ATOM    125  H59 BCD     1      29.930  22.780  35.170  1.00  0.00            
ATOM    126  H60 BCD     1      28.720  24.350  34.420  1.00  0.00            
ATOM    127  C37 BCD     1      30.540  31.260  36.030  1.00  0.00            
ATOM    128  O31 BCD     1      31.880  31.570  35.610  1.00  0.00            
ATOM    129  C38 BCD     1      30.530  30.910  37.510  1.00  0.00            
ATOM    130  O32 BCD     1      31.210  31.970  38.180  1.00  0.00            
ATOM    131  C39 BCD     1      31.080  29.520  37.770  1.00  0.00            
ATOM    132  O33 BCD     1      30.880  29.060  39.130  1.00  0.00            
ATOM    133  C40 BCD     1      30.570  28.500  36.780  1.00  0.00            
ATOM    134  C41 BCD     1      30.670  29.000  35.340  1.00  0.00            
ATOM    135  O34 BCD     1      29.960  30.260  35.190  1.00  0.00            
ATOM    136  C42 BCD     1      30.040  27.970  34.370  1.00  0.00            
ATOM    137  O35 BCD     1      28.650  27.880  34.610  1.00  0.00            
ATOM    138  H61 BCD     1      29.960  32.180  35.930  1.00  0.00            
ATOM    139  H62 BCD     1      29.470  31.010  37.800  1.00  0.00            
ATOM    140  H63 BCD     1      31.490  31.680  39.050  1.00  0.00            
ATOM    141  H64 BCD     1      32.160  29.700  37.660  1.00  0.00            
ATOM    142  H65 BCD     1      31.160  28.160  39.310  1.00  0.00            
ATOM    143  H66 BCD     1      29.480  28.520  36.930  1.00  0.00            
ATOM    144  H67 BCD     1      31.720  29.190  35.100  1.00  0.00            
ATOM    145  H68 BCD     1      30.280  28.260  33.340  1.00  0.00            
ATOM    146  H69 BCD     1      30.420  26.950  34.530  1.00  0.00            
ATOM    147  H70 BCD     1      28.450  27.210  35.270  1.00  0.00            
ATOM    148  C1  AD3     2      34.010  28.120  29.350  1.00  0.00            
ATOM    149  C2  AD3     2      34.770  29.310  29.360  1.00  0.00            
ATOM    150  C3  AD3     2      35.140  29.870  30.570  1.00  0.00            
ATOM    151  C4  AD3     2      34.890  29.210  31.790  1.00  0.00            
ATOM    152  C5  AD3     2      35.380  29.830  32.940  1.00  0.00            
ATOM    153  C6  AD3     2      34.980  29.360  34.220  1.00  0.00            
ATOM    154  C7  AD3     2      34.290  28.130  34.260  1.00  0.00            
ATOM    155  C8  AD3     2      34.080  27.480  35.480  1.00  0.00            
ATOM    156  C9  AD3     2      34.460  28.090  36.730  1.00  0.00            
ATOM    157  C10 AD3     2      35.120  29.280  36.710  1.00  0.00            
ATOM    158  C11 AD3     2      35.510  29.860  37.900  1.00  0.00            
ATOM    159  C12 AD3     2      36.140  31.120  37.900  1.00  0.00            
ATOM    160  C13 AD3     2      36.460  31.730  36.650  1.00  0.00            
ATOM    161  C14 AD3     2      35.990  31.180  35.480  1.00  0.00            
ATOM    162  C15 AD3     2      35.330  29.940  35.440  1.00  0.00            
ATOM    163  C16 AD3     2      33.890  27.430  33.090  1.00  0.00            
ATOM    164  C17 AD3     2      34.140  28.020  31.850  1.00  0.00            
ATOM    165  C18 AD3     2      33.730  27.470  30.570  1.00  0.00            
ATOM    166  H1  AD3     2      33.820  27.640  28.390  1.00  0.00            
ATOM    167  H2  AD3     2      34.930  29.800  28.400  1.00  0.00            
ATOM    168  H3  AD3     2      35.610  30.850  30.540  1.00  0.00            
ATOM    169  H4  AD3     2      36.060  30.670  32.840  1.00  0.00            
ATOM    170  H5  AD3     2      33.700  26.460  35.510  1.00  0.00            
ATOM    171  H6  AD3     2      34.360  27.480  37.620  1.00  0.00            
ATOM    172  H7  AD3     2      35.410  29.260  38.810  1.00  0.00            
ATOM    173  H8  AD3     2      36.390  31.660  38.810  1.00  0.00            
ATOM    174  H9  AD3     2      36.940  32.700  36.720  1.00  0.00            
ATOM    175  H10 AD3     2      36.320  31.790  34.640  1.00  0.00            
ATOM    176  H11 AD3     2      33.430  26.440  33.110  1.00  0.00            
ATOM    177  H12 AD3     2      33.230  26.510  30.530  1.00  0.00            
TER
ENDMDL
MODEL        1
ATOM      1  C1  BCD     1      35.560  29.540  32.340  1.00  0.00            
ATOM      2  O1  BCD     1      35.400  28.860  31.130  1.00  0.00            
ATOM      3  C2  BCD     1      35.610  28.550  33.550  1.00  0.00            
ATOM      4  O2  BCD     1      36.700  27.590  33.410  1.00  0.00            
ATOM      5  C3  BCD     1      34.230  27.940  33.700  1.00  0.00            
ATOM      6  O3  BCD     1      34.230  27.080  34.930  1.00  0.00            
ATOM      7  C4  BCD     1      33.120  29.010  33.700  1.00  0.00            
ATOM      8  C5  BCD     1      33.270  30.000  32.510  1.00  0.00            
ATOM      9  O4  BCD     1      34.560  30.550  32.490  1.00  0.00            
ATOM     10  C6  BCD     1      32.190  31.040  32.600  1.00  0.00            
ATOM     11  O5  BCD     1      32.320  31.730  33.820  1.00  0.00            
ATOM     12  H1  BCD     1      36.560  29.990  32.250  1.00  0.00            
ATOM     13  H2  BCD     1      35.760  29.250  34.370  1.00  0.00            
ATOM     14  H3  BCD     1      37.170  27.830  32.600  1.00  0.00            
ATOM     15  H4  BCD     1      34.130  27.340  32.790  1.00  0.00            
ATOM     16  H5  BCD     1      35.090  26.660  34.990  1.00  0.00            
ATOM     17  H6  BCD     1      33.220  29.590  34.620  1.00  0.00            
ATOM     18  H7  BCD     1      33.090  29.440  31.590  1.00  0.00            
ATOM     19  H8  BCD     1      32.270  31.750  31.770  1.00  0.00            
ATOM     20  H9  BCD     1      31.260  30.480  32.490  1.00  0.00            
ATOM     21  H10 BCD     1      33.240  31.890  34.050  1.00  0.00            
ATOM     22  C7  BCD     1      37.360  28.440  27.450  1.00  0.00            
ATOM     23  O6  BCD     1      36.850  27.120  27.210  1.00  0.00            
ATOM     24  C8  BCD     1      38.230  28.460  28.740  1.00  0.00            
ATOM     25  O7  BCD     1      39.340  27.590  28.560  1.00  0.00            
ATOM     26  C9  BCD     1      37.340  28.180  29.960  1.00  0.00            
ATOM     27  O8  BCD     1      38.150  28.280  31.160  1.00  0.00            
ATOM     28  C10 BCD     1      36.190  29.170  29.990  1.00  0.00            
ATOM     29  C11 BCD     1      35.380  29.180  28.690  1.00  0.00            
ATOM     30  O9  BCD     1      36.250  29.350  27.530  1.00  0.00            
ATOM     31  C12 BCD     1      34.260  30.240  28.690  1.00  0.00            
ATOM     32  O10 BCD     1      34.800  31.560  28.590  1.00  0.00            
ATOM     33  H11 BCD     1      38.030  28.790  26.660  1.00  0.00            
ATOM     34  H12 BCD     1      38.630  29.480  28.840  1.00  0.00            
ATOM     35  H13 BCD     1      39.920  27.670  29.330  1.00  0.00            
ATOM     36  H14 BCD     1      36.970  27.150  29.880  1.00  0.00            
ATOM     37  H15 BCD     1      38.560  29.140  31.230  1.00  0.00            
ATOM     38  H16 BCD     1      36.750  30.090  30.200  1.00  0.00            
ATOM     39  H17 BCD     1      34.940  28.190  28.560  1.00  0.00            
ATOM     40  H18 BCD     1      33.500  29.990  27.930  1.00  0.00            
ATOM     41  H19 BCD     1      33.730  30.140  29.640  1.00  0.00            
ATOM     42  H20 BCD     1      35.480  31.360  27.940  1.00  0.00            
ATOM     43  C13 BCD     1      36.900  24.110  24.720  1.00  0.00            
ATOM     44  O11 BCD     1      35.700  23.580  25.340  1.00  0.00            
ATOM     45  C14 BCD     1      38.020  24.060  25.700  1.00  0.00            
ATOM     46  O12 BCD     1      38.320  22.810  26.250  1.00  0.00            
ATOM     47  C15 BCD     1      37.830  25.160  26.740  1.00  0.00            
ATOM     48  O13 BCD     1      38.970  25.200  27.640  1.00  0.00            
ATOM     49  C16 BCD     1      37.440  26.470  26.120  1.00  0.00            
ATOM     50  C17 BCD     1      36.360  26.370  25.060  1.00  0.00            
ATOM     51  O14 BCD     1      36.670  25.340  24.090  1.00  0.00            
ATOM     52  C18 BCD     1      35.970  27.760  24.440  1.00  0.00            
ATOM     53  O15 BCD     1      37.110  28.540  24.020  1.00  0.00            
ATOM     54  H21 BCD     1      37.160  23.350  23.970  1.00  0.00            
ATOM     55  H22 BCD     1      39.000  24.260  25.250  1.00  0.00            
ATOM     56  H23 BCD     1      39.050  23.010  26.840  1.00  0.00            
ATOM     57  H24 BCD     1      36.950  24.980  27.380  1.00  0.00            
ATOM     58  H25 BCD     1      38.990  26.060  28.060  1.00  0.00            
ATOM     59  H26 BCD     1      38.310  26.960  25.660  1.00  0.00            
ATOM     60  H27 BCD     1      35.500  25.950  25.590  1.00  0.00            
ATOM     61  H28 BCD     1      35.300  27.550  23.600  1.00  0.00            
ATOM     62  H29 BCD     1      35.350  28.390  25.090  1.00  0.00            
ATOM     63  H30 BCD     1      37.210  29.410  24.410  1.00  0.00            
ATOM     64  C19 BCD     1      32.830  20.710  25.230  1.00  0.00            
ATOM     65  O16 BCD     1      32.570  21.200  26.600  1.00  0.00            
ATOM     66  C20 BCD     1      34.190  20.140  24.990  1.00  0.00            
ATOM     67  O17 BCD     1      34.350  18.930  25.790  1.00  0.00            
ATOM     68  C21 BCD     1      35.260  21.220  25.340  1.00  0.00            
ATOM     69  O18 BCD     1      36.610  20.850  25.180  1.00  0.00            
ATOM     70  C22 BCD     1      35.020  22.540  24.660  1.00  0.00            
ATOM     71  C23 BCD     1      33.520  22.920  24.700  1.00  0.00            
ATOM     72  O19 BCD     1      32.720  21.820  24.310  1.00  0.00            
ATOM     73  C24 BCD     1      33.260  24.100  23.760  1.00  0.00            
ATOM     74  O20 BCD     1      33.830  23.880  22.460  1.00  0.00            
ATOM     75  H31 BCD     1      32.040  19.970  25.060  1.00  0.00            
ATOM     76  H32 BCD     1      34.360  19.830  23.960  1.00  0.00            
ATOM     77  H33 BCD     1      33.750  18.320  25.350  1.00  0.00            
ATOM     78  H34 BCD     1      35.140  21.410  26.420  1.00  0.00            
ATOM     79  H35 BCD     1      37.130  21.380  25.790  1.00  0.00            
ATOM     80  H36 BCD     1      35.230  22.440  23.580  1.00  0.00            
ATOM     81  H37 BCD     1      33.250  23.160  25.730  1.00  0.00            
ATOM     82  H38 BCD     1      32.180  24.180  23.570  1.00  0.00            
ATOM     83  H39 BCD     1      33.660  25.010  24.220  1.00  0.00            
ATOM     84  H40 BCD     1      33.220  23.270  22.030  1.00  0.00            
ATOM     85  C25 BCD     1      30.800  20.360  30.190  1.00  0.00            
ATOM     86  O21 BCD     1      30.920  21.750  30.590  1.00  0.00            
ATOM     87  C26 BCD     1      32.190  19.830  30.000  1.00  0.00            
ATOM     88  O22 BCD     1      32.850  19.950  31.270  1.00  0.00            
ATOM     89  C27 BCD     1      32.880  20.560  28.810  1.00  0.00            
ATOM     90  O23 BCD     1      34.200  20.170  28.540  1.00  0.00            
ATOM     91  C28 BCD     1      31.970  20.380  27.580  1.00  0.00            
ATOM     92  C29 BCD     1      30.570  20.820  27.820  1.00  0.00            
ATOM     93  O24 BCD     1      29.940  20.250  28.970  1.00  0.00            
ATOM     94  C30 BCD     1      29.590  20.560  26.690  1.00  0.00            
ATOM     95  O25 BCD     1      29.390  19.210  26.450  1.00  0.00            
ATOM     96  H41 BCD     1      30.310  19.890  31.050  1.00  0.00            
ATOM     97  H42 BCD     1      32.040  18.820  29.620  1.00  0.00            
ATOM     98  H43 BCD     1      33.020  20.890  31.390  1.00  0.00            
ATOM     99  H44 BCD     1      32.950  21.620  29.080  1.00  0.00            
ATOM    100  H45 BCD     1      34.320  19.980  27.600  1.00  0.00            
ATOM    101  H46 BCD     1      31.980  19.360  27.170  1.00  0.00            
ATOM    102  H47 BCD     1      30.460  21.910  27.950  1.00  0.00            
ATOM    103  H48 BCD     1      28.700  21.190  26.680  1.00  0.00            
ATOM    104  H49 BCD     1      30.120  20.950  25.810  1.00  0.00            
ATOM    105  H50 BCD     1      28.870  19.090  25.650  1.00  0.00            
ATOM    106  C31 BCD     1      28.420  24.310  32.870  1.00  0.00            
ATOM    107  O26 BCD     1      29.480  25.010  33.480  1.00  0.00            
ATOM    108  C32 BCD     1      28.590  22.880  33.340  1.00  0.00            
ATOM    109  O27 BCD     1      28.630  22.750  34.770  1.00  0.00            
ATOM    110  C33 BCD     1      29.780  22.160  32.710  1.00  0.00            
ATOM    111  C34 BCD     1      29.670  22.330  31.130  1.00  0.00            
ATOM    112  C35 BCD     1      29.650  23.820  30.870  1.00  0.00            
ATOM    113  O28 BCD     1      28.490  24.420  31.440  1.00  0.00            
ATOM    114  C36 BCD     1      29.900  24.170  29.370  1.00  0.00            
ATOM    115  O29 BCD     1      28.850  23.760  28.490  1.00  0.00            
ATOM    116  O30 BCD     1      29.780  20.740  33.070  1.00  0.00            
ATOM    117  H51 BCD     1      27.440  24.600  33.260  1.00  0.00            
ATOM    118  H52 BCD     1      27.740  22.330  32.920  1.00  0.00            
ATOM    119  H53 BCD     1      29.360  23.210  35.190  1.00  0.00            
ATOM    120  H54 BCD     1      30.660  22.730  33.050  1.00  0.00            
ATOM    121  H55 BCD     1      30.590  20.610  33.570  1.00  0.00            
ATOM    122  H56 BCD     1      28.820  21.780  30.700  1.00  0.00            
ATOM    123  H57 BCD     1      30.520  24.270  31.360  1.00  0.00            
ATOM    124  H58 BCD     1      29.930  25.270  29.250  1.00  0.00            
ATOM    125  H59 BCD     1      30.870  23.820  29.010  1.00  0.00            
ATOM    126  H60 BCD     1      29.120  23.880  27.580  1.00  0.00            
ATOM    127  C37 BCD     1      30.820  28.680  34.480  1.00  0.00            
ATOM    128  O31 BCD     1      31.860  28.270  33.630  1.00  0.00            
ATOM    129  C38 BCD     1      30.680  27.720  35.690  1.00  0.00            
ATOM    130  O32 BCD     1      31.900  27.770  36.450  1.00  0.00            
ATOM    131  C39 BCD     1      30.430  26.220  35.330  1.00  0.00            
ATOM    132  O33 BCD     1      30.050  25.420  36.360  1.00  0.00            
ATOM    133  C40 BCD     1      29.290  26.230  34.320  1.00  0.00            
ATOM    134  C41 BCD     1      29.280  27.370  33.250  1.00  0.00            
ATOM    135  O34 BCD     1      29.610  28.560  33.810  1.00  0.00            
ATOM    136  C42 BCD     1      27.990  27.510  32.520  1.00  0.00            
ATOM    137  O35 BCD     1      26.940  27.740  33.420  1.00  0.00            
ATOM    138  H61 BCD     1      30.970  29.690  34.860  1.00  0.00            
ATOM    139  H62 BCD     1      29.790  28.040  36.250  1.00  0.00            
ATOM    140  H63 BCD     1      32.660  27.510  35.930  1.00  0.00            
ATOM    141  H64 BCD     1      31.390  25.850  34.960  1.00  0.00            
ATOM    142  H65 BCD     1      30.050  25.970  37.150  1.00  0.00            
ATOM    143  H66 BCD     1      28.350  26.170  34.880  1.00  0.00            
ATOM    144  H67 BCD     1      30.090  27.080  32.570  1.00  0.00            
ATOM    145  H68 BCD     1      27.890  28.360  31.830  1.00  0.00            
ATOM    146  H69 BCD     1      27.780  26.610  31.940  1.00  0.00            
ATOM    147  H70 BCD     1      27.080  28.610  33.810  1.00  0.00            
ATOM    148  C1  AD3     2      30.780  29.760  27.520  1.00  0.00            
ATOM    149  C2  AD3     2      30.280  29.770  28.850  1.00  0.00            
ATOM    150  C3  AD3     2      30.660  28.780  29.790  1.00  0.00            
ATOM    151  C4  AD3     2      31.510  27.700  29.390  1.00  0.00            
ATOM    152  C5  AD3     2      32.000  26.790  30.350  1.00  0.00            
ATOM    153  C6  AD3     2      32.890  25.780  29.940  1.00  0.00            
ATOM    154  C7  AD3     2      33.190  25.690  28.500  1.00  0.00            
ATOM    155  C8  AD3     2      34.060  24.690  28.000  1.00  0.00            
ATOM    156  C9  AD3     2      34.550  23.700  28.870  1.00  0.00            
ATOM    157  C10 AD3     2      34.170  23.710  30.270  1.00  0.00            
ATOM    158  C11 AD3     2      34.650  22.740  31.050  1.00  0.00            
ATOM    159  C12 AD3     2      34.470  22.690  32.420  1.00  0.00            
ATOM    160  C13 AD3     2      33.710  23.740  33.010  1.00  0.00            
ATOM    161  C14 AD3     2      33.160  24.770  32.180  1.00  0.00            
ATOM    162  C15 AD3     2      33.420  24.770  30.790  1.00  0.00            
ATOM    163  C16 AD3     2      32.660  26.600  27.540  1.00  0.00            
ATOM    164  C17 AD3     2      31.890  27.640  28.030  1.00  0.00            
ATOM    165  C18 AD3     2      31.600  28.690  27.100  1.00  0.00            
ATOM    166  H1  AD3     2      30.550  30.510  26.770  1.00  0.00            
ATOM    167  H2  AD3     2      29.660  30.630  29.090  1.00  0.00            
ATOM    168  H3  AD3     2      30.240  28.890  30.780  1.00  0.00            
ATOM    169  H4  AD3     2      31.570  26.840  31.340  1.00  0.00            
ATOM    170  H5  AD3     2      34.390  24.620  26.970  1.00  0.00            
ATOM    171  H6  AD3     2      35.260  22.970  28.490  1.00  0.00            
ATOM    172  H7  AD3     2      35.270  22.050  30.480  1.00  0.00            
ATOM    173  H8  AD3     2      34.840  21.850  33.010  1.00  0.00            
ATOM    174  H9  AD3     2      33.470  23.730  34.070  1.00  0.00            
ATOM    175  H10 AD3     2      32.540  25.490  32.700  1.00  0.00            
ATOM    176  H11 AD3     2      32.890  26.360  26.510  1.00  0.00            
ATOM    177  H12 AD3     2      31.990  28.550  26.100  1.00  0.00            
TER
ENDMDL
MODEL        1
ATOM      1  C1  BCD     1      30.180  35.180  23.920  1.00  0.00            
ATOM      2  O1  BCD     1      31.030  34.070  23.680  1.00  0.00            
ATOM      3  C2  BCD     1      30.460  35.830  25.240  1.00  0.00            
ATOM      4  O2  BCD     1      31.820  36.290  25.380  1.00  0.00            
ATOM      5  C3  BCD     1      30.080  34.980  26.480  1.00  0.00            
ATOM      6  O3  BCD     1      30.200  35.680  27.750  1.00  0.00            
ATOM      7  C4  BCD     1      28.750  34.370  26.270  1.00  0.00            
ATOM      8  C5  BCD     1      28.650  33.640  24.930  1.00  0.00            
ATOM      9  O4  BCD     1      28.870  34.630  23.880  1.00  0.00            
ATOM     10  C6  BCD     1      27.270  33.060  24.650  1.00  0.00            
ATOM     11  O5  BCD     1      26.260  34.020  24.850  1.00  0.00            
ATOM     12  H1  BCD     1      30.230  35.950  23.140  1.00  0.00            
ATOM     13  H2  BCD     1      29.880  36.760  25.200  1.00  0.00            
ATOM     14  H3  BCD     1      32.440  35.820  24.820  1.00  0.00            
ATOM     15  H4  BCD     1      30.700  34.070  26.500  1.00  0.00            
ATOM     16  H5  BCD     1      29.890  36.570  27.600  1.00  0.00            
ATOM     17  H6  BCD     1      28.080  35.220  26.400  1.00  0.00            
ATOM     18  H7  BCD     1      29.420  32.860  24.820  1.00  0.00            
ATOM     19  H8  BCD     1      27.100  32.680  23.630  1.00  0.00            
ATOM     20  H9  BCD     1      27.100  32.190  25.300  1.00  0.00            
ATOM     21  H10 BCD     1      25.430  33.610  24.620  1.00  0.00            
ATOM     22  C7  BCD     1      33.830  32.580  21.060  1.00  0.00            
ATOM     23  O6  BCD     1      33.780  31.290  21.700  1.00  0.00            
ATOM     24  C8  BCD     1      34.180  33.780  21.960  1.00  0.00            
ATOM     25  O7  BCD     1      35.510  33.570  22.440  1.00  0.00            
ATOM     26  C9  BCD     1      33.260  33.970  23.150  1.00  0.00            
ATOM     27  O8  BCD     1      33.750  35.180  23.790  1.00  0.00            
ATOM     28  C10 BCD     1      31.920  34.170  22.550  1.00  0.00            
ATOM     29  C11 BCD     1      31.480  33.110  21.520  1.00  0.00            
ATOM     30  O9  BCD     1      32.500  32.760  20.550  1.00  0.00            
ATOM     31  C12 BCD     1      30.180  33.530  20.850  1.00  0.00            
ATOM     32  O10 BCD     1      29.660  32.510  20.030  1.00  0.00            
ATOM     33  H11 BCD     1      34.450  32.670  20.170  1.00  0.00            
ATOM     34  H12 BCD     1      34.160  34.680  21.340  1.00  0.00            
ATOM     35  H13 BCD     1      35.610  32.620  22.390  1.00  0.00            
ATOM     36  H14 BCD     1      33.440  33.100  23.790  1.00  0.00            
ATOM     37  H15 BCD     1      34.700  35.090  23.950  1.00  0.00            
ATOM     38  H16 BCD     1      31.750  35.180  22.160  1.00  0.00            
ATOM     39  H17 BCD     1      31.330  32.250  22.190  1.00  0.00            
ATOM     40  H18 BCD     1      29.400  33.730  21.590  1.00  0.00            
ATOM     41  H19 BCD     1      30.330  34.440  20.250  1.00  0.00            
ATOM     42  H20 BCD     1      28.700  32.590  20.020  1.00  0.00            
ATOM     43  C13 BCD     1      34.290  27.430  20.000  1.00  0.00            
ATOM     44  O11 BCD     1      34.900  26.770  21.080  1.00  0.00            
ATOM     45  C14 BCD     1      35.250  28.600  19.490  1.00  0.00            
ATOM     46  O12 BCD     1      36.580  28.150  19.310  1.00  0.00            
ATOM     47  C15 BCD     1      35.380  29.790  20.470  1.00  0.00            
ATOM     48  O13 BCD     1      36.190  30.750  19.800  1.00  0.00            
ATOM     49  C16 BCD     1      33.940  30.200  20.790  1.00  0.00            
ATOM     50  C17 BCD     1      33.050  28.990  21.270  1.00  0.00            
ATOM     51  O14 BCD     1      33.010  27.920  20.380  1.00  0.00            
ATOM     52  C18 BCD     1      31.700  29.320  21.660  1.00  0.00            
ATOM     53  O15 BCD     1      31.060  29.940  20.600  1.00  0.00            
ATOM     54  H21 BCD     1      34.270  26.780  19.120  1.00  0.00            
ATOM     55  H22 BCD     1      34.850  28.960  18.530  1.00  0.00            
ATOM     56  H23 BCD     1      36.890  27.830  20.160  1.00  0.00            
ATOM     57  H24 BCD     1      35.870  29.410  21.370  1.00  0.00            
ATOM     58  H25 BCD     1      36.870  30.260  19.330  1.00  0.00            
ATOM     59  H26 BCD     1      33.480  30.550  19.860  1.00  0.00            
ATOM     60  H27 BCD     1      33.690  28.720  22.110  1.00  0.00            
ATOM     61  H28 BCD     1      31.170  28.380  21.850  1.00  0.00            
ATOM     62  H29 BCD     1      31.750  29.940  22.570  1.00  0.00            
ATOM     63  H30 BCD     1      31.560  30.750  20.530  1.00  0.00            
ATOM     64  C19 BCD     1      33.670  23.660  23.420  1.00  0.00            
ATOM     65  O16 BCD     1      33.270  24.700  24.330  1.00  0.00            
ATOM     66  C20 BCD     1      35.190  23.810  23.250  1.00  0.00            
ATOM     67  O17 BCD     1      35.860  23.670  24.480  1.00  0.00            
ATOM     68  C21 BCD     1      35.500  25.110  22.580  1.00  0.00            
ATOM     69  O18 BCD     1      36.930  25.210  22.330  1.00  0.00            
ATOM     70  C22 BCD     1      34.750  25.370  21.290  1.00  0.00            
ATOM     71  C23 BCD     1      33.210  25.040  21.440  1.00  0.00            
ATOM     72  O19 BCD     1      33.070  23.800  22.130  1.00  0.00            
ATOM     73  C24 BCD     1      32.470  24.730  20.180  1.00  0.00            
ATOM     74  O20 BCD     1      33.270  23.840  19.370  1.00  0.00            
ATOM     75  H31 BCD     1      33.460  22.650  23.780  1.00  0.00            
ATOM     76  H32 BCD     1      35.430  22.950  22.600  1.00  0.00            
ATOM     77  H33 BCD     1      35.530  24.300  25.130  1.00  0.00            
ATOM     78  H34 BCD     1      35.170  25.950  23.210  1.00  0.00            
ATOM     79  H35 BCD     1      37.090  26.030  21.840  1.00  0.00            
ATOM     80  H36 BCD     1      35.290  24.890  20.450  1.00  0.00            
ATOM     81  H37 BCD     1      32.650  25.800  22.000  1.00  0.00            
ATOM     82  H38 BCD     1      31.500  24.260  20.410  1.00  0.00            
ATOM     83  H39 BCD     1      32.220  25.630  19.600  1.00  0.00            
ATOM     84  H40 BCD     1      32.620  23.310  18.890  1.00  0.00            
ATOM     85  C25 BCD     1      31.700  24.930  28.240  1.00  0.00            
ATOM     86  O21 BCD     1      31.010  26.080  28.010  1.00  0.00            
ATOM     87  C26 BCD     1      33.190  24.970  28.050  1.00  0.00            
ATOM     88  O22 BCD     1      33.840  25.760  29.060  1.00  0.00            
ATOM     89  C27 BCD     1      33.550  25.370  26.620  1.00  0.00            
ATOM     90  O23 BCD     1      34.940  25.580  26.410  1.00  0.00            
ATOM     91  C28 BCD     1      33.000  24.300  25.680  1.00  0.00            
ATOM     92  C29 BCD     1      31.470  24.150  25.910  1.00  0.00            
ATOM     93  O24 BCD     1      31.200  23.980  27.340  1.00  0.00            
ATOM     94  C30 BCD     1      30.790  23.060  25.130  1.00  0.00            
ATOM     95  O25 BCD     1      31.250  21.740  25.560  1.00  0.00            
ATOM     96  H41 BCD     1      31.600  24.410  29.200  1.00  0.00            
ATOM     97  H42 BCD     1      33.580  23.940  28.070  1.00  0.00            
ATOM     98  H43 BCD     1      34.770  25.650  28.880  1.00  0.00            
ATOM     99  H44 BCD     1      33.090  26.350  26.430  1.00  0.00            
ATOM    100  H45 BCD     1      35.230  26.320  26.960  1.00  0.00            
ATOM    101  H46 BCD     1      33.530  23.370  25.890  1.00  0.00            
ATOM    102  H47 BCD     1      31.030  25.110  25.620  1.00  0.00            
ATOM    103  H48 BCD     1      29.720  23.130  25.400  1.00  0.00            
ATOM    104  H49 BCD     1      30.760  23.250  24.050  1.00  0.00            
ATOM    105  H50 BCD     1      31.130  21.770  26.520  1.00  0.00            
ATOM    106  C31 BCD     1      28.610  28.690  30.240  1.00  0.00            
ATOM    107  O26 BCD     1      28.760  29.680  29.290  1.00  0.00            
ATOM    108  C32 BCD     1      30.030  28.430  30.840  1.00  0.00            
ATOM    109  O27 BCD     1      30.540  29.570  31.480  1.00  0.00            
ATOM    110  C33 BCD     1      31.030  27.660  29.930  1.00  0.00            
ATOM    111  C34 BCD     1      30.310  26.540  29.120  1.00  0.00            
ATOM    112  C35 BCD     1      28.970  27.010  28.560  1.00  0.00            
ATOM    113  O28 BCD     1      28.190  27.480  29.630  1.00  0.00            
ATOM    114  C36 BCD     1      28.100  25.970  27.840  1.00  0.00            
ATOM    115  O29 BCD     1      27.790  24.780  28.630  1.00  0.00            
ATOM    116  O30 BCD     1      32.260  27.200  30.560  1.00  0.00            
ATOM    117  H51 BCD     1      27.940  28.880  31.090  1.00  0.00            
ATOM    118  H52 BCD     1      29.870  27.700  31.650  1.00  0.00            
ATOM    119  H53 BCD     1      29.940  30.300  31.300  1.00  0.00            
ATOM    120  H54 BCD     1      31.320  28.570  29.390  1.00  0.00            
ATOM    121  H55 BCD     1      32.810  26.710  29.950  1.00  0.00            
ATOM    122  H56 BCD     1      30.320  25.730  29.860  1.00  0.00            
ATOM    123  H57 BCD     1      29.130  27.830  27.840  1.00  0.00            
ATOM    124  H58 BCD     1      27.220  26.510  27.460  1.00  0.00            
ATOM    125  H59 BCD     1      28.590  25.770  26.870  1.00  0.00            
ATOM    126  H60 BCD     1      27.300  24.140  28.110  1.00  0.00            
ATOM    127  C37 BCD     1      27.380  33.360  28.120  1.00  0.00            
ATOM    128  O31 BCD     1      28.540  33.350  27.260  1.00  0.00            
ATOM    129  C38 BCD     1      27.850  33.310  29.590  1.00  0.00            
ATOM    130  O32 BCD     1      28.740  34.430  29.910  1.00  0.00            
ATOM    131  C39 BCD     1      28.600  31.990  29.880  1.00  0.00            
ATOM    132  O33 BCD     1      29.030  31.960  31.190  1.00  0.00            
ATOM    133  C40 BCD     1      27.800  30.740  29.520  1.00  0.00            
ATOM    134  C41 BCD     1      27.050  30.820  28.160  1.00  0.00            
ATOM    135  O34 BCD     1      26.510  32.180  27.990  1.00  0.00            
ATOM    136  C42 BCD     1      26.010  29.750  28.020  1.00  0.00            
ATOM    137  O35 BCD     1      24.940  29.900  28.990  1.00  0.00            
ATOM    138  H61 BCD     1      26.820  34.280  27.930  1.00  0.00            
ATOM    139  H62 BCD     1      26.910  33.320  30.160  1.00  0.00            
ATOM    140  H63 BCD     1      29.300  34.740  29.190  1.00  0.00            
ATOM    141  H64 BCD     1      29.390  31.810  29.130  1.00  0.00            
ATOM    142  H65 BCD     1      29.200  32.880  31.380  1.00  0.00            
ATOM    143  H66 BCD     1      27.130  30.430  30.330  1.00  0.00            
ATOM    144  H67 BCD     1      27.840  30.670  27.420  1.00  0.00            
ATOM    145  H68 BCD     1      25.660  29.660  26.980  1.00  0.00            
ATOM    146  H69 BCD     1      26.610  28.860  28.270  1.00  0.00            
ATOM    147  H70 BCD     1      24.370  29.130  28.890  1.00  0.00            
ATOM    148  C1  AD3     2      28.020  27.280  24.700  1.00  0.00            
ATOM    149  C2  AD3     2      28.920  26.410  24.140  1.00  0.00            
ATOM    150  C3  AD3     2      30.220  26.800  23.960  1.00  0.00            
ATOM    151  C4  AD3     2      30.670  27.970  24.560  1.00  0.00            
ATOM    152  C5  AD3     2      32.090  28.260  24.460  1.00  0.00            
ATOM    153  C6  AD3     2      32.600  29.410  25.150  1.00  0.00            
ATOM    154  C7  AD3     2      31.710  30.310  25.760  1.00  0.00            
ATOM    155  C8  AD3     2      32.130  31.530  26.280  1.00  0.00            
ATOM    156  C9  AD3     2      33.460  31.910  26.260  1.00  0.00            
ATOM    157  C10 AD3     2      34.410  31.050  25.590  1.00  0.00            
ATOM    158  C11 AD3     2      35.720  31.520  25.390  1.00  0.00            
ATOM    159  C12 AD3     2      36.600  30.690  24.620  1.00  0.00            
ATOM    160  C13 AD3     2      36.250  29.400  24.300  1.00  0.00            
ATOM    161  C14 AD3     2      34.970  28.940  24.430  1.00  0.00            
ATOM    162  C15 AD3     2      34.030  29.760  25.090  1.00  0.00            
ATOM    163  C16 AD3     2      30.340  30.080  25.720  1.00  0.00            
ATOM    164  C17 AD3     2      29.850  28.910  25.160  1.00  0.00            
ATOM    165  C18 AD3     2      28.470  28.530  25.200  1.00  0.00            
ATOM    166  H1  AD3     2      26.960  27.060  24.710  1.00  0.00            
ATOM    167  H2  AD3     2      28.560  25.500  23.670  1.00  0.00            
ATOM    168  H3  AD3     2      30.980  26.230  23.440  1.00  0.00            
ATOM    169  H4  AD3     2      32.690  27.630  23.810  1.00  0.00            
ATOM    170  H5  AD3     2      31.370  32.170  26.710  1.00  0.00            
ATOM    171  H6  AD3     2      33.830  32.890  26.530  1.00  0.00            
ATOM    172  H7  AD3     2      36.030  32.480  25.800  1.00  0.00            
ATOM    173  H8  AD3     2      37.600  31.040  24.400  1.00  0.00            
ATOM    174  H9  AD3     2      36.970  28.750  23.810  1.00  0.00            
ATOM    175  H10 AD3     2      34.820  27.880  24.250  1.00  0.00            
ATOM    176  H11 AD3     2      29.700  30.790  26.250  1.00  0.00            
ATOM    177  H12 AD3     2      27.700  29.120  25.690  1.00  0.00            
TER
ENDMDL
MODEL        1
ATOM      1  C1  BCD     1      20.920  27.470  25.940  1.00  0.00            
ATOM      2  O1  BCD     1      22.230  27.960  26.290  1.00  0.00            
ATOM      3  C2  BCD     1      20.050  27.750  27.140  1.00  0.00            
ATOM      4  O2  BCD     1      20.070  29.240  27.520  1.00  0.00            
ATOM      5  C3  BCD     1      20.570  27.050  28.330  1.00  0.00            
ATOM      6  O3  BCD     1      19.660  27.170  29.460  1.00  0.00            
ATOM      7  C4  BCD     1      20.670  25.550  27.990  1.00  0.00            
ATOM      8  C5  BCD     1      21.430  25.240  26.670  1.00  0.00            
ATOM      9  O4  BCD     1      20.890  26.110  25.680  1.00  0.00            
ATOM     10  C6  BCD     1      21.200  23.770  26.280  1.00  0.00            
ATOM     11  O5  BCD     1      19.790  23.390  26.130  1.00  0.00            
ATOM     12  H1  BCD     1      20.630  27.900  24.980  1.00  0.00            
ATOM     13  H2  BCD     1      19.050  27.410  26.860  1.00  0.00            
ATOM     14  H3  BCD     1      20.750  29.360  28.190  1.00  0.00            
ATOM     15  H4  BCD     1      21.540  27.450  28.640  1.00  0.00            
ATOM     16  H5  BCD     1      20.130  26.760  30.200  1.00  0.00            
ATOM     17  H6  BCD     1      19.650  25.150  27.950  1.00  0.00            
ATOM     18  H7  BCD     1      22.520  25.390  26.780  1.00  0.00            
ATOM     19  H8  BCD     1      21.560  23.630  25.260  1.00  0.00            
ATOM     20  H9  BCD     1      21.730  23.070  26.950  1.00  0.00            
ATOM     21  H10 BCD     1      19.500  23.990  25.440  1.00  0.00            
ATOM     22  C7  BCD     1      25.350  29.540  23.880  1.00  0.00            
ATOM     23  O6  BCD     1      26.480  29.200  24.620  1.00  0.00            
ATOM     24  C8  BCD     1      24.440  30.500  24.650  1.00  0.00            
ATOM     25  O7  BCD     1      25.130  31.640  25.150  1.00  0.00            
ATOM     26  C9  BCD     1      23.730  29.740  25.780  1.00  0.00            
ATOM     27  O8  BCD     1      22.850  30.530  26.570  1.00  0.00            
ATOM     28  C10 BCD     1      22.900  28.610  25.180  1.00  0.00            
ATOM     29  C11 BCD     1      23.840  27.640  24.370  1.00  0.00            
ATOM     30  O9  BCD     1      24.610  28.370  23.430  1.00  0.00            
ATOM     31  C12 BCD     1      23.200  26.510  23.610  1.00  0.00            
ATOM     32  O10 BCD     1      22.240  27.040  22.690  1.00  0.00            
ATOM     33  H11 BCD     1      25.530  30.130  22.980  1.00  0.00            
ATOM     34  H12 BCD     1      23.730  30.900  23.910  1.00  0.00            
ATOM     35  H13 BCD     1      24.580  32.120  25.770  1.00  0.00            
ATOM     36  H14 BCD     1      24.520  29.310  26.410  1.00  0.00            
ATOM     37  H15 BCD     1      22.860  30.140  27.450  1.00  0.00            
ATOM     38  H16 BCD     1      22.140  28.940  24.460  1.00  0.00            
ATOM     39  H17 BCD     1      24.440  27.200  25.180  1.00  0.00            
ATOM     40  H18 BCD     1      23.930  25.980  22.990  1.00  0.00            
ATOM     41  H19 BCD     1      22.760  25.780  24.300  1.00  0.00            
ATOM     42  H20 BCD     1      21.640  26.370  22.350  1.00  0.00            
ATOM     43  C13 BCD     1      30.330  28.600  25.040  1.00  0.00            
ATOM     44  O11 BCD     1      29.930  27.760  26.130  1.00  0.00            
ATOM     45  C14 BCD     1      29.930  30.050  25.330  1.00  0.00            
ATOM     46  O12 BCD     1      30.700  30.350  26.560  1.00  0.00            
ATOM     47  C15 BCD     1      28.410  30.070  25.470  1.00  0.00            
ATOM     48  O13 BCD     1      27.970  31.390  25.720  1.00  0.00            
ATOM     49  C16 BCD     1      27.770  29.500  24.220  1.00  0.00            
ATOM     50  C17 BCD     1      28.380  28.240  23.620  1.00  0.00            
ATOM     51  O14 BCD     1      29.770  28.170  23.790  1.00  0.00            
ATOM     52  C18 BCD     1      28.110  28.060  22.140  1.00  0.00            
ATOM     53  O15 BCD     1      28.680  29.100  21.320  1.00  0.00            
ATOM     54  H21 BCD     1      31.420  28.580  24.920  1.00  0.00            
ATOM     55  H22 BCD     1      30.160  30.630  24.430  1.00  0.00            
ATOM     56  H23 BCD     1      30.940  29.550  27.040  1.00  0.00            
ATOM     57  H24 BCD     1      28.150  29.330  26.240  1.00  0.00            
ATOM     58  H25 BCD     1      27.010  31.400  25.620  1.00  0.00            
ATOM     59  H26 BCD     1      27.710  30.290  23.460  1.00  0.00            
ATOM     60  H27 BCD     1      27.960  27.380  24.160  1.00  0.00            
ATOM     61  H28 BCD     1      28.610  27.150  21.800  1.00  0.00            
ATOM     62  H29 BCD     1      27.030  27.960  22.030  1.00  0.00            
ATOM     63  H30 BCD     1      28.290  28.990  20.450  1.00  0.00            
ATOM     64  C19 BCD     1      31.510  24.430  28.180  1.00  0.00            
ATOM     65  O16 BCD     1      30.230  24.020  28.750  1.00  0.00            
ATOM     66  C20 BCD     1      31.990  25.720  28.680  1.00  0.00            
ATOM     67  O17 BCD     1      32.110  25.820  30.120  1.00  0.00            
ATOM     68  C21 BCD     1      31.150  26.910  28.060  1.00  0.00            
ATOM     69  O18 BCD     1      31.760  28.250  28.190  1.00  0.00            
ATOM     70  C22 BCD     1      30.850  26.720  26.600  1.00  0.00            
ATOM     71  C23 BCD     1      30.410  25.320  26.210  1.00  0.00            
ATOM     72  O19 BCD     1      31.360  24.460  26.720  1.00  0.00            
ATOM     73  C24 BCD     1      30.270  25.070  24.710  1.00  0.00            
ATOM     74  O20 BCD     1      31.540  25.340  24.040  1.00  0.00            
ATOM     75  H31 BCD     1      32.290  23.700  28.410  1.00  0.00            
ATOM     76  H32 BCD     1      32.990  25.870  28.240  1.00  0.00            
ATOM     77  H33 BCD     1      32.440  26.710  30.300  1.00  0.00            
ATOM     78  H34 BCD     1      30.190  26.970  28.580  1.00  0.00            
ATOM     79  H35 BCD     1      32.340  28.290  28.960  1.00  0.00            
ATOM     80  H36 BCD     1      31.870  26.910  26.230  1.00  0.00            
ATOM     81  H37 BCD     1      29.420  25.040  26.610  1.00  0.00            
ATOM     82  H38 BCD     1      29.820  24.090  24.500  1.00  0.00            
ATOM     83  H39 BCD     1      29.580  25.840  24.360  1.00  0.00            
ATOM     84  H40 BCD     1      31.420  25.290  23.090  1.00  0.00            
ATOM     85  C25 BCD     1      28.650  20.930  30.950  1.00  0.00            
ATOM     86  O21 BCD     1      27.580  21.640  31.430  1.00  0.00            
ATOM     87  C26 BCD     1      29.960  21.500  31.470  1.00  0.00            
ATOM     88  O22 BCD     1      29.920  21.540  32.970  1.00  0.00            
ATOM     89  C27 BCD     1      30.270  22.880  30.840  1.00  0.00            
ATOM     90  O23 BCD     1      31.610  23.350  31.130  1.00  0.00            
ATOM     91  C28 BCD     1      30.090  22.780  29.330  1.00  0.00            
ATOM     92  C29 BCD     1      28.690  22.240  29.000  1.00  0.00            
ATOM     93  O24 BCD     1      28.550  20.870  29.560  1.00  0.00            
ATOM     94  C30 BCD     1      28.480  22.150  27.530  1.00  0.00            
ATOM     95  O25 BCD     1      29.460  21.310  26.890  1.00  0.00            
ATOM     96  H41 BCD     1      28.640  19.880  31.260  1.00  0.00            
ATOM     97  H42 BCD     1      30.630  20.690  31.130  1.00  0.00            
ATOM     98  H43 BCD     1      30.640  22.100  33.260  1.00  0.00            
ATOM     99  H44 BCD     1      29.550  23.620  31.220  1.00  0.00            
ATOM    100  H45 BCD     1      31.630  24.220  30.720  1.00  0.00            
ATOM    101  H46 BCD     1      30.890  22.110  28.980  1.00  0.00            
ATOM    102  H47 BCD     1      27.940  22.960  29.360  1.00  0.00            
ATOM    103  H48 BCD     1      27.440  21.880  27.310  1.00  0.00            
ATOM    104  H49 BCD     1      28.590  23.160  27.100  1.00  0.00            
ATOM    105  H50 BCD     1      30.050  21.810  26.320  1.00  0.00            
ATOM    106  C31 BCD     1      23.690  20.960  32.590  1.00  0.00            
ATOM    107  O26 BCD     1      23.480  22.150  31.870  1.00  0.00            
ATOM    108  C32 BCD     1      24.710  21.360  33.690  1.00  0.00            
ATOM    109  O27 BCD     1      24.200  22.450  34.490  1.00  0.00            
ATOM    110  C33 BCD     1      26.100  21.740  33.150  1.00  0.00            
ATOM    111  C34 BCD     1      26.570  20.800  32.060  1.00  0.00            
ATOM    112  C35 BCD     1      25.520  20.300  31.060  1.00  0.00            
ATOM    113  O28 BCD     1      24.340  19.930  31.710  1.00  0.00            
ATOM    114  C36 BCD     1      25.980  19.200  30.210  1.00  0.00            
ATOM    115  O29 BCD     1      26.460  18.100  31.020  1.00  0.00            
ATOM    116  O30 BCD     1      27.170  21.600  34.070  1.00  0.00            
ATOM    117  H51 BCD     1      22.770  20.520  32.990  1.00  0.00            
ATOM    118  H52 BCD     1      24.720  20.450  34.310  1.00  0.00            
ATOM    119  H53 BCD     1      24.800  22.670  35.200  1.00  0.00            
ATOM    120  H54 BCD     1      25.980  22.790  32.820  1.00  0.00            
ATOM    121  H55 BCD     1      28.040  21.700  33.660  1.00  0.00            
ATOM    122  H56 BCD     1      27.030  19.900  32.460  1.00  0.00            
ATOM    123  H57 BCD     1      25.170  21.120  30.420  1.00  0.00            
ATOM    124  H58 BCD     1      25.080  18.890  29.670  1.00  0.00            
ATOM    125  H59 BCD     1      26.680  19.600  29.460  1.00  0.00            
ATOM    126  H60 BCD     1      26.760  17.390  30.440  1.00  0.00            
ATOM    127  C37 BCD     1      20.490  24.320  30.030  1.00  0.00            
ATOM    128  O31 BCD     1      21.380  24.980  29.110  1.00  0.00            
ATOM    129  C38 BCD     1      20.890  24.670  31.490  1.00  0.00            
ATOM    130  O32 BCD     1      21.010  26.070  31.610  1.00  0.00            
ATOM    131  C39 BCD     1      22.190  24.020  31.820  1.00  0.00            
ATOM    132  O33 BCD     1      22.780  24.300  33.160  1.00  0.00            
ATOM    133  C40 BCD     1      22.160  22.560  31.460  1.00  0.00            
ATOM    134  C41 BCD     1      21.800  22.240  30.020  1.00  0.00            
ATOM    135  O34 BCD     1      20.580  22.940  29.700  1.00  0.00            
ATOM    136  C42 BCD     1      21.650  20.740  29.660  1.00  0.00            
ATOM    137  O35 BCD     1      20.910  20.130  30.680  1.00  0.00            
ATOM    138  H61 BCD     1      19.470  24.660  29.840  1.00  0.00            
ATOM    139  H62 BCD     1      20.200  24.270  32.240  1.00  0.00            
ATOM    140  H63 BCD     1      21.110  26.340  32.530  1.00  0.00            
ATOM    141  H64 BCD     1      22.850  24.440  31.060  1.00  0.00            
ATOM    142  H65 BCD     1      23.190  23.550  33.600  1.00  0.00            
ATOM    143  H66 BCD     1      21.430  22.120  32.140  1.00  0.00            
ATOM    144  H67 BCD     1      22.620  22.690  29.440  1.00  0.00            
ATOM    145  H68 BCD     1      21.190  20.610  28.680  1.00  0.00            
ATOM    146  H69 BCD     1      22.630  20.250  29.690  1.00  0.00            
ATOM    147  H70 BCD     1      20.050  20.550  30.720  1.00  0.00            
ATOM    148  C1  AD3     2      23.010  20.550  23.680  1.00  0.00            
ATOM    149  C2  AD3     2      22.880  19.980  24.970  1.00  0.00            
ATOM    150  C3  AD3     2      23.440  20.570  26.080  1.00  0.00            
ATOM    151  C4  AD3     2      24.200  21.750  25.980  1.00  0.00            
ATOM    152  C5  AD3     2      24.640  22.410  27.100  1.00  0.00            
ATOM    153  C6  AD3     2      25.360  23.620  26.980  1.00  0.00            
ATOM    154  C7  AD3     2      25.680  24.110  25.700  1.00  0.00            
ATOM    155  C8  AD3     2      26.360  25.320  25.520  1.00  0.00            
ATOM    156  C9  AD3     2      27.050  25.880  26.610  1.00  0.00            
ATOM    157  C10 AD3     2      26.730  25.450  27.920  1.00  0.00            
ATOM    158  C11 AD3     2      27.240  26.200  29.020  1.00  0.00            
ATOM    159  C12 AD3     2      26.900  25.830  30.310  1.00  0.00            
ATOM    160  C13 AD3     2      26.060  24.720  30.510  1.00  0.00            
ATOM    161  C14 AD3     2      25.560  24.040  29.410  1.00  0.00            
ATOM    162  C15 AD3     2      25.820  24.340  28.080  1.00  0.00            
ATOM    163  C16 AD3     2      25.120  23.510  24.540  1.00  0.00            
ATOM    164  C17 AD3     2      24.350  22.330  24.730  1.00  0.00            
ATOM    165  C18 AD3     2      23.770  21.760  23.540  1.00  0.00            
ATOM    166  H1  AD3     2      22.470  20.140  22.830  1.00  0.00            
ATOM    167  H2  AD3     2      22.320  19.050  24.980  1.00  0.00            
ATOM    168  H3  AD3     2      23.270  20.160  27.070  1.00  0.00            
ATOM    169  H4  AD3     2      24.360  22.000  28.070  1.00  0.00            
ATOM    170  H5  AD3     2      26.450  25.670  24.490  1.00  0.00            
ATOM    171  H6  AD3     2      27.700  26.730  26.440  1.00  0.00            
ATOM    172  H7  AD3     2      27.840  27.100  28.890  1.00  0.00            
ATOM    173  H8  AD3     2      27.290  26.310  31.200  1.00  0.00            
ATOM    174  H9  AD3     2      25.790  24.370  31.500  1.00  0.00            
ATOM    175  H10 AD3     2      25.020  23.120  29.630  1.00  0.00            
ATOM    176  H11 AD3     2      25.200  23.890  23.530  1.00  0.00            
ATOM    177  H12 AD3     2      23.920  22.180  22.550  1.00  0.00            
TER
ENDMDL
MODEL        1
ATOM      1  C1  BCD     1      37.330  25.580  32.270  1.00  0.00            
ATOM      2  O1  BCD     1      37.940  26.800  31.810  1.00  0.00            
ATOM      3  C2  BCD     1      36.750  25.750  33.660  1.00  0.00            
ATOM      4  O2  BCD     1      36.040  27.050  33.820  1.00  0.00            
ATOM      5  C3  BCD     1      37.920  25.700  34.680  1.00  0.00            
ATOM      6  O3  BCD     1      37.400  25.930  35.970  1.00  0.00            
ATOM      7  C4  BCD     1      38.700  24.480  34.530  1.00  0.00            
ATOM      8  C5  BCD     1      39.240  24.420  33.130  1.00  0.00            
ATOM      9  O4  BCD     1      38.160  24.430  32.260  1.00  0.00            
ATOM     10  C6  BCD     1      40.040  23.170  32.880  1.00  0.00            
ATOM     11  O5  BCD     1      39.360  22.000  33.230  1.00  0.00            
ATOM     12  H1  BCD     1      36.460  25.300  31.670  1.00  0.00            
ATOM     13  H2  BCD     1      36.010  24.980  33.890  1.00  0.00            
ATOM     14  H3  BCD     1      36.300  27.670  33.140  1.00  0.00            
ATOM     15  H4  BCD     1      38.620  26.520  34.480  1.00  0.00            
ATOM     16  H5  BCD     1      38.130  25.920  36.600  1.00  0.00            
ATOM     17  H6  BCD     1      38.120  23.580  34.790  1.00  0.00            
ATOM     18  H7  BCD     1      39.810  25.320  32.860  1.00  0.00            
ATOM     19  H8  BCD     1      40.270  23.190  31.810  1.00  0.00            
ATOM     20  H9  BCD     1      40.950  23.250  33.510  1.00  0.00            
ATOM     21  H10 BCD     1      40.070  21.370  33.380  1.00  0.00            
ATOM     22  C7  BCD     1      37.840  29.090  28.320  1.00  0.00            
ATOM     23  O6  BCD     1      39.220  29.480  28.570  1.00  0.00            
ATOM     24  C8  BCD     1      36.970  29.560  29.530  1.00  0.00            
ATOM     25  O7  BCD     1      37.110  30.950  29.580  1.00  0.00            
ATOM     26  C9  BCD     1      37.350  28.900  30.870  1.00  0.00            
ATOM     27  O8  BCD     1      36.560  29.230  31.960  1.00  0.00            
ATOM     28  C10 BCD     1      37.330  27.360  30.650  1.00  0.00            
ATOM     29  C11 BCD     1      38.210  27.040  29.490  1.00  0.00            
ATOM     30  O9  BCD     1      37.700  27.730  28.370  1.00  0.00            
ATOM     31  C12 BCD     1      38.420  25.530  29.180  1.00  0.00            
ATOM     32  O10 BCD     1      37.210  24.900  28.860  1.00  0.00            
ATOM     33  H11 BCD     1      37.450  29.540  27.400  1.00  0.00            
ATOM     34  H12 BCD     1      35.910  29.340  29.350  1.00  0.00            
ATOM     35  H13 BCD     1      38.040  31.100  29.360  1.00  0.00            
ATOM     36  H14 BCD     1      38.410  29.170  30.970  1.00  0.00            
ATOM     37  H15 BCD     1      36.930  29.940  32.490  1.00  0.00            
ATOM     38  H16 BCD     1      36.310  27.020  30.430  1.00  0.00            
ATOM     39  H17 BCD     1      39.240  27.390  29.610  1.00  0.00            
ATOM     40  H18 BCD     1      39.200  25.350  28.430  1.00  0.00            
ATOM     41  H19 BCD     1      38.840  25.090  30.090  1.00  0.00            
ATOM     42  H20 BCD     1      37.320  23.950  28.860  1.00  0.00            
ATOM     43  C13 BCD     1      42.540  30.960  26.780  1.00  0.00            
ATOM     44  O11 BCD     1      43.250  30.220  27.810  1.00  0.00            
ATOM     45  C14 BCD     1      41.600  32.030  27.380  1.00  0.00            
ATOM     46  O12 BCD     1      42.400  33.090  27.910  1.00  0.00            
ATOM     47  C15 BCD     1      40.630  31.350  28.360  1.00  0.00            
ATOM     48  O13 BCD     1      39.710  32.160  29.020  1.00  0.00            
ATOM     49  C16 BCD     1      39.860  30.310  27.590  1.00  0.00            
ATOM     50  C17 BCD     1      40.730  29.340  26.750  1.00  0.00            
ATOM     51  O14 BCD     1      41.730  30.090  25.980  1.00  0.00            
ATOM     52  C18 BCD     1      39.840  28.500  25.780  1.00  0.00            
ATOM     53  O15 BCD     1      40.640  27.780  24.860  1.00  0.00            
ATOM     54  H21 BCD     1      43.250  31.360  26.050  1.00  0.00            
ATOM     55  H22 BCD     1      40.980  32.440  26.580  1.00  0.00            
ATOM     56  H23 BCD     1      43.100  32.760  28.480  1.00  0.00            
ATOM     57  H24 BCD     1      41.350  30.870  29.030  1.00  0.00            
ATOM     58  H25 BCD     1      40.150  32.800  29.590  1.00  0.00            
ATOM     59  H26 BCD     1      39.090  30.730  26.920  1.00  0.00            
ATOM     60  H27 BCD     1      41.230  28.650  27.440  1.00  0.00            
ATOM     61  H28 BCD     1      39.150  27.850  26.350  1.00  0.00            
ATOM     62  H29 BCD     1      39.120  29.190  25.320  1.00  0.00            
ATOM     63  H30 BCD     1      40.020  27.140  24.490  1.00  0.00            
ATOM     64  C19 BCD     1      46.790  29.840  30.020  1.00  0.00            
ATOM     65  O16 BCD     1      46.350  28.930  31.090  1.00  0.00            
ATOM     66  C20 BCD     1      46.080  31.180  30.020  1.00  0.00            
ATOM     67  O17 BCD     1      46.350  31.700  31.270  1.00  0.00            
ATOM     68  C21 BCD     1      44.620  31.070  29.670  1.00  0.00            
ATOM     69  O18 BCD     1      44.050  32.340  29.690  1.00  0.00            
ATOM     70  C22 BCD     1      44.590  30.590  28.200  1.00  0.00            
ATOM     71  C23 BCD     1      45.380  29.250  28.130  1.00  0.00            
ATOM     72  O19 BCD     1      46.670  29.260  28.740  1.00  0.00            
ATOM     73  C24 BCD     1      45.610  28.850  26.700  1.00  0.00            
ATOM     74  O20 BCD     1      46.580  29.640  26.070  1.00  0.00            
ATOM     75  H31 BCD     1      47.830  30.010  30.290  1.00  0.00            
ATOM     76  H32 BCD     1      46.610  31.750  29.250  1.00  0.00            
ATOM     77  H33 BCD     1      45.590  31.520  31.830  1.00  0.00            
ATOM     78  H34 BCD     1      44.080  30.360  30.300  1.00  0.00            
ATOM     79  H35 BCD     1      44.150  32.680  30.580  1.00  0.00            
ATOM     80  H36 BCD     1      45.050  31.320  27.520  1.00  0.00            
ATOM     81  H37 BCD     1      44.760  28.470  28.590  1.00  0.00            
ATOM     82  H38 BCD     1      45.980  27.820  26.790  1.00  0.00            
ATOM     83  H39 BCD     1      44.700  28.810  26.090  1.00  0.00            
ATOM     84  H40 BCD     1      47.460  29.410  26.370  1.00  0.00            
ATOM     85  C25 BCD     1      47.970  26.620  34.090  1.00  0.00            
ATOM     86  O21 BCD     1      46.770  26.560  34.780  1.00  0.00            
ATOM     87  C26 BCD     1      48.450  28.080  34.040  1.00  0.00            
ATOM     88  O22 BCD     1      48.650  28.660  35.380  1.00  0.00            
ATOM     89  C27 BCD     1      47.520  28.940  33.160  1.00  0.00            
ATOM     90  O23 BCD     1      48.070  30.250  32.890  1.00  0.00            
ATOM     91  C28 BCD     1      47.350  28.260  31.820  1.00  0.00            
ATOM     92  C29 BCD     1      46.830  26.860  32.070  1.00  0.00            
ATOM     93  O24 BCD     1      47.740  26.160  32.780  1.00  0.00            
ATOM     94  C30 BCD     1      46.570  26.170  30.690  1.00  0.00            
ATOM     95  O25 BCD     1      47.770  26.090  29.920  1.00  0.00            
ATOM     96  H41 BCD     1      48.740  26.050  34.640  1.00  0.00            
ATOM     97  H42 BCD     1      49.420  27.910  33.560  1.00  0.00            
ATOM     98  H43 BCD     1      47.850  28.390  35.830  1.00  0.00            
ATOM     99  H44 BCD     1      46.580  29.000  33.720  1.00  0.00            
ATOM    100  H45 BCD     1      47.490  30.750  32.320  1.00  0.00            
ATOM    101  H46 BCD     1      48.280  28.160  31.250  1.00  0.00            
ATOM    102  H47 BCD     1      45.930  26.990  32.690  1.00  0.00            
ATOM    103  H48 BCD     1      46.090  25.200  30.830  1.00  0.00            
ATOM    104  H49 BCD     1      45.810  26.760  30.170  1.00  0.00            
ATOM    105  H50 BCD     1      47.440  25.760  29.080  1.00  0.00            
ATOM    106  C31 BCD     1      44.840  24.840  37.970  1.00  0.00            
ATOM    107  O26 BCD     1      43.740  24.850  37.060  1.00  0.00            
ATOM    108  C32 BCD     1      45.360  26.280  38.280  1.00  0.00            
ATOM    109  O27 BCD     1      44.350  27.030  38.950  1.00  0.00            
ATOM    110  C33 BCD     1      45.830  26.980  37.040  1.00  0.00            
ATOM    111  C34 BCD     1      46.710  26.070  36.150  1.00  0.00            
ATOM    112  C35 BCD     1      46.330  24.540  36.050  1.00  0.00            
ATOM    113  O28 BCD     1      45.920  24.140  37.370  1.00  0.00            
ATOM    114  C36 BCD     1      47.480  23.560  35.770  1.00  0.00            
ATOM    115  O29 BCD     1      48.600  23.790  36.720  1.00  0.00            
ATOM    116  O30 BCD     1      46.450  28.280  37.270  1.00  0.00            
ATOM    117  H51 BCD     1      44.550  24.350  38.910  1.00  0.00            
ATOM    118  H52 BCD     1      46.220  26.170  38.960  1.00  0.00            
ATOM    119  H53 BCD     1      43.480  26.680  38.720  1.00  0.00            
ATOM    120  H54 BCD     1      44.890  27.100  36.490  1.00  0.00            
ATOM    121  H55 BCD     1      46.030  28.820  37.950  1.00  0.00            
ATOM    122  H56 BCD     1      47.710  26.100  36.620  1.00  0.00            
ATOM    123  H57 BCD     1      45.460  24.300  35.420  1.00  0.00            
ATOM    124  H58 BCD     1      47.130  22.530  35.870  1.00  0.00            
ATOM    125  H59 BCD     1      47.860  23.650  34.740  1.00  0.00            
ATOM    126  H60 BCD     1      49.450  23.660  36.290  1.00  0.00            
ATOM    127  C37 BCD     1      39.820  23.730  36.550  1.00  0.00            
ATOM    128  O31 BCD     1      39.820  24.560  35.380  1.00  0.00            
ATOM    129  C38 BCD     1      40.230  24.670  37.850  1.00  0.00            
ATOM    130  O32 BCD     1      39.160  25.600  38.000  1.00  0.00            
ATOM    131  C39 BCD     1      41.620  25.260  37.730  1.00  0.00            
ATOM    132  O33 BCD     1      41.990  25.970  38.960  1.00  0.00            
ATOM    133  C40 BCD     1      42.570  24.160  37.370  1.00  0.00            
ATOM    134  C41 BCD     1      42.100  23.270  36.200  1.00  0.00            
ATOM    135  O34 BCD     1      40.790  22.790  36.570  1.00  0.00            
ATOM    136  C42 BCD     1      43.050  22.070  35.940  1.00  0.00            
ATOM    137  O35 BCD     1      42.690  21.430  34.750  1.00  0.00            
ATOM    138  H61 BCD     1      38.850  23.210  36.550  1.00  0.00            
ATOM    139  H62 BCD     1      40.230  24.100  38.790  1.00  0.00            
ATOM    140  H63 BCD     1      39.190  25.890  38.920  1.00  0.00            
ATOM    141  H64 BCD     1      41.700  25.950  36.870  1.00  0.00            
ATOM    142  H65 BCD     1      41.360  25.770  39.660  1.00  0.00            
ATOM    143  H66 BCD     1      42.760  23.490  38.220  1.00  0.00            
ATOM    144  H67 BCD     1      42.050  23.750  35.220  1.00  0.00            
ATOM    145  H68 BCD     1      44.100  22.400  35.970  1.00  0.00            
ATOM    146  H69 BCD     1      43.020  21.440  36.840  1.00  0.00            
ATOM    147  H70 BCD     1      43.520  21.350  34.260  1.00  0.00            
ATOM    148  C1  AD3     2      43.770  23.500  28.600  1.00  0.00            
ATOM    149  C2  AD3     2      42.960  24.330  27.810  1.00  0.00            
ATOM    150  C3  AD3     2      42.230  25.350  28.450  1.00  0.00            
ATOM    151  C4  AD3     2      42.620  25.700  29.800  1.00  0.00            
ATOM    152  C5  AD3     2      42.000  26.780  30.380  1.00  0.00            
ATOM    153  C6  AD3     2      42.260  27.080  31.730  1.00  0.00            
ATOM    154  C7  AD3     2      43.020  26.140  32.470  1.00  0.00            
ATOM    155  C8  AD3     2      43.200  26.350  33.860  1.00  0.00            
ATOM    156  C9  AD3     2      42.600  27.480  34.480  1.00  0.00            
ATOM    157  C10 AD3     2      41.840  28.360  33.720  1.00  0.00            
ATOM    158  C11 AD3     2      41.490  29.580  34.300  1.00  0.00            
ATOM    159  C12 AD3     2      40.890  30.580  33.580  1.00  0.00            
ATOM    160  C13 AD3     2      40.680  30.410  32.220  1.00  0.00            
ATOM    161  C14 AD3     2      40.960  29.190  31.630  1.00  0.00            
ATOM    162  C15 AD3     2      41.720  28.180  32.320  1.00  0.00            
ATOM    163  C16 AD3     2      43.660  25.060  31.910  1.00  0.00            
ATOM    164  C17 AD3     2      43.440  24.800  30.580  1.00  0.00            
ATOM    165  C18 AD3     2      43.970  23.720  29.970  1.00  0.00            
ATOM    166  H1  AD3     2      44.210  22.580  28.230  1.00  0.00            
ATOM    167  H2  AD3     2      42.690  24.080  26.790  1.00  0.00            
ATOM    168  H3  AD3     2      41.460  25.890  27.900  1.00  0.00            
ATOM    169  H4  AD3     2      41.370  27.380  29.730  1.00  0.00            
ATOM    170  H5  AD3     2      43.840  25.660  34.400  1.00  0.00            
ATOM    171  H6  AD3     2      42.660  27.580  35.560  1.00  0.00            
ATOM    172  H7  AD3     2      41.800  29.730  35.330  1.00  0.00            
ATOM    173  H8  AD3     2      40.590  31.480  34.120  1.00  0.00            
ATOM    174  H9  AD3     2      40.270  31.210  31.610  1.00  0.00            
ATOM    175  H10 AD3     2      40.720  29.180  30.570  1.00  0.00            
ATOM    176  H11 AD3     2      44.340  24.470  32.510  1.00  0.00            
ATOM    177  H12 AD3     2      44.500  22.930  30.500  1.00  0.00            
TER
ENDMDL
MODEL        1
ATOM      1  C1  BCD     1      34.060  37.240  29.580  1.00  0.00            
ATOM      2  O1  BCD     1      33.570  36.090  28.860  1.00  0.00            
ATOM      3  C2  BCD     1      35.510  36.980  30.040  1.00  0.00            
ATOM      4  O2  BCD     1      36.430  36.620  29.060  1.00  0.00            
ATOM      5  C3  BCD     1      35.480  35.870  31.050  1.00  0.00            
ATOM      6  O3  BCD     1      36.830  35.680  31.600  1.00  0.00            
ATOM      7  C4  BCD     1      34.560  36.210  32.170  1.00  0.00            
ATOM      8  C5  BCD     1      33.140  36.450  31.610  1.00  0.00            
ATOM      9  O4  BCD     1      33.220  37.490  30.680  1.00  0.00            
ATOM     10  C6  BCD     1      32.200  36.840  32.680  1.00  0.00            
ATOM     11  O5  BCD     1      30.920  37.010  32.190  1.00  0.00            
ATOM     12  H1  BCD     1      33.980  38.070  28.870  1.00  0.00            
ATOM     13  H2  BCD     1      35.860  37.890  30.550  1.00  0.00            
ATOM     14  H3  BCD     1      36.000  36.130  28.350  1.00  0.00            
ATOM     15  H4  BCD     1      35.190  34.910  30.590  1.00  0.00            
ATOM     16  H5  BCD     1      37.340  35.730  30.790  1.00  0.00            
ATOM     17  H6  BCD     1      34.910  37.000  32.850  1.00  0.00            
ATOM     18  H7  BCD     1      32.720  35.530  31.200  1.00  0.00            
ATOM     19  H8  BCD     1      32.080  35.980  33.340  1.00  0.00            
ATOM     20  H9  BCD     1      32.550  37.710  33.260  1.00  0.00            
ATOM     21  H10 BCD     1      30.870  37.950  31.970  1.00  0.00            
ATOM     22  C7  BCD     1      31.350  35.790  25.410  1.00  0.00            
ATOM     23  O6  BCD     1      31.410  34.390  25.240  1.00  0.00            
ATOM     24  C8  BCD     1      32.730  36.310  25.280  1.00  0.00            
ATOM     25  O7  BCD     1      33.260  35.790  24.060  1.00  0.00            
ATOM     26  C9  BCD     1      33.590  36.020  26.490  1.00  0.00            
ATOM     27  O8  BCD     1      34.870  36.700  26.340  1.00  0.00            
ATOM     28  C10 BCD     1      32.790  36.430  27.750  1.00  0.00            
ATOM     29  C11 BCD     1      31.380  35.820  27.780  1.00  0.00            
ATOM     30  O9  BCD     1      30.690  36.260  26.620  1.00  0.00            
ATOM     31  C12 BCD     1      30.490  36.200  28.950  1.00  0.00            
ATOM     32  O10 BCD     1      30.040  37.540  28.850  1.00  0.00            
ATOM     33  H11 BCD     1      30.800  36.300  24.610  1.00  0.00            
ATOM     34  H12 BCD     1      32.730  37.400  25.310  1.00  0.00            
ATOM     35  H13 BCD     1      32.970  34.880  23.970  1.00  0.00            
ATOM     36  H14 BCD     1      33.830  34.960  26.570  1.00  0.00            
ATOM     37  H15 BCD     1      35.490  36.120  25.890  1.00  0.00            
ATOM     38  H16 BCD     1      32.550  37.500  27.640  1.00  0.00            
ATOM     39  H17 BCD     1      31.390  34.720  27.830  1.00  0.00            
ATOM     40  H18 BCD     1      29.520  35.700  28.940  1.00  0.00            
ATOM     41  H19 BCD     1      30.990  35.900  29.880  1.00  0.00            
ATOM     42  H20 BCD     1      29.090  37.570  28.680  1.00  0.00            
ATOM     43  C13 BCD     1      29.200  31.500  23.640  1.00  0.00            
ATOM     44  O11 BCD     1      29.540  30.940  24.900  1.00  0.00            
ATOM     45  C14 BCD     1      30.400  31.790  22.810  1.00  0.00            
ATOM     46  O12 BCD     1      31.010  30.620  22.300  1.00  0.00            
ATOM     47  C15 BCD     1      31.320  32.640  23.630  1.00  0.00            
ATOM     48  O13 BCD     1      32.460  33.140  22.910  1.00  0.00            
ATOM     49  C16 BCD     1      30.610  33.930  24.160  1.00  0.00            
ATOM     50  C17 BCD     1      29.140  33.650  24.660  1.00  0.00            
ATOM     51  O14 BCD     1      28.490  32.700  23.750  1.00  0.00            
ATOM     52  C18 BCD     1      28.300  34.880  24.670  1.00  0.00            
ATOM     53  O15 BCD     1      28.350  35.650  23.490  1.00  0.00            
ATOM     54  H21 BCD     1      28.620  30.810  23.020  1.00  0.00            
ATOM     55  H22 BCD     1      30.010  32.370  21.950  1.00  0.00            
ATOM     56  H23 BCD     1      31.300  30.050  23.010  1.00  0.00            
ATOM     57  H24 BCD     1      31.690  32.080  24.510  1.00  0.00            
ATOM     58  H25 BCD     1      32.420  32.950  21.970  1.00  0.00            
ATOM     59  H26 BCD     1      30.610  34.620  23.310  1.00  0.00            
ATOM     60  H27 BCD     1      29.260  33.150  25.630  1.00  0.00            
ATOM     61  H28 BCD     1      27.300  34.430  24.710  1.00  0.00            
ATOM     62  H29 BCD     1      28.480  35.370  25.640  1.00  0.00            
ATOM     63  H30 BCD     1      27.620  36.270  23.650  1.00  0.00            
ATOM     64  C19 BCD     1      29.280  27.390  27.100  1.00  0.00            
ATOM     65  O16 BCD     1      29.510  28.150  28.310  1.00  0.00            
ATOM     66  C20 BCD     1      30.410  27.430  26.070  1.00  0.00            
ATOM     67  O17 BCD     1      31.600  26.760  26.600  1.00  0.00            
ATOM     68  C21 BCD     1      30.720  28.930  25.610  1.00  0.00            
ATOM     69  O18 BCD     1      31.750  29.120  24.660  1.00  0.00            
ATOM     70  C22 BCD     1      29.380  29.550  25.070  1.00  0.00            
ATOM     71  C23 BCD     1      28.210  29.320  26.100  1.00  0.00            
ATOM     72  O19 BCD     1      28.100  27.950  26.490  1.00  0.00            
ATOM     73  C24 BCD     1      26.900  29.730  25.510  1.00  0.00            
ATOM     74  O20 BCD     1      26.650  29.170  24.250  1.00  0.00            
ATOM     75  H31 BCD     1      29.090  26.380  27.460  1.00  0.00            
ATOM     76  H32 BCD     1      30.040  26.840  25.220  1.00  0.00            
ATOM     77  H33 BCD     1      32.360  27.020  26.070  1.00  0.00            
ATOM     78  H34 BCD     1      30.950  29.540  26.500  1.00  0.00            
ATOM     79  H35 BCD     1      32.290  28.320  24.650  1.00  0.00            
ATOM     80  H36 BCD     1      29.080  28.980  24.180  1.00  0.00            
ATOM     81  H37 BCD     1      28.430  29.880  27.020  1.00  0.00            
ATOM     82  H38 BCD     1      26.180  29.210  26.160  1.00  0.00            
ATOM     83  H39 BCD     1      26.680  30.800  25.430  1.00  0.00            
ATOM     84  H40 BCD     1      26.090  29.730  23.700  1.00  0.00            
ATOM     85  C25 BCD     1      29.730  27.590  32.370  1.00  0.00            
ATOM     86  O21 BCD     1      30.520  28.700  32.710  1.00  0.00            
ATOM     87  C26 BCD     1      30.420  26.620  31.450  1.00  0.00            
ATOM     88  O22 BCD     1      31.700  26.280  31.990  1.00  0.00            
ATOM     89  C27 BCD     1      30.500  27.010  29.980  1.00  0.00            
ATOM     90  O23 BCD     1      31.130  25.930  29.190  1.00  0.00            
ATOM     91  C28 BCD     1      29.230  27.600  29.490  1.00  0.00            
ATOM     92  C29 BCD     1      28.690  28.670  30.410  1.00  0.00            
ATOM     93  O24 BCD     1      28.540  28.120  31.730  1.00  0.00            
ATOM     94  C30 BCD     1      27.330  29.240  29.950  1.00  0.00            
ATOM     95  O25 BCD     1      26.250  28.310  29.960  1.00  0.00            
ATOM     96  H41 BCD     1      29.450  26.990  33.250  1.00  0.00            
ATOM     97  H42 BCD     1      29.790  25.720  31.400  1.00  0.00            
ATOM     98  H43 BCD     1      32.020  25.610  31.380  1.00  0.00            
ATOM     99  H44 BCD     1      31.140  27.900  30.050  1.00  0.00            
ATOM    100  H45 BCD     1      31.560  26.270  28.400  1.00  0.00            
ATOM    101  H46 BCD     1      28.360  26.980  29.230  1.00  0.00            
ATOM    102  H47 BCD     1      29.350  29.550  30.420  1.00  0.00            
ATOM    103  H48 BCD     1      27.090  30.130  30.560  1.00  0.00            
ATOM    104  H49 BCD     1      27.460  29.550  28.900  1.00  0.00            
ATOM    105  H50 BCD     1      25.440  28.810  30.140  1.00  0.00            
ATOM    106  C31 BCD     1      31.890  30.980  35.740  1.00  0.00            
ATOM    107  O26 BCD     1      32.630  31.740  34.800  1.00  0.00            
ATOM    108  C32 BCD     1      32.440  29.580  35.820  1.00  0.00            
ATOM    109  O27 BCD     1      33.820  29.680  36.140  1.00  0.00            
ATOM    110  C33 BCD     1      32.130  28.880  34.470  1.00  0.00            
ATOM    111  C34 BCD     1      30.660  29.120  34.110  1.00  0.00            
ATOM    112  C35 BCD     1      30.270  30.560  34.080  1.00  0.00            
ATOM    113  O28 BCD     1      30.520  31.010  35.350  1.00  0.00            
ATOM    114  C36 BCD     1      28.800  30.770  33.830  1.00  0.00            
ATOM    115  O29 BCD     1      27.940  29.950  34.650  1.00  0.00            
ATOM    116  O30 BCD     1      32.320  27.520  34.510  1.00  0.00            
ATOM    117  H51 BCD     1      31.990  31.340  36.770  1.00  0.00            
ATOM    118  H52 BCD     1      32.010  29.020  36.660  1.00  0.00            
ATOM    119  H53 BCD     1      34.110  28.770  36.010  1.00  0.00            
ATOM    120  H54 BCD     1      32.830  29.230  33.690  1.00  0.00            
ATOM    121  H55 BCD     1      32.240  27.150  33.630  1.00  0.00            
ATOM    122  H56 BCD     1      30.020  28.530  34.770  1.00  0.00            
ATOM    123  H57 BCD     1      30.880  31.250  33.480  1.00  0.00            
ATOM    124  H58 BCD     1      28.510  31.820  33.960  1.00  0.00            
ATOM    125  H59 BCD     1      28.640  30.410  32.800  1.00  0.00            
ATOM    126  H60 BCD     1      27.150  29.690  34.170  1.00  0.00            
ATOM    127  C37 BCD     1      34.880  35.190  34.370  1.00  0.00            
ATOM    128  O31 BCD     1      34.380  35.070  33.050  1.00  0.00            
ATOM    129  C38 BCD     1      35.680  33.890  34.690  1.00  0.00            
ATOM    130  O32 BCD     1      36.840  33.810  33.830  1.00  0.00            
ATOM    131  C39 BCD     1      34.760  32.620  34.440  1.00  0.00            
ATOM    132  O33 BCD     1      35.510  31.390  34.840  1.00  0.00            
ATOM    133  C40 BCD     1      33.490  32.750  35.330  1.00  0.00            
ATOM    134  C41 BCD     1      32.820  34.120  35.140  1.00  0.00            
ATOM    135  O34 BCD     1      33.780  35.200  35.260  1.00  0.00            
ATOM    136  C42 BCD     1      31.630  34.380  36.090  1.00  0.00            
ATOM    137  O35 BCD     1      31.110  35.640  35.770  1.00  0.00            
ATOM    138  H61 BCD     1      35.510  36.050  34.620  1.00  0.00            
ATOM    139  H62 BCD     1      36.010  33.890  35.730  1.00  0.00            
ATOM    140  H63 BCD     1      36.560  34.310  33.050  1.00  0.00            
ATOM    141  H64 BCD     1      34.400  32.730  33.420  1.00  0.00            
ATOM    142  H65 BCD     1      34.860  30.740  35.100  1.00  0.00            
ATOM    143  H66 BCD     1      33.710  32.630  36.400  1.00  0.00            
ATOM    144  H67 BCD     1      32.440  34.130  34.110  1.00  0.00            
ATOM    145  H68 BCD     1      30.820  33.670  35.870  1.00  0.00            
ATOM    146  H69 BCD     1      31.860  34.290  37.150  1.00  0.00            
ATOM    147  H70 BCD     1      31.760  36.260  36.110  1.00  0.00            
ATOM    148  C1  AD3     2      26.280  32.930  30.290  1.00  0.00            
ATOM    149  C2  AD3     2      26.310  32.590  28.920  1.00  0.00            
ATOM    150  C3  AD3     2      27.520  32.400  28.230  1.00  0.00            
ATOM    151  C4  AD3     2      28.700  32.500  28.960  1.00  0.00            
ATOM    152  C5  AD3     2      29.960  32.460  28.340  1.00  0.00            
ATOM    153  C6  AD3     2      31.180  32.470  29.110  1.00  0.00            
ATOM    154  C7  AD3     2      31.100  32.640  30.530  1.00  0.00            
ATOM    155  C8  AD3     2      32.310  32.770  31.270  1.00  0.00            
ATOM    156  C9  AD3     2      33.560  32.650  30.660  1.00  0.00            
ATOM    157  C10 AD3     2      33.680  32.550  29.260  1.00  0.00            
ATOM    158  C11 AD3     2      34.910  32.430  28.630  1.00  0.00            
ATOM    159  C12 AD3     2      34.960  32.480  27.240  1.00  0.00            
ATOM    160  C13 AD3     2      33.860  32.300  26.490  1.00  0.00            
ATOM    161  C14 AD3     2      32.580  32.330  27.070  1.00  0.00            
ATOM    162  C15 AD3     2      32.450  32.450  28.460  1.00  0.00            
ATOM    163  C16 AD3     2      29.860  32.870  31.100  1.00  0.00            
ATOM    164  C17 AD3     2      28.620  32.760  30.330  1.00  0.00            
ATOM    165  C18 AD3     2      27.420  33.090  30.990  1.00  0.00            
ATOM    166  H1  AD3     2      25.320  33.170  30.730  1.00  0.00            
ATOM    167  H2  AD3     2      25.410  32.490  28.330  1.00  0.00            
ATOM    168  H3  AD3     2      27.510  32.370  27.150  1.00  0.00            
ATOM    169  H4  AD3     2      30.040  32.310  27.270  1.00  0.00            
ATOM    170  H5  AD3     2      32.220  32.920  32.340  1.00  0.00            
ATOM    171  H6  AD3     2      34.460  32.670  31.280  1.00  0.00            
ATOM    172  H7  AD3     2      35.860  32.440  29.160  1.00  0.00            
ATOM    173  H8  AD3     2      35.950  32.640  26.820  1.00  0.00            
ATOM    174  H9  AD3     2      34.010  32.220  25.420  1.00  0.00            
ATOM    175  H10 AD3     2      31.730  32.290  26.400  1.00  0.00            
ATOM    176  H11 AD3     2      29.850  33.180  32.140  1.00  0.00            
ATOM    177  H12 AD3     2      27.430  33.320  32.050  1.00  0.00            
TER
ENDMDL
MODEL        1
ATOM      1  C1  BCD     1      33.990  28.600  32.260  1.00  0.00            
ATOM      2  O1  BCD     1      34.640  28.290  31.020  1.00  0.00            
ATOM      3  C2  BCD     1      35.080  28.700  33.330  1.00  0.00            
ATOM      4  O2  BCD     1      36.160  29.610  33.010  1.00  0.00            
ATOM      5  C3  BCD     1      35.620  27.270  33.530  1.00  0.00            
ATOM      6  O3  BCD     1      36.650  27.280  34.600  1.00  0.00            
ATOM      7  C4  BCD     1      34.580  26.260  33.880  1.00  0.00            
ATOM      8  C5  BCD     1      33.510  26.250  32.750  1.00  0.00            
ATOM      9  O4  BCD     1      33.060  27.580  32.480  1.00  0.00            
ATOM     10  C6  BCD     1      32.390  25.300  33.040  1.00  0.00            
ATOM     11  O5  BCD     1      31.550  25.770  34.090  1.00  0.00            
ATOM     12  H1  BCD     1      33.490  29.560  32.110  1.00  0.00            
ATOM     13  H2  BCD     1      34.550  29.040  34.230  1.00  0.00            
ATOM     14  H3  BCD     1      36.700  29.510  33.790  1.00  0.00            
ATOM     15  H4  BCD     1      36.180  27.040  32.610  1.00  0.00            
ATOM     16  H5  BCD     1      37.090  26.450  34.780  1.00  0.00            
ATOM     17  H6  BCD     1      34.100  26.430  34.860  1.00  0.00            
ATOM     18  H7  BCD     1      33.980  25.850  31.840  1.00  0.00            
ATOM     19  H8  BCD     1      31.770  25.120  32.150  1.00  0.00            
ATOM     20  H9  BCD     1      32.740  24.370  33.490  1.00  0.00            
ATOM     21  H10 BCD     1      32.090  25.850  34.880  1.00  0.00            
ATOM     22  C7  BCD     1      34.760  29.330  26.970  1.00  0.00            
ATOM     23  O6  BCD     1      35.700  28.270  26.550  1.00  0.00            
ATOM     24  C8  BCD     1      35.520  30.190  28.020  1.00  0.00            
ATOM     25  O7  BCD     1      36.760  30.760  27.510  1.00  0.00            
ATOM     26  C9  BCD     1      35.690  29.500  29.370  1.00  0.00            
ATOM     27  O8  BCD     1      36.360  30.360  30.320  1.00  0.00            
ATOM     28  C10 BCD     1      34.320  29.030  29.830  1.00  0.00            
ATOM     29  C11 BCD     1      33.640  28.160  28.790  1.00  0.00            
ATOM     30  O9  BCD     1      33.580  28.820  27.530  1.00  0.00            
ATOM     31  C12 BCD     1      32.300  27.530  29.210  1.00  0.00            
ATOM     32  O10 BCD     1      31.490  28.480  29.820  1.00  0.00            
ATOM     33  H11 BCD     1      34.440  29.820  26.050  1.00  0.00            
ATOM     34  H12 BCD     1      34.820  31.020  28.170  1.00  0.00            
ATOM     35  H13 BCD     1      36.390  31.260  26.780  1.00  0.00            
ATOM     36  H14 BCD     1      36.220  28.540  29.270  1.00  0.00            
ATOM     37  H15 BCD     1      36.340  30.100  31.250  1.00  0.00            
ATOM     38  H16 BCD     1      33.730  29.930  30.060  1.00  0.00            
ATOM     39  H17 BCD     1      34.240  27.240  28.710  1.00  0.00            
ATOM     40  H18 BCD     1      31.730  27.020  28.430  1.00  0.00            
ATOM     41  H19 BCD     1      32.660  26.810  29.960  1.00  0.00            
ATOM     42  H20 BCD     1      31.000  28.000  30.490  1.00  0.00            
ATOM     43  C13 BCD     1      37.040  26.070  23.180  1.00  0.00            
ATOM     44  O11 BCD     1      37.260  24.850  23.850  1.00  0.00            
ATOM     45  C14 BCD     1      37.910  27.280  23.690  1.00  0.00            
ATOM     46  O12 BCD     1      39.310  26.830  23.730  1.00  0.00            
ATOM     47  C15 BCD     1      37.440  27.810  25.070  1.00  0.00            
ATOM     48  O13 BCD     1      38.100  29.060  25.390  1.00  0.00            
ATOM     49  C16 BCD     1      35.930  28.080  25.190  1.00  0.00            
ATOM     50  C17 BCD     1      35.260  26.780  24.740  1.00  0.00            
ATOM     51  O14 BCD     1      35.680  26.470  23.380  1.00  0.00            
ATOM     52  C18 BCD     1      33.810  26.840  24.790  1.00  0.00            
ATOM     53  O15 BCD     1      33.350  27.880  23.950  1.00  0.00            
ATOM     54  H21 BCD     1      37.120  25.870  22.110  1.00  0.00            
ATOM     55  H22 BCD     1      37.760  28.060  22.940  1.00  0.00            
ATOM     56  H23 BCD     1      39.850  27.600  23.900  1.00  0.00            
ATOM     57  H24 BCD     1      37.660  26.950  25.730  1.00  0.00            
ATOM     58  H25 BCD     1      37.820  29.360  26.260  1.00  0.00            
ATOM     59  H26 BCD     1      35.650  28.940  24.560  1.00  0.00            
ATOM     60  H27 BCD     1      35.600  25.930  25.340  1.00  0.00            
ATOM     61  H28 BCD     1      33.490  25.880  24.380  1.00  0.00            
ATOM     62  H29 BCD     1      33.490  26.810  25.840  1.00  0.00            
ATOM     63  H30 BCD     1      33.570  27.830  23.020  1.00  0.00            
ATOM     64  C19 BCD     1      38.150  20.900  23.410  1.00  0.00            
ATOM     65  O16 BCD     1      37.660  20.840  24.760  1.00  0.00            
ATOM     66  C20 BCD     1      39.350  21.840  23.420  1.00  0.00            
ATOM     67  O17 BCD     1      40.450  21.250  24.210  1.00  0.00            
ATOM     68  C21 BCD     1      38.920  23.260  23.910  1.00  0.00            
ATOM     69  O18 BCD     1      40.010  24.190  23.750  1.00  0.00            
ATOM     70  C22 BCD     1      37.760  23.700  23.110  1.00  0.00            
ATOM     71  C23 BCD     1      36.600  22.660  22.950  1.00  0.00            
ATOM     72  O19 BCD     1      37.150  21.430  22.490  1.00  0.00            
ATOM     73  C24 BCD     1      35.610  23.170  21.960  1.00  0.00            
ATOM     74  O20 BCD     1      34.410  22.440  22.060  1.00  0.00            
ATOM     75  H31 BCD     1      38.520  19.960  22.990  1.00  0.00            
ATOM     76  H32 BCD     1      39.700  21.990  22.390  1.00  0.00            
ATOM     77  H33 BCD     1      41.040  21.940  24.530  1.00  0.00            
ATOM     78  H34 BCD     1      38.670  23.180  24.970  1.00  0.00            
ATOM     79  H35 BCD     1      39.650  25.080  23.750  1.00  0.00            
ATOM     80  H36 BCD     1      38.120  24.090  22.150  1.00  0.00            
ATOM     81  H37 BCD     1      36.040  22.570  23.890  1.00  0.00            
ATOM     82  H38 BCD     1      35.390  24.200  22.290  1.00  0.00            
ATOM     83  H39 BCD     1      36.010  23.290  20.950  1.00  0.00            
ATOM     84  H40 BCD     1      34.530  21.520  21.800  1.00  0.00            
ATOM     85  C25 BCD     1      36.800  18.320  27.870  1.00  0.00            
ATOM     86  O21 BCD     1      36.840  19.410  28.840  1.00  0.00            
ATOM     87  C26 BCD     1      38.120  18.120  27.200  1.00  0.00            
ATOM     88  O22 BCD     1      39.060  17.930  28.240  1.00  0.00            
ATOM     89  C27 BCD     1      38.530  19.320  26.310  1.00  0.00            
ATOM     90  O23 BCD     1      39.770  19.030  25.680  1.00  0.00            
ATOM     91  C28 BCD     1      37.390  19.530  25.330  1.00  0.00            
ATOM     92  C29 BCD     1      36.020  19.660  26.050  1.00  0.00            
ATOM     93  O24 BCD     1      35.860  18.570  26.850  1.00  0.00            
ATOM     94  C30 BCD     1      34.830  19.740  25.100  1.00  0.00            
ATOM     95  O25 BCD     1      33.640  19.770  25.920  1.00  0.00            
ATOM     96  H41 BCD     1      36.430  17.400  28.340  1.00  0.00            
ATOM     97  H42 BCD     1      38.080  17.200  26.610  1.00  0.00            
ATOM     98  H43 BCD     1      38.590  18.180  29.040  1.00  0.00            
ATOM     99  H44 BCD     1      38.630  20.240  26.900  1.00  0.00            
ATOM    100  H45 BCD     1      40.110  19.860  25.340  1.00  0.00            
ATOM    101  H46 BCD     1      37.380  18.910  24.420  1.00  0.00            
ATOM    102  H47 BCD     1      36.000  20.560  26.690  1.00  0.00            
ATOM    103  H48 BCD     1      34.940  20.700  24.580  1.00  0.00            
ATOM    104  H49 BCD     1      34.830  18.930  24.360  1.00  0.00            
ATOM    105  H50 BCD     1      33.960  19.670  26.820  1.00  0.00            
ATOM    106  C31 BCD     1      35.430  19.750  32.680  1.00  0.00            
ATOM    107  O26 BCD     1      35.820  21.080  32.840  1.00  0.00            
ATOM    108  C32 BCD     1      36.680  18.850  32.500  1.00  0.00            
ATOM    109  O27 BCD     1      37.660  19.280  33.440  1.00  0.00            
ATOM    110  C33 BCD     1      37.320  19.020  31.140  1.00  0.00            
ATOM    111  C34 BCD     1      36.250  19.010  30.060  1.00  0.00            
ATOM    112  C35 BCD     1      35.070  19.920  30.400  1.00  0.00            
ATOM    113  O28 BCD     1      34.540  19.550  31.600  1.00  0.00            
ATOM    114  C36 BCD     1      34.080  19.990  29.220  1.00  0.00            
ATOM    115  O29 BCD     1      33.640  18.690  28.900  1.00  0.00            
ATOM    116  O30 BCD     1      38.150  17.850  30.920  1.00  0.00            
ATOM    117  H51 BCD     1      34.930  19.450  33.610  1.00  0.00            
ATOM    118  H52 BCD     1      36.400  17.820  32.730  1.00  0.00            
ATOM    119  H53 BCD     1      38.320  18.580  33.400  1.00  0.00            
ATOM    120  H54 BCD     1      37.850  19.980  31.020  1.00  0.00            
ATOM    121  H55 BCD     1      39.000  17.900  31.370  1.00  0.00            
ATOM    122  H56 BCD     1      35.920  17.960  30.040  1.00  0.00            
ATOM    123  H57 BCD     1      35.490  20.940  30.440  1.00  0.00            
ATOM    124  H58 BCD     1      33.270  20.590  29.650  1.00  0.00            
ATOM    125  H59 BCD     1      34.480  20.580  28.380  1.00  0.00            
ATOM    126  H60 BCD     1      33.050  18.360  29.580  1.00  0.00            
ATOM    127  C37 BCD     1      35.310  24.280  35.160  1.00  0.00            
ATOM    128  O31 BCD     1      35.250  25.000  33.900  1.00  0.00            
ATOM    129  C38 BCD     1      36.630  23.550  35.310  1.00  0.00            
ATOM    130  O32 BCD     1      37.700  24.560  35.470  1.00  0.00            
ATOM    131  C39 BCD     1      36.850  22.600  34.180  1.00  0.00            
ATOM    132  O33 BCD     1      38.040  21.860  34.460  1.00  0.00            
ATOM    133  C40 BCD     1      35.660  21.690  34.090  1.00  0.00            
ATOM    134  C41 BCD     1      34.300  22.390  34.080  1.00  0.00            
ATOM    135  O34 BCD     1      34.250  23.380  35.100  1.00  0.00            
ATOM    136  C42 BCD     1      33.180  21.450  34.480  1.00  0.00            
ATOM    137  O35 BCD     1      33.420  20.820  35.770  1.00  0.00            
ATOM    138  H61 BCD     1      35.150  24.940  36.020  1.00  0.00            
ATOM    139  H62 BCD     1      36.590  22.920  36.210  1.00  0.00            
ATOM    140  H63 BCD     1      38.530  24.100  35.300  1.00  0.00            
ATOM    141  H64 BCD     1      36.980  23.250  33.300  1.00  0.00            
ATOM    142  H65 BCD     1      38.000  21.110  33.860  1.00  0.00            
ATOM    143  H66 BCD     1      35.790  21.040  34.960  1.00  0.00            
ATOM    144  H67 BCD     1      34.050  22.860  33.120  1.00  0.00            
ATOM    145  H68 BCD     1      32.330  22.140  34.550  1.00  0.00            
ATOM    146  H69 BCD     1      33.000  20.740  33.670  1.00  0.00            
ATOM    147  H70 BCD     1      32.570  20.380  35.860  1.00  0.00            
ATOM    148  C1  AD3     2      32.830  23.180  28.130  1.00  0.00            
ATOM    149  C2  AD3     2      33.370  23.220  26.830  1.00  0.00            
ATOM    150  C3  AD3     2      34.750  23.550  26.660  1.00  0.00            
ATOM    151  C4  AD3     2      35.550  23.820  27.730  1.00  0.00            
ATOM    152  C5  AD3     2      36.810  24.380  27.530  1.00  0.00            
ATOM    153  C6  AD3     2      37.660  24.680  28.660  1.00  0.00            
ATOM    154  C7  AD3     2      37.100  24.640  29.980  1.00  0.00            
ATOM    155  C8  AD3     2      37.800  25.180  31.100  1.00  0.00            
ATOM    156  C9  AD3     2      39.150  25.550  30.960  1.00  0.00            
ATOM    157  C10 AD3     2      39.780  25.560  29.700  1.00  0.00            
ATOM    158  C11 AD3     2      41.130  26.000  29.550  1.00  0.00            
ATOM    159  C12 AD3     2      41.780  25.930  28.270  1.00  0.00            
ATOM    160  C13 AD3     2      41.060  25.460  27.130  1.00  0.00            
ATOM    161  C14 AD3     2      39.760  25.030  27.320  1.00  0.00            
ATOM    162  C15 AD3     2      39.010  25.100  28.560  1.00  0.00            
ATOM    163  C16 AD3     2      35.790  24.270  30.130  1.00  0.00            
ATOM    164  C17 AD3     2      35.030  23.760  29.010  1.00  0.00            
ATOM    165  C18 AD3     2      33.650  23.440  29.240  1.00  0.00            
ATOM    166  H1  AD3     2      31.770  22.970  28.220  1.00  0.00            
ATOM    167  H2  AD3     2      32.700  23.080  25.990  1.00  0.00            
ATOM    168  H3  AD3     2      35.150  23.730  25.670  1.00  0.00            
ATOM    169  H4  AD3     2      37.120  24.390  26.490  1.00  0.00            
ATOM    170  H5  AD3     2      37.280  25.270  32.050  1.00  0.00            
ATOM    171  H6  AD3     2      39.700  25.850  31.850  1.00  0.00            
ATOM    172  H7  AD3     2      41.650  26.170  30.490  1.00  0.00            
ATOM    173  H8  AD3     2      42.850  26.080  28.200  1.00  0.00            
ATOM    174  H9  AD3     2      41.590  25.350  26.190  1.00  0.00            
ATOM    175  H10 AD3     2      39.250  24.680  26.420  1.00  0.00            
ATOM    176  H11 AD3     2      35.370  24.370  31.130  1.00  0.00            
ATOM    177  H12 AD3     2      33.220  23.440  30.240  1.00  0.00            
TER
ENDMDL
MODEL        1
ATOM      1  C1  BCD     1      39.420  31.400  38.290  1.00  0.00            
ATOM      2  O1  BCD     1      38.890  30.550  37.190  1.00  0.00            
ATOM      3  C2  BCD     1      40.900  31.170  38.440  1.00  0.00            
ATOM      4  O2  BCD     1      41.560  31.360  37.230  1.00  0.00            
ATOM      5  C3  BCD     1      41.260  29.870  38.980  1.00  0.00            
ATOM      6  O3  BCD     1      42.710  29.730  39.210  1.00  0.00            
ATOM      7  C4  BCD     1      40.460  29.610  40.290  1.00  0.00            
ATOM      8  C5  BCD     1      38.980  29.850  40.150  1.00  0.00            
ATOM      9  O4  BCD     1      38.810  31.190  39.530  1.00  0.00            
ATOM     10  C6  BCD     1      38.200  29.830  41.410  1.00  0.00            
ATOM     11  O5  BCD     1      36.770  29.800  41.150  1.00  0.00            
ATOM     12  H1  BCD     1      39.290  32.450  38.020  1.00  0.00            
ATOM     13  H2  BCD     1      41.270  31.920  39.150  1.00  0.00            
ATOM     14  H3  BCD     1      40.910  31.100  36.580  1.00  0.00            
ATOM     15  H4  BCD     1      40.950  29.110  38.250  1.00  0.00            
ATOM     16  H5  BCD     1      43.260  30.060  38.490  1.00  0.00            
ATOM     17  H6  BCD     1      40.900  30.270  41.060  1.00  0.00            
ATOM     18  H7  BCD     1      38.610  29.040  39.510  1.00  0.00            
ATOM     19  H8  BCD     1      38.480  29.020  42.090  1.00  0.00            
ATOM     20  H9  BCD     1      38.430  30.750  41.970  1.00  0.00            
ATOM     21  H10 BCD     1      36.400  30.200  41.940  1.00  0.00            
ATOM     22  C7  BCD     1      36.100  31.140  34.180  1.00  0.00            
ATOM     23  O6  BCD     1      36.160  29.910  33.500  1.00  0.00            
ATOM     24  C8  BCD     1      37.460  31.920  34.060  1.00  0.00            
ATOM     25  O7  BCD     1      37.880  31.930  32.650  1.00  0.00            
ATOM     26  C9  BCD     1      38.490  31.420  35.020  1.00  0.00            
ATOM     27  O8  BCD     1      39.550  32.390  35.110  1.00  0.00            
ATOM     28  C10 BCD     1      37.900  31.130  36.400  1.00  0.00            
ATOM     29  C11 BCD     1      36.660  30.270  36.370  1.00  0.00            
ATOM     30  O9  BCD     1      35.720  30.910  35.590  1.00  0.00            
ATOM     31  C12 BCD     1      36.080  30.010  37.760  1.00  0.00            
ATOM     32  O10 BCD     1      35.090  29.010  37.630  1.00  0.00            
ATOM     33  H11 BCD     1      35.290  31.720  33.730  1.00  0.00            
ATOM     34  H12 BCD     1      37.200  32.950  34.360  1.00  0.00            
ATOM     35  H13 BCD     1      37.600  31.040  32.410  1.00  0.00            
ATOM     36  H14 BCD     1      38.890  30.470  34.630  1.00  0.00            
ATOM     37  H15 BCD     1      40.010  32.400  34.270  1.00  0.00            
ATOM     38  H16 BCD     1      37.620  32.090  36.850  1.00  0.00            
ATOM     39  H17 BCD     1      36.920  29.320  35.890  1.00  0.00            
ATOM     40  H18 BCD     1      36.850  29.500  38.360  1.00  0.00            
ATOM     41  H19 BCD     1      35.770  30.920  38.300  1.00  0.00            
ATOM     42  H20 BCD     1      34.740  29.260  36.770  1.00  0.00            
ATOM     43  C13 BCD     1      34.570  26.980  31.640  1.00  0.00            
ATOM     44  O11 BCD     1      35.650  26.300  32.370  1.00  0.00            
ATOM     45  C14 BCD     1      35.230  27.880  30.620  1.00  0.00            
ATOM     46  O12 BCD     1      36.070  26.990  29.810  1.00  0.00            
ATOM     47  C15 BCD     1      35.960  29.060  31.360  1.00  0.00            
ATOM     48  O13 BCD     1      36.560  30.080  30.550  1.00  0.00            
ATOM     49  C16 BCD     1      35.190  29.710  32.510  1.00  0.00            
ATOM     50  C17 BCD     1      34.240  28.730  33.240  1.00  0.00            
ATOM     51  O14 BCD     1      33.640  27.710  32.370  1.00  0.00            
ATOM     52  C18 BCD     1      33.140  29.350  34.090  1.00  0.00            
ATOM     53  O15 BCD     1      33.130  28.680  35.330  1.00  0.00            
ATOM     54  H21 BCD     1      33.960  26.190  31.190  1.00  0.00            
ATOM     55  H22 BCD     1      34.430  28.330  30.010  1.00  0.00            
ATOM     56  H23 BCD     1      35.540  26.530  29.160  1.00  0.00            
ATOM     57  H24 BCD     1      36.880  28.660  31.810  1.00  0.00            
ATOM     58  H25 BCD     1      37.250  29.700  30.000  1.00  0.00            
ATOM     59  H26 BCD     1      34.770  30.660  32.170  1.00  0.00            
ATOM     60  H27 BCD     1      34.890  28.190  33.940  1.00  0.00            
ATOM     61  H28 BCD     1      33.420  30.390  34.330  1.00  0.00            
ATOM     62  H29 BCD     1      32.180  29.330  33.550  1.00  0.00            
ATOM     63  H30 BCD     1      32.750  27.800  35.290  1.00  0.00            
ATOM     64  C19 BCD     1      37.260  22.390  32.580  1.00  0.00            
ATOM     65  O16 BCD     1      37.710  22.640  33.880  1.00  0.00            
ATOM     66  C20 BCD     1      37.900  23.430  31.570  1.00  0.00            
ATOM     67  O17 BCD     1      39.360  23.250  31.490  1.00  0.00            
ATOM     68  C21 BCD     1      37.490  24.870  31.980  1.00  0.00            
ATOM     69  O18 BCD     1      38.220  25.890  31.220  1.00  0.00            
ATOM     70  C22 BCD     1      35.940  24.970  32.000  1.00  0.00            
ATOM     71  C23 BCD     1      35.340  23.910  32.980  1.00  0.00            
ATOM     72  O19 BCD     1      35.840  22.610  32.610  1.00  0.00            
ATOM     73  C24 BCD     1      33.820  23.880  32.950  1.00  0.00            
ATOM     74  O20 BCD     1      33.290  23.930  31.670  1.00  0.00            
ATOM     75  H31 BCD     1      37.360  21.370  32.210  1.00  0.00            
ATOM     76  H32 BCD     1      37.430  23.250  30.590  1.00  0.00            
ATOM     77  H33 BCD     1      39.780  23.520  32.310  1.00  0.00            
ATOM     78  H34 BCD     1      37.880  25.030  32.990  1.00  0.00            
ATOM     79  H35 BCD     1      37.530  26.410  30.790  1.00  0.00            
ATOM     80  H36 BCD     1      35.690  24.840  30.940  1.00  0.00            
ATOM     81  H37 BCD     1      35.630  24.210  34.000  1.00  0.00            
ATOM     82  H38 BCD     1      33.410  23.000  33.460  1.00  0.00            
ATOM     83  H39 BCD     1      33.450  24.710  33.570  1.00  0.00            
ATOM     84  H40 BCD     1      32.380  24.230  31.730  1.00  0.00            
ATOM     85  C25 BCD     1      38.900  20.460  37.260  1.00  0.00            
ATOM     86  O21 BCD     1      39.500  21.590  37.870  1.00  0.00            
ATOM     87  C26 BCD     1      39.600  20.170  35.920  1.00  0.00            
ATOM     88  O22 BCD     1      40.960  19.990  36.190  1.00  0.00            
ATOM     89  C27 BCD     1      39.450  21.240  34.900  1.00  0.00            
ATOM     90  O23 BCD     1      39.960  20.850  33.570  1.00  0.00            
ATOM     91  C28 BCD     1      37.930  21.510  34.700  1.00  0.00            
ATOM     92  C29 BCD     1      37.200  21.710  36.050  1.00  0.00            
ATOM     93  O24 BCD     1      37.510  20.710  37.060  1.00  0.00            
ATOM     94  C30 BCD     1      35.630  21.720  35.820  1.00  0.00            
ATOM     95  O25 BCD     1      35.160  20.450  35.310  1.00  0.00            
ATOM     96  H41 BCD     1      38.920  19.620  37.970  1.00  0.00            
ATOM     97  H42 BCD     1      39.160  19.280  35.450  1.00  0.00            
ATOM     98  H43 BCD     1      41.420  19.860  35.360  1.00  0.00            
ATOM     99  H44 BCD     1      39.940  22.150  35.270  1.00  0.00            
ATOM    100  H45 BCD     1      39.430  20.190  33.130  1.00  0.00            
ATOM    101  H46 BCD     1      37.470  20.610  34.260  1.00  0.00            
ATOM    102  H47 BCD     1      37.480  22.650  36.530  1.00  0.00            
ATOM    103  H48 BCD     1      35.150  21.880  36.800  1.00  0.00            
ATOM    104  H49 BCD     1      35.330  22.560  35.180  1.00  0.00            
ATOM    105  H50 BCD     1      34.230  20.500  35.050  1.00  0.00            
ATOM    106  C31 BCD     1      41.310  22.720  41.420  1.00  0.00            
ATOM    107  O26 BCD     1      40.910  24.070  41.040  1.00  0.00            
ATOM    108  C32 BCD     1      42.200  22.030  40.290  1.00  0.00            
ATOM    109  O27 BCD     1      43.430  22.640  40.310  1.00  0.00            
ATOM    110  C33 BCD     1      41.530  21.930  38.960  1.00  0.00            
ATOM    111  C34 BCD     1      40.130  21.300  39.090  1.00  0.00            
ATOM    112  C35 BCD     1      39.290  21.920  40.290  1.00  0.00            
ATOM    113  O28 BCD     1      40.120  21.910  41.480  1.00  0.00            
ATOM    114  C36 BCD     1      38.070  21.120  40.710  1.00  0.00            
ATOM    115  O29 BCD     1      37.480  21.750  41.820  1.00  0.00            
ATOM    116  O30 BCD     1      42.390  21.110  38.130  1.00  0.00            
ATOM    117  H51 BCD     1      41.840  22.720  42.380  1.00  0.00            
ATOM    118  H52 BCD     1      42.290  20.980  40.600  1.00  0.00            
ATOM    119  H53 BCD     1      43.860  22.320  39.510  1.00  0.00            
ATOM    120  H54 BCD     1      41.440  22.950  38.570  1.00  0.00            
ATOM    121  H55 BCD     1      41.860  20.910  37.360  1.00  0.00            
ATOM    122  H56 BCD     1      40.210  20.230  39.310  1.00  0.00            
ATOM    123  H57 BCD     1      39.000  22.930  40.010  1.00  0.00            
ATOM    124  H58 BCD     1      37.360  21.200  39.870  1.00  0.00            
ATOM    125  H59 BCD     1      38.260  20.070  40.940  1.00  0.00            
ATOM    126  H60 BCD     1      38.100  21.560  42.520  1.00  0.00            
ATOM    127  C37 BCD     1      41.130  27.950  41.960  1.00  0.00            
ATOM    128  O31 BCD     1      40.740  28.280  40.650  1.00  0.00            
ATOM    129  C38 BCD     1      42.410  27.240  41.920  1.00  0.00            
ATOM    130  O32 BCD     1      43.380  28.110  41.340  1.00  0.00            
ATOM    131  C39 BCD     1      42.340  25.940  41.200  1.00  0.00            
ATOM    132  O33 BCD     1      43.610  25.230  41.190  1.00  0.00            
ATOM    133  C40 BCD     1      41.230  25.090  41.880  1.00  0.00            
ATOM    134  C41 BCD     1      39.910  25.950  41.940  1.00  0.00            
ATOM    135  O34 BCD     1      40.180  27.170  42.600  1.00  0.00            
ATOM    136  C42 BCD     1      38.810  25.230  42.760  1.00  0.00            
ATOM    137  O35 BCD     1      39.170  24.990  44.120  1.00  0.00            
ATOM    138  H61 BCD     1      41.270  28.860  42.550  1.00  0.00            
ATOM    139  H62 BCD     1      42.660  26.890  42.930  1.00  0.00            
ATOM    140  H63 BCD     1      42.990  28.620  40.610  1.00  0.00            
ATOM    141  H64 BCD     1      42.160  26.070  40.120  1.00  0.00            
ATOM    142  H65 BCD     1      43.500  24.320  40.910  1.00  0.00            
ATOM    143  H66 BCD     1      41.540  24.780  42.890  1.00  0.00            
ATOM    144  H67 BCD     1      39.520  26.190  40.940  1.00  0.00            
ATOM    145  H68 BCD     1      37.930  25.880  42.700  1.00  0.00            
ATOM    146  H69 BCD     1      38.620  24.320  42.180  1.00  0.00            
ATOM    147  H70 BCD     1      38.350  24.800  44.600  1.00  0.00            
ATOM    148  C1  AD3     2      34.530  23.770  38.560  1.00  0.00            
ATOM    149  C2  AD3     2      34.000  24.270  37.370  1.00  0.00            
ATOM    150  C3  AD3     2      34.850  25.090  36.560  1.00  0.00            
ATOM    151  C4  AD3     2      36.160  25.390  36.880  1.00  0.00            
ATOM    152  C5  AD3     2      36.900  26.180  36.030  1.00  0.00            
ATOM    153  C6  AD3     2      38.250  26.430  36.260  1.00  0.00            
ATOM    154  C7  AD3     2      38.820  25.910  37.470  1.00  0.00            
ATOM    155  C8  AD3     2      40.190  26.030  37.730  1.00  0.00            
ATOM    156  C9  AD3     2      41.000  26.790  36.910  1.00  0.00            
ATOM    157  C10 AD3     2      40.540  27.300  35.690  1.00  0.00            
ATOM    158  C11 AD3     2      41.450  27.960  34.850  1.00  0.00            
ATOM    159  C12 AD3     2      40.950  28.700  33.750  1.00  0.00            
ATOM    160  C13 AD3     2      39.640  28.490  33.360  1.00  0.00            
ATOM    161  C14 AD3     2      38.790  27.760  34.160  1.00  0.00            
ATOM    162  C15 AD3     2      39.140  27.160  35.350  1.00  0.00            
ATOM    163  C16 AD3     2      38.060  25.080  38.320  1.00  0.00            
ATOM    164  C17 AD3     2      36.720  24.840  38.030  1.00  0.00            
ATOM    165  C18 AD3     2      35.920  24.000  38.820  1.00  0.00            
ATOM    166  H1  AD3     2      34.020  23.120  39.270  1.00  0.00            
ATOM    167  H2  AD3     2      32.990  24.020  37.030  1.00  0.00            
ATOM    168  H3  AD3     2      34.390  25.680  35.770  1.00  0.00            
ATOM    169  H4  AD3     2      36.480  26.470  35.070  1.00  0.00            
ATOM    170  H5  AD3     2      40.650  25.570  38.610  1.00  0.00            
ATOM    171  H6  AD3     2      42.030  26.870  37.220  1.00  0.00            
ATOM    172  H7  AD3     2      42.510  28.070  35.050  1.00  0.00            
ATOM    173  H8  AD3     2      41.700  29.210  33.150  1.00  0.00            
ATOM    174  H9  AD3     2      39.280  28.970  32.460  1.00  0.00            
ATOM    175  H10 AD3     2      37.800  27.750  33.730  1.00  0.00            
ATOM    176  H11 AD3     2      38.530  24.680  39.210  1.00  0.00            
ATOM    177  H12 AD3     2      36.370  23.500  39.670  1.00  0.00            
TER
ENDMDL
MODEL        1
ATOM      1  C1  BCD     1      37.950  32.060  40.060  1.00  0.00            
ATOM      2  O1  BCD     1      37.690  31.090  39.050  1.00  0.00            
ATOM      3  C2  BCD     1      39.430  31.940  40.530  1.00  0.00            
ATOM      4  O2  BCD     1      40.310  31.960  39.410  1.00  0.00            
ATOM      5  C3  BCD     1      39.750  30.780  41.430  1.00  0.00            
ATOM      6  O3  BCD     1      41.090  30.850  41.900  1.00  0.00            
ATOM      7  C4  BCD     1      38.700  30.740  42.540  1.00  0.00            
ATOM      8  C5  BCD     1      37.290  30.790  42.090  1.00  0.00            
ATOM      9  O4  BCD     1      37.110  31.910  41.220  1.00  0.00            
ATOM     10  C6  BCD     1      36.330  30.890  43.270  1.00  0.00            
ATOM     11  O5  BCD     1      35.000  30.790  42.730  1.00  0.00            
ATOM     12  H1  BCD     1      37.810  33.060  39.650  1.00  0.00            
ATOM     13  H2  BCD     1      39.550  32.820  41.170  1.00  0.00            
ATOM     14  H3  BCD     1      41.150  31.580  39.710  1.00  0.00            
ATOM     15  H4  BCD     1      39.640  29.830  40.890  1.00  0.00            
ATOM     16  H5  BCD     1      41.150  30.430  42.760  1.00  0.00            
ATOM     17  H6  BCD     1      38.850  31.530  43.290  1.00  0.00            
ATOM     18  H7  BCD     1      37.040  29.830  41.620  1.00  0.00            
ATOM     19  H8  BCD     1      36.550  30.110  44.000  1.00  0.00            
ATOM     20  H9  BCD     1      36.460  31.810  43.850  1.00  0.00            
ATOM     21  H10 BCD     1      34.960  29.910  42.340  1.00  0.00            
ATOM     22  C7  BCD     1      35.690  31.000  35.360  1.00  0.00            
ATOM     23  O6  BCD     1      36.310  29.840  34.720  1.00  0.00            
ATOM     24  C8  BCD     1      36.750  32.010  35.610  1.00  0.00            
ATOM     25  O7  BCD     1      37.390  32.250  34.340  1.00  0.00            
ATOM     26  C9  BCD     1      37.670  31.640  36.750  1.00  0.00            
ATOM     27  O8  BCD     1      38.820  32.450  36.920  1.00  0.00            
ATOM     28  C10 BCD     1      36.870  31.450  38.020  1.00  0.00            
ATOM     29  C11 BCD     1      35.870  30.340  37.700  1.00  0.00            
ATOM     30  O9  BCD     1      35.040  30.740  36.580  1.00  0.00            
ATOM     31  C12 BCD     1      35.030  29.940  38.860  1.00  0.00            
ATOM     32  O10 BCD     1      34.180  28.890  38.440  1.00  0.00            
ATOM     33  H11 BCD     1      34.910  31.400  34.690  1.00  0.00            
ATOM     34  H12 BCD     1      36.380  32.970  36.010  1.00  0.00            
ATOM     35  H13 BCD     1      37.790  31.400  34.140  1.00  0.00            
ATOM     36  H14 BCD     1      38.100  30.640  36.560  1.00  0.00            
ATOM     37  H15 BCD     1      39.320  32.230  37.700  1.00  0.00            
ATOM     38  H16 BCD     1      36.270  32.350  38.230  1.00  0.00            
ATOM     39  H17 BCD     1      36.370  29.430  37.360  1.00  0.00            
ATOM     40  H18 BCD     1      35.600  29.700  39.760  1.00  0.00            
ATOM     41  H19 BCD     1      34.460  30.810  39.200  1.00  0.00            
ATOM     42  H20 BCD     1      33.890  29.100  37.540  1.00  0.00            
ATOM     43  C13 BCD     1      35.230  26.060  33.500  1.00  0.00            
ATOM     44  O11 BCD     1      36.090  25.530  34.520  1.00  0.00            
ATOM     45  C14 BCD     1      35.980  26.910  32.430  1.00  0.00            
ATOM     46  O12 BCD     1      36.950  26.020  31.910  1.00  0.00            
ATOM     47  C15 BCD     1      36.520  28.140  33.100  1.00  0.00            
ATOM     48  O13 BCD     1      37.170  28.940  32.100  1.00  0.00            
ATOM     49  C16 BCD     1      35.510  28.960  33.890  1.00  0.00            
ATOM     50  C17 BCD     1      34.610  28.140  34.790  1.00  0.00            
ATOM     51  O14 BCD     1      34.230  26.890  34.130  1.00  0.00            
ATOM     52  C18 BCD     1      33.180  28.710  34.940  1.00  0.00            
ATOM     53  O15 BCD     1      32.420  27.950  35.870  1.00  0.00            
ATOM     54  H21 BCD     1      34.650  25.260  33.020  1.00  0.00            
ATOM     55  H22 BCD     1      35.270  27.340  31.710  1.00  0.00            
ATOM     56  H23 BCD     1      37.420  26.540  31.250  1.00  0.00            
ATOM     57  H24 BCD     1      37.240  27.770  33.830  1.00  0.00            
ATOM     58  H25 BCD     1      37.780  29.530  32.560  1.00  0.00            
ATOM     59  H26 BCD     1      34.930  29.620  33.230  1.00  0.00            
ATOM     60  H27 BCD     1      35.110  28.050  35.760  1.00  0.00            
ATOM     61  H28 BCD     1      33.080  29.760  35.250  1.00  0.00            
ATOM     62  H29 BCD     1      32.710  28.540  33.960  1.00  0.00            
ATOM     63  H30 BCD     1      31.710  27.530  35.390  1.00  0.00            
ATOM     64  C19 BCD     1      37.540  21.990  36.050  1.00  0.00            
ATOM     65  O16 BCD     1      37.510  22.490  37.370  1.00  0.00            
ATOM     66  C20 BCD     1      38.420  22.810  35.140  1.00  0.00            
ATOM     67  O17 BCD     1      39.660  22.700  35.710  1.00  0.00            
ATOM     68  C21 BCD     1      38.030  24.260  34.960  1.00  0.00            
ATOM     69  O18 BCD     1      38.810  24.970  33.960  1.00  0.00            
ATOM     70  C22 BCD     1      36.600  24.240  34.490  1.00  0.00            
ATOM     71  C23 BCD     1      35.700  23.360  35.320  1.00  0.00            
ATOM     72  O19 BCD     1      36.230  22.070  35.520  1.00  0.00            
ATOM     73  C24 BCD     1      34.250  23.190  34.860  1.00  0.00            
ATOM     74  O20 BCD     1      34.140  22.830  33.550  1.00  0.00            
ATOM     75  H31 BCD     1      37.890  20.950  36.100  1.00  0.00            
ATOM     76  H32 BCD     1      38.470  22.280  34.180  1.00  0.00            
ATOM     77  H33 BCD     1      40.070  23.550  35.910  1.00  0.00            
ATOM     78  H34 BCD     1      38.110  24.770  35.930  1.00  0.00            
ATOM     79  H35 BCD     1      38.310  25.670  33.540  1.00  0.00            
ATOM     80  H36 BCD     1      36.540  23.910  33.450  1.00  0.00            
ATOM     81  H37 BCD     1      35.730  23.840  36.310  1.00  0.00            
ATOM     82  H38 BCD     1      33.780  22.430  35.490  1.00  0.00            
ATOM     83  H39 BCD     1      33.760  24.150  35.060  1.00  0.00            
ATOM     84  H40 BCD     1      33.290  23.210  33.290  1.00  0.00            
ATOM     85  C25 BCD     1      37.940  21.020  41.240  1.00  0.00            
ATOM     86  O21 BCD     1      38.510  22.230  41.750  1.00  0.00            
ATOM     87  C26 BCD     1      38.820  20.380  40.120  1.00  0.00            
ATOM     88  O22 BCD     1      40.110  20.010  40.600  1.00  0.00            
ATOM     89  C27 BCD     1      38.860  21.350  38.980  1.00  0.00            
ATOM     90  O23 BCD     1      39.740  20.980  37.840  1.00  0.00            
ATOM     91  C28 BCD     1      37.400  21.570  38.510  1.00  0.00            
ATOM     92  C29 BCD     1      36.440  22.040  39.620  1.00  0.00            
ATOM     93  O24 BCD     1      36.580  21.210  40.710  1.00  0.00            
ATOM     94  C30 BCD     1      34.960  22.130  39.170  1.00  0.00            
ATOM     95  O25 BCD     1      34.480  20.900  38.620  1.00  0.00            
ATOM     96  H41 BCD     1      37.830  20.350  42.090  1.00  0.00            
ATOM     97  H42 BCD     1      38.260  19.480  39.830  1.00  0.00            
ATOM     98  H43 BCD     1      40.690  19.720  39.890  1.00  0.00            
ATOM     99  H44 BCD     1      39.250  22.300  39.350  1.00  0.00            
ATOM    100  H45 BCD     1      39.610  21.550  37.070  1.00  0.00            
ATOM    101  H46 BCD     1      36.960  20.650  38.110  1.00  0.00            
ATOM    102  H47 BCD     1      36.710  23.060  39.910  1.00  0.00            
ATOM    103  H48 BCD     1      34.420  22.380  40.090  1.00  0.00            
ATOM    104  H49 BCD     1      34.760  22.950  38.460  1.00  0.00            
ATOM    105  H50 BCD     1      33.600  21.100  38.290  1.00  0.00            
ATOM    106  C31 BCD     1      40.280  24.220  44.810  1.00  0.00            
ATOM    107  O26 BCD     1      39.680  25.430  44.140  1.00  0.00            
ATOM    108  C32 BCD     1      41.230  23.470  43.940  1.00  0.00            
ATOM    109  O27 BCD     1      42.350  24.340  43.620  1.00  0.00            
ATOM    110  C33 BCD     1      40.490  23.150  42.670  1.00  0.00            
ATOM    111  C34 BCD     1      39.260  22.280  42.920  1.00  0.00            
ATOM    112  C35 BCD     1      38.380  22.880  44.070  1.00  0.00            
ATOM    113  O28 BCD     1      39.190  23.340  45.110  1.00  0.00            
ATOM    114  C36 BCD     1      37.360  21.940  44.580  1.00  0.00            
ATOM    115  O29 BCD     1      36.470  22.600  45.500  1.00  0.00            
ATOM    116  O30 BCD     1      41.300  22.430  41.750  1.00  0.00            
ATOM    117  H51 BCD     1      40.720  24.500  45.780  1.00  0.00            
ATOM    118  H52 BCD     1      41.580  22.570  44.460  1.00  0.00            
ATOM    119  H53 BCD     1      42.570  23.850  42.820  1.00  0.00            
ATOM    120  H54 BCD     1      40.150  24.100  42.250  1.00  0.00            
ATOM    121  H55 BCD     1      40.980  22.390  40.840  1.00  0.00            
ATOM    122  H56 BCD     1      39.600  21.280  43.240  1.00  0.00            
ATOM    123  H57 BCD     1      37.800  23.690  43.600  1.00  0.00            
ATOM    124  H58 BCD     1      36.800  21.500  43.740  1.00  0.00            
ATOM    125  H59 BCD     1      37.880  21.090  45.050  1.00  0.00            
ATOM    126  H60 BCD     1      36.960  22.740  46.320  1.00  0.00            
ATOM    127  C37 BCD     1      39.120  29.400  44.610  1.00  0.00            
ATOM    128  O31 BCD     1      38.810  29.450  43.190  1.00  0.00            
ATOM    129  C38 BCD     1      40.490  28.900  44.980  1.00  0.00            
ATOM    130  O32 BCD     1      41.500  29.820  44.460  1.00  0.00            
ATOM    131  C39 BCD     1      40.680  27.430  44.460  1.00  0.00            
ATOM    132  O33 BCD     1      41.990  26.860  44.670  1.00  0.00            
ATOM    133  C40 BCD     1      39.530  26.590  44.980  1.00  0.00            
ATOM    134  C41 BCD     1      38.140  27.230  44.810  1.00  0.00            
ATOM    135  O34 BCD     1      38.140  28.530  45.220  1.00  0.00            
ATOM    136  C42 BCD     1      37.070  26.410  45.440  1.00  0.00            
ATOM    137  O35 BCD     1      37.160  26.340  46.850  1.00  0.00            
ATOM    138  H61 BCD     1      38.970  30.410  45.010  1.00  0.00            
ATOM    139  H62 BCD     1      40.560  28.950  46.080  1.00  0.00            
ATOM    140  H63 BCD     1      41.620  30.490  45.130  1.00  0.00            
ATOM    141  H64 BCD     1      40.550  27.360  43.370  1.00  0.00            
ATOM    142  H65 BCD     1      41.990  25.970  44.310  1.00  0.00            
ATOM    143  H66 BCD     1      39.630  26.360  46.050  1.00  0.00            
ATOM    144  H67 BCD     1      37.960  27.220  43.730  1.00  0.00            
ATOM    145  H68 BCD     1      36.070  26.800  45.230  1.00  0.00            
ATOM    146  H69 BCD     1      37.110  25.390  45.040  1.00  0.00            
ATOM    147  H70 BCD     1      36.650  25.590  47.170  1.00  0.00            
ATOM    148  C1  AD3     2      33.140  24.460  40.500  1.00  0.00            
ATOM    149  C2  AD3     2      32.810  24.830  39.190  1.00  0.00            
ATOM    150  C3  AD3     2      33.750  25.440  38.370  1.00  0.00            
ATOM    151  C4  AD3     2      35.060  25.760  38.920  1.00  0.00            
ATOM    152  C5  AD3     2      35.960  26.330  38.080  1.00  0.00            
ATOM    153  C6  AD3     2      37.210  26.830  38.650  1.00  0.00            
ATOM    154  C7  AD3     2      37.470  26.520  39.980  1.00  0.00            
ATOM    155  C8  AD3     2      38.680  26.860  40.580  1.00  0.00            
ATOM    156  C9  AD3     2      39.660  27.460  39.840  1.00  0.00            
ATOM    157  C10 AD3     2      39.450  27.780  38.490  1.00  0.00            
ATOM    158  C11 AD3     2      40.410  28.500  37.710  1.00  0.00            
ATOM    159  C12 AD3     2      40.230  28.870  36.390  1.00  0.00            
ATOM    160  C13 AD3     2      39.080  28.410  35.760  1.00  0.00            
ATOM    161  C14 AD3     2      38.120  27.670  36.550  1.00  0.00            
ATOM    162  C15 AD3     2      38.240  27.460  37.900  1.00  0.00            
ATOM    163  C16 AD3     2      36.510  25.920  40.830  1.00  0.00            
ATOM    164  C17 AD3     2      35.330  25.480  40.280  1.00  0.00            
ATOM    165  C18 AD3     2      34.390  24.780  41.060  1.00  0.00            
ATOM    166  H1  AD3     2      32.400  23.990  41.140  1.00  0.00            
ATOM    167  H2  AD3     2      31.780  24.600  38.930  1.00  0.00            
ATOM    168  H3  AD3     2      33.460  25.800  37.390  1.00  0.00            
ATOM    169  H4  AD3     2      35.720  26.340  37.020  1.00  0.00            
ATOM    170  H5  AD3     2      38.790  26.720  41.650  1.00  0.00            
ATOM    171  H6  AD3     2      40.570  27.840  40.280  1.00  0.00            
ATOM    172  H7  AD3     2      41.340  28.700  38.230  1.00  0.00            
ATOM    173  H8  AD3     2      41.060  29.370  35.900  1.00  0.00            
ATOM    174  H9  AD3     2      38.940  28.620  34.700  1.00  0.00            
ATOM    175  H10 AD3     2      37.290  27.250  35.990  1.00  0.00            
ATOM    176  H11 AD3     2      36.800  25.640  41.840  1.00  0.00            
ATOM    177  H12 AD3     2      34.610  24.550  42.100  1.00  0.00            
TER
ENDMDL
MODEL        1
ATOM      1  C1  BCD     1      27.610  19.260  30.560  1.00  0.00            
ATOM      2  O1  BCD     1      28.100  19.990  29.430  1.00  0.00            
ATOM      3  C2  BCD     1      28.110  17.810  30.660  1.00  0.00            
ATOM      4  O2  BCD     1      29.550  17.770  30.750  1.00  0.00            
ATOM      5  C3  BCD     1      27.580  16.890  29.580  1.00  0.00            
ATOM      6  O3  BCD     1      27.880  15.500  29.740  1.00  0.00            
ATOM      7  C4  BCD     1      26.070  17.010  29.330  1.00  0.00            
ATOM      8  C5  BCD     1      25.690  18.470  29.270  1.00  0.00            
ATOM      9  O4  BCD     1      26.140  19.220  30.390  1.00  0.00            
ATOM     10  C6  BCD     1      24.190  18.650  29.130  1.00  0.00            
ATOM     11  O5  BCD     1      23.420  17.850  29.940  1.00  0.00            
ATOM     12  H1  BCD     1      27.900  19.850  31.430  1.00  0.00            
ATOM     13  H2  BCD     1      27.590  17.570  31.590  1.00  0.00            
ATOM     14  H3  BCD     1      29.720  16.860  31.000  1.00  0.00            
ATOM     15  H4  BCD     1      27.930  17.080  28.560  1.00  0.00            
ATOM     16  H5  BCD     1      28.760  15.350  29.390  1.00  0.00            
ATOM     17  H6  BCD     1      25.390  16.500  30.010  1.00  0.00            
ATOM     18  H7  BCD     1      26.230  18.940  28.440  1.00  0.00            
ATOM     19  H8  BCD     1      24.060  19.740  29.200  1.00  0.00            
ATOM     20  H9  BCD     1      23.880  18.200  28.170  1.00  0.00            
ATOM     21  H10 BCD     1      22.520  18.170  29.820  1.00  0.00            
ATOM     22  C7  BCD     1      30.050  23.390  28.420  1.00  0.00            
ATOM     23  O6  BCD     1      30.400  22.660  27.240  1.00  0.00            
ATOM     24  C8  BCD     1      30.620  22.690  29.630  1.00  0.00            
ATOM     25  O7  BCD     1      31.980  22.700  29.470  1.00  0.00            
ATOM     26  C9  BCD     1      29.910  21.300  29.740  1.00  0.00            
ATOM     27  O8  BCD     1      30.380  20.620  30.980  1.00  0.00            
ATOM     28  C10 BCD     1      28.360  21.360  29.750  1.00  0.00            
ATOM     29  C11 BCD     1      27.920  22.270  28.570  1.00  0.00            
ATOM     30  O9  BCD     1      28.670  23.460  28.510  1.00  0.00            
ATOM     31  C12 BCD     1      26.420  22.610  28.540  1.00  0.00            
ATOM     32  O10 BCD     1      26.080  23.400  29.680  1.00  0.00            
ATOM     33  H11 BCD     1      30.550  24.360  28.400  1.00  0.00            
ATOM     34  H12 BCD     1      30.340  23.290  30.500  1.00  0.00            
ATOM     35  H13 BCD     1      32.260  22.060  28.810  1.00  0.00            
ATOM     36  H14 BCD     1      30.260  20.830  28.810  1.00  0.00            
ATOM     37  H15 BCD     1      29.990  19.740  30.860  1.00  0.00            
ATOM     38  H16 BCD     1      27.960  21.740  30.700  1.00  0.00            
ATOM     39  H17 BCD     1      28.270  21.770  27.660  1.00  0.00            
ATOM     40  H18 BCD     1      26.180  23.020  27.550  1.00  0.00            
ATOM     41  H19 BCD     1      25.890  21.650  28.640  1.00  0.00            
ATOM     42  H20 BCD     1      25.120  23.480  29.720  1.00  0.00            
ATOM     43  C13 BCD     1      32.770  22.370  23.760  1.00  0.00            
ATOM     44  O11 BCD     1      31.910  21.460  23.180  1.00  0.00            
ATOM     45  C14 BCD     1      33.350  21.820  25.080  1.00  0.00            
ATOM     46  O12 BCD     1      33.930  20.540  24.730  1.00  0.00            
ATOM     47  C15 BCD     1      32.280  21.660  26.140  1.00  0.00            
ATOM     48  O13 BCD     1      32.810  21.130  27.340  1.00  0.00            
ATOM     49  C16 BCD     1      31.540  22.970  26.390  1.00  0.00            
ATOM     50  C17 BCD     1      30.990  23.500  25.080  1.00  0.00            
ATOM     51  O14 BCD     1      32.070  23.600  24.120  1.00  0.00            
ATOM     52  C18 BCD     1      30.350  24.860  25.210  1.00  0.00            
ATOM     53  O15 BCD     1      31.170  25.830  25.920  1.00  0.00            
ATOM     54  H21 BCD     1      33.630  22.470  23.090  1.00  0.00            
ATOM     55  H22 BCD     1      34.050  22.520  25.560  1.00  0.00            
ATOM     56  H23 BCD     1      33.550  20.390  23.860  1.00  0.00            
ATOM     57  H24 BCD     1      31.580  20.930  25.730  1.00  0.00            
ATOM     58  H25 BCD     1      33.300  20.340  27.080  1.00  0.00            
ATOM     59  H26 BCD     1      32.260  23.710  26.770  1.00  0.00            
ATOM     60  H27 BCD     1      30.260  22.760  24.720  1.00  0.00            
ATOM     61  H28 BCD     1      30.140  25.310  24.240  1.00  0.00            
ATOM     62  H29 BCD     1      29.370  24.780  25.700  1.00  0.00            
ATOM     63  H30 BCD     1      30.570  26.420  26.390  1.00  0.00            
ATOM     64  C19 BCD     1      30.450  20.700  19.390  1.00  0.00            
ATOM     65  O16 BCD     1      30.710  19.350  19.500  1.00  0.00            
ATOM     66  C20 BCD     1      31.770  21.530  19.420  1.00  0.00            
ATOM     67  O17 BCD     1      32.470  21.160  18.260  1.00  0.00            
ATOM     68  C21 BCD     1      32.410  21.450  20.780  1.00  0.00            
ATOM     69  O18 BCD     1      33.500  22.400  20.770  1.00  0.00            
ATOM     70  C22 BCD     1      31.400  21.770  21.860  1.00  0.00            
ATOM     71  C23 BCD     1      30.050  20.980  21.650  1.00  0.00            
ATOM     72  O19 BCD     1      29.480  21.150  20.390  1.00  0.00            
ATOM     73  C24 BCD     1      29.030  21.250  22.760  1.00  0.00            
ATOM     74  O20 BCD     1      28.660  22.620  22.740  1.00  0.00            
ATOM     75  H31 BCD     1      29.920  20.800  18.440  1.00  0.00            
ATOM     76  H32 BCD     1      31.580  22.590  19.200  1.00  0.00            
ATOM     77  H33 BCD     1      31.850  21.310  17.540  1.00  0.00            
ATOM     78  H34 BCD     1      32.710  20.410  20.980  1.00  0.00            
ATOM     79  H35 BCD     1      34.190  22.090  20.170  1.00  0.00            
ATOM     80  H36 BCD     1      31.110  22.830  21.890  1.00  0.00            
ATOM     81  H37 BCD     1      30.230  19.920  21.860  1.00  0.00            
ATOM     82  H38 BCD     1      28.120  20.680  22.520  1.00  0.00            
ATOM     83  H39 BCD     1      29.510  20.920  23.700  1.00  0.00            
ATOM     84  H40 BCD     1      27.910  22.790  23.310  1.00  0.00            
ATOM     85  C25 BCD     1      28.550  15.920  18.770  1.00  0.00            
ATOM     86  O21 BCD     1      28.420  15.840  20.220  1.00  0.00            
ATOM     87  C26 BCD     1      30.040  15.880  18.390  1.00  0.00            
ATOM     88  O22 BCD     1      30.650  14.660  18.940  1.00  0.00            
ATOM     89  C27 BCD     1      30.730  17.120  18.970  1.00  0.00            
ATOM     90  O23 BCD     1      32.070  17.210  18.500  1.00  0.00            
ATOM     91  C28 BCD     1      30.060  18.470  18.630  1.00  0.00            
ATOM     92  C29 BCD     1      28.590  18.350  18.870  1.00  0.00            
ATOM     93  O24 BCD     1      27.970  17.170  18.350  1.00  0.00            
ATOM     94  C30 BCD     1      27.790  19.460  18.230  1.00  0.00            
ATOM     95  O25 BCD     1      28.180  19.740  16.840  1.00  0.00            
ATOM     96  H41 BCD     1      28.090  15.020  18.340  1.00  0.00            
ATOM     97  H42 BCD     1      30.080  15.950  17.290  1.00  0.00            
ATOM     98  H43 BCD     1      31.510  14.570  18.510  1.00  0.00            
ATOM     99  H44 BCD     1      30.790  17.050  20.060  1.00  0.00            
ATOM    100  H45 BCD     1      32.570  16.840  19.230  1.00  0.00            
ATOM    101  H46 BCD     1      30.170  18.720  17.570  1.00  0.00            
ATOM    102  H47 BCD     1      28.380  18.420  19.950  1.00  0.00            
ATOM    103  H48 BCD     1      26.820  19.000  18.030  1.00  0.00            
ATOM    104  H49 BCD     1      27.720  20.390  18.800  1.00  0.00            
ATOM    105  H50 BCD     1      27.350  20.020  16.430  1.00  0.00            
ATOM    106  C31 BCD     1      26.500  13.520  23.070  1.00  0.00            
ATOM    107  O26 BCD     1      26.620  14.500  24.100  1.00  0.00            
ATOM    108  C32 BCD     1      27.900  13.020  22.680  1.00  0.00            
ATOM    109  O27 BCD     1      28.630  12.560  23.820  1.00  0.00            
ATOM    110  C33 BCD     1      28.630  14.210  21.960  1.00  0.00            
ATOM    111  C34 BCD     1      27.770  14.700  20.810  1.00  0.00            
ATOM    112  C35 BCD     1      26.370  15.110  21.260  1.00  0.00            
ATOM    113  O28 BCD     1      25.770  14.050  21.990  1.00  0.00            
ATOM    114  C36 BCD     1      25.490  15.600  20.110  1.00  0.00            
ATOM    115  O29 BCD     1      25.310  14.490  19.220  1.00  0.00            
ATOM    116  O30 BCD     1      29.880  13.850  21.470  1.00  0.00            
ATOM    117  H51 BCD     1      25.970  12.650  23.460  1.00  0.00            
ATOM    118  H52 BCD     1      27.840  12.110  22.070  1.00  0.00            
ATOM    119  H53 BCD     1      28.940  13.320  24.320  1.00  0.00            
ATOM    120  H54 BCD     1      28.720  15.050  22.660  1.00  0.00            
ATOM    121  H55 BCD     1      30.150  14.440  20.760  1.00  0.00            
ATOM    122  H56 BCD     1      27.680  13.890  20.080  1.00  0.00            
ATOM    123  H57 BCD     1      26.450  15.970  21.950  1.00  0.00            
ATOM    124  H58 BCD     1      24.560  16.020  20.510  1.00  0.00            
ATOM    125  H59 BCD     1      25.990  16.400  19.550  1.00  0.00            
ATOM    126  H60 BCD     1      25.220  13.650  19.670  1.00  0.00            
ATOM    127  C37 BCD     1      24.930  15.620  27.720  1.00  0.00            
ATOM    128  O31 BCD     1      25.910  16.550  27.960  1.00  0.00            
ATOM    129  C38 BCD     1      25.400  14.120  27.550  1.00  0.00            
ATOM    130  O32 BCD     1      25.940  13.660  28.790  1.00  0.00            
ATOM    131  C39 BCD     1      26.330  13.990  26.370  1.00  0.00            
ATOM    132  O33 BCD     1      26.790  12.660  26.190  1.00  0.00            
ATOM    133  C40 BCD     1      25.610  14.430  25.130  1.00  0.00            
ATOM    134  C41 BCD     1      25.060  15.920  25.300  1.00  0.00            
ATOM    135  O34 BCD     1      24.250  15.910  26.540  1.00  0.00            
ATOM    136  C42 BCD     1      24.200  16.340  24.070  1.00  0.00            
ATOM    137  O35 BCD     1      22.850  15.740  24.020  1.00  0.00            
ATOM    138  H61 BCD     1      24.190  15.680  28.530  1.00  0.00            
ATOM    139  H62 BCD     1      24.510  13.490  27.390  1.00  0.00            
ATOM    140  H63 BCD     1      26.440  14.420  29.090  1.00  0.00            
ATOM    141  H64 BCD     1      27.150  14.680  26.590  1.00  0.00            
ATOM    142  H65 BCD     1      27.680  12.560  25.850  1.00  0.00            
ATOM    143  H66 BCD     1      24.800  13.720  24.900  1.00  0.00            
ATOM    144  H67 BCD     1      25.890  16.570  25.620  1.00  0.00            
ATOM    145  H68 BCD     1      23.990  17.420  24.170  1.00  0.00            
ATOM    146  H69 BCD     1      24.810  16.180  23.170  1.00  0.00            
ATOM    147  H70 BCD     1      22.360  16.100  23.270  1.00  0.00            
ATOM    148  C1  AD3     2      25.310  19.450  22.860  1.00  0.00            
ATOM    149  C2  AD3     2      25.250  19.890  24.210  1.00  0.00            
ATOM    150  C3  AD3     2      26.240  19.610  25.130  1.00  0.00            
ATOM    151  C4  AD3     2      27.410  18.970  24.700  1.00  0.00            
ATOM    152  C5  AD3     2      28.480  18.780  25.620  1.00  0.00            
ATOM    153  C6  AD3     2      29.650  18.100  25.170  1.00  0.00            
ATOM    154  C7  AD3     2      29.800  17.760  23.820  1.00  0.00            
ATOM    155  C8  AD3     2      30.970  17.110  23.380  1.00  0.00            
ATOM    156  C9  AD3     2      32.040  16.770  24.270  1.00  0.00            
ATOM    157  C10 AD3     2      32.000  17.160  25.630  1.00  0.00            
ATOM    158  C11 AD3     2      33.030  16.790  26.470  1.00  0.00            
ATOM    159  C12 AD3     2      32.910  17.140  27.820  1.00  0.00            
ATOM    160  C13 AD3     2      31.890  17.900  28.220  1.00  0.00            
ATOM    161  C14 AD3     2      30.790  18.200  27.420  1.00  0.00            
ATOM    162  C15 AD3     2      30.810  17.850  26.070  1.00  0.00            
ATOM    163  C16 AD3     2      28.740  17.940  22.920  1.00  0.00            
ATOM    164  C17 AD3     2      27.530  18.500  23.340  1.00  0.00            
ATOM    165  C18 AD3     2      26.480  18.640  22.480  1.00  0.00            
ATOM    166  H1  AD3     2      24.590  19.780  22.110  1.00  0.00            
ATOM    167  H2  AD3     2      24.400  20.460  24.580  1.00  0.00            
ATOM    168  H3  AD3     2      26.290  19.960  26.150  1.00  0.00            
ATOM    169  H4  AD3     2      28.340  19.220  26.600  1.00  0.00            
ATOM    170  H5  AD3     2      31.050  16.720  22.380  1.00  0.00            
ATOM    171  H6  AD3     2      32.880  16.160  23.970  1.00  0.00            
ATOM    172  H7  AD3     2      33.890  16.210  26.140  1.00  0.00            
ATOM    173  H8  AD3     2      33.710  16.870  28.520  1.00  0.00            
ATOM    174  H9  AD3     2      31.710  18.080  29.280  1.00  0.00            
ATOM    175  H10 AD3     2      29.930  18.710  27.840  1.00  0.00            
ATOM    176  H11 AD3     2      28.950  17.660  21.890  1.00  0.00            
ATOM    177  H12 AD3     2      26.580  18.390  21.430  1.00  0.00            
TER
ENDMDL
MODEL        1
ATOM      1  C1  BCD     1      22.170  26.310  24.200  1.00  0.00            
ATOM      2  O1  BCD     1      21.000  25.700  23.550  1.00  0.00            
ATOM      3  C2  BCD     1      23.490  25.540  23.820  1.00  0.00            
ATOM      4  O2  BCD     1      23.590  25.570  22.400  1.00  0.00            
ATOM      5  C3  BCD     1      23.460  24.110  24.330  1.00  0.00            
ATOM      6  O3  BCD     1      24.560  23.240  23.900  1.00  0.00            
ATOM      7  C4  BCD     1      23.300  24.090  25.880  1.00  0.00            
ATOM      8  C5  BCD     1      22.060  24.920  26.260  1.00  0.00            
ATOM      9  O4  BCD     1      22.020  26.180  25.610  1.00  0.00            
ATOM     10  C6  BCD     1      21.960  25.160  27.790  1.00  0.00            
ATOM     11  O5  BCD     1      23.060  25.900  28.360  1.00  0.00            
ATOM     12  H1  BCD     1      22.220  27.370  23.920  1.00  0.00            
ATOM     13  H2  BCD     1      24.360  26.020  24.280  1.00  0.00            
ATOM     14  H3  BCD     1      24.430  25.150  22.170  1.00  0.00            
ATOM     15  H4  BCD     1      22.480  23.750  23.990  1.00  0.00            
ATOM     16  H5  BCD     1      24.830  23.440  23.000  1.00  0.00            
ATOM     17  H6  BCD     1      24.200  24.590  26.280  1.00  0.00            
ATOM     18  H7  BCD     1      21.120  24.440  25.930  1.00  0.00            
ATOM     19  H8  BCD     1      21.080  25.800  27.920  1.00  0.00            
ATOM     20  H9  BCD     1      21.780  24.210  28.310  1.00  0.00            
ATOM     21  H10 BCD     1      23.040  26.810  28.050  1.00  0.00            
ATOM     22  C7  BCD     1      17.760  26.510  21.100  1.00  0.00            
ATOM     23  O6  BCD     1      17.340  25.190  21.020  1.00  0.00            
ATOM     24  C8  BCD     1      19.130  26.690  20.480  1.00  0.00            
ATOM     25  O7  BCD     1      19.200  26.080  19.210  1.00  0.00            
ATOM     26  C9  BCD     1      20.180  25.990  21.370  1.00  0.00            
ATOM     27  O8  BCD     1      21.510  26.210  20.940  1.00  0.00            
ATOM     28  C10 BCD     1      20.200  26.550  22.740  1.00  0.00            
ATOM     29  C11 BCD     1      18.790  26.400  23.360  1.00  0.00            
ATOM     30  O9  BCD     1      17.770  26.980  22.470  1.00  0.00            
ATOM     31  C12 BCD     1      18.670  27.040  24.660  1.00  0.00            
ATOM     32  O10 BCD     1      19.190  28.340  24.740  1.00  0.00            
ATOM     33  H11 BCD     1      17.180  27.230  20.500  1.00  0.00            
ATOM     34  H12 BCD     1      19.430  27.750  20.490  1.00  0.00            
ATOM     35  H13 BCD     1      20.030  26.220  18.740  1.00  0.00            
ATOM     36  H14 BCD     1      19.910  24.920  21.360  1.00  0.00            
ATOM     37  H15 BCD     1      22.200  25.900  21.530  1.00  0.00            
ATOM     38  H16 BCD     1      20.480  27.610  22.740  1.00  0.00            
ATOM     39  H17 BCD     1      18.620  25.320  23.500  1.00  0.00            
ATOM     40  H18 BCD     1      17.610  27.090  24.950  1.00  0.00            
ATOM     41  H19 BCD     1      19.150  26.420  25.420  1.00  0.00            
ATOM     42  H20 BCD     1      19.590  28.330  25.620  1.00  0.00            
ATOM     43  C13 BCD     1      14.470  22.560  19.640  1.00  0.00            
ATOM     44  O11 BCD     1      15.340  21.460  19.990  1.00  0.00            
ATOM     45  C14 BCD     1      15.090  23.470  18.630  1.00  0.00            
ATOM     46  O12 BCD     1      15.500  22.730  17.510  1.00  0.00            
ATOM     47  C15 BCD     1      16.390  24.180  19.160  1.00  0.00            
ATOM     48  O13 BCD     1      16.800  25.150  18.180  1.00  0.00            
ATOM     49  C16 BCD     1      16.120  24.890  20.430  1.00  0.00            
ATOM     50  C17 BCD     1      15.420  23.970  21.440  1.00  0.00            
ATOM     51  O14 BCD     1      14.270  23.370  20.830  1.00  0.00            
ATOM     52  C18 BCD     1      14.970  24.640  22.750  1.00  0.00            
ATOM     53  O15 BCD     1      14.250  25.910  22.600  1.00  0.00            
ATOM     54  H21 BCD     1      13.510  22.150  19.320  1.00  0.00            
ATOM     55  H22 BCD     1      14.330  24.220  18.370  1.00  0.00            
ATOM     56  H23 BCD     1      14.730  22.270  17.150  1.00  0.00            
ATOM     57  H24 BCD     1      17.120  23.370  19.290  1.00  0.00            
ATOM     58  H25 BCD     1      17.620  25.540  18.510  1.00  0.00            
ATOM     59  H26 BCD     1      15.460  25.730  20.170  1.00  0.00            
ATOM     60  H27 BCD     1      16.050  23.080  21.580  1.00  0.00            
ATOM     61  H28 BCD     1      14.310  23.930  23.270  1.00  0.00            
ATOM     62  H29 BCD     1      15.860  24.750  23.380  1.00  0.00            
ATOM     63  H30 BCD     1      14.090  26.220  23.500  1.00  0.00            
ATOM     64  C19 BCD     1      15.130  17.510  20.800  1.00  0.00            
ATOM     65  O16 BCD     1      16.160  17.710  21.800  1.00  0.00            
ATOM     66  C20 BCD     1      15.650  17.890  19.420  1.00  0.00            
ATOM     67  O17 BCD     1      16.700  16.980  19.090  1.00  0.00            
ATOM     68  C21 BCD     1      15.910  19.340  19.360  1.00  0.00            
ATOM     69  O18 BCD     1      16.180  19.690  17.980  1.00  0.00            
ATOM     70  C22 BCD     1      14.730  20.160  19.870  1.00  0.00            
ATOM     71  C23 BCD     1      14.170  19.640  21.200  1.00  0.00            
ATOM     72  O19 BCD     1      14.000  18.300  21.160  1.00  0.00            
ATOM     73  C24 BCD     1      12.770  20.260  21.460  1.00  0.00            
ATOM     74  O20 BCD     1      12.030  20.330  20.190  1.00  0.00            
ATOM     75  H31 BCD     1      14.860  16.450  20.910  1.00  0.00            
ATOM     76  H32 BCD     1      14.760  17.870  18.780  1.00  0.00            
ATOM     77  H33 BCD     1      17.340  17.500  18.610  1.00  0.00            
ATOM     78  H34 BCD     1      16.860  19.550  19.880  1.00  0.00            
ATOM     79  H35 BCD     1      16.330  20.630  17.840  1.00  0.00            
ATOM     80  H36 BCD     1      14.070  20.110  19.000  1.00  0.00            
ATOM     81  H37 BCD     1      14.840  19.960  22.000  1.00  0.00            
ATOM     82  H38 BCD     1      12.220  19.670  22.200  1.00  0.00            
ATOM     83  H39 BCD     1      13.030  21.270  21.790  1.00  0.00            
ATOM     84  H40 BCD     1      11.230  20.820  20.390  1.00  0.00            
ATOM     85  C25 BCD     1      17.950  15.750  24.920  1.00  0.00            
ATOM     86  O21 BCD     1      19.080  16.650  24.800  1.00  0.00            
ATOM     87  C26 BCD     1      17.710  14.840  23.700  1.00  0.00            
ATOM     88  O22 BCD     1      18.920  14.070  23.400  1.00  0.00            
ATOM     89  C27 BCD     1      17.420  15.780  22.510  1.00  0.00            
ATOM     90  O23 BCD     1      17.320  15.000  21.260  1.00  0.00            
ATOM     91  C28 BCD     1      16.260  16.620  22.760  1.00  0.00            
ATOM     92  C29 BCD     1      16.350  17.390  24.110  1.00  0.00            
ATOM     93  O24 BCD     1      16.680  16.450  25.070  1.00  0.00            
ATOM     94  C30 BCD     1      15.030  18.040  24.460  1.00  0.00            
ATOM     95  O25 BCD     1      15.310  19.010  25.380  1.00  0.00            
ATOM     96  H41 BCD     1      18.050  15.130  25.820  1.00  0.00            
ATOM     97  H42 BCD     1      16.860  14.190  23.930  1.00  0.00            
ATOM     98  H43 BCD     1      18.690  13.130  23.370  1.00  0.00            
ATOM     99  H44 BCD     1      18.170  16.570  22.570  1.00  0.00            
ATOM    100  H45 BCD     1      17.580  15.510  20.480  1.00  0.00            
ATOM    101  H46 BCD     1      15.330  16.040  22.760  1.00  0.00            
ATOM    102  H47 BCD     1      17.200  18.090  24.070  1.00  0.00            
ATOM    103  H48 BCD     1      14.480  18.480  23.620  1.00  0.00            
ATOM    104  H49 BCD     1      14.310  17.280  24.800  1.00  0.00            
ATOM    105  H50 BCD     1      16.170  18.790  25.770  1.00  0.00            
ATOM    106  C31 BCD     1      22.630  17.270  26.660  1.00  0.00            
ATOM    107  O26 BCD     1      22.460  18.690  26.410  1.00  0.00            
ATOM    108  C32 BCD     1      22.680  16.480  25.420  1.00  0.00            
ATOM    109  O27 BCD     1      23.800  16.990  24.700  1.00  0.00            
ATOM    110  C33 BCD     1      21.420  16.550  24.600  1.00  0.00            
ATOM    111  C34 BCD     1      20.240  16.290  25.550  1.00  0.00            
ATOM    112  C35 BCD     1      20.320  17.040  26.890  1.00  0.00            
ATOM    113  O28 BCD     1      21.570  16.760  27.500  1.00  0.00            
ATOM    114  C36 BCD     1      19.230  16.620  27.810  1.00  0.00            
ATOM    115  O29 BCD     1      19.510  17.050  29.190  1.00  0.00            
ATOM    116  O30 BCD     1      21.310  15.560  23.620  1.00  0.00            
ATOM    117  H51 BCD     1      23.550  17.150  27.230  1.00  0.00            
ATOM    118  H52 BCD     1      22.880  15.490  25.840  1.00  0.00            
ATOM    119  H53 BCD     1      23.690  17.940  24.810  1.00  0.00            
ATOM    120  H54 BCD     1      21.220  17.550  24.200  1.00  0.00            
ATOM    121  H55 BCD     1      20.390  15.310  23.510  1.00  0.00            
ATOM    122  H56 BCD     1      20.220  15.200  25.650  1.00  0.00            
ATOM    123  H57 BCD     1      20.230  18.110  26.640  1.00  0.00            
ATOM    124  H58 BCD     1      18.370  17.170  27.420  1.00  0.00            
ATOM    125  H59 BCD     1      19.080  15.530  27.750  1.00  0.00            
ATOM    126  H60 BCD     1      20.380  16.730  29.430  1.00  0.00            
ATOM    127  C37 BCD     1      23.820  22.400  27.570  1.00  0.00            
ATOM    128  O31 BCD     1      23.280  22.770  26.320  1.00  0.00            
ATOM    129  C38 BCD     1      24.870  21.340  27.380  1.00  0.00            
ATOM    130  O32 BCD     1      25.920  21.930  26.620  1.00  0.00            
ATOM    131  C39 BCD     1      24.340  20.090  26.680  1.00  0.00            
ATOM    132  O33 BCD     1      25.400  19.090  26.510  1.00  0.00            
ATOM    133  C40 BCD     1      23.100  19.560  27.380  1.00  0.00            
ATOM    134  C41 BCD     1      22.120  20.630  27.810  1.00  0.00            
ATOM    135  O34 BCD     1      22.790  21.730  28.360  1.00  0.00            
ATOM    136  C42 BCD     1      21.010  20.170  28.650  1.00  0.00            
ATOM    137  O35 BCD     1      21.430  19.870  29.960  1.00  0.00            
ATOM    138  H61 BCD     1      24.230  23.250  28.110  1.00  0.00            
ATOM    139  H62 BCD     1      25.160  21.020  28.390  1.00  0.00            
ATOM    140  H63 BCD     1      25.500  22.380  25.880  1.00  0.00            
ATOM    141  H64 BCD     1      23.920  20.510  25.760  1.00  0.00            
ATOM    142  H65 BCD     1      26.070  19.400  25.890  1.00  0.00            
ATOM    143  H66 BCD     1      23.400  18.960  28.240  1.00  0.00            
ATOM    144  H67 BCD     1      21.590  20.920  26.890  1.00  0.00            
ATOM    145  H68 BCD     1      20.240  20.950  28.720  1.00  0.00            
ATOM    146  H69 BCD     1      20.430  19.390  28.140  1.00  0.00            
ATOM    147  H70 BCD     1      20.690  19.480  30.440  1.00  0.00            
ATOM    148  C1  AD3     2      16.080  22.720  25.260  1.00  0.00            
ATOM    149  C2  AD3     2      17.160  23.260  26.020  1.00  0.00            
ATOM    150  C3  AD3     2      18.500  22.980  25.720  1.00  0.00            
ATOM    151  C4  AD3     2      18.750  22.090  24.660  1.00  0.00            
ATOM    152  C5  AD3     2      20.090  21.590  24.390  1.00  0.00            
ATOM    153  C6  AD3     2      20.360  20.650  23.300  1.00  0.00            
ATOM    154  C7  AD3     2      19.220  20.090  22.640  1.00  0.00            
ATOM    155  C8  AD3     2      19.360  19.050  21.770  1.00  0.00            
ATOM    156  C9  AD3     2      20.570  18.440  21.460  1.00  0.00            
ATOM    157  C10 AD3     2      21.700  18.990  22.110  1.00  0.00            
ATOM    158  C11 AD3     2      22.920  18.410  21.790  1.00  0.00            
ATOM    159  C12 AD3     2      24.140  18.890  22.310  1.00  0.00            
ATOM    160  C13 AD3     2      24.030  20.010  23.200  1.00  0.00            
ATOM    161  C14 AD3     2      22.780  20.480  23.640  1.00  0.00            
ATOM    162  C15 AD3     2      21.590  20.040  23.060  1.00  0.00            
ATOM    163  C16 AD3     2      17.930  20.580  22.870  1.00  0.00            
ATOM    164  C17 AD3     2      17.690  21.530  23.890  1.00  0.00            
ATOM    165  C18 AD3     2      16.330  21.850  24.220  1.00  0.00            
ATOM    166  H1  AD3     2      15.060  23.050  25.410  1.00  0.00            
ATOM    167  H2  AD3     2      16.940  24.040  26.750  1.00  0.00            
ATOM    168  H3  AD3     2      19.280  23.320  26.400  1.00  0.00            
ATOM    169  H4  AD3     2      20.860  22.060  24.990  1.00  0.00            
ATOM    170  H5  AD3     2      18.520  18.720  21.170  1.00  0.00            
ATOM    171  H6  AD3     2      20.630  17.710  20.650  1.00  0.00            
ATOM    172  H7  AD3     2      22.970  17.610  21.050  1.00  0.00            
ATOM    173  H8  AD3     2      25.090  18.510  21.940  1.00  0.00            
ATOM    174  H9  AD3     2      24.960  20.430  23.560  1.00  0.00            
ATOM    175  H10 AD3     2      22.820  21.440  24.150  1.00  0.00            
ATOM    176  H11 AD3     2      17.090  20.150  22.330  1.00  0.00            
ATOM    177  H12 AD3     2      15.500  21.470  23.620  1.00  0.00            
TER
ENDMDL
MODEL        1
ATOM      1  C1  BCD     1       5.490  28.780  33.480  1.00  0.00            
ATOM      2  O1  BCD     1       5.380  28.020  32.280  1.00  0.00            
ATOM      3  C2  BCD     1       4.400  29.890  33.630  1.00  0.00            
ATOM      4  O2  BCD     1       3.120  29.410  33.660  1.00  0.00            
ATOM      5  C3  BCD     1       4.480  31.000  32.470  1.00  0.00            
ATOM      6  O3  BCD     1       3.510  32.080  32.720  1.00  0.00            
ATOM      7  C4  BCD     1       5.900  31.490  32.370  1.00  0.00            
ATOM      8  C5  BCD     1       6.960  30.380  32.420  1.00  0.00            
ATOM      9  O4  BCD     1       6.790  29.400  33.500  1.00  0.00            
ATOM     10  C6  BCD     1       8.370  30.840  32.560  1.00  0.00            
ATOM     11  O5  BCD     1       8.560  31.480  33.800  1.00  0.00            
ATOM     12  H1  BCD     1       5.460  28.120  34.350  1.00  0.00            
ATOM     13  H2  BCD     1       4.600  30.420  34.570  1.00  0.00            
ATOM     14  H3  BCD     1       2.730  29.970  34.330  1.00  0.00            
ATOM     15  H4  BCD     1       4.180  30.450  31.570  1.00  0.00            
ATOM     16  H5  BCD     1       3.430  32.720  31.990  1.00  0.00            
ATOM     17  H6  BCD     1       6.120  32.100  33.260  1.00  0.00            
ATOM     18  H7  BCD     1       6.800  29.860  31.460  1.00  0.00            
ATOM     19  H8  BCD     1       9.140  30.070  32.430  1.00  0.00            
ATOM     20  H9  BCD     1       8.480  31.560  31.730  1.00  0.00            
ATOM     21  H10 BCD     1       8.660  30.790  34.470  1.00  0.00            
ATOM     22  C7  BCD     1       4.870  23.840  31.480  1.00  0.00            
ATOM     23  O6  BCD     1       4.440  23.880  30.110  1.00  0.00            
ATOM     24  C8  BCD     1       3.900  24.570  32.380  1.00  0.00            
ATOM     25  O7  BCD     1       2.570  24.150  32.130  1.00  0.00            
ATOM     26  C9  BCD     1       3.900  26.080  32.180  1.00  0.00            
ATOM     27  O8  BCD     1       2.910  26.710  33.030  1.00  0.00            
ATOM     28  C10 BCD     1       5.330  26.570  32.420  1.00  0.00            
ATOM     29  C11 BCD     1       6.170  25.870  31.340  1.00  0.00            
ATOM     30  O9  BCD     1       6.140  24.480  31.610  1.00  0.00            
ATOM     31  C12 BCD     1       7.610  26.410  31.360  1.00  0.00            
ATOM     32  O10 BCD     1       8.280  26.320  32.660  1.00  0.00            
ATOM     33  H11 BCD     1       4.990  22.840  31.910  1.00  0.00            
ATOM     34  H12 BCD     1       4.140  24.200  33.380  1.00  0.00            
ATOM     35  H13 BCD     1       1.940  24.850  32.300  1.00  0.00            
ATOM     36  H14 BCD     1       3.610  26.350  31.160  1.00  0.00            
ATOM     37  H15 BCD     1       3.280  27.570  33.230  1.00  0.00            
ATOM     38  H16 BCD     1       5.680  26.170  33.380  1.00  0.00            
ATOM     39  H17 BCD     1       5.740  26.110  30.360  1.00  0.00            
ATOM     40  H18 BCD     1       8.210  25.960  30.560  1.00  0.00            
ATOM     41  H19 BCD     1       7.550  27.460  31.040  1.00  0.00            
ATOM     42  H20 BCD     1       9.000  26.950  32.730  1.00  0.00            
ATOM     43  C13 BCD     1       3.870  21.670  26.710  1.00  0.00            
ATOM     44  O11 BCD     1       3.650  22.960  26.140  1.00  0.00            
ATOM     45  C14 BCD     1       2.830  21.390  27.810  1.00  0.00            
ATOM     46  O12 BCD     1       1.490  21.250  27.250  1.00  0.00            
ATOM     47  C15 BCD     1       2.920  22.470  28.920  1.00  0.00            
ATOM     48  O13 BCD     1       2.130  22.130  30.100  1.00  0.00            
ATOM     49  C16 BCD     1       4.350  22.670  29.330  1.00  0.00            
ATOM     50  C17 BCD     1       5.340  22.770  28.160  1.00  0.00            
ATOM     51  O14 BCD     1       5.140  21.690  27.310  1.00  0.00            
ATOM     52  C18 BCD     1       6.770  22.630  28.650  1.00  0.00            
ATOM     53  O15 BCD     1       7.720  22.980  27.700  1.00  0.00            
ATOM     54  H21 BCD     1       3.870  20.820  26.010  1.00  0.00            
ATOM     55  H22 BCD     1       3.220  20.440  28.210  1.00  0.00            
ATOM     56  H23 BCD     1       1.250  20.320  27.220  1.00  0.00            
ATOM     57  H24 BCD     1       2.480  23.410  28.570  1.00  0.00            
ATOM     58  H25 BCD     1       1.970  23.020  30.430  1.00  0.00            
ATOM     59  H26 BCD     1       4.630  21.860  30.020  1.00  0.00            
ATOM     60  H27 BCD     1       5.300  23.700  27.570  1.00  0.00            
ATOM     61  H28 BCD     1       6.980  23.170  29.580  1.00  0.00            
ATOM     62  H29 BCD     1       6.900  21.600  29.010  1.00  0.00            
ATOM     63  H30 BCD     1       8.240  23.510  28.320  1.00  0.00            
ATOM     64  C19 BCD     1       3.470  25.080  22.820  1.00  0.00            
ATOM     65  O16 BCD     1       4.070  26.060  23.640  1.00  0.00            
ATOM     66  C20 BCD     1       2.110  24.750  23.430  1.00  0.00            
ATOM     67  O17 BCD     1       1.220  25.950  23.370  1.00  0.00            
ATOM     68  C21 BCD     1       2.360  24.220  24.830  1.00  0.00            
ATOM     69  O18 BCD     1       1.170  23.840  25.430  1.00  0.00            
ATOM     70  C22 BCD     1       3.310  23.040  24.810  1.00  0.00            
ATOM     71  C23 BCD     1       4.560  23.380  23.970  1.00  0.00            
ATOM     72  O19 BCD     1       4.340  24.010  22.740  1.00  0.00            
ATOM     73  C24 BCD     1       5.310  22.100  23.600  1.00  0.00            
ATOM     74  O20 BCD     1       6.410  22.430  22.730  1.00  0.00            
ATOM     75  H31 BCD     1       3.190  25.380  21.800  1.00  0.00            
ATOM     76  H32 BCD     1       1.750  23.940  22.790  1.00  0.00            
ATOM     77  H33 BCD     1       1.800  26.720  23.320  1.00  0.00            
ATOM     78  H34 BCD     1       2.840  25.030  25.390  1.00  0.00            
ATOM     79  H35 BCD     1       1.420  23.370  26.230  1.00  0.00            
ATOM     80  H36 BCD     1       2.730  22.200  24.400  1.00  0.00            
ATOM     81  H37 BCD     1       5.170  23.990  24.640  1.00  0.00            
ATOM     82  H38 BCD     1       5.670  21.660  24.540  1.00  0.00            
ATOM     83  H39 BCD     1       4.600  21.370  23.200  1.00  0.00            
ATOM     84  H40 BCD     1       6.010  22.300  21.870  1.00  0.00            
ATOM     85  C25 BCD     1       6.290  29.700  22.870  1.00  0.00            
ATOM     86  O21 BCD     1       6.110  30.290  24.210  1.00  0.00            
ATOM     87  C26 BCD     1       4.850  29.480  22.240  1.00  0.00            
ATOM     88  O22 BCD     1       4.090  30.640  22.330  1.00  0.00            
ATOM     89  C27 BCD     1       4.090  28.380  22.960  1.00  0.00            
ATOM     90  O23 BCD     1       2.800  28.150  22.340  1.00  0.00            
ATOM     91  C28 BCD     1       4.880  27.070  22.960  1.00  0.00            
ATOM     92  C29 BCD     1       6.230  27.270  23.570  1.00  0.00            
ATOM     93  O24 BCD     1       6.900  28.390  22.930  1.00  0.00            
ATOM     94  C30 BCD     1       7.200  26.110  23.360  1.00  0.00            
ATOM     95  O25 BCD     1       7.300  25.780  22.000  1.00  0.00            
ATOM     96  H41 BCD     1       6.910  30.290  22.180  1.00  0.00            
ATOM     97  H42 BCD     1       4.940  29.140  21.200  1.00  0.00            
ATOM     98  H43 BCD     1       3.970  31.010  21.450  1.00  0.00            
ATOM     99  H44 BCD     1       4.000  28.640  24.020  1.00  0.00            
ATOM    100  H45 BCD     1       2.390  29.000  22.170  1.00  0.00            
ATOM    101  H46 BCD     1       4.970  26.750  21.910  1.00  0.00            
ATOM    102  H47 BCD     1       6.190  27.400  24.650  1.00  0.00            
ATOM    103  H48 BCD     1       8.140  26.430  23.820  1.00  0.00            
ATOM    104  H49 BCD     1       6.850  25.230  23.920  1.00  0.00            
ATOM    105  H50 BCD     1       6.980  24.880  21.960  1.00  0.00            
ATOM    106  C31 BCD     1       7.360  33.780  26.110  1.00  0.00            
ATOM    107  O26 BCD     1       6.750  33.270  27.300  1.00  0.00            
ATOM    108  C32 BCD     1       6.260  33.890  25.120  1.00  0.00            
ATOM    109  O27 BCD     1       5.340  34.840  25.670  1.00  0.00            
ATOM    110  C33 BCD     1       5.600  32.480  24.860  1.00  0.00            
ATOM    111  C34 BCD     1       6.600  31.570  24.350  1.00  0.00            
ATOM    112  C35 BCD     1       7.750  31.500  25.390  1.00  0.00            
ATOM    113  O28 BCD     1       8.280  32.810  25.690  1.00  0.00            
ATOM    114  C36 BCD     1       8.920  30.670  24.900  1.00  0.00            
ATOM    115  O29 BCD     1       9.510  31.260  23.720  1.00  0.00            
ATOM    116  O30 BCD     1       4.470  32.640  23.950  1.00  0.00            
ATOM    117  H51 BCD     1       7.840  34.750  26.290  1.00  0.00            
ATOM    118  H52 BCD     1       6.600  34.390  24.210  1.00  0.00            
ATOM    119  H53 BCD     1       5.710  35.720  25.570  1.00  0.00            
ATOM    120  H54 BCD     1       5.240  32.040  25.800  1.00  0.00            
ATOM    121  H55 BCD     1       4.400  31.850  23.400  1.00  0.00            
ATOM    122  H56 BCD     1       7.010  32.000  23.430  1.00  0.00            
ATOM    123  H57 BCD     1       7.470  31.020  26.330  1.00  0.00            
ATOM    124  H58 BCD     1       9.720  30.710  25.650  1.00  0.00            
ATOM    125  H59 BCD     1       8.760  29.610  24.700  1.00  0.00            
ATOM    126  H60 BCD     1      10.280  30.790  23.410  1.00  0.00            
ATOM    127  C37 BCD     1       6.180  33.590  31.270  1.00  0.00            
ATOM    128  O31 BCD     1       5.990  32.160  31.150  1.00  0.00            
ATOM    129  C38 BCD     1       5.120  34.270  30.410  1.00  0.00            
ATOM    130  O32 BCD     1       3.750  34.060  30.860  1.00  0.00            
ATOM    131  C39 BCD     1       5.260  33.790  29.030  1.00  0.00            
ATOM    132  O33 BCD     1       4.200  34.260  28.140  1.00  0.00            
ATOM    133  C40 BCD     1       6.680  34.090  28.490  1.00  0.00            
ATOM    134  C41 BCD     1       7.830  33.550  29.390  1.00  0.00            
ATOM    135  O34 BCD     1       7.460  33.920  30.750  1.00  0.00            
ATOM    136  C42 BCD     1       9.270  33.920  29.140  1.00  0.00            
ATOM    137  O35 BCD     1       9.460  35.270  29.210  1.00  0.00            
ATOM    138  H61 BCD     1       6.260  33.930  32.310  1.00  0.00            
ATOM    139  H62 BCD     1       5.270  35.360  30.350  1.00  0.00            
ATOM    140  H63 BCD     1       3.250  34.770  30.450  1.00  0.00            
ATOM    141  H64 BCD     1       5.010  32.720  29.080  1.00  0.00            
ATOM    142  H65 BCD     1       4.620  34.440  27.300  1.00  0.00            
ATOM    143  H66 BCD     1       6.950  35.140  28.330  1.00  0.00            
ATOM    144  H67 BCD     1       7.660  32.470  29.250  1.00  0.00            
ATOM    145  H68 BCD     1       9.970  33.360  29.780  1.00  0.00            
ATOM    146  H69 BCD     1       9.480  33.700  28.090  1.00  0.00            
ATOM    147  H70 BCD     1       8.870  35.700  29.840  1.00  0.00            
ATOM    148  C1  AD3     2      11.560  29.130  27.250  1.00  0.00            
ATOM    149  C2  AD3     2      11.150  30.100  28.200  1.00  0.00            
ATOM    150  C3  AD3     2       9.850  30.130  28.660  1.00  0.00            
ATOM    151  C4  AD3     2       8.980  29.140  28.260  1.00  0.00            
ATOM    152  C5  AD3     2       7.580  29.190  28.630  1.00  0.00            
ATOM    153  C6  AD3     2       6.690  28.170  28.230  1.00  0.00            
ATOM    154  C7  AD3     2       7.200  27.070  27.490  1.00  0.00            
ATOM    155  C8  AD3     2       6.340  26.070  27.020  1.00  0.00            
ATOM    156  C9  AD3     2       4.970  26.060  27.310  1.00  0.00            
ATOM    157  C10 AD3     2       4.450  27.170  27.980  1.00  0.00            
ATOM    158  C11 AD3     2       3.110  27.150  28.260  1.00  0.00            
ATOM    159  C12 AD3     2       2.510  28.200  28.970  1.00  0.00            
ATOM    160  C13 AD3     2       3.340  29.220  29.490  1.00  0.00            
ATOM    161  C14 AD3     2       4.770  29.280  29.230  1.00  0.00            
ATOM    162  C15 AD3     2       5.300  28.220  28.460  1.00  0.00            
ATOM    163  C16 AD3     2       8.500  27.040  26.960  1.00  0.00            
ATOM    164  C17 AD3     2       9.390  28.060  27.400  1.00  0.00            
ATOM    165  C18 AD3     2      10.700  28.050  26.980  1.00  0.00            
ATOM    166  H1  AD3     2      12.540  29.040  26.810  1.00  0.00            
ATOM    167  H2  AD3     2      11.900  30.810  28.540  1.00  0.00            
ATOM    168  H3  AD3     2       9.550  30.930  29.340  1.00  0.00            
ATOM    169  H4  AD3     2       7.130  30.050  29.110  1.00  0.00            
ATOM    170  H5  AD3     2       6.740  25.240  26.440  1.00  0.00            
ATOM    171  H6  AD3     2       4.300  25.270  27.000  1.00  0.00            
ATOM    172  H7  AD3     2       2.470  26.350  27.910  1.00  0.00            
ATOM    173  H8  AD3     2       1.440  28.290  29.060  1.00  0.00            
ATOM    174  H9  AD3     2       2.820  30.060  29.950  1.00  0.00            
ATOM    175  H10 AD3     2       5.320  30.170  29.510  1.00  0.00            
ATOM    176  H11 AD3     2       8.890  26.220  26.370  1.00  0.00            
ATOM    177  H12 AD3     2      10.950  27.290  26.240  1.00  0.00            
TER
ENDMDL
MODEL        1
ATOM      1  C1  BCD     1      39.300  28.320  18.010  1.00  0.00            
ATOM      2  O1  BCD     1      40.430  27.690  18.700  1.00  0.00            
ATOM      3  C2  BCD     1      39.220  29.850  18.250  1.00  0.00            
ATOM      4  O2  BCD     1      40.350  30.540  17.770  1.00  0.00            
ATOM      5  C3  BCD     1      39.100  30.100  19.790  1.00  0.00            
ATOM      6  O3  BCD     1      38.990  31.500  20.120  1.00  0.00            
ATOM      7  C4  BCD     1      37.930  29.180  20.320  1.00  0.00            
ATOM      8  C5  BCD     1      37.910  27.750  19.810  1.00  0.00            
ATOM      9  O4  BCD     1      38.090  27.780  18.430  1.00  0.00            
ATOM     10  C6  BCD     1      36.640  26.990  20.110  1.00  0.00            
ATOM     11  O5  BCD     1      36.830  25.690  19.560  1.00  0.00            
ATOM     12  H1  BCD     1      39.450  28.160  16.930  1.00  0.00            
ATOM     13  H2  BCD     1      38.270  30.080  17.760  1.00  0.00            
ATOM     14  H3  BCD     1      41.170  30.200  18.150  1.00  0.00            
ATOM     15  H4  BCD     1      40.000  29.710  20.290  1.00  0.00            
ATOM     16  H5  BCD     1      38.700  31.640  21.030  1.00  0.00            
ATOM     17  H6  BCD     1      36.920  29.590  20.210  1.00  0.00            
ATOM     18  H7  BCD     1      38.710  27.200  20.310  1.00  0.00            
ATOM     19  H8  BCD     1      36.530  26.810  21.190  1.00  0.00            
ATOM     20  H9  BCD     1      35.770  27.560  19.750  1.00  0.00            
ATOM     21  H10 BCD     1      37.110  25.110  20.280  1.00  0.00            
ATOM     22  C7  BCD     1      44.450  26.560  17.750  1.00  0.00            
ATOM     23  O6  BCD     1      44.860  25.860  18.910  1.00  0.00            
ATOM     24  C8  BCD     1      44.190  28.000  18.100  1.00  0.00            
ATOM     25  O7  BCD     1      45.310  28.490  18.950  1.00  0.00            
ATOM     26  C9  BCD     1      42.820  28.200  18.860  1.00  0.00            
ATOM     27  O8  BCD     1      42.490  29.590  19.210  1.00  0.00            
ATOM     28  C10 BCD     1      41.760  27.560  18.030  1.00  0.00            
ATOM     29  C11 BCD     1      42.100  26.100  17.800  1.00  0.00            
ATOM     30  O9  BCD     1      43.330  25.960  17.110  1.00  0.00            
ATOM     31  C12 BCD     1      41.120  25.230  17.080  1.00  0.00            
ATOM     32  O10 BCD     1      40.520  25.820  15.910  1.00  0.00            
ATOM     33  H11 BCD     1      45.290  26.560  17.050  1.00  0.00            
ATOM     34  H12 BCD     1      44.150  28.510  17.120  1.00  0.00            
ATOM     35  H13 BCD     1      45.960  27.780  19.050  1.00  0.00            
ATOM     36  H14 BCD     1      42.840  27.600  19.770  1.00  0.00            
ATOM     37  H15 BCD     1      43.220  30.060  19.630  1.00  0.00            
ATOM     38  H16 BCD     1      41.690  28.090  17.070  1.00  0.00            
ATOM     39  H17 BCD     1      42.160  25.620  18.790  1.00  0.00            
ATOM     40  H18 BCD     1      41.560  24.270  16.780  1.00  0.00            
ATOM     41  H19 BCD     1      40.400  24.900  17.850  1.00  0.00            
ATOM     42  H20 BCD     1      41.300  26.110  15.430  1.00  0.00            
ATOM     43  C13 BCD     1      47.500  22.780  19.850  1.00  0.00            
ATOM     44  O11 BCD     1      47.300  22.980  21.220  1.00  0.00            
ATOM     45  C14 BCD     1      48.110  24.030  19.240  1.00  0.00            
ATOM     46  O12 BCD     1      49.280  24.580  19.870  1.00  0.00            
ATOM     47  C15 BCD     1      47.110  25.210  19.170  1.00  0.00            
ATOM     48  O13 BCD     1      47.530  26.430  18.440  1.00  0.00            
ATOM     49  C16 BCD     1      45.770  24.810  18.640  1.00  0.00            
ATOM     50  C17 BCD     1      45.280  23.460  19.140  1.00  0.00            
ATOM     51  O14 BCD     1      46.300  22.460  19.180  1.00  0.00            
ATOM     52  C18 BCD     1      43.980  23.100  18.390  1.00  0.00            
ATOM     53  O15 BCD     1      44.260  22.870  16.970  1.00  0.00            
ATOM     54  H21 BCD     1      48.190  21.950  19.690  1.00  0.00            
ATOM     55  H22 BCD     1      48.360  23.790  18.200  1.00  0.00            
ATOM     56  H23 BCD     1      49.230  24.720  20.820  1.00  0.00            
ATOM     57  H24 BCD     1      46.930  25.550  20.200  1.00  0.00            
ATOM     58  H25 BCD     1      48.320  26.240  17.930  1.00  0.00            
ATOM     59  H26 BCD     1      45.900  24.710  17.550  1.00  0.00            
ATOM     60  H27 BCD     1      45.010  23.730  20.170  1.00  0.00            
ATOM     61  H28 BCD     1      43.610  22.230  18.940  1.00  0.00            
ATOM     62  H29 BCD     1      43.250  23.910  18.570  1.00  0.00            
ATOM     63  H30 BCD     1      44.870  22.130  17.030  1.00  0.00            
ATOM     64  C19 BCD     1      47.880  22.610  25.000  1.00  0.00            
ATOM     65  O16 BCD     1      46.510  23.050  25.020  1.00  0.00            
ATOM     66  C20 BCD     1      48.860  23.610  24.490  1.00  0.00            
ATOM     67  O17 BCD     1      48.790  24.810  25.240  1.00  0.00            
ATOM     68  C21 BCD     1      48.430  23.910  23.070  1.00  0.00            
ATOM     69  O18 BCD     1      49.220  24.900  22.480  1.00  0.00            
ATOM     70  C22 BCD     1      48.270  22.650  22.230  1.00  0.00            
ATOM     71  C23 BCD     1      47.780  21.400  22.960  1.00  0.00            
ATOM     72  O19 BCD     1      48.210  21.420  24.330  1.00  0.00            
ATOM     73  C24 BCD     1      48.250  20.120  22.400  1.00  0.00            
ATOM     74  O20 BCD     1      47.530  19.070  22.920  1.00  0.00            
ATOM     75  H31 BCD     1      48.100  22.360  26.040  1.00  0.00            
ATOM     76  H32 BCD     1      49.870  23.170  24.490  1.00  0.00            
ATOM     77  H33 BCD     1      49.550  25.340  24.990  1.00  0.00            
ATOM     78  H34 BCD     1      47.430  24.340  23.170  1.00  0.00            
ATOM     79  H35 BCD     1      49.070  25.720  22.950  1.00  0.00            
ATOM     80  H36 BCD     1      49.220  22.340  21.780  1.00  0.00            
ATOM     81  H37 BCD     1      46.690  21.490  22.990  1.00  0.00            
ATOM     82  H38 BCD     1      48.070  20.120  21.310  1.00  0.00            
ATOM     83  H39 BCD     1      49.340  20.020  22.510  1.00  0.00            
ATOM     84  H40 BCD     1      48.080  18.280  22.850  1.00  0.00            
ATOM     85  C25 BCD     1      43.480  23.940  27.800  1.00  0.00            
ATOM     86  O21 BCD     1      42.990  25.000  26.930  1.00  0.00            
ATOM     87  C26 BCD     1      44.880  24.300  28.230  1.00  0.00            
ATOM     88  O22 BCD     1      44.850  25.490  28.970  1.00  0.00            
ATOM     89  C27 BCD     1      45.870  24.330  26.990  1.00  0.00            
ATOM     90  O23 BCD     1      47.230  24.680  27.340  1.00  0.00            
ATOM     91  C28 BCD     1      45.760  22.940  26.220  1.00  0.00            
ATOM     92  C29 BCD     1      44.340  22.600  25.930  1.00  0.00            
ATOM     93  O24 BCD     1      43.550  22.680  27.100  1.00  0.00            
ATOM     94  C30 BCD     1      44.150  21.180  25.390  1.00  0.00            
ATOM     95  O25 BCD     1      44.450  20.180  26.370  1.00  0.00            
ATOM     96  H41 BCD     1      42.920  23.860  28.740  1.00  0.00            
ATOM     97  H42 BCD     1      45.230  23.500  28.910  1.00  0.00            
ATOM     98  H43 BCD     1      44.360  26.140  28.440  1.00  0.00            
ATOM     99  H44 BCD     1      45.390  25.090  26.360  1.00  0.00            
ATOM    100  H45 BCD     1      47.790  24.630  26.560  1.00  0.00            
ATOM    101  H46 BCD     1      46.190  22.120  26.800  1.00  0.00            
ATOM    102  H47 BCD     1      43.930  23.290  25.180  1.00  0.00            
ATOM    103  H48 BCD     1      43.160  20.990  24.970  1.00  0.00            
ATOM    104  H49 BCD     1      44.740  21.040  24.480  1.00  0.00            
ATOM    105  H50 BCD     1      43.650  19.840  26.780  1.00  0.00            
ATOM    106  C31 BCD     1      39.950  27.820  27.080  1.00  0.00            
ATOM    107  O26 BCD     1      39.870  27.920  25.600  1.00  0.00            
ATOM    108  C32 BCD     1      41.340  28.200  27.580  1.00  0.00            
ATOM    109  O27 BCD     1      41.610  29.620  27.240  1.00  0.00            
ATOM    110  C33 BCD     1      42.440  27.270  27.100  1.00  0.00            
ATOM    111  C34 BCD     1      42.030  25.870  27.470  1.00  0.00            
ATOM    112  C35 BCD     1      40.620  25.580  26.940  1.00  0.00            
ATOM    113  O28 BCD     1      39.670  26.510  27.400  1.00  0.00            
ATOM    114  C36 BCD     1      40.170  24.240  27.490  1.00  0.00            
ATOM    115  O29 BCD     1      40.200  24.210  28.880  1.00  0.00            
ATOM    116  O30 BCD     1      43.770  27.650  27.690  1.00  0.00            
ATOM    117  H51 BCD     1      39.210  28.420  27.610  1.00  0.00            
ATOM    118  H52 BCD     1      41.370  28.080  28.670  1.00  0.00            
ATOM    119  H53 BCD     1      42.250  30.090  27.780  1.00  0.00            
ATOM    120  H54 BCD     1      42.480  27.400  26.010  1.00  0.00            
ATOM    121  H55 BCD     1      44.060  28.500  27.360  1.00  0.00            
ATOM    122  H56 BCD     1      42.000  25.770  28.560  1.00  0.00            
ATOM    123  H57 BCD     1      40.680  25.480  25.850  1.00  0.00            
ATOM    124  H58 BCD     1      39.130  24.060  27.190  1.00  0.00            
ATOM    125  H59 BCD     1      40.750  23.390  27.120  1.00  0.00            
ATOM    126  H60 BCD     1      39.970  23.290  29.020  1.00  0.00            
ATOM    127  C37 BCD     1      37.340  29.360  22.650  1.00  0.00            
ATOM    128  O31 BCD     1      38.320  29.130  21.670  1.00  0.00            
ATOM    129  C38 BCD     1      37.970  30.390  23.600  1.00  0.00            
ATOM    130  O32 BCD     1      38.330  31.640  22.970  1.00  0.00            
ATOM    131  C39 BCD     1      39.210  29.750  24.290  1.00  0.00            
ATOM    132  O33 BCD     1      39.790  30.700  25.100  1.00  0.00            
ATOM    133  C40 BCD     1      38.710  28.520  25.010  1.00  0.00            
ATOM    134  C41 BCD     1      38.090  27.540  23.960  1.00  0.00            
ATOM    135  O34 BCD     1      36.960  28.090  23.240  1.00  0.00            
ATOM    136  C42 BCD     1      37.630  26.290  24.650  1.00  0.00            
ATOM    137  O35 BCD     1      36.760  26.470  25.800  1.00  0.00            
ATOM    138  H61 BCD     1      36.410  29.730  22.190  1.00  0.00            
ATOM    139  H62 BCD     1      37.230  30.620  24.370  1.00  0.00            
ATOM    140  H63 BCD     1      39.030  31.950  23.550  1.00  0.00            
ATOM    141  H64 BCD     1      39.900  29.400  23.510  1.00  0.00            
ATOM    142  H65 BCD     1      40.370  30.340  25.780  1.00  0.00            
ATOM    143  H66 BCD     1      37.940  28.810  25.740  1.00  0.00            
ATOM    144  H67 BCD     1      38.880  27.260  23.250  1.00  0.00            
ATOM    145  H68 BCD     1      37.210  25.620  23.890  1.00  0.00            
ATOM    146  H69 BCD     1      38.580  25.770  24.830  1.00  0.00            
ATOM    147  H70 BCD     1      36.560  25.580  26.110  1.00  0.00            
ATOM    148  C1  AD3     2      -1.570  22.260  20.740  1.00  0.00            
ATOM    149  C2  AD3     2      -0.420  21.790  21.320  1.00  0.00            
ATOM    150  C3  AD3     2       0.430  22.660  21.960  1.00  0.00            
ATOM    151  C4  AD3     2       0.090  24.030  22.030  1.00  0.00            
ATOM    152  C5  AD3     2       0.870  24.950  22.730  1.00  0.00            
ATOM    153  C6  AD3     2       0.510  26.280  22.900  1.00  0.00            
ATOM    154  C7  AD3     2      -0.610  26.820  22.220  1.00  0.00            
ATOM    155  C8  AD3     2      -1.080  28.150  22.350  1.00  0.00            
ATOM    156  C9  AD3     2      -0.390  28.940  23.250  1.00  0.00            
ATOM    157  C10 AD3     2       0.750  28.530  23.920  1.00  0.00            
ATOM    158  C11 AD3     2       1.440  29.500  24.710  1.00  0.00            
ATOM    159  C12 AD3     2       2.650  29.200  25.270  1.00  0.00            
ATOM    160  C13 AD3     2       3.180  27.920  25.030  1.00  0.00            
ATOM    161  C14 AD3     2       2.500  26.890  24.310  1.00  0.00            
ATOM    162  C15 AD3     2       1.270  27.200  23.700  1.00  0.00            
ATOM    163  C16 AD3     2      -1.420  25.930  21.480  1.00  0.00            
ATOM    164  C17 AD3     2      -1.070  24.540  21.420  1.00  0.00            
ATOM    165  C18 AD3     2      -1.900  23.620  20.750  1.00  0.00            
ATOM    166  H1  AD3     2      -2.130  21.570  20.120  1.00  0.00            
ATOM    167  H2  AD3     2      -0.100  20.760  21.180  1.00  0.00            
ATOM    168  H3  AD3     2       1.430  22.370  22.270  1.00  0.00            
ATOM    169  H4  AD3     2       1.750  24.590  23.270  1.00  0.00            
ATOM    170  H5  AD3     2      -2.020  28.510  21.940  1.00  0.00            
ATOM    171  H6  AD3     2      -0.740  29.950  23.420  1.00  0.00            
ATOM    172  H7  AD3     2       1.070  30.500  24.890  1.00  0.00            
ATOM    173  H8  AD3     2       3.160  29.990  25.830  1.00  0.00            
ATOM    174  H9  AD3     2       4.170  27.700  25.420  1.00  0.00            
ATOM    175  H10 AD3     2       3.020  25.930  24.290  1.00  0.00            
ATOM    176  H11 AD3     2      -2.290  26.310  20.940  1.00  0.00            
ATOM    177  H12 AD3     2      -2.840  23.950  20.320  1.00  0.00            
TER
ENDMDL
MODEL        1
ATOM      1  C1  BCD     1      32.410  39.580  23.300  1.00  0.00            
ATOM      2  O1  BCD     1      32.310  38.300  23.890  1.00  0.00            
ATOM      3  C2  BCD     1      32.210  40.760  24.340  1.00  0.00            
ATOM      4  O2  BCD     1      33.310  40.610  25.260  1.00  0.00            
ATOM      5  C3  BCD     1      30.830  40.570  24.970  1.00  0.00            
ATOM      6  O3  BCD     1      30.550  41.750  25.720  1.00  0.00            
ATOM      7  C4  BCD     1      29.700  40.320  23.950  1.00  0.00            
ATOM      8  C5  BCD     1      30.090  39.420  22.770  1.00  0.00            
ATOM      9  O4  BCD     1      31.410  39.770  22.340  1.00  0.00            
ATOM     10  C6  BCD     1      29.200  39.660  21.530  1.00  0.00            
ATOM     11  O5  BCD     1      29.480  38.680  20.530  1.00  0.00            
ATOM     12  H1  BCD     1      33.410  39.650  22.860  1.00  0.00            
ATOM     13  H2  BCD     1      32.250  41.690  23.750  1.00  0.00            
ATOM     14  H3  BCD     1      33.210  41.340  25.890  1.00  0.00            
ATOM     15  H4  BCD     1      30.980  39.780  25.720  1.00  0.00            
ATOM     16  H5  BCD     1      29.610  41.740  25.940  1.00  0.00            
ATOM     17  H6  BCD     1      29.400  41.340  23.670  1.00  0.00            
ATOM     18  H7  BCD     1      30.080  38.370  23.090  1.00  0.00            
ATOM     19  H8  BCD     1      28.140  39.550  21.800  1.00  0.00            
ATOM     20  H9  BCD     1      29.350  40.670  21.130  1.00  0.00            
ATOM     21  H10 BCD     1      30.290  38.900  20.050  1.00  0.00            
ATOM     22  C7  BCD     1      34.110  34.660  24.150  1.00  0.00            
ATOM     23  O6  BCD     1      33.230  34.420  25.230  1.00  0.00            
ATOM     24  C8  BCD     1      34.970  35.850  24.550  1.00  0.00            
ATOM     25  O7  BCD     1      35.790  35.620  25.700  1.00  0.00            
ATOM     26  C9  BCD     1      34.050  37.050  24.860  1.00  0.00            
ATOM     27  O8  BCD     1      34.670  38.260  25.270  1.00  0.00            
ATOM     28  C10 BCD     1      33.300  37.410  23.550  1.00  0.00            
ATOM     29  C11 BCD     1      32.540  36.190  23.040  1.00  0.00            
ATOM     30  O9  BCD     1      33.370  35.050  22.930  1.00  0.00            
ATOM     31  C12 BCD     1      32.020  36.290  21.630  1.00  0.00            
ATOM     32  O10 BCD     1      33.040  36.510  20.620  1.00  0.00            
ATOM     33  H11 BCD     1      34.680  33.740  23.940  1.00  0.00            
ATOM     34  H12 BCD     1      35.650  36.190  23.750  1.00  0.00            
ATOM     35  H13 BCD     1      35.160  35.550  26.420  1.00  0.00            
ATOM     36  H14 BCD     1      33.360  36.720  25.640  1.00  0.00            
ATOM     37  H15 BCD     1      33.920  38.860  25.320  1.00  0.00            
ATOM     38  H16 BCD     1      34.070  37.840  22.900  1.00  0.00            
ATOM     39  H17 BCD     1      31.730  35.940  23.730  1.00  0.00            
ATOM     40  H18 BCD     1      31.420  35.400  21.390  1.00  0.00            
ATOM     41  H19 BCD     1      31.330  37.140  21.730  1.00  0.00            
ATOM     42  H20 BCD     1      32.900  35.790  20.000  1.00  0.00            
ATOM     43  C13 BCD     1      32.690  31.220  28.070  1.00  0.00            
ATOM     44  O11 BCD     1      31.320  31.570  28.440  1.00  0.00            
ATOM     45  C14 BCD     1      33.630  32.350  28.490  1.00  0.00            
ATOM     46  O12 BCD     1      33.490  32.530  29.890  1.00  0.00            
ATOM     47  C15 BCD     1      33.390  33.580  27.520  1.00  0.00            
ATOM     48  O13 BCD     1      34.230  34.740  27.820  1.00  0.00            
ATOM     49  C16 BCD     1      33.510  33.210  26.000  1.00  0.00            
ATOM     50  C17 BCD     1      32.550  32.030  25.790  1.00  0.00            
ATOM     51  O14 BCD     1      32.820  30.930  26.630  1.00  0.00            
ATOM     52  C18 BCD     1      32.530  31.650  24.310  1.00  0.00            
ATOM     53  O15 BCD     1      33.730  31.120  23.900  1.00  0.00            
ATOM     54  H21 BCD     1      32.950  30.310  28.620  1.00  0.00            
ATOM     55  H22 BCD     1      34.650  32.010  28.260  1.00  0.00            
ATOM     56  H23 BCD     1      34.340  32.790  30.250  1.00  0.00            
ATOM     57  H24 BCD     1      32.320  33.820  27.620  1.00  0.00            
ATOM     58  H25 BCD     1      34.010  35.180  28.640  1.00  0.00            
ATOM     59  H26 BCD     1      34.580  32.980  25.950  1.00  0.00            
ATOM     60  H27 BCD     1      31.540  32.350  26.070  1.00  0.00            
ATOM     61  H28 BCD     1      31.720  30.930  24.150  1.00  0.00            
ATOM     62  H29 BCD     1      32.340  32.580  23.750  1.00  0.00            
ATOM     63  H30 BCD     1      33.670  30.220  24.210  1.00  0.00            
ATOM     64  C19 BCD     1      28.380  29.670  30.590  1.00  0.00            
ATOM     65  O16 BCD     1      27.990  30.930  31.120  1.00  0.00            
ATOM     66  C20 BCD     1      29.800  29.310  31.020  1.00  0.00            
ATOM     67  O17 BCD     1      29.900  29.230  32.460  1.00  0.00            
ATOM     68  C21 BCD     1      30.800  30.380  30.460  1.00  0.00            
ATOM     69  O18 BCD     1      32.120  30.000  30.760  1.00  0.00            
ATOM     70  C22 BCD     1      30.590  30.530  28.940  1.00  0.00            
ATOM     71  C23 BCD     1      29.110  30.720  28.520  1.00  0.00            
ATOM     72  O19 BCD     1      28.280  29.790  29.170  1.00  0.00            
ATOM     73  C24 BCD     1      28.970  30.540  26.970  1.00  0.00            
ATOM     74  O20 BCD     1      29.490  29.330  26.510  1.00  0.00            
ATOM     75  H31 BCD     1      27.620  28.980  30.970  1.00  0.00            
ATOM     76  H32 BCD     1      30.070  28.360  30.560  1.00  0.00            
ATOM     77  H33 BCD     1      29.870  30.120  32.820  1.00  0.00            
ATOM     78  H34 BCD     1      30.520  31.340  30.910  1.00  0.00            
ATOM     79  H35 BCD     1      32.590  30.830  30.770  1.00  0.00            
ATOM     80  H36 BCD     1      30.870  29.570  28.480  1.00  0.00            
ATOM     81  H37 BCD     1      28.790  31.750  28.750  1.00  0.00            
ATOM     82  H38 BCD     1      27.890  30.570  26.770  1.00  0.00            
ATOM     83  H39 BCD     1      29.370  31.460  26.520  1.00  0.00            
ATOM     84  H40 BCD     1      29.210  29.360  25.590  1.00  0.00            
ATOM     85  C25 BCD     1      24.610  33.350  31.080  1.00  0.00            
ATOM     86  O21 BCD     1      25.370  34.160  30.260  1.00  0.00            
ATOM     87  C26 BCD     1      25.300  33.160  32.370  1.00  0.00            
ATOM     88  O22 BCD     1      25.250  34.430  33.020  1.00  0.00            
ATOM     89  C27 BCD     1      26.660  32.620  32.270  1.00  0.00            
ATOM     90  O23 BCD     1      27.200  32.460  33.560  1.00  0.00            
ATOM     91  C28 BCD     1      26.680  31.290  31.600  1.00  0.00            
ATOM     92  C29 BCD     1      25.660  31.240  30.380  1.00  0.00            
ATOM     93  O24 BCD     1      24.450  31.980  30.610  1.00  0.00            
ATOM     94  C30 BCD     1      25.250  29.800  29.980  1.00  0.00            
ATOM     95  O25 BCD     1      24.470  29.090  31.000  1.00  0.00            
ATOM     96  H41 BCD     1      23.590  33.740  31.170  1.00  0.00            
ATOM     97  H42 BCD     1      24.680  32.420  32.890  1.00  0.00            
ATOM     98  H43 BCD     1      25.520  35.080  32.370  1.00  0.00            
ATOM     99  H44 BCD     1      27.150  33.430  31.710  1.00  0.00            
ATOM    100  H45 BCD     1      28.140  32.510  33.380  1.00  0.00            
ATOM    101  H46 BCD     1      26.390  30.570  32.370  1.00  0.00            
ATOM    102  H47 BCD     1      26.220  31.640  29.530  1.00  0.00            
ATOM    103  H48 BCD     1      24.620  29.920  29.090  1.00  0.00            
ATOM    104  H49 BCD     1      26.110  29.200  29.660  1.00  0.00            
ATOM    105  H50 BCD     1      24.540  28.150  30.780  1.00  0.00            
ATOM    106  C31 BCD     1      24.570  37.920  28.480  1.00  0.00            
ATOM    107  O26 BCD     1      25.680  37.900  27.630  1.00  0.00            
ATOM    108  C32 BCD     1      25.000  37.850  29.960  1.00  0.00            
ATOM    109  O27 BCD     1      25.820  39.020  30.320  1.00  0.00            
ATOM    110  C33 BCD     1      25.750  36.560  30.200  1.00  0.00            
ATOM    111  C34 BCD     1      24.820  35.410  29.930  1.00  0.00            
ATOM    112  C35 BCD     1      24.390  35.500  28.440  1.00  0.00            
ATOM    113  O28 BCD     1      23.680  36.760  28.230  1.00  0.00            
ATOM    114  C36 BCD     1      23.440  34.370  28.030  1.00  0.00            
ATOM    115  O29 BCD     1      22.290  34.190  28.820  1.00  0.00            
ATOM    116  O30 BCD     1      26.240  36.360  31.520  1.00  0.00            
ATOM    117  H51 BCD     1      23.980  38.820  28.300  1.00  0.00            
ATOM    118  H52 BCD     1      24.150  37.700  30.640  1.00  0.00            
ATOM    119  H53 BCD     1      25.790  39.050  31.280  1.00  0.00            
ATOM    120  H54 BCD     1      26.620  36.540  29.530  1.00  0.00            
ATOM    121  H55 BCD     1      26.980  36.930  31.720  1.00  0.00            
ATOM    122  H56 BCD     1      23.890  35.480  30.500  1.00  0.00            
ATOM    123  H57 BCD     1      25.270  35.390  27.780  1.00  0.00            
ATOM    124  H58 BCD     1      23.140  34.280  26.980  1.00  0.00            
ATOM    125  H59 BCD     1      24.080  33.520  28.300  1.00  0.00            
ATOM    126  H60 BCD     1      22.170  33.250  28.980  1.00  0.00            
ATOM    127  C37 BCD     1      27.360  40.060  24.500  1.00  0.00            
ATOM    128  O31 BCD     1      28.690  39.610  24.660  1.00  0.00            
ATOM    129  C38 BCD     1      26.820  40.870  25.690  1.00  0.00            
ATOM    130  O32 BCD     1      27.820  41.820  26.060  1.00  0.00            
ATOM    131  C39 BCD     1      26.600  39.930  26.880  1.00  0.00            
ATOM    132  O33 BCD     1      26.150  40.680  28.070  1.00  0.00            
ATOM    133  C40 BCD     1      25.650  38.780  26.560  1.00  0.00            
ATOM    134  C41 BCD     1      26.150  38.140  25.290  1.00  0.00            
ATOM    135  O34 BCD     1      26.330  39.070  24.250  1.00  0.00            
ATOM    136  C42 BCD     1      25.080  37.090  24.850  1.00  0.00            
ATOM    137  O35 BCD     1      24.130  37.830  24.050  1.00  0.00            
ATOM    138  H61 BCD     1      27.290  40.680  23.600  1.00  0.00            
ATOM    139  H62 BCD     1      25.870  41.340  25.410  1.00  0.00            
ATOM    140  H63 BCD     1      27.300  42.330  26.690  1.00  0.00            
ATOM    141  H64 BCD     1      27.610  39.530  27.060  1.00  0.00            
ATOM    142  H65 BCD     1      26.260  40.100  28.820  1.00  0.00            
ATOM    143  H66 BCD     1      24.640  39.190  26.420  1.00  0.00            
ATOM    144  H67 BCD     1      27.090  37.590  25.450  1.00  0.00            
ATOM    145  H68 BCD     1      25.550  36.330  24.210  1.00  0.00            
ATOM    146  H69 BCD     1      24.620  36.610  25.720  1.00  0.00            
ATOM    147  H70 BCD     1      24.270  38.770  24.190  1.00  0.00            
ATOM    148  C1  AD3     2      26.400  33.430  22.670  1.00  0.00            
ATOM    149  C2  AD3     2      27.110  34.580  22.100  1.00  0.00            
ATOM    150  C3  AD3     2      27.930  35.400  22.940  1.00  0.00            
ATOM    151  C4  AD3     2      27.980  35.030  24.300  1.00  0.00            
ATOM    152  C5  AD3     2      28.800  35.760  25.110  1.00  0.00            
ATOM    153  C6  AD3     2      28.800  35.580  26.570  1.00  0.00            
ATOM    154  C7  AD3     2      27.980  34.620  27.070  1.00  0.00            
ATOM    155  C8  AD3     2      27.840  34.500  28.460  1.00  0.00            
ATOM    156  C9  AD3     2      28.670  35.200  29.390  1.00  0.00            
ATOM    157  C10 AD3     2      29.640  36.070  28.840  1.00  0.00            
ATOM    158  C11 AD3     2      30.480  36.740  29.730  1.00  0.00            
ATOM    159  C12 AD3     2      31.310  37.750  29.240  1.00  0.00            
ATOM    160  C13 AD3     2      31.340  38.070  27.880  1.00  0.00            
ATOM    161  C14 AD3     2      30.570  37.250  27.010  1.00  0.00            
ATOM    162  C15 AD3     2      29.630  36.300  27.450  1.00  0.00            
ATOM    163  C16 AD3     2      27.170  33.810  26.270  1.00  0.00            
ATOM    164  C17 AD3     2      27.210  33.970  24.890  1.00  0.00            
ATOM    165  C18 AD3     2      26.340  33.240  24.070  1.00  0.00            
ATOM    166  H1  AD3     2      25.820  32.860  21.940  1.00  0.00            
ATOM    167  H2  AD3     2      27.130  34.810  21.040  1.00  0.00            
ATOM    168  H3  AD3     2      28.580  36.220  22.640  1.00  0.00            
ATOM    169  H4  AD3     2      29.400  36.480  24.570  1.00  0.00            
ATOM    170  H5  AD3     2      27.230  33.700  28.860  1.00  0.00            
ATOM    171  H6  AD3     2      28.580  35.060  30.460  1.00  0.00            
ATOM    172  H7  AD3     2      30.410  36.560  30.800  1.00  0.00            
ATOM    173  H8  AD3     2      31.970  38.210  29.970  1.00  0.00            
ATOM    174  H9  AD3     2      32.170  38.660  27.510  1.00  0.00            
ATOM    175  H10 AD3     2      30.740  37.330  25.940  1.00  0.00            
ATOM    176  H11 AD3     2      26.410  33.120  26.610  1.00  0.00            
ATOM    177  H12 AD3     2      25.650  32.510  24.500  1.00  0.00            
TER
ENDMDL
MODEL        1
ATOM      1  C1  BCD     1      24.900  28.920  24.490  1.00  0.00            
ATOM      2  O1  BCD     1      24.290  28.010  23.580  1.00  0.00            
ATOM      3  C2  BCD     1      26.350  28.390  24.750  1.00  0.00            
ATOM      4  O2  BCD     1      26.960  27.990  23.500  1.00  0.00            
ATOM      5  C3  BCD     1      26.360  27.230  25.700  1.00  0.00            
ATOM      6  O3  BCD     1      27.780  26.990  26.090  1.00  0.00            
ATOM      7  C4  BCD     1      25.410  27.330  26.870  1.00  0.00            
ATOM      8  C5  BCD     1      24.010  27.830  26.470  1.00  0.00            
ATOM      9  O4  BCD     1      24.090  29.010  25.660  1.00  0.00            
ATOM     10  C6  BCD     1      23.090  27.910  27.740  1.00  0.00            
ATOM     11  O5  BCD     1      21.750  28.170  27.390  1.00  0.00            
ATOM     12  H1  BCD     1      24.950  29.910  24.020  1.00  0.00            
ATOM     13  H2  BCD     1      26.880  29.190  25.270  1.00  0.00            
ATOM     14  H3  BCD     1      27.560  27.300  23.790  1.00  0.00            
ATOM     15  H4  BCD     1      26.010  26.340  25.160  1.00  0.00            
ATOM     16  H5  BCD     1      27.730  26.320  26.790  1.00  0.00            
ATOM     17  H6  BCD     1      25.970  28.020  27.520  1.00  0.00            
ATOM     18  H7  BCD     1      23.610  26.970  25.920  1.00  0.00            
ATOM     19  H8  BCD     1      23.020  27.020  28.370  1.00  0.00            
ATOM     20  H9  BCD     1      23.510  28.660  28.430  1.00  0.00            
ATOM     21  H10 BCD     1      21.890  28.770  26.650  1.00  0.00            
ATOM     22  C7  BCD     1      21.790  27.270  20.670  1.00  0.00            
ATOM     23  O6  BCD     1      21.560  26.080  21.480  1.00  0.00            
ATOM     24  C8  BCD     1      23.240  27.450  20.220  1.00  0.00            
ATOM     25  O7  BCD     1      23.510  26.410  19.260  1.00  0.00            
ATOM     26  C9  BCD     1      24.190  27.400  21.400  1.00  0.00            
ATOM     27  O8  BCD     1      25.540  27.660  21.090  1.00  0.00            
ATOM     28  C10 BCD     1      23.700  28.510  22.400  1.00  0.00            
ATOM     29  C11 BCD     1      22.220  28.470  22.570  1.00  0.00            
ATOM     30  O9  BCD     1      21.430  28.420  21.450  1.00  0.00            
ATOM     31  C12 BCD     1      21.790  29.680  23.370  1.00  0.00            
ATOM     32  O10 BCD     1      20.490  29.570  23.940  1.00  0.00            
ATOM     33  H11 BCD     1      21.160  27.220  19.780  1.00  0.00            
ATOM     34  H12 BCD     1      23.410  28.430  19.760  1.00  0.00            
ATOM     35  H13 BCD     1      24.450  26.330  19.070  1.00  0.00            
ATOM     36  H14 BCD     1      24.170  26.400  21.870  1.00  0.00            
ATOM     37  H15 BCD     1      26.100  27.720  21.860  1.00  0.00            
ATOM     38  H16 BCD     1      24.120  29.460  22.040  1.00  0.00            
ATOM     39  H17 BCD     1      21.920  27.580  23.130  1.00  0.00            
ATOM     40  H18 BCD     1      22.530  29.770  24.180  1.00  0.00            
ATOM     41  H19 BCD     1      21.970  30.510  22.680  1.00  0.00            
ATOM     42  H20 BCD     1      20.580  29.930  24.830  1.00  0.00            
ATOM     43  C13 BCD     1      18.800  22.980  21.150  1.00  0.00            
ATOM     44  O11 BCD     1      19.490  21.970  21.930  1.00  0.00            
ATOM     45  C14 BCD     1      19.590  23.390  19.940  1.00  0.00            
ATOM     46  O12 BCD     1      19.980  22.180  19.280  1.00  0.00            
ATOM     47  C15 BCD     1      20.750  24.300  20.170  1.00  0.00            
ATOM     48  O13 BCD     1      21.150  24.760  18.860  1.00  0.00            
ATOM     49  C16 BCD     1      20.360  25.420  21.080  1.00  0.00            
ATOM     50  C17 BCD     1      19.500  24.940  22.280  1.00  0.00            
ATOM     51  O14 BCD     1      18.390  24.100  21.940  1.00  0.00            
ATOM     52  C18 BCD     1      19.000  26.140  23.100  1.00  0.00            
ATOM     53  O15 BCD     1      18.180  26.910  22.280  1.00  0.00            
ATOM     54  H21 BCD     1      17.890  22.470  20.820  1.00  0.00            
ATOM     55  H22 BCD     1      18.860  23.950  19.330  1.00  0.00            
ATOM     56  H23 BCD     1      20.390  22.580  18.510  1.00  0.00            
ATOM     57  H24 BCD     1      21.540  23.720  20.660  1.00  0.00            
ATOM     58  H25 BCD     1      21.920  25.310  19.020  1.00  0.00            
ATOM     59  H26 BCD     1      19.850  26.160  20.460  1.00  0.00            
ATOM     60  H27 BCD     1      20.100  24.290  22.950  1.00  0.00            
ATOM     61  H28 BCD     1      18.430  25.760  23.960  1.00  0.00            
ATOM     62  H29 BCD     1      19.810  26.750  23.530  1.00  0.00            
ATOM     63  H30 BCD     1      17.610  26.290  21.820  1.00  0.00            
ATOM     64  C19 BCD     1      18.540  18.220  23.600  1.00  0.00            
ATOM     65  O16 BCD     1      19.830  17.910  24.000  1.00  0.00            
ATOM     66  C20 BCD     1      18.370  18.410  22.120  1.00  0.00            
ATOM     67  O17 BCD     1      18.570  17.230  21.370  1.00  0.00            
ATOM     68  C21 BCD     1      19.190  19.600  21.610  1.00  0.00            
ATOM     69  O18 BCD     1      18.950  19.830  20.180  1.00  0.00            
ATOM     70  C22 BCD     1      18.750  20.870  22.340  1.00  0.00            
ATOM     71  C23 BCD     1      18.830  20.680  23.800  1.00  0.00            
ATOM     72  O19 BCD     1      18.170  19.420  24.240  1.00  0.00            
ATOM     73  C24 BCD     1      18.250  21.850  24.640  1.00  0.00            
ATOM     74  O20 BCD     1      16.860  22.140  24.540  1.00  0.00            
ATOM     75  H31 BCD     1      17.770  17.470  23.800  1.00  0.00            
ATOM     76  H32 BCD     1      17.340  18.740  21.920  1.00  0.00            
ATOM     77  H33 BCD     1      19.480  17.050  21.610  1.00  0.00            
ATOM     78  H34 BCD     1      20.240  19.360  21.800  1.00  0.00            
ATOM     79  H35 BCD     1      19.220  20.700  19.870  1.00  0.00            
ATOM     80  H36 BCD     1      17.700  21.020  22.050  1.00  0.00            
ATOM     81  H37 BCD     1      19.890  20.560  24.050  1.00  0.00            
ATOM     82  H38 BCD     1      18.660  21.630  25.630  1.00  0.00            
ATOM     83  H39 BCD     1      18.790  22.730  24.290  1.00  0.00            
ATOM     84  H40 BCD     1      16.630  22.890  25.090  1.00  0.00            
ATOM     85  C25 BCD     1      21.800  16.950  27.330  1.00  0.00            
ATOM     86  O21 BCD     1      22.420  18.180  27.020  1.00  0.00            
ATOM     87  C26 BCD     1      22.010  15.910  26.290  1.00  0.00            
ATOM     88  O22 BCD     1      23.370  15.510  26.320  1.00  0.00            
ATOM     89  C27 BCD     1      21.470  16.450  24.970  1.00  0.00            
ATOM     90  O23 BCD     1      21.530  15.350  23.990  1.00  0.00            
ATOM     91  C28 BCD     1      19.990  16.940  25.050  1.00  0.00            
ATOM     92  C29 BCD     1      19.670  17.690  26.390  1.00  0.00            
ATOM     93  O24 BCD     1      20.340  17.070  27.510  1.00  0.00            
ATOM     94  C30 BCD     1      18.220  17.680  26.810  1.00  0.00            
ATOM     95  O25 BCD     1      17.860  18.410  27.970  1.00  0.00            
ATOM     96  H41 BCD     1      22.200  16.700  28.310  1.00  0.00            
ATOM     97  H42 BCD     1      21.380  15.030  26.480  1.00  0.00            
ATOM     98  H43 BCD     1      23.280  14.650  25.900  1.00  0.00            
ATOM     99  H44 BCD     1      22.050  17.310  24.600  1.00  0.00            
ATOM    100  H45 BCD     1      21.740  15.840  23.190  1.00  0.00            
ATOM    101  H46 BCD     1      19.300  16.090  24.990  1.00  0.00            
ATOM    102  H47 BCD     1      20.020  18.730  26.430  1.00  0.00            
ATOM    103  H48 BCD     1      17.540  17.950  25.990  1.00  0.00            
ATOM    104  H49 BCD     1      17.950  16.620  26.930  1.00  0.00            
ATOM    105  H50 BCD     1      17.120  18.980  27.750  1.00  0.00            
ATOM    106  C31 BCD     1      25.290  20.620  29.010  1.00  0.00            
ATOM    107  O26 BCD     1      24.900  21.890  28.500  1.00  0.00            
ATOM    108  C32 BCD     1      25.760  19.720  27.900  1.00  0.00            
ATOM    109  O27 BCD     1      26.950  20.350  27.270  1.00  0.00            
ATOM    110  C33 BCD     1      24.640  19.260  26.990  1.00  0.00            
ATOM    111  C34 BCD     1      23.590  18.580  27.850  1.00  0.00            
ATOM    112  C35 BCD     1      23.070  19.440  28.940  1.00  0.00            
ATOM    113  O28 BCD     1      24.190  20.010  29.730  1.00  0.00            
ATOM    114  C36 BCD     1      22.110  18.740  29.940  1.00  0.00            
ATOM    115  O29 BCD     1      21.860  19.630  30.920  1.00  0.00            
ATOM    116  O30 BCD     1      25.320  18.450  26.040  1.00  0.00            
ATOM    117  H51 BCD     1      26.120  20.740  29.710  1.00  0.00            
ATOM    118  H52 BCD     1      26.070  18.800  28.410  1.00  0.00            
ATOM    119  H53 BCD     1      26.570  20.750  26.490  1.00  0.00            
ATOM    120  H54 BCD     1      24.180  20.090  26.440  1.00  0.00            
ATOM    121  H55 BCD     1      24.810  18.330  25.230  1.00  0.00            
ATOM    122  H56 BCD     1      23.910  17.630  28.300  1.00  0.00            
ATOM    123  H57 BCD     1      22.550  20.310  28.530  1.00  0.00            
ATOM    124  H58 BCD     1      21.180  18.700  29.370  1.00  0.00            
ATOM    125  H59 BCD     1      22.360  17.710  30.230  1.00  0.00            
ATOM    126  H60 BCD     1      22.540  20.310  30.830  1.00  0.00            
ATOM    127  C37 BCD     1      25.830  25.830  28.850  1.00  0.00            
ATOM    128  O31 BCD     1      25.310  26.020  27.470  1.00  0.00            
ATOM    129  C38 BCD     1      27.060  24.920  28.900  1.00  0.00            
ATOM    130  O32 BCD     1      28.180  25.400  28.220  1.00  0.00            
ATOM    131  C39 BCD     1      26.660  23.510  28.370  1.00  0.00            
ATOM    132  O33 BCD     1      27.770  22.670  28.520  1.00  0.00            
ATOM    133  C40 BCD     1      25.450  22.990  29.160  1.00  0.00            
ATOM    134  C41 BCD     1      24.290  24.000  29.230  1.00  0.00            
ATOM    135  O34 BCD     1      24.770  25.250  29.680  1.00  0.00            
ATOM    136  C42 BCD     1      23.140  23.560  30.060  1.00  0.00            
ATOM    137  O35 BCD     1      23.630  23.360  31.440  1.00  0.00            
ATOM    138  H61 BCD     1      26.080  26.750  29.400  1.00  0.00            
ATOM    139  H62 BCD     1      27.350  24.850  29.960  1.00  0.00            
ATOM    140  H63 BCD     1      28.790  25.860  28.800  1.00  0.00            
ATOM    141  H64 BCD     1      26.280  23.720  27.360  1.00  0.00            
ATOM    142  H65 BCD     1      27.520  21.840  28.110  1.00  0.00            
ATOM    143  H66 BCD     1      25.720  22.760  30.190  1.00  0.00            
ATOM    144  H67 BCD     1      23.790  24.070  28.260  1.00  0.00            
ATOM    145  H68 BCD     1      22.340  24.320  30.020  1.00  0.00            
ATOM    146  H69 BCD     1      22.740  22.650  29.600  1.00  0.00            
ATOM    147  H70 BCD     1      23.030  22.700  31.800  1.00  0.00            
ATOM    148  C1  AD3     2      19.890  23.100  29.550  1.00  0.00            
ATOM    149  C2  AD3     2      19.770  21.780  29.310  1.00  0.00            
ATOM    150  C3  AD3     2      20.230  21.270  28.090  1.00  0.00            
ATOM    151  C4  AD3     2      20.910  22.090  27.170  1.00  0.00            
ATOM    152  C5  AD3     2      21.520  21.550  26.060  1.00  0.00            
ATOM    153  C6  AD3     2      22.070  22.310  25.030  1.00  0.00            
ATOM    154  C7  AD3     2      22.120  23.690  25.240  1.00  0.00            
ATOM    155  C8  AD3     2      22.670  24.560  24.280  1.00  0.00            
ATOM    156  C9  AD3     2      23.130  23.950  23.090  1.00  0.00            
ATOM    157  C10 AD3     2      23.220  22.570  22.910  1.00  0.00            
ATOM    158  C11 AD3     2      23.640  22.070  21.660  1.00  0.00            
ATOM    159  C12 AD3     2      23.530  20.660  21.380  1.00  0.00            
ATOM    160  C13 AD3     2      23.060  19.800  22.360  1.00  0.00            
ATOM    161  C14 AD3     2      22.690  20.310  23.620  1.00  0.00            
ATOM    162  C15 AD3     2      22.680  21.710  23.880  1.00  0.00            
ATOM    163  C16 AD3     2      21.570  24.300  26.410  1.00  0.00            
ATOM    164  C17 AD3     2      21.010  23.450  27.400  1.00  0.00            
ATOM    165  C18 AD3     2      20.440  23.970  28.560  1.00  0.00            
ATOM    166  H1  AD3     2      19.440  23.500  30.450  1.00  0.00            
ATOM    167  H2  AD3     2      19.310  21.140  30.060  1.00  0.00            
ATOM    168  H3  AD3     2      20.070  20.200  28.000  1.00  0.00            
ATOM    169  H4  AD3     2      21.390  20.490  25.880  1.00  0.00            
ATOM    170  H5  AD3     2      22.630  25.640  24.380  1.00  0.00            
ATOM    171  H6  AD3     2      23.400  24.630  22.290  1.00  0.00            
ATOM    172  H7  AD3     2      23.930  22.790  20.900  1.00  0.00            
ATOM    173  H8  AD3     2      23.740  20.370  20.350  1.00  0.00            
ATOM    174  H9  AD3     2      23.060  18.730  22.160  1.00  0.00            
ATOM    175  H10 AD3     2      22.490  19.630  24.440  1.00  0.00            
ATOM    176  H11 AD3     2      21.600  25.350  26.690  1.00  0.00            
ATOM    177  H12 AD3     2      20.480  25.040  28.790  1.00  0.00            
TER
ENDMDL
MODEL        1
ATOM      1  C1  BCD     1      36.000  24.630  17.300  1.00  0.00            
ATOM      2  O1  BCD     1      36.480  24.340  18.620  1.00  0.00            
ATOM      3  C2  BCD     1      35.070  25.880  17.260  1.00  0.00            
ATOM      4  O2  BCD     1      35.790  27.060  17.570  1.00  0.00            
ATOM      5  C3  BCD     1      33.940  25.580  18.280  1.00  0.00            
ATOM      6  O3  BCD     1      32.920  26.620  18.530  1.00  0.00            
ATOM      7  C4  BCD     1      33.250  24.250  17.900  1.00  0.00            
ATOM      8  C5  BCD     1      34.300  23.120  17.700  1.00  0.00            
ATOM      9  O4  BCD     1      35.350  23.530  16.800  1.00  0.00            
ATOM     10  C6  BCD     1      33.660  21.790  17.170  1.00  0.00            
ATOM     11  O5  BCD     1      34.560  20.730  17.290  1.00  0.00            
ATOM     12  H1  BCD     1      36.800  24.880  16.590  1.00  0.00            
ATOM     13  H2  BCD     1      34.570  26.030  16.300  1.00  0.00            
ATOM     14  H3  BCD     1      36.100  26.960  18.470  1.00  0.00            
ATOM     15  H4  BCD     1      34.530  25.390  19.190  1.00  0.00            
ATOM     16  H5  BCD     1      32.200  26.190  18.990  1.00  0.00            
ATOM     17  H6  BCD     1      32.750  24.460  16.950  1.00  0.00            
ATOM     18  H7  BCD     1      34.660  22.940  18.720  1.00  0.00            
ATOM     19  H8  BCD     1      32.710  21.670  17.710  1.00  0.00            
ATOM     20  H9  BCD     1      33.550  21.760  16.080  1.00  0.00            
ATOM     21  H10 BCD     1      33.990  19.990  17.520  1.00  0.00            
ATOM     22  C7  BCD     1      39.840  24.670  20.920  1.00  0.00            
ATOM     23  O6  BCD     1      39.380  23.620  21.720  1.00  0.00            
ATOM     24  C8  BCD     1      38.910  25.880  20.890  1.00  0.00            
ATOM     25  O7  BCD     1      38.880  26.410  22.240  1.00  0.00            
ATOM     26  C9  BCD     1      37.510  25.570  20.330  1.00  0.00            
ATOM     27  O8  BCD     1      36.710  26.750  20.150  1.00  0.00            
ATOM     28  C10 BCD     1      37.730  24.950  19.060  1.00  0.00            
ATOM     29  C11 BCD     1      38.750  23.770  19.020  1.00  0.00            
ATOM     30  O9  BCD     1      39.980  24.170  19.610  1.00  0.00            
ATOM     31  C12 BCD     1      38.910  23.260  17.580  1.00  0.00            
ATOM     32  O10 BCD     1      39.270  24.300  16.670  1.00  0.00            
ATOM     33  H11 BCD     1      40.820  25.020  21.260  1.00  0.00            
ATOM     34  H12 BCD     1      39.320  26.640  20.210  1.00  0.00            
ATOM     35  H13 BCD     1      38.170  27.060  22.340  1.00  0.00            
ATOM     36  H14 BCD     1      37.000  24.890  21.020  1.00  0.00            
ATOM     37  H15 BCD     1      36.950  27.270  20.920  1.00  0.00            
ATOM     38  H16 BCD     1      37.960  25.690  18.280  1.00  0.00            
ATOM     39  H17 BCD     1      38.440  22.840  19.510  1.00  0.00            
ATOM     40  H18 BCD     1      39.670  22.480  17.540  1.00  0.00            
ATOM     41  H19 BCD     1      37.990  22.820  17.180  1.00  0.00            
ATOM     42  H20 BCD     1      40.140  24.650  16.870  1.00  0.00            
ATOM     43  C13 BCD     1      41.070  20.480  23.860  1.00  0.00            
ATOM     44  O11 BCD     1      40.350  20.730  25.070  1.00  0.00            
ATOM     45  C14 BCD     1      41.990  21.570  23.440  1.00  0.00            
ATOM     46  O12 BCD     1      42.990  21.820  24.470  1.00  0.00            
ATOM     47  C15 BCD     1      41.170  22.820  23.210  1.00  0.00            
ATOM     48  O13 BCD     1      42.080  23.950  22.930  1.00  0.00            
ATOM     49  C16 BCD     1      40.190  22.470  22.040  1.00  0.00            
ATOM     50  C17 BCD     1      39.350  21.290  22.500  1.00  0.00            
ATOM     51  O14 BCD     1      40.160  20.190  22.840  1.00  0.00            
ATOM     52  C18 BCD     1      38.420  20.760  21.430  1.00  0.00            
ATOM     53  O15 BCD     1      39.060  20.320  20.230  1.00  0.00            
ATOM     54  H21 BCD     1      41.640  19.560  24.030  1.00  0.00            
ATOM     55  H22 BCD     1      42.430  21.140  22.530  1.00  0.00            
ATOM     56  H23 BCD     1      42.430  22.150  25.180  1.00  0.00            
ATOM     57  H24 BCD     1      40.530  23.030  24.070  1.00  0.00            
ATOM     58  H25 BCD     1      41.680  24.820  23.020  1.00  0.00            
ATOM     59  H26 BCD     1      40.760  22.250  21.130  1.00  0.00            
ATOM     60  H27 BCD     1      38.690  21.590  23.320  1.00  0.00            
ATOM     61  H28 BCD     1      37.830  19.970  21.910  1.00  0.00            
ATOM     62  H29 BCD     1      37.700  21.540  21.190  1.00  0.00            
ATOM     63  H30 BCD     1      38.480  20.270  19.470  1.00  0.00            
ATOM     64  C19 BCD     1      37.790  18.800  27.690  1.00  0.00            
ATOM     65  O16 BCD     1      36.790  19.590  27.050  1.00  0.00            
ATOM     66  C20 BCD     1      38.830  19.720  28.370  1.00  0.00            
ATOM     67  O17 BCD     1      38.220  20.570  29.390  1.00  0.00            
ATOM     68  C21 BCD     1      39.630  20.550  27.370  1.00  0.00            
ATOM     69  O18 BCD     1      40.660  21.210  28.110  1.00  0.00            
ATOM     70  C22 BCD     1      40.180  19.730  26.120  1.00  0.00            
ATOM     71  C23 BCD     1      39.210  18.700  25.640  1.00  0.00            
ATOM     72  O19 BCD     1      38.490  17.980  26.730  1.00  0.00            
ATOM     73  C24 BCD     1      39.910  17.550  24.970  1.00  0.00            
ATOM     74  O20 BCD     1      40.810  16.860  25.810  1.00  0.00            
ATOM     75  H31 BCD     1      37.410  18.010  28.350  1.00  0.00            
ATOM     76  H32 BCD     1      39.520  18.950  28.730  1.00  0.00            
ATOM     77  H33 BCD     1      38.900  20.620  30.080  1.00  0.00            
ATOM     78  H34 BCD     1      38.900  21.250  26.950  1.00  0.00            
ATOM     79  H35 BCD     1      40.870  22.040  27.680  1.00  0.00            
ATOM     80  H36 BCD     1      41.080  19.170  26.370  1.00  0.00            
ATOM     81  H37 BCD     1      38.510  19.260  25.010  1.00  0.00            
ATOM     82  H38 BCD     1      39.110  16.900  24.600  1.00  0.00            
ATOM     83  H39 BCD     1      40.440  17.910  24.080  1.00  0.00            
ATOM     84  H40 BCD     1      41.050  16.010  25.440  1.00  0.00            
ATOM     85  C25 BCD     1      32.820  20.400  27.460  1.00  0.00            
ATOM     86  O21 BCD     1      32.820  20.630  26.040  1.00  0.00            
ATOM     87  C26 BCD     1      33.710  21.400  28.240  1.00  0.00            
ATOM     88  O22 BCD     1      33.380  22.690  27.880  1.00  0.00            
ATOM     89  C27 BCD     1      35.170  21.160  27.910  1.00  0.00            
ATOM     90  O23 BCD     1      36.080  21.850  28.790  1.00  0.00            
ATOM     91  C28 BCD     1      35.570  19.660  27.690  1.00  0.00            
ATOM     92  C29 BCD     1      34.560  18.820  26.960  1.00  0.00            
ATOM     93  O24 BCD     1      33.330  19.010  27.660  1.00  0.00            
ATOM     94  C30 BCD     1      34.760  17.280  26.980  1.00  0.00            
ATOM     95  O25 BCD     1      35.330  16.830  28.220  1.00  0.00            
ATOM     96  H41 BCD     1      31.800  20.400  27.860  1.00  0.00            
ATOM     97  H42 BCD     1      33.550  21.280  29.320  1.00  0.00            
ATOM     98  H43 BCD     1      33.780  23.200  28.590  1.00  0.00            
ATOM     99  H44 BCD     1      35.210  21.640  26.920  1.00  0.00            
ATOM    100  H45 BCD     1      36.910  21.360  28.750  1.00  0.00            
ATOM    101  H46 BCD     1      35.710  19.220  28.680  1.00  0.00            
ATOM    102  H47 BCD     1      34.410  19.200  25.950  1.00  0.00            
ATOM    103  H48 BCD     1      33.840  16.740  26.690  1.00  0.00            
ATOM    104  H49 BCD     1      35.420  17.140  26.110  1.00  0.00            
ATOM    105  H50 BCD     1      34.580  16.550  28.750  1.00  0.00            
ATOM    106  C31 BCD     1      29.900  21.270  23.150  1.00  0.00            
ATOM    107  O26 BCD     1      30.740  22.140  22.330  1.00  0.00            
ATOM    108  C32 BCD     1      29.730  21.930  24.450  1.00  0.00            
ATOM    109  O27 BCD     1      29.100  23.230  24.340  1.00  0.00            
ATOM    110  C33 BCD     1      30.980  22.010  25.250  1.00  0.00            
ATOM    111  C34 BCD     1      31.500  20.590  25.420  1.00  0.00            
ATOM    112  C35 BCD     1      31.720  19.880  24.080  1.00  0.00            
ATOM    113  O28 BCD     1      30.500  19.980  23.390  1.00  0.00            
ATOM    114  C36 BCD     1      31.960  18.420  24.180  1.00  0.00            
ATOM    115  O29 BCD     1      30.800  17.590  24.250  1.00  0.00            
ATOM    116  O30 BCD     1      30.850  22.720  26.470  1.00  0.00            
ATOM    117  H51 BCD     1      28.940  21.020  22.690  1.00  0.00            
ATOM    118  H52 BCD     1      29.000  21.370  25.050  1.00  0.00            
ATOM    119  H53 BCD     1      29.350  23.610  25.190  1.00  0.00            
ATOM    120  H54 BCD     1      31.770  22.500  24.670  1.00  0.00            
ATOM    121  H55 BCD     1      31.730  22.750  26.850  1.00  0.00            
ATOM    122  H56 BCD     1      30.800  20.080  26.090  1.00  0.00            
ATOM    123  H57 BCD     1      32.530  20.360  23.520  1.00  0.00            
ATOM    124  H58 BCD     1      32.400  18.040  23.250  1.00  0.00            
ATOM    125  H59 BCD     1      32.620  18.200  25.030  1.00  0.00            
ATOM    126  H60 BCD     1      30.090  18.220  24.110  1.00  0.00            
ATOM    127  C37 BCD     1      31.060  23.840  18.640  1.00  0.00            
ATOM    128  O31 BCD     1      32.420  23.930  18.970  1.00  0.00            
ATOM    129  C38 BCD     1      30.250  24.650  19.620  1.00  0.00            
ATOM    130  O32 BCD     1      30.730  26.000  19.630  1.00  0.00            
ATOM    131  C39 BCD     1      30.460  24.140  21.020  1.00  0.00            
ATOM    132  O33 BCD     1      29.690  24.880  22.000  1.00  0.00            
ATOM    133  C40 BCD     1      30.140  22.620  21.110  1.00  0.00            
ATOM    134  C41 BCD     1      30.750  21.790  19.960  1.00  0.00            
ATOM    135  O34 BCD     1      30.680  22.490  18.720  1.00  0.00            
ATOM    136  C42 BCD     1      30.100  20.470  19.790  1.00  0.00            
ATOM    137  O35 BCD     1      28.690  20.640  19.710  1.00  0.00            
ATOM    138  H61 BCD     1      30.860  24.270  17.650  1.00  0.00            
ATOM    139  H62 BCD     1      29.220  24.600  19.240  1.00  0.00            
ATOM    140  H63 BCD     1      29.980  26.530  19.890  1.00  0.00            
ATOM    141  H64 BCD     1      31.500  24.400  21.260  1.00  0.00            
ATOM    142  H65 BCD     1      29.600  24.410  22.840  1.00  0.00            
ATOM    143  H66 BCD     1      29.050  22.580  21.200  1.00  0.00            
ATOM    144  H67 BCD     1      31.790  21.690  20.300  1.00  0.00            
ATOM    145  H68 BCD     1      30.460  20.050  18.850  1.00  0.00            
ATOM    146  H69 BCD     1      30.490  19.860  20.620  1.00  0.00            
ATOM    147  H70 BCD     1      28.320  19.970  19.120  1.00  0.00            
ATOM    148  C1  AD3     2      34.560  17.160  21.410  1.00  0.00            
ATOM    149  C2  AD3     2      35.180  16.870  22.640  1.00  0.00            
ATOM    150  C3  AD3     2      35.690  17.950  23.390  1.00  0.00            
ATOM    151  C4  AD3     2      35.440  19.320  22.990  1.00  0.00            
ATOM    152  C5  AD3     2      35.890  20.380  23.760  1.00  0.00            
ATOM    153  C6  AD3     2      35.610  21.740  23.420  1.00  0.00            
ATOM    154  C7  AD3     2      34.730  21.950  22.310  1.00  0.00            
ATOM    155  C8  AD3     2      34.280  23.260  21.970  1.00  0.00            
ATOM    156  C9  AD3     2      34.750  24.370  22.680  1.00  0.00            
ATOM    157  C10 AD3     2      35.680  24.200  23.730  1.00  0.00            
ATOM    158  C11 AD3     2      36.230  25.370  24.280  1.00  0.00            
ATOM    159  C12 AD3     2      37.040  25.260  25.410  1.00  0.00            
ATOM    160  C13 AD3     2      37.450  23.960  25.860  1.00  0.00            
ATOM    161  C14 AD3     2      37.020  22.780  25.240  1.00  0.00            
ATOM    162  C15 AD3     2      36.110  22.880  24.120  1.00  0.00            
ATOM    163  C16 AD3     2      34.340  20.870  21.510  1.00  0.00            
ATOM    164  C17 AD3     2      34.710  19.550  21.830  1.00  0.00            
ATOM    165  C18 AD3     2      34.360  18.490  21.000  1.00  0.00            
ATOM    166  H1  AD3     2      34.240  16.350  20.770  1.00  0.00            
ATOM    167  H2  AD3     2      35.370  15.860  22.980  1.00  0.00            
ATOM    168  H3  AD3     2      36.320  17.750  24.260  1.00  0.00            
ATOM    169  H4  AD3     2      36.410  20.130  24.670  1.00  0.00            
ATOM    170  H5  AD3     2      33.590  23.390  21.150  1.00  0.00            
ATOM    171  H6  AD3     2      34.450  25.370  22.400  1.00  0.00            
ATOM    172  H7  AD3     2      35.970  26.340  23.870  1.00  0.00            
ATOM    173  H8  AD3     2      37.470  26.160  25.850  1.00  0.00            
ATOM    174  H9  AD3     2      38.190  23.760  26.630  1.00  0.00            
ATOM    175  H10 AD3     2      37.560  21.910  25.590  1.00  0.00            
ATOM    176  H11 AD3     2      33.710  21.070  20.640  1.00  0.00            
ATOM    177  H12 AD3     2      33.840  18.600  20.060  1.00  0.00            
TER
ENDMDL
MODEL        1
ATOM      1  C1  BCD     1      35.770  22.440  19.730  1.00  0.00            
ATOM      2  O1  BCD     1      36.340  22.410  21.100  1.00  0.00            
ATOM      3  C2  BCD     1      34.480  23.300  19.550  1.00  0.00            
ATOM      4  O2  BCD     1      34.760  24.600  20.110  1.00  0.00            
ATOM      5  C3  BCD     1      33.380  22.640  20.300  1.00  0.00            
ATOM      6  O3  BCD     1      32.150  23.430  20.160  1.00  0.00            
ATOM      7  C4  BCD     1      33.170  21.210  19.790  1.00  0.00            
ATOM      8  C5  BCD     1      34.460  20.410  20.010  1.00  0.00            
ATOM      9  O4  BCD     1      35.520  21.080  19.330  1.00  0.00            
ATOM     10  C6  BCD     1      34.440  19.010  19.510  1.00  0.00            
ATOM     11  O5  BCD     1      35.710  18.440  19.820  1.00  0.00            
ATOM     12  H1  BCD     1      36.600  22.780  19.090  1.00  0.00            
ATOM     13  H2  BCD     1      34.230  23.510  18.500  1.00  0.00            
ATOM     14  H3  BCD     1      33.920  25.070  20.190  1.00  0.00            
ATOM     15  H4  BCD     1      33.650  22.560  21.360  1.00  0.00            
ATOM     16  H5  BCD     1      31.350  23.000  20.460  1.00  0.00            
ATOM     17  H6  BCD     1      32.870  21.350  18.740  1.00  0.00            
ATOM     18  H7  BCD     1      34.810  20.480  21.050  1.00  0.00            
ATOM     19  H8  BCD     1      33.600  18.450  19.940  1.00  0.00            
ATOM     20  H9  BCD     1      34.300  18.990  18.420  1.00  0.00            
ATOM     21  H10 BCD     1      36.310  19.170  19.980  1.00  0.00            
ATOM     22  C7  BCD     1      39.740  23.240  23.190  1.00  0.00            
ATOM     23  O6  BCD     1      39.630  22.080  23.970  1.00  0.00            
ATOM     24  C8  BCD     1      38.630  24.180  23.390  1.00  0.00            
ATOM     25  O7  BCD     1      38.470  24.550  24.720  1.00  0.00            
ATOM     26  C9  BCD     1      37.270  23.700  22.730  1.00  0.00            
ATOM     27  O8  BCD     1      36.370  24.770  22.650  1.00  0.00            
ATOM     28  C10 BCD     1      37.490  23.210  21.350  1.00  0.00            
ATOM     29  C11 BCD     1      38.720  22.310  21.210  1.00  0.00            
ATOM     30  O9  BCD     1      39.870  22.940  21.810  1.00  0.00            
ATOM     31  C12 BCD     1      39.040  21.900  19.740  1.00  0.00            
ATOM     32  O10 BCD     1      39.350  23.100  18.880  1.00  0.00            
ATOM     33  H11 BCD     1      40.700  23.680  23.500  1.00  0.00            
ATOM     34  H12 BCD     1      38.920  25.080  22.840  1.00  0.00            
ATOM     35  H13 BCD     1      38.020  23.830  25.180  1.00  0.00            
ATOM     36  H14 BCD     1      36.860  22.960  23.430  1.00  0.00            
ATOM     37  H15 BCD     1      35.780  24.580  21.910  1.00  0.00            
ATOM     38  H16 BCD     1      37.600  23.960  20.560  1.00  0.00            
ATOM     39  H17 BCD     1      38.470  21.370  21.720  1.00  0.00            
ATOM     40  H18 BCD     1      39.850  21.160  19.750  1.00  0.00            
ATOM     41  H19 BCD     1      38.180  21.440  19.240  1.00  0.00            
ATOM     42  H20 BCD     1      39.940  23.610  19.440  1.00  0.00            
ATOM     43  C13 BCD     1      42.380  19.660  26.120  1.00  0.00            
ATOM     44  O11 BCD     1      41.350  19.460  27.080  1.00  0.00            
ATOM     45  C14 BCD     1      42.710  21.160  25.940  1.00  0.00            
ATOM     46  O12 BCD     1      43.280  21.760  27.140  1.00  0.00            
ATOM     47  C15 BCD     1      41.440  21.920  25.600  1.00  0.00            
ATOM     48  O13 BCD     1      41.690  23.300  25.540  1.00  0.00            
ATOM     49  C16 BCD     1      40.940  21.430  24.260  1.00  0.00            
ATOM     50  C17 BCD     1      40.800  19.910  24.320  1.00  0.00            
ATOM     51  O14 BCD     1      41.920  19.240  24.830  1.00  0.00            
ATOM     52  C18 BCD     1      40.570  19.390  22.890  1.00  0.00            
ATOM     53  O15 BCD     1      41.660  19.650  22.070  1.00  0.00            
ATOM     54  H21 BCD     1      43.310  19.140  26.370  1.00  0.00            
ATOM     55  H22 BCD     1      43.490  21.140  25.170  1.00  0.00            
ATOM     56  H23 BCD     1      42.580  21.860  27.790  1.00  0.00            
ATOM     57  H24 BCD     1      40.620  21.710  26.300  1.00  0.00            
ATOM     58  H25 BCD     1      41.880  23.670  26.410  1.00  0.00            
ATOM     59  H26 BCD     1      41.750  21.700  23.580  1.00  0.00            
ATOM     60  H27 BCD     1      39.970  19.660  24.990  1.00  0.00            
ATOM     61  H28 BCD     1      40.320  18.320  22.900  1.00  0.00            
ATOM     62  H29 BCD     1      39.680  19.880  22.470  1.00  0.00            
ATOM     63  H30 BCD     1      41.850  18.880  21.530  1.00  0.00            
ATOM     64  C19 BCD     1      39.200  16.310  28.650  1.00  0.00            
ATOM     65  O16 BCD     1      37.960  16.990  28.120  1.00  0.00            
ATOM     66  C20 BCD     1      39.920  17.130  29.700  1.00  0.00            
ATOM     67  O17 BCD     1      39.120  17.390  30.890  1.00  0.00            
ATOM     68  C21 BCD     1      40.340  18.480  29.050  1.00  0.00            
ATOM     69  O18 BCD     1      40.920  19.320  30.030  1.00  0.00            
ATOM     70  C22 BCD     1      41.300  18.220  27.850  1.00  0.00            
ATOM     71  C23 BCD     1      40.770  17.060  26.990  1.00  0.00            
ATOM     72  O19 BCD     1      40.130  15.920  27.660  1.00  0.00            
ATOM     73  C24 BCD     1      41.850  16.340  26.170  1.00  0.00            
ATOM     74  O20 BCD     1      42.960  16.090  27.010  1.00  0.00            
ATOM     75  H31 BCD     1      38.830  15.350  29.020  1.00  0.00            
ATOM     76  H32 BCD     1      40.800  16.600  30.090  1.00  0.00            
ATOM     77  H33 BCD     1      39.200  16.600  31.430  1.00  0.00            
ATOM     78  H34 BCD     1      39.420  18.980  28.720  1.00  0.00            
ATOM     79  H35 BCD     1      40.560  19.230  30.920  1.00  0.00            
ATOM     80  H36 BCD     1      42.290  17.970  28.270  1.00  0.00            
ATOM     81  H37 BCD     1      40.050  17.480  26.280  1.00  0.00            
ATOM     82  H38 BCD     1      41.470  15.380  25.800  1.00  0.00            
ATOM     83  H39 BCD     1      42.230  16.980  25.360  1.00  0.00            
ATOM     84  H40 BCD     1      42.670  15.540  27.740  1.00  0.00            
ATOM     85  C25 BCD     1      33.890  17.220  28.740  1.00  0.00            
ATOM     86  O21 BCD     1      33.700  17.720  27.410  1.00  0.00            
ATOM     87  C26 BCD     1      34.750  18.040  29.680  1.00  0.00            
ATOM     88  O22 BCD     1      34.030  19.290  29.860  1.00  0.00            
ATOM     89  C27 BCD     1      36.170  18.200  29.170  1.00  0.00            
ATOM     90  O23 BCD     1      36.950  18.980  30.170  1.00  0.00            
ATOM     91  C28 BCD     1      36.760  16.830  28.910  1.00  0.00            
ATOM     92  C29 BCD     1      35.820  16.060  27.970  1.00  0.00            
ATOM     93  O24 BCD     1      34.490  15.970  28.520  1.00  0.00            
ATOM     94  C30 BCD     1      36.300  14.670  27.530  1.00  0.00            
ATOM     95  O25 BCD     1      36.450  13.820  28.640  1.00  0.00            
ATOM     96  H41 BCD     1      32.900  17.050  29.180  1.00  0.00            
ATOM     97  H42 BCD     1      34.890  17.480  30.610  1.00  0.00            
ATOM     98  H43 BCD     1      34.610  19.830  30.390  1.00  0.00            
ATOM     99  H44 BCD     1      36.110  18.780  28.240  1.00  0.00            
ATOM    100  H45 BCD     1      37.790  18.580  30.370  1.00  0.00            
ATOM    101  H46 BCD     1      36.940  16.320  29.860  1.00  0.00            
ATOM    102  H47 BCD     1      35.760  16.680  27.070  1.00  0.00            
ATOM    103  H48 BCD     1      35.610  14.230  26.800  1.00  0.00            
ATOM    104  H49 BCD     1      37.280  14.790  27.050  1.00  0.00            
ATOM    105  H50 BCD     1      35.660  13.780  29.180  1.00  0.00            
ATOM    106  C31 BCD     1      30.350  17.990  24.950  1.00  0.00            
ATOM    107  O26 BCD     1      30.950  18.760  23.930  1.00  0.00            
ATOM    108  C32 BCD     1      30.310  18.750  26.290  1.00  0.00            
ATOM    109  O27 BCD     1      29.670  19.980  26.130  1.00  0.00            
ATOM    110  C33 BCD     1      31.700  18.870  26.820  1.00  0.00            
ATOM    111  C34 BCD     1      32.370  17.510  26.960  1.00  0.00            
ATOM    112  C35 BCD     1      32.370  16.760  25.610  1.00  0.00            
ATOM    113  O28 BCD     1      31.000  16.730  25.150  1.00  0.00            
ATOM    114  C36 BCD     1      32.880  15.300  25.740  1.00  0.00            
ATOM    115  O29 BCD     1      32.300  14.490  26.720  1.00  0.00            
ATOM    116  O30 BCD     1      31.650  19.400  28.100  1.00  0.00            
ATOM    117  H51 BCD     1      29.310  17.780  24.690  1.00  0.00            
ATOM    118  H52 BCD     1      29.700  18.110  26.950  1.00  0.00            
ATOM    119  H53 BCD     1      29.550  20.380  27.000  1.00  0.00            
ATOM    120  H54 BCD     1      32.260  19.550  26.170  1.00  0.00            
ATOM    121  H55 BCD     1      32.540  19.520  28.440  1.00  0.00            
ATOM    122  H56 BCD     1      31.740  16.870  27.590  1.00  0.00            
ATOM    123  H57 BCD     1      32.930  17.320  24.850  1.00  0.00            
ATOM    124  H58 BCD     1      32.680  14.840  24.770  1.00  0.00            
ATOM    125  H59 BCD     1      33.970  15.310  25.810  1.00  0.00            
ATOM    126  H60 BCD     1      31.460  14.240  26.340  1.00  0.00            
ATOM    127  C37 BCD     1      30.850  20.170  20.170  1.00  0.00            
ATOM    128  O31 BCD     1      32.130  20.590  20.600  1.00  0.00            
ATOM    129  C38 BCD     1      29.770  20.810  21.110  1.00  0.00            
ATOM    130  O32 BCD     1      29.620  22.160  20.900  1.00  0.00            
ATOM    131  C39 BCD     1      30.140  20.420  22.530  1.00  0.00            
ATOM    132  O33 BCD     1      29.120  20.850  23.440  1.00  0.00            
ATOM    133  C40 BCD     1      30.220  18.870  22.680  1.00  0.00            
ATOM    134  C41 BCD     1      31.010  18.230  21.620  1.00  0.00            
ATOM    135  O34 BCD     1      30.790  18.780  20.290  1.00  0.00            
ATOM    136  C42 BCD     1      30.820  16.730  21.460  1.00  0.00            
ATOM    137  O35 BCD     1      29.400  16.390  21.200  1.00  0.00            
ATOM    138  H61 BCD     1      30.750  20.380  19.100  1.00  0.00            
ATOM    139  H62 BCD     1      28.810  20.320  20.920  1.00  0.00            
ATOM    140  H63 BCD     1      28.830  22.510  21.330  1.00  0.00            
ATOM    141  H64 BCD     1      31.130  20.790  22.830  1.00  0.00            
ATOM    142  H65 BCD     1      29.470  20.620  24.310  1.00  0.00            
ATOM    143  H66 BCD     1      29.210  18.460  22.830  1.00  0.00            
ATOM    144  H67 BCD     1      32.080  18.350  21.810  1.00  0.00            
ATOM    145  H68 BCD     1      31.470  16.330  20.670  1.00  0.00            
ATOM    146  H69 BCD     1      31.280  16.300  22.350  1.00  0.00            
ATOM    147  H70 BCD     1      29.400  15.540  20.750  1.00  0.00            
ATOM    148  C1  AD3     2      35.620  15.780  22.890  1.00  0.00            
ATOM    149  C2  AD3     2      36.610  15.580  23.890  1.00  0.00            
ATOM    150  C3  AD3     2      36.940  16.640  24.760  1.00  0.00            
ATOM    151  C4  AD3     2      36.400  17.970  24.600  1.00  0.00            
ATOM    152  C5  AD3     2      36.740  19.040  25.390  1.00  0.00            
ATOM    153  C6  AD3     2      36.170  20.310  25.350  1.00  0.00            
ATOM    154  C7  AD3     2      35.230  20.510  24.310  1.00  0.00            
ATOM    155  C8  AD3     2      34.650  21.760  24.190  1.00  0.00            
ATOM    156  C9  AD3     2      34.990  22.800  25.060  1.00  0.00            
ATOM    157  C10 AD3     2      35.890  22.620  26.160  1.00  0.00            
ATOM    158  C11 AD3     2      36.130  23.680  27.030  1.00  0.00            
ATOM    159  C12 AD3     2      37.020  23.440  28.090  1.00  0.00            
ATOM    160  C13 AD3     2      37.620  22.180  28.200  1.00  0.00            
ATOM    161  C14 AD3     2      37.390  21.140  27.340  1.00  0.00            
ATOM    162  C15 AD3     2      36.500  21.340  26.280  1.00  0.00            
ATOM    163  C16 AD3     2      34.780  19.410  23.500  1.00  0.00            
ATOM    164  C17 AD3     2      35.390  18.130  23.590  1.00  0.00            
ATOM    165  C18 AD3     2      34.990  17.060  22.800  1.00  0.00            
ATOM    166  H1  AD3     2      35.310  14.940  22.290  1.00  0.00            
ATOM    167  H2  AD3     2      37.100  14.640  24.120  1.00  0.00            
ATOM    168  H3  AD3     2      37.770  16.590  25.450  1.00  0.00            
ATOM    169  H4  AD3     2      37.490  18.850  26.150  1.00  0.00            
ATOM    170  H5  AD3     2      33.990  21.910  23.330  1.00  0.00            
ATOM    171  H6  AD3     2      34.620  23.800  24.860  1.00  0.00            
ATOM    172  H7  AD3     2      35.600  24.620  26.950  1.00  0.00            
ATOM    173  H8  AD3     2      37.210  24.250  28.780  1.00  0.00            
ATOM    174  H9  AD3     2      38.340  22.100  29.020  1.00  0.00            
ATOM    175  H10 AD3     2      37.840  20.170  27.510  1.00  0.00            
ATOM    176  H11 AD3     2      34.040  19.660  22.730  1.00  0.00            
ATOM    177  H12 AD3     2      34.270  17.310  22.030  1.00  0.00            
TER
ENDMDL
MODEL        1
ATOM      1  C1  BCD     1      29.920  30.160  31.860  1.00  0.00            
ATOM      2  O1  BCD     1      29.120  29.080  32.320  1.00  0.00            
ATOM      3  C2  BCD     1      29.500  30.600  30.550  1.00  0.00            
ATOM      4  O2  BCD     1      28.180  31.150  30.550  1.00  0.00            
ATOM      5  C3  BCD     1      29.790  29.560  29.480  1.00  0.00            
ATOM      6  O3  BCD     1      29.480  30.030  28.130  1.00  0.00            
ATOM      7  C4  BCD     1      31.200  29.000  29.580  1.00  0.00            
ATOM      8  C5  BCD     1      31.460  28.460  31.000  1.00  0.00            
ATOM      9  O4  BCD     1      31.260  29.610  31.840  1.00  0.00            
ATOM     10  C6  BCD     1      32.920  28.020  31.180  1.00  0.00            
ATOM     11  O5  BCD     1      33.750  29.070  30.750  1.00  0.00            
ATOM     12  H1  BCD     1      29.880  30.960  32.600  1.00  0.00            
ATOM     13  H2  BCD     1      30.180  31.450  30.390  1.00  0.00            
ATOM     14  H3  BCD     1      27.920  31.510  29.690  1.00  0.00            
ATOM     15  H4  BCD     1      29.030  28.800  29.680  1.00  0.00            
ATOM     16  H5  BCD     1      30.280  29.670  27.730  1.00  0.00            
ATOM     17  H6  BCD     1      31.890  29.770  29.210  1.00  0.00            
ATOM     18  H7  BCD     1      30.850  27.580  31.280  1.00  0.00            
ATOM     19  H8  BCD     1      33.280  27.610  32.140  1.00  0.00            
ATOM     20  H9  BCD     1      33.300  27.180  30.590  1.00  0.00            
ATOM     21  H10 BCD     1      33.880  29.650  31.500  1.00  0.00            
ATOM     22  C7  BCD     1      26.770  28.280  35.790  1.00  0.00            
ATOM     23  O6  BCD     1      25.950  27.370  35.050  1.00  0.00            
ATOM     24  C8  BCD     1      26.570  29.640  35.140  1.00  0.00            
ATOM     25  O7  BCD     1      25.160  29.880  35.110  1.00  0.00            
ATOM     26  C9  BCD     1      27.340  29.690  33.710  1.00  0.00            
ATOM     27  O8  BCD     1      27.030  30.940  33.050  1.00  0.00            
ATOM     28  C10 BCD     1      28.730  29.200  33.680  1.00  0.00            
ATOM     29  C11 BCD     1      28.750  27.870  34.390  1.00  0.00            
ATOM     30  O9  BCD     1      28.180  27.870  35.700  1.00  0.00            
ATOM     31  C12 BCD     1      30.180  27.330  34.470  1.00  0.00            
ATOM     32  O10 BCD     1      30.890  28.060  35.420  1.00  0.00            
ATOM     33  H11 BCD     1      26.470  28.300  36.850  1.00  0.00            
ATOM     34  H12 BCD     1      26.950  30.460  35.770  1.00  0.00            
ATOM     35  H13 BCD     1      24.940  30.760  34.810  1.00  0.00            
ATOM     36  H14 BCD     1      26.780  28.990  33.070  1.00  0.00            
ATOM     37  H15 BCD     1      27.360  30.810  32.160  1.00  0.00            
ATOM     38  H16 BCD     1      29.430  29.840  34.230  1.00  0.00            
ATOM     39  H17 BCD     1      28.200  27.100  33.830  1.00  0.00            
ATOM     40  H18 BCD     1      30.170  26.330  34.930  1.00  0.00            
ATOM     41  H19 BCD     1      30.670  27.390  33.490  1.00  0.00            
ATOM     42  H20 BCD     1      30.320  28.140  36.190  1.00  0.00            
ATOM     43  C13 BCD     1      23.250  24.260  35.180  1.00  0.00            
ATOM     44  O11 BCD     1      23.550  24.210  33.730  1.00  0.00            
ATOM     45  C14 BCD     1      22.650  25.590  35.540  1.00  0.00            
ATOM     46  O12 BCD     1      21.600  25.890  34.580  1.00  0.00            
ATOM     47  C15 BCD     1      23.670  26.720  35.260  1.00  0.00            
ATOM     48  O13 BCD     1      23.120  28.020  35.640  1.00  0.00            
ATOM     49  C16 BCD     1      25.050  26.470  35.800  1.00  0.00            
ATOM     50  C17 BCD     1      25.530  25.120  35.540  1.00  0.00            
ATOM     51  O14 BCD     1      24.500  24.180  35.850  1.00  0.00            
ATOM     52  C18 BCD     1      26.760  24.760  36.470  1.00  0.00            
ATOM     53  O15 BCD     1      26.410  24.730  37.850  1.00  0.00            
ATOM     54  H21 BCD     1      22.570  23.470  35.520  1.00  0.00            
ATOM     55  H22 BCD     1      22.320  25.610  36.580  1.00  0.00            
ATOM     56  H23 BCD     1      21.180  26.670  34.930  1.00  0.00            
ATOM     57  H24 BCD     1      23.890  26.700  34.180  1.00  0.00            
ATOM     58  H25 BCD     1      23.820  28.680  35.580  1.00  0.00            
ATOM     59  H26 BCD     1      25.070  26.570  36.890  1.00  0.00            
ATOM     60  H27 BCD     1      25.890  25.180  34.510  1.00  0.00            
ATOM     61  H28 BCD     1      27.170  23.790  36.160  1.00  0.00            
ATOM     62  H29 BCD     1      27.560  25.460  36.210  1.00  0.00            
ATOM     63  H30 BCD     1      25.730  24.060  37.940  1.00  0.00            
ATOM     64  C19 BCD     1      22.740  22.190  30.320  1.00  0.00            
ATOM     65  O16 BCD     1      23.720  22.840  29.560  1.00  0.00            
ATOM     66  C20 BCD     1      21.670  23.170  30.750  1.00  0.00            
ATOM     67  O17 BCD     1      21.120  23.940  29.660  1.00  0.00            
ATOM     68  C21 BCD     1      22.170  24.100  31.830  1.00  0.00            
ATOM     69  O18 BCD     1      21.140  25.010  32.230  1.00  0.00            
ATOM     70  C22 BCD     1      22.730  23.410  32.980  1.00  0.00            
ATOM     71  C23 BCD     1      23.730  22.460  32.440  1.00  0.00            
ATOM     72  O19 BCD     1      23.190  21.550  31.490  1.00  0.00            
ATOM     73  C24 BCD     1      24.520  21.560  33.410  1.00  0.00            
ATOM     74  O20 BCD     1      23.720  20.680  34.170  1.00  0.00            
ATOM     75  H31 BCD     1      22.290  21.360  29.770  1.00  0.00            
ATOM     76  H32 BCD     1      20.820  22.680  31.230  1.00  0.00            
ATOM     77  H33 BCD     1      21.890  24.430  29.350  1.00  0.00            
ATOM     78  H34 BCD     1      23.020  24.670  31.440  1.00  0.00            
ATOM     79  H35 BCD     1      21.340  25.510  33.020  1.00  0.00            
ATOM     80  H36 BCD     1      22.030  22.870  33.640  1.00  0.00            
ATOM     81  H37 BCD     1      24.480  23.070  31.920  1.00  0.00            
ATOM     82  H38 BCD     1      25.240  20.920  32.880  1.00  0.00            
ATOM     83  H39 BCD     1      25.030  22.270  34.070  1.00  0.00            
ATOM     84  H40 BCD     1      23.290  20.020  33.630  1.00  0.00            
ATOM     85  C25 BCD     1      24.710  23.480  25.540  1.00  0.00            
ATOM     86  O21 BCD     1      26.090  23.810  25.800  1.00  0.00            
ATOM     87  C26 BCD     1      23.770  24.470  26.170  1.00  0.00            
ATOM     88  O22 BCD     1      23.960  25.910  25.780  1.00  0.00            
ATOM     89  C27 BCD     1      23.890  24.370  27.690  1.00  0.00            
ATOM     90  O23 BCD     1      22.930  25.280  28.320  1.00  0.00            
ATOM     91  C28 BCD     1      23.440  22.940  28.130  1.00  0.00            
ATOM     92  C29 BCD     1      24.310  21.960  27.330  1.00  0.00            
ATOM     93  O24 BCD     1      24.260  22.210  25.940  1.00  0.00            
ATOM     94  C30 BCD     1      23.780  20.550  27.660  1.00  0.00            
ATOM     95  O25 BCD     1      24.580  19.550  27.030  1.00  0.00            
ATOM     96  H41 BCD     1      24.600  23.660  24.460  1.00  0.00            
ATOM     97  H42 BCD     1      22.750  24.110  25.970  1.00  0.00            
ATOM     98  H43 BCD     1      24.740  25.900  25.210  1.00  0.00            
ATOM     99  H44 BCD     1      24.880  24.740  27.990  1.00  0.00            
ATOM    100  H45 BCD     1      22.870  26.150  27.910  1.00  0.00            
ATOM    101  H46 BCD     1      22.370  22.790  27.940  1.00  0.00            
ATOM    102  H47 BCD     1      25.340  22.100  27.670  1.00  0.00            
ATOM    103  H48 BCD     1      23.910  20.470  28.740  1.00  0.00            
ATOM    104  H49 BCD     1      22.700  20.480  27.450  1.00  0.00            
ATOM    105  H50 BCD     1      24.160  18.680  27.040  1.00  0.00            
ATOM    106  C31 BCD     1      29.340  25.550  23.910  1.00  0.00            
ATOM    107  O26 BCD     1      29.650  26.200  25.160  1.00  0.00            
ATOM    108  C32 BCD     1      28.020  25.950  23.400  1.00  0.00            
ATOM    109  O27 BCD     1      28.190  27.330  23.140  1.00  0.00            
ATOM    110  C33 BCD     1      26.850  25.640  24.320  1.00  0.00            
ATOM    111  C34 BCD     1      26.900  24.150  24.720  1.00  0.00            
ATOM    112  C35 BCD     1      28.320  23.700  25.070  1.00  0.00            
ATOM    113  O28 BCD     1      29.210  24.150  24.050  1.00  0.00            
ATOM    114  C36 BCD     1      28.450  22.250  25.100  1.00  0.00            
ATOM    115  O29 BCD     1      28.110  21.630  23.820  1.00  0.00            
ATOM    116  O30 BCD     1      25.630  25.950  23.640  1.00  0.00            
ATOM    117  H51 BCD     1      30.130  25.690  23.170  1.00  0.00            
ATOM    118  H52 BCD     1      27.940  25.330  22.490  1.00  0.00            
ATOM    119  H53 BCD     1      28.940  27.490  23.720  1.00  0.00            
ATOM    120  H54 BCD     1      26.980  26.120  25.290  1.00  0.00            
ATOM    121  H55 BCD     1      25.590  26.800  23.200  1.00  0.00            
ATOM    122  H56 BCD     1      26.630  23.570  23.830  1.00  0.00            
ATOM    123  H57 BCD     1      28.580  24.210  26.010  1.00  0.00            
ATOM    124  H58 BCD     1      29.430  21.990  25.530  1.00  0.00            
ATOM    125  H59 BCD     1      27.840  21.850  25.930  1.00  0.00            
ATOM    126  H60 BCD     1      27.510  20.890  23.970  1.00  0.00            
ATOM    127  C37 BCD     1      32.340  27.750  27.770  1.00  0.00            
ATOM    128  O31 BCD     1      31.210  27.930  28.640  1.00  0.00            
ATOM    129  C38 BCD     1      32.280  28.550  26.470  1.00  0.00            
ATOM    130  O32 BCD     1      32.110  29.950  26.730  1.00  0.00            
ATOM    131  C39 BCD     1      31.030  28.070  25.650  1.00  0.00            
ATOM    132  O33 BCD     1      30.770  28.730  24.340  1.00  0.00            
ATOM    133  C40 BCD     1      31.040  26.580  25.430  1.00  0.00            
ATOM    134  C41 BCD     1      31.440  25.710  26.690  1.00  0.00            
ATOM    135  O34 BCD     1      32.520  26.350  27.390  1.00  0.00            
ATOM    136  C42 BCD     1      31.910  24.250  26.250  1.00  0.00            
ATOM    137  O35 BCD     1      32.390  23.640  27.490  1.00  0.00            
ATOM    138  H61 BCD     1      33.230  27.950  28.370  1.00  0.00            
ATOM    139  H62 BCD     1      33.190  28.400  25.880  1.00  0.00            
ATOM    140  H63 BCD     1      32.830  30.410  26.300  1.00  0.00            
ATOM    141  H64 BCD     1      30.250  28.240  26.400  1.00  0.00            
ATOM    142  H65 BCD     1      31.530  28.480  23.800  1.00  0.00            
ATOM    143  H66 BCD     1      31.850  26.410  24.710  1.00  0.00            
ATOM    144  H67 BCD     1      30.540  25.510  27.290  1.00  0.00            
ATOM    145  H68 BCD     1      31.090  23.590  25.950  1.00  0.00            
ATOM    146  H69 BCD     1      32.660  24.400  25.460  1.00  0.00            
ATOM    147  H70 BCD     1      32.890  24.260  28.040  1.00  0.00            
ATOM    148  C1  AD3     2      31.390  23.890  33.050  1.00  0.00            
ATOM    149  C2  AD3     2      32.040  24.330  31.860  1.00  0.00            
ATOM    150  C3  AD3     2      31.240  24.930  30.870  1.00  0.00            
ATOM    151  C4  AD3     2      29.820  25.040  31.060  1.00  0.00            
ATOM    152  C5  AD3     2      29.120  25.770  30.110  1.00  0.00            
ATOM    153  C6  AD3     2      27.750  26.000  30.310  1.00  0.00            
ATOM    154  C7  AD3     2      27.060  25.570  31.520  1.00  0.00            
ATOM    155  C8  AD3     2      25.720  25.960  31.780  1.00  0.00            
ATOM    156  C9  AD3     2      24.950  26.710  30.930  1.00  0.00            
ATOM    157  C10 AD3     2      25.600  27.100  29.710  1.00  0.00            
ATOM    158  C11 AD3     2      24.860  27.850  28.820  1.00  0.00            
ATOM    159  C12 AD3     2      25.430  28.440  27.640  1.00  0.00            
ATOM    160  C13 AD3     2      26.690  28.050  27.300  1.00  0.00            
ATOM    161  C14 AD3     2      27.430  27.180  28.100  1.00  0.00            
ATOM    162  C15 AD3     2      26.900  26.670  29.350  1.00  0.00            
ATOM    163  C16 AD3     2      27.850  24.870  32.460  1.00  0.00            
ATOM    164  C17 AD3     2      29.190  24.650  32.240  1.00  0.00            
ATOM    165  C18 AD3     2      30.010  24.060  33.250  1.00  0.00            
ATOM    166  H1  AD3     2      32.050  23.430  33.790  1.00  0.00            
ATOM    167  H2  AD3     2      33.120  24.360  31.840  1.00  0.00            
ATOM    168  H3  AD3     2      31.720  25.320  29.970  1.00  0.00            
ATOM    169  H4  AD3     2      29.650  26.040  29.200  1.00  0.00            
ATOM    170  H5  AD3     2      25.220  25.520  32.630  1.00  0.00            
ATOM    171  H6  AD3     2      23.930  26.970  31.190  1.00  0.00            
ATOM    172  H7  AD3     2      23.830  28.110  29.080  1.00  0.00            
ATOM    173  H8  AD3     2      24.800  29.080  27.040  1.00  0.00            
ATOM    174  H9  AD3     2      27.090  28.380  26.350  1.00  0.00            
ATOM    175  H10 AD3     2      28.400  26.820  27.770  1.00  0.00            
ATOM    176  H11 AD3     2      27.320  24.490  33.330  1.00  0.00            
ATOM    177  H12 AD3     2      29.590  23.690  34.180  1.00  0.00            
TER
ENDMDL
MODEL        1
ATOM      1  C1  BCD     1      27.860  20.530  19.340  1.00  0.00            
ATOM      2  O1  BCD     1      28.640  20.620  20.500  1.00  0.00            
ATOM      3  C2  BCD     1      26.400  20.890  19.580  1.00  0.00            
ATOM      4  O2  BCD     1      26.270  22.280  20.000  1.00  0.00            
ATOM      5  C3  BCD     1      25.770  19.950  20.580  1.00  0.00            
ATOM      6  O3  BCD     1      24.370  20.120  20.480  1.00  0.00            
ATOM      7  C4  BCD     1      26.100  18.430  20.420  1.00  0.00            
ATOM      8  C5  BCD     1      27.570  18.180  19.890  1.00  0.00            
ATOM      9  O4  BCD     1      27.950  19.180  18.960  1.00  0.00            
ATOM     10  C6  BCD     1      27.640  16.840  19.350  1.00  0.00            
ATOM     11  O5  BCD     1      28.990  16.460  19.070  1.00  0.00            
ATOM     12  H1  BCD     1      28.310  21.130  18.540  1.00  0.00            
ATOM     13  H2  BCD     1      25.960  20.870  18.570  1.00  0.00            
ATOM     14  H3  BCD     1      25.400  22.600  19.750  1.00  0.00            
ATOM     15  H4  BCD     1      26.220  20.240  21.530  1.00  0.00            
ATOM     16  H5  BCD     1      23.920  19.580  21.140  1.00  0.00            
ATOM     17  H6  BCD     1      25.350  18.210  19.660  1.00  0.00            
ATOM     18  H7  BCD     1      28.310  18.150  20.700  1.00  0.00            
ATOM     19  H8  BCD     1      27.230  16.120  20.080  1.00  0.00            
ATOM     20  H9  BCD     1      26.990  16.700  18.470  1.00  0.00            
ATOM     21  H10 BCD     1      28.960  15.500  19.090  1.00  0.00            
ATOM     22  C7  BCD     1      31.630  22.810  22.050  1.00  0.00            
ATOM     23  O6  BCD     1      32.140  21.720  22.820  1.00  0.00            
ATOM     24  C8  BCD     1      30.290  23.350  22.510  1.00  0.00            
ATOM     25  O7  BCD     1      30.320  23.700  23.870  1.00  0.00            
ATOM     26  C9  BCD     1      29.170  22.340  22.080  1.00  0.00            
ATOM     27  O8  BCD     1      27.860  22.840  22.220  1.00  0.00            
ATOM     28  C10 BCD     1      29.340  21.880  20.590  1.00  0.00            
ATOM     29  C11 BCD     1      30.800  21.670  20.200  1.00  0.00            
ATOM     30  O9  BCD     1      31.610  22.680  20.630  1.00  0.00            
ATOM     31  C12 BCD     1      31.190  21.380  18.710  1.00  0.00            
ATOM     32  O10 BCD     1      30.840  22.560  17.960  1.00  0.00            
ATOM     33  H11 BCD     1      32.260  23.680  22.260  1.00  0.00            
ATOM     34  H12 BCD     1      30.120  24.220  21.870  1.00  0.00            
ATOM     35  H13 BCD     1      29.390  23.780  24.100  1.00  0.00            
ATOM     36  H14 BCD     1      29.320  21.530  22.800  1.00  0.00            
ATOM     37  H15 BCD     1      27.410  22.480  21.450  1.00  0.00            
ATOM     38  H16 BCD     1      28.940  22.640  19.900  1.00  0.00            
ATOM     39  H17 BCD     1      31.310  20.850  20.730  1.00  0.00            
ATOM     40  H18 BCD     1      32.260  21.170  18.580  1.00  0.00            
ATOM     41  H19 BCD     1      30.610  20.580  18.220  1.00  0.00            
ATOM     42  H20 BCD     1      31.160  22.310  17.090  1.00  0.00            
ATOM     43  C13 BCD     1      36.060  20.290  23.640  1.00  0.00            
ATOM     44  O11 BCD     1      35.520  19.870  24.880  1.00  0.00            
ATOM     45  C14 BCD     1      35.900  21.770  23.580  1.00  0.00            
ATOM     46  O12 BCD     1      36.720  22.290  24.640  1.00  0.00            
ATOM     47  C15 BCD     1      34.410  22.230  23.760  1.00  0.00            
ATOM     48  O13 BCD     1      34.290  23.640  23.650  1.00  0.00            
ATOM     49  C16 BCD     1      33.530  21.490  22.630  1.00  0.00            
ATOM     50  C17 BCD     1      33.710  20.010  22.800  1.00  0.00            
ATOM     51  O14 BCD     1      35.140  19.710  22.680  1.00  0.00            
ATOM     52  C18 BCD     1      33.120  19.190  21.710  1.00  0.00            
ATOM     53  O15 BCD     1      33.520  19.670  20.390  1.00  0.00            
ATOM     54  H21 BCD     1      37.030  19.880  23.380  1.00  0.00            
ATOM     55  H22 BCD     1      36.220  22.090  22.580  1.00  0.00            
ATOM     56  H23 BCD     1      36.670  21.590  25.300  1.00  0.00            
ATOM     57  H24 BCD     1      34.000  21.940  24.730  1.00  0.00            
ATOM     58  H25 BCD     1      33.660  23.850  24.350  1.00  0.00            
ATOM     59  H26 BCD     1      33.890  21.830  21.650  1.00  0.00            
ATOM     60  H27 BCD     1      33.290  19.790  23.790  1.00  0.00            
ATOM     61  H28 BCD     1      33.210  18.120  21.930  1.00  0.00            
ATOM     62  H29 BCD     1      32.040  19.310  21.840  1.00  0.00            
ATOM     63  H30 BCD     1      32.960  19.110  19.840  1.00  0.00            
ATOM     64  C19 BCD     1      35.660  17.180  27.840  1.00  0.00            
ATOM     65  O16 BCD     1      34.230  17.410  27.620  1.00  0.00            
ATOM     66  C20 BCD     1      36.360  18.520  28.240  1.00  0.00            
ATOM     67  O17 BCD     1      35.780  18.860  29.460  1.00  0.00            
ATOM     68  C21 BCD     1      35.980  19.500  27.130  1.00  0.00            
ATOM     69  O18 BCD     1      36.560  20.760  27.440  1.00  0.00            
ATOM     70  C22 BCD     1      36.300  19.100  25.760  1.00  0.00            
ATOM     71  C23 BCD     1      36.020  17.670  25.440  1.00  0.00            
ATOM     72  O19 BCD     1      36.230  16.760  26.570  1.00  0.00            
ATOM     73  C24 BCD     1      36.760  17.020  24.240  1.00  0.00            
ATOM     74  O20 BCD     1      38.220  17.270  24.390  1.00  0.00            
ATOM     75  H31 BCD     1      35.730  16.390  28.590  1.00  0.00            
ATOM     76  H32 BCD     1      37.440  18.300  28.200  1.00  0.00            
ATOM     77  H33 BCD     1      36.080  19.760  29.620  1.00  0.00            
ATOM     78  H34 BCD     1      34.900  19.650  27.260  1.00  0.00            
ATOM     79  H35 BCD     1      37.030  20.780  28.280  1.00  0.00            
ATOM     80  H36 BCD     1      37.370  19.300  25.610  1.00  0.00            
ATOM     81  H37 BCD     1      34.970  17.620  25.120  1.00  0.00            
ATOM     82  H38 BCD     1      36.520  15.950  24.330  1.00  0.00            
ATOM     83  H39 BCD     1      36.390  17.580  23.360  1.00  0.00            
ATOM     84  H40 BCD     1      38.670  16.450  24.600  1.00  0.00            
ATOM     85  C25 BCD     1      30.570  15.740  29.150  1.00  0.00            
ATOM     86  O21 BCD     1      29.820  16.000  27.970  1.00  0.00            
ATOM     87  C26 BCD     1      31.130  16.970  29.830  1.00  0.00            
ATOM     88  O22 BCD     1      30.100  17.810  30.370  1.00  0.00            
ATOM     89  C27 BCD     1      32.220  17.750  29.010  1.00  0.00            
ATOM     90  O23 BCD     1      32.760  18.880  29.730  1.00  0.00            
ATOM     91  C28 BCD     1      33.350  16.860  28.610  1.00  0.00            
ATOM     92  C29 BCD     1      32.710  15.610  27.970  1.00  0.00            
ATOM     93  O24 BCD     1      31.760  14.960  28.880  1.00  0.00            
ATOM     94  C30 BCD     1      33.670  14.560  27.450  1.00  0.00            
ATOM     95  O25 BCD     1      34.420  13.940  28.490  1.00  0.00            
ATOM     96  H41 BCD     1      29.990  15.160  29.880  1.00  0.00            
ATOM     97  H42 BCD     1      31.720  16.530  30.640  1.00  0.00            
ATOM     98  H43 BCD     1      29.540  18.080  29.630  1.00  0.00            
ATOM     99  H44 BCD     1      31.720  17.980  28.060  1.00  0.00            
ATOM    100  H45 BCD     1      33.700  18.710  29.880  1.00  0.00            
ATOM    101  H46 BCD     1      33.900  16.520  29.490  1.00  0.00            
ATOM    102  H47 BCD     1      32.040  15.910  27.140  1.00  0.00            
ATOM    103  H48 BCD     1      33.050  13.800  26.960  1.00  0.00            
ATOM    104  H49 BCD     1      34.410  14.900  26.710  1.00  0.00            
ATOM    105  H50 BCD     1      33.890  13.900  29.290  1.00  0.00            
ATOM    106  C31 BCD     1      26.440  14.570  26.050  1.00  0.00            
ATOM    107  O26 BCD     1      26.460  15.710  25.160  1.00  0.00            
ATOM    108  C32 BCD     1      26.210  15.140  27.490  1.00  0.00            
ATOM    109  O27 BCD     1      25.010  15.970  27.410  1.00  0.00            
ATOM    110  C33 BCD     1      27.360  15.960  27.960  1.00  0.00            
ATOM    111  C34 BCD     1      28.680  15.160  27.670  1.00  0.00            
ATOM    112  C35 BCD     1      28.820  14.660  26.210  1.00  0.00            
ATOM    113  O28 BCD     1      27.670  13.900  25.940  1.00  0.00            
ATOM    114  C36 BCD     1      30.020  13.850  25.800  1.00  0.00            
ATOM    115  O29 BCD     1      30.400  12.840  26.740  1.00  0.00            
ATOM    116  O30 BCD     1      27.390  16.130  29.380  1.00  0.00            
ATOM    117  H51 BCD     1      25.600  13.910  25.810  1.00  0.00            
ATOM    118  H52 BCD     1      26.080  14.280  28.150  1.00  0.00            
ATOM    119  H53 BCD     1      24.810  15.970  28.350  1.00  0.00            
ATOM    120  H54 BCD     1      27.480  16.880  27.370  1.00  0.00            
ATOM    121  H55 BCD     1      26.900  16.940  29.590  1.00  0.00            
ATOM    122  H56 BCD     1      28.740  14.220  28.240  1.00  0.00            
ATOM    123  H57 BCD     1      28.710  15.570  25.600  1.00  0.00            
ATOM    124  H58 BCD     1      29.890  13.460  24.780  1.00  0.00            
ATOM    125  H59 BCD     1      30.810  14.600  25.680  1.00  0.00            
ATOM    126  H60 BCD     1      30.350  12.010  26.250  1.00  0.00            
ATOM    127  C37 BCD     1      24.820  16.840  21.610  1.00  0.00            
ATOM    128  O31 BCD     1      25.900  17.720  21.600  1.00  0.00            
ATOM    129  C38 BCD     1      23.930  17.190  22.800  1.00  0.00            
ATOM    130  O32 BCD     1      23.250  18.420  22.560  1.00  0.00            
ATOM    131  C39 BCD     1      24.780  17.060  24.120  1.00  0.00            
ATOM    132  O33 BCD     1      23.950  17.210  25.290  1.00  0.00            
ATOM    133  C40 BCD     1      25.480  15.680  24.160  1.00  0.00            
ATOM    134  C41 BCD     1      26.210  15.290  22.900  1.00  0.00            
ATOM    135  O34 BCD     1      25.430  15.570  21.740  1.00  0.00            
ATOM    136  C42 BCD     1      26.790  13.910  22.780  1.00  0.00            
ATOM    137  O35 BCD     1      25.670  13.070  22.870  1.00  0.00            
ATOM    138  H61 BCD     1      24.240  16.890  20.680  1.00  0.00            
ATOM    139  H62 BCD     1      23.170  16.400  22.800  1.00  0.00            
ATOM    140  H63 BCD     1      22.320  18.360  22.800  1.00  0.00            
ATOM    141  H64 BCD     1      25.520  17.870  24.140  1.00  0.00            
ATOM    142  H65 BCD     1      24.430  17.130  26.120  1.00  0.00            
ATOM    143  H66 BCD     1      24.680  14.960  24.360  1.00  0.00            
ATOM    144  H67 BCD     1      27.020  16.030  22.890  1.00  0.00            
ATOM    145  H68 BCD     1      27.360  13.790  21.860  1.00  0.00            
ATOM    146  H69 BCD     1      27.450  13.630  23.610  1.00  0.00            
ATOM    147  H70 BCD     1      25.970  12.160  22.980  1.00  0.00            
ATOM    148  C1  AD3     2      31.950  13.730  22.520  1.00  0.00            
ATOM    149  C2  AD3     2      33.100  14.090  23.290  1.00  0.00            
ATOM    150  C3  AD3     2      32.960  15.210  24.130  1.00  0.00            
ATOM    151  C4  AD3     2      31.900  16.050  23.960  1.00  0.00            
ATOM    152  C5  AD3     2      31.890  17.260  24.670  1.00  0.00            
ATOM    153  C6  AD3     2      30.780  18.170  24.620  1.00  0.00            
ATOM    154  C7  AD3     2      29.780  17.940  23.690  1.00  0.00            
ATOM    155  C8  AD3     2      28.560  18.730  23.710  1.00  0.00            
ATOM    156  C9  AD3     2      28.460  19.830  24.570  1.00  0.00            
ATOM    157  C10 AD3     2      29.500  20.210  25.370  1.00  0.00            
ATOM    158  C11 AD3     2      29.420  21.460  26.080  1.00  0.00            
ATOM    159  C12 AD3     2      30.460  21.830  26.860  1.00  0.00            
ATOM    160  C13 AD3     2      31.680  21.010  26.920  1.00  0.00            
ATOM    161  C14 AD3     2      31.780  19.840  26.170  1.00  0.00            
ATOM    162  C15 AD3     2      30.700  19.400  25.410  1.00  0.00            
ATOM    163  C16 AD3     2      29.840  16.790  22.840  1.00  0.00            
ATOM    164  C17 AD3     2      30.890  15.860  22.970  1.00  0.00            
ATOM    165  C18 AD3     2      30.920  14.620  22.290  1.00  0.00            
ATOM    166  H1  AD3     2      31.920  12.750  22.030  1.00  0.00            
ATOM    167  H2  AD3     2      33.960  13.430  23.380  1.00  0.00            
ATOM    168  H3  AD3     2      33.790  15.510  24.750  1.00  0.00            
ATOM    169  H4  AD3     2      32.670  17.360  25.410  1.00  0.00            
ATOM    170  H5  AD3     2      27.690  18.510  23.100  1.00  0.00            
ATOM    171  H6  AD3     2      27.740  20.620  24.380  1.00  0.00            
ATOM    172  H7  AD3     2      28.530  22.080  26.010  1.00  0.00            
ATOM    173  H8  AD3     2      30.420  22.720  27.470  1.00  0.00            
ATOM    174  H9  AD3     2      32.570  21.330  27.450  1.00  0.00            
ATOM    175  H10 AD3     2      32.720  19.300  26.240  1.00  0.00            
ATOM    176  H11 AD3     2      29.040  16.510  22.170  1.00  0.00            
ATOM    177  H12 AD3     2      30.110  14.330  21.620  1.00  0.00            
TER
ENDMDL
MODEL        1
ATOM      1  C1  BCD     1       4.210  14.820  44.920  1.00  0.00            
ATOM      2  O1  BCD     1       4.410  15.160  43.620  1.00  0.00            
ATOM      3  C2  BCD     1       5.360  15.490  45.760  1.00  0.00            
ATOM      4  O2  BCD     1       5.320  16.920  45.560  1.00  0.00            
ATOM      5  C3  BCD     1       6.690  14.870  45.240  1.00  0.00            
ATOM      6  O3  BCD     1       7.800  15.340  46.050  1.00  0.00            
ATOM      7  C4  BCD     1       6.730  13.360  45.100  1.00  0.00            
ATOM      8  C5  BCD     1       5.430  12.820  44.400  1.00  0.00            
ATOM      9  O4  BCD     1       4.280  13.400  45.050  1.00  0.00            
ATOM     10  C6  BCD     1       5.330  11.290  44.470  1.00  0.00            
ATOM     11  O5  BCD     1       5.050  10.970  45.830  1.00  0.00            
ATOM     12  H1  BCD     1       3.270  15.200  45.340  1.00  0.00            
ATOM     13  H2  BCD     1       5.240  15.170  46.800  1.00  0.00            
ATOM     14  H3  BCD     1       6.110  17.300  45.960  1.00  0.00            
ATOM     15  H4  BCD     1       6.960  15.270  44.260  1.00  0.00            
ATOM     16  H5  BCD     1       7.820  16.290  46.240  1.00  0.00            
ATOM     17  H6  BCD     1       6.840  12.990  46.130  1.00  0.00            
ATOM     18  H7  BCD     1       5.580  13.120  43.350  1.00  0.00            
ATOM     19  H8  BCD     1       4.400  11.000  43.960  1.00  0.00            
ATOM     20  H9  BCD     1       6.260  10.840  44.080  1.00  0.00            
ATOM     21  H10 BCD     1       5.180  10.020  45.870  1.00  0.00            
ATOM     22  C7  BCD     1       2.610  16.510  40.250  1.00  0.00            
ATOM     23  O6  BCD     1       3.800  16.060  39.570  1.00  0.00            
ATOM     24  C8  BCD     1       2.900  17.590  41.310  1.00  0.00            
ATOM     25  O7  BCD     1       3.390  18.710  40.570  1.00  0.00            
ATOM     26  C9  BCD     1       3.890  17.040  42.400  1.00  0.00            
ATOM     27  O8  BCD     1       4.040  18.020  43.360  1.00  0.00            
ATOM     28  C10 BCD     1       3.330  15.700  42.930  1.00  0.00            
ATOM     29  C11 BCD     1       2.950  14.730  41.830  1.00  0.00            
ATOM     30  O9  BCD     1       2.070  15.370  40.840  1.00  0.00            
ATOM     31  C12 BCD     1       2.240  13.450  42.310  1.00  0.00            
ATOM     32  O10 BCD     1       0.860  13.720  42.660  1.00  0.00            
ATOM     33  H11 BCD     1       1.840  16.890  39.570  1.00  0.00            
ATOM     34  H12 BCD     1       1.950  17.870  41.780  1.00  0.00            
ATOM     35  H13 BCD     1       4.030  18.490  39.880  1.00  0.00            
ATOM     36  H14 BCD     1       4.790  16.740  41.840  1.00  0.00            
ATOM     37  H15 BCD     1       4.570  17.570  44.020  1.00  0.00            
ATOM     38  H16 BCD     1       2.420  15.940  43.500  1.00  0.00            
ATOM     39  H17 BCD     1       3.830  14.430  41.250  1.00  0.00            
ATOM     40  H18 BCD     1       2.490  12.690  41.550  1.00  0.00            
ATOM     41  H19 BCD     1       2.630  13.070  43.270  1.00  0.00            
ATOM     42  H20 BCD     1       0.560  14.560  42.310  1.00  0.00            
ATOM     43  C13 BCD     1       4.620  15.230  35.470  1.00  0.00            
ATOM     44  O11 BCD     1       5.930  14.760  35.510  1.00  0.00            
ATOM     45  C14 BCD     1       4.450  16.680  35.950  1.00  0.00            
ATOM     46  O12 BCD     1       5.370  17.550  35.240  1.00  0.00            
ATOM     47  C15 BCD     1       4.590  16.860  37.500  1.00  0.00            
ATOM     48  O13 BCD     1       4.280  18.190  37.870  1.00  0.00            
ATOM     49  C16 BCD     1       3.650  15.870  38.160  1.00  0.00            
ATOM     50  C17 BCD     1       3.990  14.410  37.720  1.00  0.00            
ATOM     51  O14 BCD     1       3.720  14.450  36.310  1.00  0.00            
ATOM     52  C18 BCD     1       3.180  13.430  38.380  1.00  0.00            
ATOM     53  O15 BCD     1       3.180  12.130  37.760  1.00  0.00            
ATOM     54  H21 BCD     1       4.270  15.210  34.430  1.00  0.00            
ATOM     55  H22 BCD     1       3.430  16.960  35.680  1.00  0.00            
ATOM     56  H23 BCD     1       5.990  16.950  34.830  1.00  0.00            
ATOM     57  H24 BCD     1       5.600  16.550  37.770  1.00  0.00            
ATOM     58  H25 BCD     1       5.000  18.690  37.470  1.00  0.00            
ATOM     59  H26 BCD     1       2.670  16.170  37.770  1.00  0.00            
ATOM     60  H27 BCD     1       5.030  14.190  38.000  1.00  0.00            
ATOM     61  H28 BCD     1       3.610  13.390  39.390  1.00  0.00            
ATOM     62  H29 BCD     1       2.140  13.760  38.390  1.00  0.00            
ATOM     63  H30 BCD     1       2.700  11.500  38.320  1.00  0.00            
ATOM     64  C19 BCD     1       8.450  12.670  32.850  1.00  0.00            
ATOM     65  O16 BCD     1       9.480  12.710  33.850  1.00  0.00            
ATOM     66  C20 BCD     1       8.010  14.080  32.440  1.00  0.00            
ATOM     67  O17 BCD     1       8.940  14.830  31.750  1.00  0.00            
ATOM     68  C21 BCD     1       7.490  14.860  33.620  1.00  0.00            
ATOM     69  O18 BCD     1       7.020  16.170  33.120  1.00  0.00            
ATOM     70  C22 BCD     1       6.380  14.050  34.350  1.00  0.00            
ATOM     71  C23 BCD     1       6.870  12.640  34.650  1.00  0.00            
ATOM     72  O19 BCD     1       7.330  12.050  33.500  1.00  0.00            
ATOM     73  C24 BCD     1       5.740  11.790  35.280  1.00  0.00            
ATOM     74  O20 BCD     1       4.570  11.710  34.410  1.00  0.00            
ATOM     75  H31 BCD     1       8.670  12.050  31.980  1.00  0.00            
ATOM     76  H32 BCD     1       7.100  13.900  31.860  1.00  0.00            
ATOM     77  H33 BCD     1       9.530  15.110  32.460  1.00  0.00            
ATOM     78  H34 BCD     1       8.240  15.010  34.400  1.00  0.00            
ATOM     79  H35 BCD     1       6.450  16.010  32.370  1.00  0.00            
ATOM     80  H36 BCD     1       5.600  13.930  33.590  1.00  0.00            
ATOM     81  H37 BCD     1       7.720  12.530  35.330  1.00  0.00            
ATOM     82  H38 BCD     1       6.120  10.770  35.420  1.00  0.00            
ATOM     83  H39 BCD     1       5.480  12.210  36.260  1.00  0.00            
ATOM     84  H40 BCD     1       3.860  11.250  34.870  1.00  0.00            
ATOM     85  C25 BCD     1      12.140  10.470  35.780  1.00  0.00            
ATOM     86  O21 BCD     1      11.530  11.080  36.880  1.00  0.00            
ATOM     87  C26 BCD     1      12.760  11.460  34.820  1.00  0.00            
ATOM     88  O22 BCD     1      13.850  12.150  35.420  1.00  0.00            
ATOM     89  C27 BCD     1      11.730  12.470  34.370  1.00  0.00            
ATOM     90  O23 BCD     1      12.280  13.340  33.400  1.00  0.00            
ATOM     91  C28 BCD     1      10.520  11.740  33.820  1.00  0.00            
ATOM     92  C29 BCD     1      10.080  10.480  34.560  1.00  0.00            
ATOM     93  O24 BCD     1      11.180   9.730  35.040  1.00  0.00            
ATOM     94  C30 BCD     1       9.370   9.430  33.660  1.00  0.00            
ATOM     95  O25 BCD     1      10.290   9.070  32.490  1.00  0.00            
ATOM     96  H41 BCD     1      12.980   9.820  36.060  1.00  0.00            
ATOM     97  H42 BCD     1      13.060  10.890  33.920  1.00  0.00            
ATOM     98  H43 BCD     1      13.410  12.660  36.100  1.00  0.00            
ATOM     99  H44 BCD     1      11.350  12.970  35.270  1.00  0.00            
ATOM    100  H45 BCD     1      11.790  14.170  33.400  1.00  0.00            
ATOM    101  H46 BCD     1      10.720  11.550  32.750  1.00  0.00            
ATOM    102  H47 BCD     1       9.410  10.760  35.390  1.00  0.00            
ATOM    103  H48 BCD     1       9.190   8.510  34.230  1.00  0.00            
ATOM    104  H49 BCD     1       8.370   9.780  33.380  1.00  0.00            
ATOM    105  H50 BCD     1      10.510   8.160  32.700  1.00  0.00            
ATOM    106  C31 BCD     1      12.300  12.090  40.890  1.00  0.00            
ATOM    107  O26 BCD     1      10.990  12.390  41.250  1.00  0.00            
ATOM    108  C32 BCD     1      12.730  13.000  39.780  1.00  0.00            
ATOM    109  O27 BCD     1      12.440  14.250  40.230  1.00  0.00            
ATOM    110  C33 BCD     1      12.090  12.730  38.430  1.00  0.00            
ATOM    111  C34 BCD     1      12.240  11.280  38.080  1.00  0.00            
ATOM    112  C35 BCD     1      11.720  10.460  39.250  1.00  0.00            
ATOM    113  O28 BCD     1      12.470  10.830  40.430  1.00  0.00            
ATOM    114  C36 BCD     1      11.990   8.980  38.970  1.00  0.00            
ATOM    115  O29 BCD     1      11.800   8.150  40.120  1.00  0.00            
ATOM    116  O30 BCD     1      12.640  13.580  37.450  1.00  0.00            
ATOM    117  H51 BCD     1      12.980  12.140  41.750  1.00  0.00            
ATOM    118  H52 BCD     1      13.790  12.900  39.520  1.00  0.00            
ATOM    119  H53 BCD     1      11.590  14.270  40.680  1.00  0.00            
ATOM    120  H54 BCD     1      11.020  12.960  38.480  1.00  0.00            
ATOM    121  H55 BCD     1      12.910  14.390  37.890  1.00  0.00            
ATOM    122  H56 BCD     1      13.300  11.000  37.950  1.00  0.00            
ATOM    123  H57 BCD     1      10.630  10.550  39.330  1.00  0.00            
ATOM    124  H58 BCD     1      11.310   8.670  38.170  1.00  0.00            
ATOM    125  H59 BCD     1      13.010   8.720  38.640  1.00  0.00            
ATOM    126  H60 BCD     1      12.180   7.290  39.920  1.00  0.00            
ATOM    127  C37 BCD     1       8.700  12.070  44.720  1.00  0.00            
ATOM    128  O31 BCD     1       7.820  13.040  44.210  1.00  0.00            
ATOM    129  C38 BCD     1      10.060  12.710  44.860  1.00  0.00            
ATOM    130  O32 BCD     1      10.100  13.840  45.730  1.00  0.00            
ATOM    131  C39 BCD     1      10.690  13.160  43.490  1.00  0.00            
ATOM    132  O33 BCD     1      11.940  13.800  43.620  1.00  0.00            
ATOM    133  C40 BCD     1      10.630  11.930  42.570  1.00  0.00            
ATOM    134  C41 BCD     1       9.310  11.280  42.570  1.00  0.00            
ATOM    135  O34 BCD     1       8.880  10.940  43.930  1.00  0.00            
ATOM    136  C42 BCD     1       9.270   9.960  41.740  1.00  0.00            
ATOM    137  O35 BCD     1      10.210   8.980  42.160  1.00  0.00            
ATOM    138  H61 BCD     1       8.370  11.730  45.710  1.00  0.00            
ATOM    139  H62 BCD     1      10.740  11.930  45.230  1.00  0.00            
ATOM    140  H63 BCD     1       9.330  14.380  45.530  1.00  0.00            
ATOM    141  H64 BCD     1       9.970  13.900  43.090  1.00  0.00            
ATOM    142  H65 BCD     1      11.840  14.640  44.080  1.00  0.00            
ATOM    143  H66 BCD     1      11.380  11.160  42.800  1.00  0.00            
ATOM    144  H67 BCD     1       8.520  11.910  42.150  1.00  0.00            
ATOM    145  H68 BCD     1       8.220   9.660  41.800  1.00  0.00            
ATOM    146  H69 BCD     1       9.310  10.060  40.640  1.00  0.00            
ATOM    147  H70 BCD     1      10.820   8.920  41.420  1.00  0.00            
ATOM    148  C1  AD3     2       6.340   7.980  39.720  1.00  0.00            
ATOM    149  C2  AD3     2       7.200   7.910  38.640  1.00  0.00            
ATOM    150  C3  AD3     2       7.740   9.090  38.080  1.00  0.00            
ATOM    151  C4  AD3     2       7.390  10.360  38.640  1.00  0.00            
ATOM    152  C5  AD3     2       7.960  11.500  38.150  1.00  0.00            
ATOM    153  C6  AD3     2       7.660  12.820  38.700  1.00  0.00            
ATOM    154  C7  AD3     2       6.820  12.830  39.810  1.00  0.00            
ATOM    155  C8  AD3     2       6.680  14.010  40.530  1.00  0.00            
ATOM    156  C9  AD3     2       7.150  15.310  40.050  1.00  0.00            
ATOM    157  C10 AD3     2       7.960  15.270  38.910  1.00  0.00            
ATOM    158  C11 AD3     2       8.410  16.520  38.390  1.00  0.00            
ATOM    159  C12 AD3     2       9.280  16.570  37.300  1.00  0.00            
ATOM    160  C13 AD3     2       9.660  15.330  36.720  1.00  0.00            
ATOM    161  C14 AD3     2       9.110  14.080  37.140  1.00  0.00            
ATOM    162  C15 AD3     2       8.300  13.990  38.310  1.00  0.00            
ATOM    163  C16 AD3     2       6.260  11.670  40.340  1.00  0.00            
ATOM    164  C17 AD3     2       6.500  10.430  39.730  1.00  0.00            
ATOM    165  C18 AD3     2       5.970   9.210  40.300  1.00  0.00            
ATOM    166  H1  AD3     2       5.950   7.060  40.140  1.00  0.00            
ATOM    167  H2  AD3     2       7.450   6.970  38.170  1.00  0.00            
ATOM    168  H3  AD3     2       8.430   9.000  37.250  1.00  0.00            
ATOM    169  H4  AD3     2       8.580  11.430  37.270  1.00  0.00            
ATOM    170  H5  AD3     2       6.150  14.030  41.480  1.00  0.00            
ATOM    171  H6  AD3     2       6.910  16.240  40.570  1.00  0.00            
ATOM    172  H7  AD3     2       8.110  17.400  38.950  1.00  0.00            
ATOM    173  H8  AD3     2       9.710  17.520  36.980  1.00  0.00            
ATOM    174  H9  AD3     2      10.320  15.400  35.860  1.00  0.00            
ATOM    175  H10 AD3     2       9.500  13.210  36.620  1.00  0.00            
ATOM    176  H11 AD3     2       5.570  11.730  41.190  1.00  0.00            
ATOM    177  H12 AD3     2       5.360   9.230  41.200  1.00  0.00            
TER
ENDMDL
MODEL        1
ATOM      1  C1  BCD     1      40.980  27.100  31.410  1.00  0.00            
ATOM      2  O1  BCD     1      41.580  27.450  30.210  1.00  0.00            
ATOM      3  C2  BCD     1      40.270  25.740  31.200  1.00  0.00            
ATOM      4  O2  BCD     1      41.200  24.680  30.950  1.00  0.00            
ATOM      5  C3  BCD     1      39.230  25.880  30.120  1.00  0.00            
ATOM      6  O3  BCD     1      38.510  24.650  29.830  1.00  0.00            
ATOM      7  C4  BCD     1      38.200  26.970  30.540  1.00  0.00            
ATOM      8  C5  BCD     1      38.940  28.250  30.780  1.00  0.00            
ATOM      9  O4  BCD     1      40.030  28.060  31.770  1.00  0.00            
ATOM     10  C6  BCD     1      38.080  29.350  31.330  1.00  0.00            
ATOM     11  O5  BCD     1      37.300  28.970  32.420  1.00  0.00            
ATOM     12  H1  BCD     1      41.770  27.120  32.160  1.00  0.00            
ATOM     13  H2  BCD     1      39.800  25.590  32.180  1.00  0.00            
ATOM     14  H3  BCD     1      41.350  24.580  30.010  1.00  0.00            
ATOM     15  H4  BCD     1      39.680  26.180  29.160  1.00  0.00            
ATOM     16  H5  BCD     1      37.990  24.880  29.050  1.00  0.00            
ATOM     17  H6  BCD     1      37.650  26.620  31.430  1.00  0.00            
ATOM     18  H7  BCD     1      39.390  28.600  29.840  1.00  0.00            
ATOM     19  H8  BCD     1      38.690  30.260  31.410  1.00  0.00            
ATOM     20  H9  BCD     1      37.380  29.590  30.520  1.00  0.00            
ATOM     21  H10 BCD     1      36.580  29.580  32.600  1.00  0.00            
ATOM     22  C7  BCD     1      45.130  29.290  28.710  1.00  0.00            
ATOM     23  O6  BCD     1      44.270  29.740  27.720  1.00  0.00            
ATOM     24  C8  BCD     1      45.060  27.770  28.580  1.00  0.00            
ATOM     25  O7  BCD     1      45.510  27.290  27.310  1.00  0.00            
ATOM     26  C9  BCD     1      43.610  27.260  28.810  1.00  0.00            
ATOM     27  O8  BCD     1      43.710  25.890  28.840  1.00  0.00            
ATOM     28  C10 BCD     1      43.040  27.770  30.190  1.00  0.00            
ATOM     29  C11 BCD     1      43.330  29.310  30.340  1.00  0.00            
ATOM     30  O9  BCD     1      44.670  29.590  30.080  1.00  0.00            
ATOM     31  C12 BCD     1      42.900  29.920  31.630  1.00  0.00            
ATOM     32  O10 BCD     1      43.470  29.290  32.740  1.00  0.00            
ATOM     33  H11 BCD     1      46.160  29.640  28.630  1.00  0.00            
ATOM     34  H12 BCD     1      45.610  27.250  29.370  1.00  0.00            
ATOM     35  H13 BCD     1      46.110  26.610  27.620  1.00  0.00            
ATOM     36  H14 BCD     1      42.970  27.590  27.980  1.00  0.00            
ATOM     37  H15 BCD     1      42.860  25.490  28.680  1.00  0.00            
ATOM     38  H16 BCD     1      43.600  27.220  30.960  1.00  0.00            
ATOM     39  H17 BCD     1      42.680  29.790  29.600  1.00  0.00            
ATOM     40  H18 BCD     1      43.230  30.970  31.650  1.00  0.00            
ATOM     41  H19 BCD     1      41.810  30.000  31.670  1.00  0.00            
ATOM     42  H20 BCD     1      42.910  29.420  33.520  1.00  0.00            
ATOM     43  C13 BCD     1      44.190  32.400  24.600  1.00  0.00            
ATOM     44  O11 BCD     1      42.790  32.020  24.340  1.00  0.00            
ATOM     45  C14 BCD     1      45.230  31.330  24.460  1.00  0.00            
ATOM     46  O12 BCD     1      45.280  30.830  23.120  1.00  0.00            
ATOM     47  C15 BCD     1      44.970  30.220  25.470  1.00  0.00            
ATOM     48  O13 BCD     1      46.080  29.330  25.430  1.00  0.00            
ATOM     49  C16 BCD     1      44.770  30.760  26.890  1.00  0.00            
ATOM     50  C17 BCD     1      43.820  31.930  26.930  1.00  0.00            
ATOM     51  O14 BCD     1      44.300  32.820  25.990  1.00  0.00            
ATOM     52  C18 BCD     1      43.720  32.690  28.280  1.00  0.00            
ATOM     53  O15 BCD     1      42.520  33.500  28.390  1.00  0.00            
ATOM     54  H21 BCD     1      44.400  33.300  24.000  1.00  0.00            
ATOM     55  H22 BCD     1      46.220  31.740  24.710  1.00  0.00            
ATOM     56  H23 BCD     1      46.040  30.240  23.110  1.00  0.00            
ATOM     57  H24 BCD     1      44.100  29.700  25.050  1.00  0.00            
ATOM     58  H25 BCD     1      45.870  28.560  25.970  1.00  0.00            
ATOM     59  H26 BCD     1      45.760  31.030  27.280  1.00  0.00            
ATOM     60  H27 BCD     1      42.800  31.620  26.690  1.00  0.00            
ATOM     61  H28 BCD     1      43.650  32.010  29.150  1.00  0.00            
ATOM     62  H29 BCD     1      44.540  33.400  28.460  1.00  0.00            
ATOM     63  H30 BCD     1      42.420  33.530  29.350  1.00  0.00            
ATOM     64  C19 BCD     1      40.210  31.840  21.240  1.00  0.00            
ATOM     65  O16 BCD     1      39.080  31.460  22.080  1.00  0.00            
ATOM     66  C20 BCD     1      41.270  30.740  21.260  1.00  0.00            
ATOM     67  O17 BCD     1      40.810  29.490  20.760  1.00  0.00            
ATOM     68  C21 BCD     1      41.880  30.640  22.640  1.00  0.00            
ATOM     69  O18 BCD     1      43.030  29.770  22.610  1.00  0.00            
ATOM     70  C22 BCD     1      42.370  32.080  23.000  1.00  0.00            
ATOM     71  C23 BCD     1      41.280  33.150  22.910  1.00  0.00            
ATOM     72  O19 BCD     1      40.690  33.080  21.610  1.00  0.00            
ATOM     73  C24 BCD     1      41.700  34.620  23.210  1.00  0.00            
ATOM     74  O20 BCD     1      42.850  34.960  22.520  1.00  0.00            
ATOM     75  H31 BCD     1      39.890  31.940  20.190  1.00  0.00            
ATOM     76  H32 BCD     1      42.040  31.150  20.590  1.00  0.00            
ATOM     77  H33 BCD     1      41.410  28.820  21.120  1.00  0.00            
ATOM     78  H34 BCD     1      41.130  30.300  23.360  1.00  0.00            
ATOM     79  H35 BCD     1      43.830  30.270  22.820  1.00  0.00            
ATOM     80  H36 BCD     1      43.240  32.360  22.390  1.00  0.00            
ATOM     81  H37 BCD     1      40.480  32.930  23.620  1.00  0.00            
ATOM     82  H38 BCD     1      40.890  35.340  23.070  1.00  0.00            
ATOM     83  H39 BCD     1      41.980  34.730  24.270  1.00  0.00            
ATOM     84  H40 BCD     1      42.570  34.750  21.630  1.00  0.00            
ATOM     85  C25 BCD     1      34.990  31.710  21.950  1.00  0.00            
ATOM     86  O21 BCD     1      34.950  30.930  23.100  1.00  0.00            
ATOM     87  C26 BCD     1      35.640  30.810  20.900  1.00  0.00            
ATOM     88  O22 BCD     1      34.900  29.660  20.700  1.00  0.00            
ATOM     89  C27 BCD     1      37.030  30.490  21.320  1.00  0.00            
ATOM     90  O23 BCD     1      37.700  29.630  20.430  1.00  0.00            
ATOM     91  C28 BCD     1      37.780  31.800  21.570  1.00  0.00            
ATOM     92  C29 BCD     1      37.130  32.680  22.590  1.00  0.00            
ATOM     93  O24 BCD     1      35.780  32.880  22.240  1.00  0.00            
ATOM     94  C30 BCD     1      37.740  34.070  22.750  1.00  0.00            
ATOM     95  O25 BCD     1      37.960  34.700  21.580  1.00  0.00            
ATOM     96  H41 BCD     1      33.990  32.060  21.680  1.00  0.00            
ATOM     97  H42 BCD     1      35.710  31.230  19.890  1.00  0.00            
ATOM     98  H43 BCD     1      34.540  29.490  21.580  1.00  0.00            
ATOM     99  H44 BCD     1      36.920  29.960  22.280  1.00  0.00            
ATOM    100  H45 BCD     1      38.590  29.370  20.700  1.00  0.00            
ATOM    101  H46 BCD     1      37.840  32.290  20.590  1.00  0.00            
ATOM    102  H47 BCD     1      37.110  32.270  23.600  1.00  0.00            
ATOM    103  H48 BCD     1      37.140  34.790  23.320  1.00  0.00            
ATOM    104  H49 BCD     1      38.680  34.010  23.320  1.00  0.00            
ATOM    105  H50 BCD     1      38.740  34.340  21.150  1.00  0.00            
ATOM    106  C31 BCD     1      33.070  29.360  26.240  1.00  0.00            
ATOM    107  O26 BCD     1      34.420  29.110  26.620  1.00  0.00            
ATOM    108  C32 BCD     1      32.620  28.690  24.970  1.00  0.00            
ATOM    109  O27 BCD     1      32.670  27.240  25.090  1.00  0.00            
ATOM    110  C33 BCD     1      33.610  29.100  23.820  1.00  0.00            
ATOM    111  C34 BCD     1      33.710  30.600  23.700  1.00  0.00            
ATOM    112  C35 BCD     1      33.870  31.340  25.030  1.00  0.00            
ATOM    113  O28 BCD     1      33.000  30.790  26.060  1.00  0.00            
ATOM    114  C36 BCD     1      33.600  32.870  24.940  1.00  0.00            
ATOM    115  O29 BCD     1      32.300  33.200  24.550  1.00  0.00            
ATOM    116  O30 BCD     1      33.260  28.500  22.540  1.00  0.00            
ATOM    117  H51 BCD     1      32.450  29.130  27.120  1.00  0.00            
ATOM    118  H52 BCD     1      31.600  29.020  24.750  1.00  0.00            
ATOM    119  H53 BCD     1      33.600  27.020  25.150  1.00  0.00            
ATOM    120  H54 BCD     1      34.610  28.780  24.130  1.00  0.00            
ATOM    121  H55 BCD     1      33.490  27.570  22.490  1.00  0.00            
ATOM    122  H56 BCD     1      32.820  31.000  23.190  1.00  0.00            
ATOM    123  H57 BCD     1      34.920  31.240  25.320  1.00  0.00            
ATOM    124  H58 BCD     1      33.850  33.420  25.860  1.00  0.00            
ATOM    125  H59 BCD     1      34.250  33.310  24.170  1.00  0.00            
ATOM    126  H60 BCD     1      31.610  32.840  25.120  1.00  0.00            
ATOM    127  C37 BCD     1      36.150  26.400  29.290  1.00  0.00            
ATOM    128  O31 BCD     1      37.440  27.110  29.370  1.00  0.00            
ATOM    129  C38 BCD     1      35.750  25.900  27.910  1.00  0.00            
ATOM    130  O32 BCD     1      36.780  24.980  27.550  1.00  0.00            
ATOM    131  C39 BCD     1      35.610  27.030  26.930  1.00  0.00            
ATOM    132  O33 BCD     1      35.170  26.550  25.660  1.00  0.00            
ATOM    133  C40 BCD     1      34.550  28.050  27.510  1.00  0.00            
ATOM    134  C41 BCD     1      35.010  28.450  28.920  1.00  0.00            
ATOM    135  O34 BCD     1      35.120  27.280  29.720  1.00  0.00            
ATOM    136  C42 BCD     1      34.090  29.470  29.580  1.00  0.00            
ATOM    137  O35 BCD     1      32.750  29.020  29.640  1.00  0.00            
ATOM    138  H61 BCD     1      36.090  25.650  30.080  1.00  0.00            
ATOM    139  H62 BCD     1      34.770  25.430  28.020  1.00  0.00            
ATOM    140  H63 BCD     1      36.630  24.750  26.630  1.00  0.00            
ATOM    141  H64 BCD     1      36.550  27.590  26.800  1.00  0.00            
ATOM    142  H65 BCD     1      35.810  25.950  25.250  1.00  0.00            
ATOM    143  H66 BCD     1      33.600  27.540  27.720  1.00  0.00            
ATOM    144  H67 BCD     1      35.950  29.030  28.880  1.00  0.00            
ATOM    145  H68 BCD     1      34.400  29.850  30.560  1.00  0.00            
ATOM    146  H69 BCD     1      34.090  30.390  28.970  1.00  0.00            
ATOM    147  H70 BCD     1      32.660  28.300  30.270  1.00  0.00            
ATOM    148  C1  AD3     2      38.190  32.900  29.460  1.00  0.00            
ATOM    149  C2  AD3     2      36.920  32.490  28.990  1.00  0.00            
ATOM    150  C3  AD3     2      36.770  31.520  27.970  1.00  0.00            
ATOM    151  C4  AD3     2      37.930  30.890  27.490  1.00  0.00            
ATOM    152  C5  AD3     2      37.790  30.000  26.380  1.00  0.00            
ATOM    153  C6  AD3     2      38.900  29.290  25.840  1.00  0.00            
ATOM    154  C7  AD3     2      40.130  29.520  26.500  1.00  0.00            
ATOM    155  C8  AD3     2      41.270  28.990  25.960  1.00  0.00            
ATOM    156  C9  AD3     2      41.300  28.160  24.850  1.00  0.00            
ATOM    157  C10 AD3     2      40.100  27.950  24.170  1.00  0.00            
ATOM    158  C11 AD3     2      40.100  27.230  22.970  1.00  0.00            
ATOM    159  C12 AD3     2      38.930  26.830  22.390  1.00  0.00            
ATOM    160  C13 AD3     2      37.690  27.340  22.800  1.00  0.00            
ATOM    161  C14 AD3     2      37.670  28.170  23.960  1.00  0.00            
ATOM    162  C15 AD3     2      38.860  28.490  24.650  1.00  0.00            
ATOM    163  C16 AD3     2      40.260  30.380  27.610  1.00  0.00            
ATOM    164  C17 AD3     2      39.170  31.160  28.050  1.00  0.00            
ATOM    165  C18 AD3     2      39.330  32.150  29.010  1.00  0.00            
ATOM    166  H1  AD3     2      38.220  33.700  30.190  1.00  0.00            
ATOM    167  H2  AD3     2      36.030  33.000  29.360  1.00  0.00            
ATOM    168  H3  AD3     2      35.770  31.340  27.600  1.00  0.00            
ATOM    169  H4  AD3     2      36.860  30.020  25.820  1.00  0.00            
ATOM    170  H5  AD3     2      42.230  29.200  26.420  1.00  0.00            
ATOM    171  H6  AD3     2      42.230  27.710  24.540  1.00  0.00            
ATOM    172  H7  AD3     2      41.070  26.900  22.620  1.00  0.00            
ATOM    173  H8  AD3     2      38.930  26.160  21.540  1.00  0.00            
ATOM    174  H9  AD3     2      36.750  27.010  22.380  1.00  0.00            
ATOM    175  H10 AD3     2      36.690  28.590  24.180  1.00  0.00            
ATOM    176  H11 AD3     2      41.240  30.620  28.000  1.00  0.00            
ATOM    177  H12 AD3     2      40.330  32.410  29.340  1.00  0.00            
TER
ENDMDL
MODEL        1
ATOM      1  C1  BCD     1      28.040  19.950  18.870  1.00  0.00            
ATOM      2  O1  BCD     1      29.170  20.210  19.740  1.00  0.00            
ATOM      3  C2  BCD     1      26.890  20.840  19.360  1.00  0.00            
ATOM      4  O2  BCD     1      27.290  22.220  19.550  1.00  0.00            
ATOM      5  C3  BCD     1      26.400  20.280  20.680  1.00  0.00            
ATOM      6  O3  BCD     1      25.250  21.040  21.170  1.00  0.00            
ATOM      7  C4  BCD     1      26.000  18.810  20.630  1.00  0.00            
ATOM      8  C5  BCD     1      27.050  17.970  20.020  1.00  0.00            
ATOM      9  O4  BCD     1      27.670  18.580  18.820  1.00  0.00            
ATOM     10  C6  BCD     1      26.550  16.580  19.590  1.00  0.00            
ATOM     11  O5  BCD     1      27.590  15.760  19.200  1.00  0.00            
ATOM     12  H1  BCD     1      28.290  20.210  17.830  1.00  0.00            
ATOM     13  H2  BCD     1      26.110  20.880  18.580  1.00  0.00            
ATOM     14  H3  BCD     1      28.220  22.160  19.800  1.00  0.00            
ATOM     15  H4  BCD     1      27.270  20.510  21.310  1.00  0.00            
ATOM     16  H5  BCD     1      25.120  20.740  22.080  1.00  0.00            
ATOM     17  H6  BCD     1      25.080  18.690  20.050  1.00  0.00            
ATOM     18  H7  BCD     1      27.920  17.910  20.700  1.00  0.00            
ATOM     19  H8  BCD     1      26.100  16.090  20.460  1.00  0.00            
ATOM     20  H9  BCD     1      25.780  16.720  18.820  1.00  0.00            
ATOM     21  H10 BCD     1      27.530  15.890  18.250  1.00  0.00            
ATOM     22  C7  BCD     1      33.420  20.800  19.510  1.00  0.00            
ATOM     23  O6  BCD     1      33.580  21.050  20.910  1.00  0.00            
ATOM     24  C8  BCD     1      32.460  21.890  18.820  1.00  0.00            
ATOM     25  O7  BCD     1      33.050  23.270  19.090  1.00  0.00            
ATOM     26  C9  BCD     1      30.930  21.730  19.190  1.00  0.00            
ATOM     27  O8  BCD     1      30.040  22.520  18.400  1.00  0.00            
ATOM     28  C10 BCD     1      30.440  20.350  19.110  1.00  0.00            
ATOM     29  C11 BCD     1      31.350  19.460  19.920  1.00  0.00            
ATOM     30  O9  BCD     1      32.680  19.560  19.350  1.00  0.00            
ATOM     31  C12 BCD     1      30.890  18.000  20.070  1.00  0.00            
ATOM     32  O10 BCD     1      30.410  17.400  18.820  1.00  0.00            
ATOM     33  H11 BCD     1      34.390  20.670  19.020  1.00  0.00            
ATOM     34  H12 BCD     1      32.530  21.760  17.730  1.00  0.00            
ATOM     35  H13 BCD     1      33.320  23.420  20.000  1.00  0.00            
ATOM     36  H14 BCD     1      30.740  22.050  20.220  1.00  0.00            
ATOM     37  H15 BCD     1      30.390  23.410  18.500  1.00  0.00            
ATOM     38  H16 BCD     1      30.370  19.980  18.080  1.00  0.00            
ATOM     39  H17 BCD     1      31.300  19.860  20.940  1.00  0.00            
ATOM     40  H18 BCD     1      31.800  17.490  20.420  1.00  0.00            
ATOM     41  H19 BCD     1      30.190  17.980  20.910  1.00  0.00            
ATOM     42  H20 BCD     1      29.530  17.720  18.620  1.00  0.00            
ATOM     43  C13 BCD     1      36.190  21.490  23.820  1.00  0.00            
ATOM     44  O11 BCD     1      35.100  20.790  24.500  1.00  0.00            
ATOM     45  C14 BCD     1      35.620  22.730  23.220  1.00  0.00            
ATOM     46  O12 BCD     1      35.240  23.680  24.230  1.00  0.00            
ATOM     47  C15 BCD     1      34.570  22.450  22.280  1.00  0.00            
ATOM     48  O13 BCD     1      34.160  23.650  21.570  1.00  0.00            
ATOM     49  C16 BCD     1      34.930  21.380  21.330  1.00  0.00            
ATOM     50  C17 BCD     1      35.690  20.160  21.930  1.00  0.00            
ATOM     51  O14 BCD     1      36.600  20.630  22.800  1.00  0.00            
ATOM     52  C18 BCD     1      36.230  19.220  20.840  1.00  0.00            
ATOM     53  O15 BCD     1      37.400  19.780  20.370  1.00  0.00            
ATOM     54  H21 BCD     1      36.990  21.810  24.500  1.00  0.00            
ATOM     55  H22 BCD     1      36.400  23.280  22.680  1.00  0.00            
ATOM     56  H23 BCD     1      35.330  24.440  23.650  1.00  0.00            
ATOM     57  H24 BCD     1      33.640  22.170  22.790  1.00  0.00            
ATOM     58  H25 BCD     1      33.590  24.160  22.150  1.00  0.00            
ATOM     59  H26 BCD     1      35.530  21.880  20.570  1.00  0.00            
ATOM     60  H27 BCD     1      34.890  19.550  22.380  1.00  0.00            
ATOM     61  H28 BCD     1      36.460  18.180  21.110  1.00  0.00            
ATOM     62  H29 BCD     1      35.540  19.140  20.000  1.00  0.00            
ATOM     63  H30 BCD     1      37.690  19.140  19.720  1.00  0.00            
ATOM     64  C19 BCD     1      33.510  20.080  28.250  1.00  0.00            
ATOM     65  O16 BCD     1      32.510  19.160  27.770  1.00  0.00            
ATOM     66  C20 BCD     1      33.300  21.480  27.730  1.00  0.00            
ATOM     67  O17 BCD     1      31.980  21.930  28.070  1.00  0.00            
ATOM     68  C21 BCD     1      33.540  21.430  26.230  1.00  0.00            
ATOM     69  O18 BCD     1      33.140  22.700  25.610  1.00  0.00            
ATOM     70  C22 BCD     1      34.980  20.940  25.900  1.00  0.00            
ATOM     71  C23 BCD     1      35.170  19.610  26.600  1.00  0.00            
ATOM     72  O19 BCD     1      34.810  19.640  27.950  1.00  0.00            
ATOM     73  C24 BCD     1      36.590  19.090  26.540  1.00  0.00            
ATOM     74  O20 BCD     1      37.550  19.900  27.210  1.00  0.00            
ATOM     75  H31 BCD     1      33.430  20.250  29.330  1.00  0.00            
ATOM     76  H32 BCD     1      34.110  22.130  28.080  1.00  0.00            
ATOM     77  H33 BCD     1      31.430  21.620  27.350  1.00  0.00            
ATOM     78  H34 BCD     1      32.760  20.720  25.910  1.00  0.00            
ATOM     79  H35 BCD     1      33.860  23.020  25.060  1.00  0.00            
ATOM     80  H36 BCD     1      35.630  21.710  26.330  1.00  0.00            
ATOM     81  H37 BCD     1      34.440  18.980  26.080  1.00  0.00            
ATOM     82  H38 BCD     1      36.500  18.080  26.940  1.00  0.00            
ATOM     83  H39 BCD     1      36.830  19.030  25.470  1.00  0.00            
ATOM     84  H40 BCD     1      37.680  19.430  28.040  1.00  0.00            
ATOM     85  C25 BCD     1      30.250  16.080  29.230  1.00  0.00            
ATOM     86  O21 BCD     1      29.230  16.190  28.260  1.00  0.00            
ATOM     87  C26 BCD     1      30.290  17.370  30.150  1.00  0.00            
ATOM     88  O22 BCD     1      28.970  17.630  30.660  1.00  0.00            
ATOM     89  C27 BCD     1      30.780  18.500  29.260  1.00  0.00            
ATOM     90  O23 BCD     1      30.820  19.640  30.110  1.00  0.00            
ATOM     91  C28 BCD     1      32.110  18.160  28.690  1.00  0.00            
ATOM     92  C29 BCD     1      31.980  16.910  27.830  1.00  0.00            
ATOM     93  O24 BCD     1      31.550  15.870  28.700  1.00  0.00            
ATOM     94  C30 BCD     1      33.190  16.510  27.060  1.00  0.00            
ATOM     95  O25 BCD     1      34.220  16.190  28.020  1.00  0.00            
ATOM     96  H41 BCD     1      30.030  15.230  29.890  1.00  0.00            
ATOM     97  H42 BCD     1      30.980  17.190  30.980  1.00  0.00
[truncated: 1,701,421 more chars]
