# Supplementary material for: Achieving Chemical Accuracy in Cyclodextrin Host–Guest Binding via Integrative Atomistic Modelling
Source: Adv Sci (Weinh). 2025 Dec 14;13(10):e19782. doi: 10.1002/advs.202519782 (PMC12915143; doi:10.1002/advs.202519782)
Supplement: Supplementary file 1 — Supporting Information [file ADVS-13-e19782-s003.zip › all_poses/BCD.AD4.pdb]

MODEL        1
ATOM      1  C1  BCD     1      12.240  30.880  21.070  1.00  0.00            
ATOM      2  O1  BCD     1      12.940  31.070  19.860  1.00  0.00            
ATOM      3  C2  BCD     1      12.550  31.940  22.120  1.00  0.00            
ATOM      4  O2  BCD     1      12.410  33.200  21.570  1.00  0.00            
ATOM      5  C3  BCD     1      14.060  31.650  22.520  1.00  0.00            
ATOM      6  O3  BCD     1      14.520  32.630  23.550  1.00  0.00            
ATOM      7  C4  BCD     1      14.250  30.320  23.110  1.00  0.00            
ATOM      8  C5  BCD     1      13.700  29.230  22.190  1.00  0.00            
ATOM      9  O4  BCD     1      12.460  29.590  21.630  1.00  0.00            
ATOM     10  C6  BCD     1      13.510  27.860  22.810  1.00  0.00            
ATOM     11  O5  BCD     1      12.680  27.860  23.980  1.00  0.00            
ATOM     12  H1  BCD     1      11.190  30.930  20.760  1.00  0.00            
ATOM     13  H2  BCD     1      11.900  31.840  23.000  1.00  0.00            
ATOM     14  H3  BCD     1      13.150  33.400  20.990  1.00  0.00            
ATOM     15  H4  BCD     1      14.720  31.690  21.640  1.00  0.00            
ATOM     16  H5  BCD     1      15.440  32.520  23.790  1.00  0.00            
ATOM     17  H6  BCD     1      13.730  30.170  24.070  1.00  0.00            
ATOM     18  H7  BCD     1      14.380  29.040  21.350  1.00  0.00            
ATOM     19  H8  BCD     1      13.190  27.200  22.000  1.00  0.00            
ATOM     20  H9  BCD     1      14.520  27.470  23.010  1.00  0.00            
ATOM     21  H10 BCD     1      12.670  26.940  24.240  1.00  0.00            
ATOM     22  C7  BCD     1      12.600  32.640  16.080  1.00  0.00            
ATOM     23  O6  BCD     1      13.780  31.820  15.690  1.00  0.00            
ATOM     24  C8  BCD     1      13.090  33.620  17.130  1.00  0.00            
ATOM     25  O7  BCD     1      14.160  34.460  16.540  1.00  0.00            
ATOM     26  C9  BCD     1      13.610  32.850  18.390  1.00  0.00            
ATOM     27  O8  BCD     1      14.120  33.700  19.440  1.00  0.00            
ATOM     28  C10 BCD     1      12.440  31.930  18.830  1.00  0.00            
ATOM     29  C11 BCD     1      12.090  31.020  17.680  1.00  0.00            
ATOM     30  O9  BCD     1      11.610  31.760  16.540  1.00  0.00            
ATOM     31  C12 BCD     1      11.020  30.050  18.020  1.00  0.00            
ATOM     32  O10 BCD     1       9.810  30.610  18.480  1.00  0.00            
ATOM     33  H11 BCD     1      12.280  33.040  15.110  1.00  0.00            
ATOM     34  H12 BCD     1      12.250  34.220  17.510  1.00  0.00            
ATOM     35  H13 BCD     1      14.380  35.020  17.290  1.00  0.00            
ATOM     36  H14 BCD     1      14.370  32.130  18.070  1.00  0.00            
ATOM     37  H15 BCD     1      15.000  33.990  19.190  1.00  0.00            
ATOM     38  H16 BCD     1      11.560  32.510  19.120  1.00  0.00            
ATOM     39  H17 BCD     1      13.060  30.530  17.480  1.00  0.00            
ATOM     40  H18 BCD     1      10.780  29.440  17.140  1.00  0.00            
ATOM     41  H19 BCD     1      11.360  29.380  18.820  1.00  0.00            
ATOM     42  H20 BCD     1       9.530  31.280  17.850  1.00  0.00            
ATOM     43  C13 BCD     1      16.220  30.480  12.740  1.00  0.00            
ATOM     44  O11 BCD     1      17.210  30.290  13.750  1.00  0.00            
ATOM     45  C14 BCD     1      15.830  31.950  12.640  1.00  0.00            
ATOM     46  O12 BCD     1      16.960  32.710  12.130  1.00  0.00            
ATOM     47  C15 BCD     1      15.160  32.480  13.930  1.00  0.00            
ATOM     48  O13 BCD     1      14.630  33.840  13.850  1.00  0.00            
ATOM     49  C16 BCD     1      14.040  31.480  14.410  1.00  0.00            
ATOM     50  C17 BCD     1      14.470  30.050  14.320  1.00  0.00            
ATOM     51  O14 BCD     1      15.060  29.710  13.010  1.00  0.00            
ATOM     52  C18 BCD     1      13.260  29.190  14.610  1.00  0.00            
ATOM     53  O15 BCD     1      12.200  29.410  13.720  1.00  0.00            
ATOM     54  H21 BCD     1      16.610  30.070  11.810  1.00  0.00            
ATOM     55  H22 BCD     1      15.070  31.930  11.850  1.00  0.00            
ATOM     56  H23 BCD     1      17.680  32.650  12.760  1.00  0.00            
ATOM     57  H24 BCD     1      16.010  32.450  14.630  1.00  0.00            
ATOM     58  H25 BCD     1      14.640  34.120  14.770  1.00  0.00            
ATOM     59  H26 BCD     1      13.150  31.620  13.770  1.00  0.00            
ATOM     60  H27 BCD     1      15.150  29.870  15.170  1.00  0.00            
ATOM     61  H28 BCD     1      13.620  28.160  14.710  1.00  0.00            
ATOM     62  H29 BCD     1      12.980  29.510  15.620  1.00  0.00            
ATOM     63  H30 BCD     1      11.690  28.600  13.720  1.00  0.00            
ATOM     64  C19 BCD     1      21.090  29.310  14.370  1.00  0.00            
ATOM     65  O16 BCD     1      20.690  28.870  15.650  1.00  0.00            
ATOM     66  C20 BCD     1      20.790  30.830  14.320  1.00  0.00            
ATOM     67  O17 BCD     1      21.490  31.550  15.370  1.00  0.00            
ATOM     68  C21 BCD     1      19.280  31.160  14.270  1.00  0.00            
ATOM     69  O18 BCD     1      19.070  32.540  13.870  1.00  0.00            
ATOM     70  C22 BCD     1      18.490  30.240  13.320  1.00  0.00            
ATOM     71  C23 BCD     1      18.970  28.740  13.350  1.00  0.00            
ATOM     72  O19 BCD     1      20.420  28.750  13.280  1.00  0.00            
ATOM     73  C24 BCD     1      18.420  27.910  12.200  1.00  0.00            
ATOM     74  O20 BCD     1      18.600  28.470  10.880  1.00  0.00            
ATOM     75  H31 BCD     1      22.160  29.130  14.230  1.00  0.00            
ATOM     76  H32 BCD     1      21.130  31.240  13.360  1.00  0.00            
ATOM     77  H33 BCD     1      20.940  31.490  16.150  1.00  0.00            
ATOM     78  H34 BCD     1      18.800  30.980  15.240  1.00  0.00            
ATOM     79  H35 BCD     1      19.190  33.130  14.620  1.00  0.00            
ATOM     80  H36 BCD     1      18.540  30.760  12.360  1.00  0.00            
ATOM     81  H37 BCD     1      18.780  28.180  14.270  1.00  0.00            
ATOM     82  H38 BCD     1      18.970  26.960  12.230  1.00  0.00            
ATOM     83  H39 BCD     1      17.360  27.680  12.350  1.00  0.00            
ATOM     84  H40 BCD     1      19.560  28.500  10.850  1.00  0.00            
ATOM     85  C25 BCD     1      21.970  26.650  18.950  1.00  0.00            
ATOM     86  O21 BCD     1      21.030  27.180  19.870  1.00  0.00            
ATOM     87  C26 BCD     1      22.980  27.570  18.340  1.00  0.00            
ATOM     88  O22 BCD     1      23.750  28.350  19.350  1.00  0.00            
ATOM     89  C27 BCD     1      22.350  28.620  17.420  1.00  0.00            
ATOM     90  O23 BCD     1      23.310  29.420  16.670  1.00  0.00            
ATOM     91  C28 BCD     1      21.470  27.900  16.410  1.00  0.00            
ATOM     92  C29 BCD     1      20.500  26.970  17.120  1.00  0.00            
ATOM     93  O24 BCD     1      21.260  26.070  17.890  1.00  0.00            
ATOM     94  C30 BCD     1      19.530  26.100  16.330  1.00  0.00            
ATOM     95  O25 BCD     1      20.310  25.180  15.450  1.00  0.00            
ATOM     96  H41 BCD     1      22.580  25.880  19.430  1.00  0.00            
ATOM     97  H42 BCD     1      23.710  26.970  17.770  1.00  0.00            
ATOM     98  H43 BCD     1      24.200  28.960  18.760  1.00  0.00            
ATOM     99  H44 BCD     1      21.650  29.230  18.010  1.00  0.00            
ATOM    100  H45 BCD     1      23.140  30.360  16.760  1.00  0.00            
ATOM    101  H46 BCD     1      21.980  27.210  15.720  1.00  0.00            
ATOM    102  H47 BCD     1      19.810  27.490  17.810  1.00  0.00            
ATOM    103  H48 BCD     1      18.850  25.540  16.990  1.00  0.00            
ATOM    104  H49 BCD     1      18.830  26.730  15.760  1.00  0.00            
ATOM    105  H50 BCD     1      19.660  24.770  14.860  1.00  0.00            
ATOM    106  C31 BCD     1      19.920  26.760  23.720  1.00  0.00            
ATOM    107  O26 BCD     1      19.520  28.060  23.560  1.00  0.00            
ATOM    108  C32 BCD     1      21.490  26.610  23.530  1.00  0.00            
ATOM    109  O27 BCD     1      22.350  27.250  24.550  1.00  0.00            
ATOM    110  C33 BCD     1      21.790  27.150  22.130  1.00  0.00            
ATOM    111  C34 BCD     1      20.900  26.420  21.070  1.00  0.00            
ATOM    112  C35 BCD     1      19.500  26.330  21.450  1.00  0.00            
ATOM    113  O28 BCD     1      19.250  25.960  22.810  1.00  0.00            
ATOM    114  C36 BCD     1      18.770  25.420  20.470  1.00  0.00            
ATOM    115  O29 BCD     1      19.230  24.070  20.510  1.00  0.00            
ATOM    116  O30 BCD     1      23.210  27.090  21.760  1.00  0.00            
ATOM    117  H51 BCD     1      19.730  26.540  24.780  1.00  0.00            
ATOM    118  H52 BCD     1      21.790  25.560  23.460  1.00  0.00            
ATOM    119  H53 BCD     1      23.070  27.660  24.050  1.00  0.00            
ATOM    120  H54 BCD     1      21.470  28.200  22.080  1.00  0.00            
ATOM    121  H55 BCD     1      23.400  27.740  21.080  1.00  0.00            
ATOM    122  H56 BCD     1      21.430  25.460  20.960  1.00  0.00            
ATOM    123  H57 BCD     1      19.080  27.340  21.400  1.00  0.00            
ATOM    124  H58 BCD     1      17.680  25.420  20.580  1.00  0.00            
ATOM    125  H59 BCD     1      18.990  25.820  19.470  1.00  0.00            
ATOM    126  H60 BCD     1      18.470  23.490  20.410  1.00  0.00            
ATOM    127  C37 BCD     1      16.070  30.010  24.610  1.00  0.00            
ATOM    128  O31 BCD     1      15.600  30.110  23.200  1.00  0.00            
ATOM    129  C38 BCD     1      17.370  30.820  24.850  1.00  0.00            
ATOM    130  O32 BCD     1      17.210  32.130  24.370  1.00  0.00            
ATOM    131  C39 BCD     1      18.500  30.090  24.110  1.00  0.00            
ATOM    132  O33 BCD     1      19.720  30.770  24.300  1.00  0.00            
ATOM    133  C40 BCD     1      18.500  28.640  24.420  1.00  0.00            
ATOM    134  C41 BCD     1      17.120  27.910  24.330  1.00  0.00            
ATOM    135  O34 BCD     1      16.110  28.640  25.030  1.00  0.00            
ATOM    136  C42 BCD     1      16.980  26.530  25.080  1.00  0.00            
ATOM    137  O35 BCD     1      17.780  26.450  26.240  1.00  0.00            
ATOM    138  H61 BCD     1      15.350  30.400  25.340  1.00  0.00            
ATOM    139  H62 BCD     1      17.690  30.850  25.900  1.00  0.00            
ATOM    140  H63 BCD     1      18.030  32.380  23.930  1.00  0.00            
ATOM    141  H64 BCD     1      18.350  30.170  23.020  1.00  0.00            
ATOM    142  H65 BCD     1      20.200  30.490  25.080  1.00  0.00            
ATOM    143  H66 BCD     1      18.850  28.470  25.450  1.00  0.00            
ATOM    144  H67 BCD     1      16.780  27.700  23.310  1.00  0.00            
ATOM    145  H68 BCD     1      15.920  26.300  25.210  1.00  0.00            
ATOM    146  H69 BCD     1      17.320  25.890  24.250  1.00  0.00            
ATOM    147  H70 BCD     1      17.930  25.540  26.490  1.00  0.00            
ATOM    148  C1  AD4     2      17.400  33.610  19.910  1.00  0.00            
ATOM    149  C2  AD4     2      17.380  33.880  18.510  1.00  0.00            
ATOM    150  C3  AD4     2      17.120  32.800  17.670  1.00  0.00            
ATOM    151  C4  AD4     2      16.960  31.490  18.160  1.00  0.00            
ATOM    152  C5  AD4     2      16.730  30.450  17.210  1.00  0.00            
ATOM    153  C6  AD4     2      16.460  29.180  17.690  1.00  0.00            
ATOM    154  C7  AD4     2      16.110  28.090  16.780  1.00  0.00            
ATOM    155  C8  AD4     2      15.790  26.890  17.340  1.00  0.00            
ATOM    156  C9  AD4     2      15.820  26.630  18.750  1.00  0.00            
ATOM    157  C10 AD4     2      16.240  27.660  19.570  1.00  0.00            
ATOM    158  C11 AD4     2      16.600  28.910  19.040  1.00  0.00            
ATOM    159  C12 AD4     2      17.030  29.910  19.990  1.00  0.00            
ATOM    160  C13 AD4     2      17.050  31.250  19.540  1.00  0.00            
ATOM    161  C14 AD4     2      17.300  32.320  20.430  1.00  0.00            
ATOM    162  H1  AD4     2      17.640  34.360  20.660  1.00  0.00            
ATOM    163  H2  AD4     2      17.500  34.910  18.180  1.00  0.00            
ATOM    164  H3  AD4     2      16.900  33.030  16.630  1.00  0.00            
ATOM    165  H4  AD4     2      16.790  30.690  16.150  1.00  0.00            
ATOM    166  H5  AD4     2      16.210  28.180  15.700  1.00  0.00            
ATOM    167  H6  AD4     2      15.650  26.070  16.640  1.00  0.00            
ATOM    168  H7  AD4     2      15.740  25.660  19.230  1.00  0.00            
ATOM    169  H8  AD4     2      16.350  27.540  20.640  1.00  0.00            
ATOM    170  H9  AD4     2      17.180  29.730  21.050  1.00  0.00            
ATOM    171  H10 AD4     2      17.310  32.110  21.500  1.00  0.00            
TER
ENDMDL
MODEL        1
ATOM      1  C1  BCD     1      10.210  30.920  19.330  1.00  0.00            
ATOM      2  O1  BCD     1      11.430  31.220  18.640  1.00  0.00            
ATOM      3  C2  BCD     1       9.860  31.940  20.370  1.00  0.00            
ATOM      4  O2  BCD     1       9.710  33.170  19.750  1.00  0.00            
ATOM      5  C3  BCD     1      10.890  32.040  21.520  1.00  0.00            
ATOM      6  O3  BCD     1      10.380  32.990  22.450  1.00  0.00            
ATOM      7  C4  BCD     1      10.850  30.580  22.090  1.00  0.00            
ATOM      8  C5  BCD     1      11.170  29.540  21.060  1.00  0.00            
ATOM      9  O4  BCD     1      10.200  29.650  19.980  1.00  0.00            
ATOM     10  C6  BCD     1      11.070  28.080  21.640  1.00  0.00            
ATOM     11  O5  BCD     1       9.840  27.740  22.180  1.00  0.00            
ATOM     12  H1  BCD     1       9.380  30.790  18.630  1.00  0.00            
ATOM     13  H2  BCD     1       8.910  31.690  20.860  1.00  0.00            
ATOM     14  H3  BCD     1       9.410  33.790  20.420  1.00  0.00            
ATOM     15  H4  BCD     1      11.880  32.190  21.080  1.00  0.00            
ATOM     16  H5  BCD     1      10.520  32.770  23.380  1.00  0.00            
ATOM     17  H6  BCD     1       9.840  30.380  22.460  1.00  0.00            
ATOM     18  H7  BCD     1      12.210  29.620  20.720  1.00  0.00            
ATOM     19  H8  BCD     1      11.330  27.380  20.840  1.00  0.00            
ATOM     20  H9  BCD     1      11.820  27.940  22.420  1.00  0.00            
ATOM     21  H10 BCD     1       9.260  27.790  21.420  1.00  0.00            
ATOM     22  C7  BCD     1      12.670  31.830  14.700  1.00  0.00            
ATOM     23  O6  BCD     1      13.800  32.620  15.140  1.00  0.00            
ATOM     24  C8  BCD     1      11.330  32.600  15.080  1.00  0.00            
ATOM     25  O7  BCD     1      11.230  33.900  14.550  1.00  0.00            
ATOM     26  C9  BCD     1      11.290  32.660  16.660  1.00  0.00            
ATOM     27  O8  BCD     1      10.030  33.240  17.030  1.00  0.00            
ATOM     28  C10 BCD     1      11.400  31.270  17.200  1.00  0.00            
ATOM     29  C11 BCD     1      12.690  30.650  16.750  1.00  0.00            
ATOM     30  O9  BCD     1      12.680  30.540  15.300  1.00  0.00            
ATOM     31  C12 BCD     1      13.000  29.240  17.320  1.00  0.00            
ATOM     32  O10 BCD     1      11.910  28.360  16.950  1.00  0.00            
ATOM     33  H11 BCD     1      12.690  31.630  13.620  1.00  0.00            
ATOM     34  H12 BCD     1      10.470  32.000  14.760  1.00  0.00            
ATOM     35  H13 BCD     1      10.660  34.480  15.060  1.00  0.00            
ATOM     36  H14 BCD     1      12.050  33.350  17.040  1.00  0.00            
ATOM     37  H15 BCD     1      10.020  33.130  17.980  1.00  0.00            
ATOM     38  H16 BCD     1      10.520  30.680  16.940  1.00  0.00            
ATOM     39  H17 BCD     1      13.470  31.340  17.080  1.00  0.00            
ATOM     40  H18 BCD     1      13.920  28.910  16.810  1.00  0.00            
ATOM     41  H19 BCD     1      13.030  29.160  18.420  1.00  0.00            
ATOM     42  H20 BCD     1      12.110  27.850  16.160  1.00  0.00            
ATOM     43  C13 BCD     1      17.160  34.450  14.080  1.00  0.00            
ATOM     44  O11 BCD     1      17.550  34.080  15.370  1.00  0.00            
ATOM     45  C14 BCD     1      15.870  35.360  14.000  1.00  0.00            
ATOM     46  O12 BCD     1      16.140  36.620  14.570  1.00  0.00            
ATOM     47  C15 BCD     1      14.760  34.620  14.760  1.00  0.00            
ATOM     48  O13 BCD     1      13.520  35.270  14.790  1.00  0.00            
ATOM     49  C16 BCD     1      14.580  33.260  14.190  1.00  0.00            
ATOM     50  C17 BCD     1      15.920  32.480  13.950  1.00  0.00            
ATOM     51  O14 BCD     1      16.810  33.300  13.310  1.00  0.00            
ATOM     52  C18 BCD     1      15.760  31.160  13.250  1.00  0.00            
ATOM     53  O15 BCD     1      15.090  31.160  12.020  1.00  0.00            
ATOM     54  H21 BCD     1      17.950  34.970  13.520  1.00  0.00            
ATOM     55  H22 BCD     1      15.470  35.530  12.990  1.00  0.00            
ATOM     56  H23 BCD     1      16.930  36.990  14.170  1.00  0.00            
ATOM     57  H24 BCD     1      15.180  34.560  15.780  1.00  0.00            
ATOM     58  H25 BCD     1      12.830  34.630  14.970  1.00  0.00            
ATOM     59  H26 BCD     1      14.000  33.300  13.260  1.00  0.00            
ATOM     60  H27 BCD     1      16.210  32.210  14.980  1.00  0.00            
ATOM     61  H28 BCD     1      16.780  30.760  13.330  1.00  0.00            
ATOM     62  H29 BCD     1      15.100  30.580  13.910  1.00  0.00            
ATOM     63  H30 BCD     1      15.700  30.910  11.320  1.00  0.00            
ATOM     64  C19 BCD     1      20.520  33.760  18.190  1.00  0.00            
ATOM     65  O16 BCD     1      19.570  33.180  19.110  1.00  0.00            
ATOM     66  C20 BCD     1      20.130  35.170  17.740  1.00  0.00            
ATOM     67  O17 BCD     1      20.050  36.110  18.850  1.00  0.00            
ATOM     68  C21 BCD     1      18.790  35.080  17.020  1.00  0.00            
ATOM     69  O18 BCD     1      18.230  36.370  16.650  1.00  0.00            
ATOM     70  C22 BCD     1      18.880  34.250  15.790  1.00  0.00            
ATOM     71  C23 BCD     1      19.420  32.890  16.190  1.00  0.00            
ATOM     72  O19 BCD     1      20.560  32.890  17.030  1.00  0.00            
ATOM     73  C24 BCD     1      19.780  31.990  15.080  1.00  0.00            
ATOM     74  O20 BCD     1      20.430  32.740  14.070  1.00  0.00            
ATOM     75  H31 BCD     1      21.500  33.930  18.640  1.00  0.00            
ATOM     76  H32 BCD     1      20.880  35.580  17.060  1.00  0.00            
ATOM     77  H33 BCD     1      19.430  36.770  18.520  1.00  0.00            
ATOM     78  H34 BCD     1      18.070  34.590  17.670  1.00  0.00            
ATOM     79  H35 BCD     1      17.330  36.310  16.330  1.00  0.00            
ATOM     80  H36 BCD     1      19.510  34.770  15.050  1.00  0.00            
ATOM     81  H37 BCD     1      18.650  32.430  16.830  1.00  0.00            
ATOM     82  H38 BCD     1      20.400  31.140  15.420  1.00  0.00            
ATOM     83  H39 BCD     1      18.830  31.540  14.780  1.00  0.00            
ATOM     84  H40 BCD     1      20.510  32.160  13.310  1.00  0.00            
ATOM     85  C25 BCD     1      20.250  31.400  22.840  1.00  0.00            
ATOM     86  O21 BCD     1      18.920  31.500  23.300  1.00  0.00            
ATOM     87  C26 BCD     1      20.720  32.950  22.600  1.00  0.00            
ATOM     88  O22 BCD     1      20.410  33.670  23.770  1.00  0.00            
ATOM     89  C27 BCD     1      20.150  33.600  21.420  1.00  0.00            
ATOM     90  O23 BCD     1      20.810  34.880  21.140  1.00  0.00            
ATOM     91  C28 BCD     1      20.230  32.700  20.250  1.00  0.00            
ATOM     92  C29 BCD     1      19.720  31.320  20.480  1.00  0.00            
ATOM     93  O24 BCD     1      20.330  30.670  21.610  1.00  0.00            
ATOM     94  C30 BCD     1      19.770  30.420  19.250  1.00  0.00            
ATOM     95  O25 BCD     1      21.110  30.210  18.780  1.00  0.00            
ATOM     96  H41 BCD     1      20.910  31.000  23.610  1.00  0.00            
ATOM     97  H42 BCD     1      21.820  33.000  22.630  1.00  0.00            
ATOM     98  H43 BCD     1      19.970  34.500  23.560  1.00  0.00            
ATOM     99  H44 BCD     1      19.060  33.680  21.540  1.00  0.00            
ATOM    100  H45 BCD     1      20.410  35.130  20.300  1.00  0.00            
ATOM    101  H46 BCD     1      21.320  32.620  20.120  1.00  0.00            
ATOM    102  H47 BCD     1      18.660  31.300  20.750  1.00  0.00            
ATOM    103  H48 BCD     1      19.470  29.450  19.660  1.00  0.00            
ATOM    104  H49 BCD     1      19.010  30.680  18.490  1.00  0.00            
ATOM    105  H50 BCD     1      21.030  29.470  18.170  1.00  0.00            
ATOM    106  C31 BCD     1      16.470  29.820  25.970  1.00  0.00            
ATOM    107  O26 BCD     1      15.390  30.570  25.370  1.00  0.00            
ATOM    108  C32 BCD     1      17.480  30.770  26.640  1.00  0.00            
ATOM    109  O27 BCD     1      16.860  31.660  27.610  1.00  0.00            
ATOM    110  C33 BCD     1      18.170  31.520  25.520  1.00  0.00            
ATOM    111  C34 BCD     1      18.690  30.640  24.370  1.00  0.00            
ATOM    112  C35 BCD     1      17.690  29.660  23.900  1.00  0.00            
ATOM    113  O28 BCD     1      17.030  28.960  25.010  1.00  0.00            
ATOM    114  C36 BCD     1      18.270  28.580  22.980  1.00  0.00            
ATOM    115  O29 BCD     1      19.540  28.060  23.350  1.00  0.00            
ATOM    116  O30 BCD     1      19.280  32.280  26.020  1.00  0.00            
ATOM    117  H51 BCD     1      16.090  29.190  26.790  1.00  0.00            
ATOM    118  H52 BCD     1      18.220  30.240  27.250  1.00  0.00            
ATOM    119  H53 BCD     1      16.370  31.130  28.240  1.00  0.00            
ATOM    120  H54 BCD     1      17.400  32.160  25.060  1.00  0.00            
ATOM    121  H55 BCD     1      19.520  32.830  25.270  1.00  0.00            
ATOM    122  H56 BCD     1      19.600  30.080  24.630  1.00  0.00            
ATOM    123  H57 BCD     1      16.930  30.160  23.280  1.00  0.00            
ATOM    124  H58 BCD     1      17.530  27.780  22.840  1.00  0.00            
ATOM    125  H59 BCD     1      18.310  29.020  21.970  1.00  0.00            
ATOM    126  H60 BCD     1      19.400  27.140  23.130  1.00  0.00            
ATOM    127  C37 BCD     1      11.420  30.170  24.440  1.00  0.00            
ATOM    128  O31 BCD     1      11.840  30.500  23.120  1.00  0.00            
ATOM    129  C38 BCD     1      11.790  31.280  25.400  1.00  0.00            
ATOM    130  O32 BCD     1      11.100  32.460  25.030  1.00  0.00            
ATOM    131  C39 BCD     1      13.280  31.450  25.330  1.00  0.00            
ATOM    132  O33 BCD     1      13.590  32.410  26.350  1.00  0.00            
ATOM    133  C40 BCD     1      14.050  30.150  25.590  1.00  0.00            
ATOM    134  C41 BCD     1      13.560  29.000  24.670  1.00  0.00            
ATOM    135  O34 BCD     1      12.160  29.030  24.920  1.00  0.00            
ATOM    136  C42 BCD     1      14.050  27.600  24.940  1.00  0.00            
ATOM    137  O35 BCD     1      14.010  27.190  26.270  1.00  0.00            
ATOM    138  H61 BCD     1      10.340  30.010  24.560  1.00  0.00            
ATOM    139  H62 BCD     1      11.460  30.980  26.400  1.00  0.00            
ATOM    140  H63 BCD     1      11.460  33.180  25.550  1.00  0.00            
ATOM    141  H64 BCD     1      13.570  31.880  24.370  1.00  0.00            
ATOM    142  H65 BCD     1      14.340  32.960  26.110  1.00  0.00            
ATOM    143  H66 BCD     1      13.940  29.920  26.660  1.00  0.00            
ATOM    144  H67 BCD     1      13.710  29.220  23.610  1.00  0.00            
ATOM    145  H68 BCD     1      13.470  26.880  24.350  1.00  0.00            
ATOM    146  H69 BCD     1      15.100  27.510  24.620  1.00  0.00            
ATOM    147  H70 BCD     1      13.070  27.300  26.440  1.00  0.00            
ATOM    148  C1  AD4     2      14.870  34.980  21.450  1.00  0.00            
ATOM    149  C2  AD4     2      15.200  35.370  20.120  1.00  0.00            
ATOM    150  C3  AD4     2      15.610  34.440  19.140  1.00  0.00            
ATOM    151  C4  AD4     2      15.610  33.090  19.420  1.00  0.00            
ATOM    152  C5  AD4     2      15.960  32.140  18.380  1.00  0.00            
ATOM    153  C6  AD4     2      16.030  30.800  18.660  1.00  0.00            
ATOM    154  C7  AD4     2      16.480  29.880  17.680  1.00  0.00            
ATOM    155  C8  AD4     2      16.550  28.500  18.010  1.00  0.00            
ATOM    156  C9  AD4     2      16.210  28.090  19.370  1.00  0.00            
ATOM    157  C10 AD4     2      15.890  29.030  20.360  1.00  0.00            
ATOM    158  C11 AD4     2      15.710  30.350  19.980  1.00  0.00            
ATOM    159  C12 AD4     2      15.320  31.230  20.990  1.00  0.00            
ATOM    160  C13 AD4     2      15.310  32.620  20.710  1.00  0.00            
ATOM    161  C14 AD4     2      15.000  33.580  21.730  1.00  0.00            
ATOM    162  H1  AD4     2      14.440  35.680  22.160  1.00  0.00            
ATOM    163  H2  AD4     2      15.130  36.420  19.840  1.00  0.00            
ATOM    164  H3  AD4     2      15.620  34.670  18.080  1.00  0.00            
ATOM    165  H4  AD4     2      16.080  32.480  17.350  1.00  0.00            
ATOM    166  H5  AD4     2      16.630  30.240  16.660  1.00  0.00            
ATOM    167  H6  AD4     2      16.840  27.810  17.220  1.00  0.00            
ATOM    168  H7  AD4     2      16.310  27.060  19.690  1.00  0.00            
ATOM    169  H8  AD4     2      15.670  28.680  21.360  1.00  0.00            
ATOM    170  H9  AD4     2      15.020  30.840  21.960  1.00  0.00            
ATOM    171  H10 AD4     2      14.830  33.220  22.740  1.00  0.00            
TER
ENDMDL
MODEL        1
ATOM      1  C1  BCD     1      15.500  29.740  23.350  1.00  0.00            
ATOM      2  O1  BCD     1      15.840  30.120  22.020  1.00  0.00            
ATOM      3  C2  BCD     1      16.560  30.310  24.290  1.00  0.00            
ATOM      4  O2  BCD     1      16.650  31.740  24.170  1.00  0.00            
ATOM      5  C3  BCD     1      17.910  29.650  24.090  1.00  0.00            
ATOM      6  O3  BCD     1      18.930  30.160  24.940  1.00  0.00            
ATOM      7  C4  BCD     1      17.710  28.130  24.350  1.00  0.00            
ATOM      8  C5  BCD     1      16.640  27.590  23.360  1.00  0.00            
ATOM      9  O4  BCD     1      15.410  28.350  23.430  1.00  0.00            
ATOM     10  C6  BCD     1      16.310  26.090  23.530  1.00  0.00            
ATOM     11  O5  BCD     1      15.840  25.800  24.830  1.00  0.00            
ATOM     12  H1  BCD     1      14.570  30.190  23.720  1.00  0.00            
ATOM     13  H2  BCD     1      16.240  30.150  25.330  1.00  0.00            
ATOM     14  H3  BCD     1      16.700  32.030  23.260  1.00  0.00            
ATOM     15  H4  BCD     1      18.220  29.670  23.040  1.00  0.00            
ATOM     16  H5  BCD     1      18.740  31.090  25.090  1.00  0.00            
ATOM     17  H6  BCD     1      17.420  27.790  25.350  1.00  0.00            
ATOM     18  H7  BCD     1      17.040  27.720  22.340  1.00  0.00            
ATOM     19  H8  BCD     1      15.550  25.830  22.770  1.00  0.00            
ATOM     20  H9  BCD     1      17.200  25.490  23.310  1.00  0.00            
ATOM     21  H10 BCD     1      16.590  25.660  25.410  1.00  0.00            
ATOM     22  C7  BCD     1      14.020  31.320  18.510  1.00  0.00            
ATOM     23  O6  BCD     1      15.330  31.680  18.100  1.00  0.00            
ATOM     24  C8  BCD     1      13.620  32.130  19.720  1.00  0.00            
ATOM     25  O7  BCD     1      13.520  33.530  19.510  1.00  0.00            
ATOM     26  C9  BCD     1      14.610  31.900  20.900  1.00  0.00            
ATOM     27  O8  BCD     1      14.110  32.530  22.140  1.00  0.00            
ATOM     28  C10 BCD     1      14.750  30.370  21.150  1.00  0.00            
ATOM     29  C11 BCD     1      14.890  29.500  19.910  1.00  0.00            
ATOM     30  O9  BCD     1      13.990  29.910  18.870  1.00  0.00            
ATOM     31  C12 BCD     1      14.760  28.000  20.070  1.00  0.00            
ATOM     32  O10 BCD     1      13.450  27.730  20.640  1.00  0.00            
ATOM     33  H11 BCD     1      13.320  31.400  17.670  1.00  0.00            
ATOM     34  H12 BCD     1      12.610  31.780  19.970  1.00  0.00            
ATOM     35  H13 BCD     1      14.380  33.880  19.270  1.00  0.00            
ATOM     36  H14 BCD     1      15.540  32.450  20.700  1.00  0.00            
ATOM     37  H15 BCD     1      14.070  33.490  22.080  1.00  0.00            
ATOM     38  H16 BCD     1      13.850  30.070  21.690  1.00  0.00            
ATOM     39  H17 BCD     1      15.910  29.590  19.490  1.00  0.00            
ATOM     40  H18 BCD     1      14.850  27.510  19.080  1.00  0.00            
ATOM     41  H19 BCD     1      15.640  27.730  20.670  1.00  0.00            
ATOM     42  H20 BCD     1      13.120  26.910  20.250  1.00  0.00            
ATOM     43  C13 BCD     1      17.220  33.530  15.030  1.00  0.00            
ATOM     44  O11 BCD     1      18.300  32.960  15.530  1.00  0.00            
ATOM     45  C14 BCD     1      16.650  34.460  16.160  1.00  0.00            
ATOM     46  O12 BCD     1      17.620  35.530  16.310  1.00  0.00            
ATOM     47  C15 BCD     1      16.390  33.660  17.440  1.00  0.00            
ATOM     48  O13 BCD     1      15.840  34.440  18.540  1.00  0.00            
ATOM     49  C16 BCD     1      15.530  32.520  16.930  1.00  0.00            
ATOM     50  C17 BCD     1      16.000  31.670  15.710  1.00  0.00            
ATOM     51  O14 BCD     1      16.320  32.530  14.620  1.00  0.00            
ATOM     52  C18 BCD     1      14.970  30.560  15.220  1.00  0.00            
ATOM     53  O15 BCD     1      13.710  31.180  15.030  1.00  0.00            
ATOM     54  H21 BCD     1      17.390  34.140  14.140  1.00  0.00            
ATOM     55  H22 BCD     1      15.670  34.820  15.830  1.00  0.00            
ATOM     56  H23 BCD     1      18.510  35.170  16.350  1.00  0.00            
ATOM     57  H24 BCD     1      17.360  33.290  17.800  1.00  0.00            
ATOM     58  H25 BCD     1      16.460  35.120  18.800  1.00  0.00            
ATOM     59  H26 BCD     1      14.550  32.930  16.660  1.00  0.00            
ATOM     60  H27 BCD     1      16.860  31.120  16.090  1.00  0.00            
ATOM     61  H28 BCD     1      15.250  30.140  14.250  1.00  0.00            
ATOM     62  H29 BCD     1      14.950  29.790  16.000  1.00  0.00            
ATOM     63  H30 BCD     1      13.070  30.480  14.910  1.00  0.00            
ATOM     64  C19 BCD     1      22.360  32.270  14.950  1.00  0.00            
ATOM     65  O16 BCD     1      22.350  31.350  16.020  1.00  0.00            
ATOM     66  C20 BCD     1      21.960  33.640  15.390  1.00  0.00            
ATOM     67  O17 BCD     1      22.860  34.090  16.320  1.00  0.00            
ATOM     68  C21 BCD     1      20.520  33.610  16.000  1.00  0.00            
ATOM     69  O18 BCD     1      20.180  34.930  16.510  1.00  0.00            
ATOM     70  C22 BCD     1      19.550  33.150  14.890  1.00  0.00            
ATOM     71  C23 BCD     1      19.970  31.810  14.320  1.00  0.00            
ATOM     72  O19 BCD     1      21.380  31.930  13.960  1.00  0.00            
ATOM     73  C24 BCD     1      19.200  31.260  13.090  1.00  0.00            
ATOM     74  O20 BCD     1      19.150  32.250  12.080  1.00  0.00            
ATOM     75  H31 BCD     1      23.300  32.300  14.390  1.00  0.00            
ATOM     76  H32 BCD     1      21.900  34.300  14.520  1.00  0.00            
ATOM     77  H33 BCD     1      23.180  33.330  16.820  1.00  0.00            
ATOM     78  H34 BCD     1      20.550  32.920  16.860  1.00  0.00            
ATOM     79  H35 BCD     1      20.890  35.250  17.080  1.00  0.00            
ATOM     80  H36 BCD     1      19.520  33.870  14.060  1.00  0.00            
ATOM     81  H37 BCD     1      19.970  31.060  15.130  1.00  0.00            
ATOM     82  H38 BCD     1      19.570  30.370  12.560  1.00  0.00            
ATOM     83  H39 BCD     1      18.220  30.920  13.420  1.00  0.00            
ATOM     84  H40 BCD     1      18.840  31.810  11.290  1.00  0.00            
ATOM     85  C25 BCD     1      24.980  28.500  17.680  1.00  0.00            
ATOM     86  O21 BCD     1      24.080  28.120  18.770  1.00  0.00            
ATOM     87  C26 BCD     1      25.370  29.990  17.870  1.00  0.00            
ATOM     88  O22 BCD     1      25.800  30.250  19.230  1.00  0.00            
ATOM     89  C27 BCD     1      24.210  30.980  17.580  1.00  0.00            
ATOM     90  O23 BCD     1      24.620  32.370  17.690  1.00  0.00            
ATOM     91  C28 BCD     1      23.560  30.590  16.200  1.00  0.00            
ATOM     92  C29 BCD     1      23.220  29.120  16.010  1.00  0.00            
ATOM     93  O24 BCD     1      24.370  28.340  16.440  1.00  0.00            
ATOM     94  C30 BCD     1      22.960  28.770  14.560  1.00  0.00            
ATOM     95  O25 BCD     1      23.990  29.110  13.650  1.00  0.00            
ATOM     96  H41 BCD     1      25.930  27.960  17.730  1.00  0.00            
ATOM     97  H42 BCD     1      26.260  30.130  17.250  1.00  0.00            
ATOM     98  H43 BCD     1      25.480  31.110  19.520  1.00  0.00            
ATOM     99  H44 BCD     1      23.430  30.760  18.320  1.00  0.00            
ATOM    100  H45 BCD     1      25.260  32.530  16.990  1.00  0.00            
ATOM    101  H46 BCD     1      24.250  30.760  15.360  1.00  0.00            
ATOM    102  H47 BCD     1      22.400  28.880  16.690  1.00  0.00            
ATOM    103  H48 BCD     1      22.860  27.680  14.540  1.00  0.00            
ATOM    104  H49 BCD     1      21.940  29.120  14.340  1.00  0.00            
ATOM    105  H50 BCD     1      23.510  29.570  12.950  1.00  0.00            
ATOM    106  C31 BCD     1      23.650  25.260  21.730  1.00  0.00            
ATOM    107  O26 BCD     1      22.580  26.120  22.080  1.00  0.00            
ATOM    108  C32 BCD     1      24.960  26.090  21.860  1.00  0.00            
ATOM    109  O27 BCD     1      25.320  26.480  23.220  1.00  0.00            
ATOM    110  C33 BCD     1      24.930  27.410  20.940  1.00  0.00            
ATOM    111  C34 BCD     1      24.550  26.990  19.540  1.00  0.00            
ATOM    112  C35 BCD     1      23.320  26.030  19.500  1.00  0.00            
ATOM    113  O28 BCD     1      23.400  24.910  20.420  1.00  0.00            
ATOM    114  C36 BCD     1      23.200  25.400  18.150  1.00  0.00            
ATOM    115  O29 BCD     1      24.440  24.700  17.810  1.00  0.00            
ATOM    116  O30 BCD     1      26.190  28.090  20.770  1.00  0.00            
ATOM    117  H51 BCD     1      23.700  24.390  22.400  1.00  0.00            
ATOM    118  H52 BCD     1      25.850  25.530  21.530  1.00  0.00            
ATOM    119  H53 BCD     1      24.560  26.780  23.740  1.00  0.00            
ATOM    120  H54 BCD     1      24.110  28.090  21.230  1.00  0.00            
ATOM    121  H55 BCD     1      26.000  28.890  20.280  1.00  0.00            
ATOM    122  H56 BCD     1      25.350  26.420  19.050  1.00  0.00            
ATOM    123  H57 BCD     1      22.420  26.600  19.760  1.00  0.00            
ATOM    124  H58 BCD     1      22.340  24.720  18.150  1.00  0.00            
ATOM    125  H59 BCD     1      23.020  26.200  17.430  1.00  0.00            
ATOM    126  H60 BCD     1      24.280  23.820  17.460  1.00  0.00            
ATOM    127  C37 BCD     1      19.390  26.450  24.840  1.00  0.00            
ATOM    128  O31 BCD     1      18.950  27.510  24.040  1.00  0.00            
ATOM    129  C38 BCD     1      20.810  26.800  25.370  1.00  0.00            
ATOM    130  O32 BCD     1      20.730  28.000  26.140  1.00  0.00            
ATOM    131  C39 BCD     1      21.800  27.060  24.210  1.00  0.00            
ATOM    132  O33 BCD     1      23.150  27.400  24.700  1.00  0.00            
ATOM    133  C40 BCD     1      21.850  25.800  23.320  1.00  0.00            
ATOM    134  C41 BCD     1      20.420  25.350  22.950  1.00  0.00            
ATOM    135  O34 BCD     1      19.470  25.300  24.110  1.00  0.00            
ATOM    136  C42 BCD     1      20.210  24.060  22.260  1.00  0.00            
ATOM    137  O35 BCD     1      20.660  22.900  22.900  1.00  0.00            
ATOM    138  H61 BCD     1      18.670  26.260  25.640  1.00  0.00            
ATOM    139  H62 BCD     1      21.120  26.050  26.110  1.00  0.00            
ATOM    140  H63 BCD     1      20.170  28.550  25.580  1.00  0.00            
ATOM    141  H64 BCD     1      21.470  27.880  23.560  1.00  0.00            
ATOM    142  H65 BCD     1      23.080  28.300  25.010  1.00  0.00            
ATOM    143  H66 BCD     1      22.350  24.930  23.770  1.00  0.00            
ATOM    144  H67 BCD     1      20.110  26.050  22.170  1.00  0.00            
ATOM    145  H68 BCD     1      19.130  23.880  22.160  1.00  0.00            
ATOM    146  H69 BCD     1      20.660  24.050  21.260  1.00  0.00            
ATOM    147  H70 BCD     1      20.940  23.150  23.790  1.00  0.00            
ATOM    148  C1  AD4     2      19.360  33.930  24.430  1.00  0.00            
ATOM    149  C2  AD4     2      18.380  34.590  23.650  1.00  0.00            
ATOM    150  C3  AD4     2      18.260  34.210  22.320  1.00  0.00            
ATOM    151  C4  AD4     2      19.070  33.220  21.720  1.00  0.00            
ATOM    152  C5  AD4     2      18.840  32.800  20.400  1.00  0.00            
ATOM    153  C6  AD4     2      19.540  31.660  19.830  1.00  0.00            
ATOM    154  C7  AD4     2      19.300  31.170  18.540  1.00  0.00            
ATOM    155  C8  AD4     2      19.920  30.040  18.050  1.00  0.00            
ATOM    156  C9  AD4     2      20.880  29.370  18.860  1.00  0.00            
ATOM    157  C10 AD4     2      21.150  29.910  20.120  1.00  0.00            
ATOM    158  C11 AD4     2      20.500  31.050  20.600  1.00  0.00            
ATOM    159  C12 AD4     2      20.680  31.430  21.980  1.00  0.00            
ATOM    160  C13 AD4     2      19.990  32.510  22.510  1.00  0.00            
ATOM    161  C14 AD4     2      20.190  32.960  23.870  1.00  0.00            
ATOM    162  H1  AD4     2      19.430  34.370  25.430  1.00  0.00            
ATOM    163  H2  AD4     2      17.850  35.440  24.080  1.00  0.00            
ATOM    164  H3  AD4     2      17.570  34.740  21.670  1.00  0.00            
ATOM    165  H4  AD4     2      18.120  33.320  19.770  1.00  0.00            
ATOM    166  H5  AD4     2      18.660  31.710  17.840  1.00  0.00            
ATOM    167  H6  AD4     2      19.710  29.710  17.040  1.00  0.00            
ATOM    168  H7  AD4     2      21.410  28.510  18.450  1.00  0.00            
ATOM    169  H8  AD4     2      21.970  29.470  20.690  1.00  0.00            
ATOM    170  H9  AD4     2      21.410  30.910  22.590  1.00  0.00            
ATOM    171  H10 AD4     2      20.870  32.320  24.420  1.00  0.00            
TER
ENDMDL
MODEL        1
ATOM      1  C1  BCD     1      19.020  38.210  19.280  1.00  0.00            
ATOM      2  O1  BCD     1      19.400  36.870  19.310  1.00  0.00            
ATOM      3  C2  BCD     1      19.520  38.920  20.520  1.00  0.00            
ATOM      4  O2  BCD     1      20.900  38.740  20.550  1.00  0.00            
ATOM      5  C3  BCD     1      18.790  38.410  21.770  1.00  0.00            
ATOM      6  O3  BCD     1      19.240  39.120  22.870  1.00  0.00            
ATOM      7  C4  BCD     1      17.270  38.510  21.650  1.00  0.00            
ATOM      8  C5  BCD     1      16.820  37.820  20.330  1.00  0.00            
ATOM      9  O4  BCD     1      17.600  38.220  19.220  1.00  0.00            
ATOM     10  C6  BCD     1      15.350  38.130  20.030  1.00  0.00            
ATOM     11  O5  BCD     1      15.140  39.530  20.060  1.00  0.00            
ATOM     12  H1  BCD     1      19.380  38.610  18.320  1.00  0.00            
ATOM     13  H2  BCD     1      19.290  39.980  20.410  1.00  0.00            
ATOM     14  H3  BCD     1      21.070  39.110  21.420  1.00  0.00            
ATOM     15  H4  BCD     1      19.130  37.370  21.830  1.00  0.00            
ATOM     16  H5  BCD     1      19.300  38.500  23.600  1.00  0.00            
ATOM     17  H6  BCD     1      16.890  39.540  21.730  1.00  0.00            
ATOM     18  H7  BCD     1      16.950  36.750  20.530  1.00  0.00            
ATOM     19  H8  BCD     1      15.110  37.720  19.040  1.00  0.00            
ATOM     20  H9  BCD     1      14.700  37.690  20.800  1.00  0.00            
ATOM     21  H10 BCD     1      14.280  39.830  20.390  1.00  0.00            
ATOM     22  C7  BCD     1      21.310  34.250  16.780  1.00  0.00            
ATOM     23  O6  BCD     1      21.470  33.280  17.800  1.00  0.00            
ATOM     24  C8  BCD     1      22.060  35.590  17.010  1.00  0.00            
ATOM     25  O7  BCD     1      23.550  35.370  17.000  1.00  0.00            
ATOM     26  C9  BCD     1      21.470  36.350  18.170  1.00  0.00            
ATOM     27  O8  BCD     1      21.890  37.700  18.270  1.00  0.00            
ATOM     28  C10 BCD     1      19.920  36.420  18.060  1.00  0.00            
ATOM     29  C11 BCD     1      19.380  35.050  17.780  1.00  0.00            
ATOM     30  O9  BCD     1      19.930  34.500  16.600  1.00  0.00            
ATOM     31  C12 BCD     1      17.850  35.080  17.780  1.00  0.00            
ATOM     32  O10 BCD     1      17.320  35.860  16.710  1.00  0.00            
ATOM     33  H11 BCD     1      21.560  33.810  15.810  1.00  0.00            
ATOM     34  H12 BCD     1      21.910  36.230  16.130  1.00  0.00            
ATOM     35  H13 BCD     1      23.750  35.200  16.070  1.00  0.00            
ATOM     36  H14 BCD     1      21.790  35.800  19.070  1.00  0.00            
ATOM     37  H15 BCD     1      21.440  38.020  19.060  1.00  0.00            
ATOM     38  H16 BCD     1      19.580  37.010  17.200  1.00  0.00            
ATOM     39  H17 BCD     1      19.670  34.460  18.660  1.00  0.00            
ATOM     40  H18 BCD     1      17.600  34.020  17.630  1.00  0.00            
ATOM     41  H19 BCD     1      17.500  35.460  18.750  1.00  0.00            
ATOM     42  H20 BCD     1      16.390  35.620  16.710  1.00  0.00            
ATOM     43  C13 BCD     1      23.010  29.530  18.590  1.00  0.00            
ATOM     44  O11 BCD     1      22.260  29.470  19.810  1.00  0.00            
ATOM     45  C14 BCD     1      23.960  30.650  18.640  1.00  0.00            
ATOM     46  O12 BCD     1      24.760  30.560  19.820  1.00  0.00            
ATOM     47  C15 BCD     1      23.200  32.000  18.680  1.00  0.00            
ATOM     48  O13 BCD     1      24.170  33.050  18.700  1.00  0.00            
ATOM     49  C16 BCD     1      22.250  32.120  17.510  1.00  0.00            
ATOM     50  C17 BCD     1      21.340  30.920  17.530  1.00  0.00            
ATOM     51  O14 BCD     1      22.120  29.740  17.450  1.00  0.00            
ATOM     52  C18 BCD     1      20.270  30.960  16.490  1.00  0.00            
ATOM     53  O15 BCD     1      20.850  30.720  15.250  1.00  0.00            
ATOM     54  H21 BCD     1      23.620  28.620  18.540  1.00  0.00            
ATOM     55  H22 BCD     1      24.590  30.660  17.740  1.00  0.00            
ATOM     56  H23 BCD     1      25.540  31.130  19.710  1.00  0.00            
ATOM     57  H24 BCD     1      22.590  32.040  19.590  1.00  0.00            
ATOM     58  H25 BCD     1      23.960  33.650  17.980  1.00  0.00            
ATOM     59  H26 BCD     1      22.790  32.130  16.550  1.00  0.00            
ATOM     60  H27 BCD     1      20.780  30.900  18.480  1.00  0.00            
ATOM     61  H28 BCD     1      19.670  30.070  16.730  1.00  0.00            
ATOM     62  H29 BCD     1      19.710  31.910  16.500  1.00  0.00            
ATOM     63  H30 BCD     1      21.630  30.170  15.340  1.00  0.00            
ATOM     64  C19 BCD     1      21.070  27.140  23.140  1.00  0.00            
ATOM     65  O16 BCD     1      20.030  28.140  23.180  1.00  0.00            
ATOM     66  C20 BCD     1      22.470  27.910  23.140  1.00  0.00            
ATOM     67  O17 BCD     1      22.820  28.260  24.460  1.00  0.00            
ATOM     68  C21 BCD     1      22.500  29.030  22.130  1.00  0.00            
ATOM     69  O18 BCD     1      23.730  29.810  22.300  1.00  0.00            
ATOM     70  C22 BCD     1      22.300  28.400  20.730  1.00  0.00            
ATOM     71  C23 BCD     1      21.090  27.420  20.670  1.00  0.00            
ATOM     72  O19 BCD     1      21.110  26.480  21.810  1.00  0.00            
ATOM     73  C24 BCD     1      21.000  26.650  19.360  1.00  0.00            
ATOM     74  O20 BCD     1      19.720  26.220  19.120  1.00  0.00            
ATOM     75  H31 BCD     1      20.980  26.440  23.970  1.00  0.00            
ATOM     76  H32 BCD     1      23.200  27.140  22.840  1.00  0.00            
ATOM     77  H33 BCD     1      23.760  28.460  24.420  1.00  0.00            
ATOM     78  H34 BCD     1      21.620  29.680  22.210  1.00  0.00            
ATOM     79  H35 BCD     1      23.980  30.090  21.410  1.00  0.00            
ATOM     80  H36 BCD     1      23.190  27.780  20.570  1.00  0.00            
ATOM     81  H37 BCD     1      20.130  27.970  20.700  1.00  0.00            
ATOM     82  H38 BCD     1      21.400  27.270  18.540  1.00  0.00            
ATOM     83  H39 BCD     1      21.560  25.720  19.490  1.00  0.00            
ATOM     84  H40 BCD     1      19.390  25.570  19.740  1.00  0.00            
ATOM     85  C25 BCD     1      16.710  28.830  25.520  1.00  0.00            
ATOM     86  O21 BCD     1      16.540  30.220  25.100  1.00  0.00            
ATOM     87  C26 BCD     1      18.040  28.570  26.270  1.00  0.00            
ATOM     88  O22 BCD     1      17.970  29.470  27.480  1.00  0.00            
ATOM     89  C27 BCD     1      19.210  28.760  25.320  1.00  0.00            
ATOM     90  O23 BCD     1      20.380  28.370  25.970  1.00  0.00            
ATOM     91  C28 BCD     1      18.990  27.780  24.150  1.00  0.00            
ATOM     92  C29 BCD     1      17.610  28.040  23.490  1.00  0.00            
ATOM     93  O24 BCD     1      16.580  27.970  24.450  1.00  0.00            
ATOM     94  C30 BCD     1      17.230  27.040  22.350  1.00  0.00            
ATOM     95  O25 BCD     1      16.750  25.810  22.850  1.00  0.00            
ATOM     96  H41 BCD     1      15.880  28.620  26.210  1.00  0.00            
ATOM     97  H42 BCD     1      18.060  27.520  26.580  1.00  0.00            
ATOM     98  H43 BCD     1      18.830  29.620  27.870  1.00  0.00            
ATOM     99  H44 BCD     1      19.160  29.810  25.000  1.00  0.00            
ATOM    100  H45 BCD     1      21.150  28.730  25.540  1.00  0.00            
ATOM    101  H46 BCD     1      19.030  26.740  24.490  1.00  0.00            
ATOM    102  H47 BCD     1      17.680  29.070  23.100  1.00  0.00            
ATOM    103  H48 BCD     1      16.520  27.450  21.620  1.00  0.00            
ATOM    104  H49 BCD     1      18.190  26.910  21.820  1.00  0.00            
ATOM    105  H50 BCD     1      16.860  25.180  22.130  1.00  0.00            
ATOM    106  C31 BCD     1      13.810  33.460  24.820  1.00  0.00            
ATOM    107  O26 BCD     1      14.910  34.320  24.450  1.00  0.00            
ATOM    108  C32 BCD     1      14.020  32.770  26.210  1.00  0.00            
ATOM    109  O27 BCD     1      14.090  33.690  27.310  1.00  0.00            
ATOM    110  C33 BCD     1      15.340  31.940  26.120  1.00  0.00            
ATOM    111  C34 BCD     1      15.220  30.810  25.080  1.00  0.00            
ATOM    112  C35 BCD     1      14.830  31.440  23.700  1.00  0.00            
ATOM    113  O28 BCD     1      13.820  32.380  23.890  1.00  0.00            
ATOM    114  C36 BCD     1      14.280  30.450  22.690  1.00  0.00            
ATOM    115  O29 BCD     1      13.390  29.590  23.270  1.00  0.00            
ATOM    116  O30 BCD     1      15.640  31.280  27.360  1.00  0.00            
ATOM    117  H51 BCD     1      12.820  33.930  24.850  1.00  0.00            
ATOM    118  H52 BCD     1      13.210  32.070  26.420  1.00  0.00            
ATOM    119  H53 BCD     1      13.240  34.120  27.150  1.00  0.00            
ATOM    120  H54 BCD     1      16.210  32.520  25.770  1.00  0.00            
ATOM    121  H55 BCD     1      16.280  30.590  27.150  1.00  0.00            
ATOM    122  H56 BCD     1      14.430  30.120  25.400  1.00  0.00            
ATOM    123  H57 BCD     1      15.700  31.990  23.320  1.00  0.00            
ATOM    124  H58 BCD     1      13.810  31.020  21.880  1.00  0.00            
ATOM    125  H59 BCD     1      15.090  29.800  22.330  1.00  0.00            
ATOM    126  H60 BCD     1      12.660  30.140  23.560  1.00  0.00            
ATOM    127  C37 BCD     1      15.730  38.230  23.520  1.00  0.00            
ATOM    128  O31 BCD     1      16.800  37.740  22.800  1.00  0.00            
ATOM    129  C38 BCD     1      15.910  37.900  24.970  1.00  0.00            
ATOM    130  O32 BCD     1      17.180  38.380  25.450  1.00  0.00            
ATOM    131  C39 BCD     1      15.710  36.390  25.330  1.00  0.00            
ATOM    132  O33 BCD     1      15.660  36.230  26.790  1.00  0.00            
ATOM    133  C40 BCD     1      14.650  35.750  24.610  1.00  0.00            
ATOM    134  C41 BCD     1      14.480  36.290  23.220  1.00  0.00            
ATOM    135  O34 BCD     1      14.480  37.710  23.130  1.00  0.00            
ATOM    136  C42 BCD     1      13.300  35.660  22.440  1.00  0.00            
ATOM    137  O35 BCD     1      12.120  35.520  23.240  1.00  0.00            
ATOM    138  H61 BCD     1      15.450  39.290  23.440  1.00  0.00            
ATOM    139  H62 BCD     1      15.140  38.510  25.460  1.00  0.00            
ATOM    140  H63 BCD     1      17.490  37.720  26.070  1.00  0.00            
ATOM    141  H64 BCD     1      16.610  35.890  24.930  1.00  0.00            
ATOM    142  H65 BCD     1      16.000  35.350  26.980  1.00  0.00            
ATOM    143  H66 BCD     1      13.780  36.020  25.230  1.00  0.00            
ATOM    144  H67 BCD     1      15.390  35.820  22.810  1.00  0.00            
ATOM    145  H68 BCD     1      13.140  36.400  21.640  1.00  0.00            
ATOM    146  H69 BCD     1      13.690  34.750  21.970  1.00  0.00            
ATOM    147  H70 BCD     1      11.680  34.710  22.960  1.00  0.00            
ATOM    148  C1  AD4     2      19.430  32.780  24.120  1.00  0.00            
ATOM    149  C2  AD4     2      18.670  33.940  23.910  1.00  0.00            
ATOM    150  C3  AD4     2      17.950  34.040  22.710  1.00  0.00            
ATOM    151  C4  AD4     2      17.900  32.940  21.800  1.00  0.00            
ATOM    152  C5  AD4     2      17.010  32.970  20.760  1.00  0.00            
ATOM    153  C6  AD4     2      16.980  31.970  19.790  1.00  0.00            
ATOM    154  C7  AD4     2      16.150  31.960  18.680  1.00  0.00            
ATOM    155  C8  AD4     2      16.170  30.960  17.760  1.00  0.00            
ATOM    156  C9  AD4     2      17.040  29.870  17.910  1.00  0.00            
ATOM    157  C10 AD4     2      17.940  29.830  19.030  1.00  0.00            
ATOM    158  C11 AD4     2      17.880  30.930  19.950  1.00  0.00            
ATOM    159  C12 AD4     2      18.780  30.870  21.030  1.00  0.00            
ATOM    160  C13 AD4     2      18.750  31.890  22.000  1.00  0.00            
ATOM    161  C14 AD4     2      19.510  31.830  23.140  1.00  0.00            
ATOM    162  H1  AD4     2      19.930  32.630  25.070  1.00  0.00            
ATOM    163  H2  AD4     2      18.700  34.690  24.700  1.00  0.00            
ATOM    164  H3  AD4     2      17.380  34.960  22.650  1.00  0.00            
ATOM    165  H4  AD4     2      16.270  33.760  20.660  1.00  0.00            
ATOM    166  H5  AD4     2      15.450  32.780  18.520  1.00  0.00            
ATOM    167  H6  AD4     2      15.490  31.000  16.910  1.00  0.00            
ATOM    168  H7  AD4     2      17.030  29.020  17.230  1.00  0.00            
ATOM    169  H8  AD4     2      18.580  28.990  19.260  1.00  0.00            
ATOM    170  H9  AD4     2      19.450  30.020  21.090  1.00  0.00            
ATOM    171  H10 AD4     2      20.130  30.950  23.300  1.00  0.00            
TER
ENDMDL
MODEL        1
ATOM      1  C1  BCD     1       5.340  38.110  21.460  1.00  0.00            
ATOM      2  O1  BCD     1       6.530  38.950  21.380  1.00  0.00            
ATOM      3  C2  BCD     1       5.170  37.410  22.790  1.00  0.00            
ATOM      4  O2  BCD     1       5.320  38.370  23.850  1.00  0.00            
ATOM      5  C3  BCD     1       6.100  36.230  22.950  1.00  0.00            
ATOM      6  O3  BCD     1       5.930  35.550  24.240  1.00  0.00            
ATOM      7  C4  BCD     1       6.070  35.320  21.730  1.00  0.00            
ATOM      8  C5  BCD     1       6.510  36.150  20.530  1.00  0.00            
ATOM      9  O4  BCD     1       5.460  37.150  20.390  1.00  0.00            
ATOM     10  C6  BCD     1       6.620  35.410  19.190  1.00  0.00            
ATOM     11  O5  BCD     1       5.440  34.660  18.870  1.00  0.00            
ATOM     12  H1  BCD     1       4.480  38.780  21.330  1.00  0.00            
ATOM     13  H2  BCD     1       4.220  36.880  22.660  1.00  0.00            
ATOM     14  H3  BCD     1       5.570  37.790  24.580  1.00  0.00            
ATOM     15  H4  BCD     1       7.070  36.750  23.000  1.00  0.00            
ATOM     16  H5  BCD     1       6.330  34.680  24.140  1.00  0.00            
ATOM     17  H6  BCD     1       5.110  34.840  21.510  1.00  0.00            
ATOM     18  H7  BCD     1       7.490  36.610  20.740  1.00  0.00            
ATOM     19  H8  BCD     1       6.700  36.180  18.410  1.00  0.00            
ATOM     20  H9  BCD     1       7.450  34.710  19.340  1.00  0.00            
ATOM     21  H10 BCD     1       5.240  34.870  17.950  1.00  0.00            
ATOM     22  C7  BCD     1       8.380  41.040  18.320  1.00  0.00            
ATOM     23  O6  BCD     1       9.340  40.000  18.390  1.00  0.00            
ATOM     24  C8  BCD     1       8.220  41.760  19.630  1.00  0.00            
ATOM     25  O7  BCD     1       9.510  42.320  20.080  1.00  0.00            
ATOM     26  C9  BCD     1       7.810  40.810  20.690  1.00  0.00            
ATOM     27  O8  BCD     1       7.540  41.470  21.900  1.00  0.00            
ATOM     28  C10 BCD     1       6.590  39.950  20.370  1.00  0.00            
ATOM     29  C11 BCD     1       6.520  39.500  18.940  1.00  0.00            
ATOM     30  O9  BCD     1       7.080  40.500  18.110  1.00  0.00            
ATOM     31  C12 BCD     1       5.070  39.500  18.400  1.00  0.00            
ATOM     32  O10 BCD     1       4.920  38.520  17.360  1.00  0.00            
ATOM     33  H11 BCD     1       8.610  41.700  17.480  1.00  0.00            
ATOM     34  H12 BCD     1       7.520  42.600  19.550  1.00  0.00            
ATOM     35  H13 BCD     1       9.360  42.930  20.800  1.00  0.00            
ATOM     36  H14 BCD     1       8.630  40.100  20.890  1.00  0.00            
ATOM     37  H15 BCD     1       7.610  40.780  22.560  1.00  0.00            
ATOM     38  H16 BCD     1       5.730  40.630  20.420  1.00  0.00            
ATOM     39  H17 BCD     1       6.990  38.520  18.760  1.00  0.00            
ATOM     40  H18 BCD     1       4.380  39.330  19.230  1.00  0.00            
ATOM     41  H19 BCD     1       4.870  40.510  18.020  1.00  0.00            
ATOM     42  H20 BCD     1       5.310  38.800  16.530  1.00  0.00            
ATOM     43  C13 BCD     1      13.070  39.400  16.590  1.00  0.00            
ATOM     44  O11 BCD     1      13.150  38.000  16.680  1.00  0.00            
ATOM     45  C14 BCD     1      13.000  40.140  17.910  1.00  0.00            
ATOM     46  O12 BCD     1      14.150  39.840  18.630  1.00  0.00            
ATOM     47  C15 BCD     1      11.640  39.810  18.620  1.00  0.00            
ATOM     48  O13 BCD     1      11.570  40.460  19.950  1.00  0.00            
ATOM     49  C16 BCD     1      10.530  40.240  17.720  1.00  0.00            
ATOM     50  C17 BCD     1      10.620  39.450  16.400  1.00  0.00            
ATOM     51  O14 BCD     1      11.900  39.720  15.830  1.00  0.00            
ATOM     52  C18 BCD     1       9.530  39.730  15.370  1.00  0.00            
ATOM     53  O15 BCD     1       9.360  41.160  15.150  1.00  0.00            
ATOM     54  H21 BCD     1      13.920  39.760  16.000  1.00  0.00            
ATOM     55  H22 BCD     1      13.010  41.200  17.630  1.00  0.00            
ATOM     56  H23 BCD     1      14.120  40.290  19.480  1.00  0.00            
ATOM     57  H24 BCD     1      11.570  38.720  18.730  1.00  0.00            
ATOM     58  H25 BCD     1      10.860  41.110  19.890  1.00  0.00            
ATOM     59  H26 BCD     1      10.600  41.320  17.540  1.00  0.00            
ATOM     60  H27 BCD     1      10.580  38.370  16.570  1.00  0.00            
ATOM     61  H28 BCD     1       9.880  39.170  14.490  1.00  0.00            
ATOM     62  H29 BCD     1       8.630  39.170  15.650  1.00  0.00            
ATOM     63  H30 BCD     1      10.250  41.510  15.160  1.00  0.00            
ATOM     64  C19 BCD     1      15.920  35.080  15.820  1.00  0.00            
ATOM     65  O16 BCD     1      15.810  34.330  17.030  1.00  0.00            
ATOM     66  C20 BCD     1      16.490  36.490  16.100  1.00  0.00            
ATOM     67  O17 BCD     1      17.580  36.400  16.890  1.00  0.00            
ATOM     68  C21 BCD     1      15.430  37.400  16.700  1.00  0.00            
ATOM     69  O18 BCD     1      15.860  38.790  16.820  1.00  0.00            
ATOM     70  C22 BCD     1      14.150  37.340  15.900  1.00  0.00            
ATOM     71  C23 BCD     1      13.650  35.970  15.560  1.00  0.00            
ATOM     72  O19 BCD     1      14.720  35.110  15.060  1.00  0.00            
ATOM     73  C24 BCD     1      12.520  36.120  14.570  1.00  0.00            
ATOM     74  O20 BCD     1      12.990  36.640  13.350  1.00  0.00            
ATOM     75  H31 BCD     1      16.620  34.560  15.160  1.00  0.00            
ATOM     76  H32 BCD     1      16.820  36.900  15.140  1.00  0.00            
ATOM     77  H33 BCD     1      17.270  36.310  17.800  1.00  0.00            
ATOM     78  H34 BCD     1      15.090  36.980  17.650  1.00  0.00            
ATOM     79  H35 BCD     1      15.240  39.220  17.420  1.00  0.00            
ATOM     80  H36 BCD     1      14.240  37.930  14.980  1.00  0.00            
ATOM     81  H37 BCD     1      13.210  35.630  16.510  1.00  0.00            
ATOM     82  H38 BCD     1      12.100  35.110  14.480  1.00  0.00            
ATOM     83  H39 BCD     1      11.720  36.760  14.980  1.00  0.00            
ATOM     84  H40 BCD     1      12.250  36.980  12.850  1.00  0.00            
ATOM     85  C25 BCD     1      15.220  30.500  18.600  1.00  0.00            
ATOM     86  O21 BCD     1      14.040  31.070  19.110  1.00  0.00            
ATOM     87  C26 BCD     1      16.370  31.220  19.100  1.00  0.00            
ATOM     88  O22 BCD     1      16.390  31.120  20.530  1.00  0.00            
ATOM     89  C27 BCD     1      16.400  32.780  18.630  1.00  0.00            
ATOM     90  O23 BCD     1      17.520  33.510  19.240  1.00  0.00            
ATOM     91  C28 BCD     1      16.200  32.940  17.150  1.00  0.00            
ATOM     92  C29 BCD     1      15.220  31.980  16.540  1.00  0.00            
ATOM     93  O24 BCD     1      15.270  30.680  17.140  1.00  0.00            
ATOM     94  C30 BCD     1      15.390  31.830  14.990  1.00  0.00            
ATOM     95  O25 BCD     1      16.710  31.500  14.550  1.00  0.00            
ATOM     96  H41 BCD     1      15.150  29.410  18.710  1.00  0.00            
ATOM     97  H42 BCD     1      17.260  30.700  18.720  1.00  0.00            
ATOM     98  H43 BCD     1      15.490  31.270  20.840  1.00  0.00            
ATOM     99  H44 BCD     1      15.500  33.200  19.100  1.00  0.00            
ATOM    100  H45 BCD     1      17.200  34.420  19.220  1.00  0.00            
ATOM    101  H46 BCD     1      17.130  32.880  16.570  1.00  0.00            
ATOM    102  H47 BCD     1      14.210  32.370  16.690  1.00  0.00            
ATOM    103  H48 BCD     1      14.620  31.120  14.680  1.00  0.00            
ATOM    104  H49 BCD     1      15.150  32.780  14.500  1.00  0.00            
ATOM    105  H50 BCD     1      17.270  32.290  14.570  1.00  0.00            
ATOM    106  C31 BCD     1      10.710  29.940  21.470  1.00  0.00            
ATOM    107  O26 BCD     1      10.150  31.220  21.150  1.00  0.00            
ATOM    108  C32 BCD     1      12.030  30.100  22.210  1.00  0.00            
ATOM    109  O27 BCD     1      11.750  30.580  23.550  1.00  0.00            
ATOM    110  C33 BCD     1      12.950  30.970  21.340  1.00  0.00            
ATOM    111  C34 BCD     1      13.220  30.310  19.930  1.00  0.00            
ATOM    112  C35 BCD     1      11.850  29.970  19.310  1.00  0.00            
ATOM    113  O28 BCD     1      10.980  29.260  20.190  1.00  0.00            
ATOM    114  C36 BCD     1      11.930  29.050  18.090  1.00  0.00            
ATOM    115  O29 BCD     1      12.530  27.800  18.450  1.00  0.00            
ATOM    116  O30 BCD     1      14.190  31.130  21.980  1.00  0.00            
ATOM    117  H51 BCD     1      10.050  29.350  22.110  1.00  0.00            
ATOM    118  H52 BCD     1      12.490  29.110  22.350  1.00  0.00            
ATOM    119  H53 BCD     1      12.410  30.260  24.170  1.00  0.00            
ATOM    120  H54 BCD     1      12.470  31.950  21.200  1.00  0.00            
ATOM    121  H55 BCD     1      14.300  32.040  22.280  1.00  0.00            
ATOM    122  H56 BCD     1      13.670  29.320  20.070  1.00  0.00            
ATOM    123  H57 BCD     1      11.430  30.910  18.940  1.00  0.00            
ATOM    124  H58 BCD     1      10.930  28.910  17.640  1.00  0.00            
ATOM    125  H59 BCD     1      12.480  29.540  17.280  1.00  0.00            
ATOM    126  H60 BCD     1      12.170  27.390  19.230  1.00  0.00            
ATOM    127  C37 BCD     1       6.560  33.120  22.060  1.00  0.00            
ATOM    128  O31 BCD     1       7.100  34.390  21.960  1.00  0.00            
ATOM    129  C38 BCD     1       7.230  32.400  23.190  1.00  0.00            
ATOM    130  O32 BCD     1       7.280  33.260  24.300  1.00  0.00            
ATOM    131  C39 BCD     1       8.640  31.920  22.860  1.00  0.00            
ATOM    132  O33 BCD     1       9.190  31.170  23.890  1.00  0.00            
ATOM    133  C40 BCD     1       8.740  31.290  21.510  1.00  0.00            
ATOM    134  C41 BCD     1       8.090  32.150  20.470  1.00  0.00            
ATOM    135  O34 BCD     1       6.780  32.390  20.880  1.00  0.00            
ATOM    136  C42 BCD     1       8.060  31.660  19.030  1.00  0.00            
ATOM    137  O35 BCD     1       7.280  30.500  18.970  1.00  0.00            
ATOM    138  H61 BCD     1       5.490  33.150  22.310  1.00  0.00            
ATOM    139  H62 BCD     1       6.680  31.500  23.480  1.00  0.00            
ATOM    140  H63 BCD     1       7.280  32.700  25.080  1.00  0.00            
ATOM    141  H64 BCD     1       9.250  32.820  22.750  1.00  0.00            
ATOM    142  H65 BCD     1      10.050  30.910  23.550  1.00  0.00            
ATOM    143  H66 BCD     1       8.190  30.350  21.370  1.00  0.00            
ATOM    144  H67 BCD     1       8.620  33.110  20.510  1.00  0.00            
ATOM    145  H68 BCD     1       7.580  32.460  18.440  1.00  0.00            
ATOM    146  H69 BCD     1       9.080  31.510  18.670  1.00  0.00            
ATOM    147  H70 BCD     1       6.500  30.650  18.440  1.00  0.00            
ATOM    148  C1  AD4     2      10.770  36.170  21.050  1.00  0.00            
ATOM    149  C2  AD4     2      10.030  37.180  20.430  1.00  0.00            
ATOM    150  C3  AD4     2       9.400  36.970  19.220  1.00  0.00            
ATOM    151  C4  AD4     2       9.860  35.850  18.450  1.00  0.00            
ATOM    152  C5  AD4     2       9.460  35.860  17.080  1.00  0.00            
ATOM    153  C6  AD4     2      10.020  34.830  16.310  1.00  0.00            
ATOM    154  C7  AD4     2       9.640  34.720  14.930  1.00  0.00            
ATOM    155  C8  AD4     2      10.120  33.690  14.070  1.00  0.00            
ATOM    156  C9  AD4     2      10.840  32.660  14.740  1.00  0.00            
ATOM    157  C10 AD4     2      11.220  32.770  16.070  1.00  0.00            
ATOM    158  C11 AD4     2      10.910  33.850  16.860  1.00  0.00            
ATOM    159  C12 AD4     2      11.250  33.850  18.230  1.00  0.00            
ATOM    160  C13 AD4     2      10.750  34.890  19.020  1.00  0.00            
ATOM    161  C14 AD4     2      11.210  34.990  20.330  1.00  0.00            
ATOM    162  H1  AD4     2      11.260  36.350  22.010  1.00  0.00            
ATOM    163  H2  AD4     2       9.710  38.060  20.980  1.00  0.00            
ATOM    164  H3  AD4     2       8.760  37.790  18.930  1.00  0.00            
ATOM    165  H4  AD4     2       8.790  36.610  16.660  1.00  0.00            
ATOM    166  H5  AD4     2       9.000  35.450  14.450  1.00  0.00            
ATOM    167  H6  AD4     2       9.880  33.730  13.010  1.00  0.00            
ATOM    168  H7  AD4     2      11.140  31.770  14.190  1.00  0.00            
ATOM    169  H8  AD4     2      11.840  32.020  16.550  1.00  0.00            
ATOM    170  H9  AD4     2      11.990  33.130  18.560  1.00  0.00            
ATOM    171  H10 AD4     2      11.740  34.170  20.810  1.00  0.00            
TER
ENDMDL
MODEL        1
ATOM      1  C1  BCD     1      18.360  25.130  24.020  1.00  0.00            
ATOM      2  O1  BCD     1      18.730  25.800  22.840  1.00  0.00            
ATOM      3  C2  BCD     1      19.470  25.470  25.100  1.00  0.00            
ATOM      4  O2  BCD     1      19.640  26.870  25.480  1.00  0.00            
ATOM      5  C3  BCD     1      20.800  24.810  24.710  1.00  0.00            
ATOM      6  O3  BCD     1      21.920  25.040  25.530  1.00  0.00            
ATOM      7  C4  BCD     1      20.600  23.300  24.540  1.00  0.00            
ATOM      8  C5  BCD     1      19.430  23.010  23.540  1.00  0.00            
ATOM      9  O4  BCD     1      18.200  23.770  23.780  1.00  0.00            
ATOM     10  C6  BCD     1      19.070  21.500  23.560  1.00  0.00            
ATOM     11  O5  BCD     1      18.740  21.200  24.880  1.00  0.00            
ATOM     12  H1  BCD     1      17.360  25.530  24.250  1.00  0.00            
ATOM     13  H2  BCD     1      19.170  25.050  26.070  1.00  0.00            
ATOM     14  H3  BCD     1      20.170  26.880  26.280  1.00  0.00            
ATOM     15  H4  BCD     1      21.110  25.260  23.760  1.00  0.00            
ATOM     16  H5  BCD     1      22.310  24.180  25.720  1.00  0.00            
ATOM     17  H6  BCD     1      20.420  22.790  25.490  1.00  0.00            
ATOM     18  H7  BCD     1      19.750  23.190  22.510  1.00  0.00            
ATOM     19  H8  BCD     1      18.280  21.290  22.830  1.00  0.00            
ATOM     20  H9  BCD     1      20.010  21.000  23.320  1.00  0.00            
ATOM     21  H10 BCD     1      18.590  20.260  24.750  1.00  0.00            
ATOM     22  C7  BCD     1      17.080  27.020  19.260  1.00  0.00            
ATOM     23  O6  BCD     1      18.060  28.060  19.320  1.00  0.00            
ATOM     24  C8  BCD     1      16.140  27.190  20.460  1.00  0.00            
ATOM     25  O7  BCD     1      15.540  28.500  20.520  1.00  0.00            
ATOM     26  C9  BCD     1      17.050  27.010  21.710  1.00  0.00            
ATOM     27  O8  BCD     1      16.290  27.180  22.940  1.00  0.00            
ATOM     28  C10 BCD     1      17.830  25.730  21.770  1.00  0.00            
ATOM     29  C11 BCD     1      18.570  25.600  20.400  1.00  0.00            
ATOM     30  O9  BCD     1      17.820  25.820  19.300  1.00  0.00            
ATOM     31  C12 BCD     1      19.410  24.310  20.150  1.00  0.00            
ATOM     32  O10 BCD     1      18.710  23.100  20.370  1.00  0.00            
ATOM     33  H11 BCD     1      16.550  27.060  18.310  1.00  0.00            
ATOM     34  H12 BCD     1      15.290  26.510  20.320  1.00  0.00            
ATOM     35  H13 BCD     1      14.960  28.550  19.750  1.00  0.00            
ATOM     36  H14 BCD     1      17.880  27.730  21.700  1.00  0.00            
ATOM     37  H15 BCD     1      16.940  27.250  23.650  1.00  0.00            
ATOM     38  H16 BCD     1      17.100  24.950  22.010  1.00  0.00            
ATOM     39  H17 BCD     1      19.350  26.380  20.430  1.00  0.00            
ATOM     40  H18 BCD     1      19.840  24.370  19.140  1.00  0.00            
ATOM     41  H19 BCD     1      20.260  24.360  20.840  1.00  0.00            
ATOM     42  H20 BCD     1      19.270  22.370  20.110  1.00  0.00            
ATOM     43  C13 BCD     1      19.950  30.850  16.890  1.00  0.00            
ATOM     44  O11 BCD     1      21.160  30.570  17.630  1.00  0.00            
ATOM     45  C14 BCD     1      18.890  31.390  17.840  1.00  0.00            
ATOM     46  O12 BCD     1      19.360  32.680  18.340  1.00  0.00            
ATOM     47  C15 BCD     1      18.450  30.360  18.910  1.00  0.00            
ATOM     48  O13 BCD     1      17.340  30.890  19.630  1.00  0.00            
ATOM     49  C16 BCD     1      18.090  28.990  18.280  1.00  0.00            
ATOM     50  C17 BCD     1      19.100  28.490  17.270  1.00  0.00            
ATOM     51  O14 BCD     1      19.440  29.570  16.380  1.00  0.00            
ATOM     52  C18 BCD     1      18.620  27.360  16.390  1.00  0.00            
ATOM     53  O15 BCD     1      17.300  27.570  15.850  1.00  0.00            
ATOM     54  H21 BCD     1      20.160  31.590  16.110  1.00  0.00            
ATOM     55  H22 BCD     1      18.050  31.500  17.150  1.00  0.00            
ATOM     56  H23 BCD     1      18.910  33.420  17.920  1.00  0.00            
ATOM     57  H24 BCD     1      19.310  30.180  19.570  1.00  0.00            
ATOM     58  H25 BCD     1      17.200  30.300  20.380  1.00  0.00            
ATOM     59  H26 BCD     1      17.050  29.050  17.950  1.00  0.00            
ATOM     60  H27 BCD     1      20.000  28.130  17.780  1.00  0.00            
ATOM     61  H28 BCD     1      19.260  27.210  15.510  1.00  0.00            
ATOM     62  H29 BCD     1      18.610  26.400  16.930  1.00  0.00            
ATOM     63  H30 BCD     1      17.340  28.240  15.160  1.00  0.00            
ATOM     64  C19 BCD     1      25.130  30.420  17.540  1.00  0.00            
ATOM     65  O16 BCD     1      25.070  29.140  18.180  1.00  0.00            
ATOM     66  C20 BCD     1      24.560  31.560  18.360  1.00  0.00            
ATOM     67  O17 BCD     1      25.320  31.590  19.560  1.00  0.00            
ATOM     68  C21 BCD     1      23.080  31.310  18.670  1.00  0.00            
ATOM     69  O18 BCD     1      22.400  32.210  19.570  1.00  0.00            
ATOM     70  C22 BCD     1      22.370  31.080  17.270  1.00  0.00            
ATOM     71  C23 BCD     1      23.080  30.020  16.420  1.00  0.00            
ATOM     72  O19 BCD     1      24.450  30.420  16.370  1.00  0.00            
ATOM     73  C24 BCD     1      22.580  29.940  14.990  1.00  0.00            
ATOM     74  O20 BCD     1      22.350  31.210  14.300  1.00  0.00            
ATOM     75  H31 BCD     1      26.150  30.750  17.330  1.00  0.00            
ATOM     76  H32 BCD     1      24.660  32.430  17.690  1.00  0.00            
ATOM     77  H33 BCD     1      25.990  30.920  19.420  1.00  0.00            
ATOM     78  H34 BCD     1      23.080  30.340  19.170  1.00  0.00            
ATOM     79  H35 BCD     1      22.990  32.480  20.280  1.00  0.00            
ATOM     80  H36 BCD     1      22.360  32.040  16.730  1.00  0.00            
ATOM     81  H37 BCD     1      22.960  29.050  16.940  1.00  0.00            
ATOM     82  H38 BCD     1      23.210  29.230  14.430  1.00  0.00            
ATOM     83  H39 BCD     1      21.670  29.320  15.020  1.00  0.00            
ATOM     84  H40 BCD     1      22.140  31.120  13.370  1.00  0.00            
ATOM     85  C25 BCD     1      27.920  26.200  19.130  1.00  0.00            
ATOM     86  O21 BCD     1      27.180  25.600  20.240  1.00  0.00            
ATOM     87  C26 BCD     1      28.320  27.640  19.310  1.00  0.00            
ATOM     88  O22 BCD     1      29.020  27.910  20.500  1.00  0.00            
ATOM     89  C27 BCD     1      27.140  28.630  19.270  1.00  0.00            
ATOM     90  O23 BCD     1      27.610  29.970  19.260  1.00  0.00            
ATOM     91  C28 BCD     1      26.250  28.340  18.020  1.00  0.00            
ATOM     92  C29 BCD     1      25.800  26.830  17.900  1.00  0.00            
ATOM     93  O24 BCD     1      27.050  26.110  18.040  1.00  0.00            
ATOM     94  C30 BCD     1      25.070  26.600  16.550  1.00  0.00            
ATOM     95  O25 BCD     1      25.810  27.020  15.360  1.00  0.00            
ATOM     96  H41 BCD     1      28.790  25.570  18.920  1.00  0.00            
ATOM     97  H42 BCD     1      28.920  27.980  18.450  1.00  0.00            
ATOM     98  H43 BCD     1      28.440  27.530  21.160  1.00  0.00            
ATOM     99  H44 BCD     1      26.410  28.400  20.060  1.00  0.00            
ATOM    100  H45 BCD     1      28.500  29.800  19.560  1.00  0.00            
ATOM    101  H46 BCD     1      26.810  28.620  17.120  1.00  0.00            
ATOM    102  H47 BCD     1      25.120  26.480  18.680  1.00  0.00            
ATOM    103  H48 BCD     1      24.720  25.560  16.470  1.00  0.00            
ATOM    104  H49 BCD     1      24.140  27.190  16.590  1.00  0.00            
ATOM    105  H50 BCD     1      25.200  27.590  14.890  1.00  0.00            
ATOM    106  C31 BCD     1      27.180  22.980  23.370  1.00  0.00            
ATOM    107  O26 BCD     1      25.840  22.890  23.090  1.00  0.00            
ATOM    108  C32 BCD     1      27.620  24.430  23.630  1.00  0.00            
ATOM    109  O27 BCD     1      26.910  24.840  24.880  1.00  0.00            
ATOM    110  C33 BCD     1      27.320  25.350  22.440  1.00  0.00            
ATOM    111  C34 BCD     1      27.860  24.860  21.170  1.00  0.00            
ATOM    112  C35 BCD     1      27.590  23.400  21.020  1.00  0.00            
ATOM    113  O28 BCD     1      27.960  22.600  22.240  1.00  0.00            
ATOM    114  C36 BCD     1      28.260  22.810  19.800  1.00  0.00            
ATOM    115  O29 BCD     1      29.660  22.950  19.790  1.00  0.00            
ATOM    116  O30 BCD     1      27.880  26.660  22.610  1.00  0.00            
ATOM    117  H51 BCD     1      27.540  22.280  24.130  1.00  0.00            
ATOM    118  H52 BCD     1      28.720  24.480  23.720  1.00  0.00            
ATOM    119  H53 BCD     1      26.250  24.170  25.080  1.00  0.00            
ATOM    120  H54 BCD     1      26.230  25.390  22.320  1.00  0.00            
ATOM    121  H55 BCD     1      27.420  27.080  23.340  1.00  0.00            
ATOM    122  H56 BCD     1      28.930  25.130  21.120  1.00  0.00            
ATOM    123  H57 BCD     1      26.530  23.180  20.820  1.00  0.00            
ATOM    124  H58 BCD     1      28.080  21.740  19.660  1.00  0.00            
ATOM    125  H59 BCD     1      27.810  23.340  18.950  1.00  0.00            
ATOM    126  H60 BCD     1      30.020  22.640  18.950  1.00  0.00            
ATOM    127  C37 BCD     1      22.320  21.430  24.540  1.00  0.00            
ATOM    128  O31 BCD     1      21.770  22.650  24.010  1.00  0.00            
ATOM    129  C38 BCD     1      23.380  21.710  25.650  1.00  0.00            
ATOM    130  O32 BCD     1      22.690  22.470  26.730  1.00  0.00            
ATOM    131  C39 BCD     1      24.510  22.570  25.030  1.00  0.00            
ATOM    132  O33 BCD     1      25.690  22.660  25.960  1.00  0.00            
ATOM    133  C40 BCD     1      25.040  21.900  23.750  1.00  0.00            
ATOM    134  C41 BCD     1      24.010  21.380  22.870  1.00  0.00            
ATOM    135  O34 BCD     1      22.980  20.660  23.590  1.00  0.00            
ATOM    136  C42 BCD     1      24.440  20.550  21.690  1.00  0.00            
ATOM    137  O35 BCD     1      25.220  19.460  22.190  1.00  0.00            
ATOM    138  H61 BCD     1      21.470  20.850  24.890  1.00  0.00            
ATOM    139  H62 BCD     1      23.760  20.770  26.060  1.00  0.00            
ATOM    140  H63 BCD     1      23.370  22.550  27.390  1.00  0.00            
ATOM    141  H64 BCD     1      24.210  23.610  24.860  1.00  0.00            
ATOM    142  H65 BCD     1      25.410  22.900  26.840  1.00  0.00            
ATOM    143  H66 BCD     1      25.760  21.120  24.010  1.00  0.00            
ATOM    144  H67 BCD     1      23.560  22.320  22.510  1.00  0.00            
ATOM    145  H68 BCD     1      23.630  20.170  21.060  1.00  0.00            
ATOM    146  H69 BCD     1      25.010  21.250  21.060  1.00  0.00            
ATOM    147  H70 BCD     1      24.640  18.970  22.780  1.00  0.00            
ATOM    148  C1  AD4     2      22.940  29.310  23.750  1.00  0.00            
ATOM    149  C2  AD4     2      22.420  30.110  22.760  1.00  0.00            
ATOM    150  C3  AD4     2      22.110  29.550  21.520  1.00  0.00            
ATOM    151  C4  AD4     2      22.530  28.250  21.210  1.00  0.00            
ATOM    152  C5  AD4     2      22.230  27.660  19.950  1.00  0.00            
ATOM    153  C6  AD4     2      22.610  26.370  19.640  1.00  0.00            
ATOM    154  C7  AD4     2      22.220  25.740  18.470  1.00  0.00            
ATOM    155  C8  AD4     2      22.770  24.480  18.250  1.00  0.00            
ATOM    156  C9  AD4     2      23.600  23.810  19.110  1.00  0.00            
ATOM    157  C10 AD4     2      23.930  24.430  20.360  1.00  0.00            
ATOM    158  C11 AD4     2      23.430  25.670  20.600  1.00  0.00            
ATOM    159  C12 AD4     2      23.770  26.240  21.790  1.00  0.00            
ATOM    160  C13 AD4     2      23.270  27.520  22.180  1.00  0.00            
ATOM    161  C14 AD4     2      23.440  28.030  23.480  1.00  0.00            
ATOM    162  H1  AD4     2      23.100  29.680  24.760  1.00  0.00            
ATOM    163  H2  AD4     2      22.070  31.130  22.910  1.00  0.00            
ATOM    164  H3  AD4     2      21.620  30.140  20.750  1.00  0.00            
ATOM    165  H4  AD4     2      21.520  28.220  19.350  1.00  0.00            
ATOM    166  H5  AD4     2      21.650  26.290  17.720  1.00  0.00            
ATOM    167  H6  AD4     2      22.620  24.050  17.260  1.00  0.00            
ATOM    168  H7  AD4     2      24.150  22.910  18.860  1.00  0.00            
ATOM    169  H8  AD4     2      24.610  23.940  21.050  1.00  0.00            
ATOM    170  H9  AD4     2      24.200  25.630  22.580  1.00  0.00            
ATOM    171  H10 AD4     2      23.870  27.420  24.270  1.00  0.00            
TER
ENDMDL
MODEL        1
ATOM      1  C1  BCD     1      19.530  32.510  24.150  1.00  0.00            
ATOM      2  O1  BCD     1      19.310  31.820  22.930  1.00  0.00            
ATOM      3  C2  BCD     1      20.220  31.510  25.160  1.00  0.00            
ATOM      4  O2  BCD     1      21.490  31.060  24.560  1.00  0.00            
ATOM      5  C3  BCD     1      19.330  30.310  25.490  1.00  0.00            
ATOM      6  O3  BCD     1      19.940  29.530  26.600  1.00  0.00            
ATOM      7  C4  BCD     1      17.970  30.810  25.880  1.00  0.00            
ATOM      8  C5  BCD     1      17.360  31.860  24.930  1.00  0.00            
ATOM      9  O4  BCD     1      18.260  32.880  24.700  1.00  0.00            
ATOM     10  C6  BCD     1      16.080  32.490  25.570  1.00  0.00            
ATOM     11  O5  BCD     1      16.490  33.300  26.630  1.00  0.00            
ATOM     12  H1  BCD     1      20.220  33.320  23.920  1.00  0.00            
ATOM     13  H2  BCD     1      20.340  32.100  26.080  1.00  0.00            
ATOM     14  H3  BCD     1      21.500  30.100  24.560  1.00  0.00            
ATOM     15  H4  BCD     1      19.200  29.740  24.560  1.00  0.00            
ATOM     16  H5  BCD     1      19.550  28.660  26.640  1.00  0.00            
ATOM     17  H6  BCD     1      18.030  31.260  26.880  1.00  0.00            
ATOM     18  H7  BCD     1      17.150  31.470  23.930  1.00  0.00            
ATOM     19  H8  BCD     1      15.510  33.020  24.790  1.00  0.00            
ATOM     20  H9  BCD     1      15.410  31.720  25.980  1.00  0.00            
ATOM     21  H10 BCD     1      17.350  33.630  26.350  1.00  0.00            
ATOM     22  C7  BCD     1      18.970  32.230  18.780  1.00  0.00            
ATOM     23  O6  BCD     1      18.210  31.030  18.660  1.00  0.00            
ATOM     24  C8  BCD     1      20.380  32.090  19.380  1.00  0.00            
ATOM     25  O7  BCD     1      21.200  31.270  18.500  1.00  0.00            
ATOM     26  C9  BCD     1      20.280  31.520  20.770  1.00  0.00            
ATOM     27  O8  BCD     1      21.490  31.090  21.410  1.00  0.00            
ATOM     28  C10 BCD     1      19.560  32.480  21.710  1.00  0.00            
ATOM     29  C11 BCD     1      18.200  32.930  21.080  1.00  0.00            
ATOM     30  O9  BCD     1      18.280  33.180  19.610  1.00  0.00            
ATOM     31  C12 BCD     1      17.450  34.090  21.720  1.00  0.00            
ATOM     32  O10 BCD     1      18.450  35.120  21.870  1.00  0.00            
ATOM     33  H11 BCD     1      19.050  32.780  17.840  1.00  0.00            
ATOM     34  H12 BCD     1      20.820  33.090  19.490  1.00  0.00            
ATOM     35  H13 BCD     1      21.400  31.760  17.700  1.00  0.00            
ATOM     36  H14 BCD     1      19.650  30.630  20.670  1.00  0.00            
ATOM     37  H15 BCD     1      21.350  30.460  22.130  1.00  0.00            
ATOM     38  H16 BCD     1      20.170  33.380  21.860  1.00  0.00            
ATOM     39  H17 BCD     1      17.540  32.050  21.130  1.00  0.00            
ATOM     40  H18 BCD     1      16.650  34.440  21.050  1.00  0.00            
ATOM     41  H19 BCD     1      16.960  33.760  22.640  1.00  0.00            
ATOM     42  H20 BCD     1      18.750  35.430  21.010  1.00  0.00            
ATOM     43  C13 BCD     1      16.050  28.890  16.030  1.00  0.00            
ATOM     44  O11 BCD     1      15.820  27.890  16.970  1.00  0.00            
ATOM     45  C14 BCD     1      17.520  29.050  15.770  1.00  0.00            
ATOM     46  O12 BCD     1      17.980  27.780  15.250  1.00  0.00            
ATOM     47  C15 BCD     1      18.290  29.410  17.030  1.00  0.00            
ATOM     48  O13 BCD     1      19.750  29.570  16.910  1.00  0.00            
ATOM     49  C16 BCD     1      17.660  30.730  17.460  1.00  0.00            
ATOM     50  C17 BCD     1      16.190  30.500  17.760  1.00  0.00            
ATOM     51  O14 BCD     1      15.580  30.150  16.530  1.00  0.00            
ATOM     52  C18 BCD     1      15.380  31.700  18.310  1.00  0.00            
ATOM     53  O15 BCD     1      13.990  31.310  18.320  1.00  0.00            
ATOM     54  H21 BCD     1      15.450  28.720  15.120  1.00  0.00            
ATOM     55  H22 BCD     1      17.520  29.850  15.020  1.00  0.00            
ATOM     56  H23 BCD     1      17.990  27.070  15.910  1.00  0.00            
ATOM     57  H24 BCD     1      18.070  28.650  17.790  1.00  0.00            
ATOM     58  H25 BCD     1      20.020  30.200  17.580  1.00  0.00            
ATOM     59  H26 BCD     1      17.750  31.550  16.740  1.00  0.00            
ATOM     60  H27 BCD     1      16.070  29.760  18.560  1.00  0.00            
ATOM     61  H28 BCD     1      15.730  31.970  19.320  1.00  0.00            
ATOM     62  H29 BCD     1      15.680  32.530  17.670  1.00  0.00            
ATOM     63  H30 BCD     1      13.950  30.530  18.890  1.00  0.00            
ATOM     64  C19 BCD     1      13.030  24.750  17.070  1.00  0.00            
ATOM     65  O16 BCD     1      13.070  24.840  18.520  1.00  0.00            
ATOM     66  C20 BCD     1      14.460  24.340  16.600  1.00  0.00            
ATOM     67  O17 BCD     1      14.930  23.150  17.350  1.00  0.00            
ATOM     68  C21 BCD     1      15.510  25.520  16.780  1.00  0.00            
ATOM     69  O18 BCD     1      16.700  25.230  16.020  1.00  0.00            
ATOM     70  C22 BCD     1      14.940  26.890  16.460  1.00  0.00            
ATOM     71  C23 BCD     1      13.500  27.070  17.030  1.00  0.00            
ATOM     72  O19 BCD     1      12.630  26.050  16.700  1.00  0.00            
ATOM     73  C24 BCD     1      12.840  28.340  16.630  1.00  0.00            
ATOM     74  O20 BCD     1      12.640  28.460  15.190  1.00  0.00            
ATOM     75  H31 BCD     1      12.260  24.050  16.720  1.00  0.00            
ATOM     76  H32 BCD     1      14.440  24.040  15.550  1.00  0.00            
ATOM     77  H33 BCD     1      15.720  22.910  16.860  1.00  0.00            
ATOM     78  H34 BCD     1      15.760  25.460  17.850  1.00  0.00            
ATOM     79  H35 BCD     1      17.080  24.420  16.380  1.00  0.00            
ATOM     80  H36 BCD     1      14.890  26.880  15.360  1.00  0.00            
ATOM     81  H37 BCD     1      13.700  27.100  18.110  1.00  0.00            
ATOM     82  H38 BCD     1      11.880  28.470  17.140  1.00  0.00            
ATOM     83  H39 BCD     1      13.420  29.200  17.000  1.00  0.00            
ATOM     84  H40 BCD     1      12.260  27.590  15.030  1.00  0.00            
ATOM     85  C25 BCD     1      11.080  23.550  21.840  1.00  0.00            
ATOM     86  O21 BCD     1      11.900  24.420  22.580  1.00  0.00            
ATOM     87  C26 BCD     1      11.880  22.490  21.130  1.00  0.00            
ATOM     88  O22 BCD     1      12.590  21.660  22.100  1.00  0.00            
ATOM     89  C27 BCD     1      12.900  23.120  20.130  1.00  0.00            
ATOM     90  O23 BCD     1      13.550  22.070  19.360  1.00  0.00            
ATOM     91  C28 BCD     1      12.080  24.080  19.180  1.00  0.00            
ATOM     92  C29 BCD     1      11.160  25.010  19.900  1.00  0.00            
ATOM     93  O24 BCD     1      10.380  24.280  20.830  1.00  0.00            
ATOM     94  C30 BCD     1      10.170  25.670  19.010  1.00  0.00            
ATOM     95  O25 BCD     1       9.330  26.580  19.760  1.00  0.00            
ATOM     96  H41 BCD     1      10.360  23.060  22.510  1.00  0.00            
ATOM     97  H42 BCD     1      11.260  21.930  20.420  1.00  0.00            
ATOM     98  H43 BCD     1      13.090  20.970  21.670  1.00  0.00            
ATOM     99  H44 BCD     1      13.640  23.700  20.700  1.00  0.00            
ATOM    100  H45 BCD     1      14.250  22.470  18.830  1.00  0.00            
ATOM    101  H46 BCD     1      11.600  23.380  18.480  1.00  0.00            
ATOM    102  H47 BCD     1      11.680  25.830  20.420  1.00  0.00            
ATOM    103  H48 BCD     1      10.780  26.330  18.370  1.00  0.00            
ATOM    104  H49 BCD     1       9.670  24.900  18.410  1.00  0.00            
ATOM    105  H50 BCD     1       8.790  26.950  19.060  1.00  0.00            
ATOM    106  C31 BCD     1      12.600  26.050  26.230  1.00  0.00            
ATOM    107  O26 BCD     1      13.760  26.660  25.680  1.00  0.00            
ATOM    108  C32 BCD     1      12.610  24.550  26.230  1.00  0.00            
ATOM    109  O27 BCD     1      13.730  23.980  26.930  1.00  0.00            
ATOM    110  C33 BCD     1      12.590  24.020  24.790  1.00  0.00            
ATOM    111  C34 BCD     1      11.500  24.580  23.980  1.00  0.00            
ATOM    112  C35 BCD     1      11.420  26.110  24.140  1.00  0.00            
ATOM    113  O28 BCD     1      11.440  26.480  25.490  1.00  0.00            
ATOM    114  C36 BCD     1      10.170  26.630  23.500  1.00  0.00            
ATOM    115  O29 BCD     1       9.040  25.910  23.900  1.00  0.00            
ATOM    116  O30 BCD     1      12.460  22.600  24.750  1.00  0.00            
ATOM    117  H51 BCD     1      12.530  26.320  27.290  1.00  0.00            
ATOM    118  H52 BCD     1      11.660  24.240  26.690  1.00  0.00            
ATOM    119  H53 BCD     1      13.950  23.120  26.550  1.00  0.00            
ATOM    120  H54 BCD     1      13.530  24.250  24.270  1.00  0.00            
ATOM    121  H55 BCD     1      12.610  22.240  23.870  1.00  0.00            
ATOM    122  H56 BCD     1      10.580  24.020  24.190  1.00  0.00            
ATOM    123  H57 BCD     1      12.220  26.600  23.570  1.00  0.00            
ATOM    124  H58 BCD     1      10.030  27.660  23.870  1.00  0.00            
ATOM    125  H59 BCD     1      10.200  26.620  22.400  1.00  0.00            
ATOM    126  H60 BCD     1       8.990  25.880  24.850  1.00  0.00            
ATOM    127  C37 BCD     1      16.680  29.250  27.180  1.00  0.00            
ATOM    128  O31 BCD     1      17.050  29.690  25.910  1.00  0.00            
ATOM    129  C38 BCD     1      16.940  27.740  27.310  1.00  0.00            
ATOM    130  O32 BCD     1      18.290  27.540  26.990  1.00  0.00            
ATOM    131  C39 BCD     1      16.030  26.950  26.310  1.00  0.00            
ATOM    132  O33 BCD     1      16.150  25.550  26.730  1.00  0.00            
ATOM    133  C40 BCD     1      14.610  27.410  26.570  1.00  0.00            
ATOM    134  C41 BCD     1      14.350  28.950  26.470  1.00  0.00            
ATOM    135  O34 BCD     1      15.270  29.570  27.400  1.00  0.00            
ATOM    136  C42 BCD     1      12.880  29.320  26.770  1.00  0.00            
ATOM    137  O35 BCD     1      12.540  28.800  28.040  1.00  0.00            
ATOM    138  H61 BCD     1      17.310  29.780  27.900  1.00  0.00            
ATOM    139  H62 BCD     1      16.750  27.480  28.360  1.00  0.00            
ATOM    140  H63 BCD     1      18.410  26.590  27.120  1.00  0.00            
ATOM    141  H64 BCD     1      16.420  27.200  25.320  1.00  0.00            
ATOM    142  H65 BCD     1      15.270  25.180  26.840  1.00  0.00            
ATOM    143  H66 BCD     1      14.360  27.170  27.610  1.00  0.00            
ATOM    144  H67 BCD     1      14.570  29.210  25.430  1.00  0.00            
ATOM    145  H68 BCD     1      12.810  30.420  26.750  1.00  0.00            
ATOM    146  H69 BCD     1      12.240  28.920  25.980  1.00  0.00            
ATOM    147  H70 BCD     1      11.870  29.420  28.330  1.00  0.00            
ATOM    148  C1  AD4     2      19.370  23.760  17.950  1.00  0.00            
ATOM    149  C2  AD4     2      20.060  24.900  17.680  1.00  0.00            
ATOM    150  C3  AD4     2      19.790  26.140  18.340  1.00  0.00            
ATOM    151  C4  AD4     2      18.830  26.180  19.400  1.00  0.00            
ATOM    152  C5  AD4     2      18.660  27.300  20.200  1.00  0.00            
ATOM    153  C6  AD4     2      17.620  27.320  21.130  1.00  0.00            
ATOM    154  C7  AD4     2      17.360  28.510  21.830  1.00  0.00            
ATOM    155  C8  AD4     2      16.220  28.650  22.680  1.00  0.00            
ATOM    156  C9  AD4     2      15.390  27.530  22.850  1.00  0.00            
ATOM    157  C10 AD4     2      15.580  26.330  22.200  1.00  0.00            
ATOM    158  C11 AD4     2      16.780  26.210  21.360  1.00  0.00            
ATOM    159  C12 AD4     2      17.070  25.000  20.660  1.00  0.00            
ATOM    160  C13 AD4     2      18.100  24.980  19.680  1.00  0.00            
ATOM    161  C14 AD4     2      18.360  23.770  18.990  1.00  0.00            
ATOM    162  H1  AD4     2      19.600  22.800  17.510  1.00  0.00            
ATOM    163  H2  AD4     2      20.910  24.900  17.000  1.00  0.00            
ATOM    164  H3  AD4     2      20.320  27.050  18.090  1.00  0.00            
ATOM    165  H4  AD4     2      19.310  28.160  20.000  1.00  0.00            
ATOM    166  H5  AD4     2      18.050  29.340  21.760  1.00  0.00            
ATOM    167  H6  AD4     2      16.170  29.620  23.150  1.00  0.00            
ATOM    168  H7  AD4     2      14.530  27.600  23.500  1.00  0.00            
ATOM    169  H8  AD4     2      14.750  25.620  22.240  1.00  0.00            
ATOM    170  H9  AD4     2      16.450  24.130  20.880  1.00  0.00            
ATOM    171  H10 AD4     2      17.870  22.820  19.170  1.00  0.00            
TER
ENDMDL
MODEL        1
ATOM      1  C1  BCD     1      19.560  37.810  23.350  1.00  0.00            
ATOM      2  O1  BCD     1      20.300  36.630  22.990  1.00  0.00            
ATOM      3  C2  BCD     1      20.010  38.380  24.670  1.00  0.00            
ATOM      4  O2  BCD     1      21.420  38.670  24.570  1.00  0.00            
ATOM      5  C3  BCD     1      19.780  37.540  25.830  1.00  0.00            
ATOM      6  O3  BCD     1      20.050  38.270  27.080  1.00  0.00            
ATOM      7  C4  BCD     1      18.370  37.020  25.820  1.00  0.00            
ATOM      8  C5  BCD     1      17.910  36.550  24.440  1.00  0.00            
ATOM      9  O4  BCD     1      18.190  37.480  23.370  1.00  0.00            
ATOM     10  C6  BCD     1      16.400  36.180  24.390  1.00  0.00            
ATOM     11  O5  BCD     1      15.520  37.120  25.000  1.00  0.00            
ATOM     12  H1  BCD     1      19.730  38.580  22.580  1.00  0.00            
ATOM     13  H2  BCD     1      19.460  39.330  24.770  1.00  0.00            
ATOM     14  H3  BCD     1      21.880  38.220  23.860  1.00  0.00            
ATOM     15  H4  BCD     1      20.360  36.610  25.830  1.00  0.00            
ATOM     16  H5  BCD     1      20.980  38.450  27.270  1.00  0.00            
ATOM     17  H6  BCD     1      17.660  37.840  26.020  1.00  0.00            
ATOM     18  H7  BCD     1      18.460  35.650  24.140  1.00  0.00            
ATOM     19  H8  BCD     1      16.070  35.800  23.420  1.00  0.00            
ATOM     20  H9  BCD     1      16.270  35.280  25.000  1.00  0.00            
ATOM     21  H10 BCD     1      15.010  36.670  25.680  1.00  0.00            
ATOM     22  C7  BCD     1      22.700  35.090  20.010  1.00  0.00            
ATOM     23  O6  BCD     1      22.890  33.980  20.800  1.00  0.00            
ATOM     24  C8  BCD     1      23.260  36.390  20.670  1.00  0.00            
ATOM     25  O7  BCD     1      24.650  36.340  20.870  1.00  0.00            
ATOM     26  C9  BCD     1      22.490  36.670  21.920  1.00  0.00            
ATOM     27  O8  BCD     1      22.780  37.970  22.510  1.00  0.00            
ATOM     28  C10 BCD     1      20.970  36.650  21.720  1.00  0.00            
ATOM     29  C11 BCD     1      20.480  35.380  20.990  1.00  0.00            
ATOM     30  O9  BCD     1      21.300  35.190  19.820  1.00  0.00            
ATOM     31  C12 BCD     1      19.020  35.580  20.580  1.00  0.00            
ATOM     32  O10 BCD     1      18.830  36.720  19.780  1.00  0.00            
ATOM     33  H11 BCD     1      23.170  34.950  19.020  1.00  0.00            
ATOM     34  H12 BCD     1      22.960  37.150  19.930  1.00  0.00            
ATOM     35  H13 BCD     1      24.840  35.500  21.310  1.00  0.00            
ATOM     36  H14 BCD     1      22.790  35.840  22.570  1.00  0.00            
ATOM     37  H15 BCD     1      22.520  38.700  21.940  1.00  0.00            
ATOM     38  H16 BCD     1      20.670  37.530  21.140  1.00  0.00            
ATOM     39  H17 BCD     1      20.500  34.590  21.750  1.00  0.00            
ATOM     40  H18 BCD     1      18.620  34.660  20.130  1.00  0.00            
ATOM     41  H19 BCD     1      18.560  35.570  21.580  1.00  0.00            
ATOM     42  H20 BCD     1      18.870  36.410  18.880  1.00  0.00            
ATOM     43  C13 BCD     1      25.150  30.500  21.030  1.00  0.00            
ATOM     44  O11 BCD     1      24.180  29.950  21.910  1.00  0.00            
ATOM     45  C14 BCD     1      25.710  31.810  21.570  1.00  0.00            
ATOM     46  O12 BCD     1      26.510  31.570  22.840  1.00  0.00            
ATOM     47  C15 BCD     1      24.630  32.820  21.770  1.00  0.00            
ATOM     48  O13 BCD     1      25.160  34.070  22.290  1.00  0.00            
ATOM     49  C16 BCD     1      24.050  33.090  20.400  1.00  0.00            
ATOM     50  C17 BCD     1      23.470  31.760  19.780  1.00  0.00            
ATOM     51  O14 BCD     1      24.470  30.750  19.800  1.00  0.00            
ATOM     52  C18 BCD     1      23.020  32.000  18.350  1.00  0.00            
ATOM     53  O15 BCD     1      24.000  32.480  17.470  1.00  0.00            
ATOM     54  H21 BCD     1      25.940  29.750  20.930  1.00  0.00            
ATOM     55  H22 BCD     1      26.490  32.160  20.880  1.00  0.00            
ATOM     56  H23 BCD     1      26.020  30.970  23.400  1.00  0.00            
ATOM     57  H24 BCD     1      23.890  32.410  22.460  1.00  0.00            
ATOM     58  H25 BCD     1      25.020  34.040  23.240  1.00  0.00            
ATOM     59  H26 BCD     1      24.730  33.690  19.780  1.00  0.00            
ATOM     60  H27 BCD     1      22.610  31.360  20.340  1.00  0.00            
ATOM     61  H28 BCD     1      22.540  31.120  17.900  1.00  0.00            
ATOM     62  H29 BCD     1      22.230  32.740  18.530  1.00  0.00            
ATOM     63  H30 BCD     1      23.590  32.800  16.660  1.00  0.00            
ATOM     64  C19 BCD     1      23.190  26.470  23.950  1.00  0.00            
ATOM     65  O16 BCD     1      22.170  27.210  24.690  1.00  0.00            
ATOM     66  C20 BCD     1      24.620  26.990  24.150  1.00  0.00            
ATOM     67  O17 BCD     1      25.080  26.970  25.500  1.00  0.00            
ATOM     68  C21 BCD     1      24.720  28.430  23.680  1.00  0.00            
ATOM     69  O18 BCD     1      25.840  29.150  24.100  1.00  0.00            
ATOM     70  C22 BCD     1      24.320  28.570  22.210  1.00  0.00            
ATOM     71  C23 BCD     1      22.930  27.920  21.980  1.00  0.00            
ATOM     72  O19 BCD     1      22.900  26.560  22.560  1.00  0.00            
ATOM     73  C24 BCD     1      22.400  27.900  20.600  1.00  0.00            
ATOM     74  O20 BCD     1      21.050  27.550  20.710  1.00  0.00            
ATOM     75  H31 BCD     1      23.040  25.410  24.200  1.00  0.00            
ATOM     76  H32 BCD     1      25.330  26.420  23.530  1.00  0.00            
ATOM     77  H33 BCD     1      24.260  27.040  25.990  1.00  0.00            
ATOM     78  H34 BCD     1      23.870  28.940  24.160  1.00  0.00            
ATOM     79  H35 BCD     1      25.850  29.120  25.060  1.00  0.00            
ATOM     80  H36 BCD     1      25.010  28.120  21.480  1.00  0.00            
ATOM     81  H37 BCD     1      22.270  28.470  22.660  1.00  0.00            
ATOM     82  H38 BCD     1      22.480  28.890  20.150  1.00  0.00            
ATOM     83  H39 BCD     1      23.070  27.240  20.040  1.00  0.00            
ATOM     84  H40 BCD     1      20.900  26.660  21.030  1.00  0.00            
ATOM     85  C25 BCD     1      19.860  26.830  28.210  1.00  0.00            
ATOM     86  O21 BCD     1      19.140  28.000  27.890  1.00  0.00            
ATOM     87  C26 BCD     1      21.320  27.050  28.420  1.00  0.00            
ATOM     88  O22 BCD     1      21.660  27.850  29.580  1.00  0.00            
ATOM     89  C27 BCD     1      21.870  27.590  27.120  1.00  0.00            
ATOM     90  O23 BCD     1      23.230  27.740  27.350  1.00  0.00            
ATOM     91  C28 BCD     1      21.660  26.600  25.990  1.00  0.00            
ATOM     92  C29 BCD     1      20.220  26.270  25.910  1.00  0.00            
ATOM     93  O24 BCD     1      19.700  25.860  27.150  1.00  0.00            
ATOM     94  C30 BCD     1      20.030  25.120  24.910  1.00  0.00            
ATOM     95  O25 BCD     1      20.930  24.100  25.110  1.00  0.00            
ATOM     96  H41 BCD     1      19.520  26.340  29.130  1.00  0.00            
ATOM     97  H42 BCD     1      21.750  26.070  28.660  1.00  0.00            
ATOM     98  H43 BCD     1      22.360  27.360  30.030  1.00  0.00            
ATOM     99  H44 BCD     1      21.310  28.490  26.870  1.00  0.00            
ATOM    100  H45 BCD     1      23.290  28.330  28.100  1.00  0.00            
ATOM    101  H46 BCD     1      22.300  25.720  26.170  1.00  0.00            
ATOM    102  H47 BCD     1      19.630  27.140  25.590  1.00  0.00            
ATOM    103  H48 BCD     1      19.010  24.700  24.930  1.00  0.00            
ATOM    104  H49 BCD     1      20.160  25.380  23.860  1.00  0.00            
ATOM    105  H50 BCD     1      20.600  23.420  24.510  1.00  0.00            
ATOM    106  C31 BCD     1      17.000  31.150  29.650  1.00  0.00            
ATOM    107  O26 BCD     1      17.700  32.060  28.850  1.00  0.00            
ATOM    108  C32 BCD     1      17.970  30.380  30.570  1.00  0.00            
ATOM    109  O27 BCD     1      18.790  31.360  31.260  1.00  0.00            
ATOM    110  C33 BCD     1      18.890  29.410  29.870  1.00  0.00            
ATOM    111  C34 BCD     1      18.150  28.560  28.820  1.00  0.00            
ATOM    112  C35 BCD     1      17.240  29.440  28.030  1.00  0.00            
ATOM    113  O28 BCD     1      16.350  30.290  28.790  1.00  0.00            
ATOM    114  C36 BCD     1      16.320  28.650  27.160  1.00  0.00            
ATOM    115  O29 BCD     1      15.630  29.340  26.200  1.00  0.00            
ATOM    116  O30 BCD     1      19.570  28.650  30.770  1.00  0.00            
ATOM    117  H51 BCD     1      16.220  31.750  30.150  1.00  0.00            
ATOM    118  H52 BCD     1      17.430  29.810  31.330  1.00  0.00            
ATOM    119  H53 BCD     1      19.360  30.880  31.870  1.00  0.00            
ATOM    120  H54 BCD     1      19.580  29.980  29.250  1.00  0.00            
ATOM    121  H55 BCD     1      20.450  28.380  30.490  1.00  0.00            
ATOM    122  H56 BCD     1      17.640  27.710  29.290  1.00  0.00            
ATOM    123  H57 BCD     1      17.880  30.030  27.360  1.00  0.00            
ATOM    124  H58 BCD     1      16.820  27.820  26.660  1.00  0.00            
ATOM    125  H59 BCD     1      15.630  28.060  27.790  1.00  0.00            
ATOM    126  H60 BCD     1      15.050  29.970  26.620  1.00  0.00            
ATOM    127  C37 BCD     1      17.450  36.120  27.890  1.00  0.00            
ATOM    128  O31 BCD     1      18.250  35.870  26.700  1.00  0.00            
ATOM    129  C38 BCD     1      18.300  35.650  29.070  1.00  0.00            
ATOM    130  O32 BCD     1      19.400  36.550  29.290  1.00  0.00            
ATOM    131  C39 BCD     1      18.640  34.170  29.110  1.00  0.00            
ATOM    132  O33 BCD     1      19.450  33.830  30.250  1.00  0.00            
ATOM    133  C40 BCD     1      17.290  33.410  29.010  1.00  0.00            
ATOM    134  C41 BCD     1      16.480  33.850  27.790  1.00  0.00            
ATOM    135  O34 BCD     1      16.300  35.290  27.930  1.00  0.00            
ATOM    136  C42 BCD     1      15.060  33.230  27.700  1.00  0.00            
ATOM    137  O35 BCD     1      14.390  33.540  28.890  1.00  0.00            
ATOM    138  H61 BCD     1      17.120  37.150  28.000  1.00  0.00            
ATOM    139  H62 BCD     1      17.630  35.920  29.900  1.00  0.00            
ATOM    140  H63 BCD     1      19.730  36.870  28.450  1.00  0.00            
ATOM    141  H64 BCD     1      19.280  34.020  28.230  1.00  0.00            
ATOM    142  H65 BCD     1      19.250  32.930  30.500  1.00  0.00            
ATOM    143  H66 BCD     1      16.730  33.650  29.930  1.00  0.00            
ATOM    144  H67 BCD     1      17.070  33.610  26.890  1.00  0.00            
ATOM    145  H68 BCD     1      14.690  33.770  26.820  1.00  0.00            
ATOM    146  H69 BCD     1      15.040  32.160  27.430  1.00  0.00            
ATOM    147  H70 BCD     1      14.440  34.480  29.060  1.00  0.00            
ATOM    148  C1  AD4     2      22.080  30.930  26.110  1.00  0.00            
ATOM    149  C2  AD4     2      21.010  31.250  26.930  1.00  0.00            
ATOM    150  C3  AD4     2      19.850  31.700  26.280  1.00  0.00            
ATOM    151  C4  AD4     2      19.820  31.940  24.920  1.00  0.00            
ATOM    152  C5  AD4     2      18.600  32.240  24.270  1.00  0.00            
ATOM    153  C6  AD4     2      18.570  32.200  22.870  1.00  0.00            
ATOM    154  C7  AD4     2      17.350  32.440  22.210  1.00  0.00            
ATOM    155  C8  AD4     2      17.250  32.340  20.840  1.00  0.00            
ATOM    156  C9  AD4     2      18.360  32.040  20.070  1.00  0.00            
ATOM    157  C10 AD4     2      19.610  32.010  20.650  1.00  0.00            
ATOM    158  C11 AD4     2      19.740  31.970  22.080  1.00  0.00            
ATOM    159  C12 AD4     2      20.910  31.650  22.760  1.00  0.00            
ATOM    160  C13 AD4     2      20.910  31.530  24.130  1.00  0.00            
ATOM    161  C14 AD4     2      22.070  31.180  24.750  1.00  0.00            
ATOM    162  H1  AD4     2      23.010  30.610  26.580  1.00  0.00            
ATOM    163  H2  AD4     2      21.070  31.190  28.020  1.00  0.00            
ATOM    164  H3  AD4     2      19.060  32.040  26.940  1.00  0.00            
ATOM    165  H4  AD4     2      17.750  32.480  24.910  1.00  0.00            
ATOM    166  H5  AD4     2      16.470  32.730  22.770  1.00  0.00            
ATOM    167  H6  AD4     2      16.270  32.400  20.370  1.00  0.00            
ATOM    168  H7  AD4     2      18.280  32.070  18.980  1.00  0.00            
ATOM    169  H8  AD4     2      20.490  31.870  20.020  1.00  0.00            
ATOM    170  H9  AD4     2      21.810  31.420  22.200  1.00  0.00            
ATOM    171  H10 AD4     2      22.960  31.000  24.160  1.00  0.00            
TER
ENDMDL
MODEL        1
ATOM      1  C1  BCD     1       7.370  37.280  24.440  1.00  0.00            
ATOM      2  O1  BCD     1       8.780  37.550  24.170  1.00  0.00            
ATOM      3  C2  BCD     1       7.100  36.870  25.910  1.00  0.00            
ATOM      4  O2  BCD     1       7.540  37.800  26.890  1.00  0.00            
ATOM      5  C3  BCD     1       7.710  35.560  26.260  1.00  0.00            
ATOM      6  O3  BCD     1       7.240  35.160  27.530  1.00  0.00            
ATOM      7  C4  BCD     1       7.400  34.480  25.250  1.00  0.00            
ATOM      8  C5  BCD     1       7.760  35.030  23.860  1.00  0.00            
ATOM      9  O4  BCD     1       7.020  36.220  23.500  1.00  0.00            
ATOM     10  C6  BCD     1       7.500  34.020  22.710  1.00  0.00            
ATOM     11  O5  BCD     1       6.050  33.760  22.490  1.00  0.00            
ATOM     12  H1  BCD     1       6.780  38.180  24.230  1.00  0.00            
ATOM     13  H2  BCD     1       6.010  36.770  25.950  1.00  0.00            
ATOM     14  H3  BCD     1       7.150  37.750  27.770  1.00  0.00            
ATOM     15  H4  BCD     1       8.800  35.660  26.320  1.00  0.00            
ATOM     16  H5  BCD     1       7.440  34.220  27.580  1.00  0.00            
ATOM     17  H6  BCD     1       6.320  34.270  25.280  1.00  0.00            
ATOM     18  H7  BCD     1       8.840  35.250  23.870  1.00  0.00            
ATOM     19  H8  BCD     1       7.870  34.460  21.780  1.00  0.00            
ATOM     20  H9  BCD     1       8.070  33.100  22.900  1.00  0.00            
ATOM     21  H10 BCD     1       5.970  33.250  21.680  1.00  0.00            
ATOM     22  C7  BCD     1      11.170  40.560  23.070  1.00  0.00            
ATOM     23  O6  BCD     1      12.090  39.640  23.520  1.00  0.00            
ATOM     24  C8  BCD     1      10.300  40.960  24.340  1.00  0.00            
ATOM     25  O7  BCD     1      11.010  41.580  25.430  1.00  0.00            
ATOM     26  C9  BCD     1       9.680  39.610  24.900  1.00  0.00            
ATOM     27  O8  BCD     1       8.740  39.990  25.920  1.00  0.00            
ATOM     28  C10 BCD     1       8.970  38.920  23.780  1.00  0.00            
ATOM     29  C11 BCD     1       9.870  38.730  22.530  1.00  0.00            
ATOM     30  O9  BCD     1      10.360  39.970  22.090  1.00  0.00            
ATOM     31  C12 BCD     1       9.090  38.070  21.430  1.00  0.00            
ATOM     32  O10 BCD     1       9.940  37.860  20.360  1.00  0.00            
ATOM     33  H11 BCD     1      11.610  41.480  22.670  1.00  0.00            
ATOM     34  H12 BCD     1       9.560  41.650  23.920  1.00  0.00            
ATOM     35  H13 BCD     1      10.470  41.380  26.200  1.00  0.00            
ATOM     36  H14 BCD     1      10.520  39.000  25.270  1.00  0.00            
ATOM     37  H15 BCD     1       8.330  39.220  26.340  1.00  0.00            
ATOM     38  H16 BCD     1       8.080  39.470  23.450  1.00  0.00            
ATOM     39  H17 BCD     1      10.690  38.020  22.700  1.00  0.00            
ATOM     40  H18 BCD     1       8.690  37.130  21.840  1.00  0.00            
ATOM     41  H19 BCD     1       8.300  38.750  21.070  1.00  0.00            
ATOM     42  H20 BCD     1       9.530  37.880  19.490  1.00  0.00            
ATOM     43  C13 BCD     1      16.070  38.890  23.800  1.00  0.00            
ATOM     44  O11 BCD     1      15.880  37.510  23.630  1.00  0.00            
ATOM     45  C14 BCD     1      15.450  39.430  25.100  1.00  0.00            
ATOM     46  O12 BCD     1      15.890  38.710  26.210  1.00  0.00            
ATOM     47  C15 BCD     1      13.930  39.380  24.950  1.00  0.00            
ATOM     48  O13 BCD     1      13.360  40.020  26.130  1.00  0.00            
ATOM     49  C16 BCD     1      13.460  40.030  23.680  1.00  0.00            
ATOM     50  C17 BCD     1      14.110  39.490  22.510  1.00  0.00            
ATOM     51  O14 BCD     1      15.540  39.610  22.710  1.00  0.00            
ATOM     52  C18 BCD     1      13.810  40.300  21.220  1.00  0.00            
ATOM     53  O15 BCD     1      14.130  41.740  21.310  1.00  0.00            
ATOM     54  H21 BCD     1      17.140  39.140  23.740  1.00  0.00            
ATOM     55  H22 BCD     1      15.760  40.470  25.270  1.00  0.00            
ATOM     56  H23 BCD     1      15.480  37.840  26.210  1.00  0.00            
ATOM     57  H24 BCD     1      13.660  38.320  24.950  1.00  0.00            
ATOM     58  H25 BCD     1      12.470  40.250  25.850  1.00  0.00            
ATOM     59  H26 BCD     1      13.570  41.130  23.630  1.00  0.00            
ATOM     60  H27 BCD     1      13.770  38.450  22.420  1.00  0.00            
ATOM     61  H28 BCD     1      14.290  39.840  20.350  1.00  0.00            
ATOM     62  H29 BCD     1      12.740  40.120  21.030  1.00  0.00            
ATOM     63  H30 BCD     1      14.020  42.060  20.410  1.00  0.00            
ATOM     64  C19 BCD     1      17.590  34.290  21.910  1.00  0.00            
ATOM     65  O16 BCD     1      17.250  33.450  22.980  1.00  0.00            
ATOM     66  C20 BCD     1      18.590  35.340  22.230  1.00  0.00            
ATOM     67  O17 BCD     1      19.680  34.760  22.940  1.00  0.00            
ATOM     68  C21 BCD     1      18.010  36.340  23.190  1.00  0.00            
ATOM     69  O18 BCD     1      18.890  37.430  23.380  1.00  0.00            
ATOM     70  C22 BCD     1      16.600  36.840  22.620  1.00  0.00            
ATOM     71  C23 BCD     1      15.760  35.630  22.170  1.00  0.00            
ATOM     72  O19 BCD     1      16.440  34.790  21.320  1.00  0.00            
ATOM     73  C24 BCD     1      14.500  35.970  21.380  1.00  0.00            
ATOM     74  O20 BCD     1      14.850  36.650  20.170  1.00  0.00            
ATOM     75  H31 BCD     1      18.070  33.700  21.120  1.00  0.00            
ATOM     76  H32 BCD     1      18.840  35.760  21.240  1.00  0.00            
ATOM     77  H33 BCD     1      19.310  34.130  23.570  1.00  0.00            
ATOM     78  H34 BCD     1      17.780  35.810  24.120  1.00  0.00            
ATOM     79  H35 BCD     1      19.470  37.170  24.100  1.00  0.00            
ATOM     80  H36 BCD     1      16.740  37.570  21.810  1.00  0.00            
ATOM     81  H37 BCD     1      15.360  35.090  23.040  1.00  0.00            
ATOM     82  H38 BCD     1      13.960  35.080  21.030  1.00  0.00            
ATOM     83  H39 BCD     1      13.800  36.550  21.980  1.00  0.00            
ATOM     84  H40 BCD     1      14.030  37.030  19.840  1.00  0.00            
ATOM     85  C25 BCD     1      16.620  29.440  23.980  1.00  0.00            
ATOM     86  O21 BCD     1      15.380  30.000  24.430  1.00  0.00            
ATOM     87  C26 BCD     1      17.740  30.130  24.710  1.00  0.00            
ATOM     88  O22 BCD     1      17.640  29.700  26.010  1.00  0.00            
ATOM     89  C27 BCD     1      17.740  31.660  24.550  1.00  0.00            
ATOM     90  O23 BCD     1      18.910  32.210  25.110  1.00  0.00            
ATOM     91  C28 BCD     1      17.630  31.980  23.040  1.00  0.00            
ATOM     92  C29 BCD     1      16.560  31.130  22.290  1.00  0.00            
ATOM     93  O24 BCD     1      16.710  29.720  22.600  1.00  0.00            
ATOM     94  C30 BCD     1      16.700  31.310  20.800  1.00  0.00            
ATOM     95  O25 BCD     1      18.130  31.230  20.310  1.00  0.00            
ATOM     96  H41 BCD     1      16.680  28.350  24.040  1.00  0.00            
ATOM     97  H42 BCD     1      18.680  29.720  24.320  1.00  0.00            
ATOM     98  H43 BCD     1      16.760  29.900  26.370  1.00  0.00            
ATOM     99  H44 BCD     1      16.850  32.050  25.050  1.00  0.00            
ATOM    100  H45 BCD     1      19.040  31.830  25.990  1.00  0.00            
ATOM    101  H46 BCD     1      18.590  31.940  22.500  1.00  0.00            
ATOM    102  H47 BCD     1      15.530  31.420  22.530  1.00  0.00            
ATOM    103  H48 BCD     1      16.100  30.490  20.400  1.00  0.00            
ATOM    104  H49 BCD     1      16.250  32.260  20.500  1.00  0.00            
ATOM    105  H50 BCD     1      18.110  31.420  19.370  1.00  0.00            
ATOM    106  C31 BCD     1      11.690  28.890  25.760  1.00  0.00            
ATOM    107  O26 BCD     1      11.330  30.210  25.620  1.00  0.00            
ATOM    108  C32 BCD     1      12.810  28.780  26.790  1.00  0.00            
ATOM    109  O27 BCD     1      12.340  29.190  28.080  1.00  0.00            
ATOM    110  C33 BCD     1      14.070  29.580  26.300  1.00  0.00            
ATOM    111  C34 BCD     1      14.480  29.050  24.940  1.00  0.00            
ATOM    112  C35 BCD     1      13.310  29.120  23.960  1.00  0.00            
ATOM    113  O28 BCD     1      12.190  28.400  24.520  1.00  0.00            
ATOM    114  C36 BCD     1      13.510  28.640  22.570  1.00  0.00            
ATOM    115  O29 BCD     1      14.050  27.370  22.420  1.00  0.00            
ATOM    116  O30 BCD     1      15.160  29.520  27.230  1.00  0.00            
ATOM    117  H51 BCD     1      10.830  28.280  26.040  1.00  0.00            
ATOM    118  H52 BCD     1      13.110  27.720  26.730  1.00  0.00            
ATOM    119  H53 BCD     1      12.360  28.430  28.670  1.00  0.00            
ATOM    120  H54 BCD     1      13.640  30.580  26.100  1.00  0.00            
ATOM    121  H55 BCD     1      14.850  29.870  28.070  1.00  0.00            
ATOM    122  H56 BCD     1      14.940  28.060  25.050  1.00  0.00            
ATOM    123  H57 BCD     1      13.010  30.170  23.940  1.00  0.00            
ATOM    124  H58 BCD     1      12.540  28.690  22.050  1.00  0.00            
ATOM    125  H59 BCD     1      14.140  29.400  22.090  1.00  0.00            
ATOM    126  H60 BCD     1      14.610  27.440  21.640  1.00  0.00            
ATOM    127  C37 BCD     1       7.620  32.120  25.680  1.00  0.00            
ATOM    128  O31 BCD     1       8.240  33.400  25.620  1.00  0.00            
ATOM    129  C38 BCD     1       8.120  31.390  26.940  1.00  0.00            
ATOM    130  O32 BCD     1       7.720  32.190  28.050  1.00  0.00            
ATOM    131  C39 BCD     1       9.630  31.210  26.940  1.00  0.00            
ATOM    132  O33 BCD     1      10.100  30.590  28.140  1.00  0.00            
ATOM    133  C40 BCD     1       9.940  30.410  25.660  1.00  0.00            
ATOM    134  C41 BCD     1       9.540  31.240  24.430  1.00  0.00            
ATOM    135  O34 BCD     1       8.100  31.390  24.570  1.00  0.00            
ATOM    136  C42 BCD     1       9.850  30.550  23.140  1.00  0.00            
ATOM    137  O35 BCD     1       9.210  29.310  23.050  1.00  0.00            
ATOM    138  H61 BCD     1       6.520  32.130  25.690  1.00  0.00            
ATOM    139  H62 BCD     1       7.580  30.430  26.950  1.00  0.00            
ATOM    140  H63 BCD     1       7.430  31.650  28.780  1.00  0.00            
ATOM    141  H64 BCD     1      10.000  32.240  26.990  1.00  0.00            
ATOM    142  H65 BCD     1      10.970  30.200  28.050  1.00  0.00            
ATOM    143  H66 BCD     1       9.500  29.410  25.560  1.00  0.00            
ATOM    144  H67 BCD     1       9.950  32.260  24.460  1.00  0.00            
ATOM    145  H68 BCD     1       9.490  31.100  22.260  1.00  0.00            
ATOM    146  H69 BCD     1      10.940  30.500  23.070  1.00  0.00            
ATOM    147  H70 BCD     1       8.300  29.270  23.340  1.00  0.00            
ATOM    148  C1  AD4     2      13.280  34.120  27.960  1.00  0.00            
ATOM    149  C2  AD4     2      12.470  35.250  27.930  1.00  0.00            
ATOM    150  C3  AD4     2      11.930  35.680  26.720  1.00  0.00            
ATOM    151  C4  AD4     2      12.160  34.960  25.540  1.00  0.00            
ATOM    152  C5  AD4     2      11.680  35.400  24.290  1.00  0.00            
ATOM    153  C6  AD4     2      11.920  34.610  23.100  1.00  0.00            
ATOM    154  C7  AD4     2      11.380  34.980  21.860  1.00  0.00            
ATOM    155  C8  AD4     2      11.520  34.180  20.640  1.00  0.00            
ATOM    156  C9  AD4     2      12.150  32.950  20.790  1.00  0.00            
ATOM    157  C10 AD4     2      12.680  32.560  22.000  1.00  0.00            
ATOM    158  C11 AD4     2      12.560  33.370  23.180  1.00  0.00            
ATOM    159  C12 AD4     2      13.140  33.020  24.380  1.00  0.00            
ATOM    160  C13 AD4     2      12.940  33.760  25.570  1.00  0.00            
ATOM    161  C14 AD4     2      13.530  33.410  26.790  1.00  0.00            
ATOM    162  H1  AD4     2      13.780  33.700  28.820  1.00  0.00            
ATOM    163  H2  AD4     2      11.990  35.690  28.800  1.00  0.00            
ATOM    164  H3  AD4     2      11.330  36.580  26.670  1.00  0.00            
ATOM    165  H4  AD4     2      11.130  36.330  24.350  1.00  0.00            
ATOM    166  H5  AD4     2      10.900  35.950  21.730  1.00  0.00            
ATOM    167  H6  AD4     2      11.080  34.450  19.690  1.00  0.00            
ATOM    168  H7  AD4     2      12.300  32.360  19.890  1.00  0.00            
ATOM    169  H8  AD4     2      13.260  31.650  22.030  1.00  0.00            
ATOM    170  H9  AD4     2      13.740  32.140  24.550  1.00  0.00            
ATOM    171  H10 AD4     2      14.160  32.530  26.920  1.00  0.00            
TER
ENDMDL
MODEL        1
ATOM      1  C1  BCD     1      11.830  32.690  20.060  1.00  0.00            
ATOM      2  O1  BCD     1      11.930  31.660  19.100  1.00  0.00            
ATOM      3  C2  BCD     1      12.210  32.240  21.450  1.00  0.00            
ATOM      4  O2  BCD     1      13.470  31.620  21.460  1.00  0.00            
ATOM      5  C3  BCD     1      11.130  31.220  21.860  1.00  0.00            
ATOM      6  O3  BCD     1      11.380  30.560  23.140  1.00  0.00            
ATOM      7  C4  BCD     1       9.790  31.940  21.880  1.00  0.00            
ATOM      8  C5  BCD     1       9.440  32.530  20.530  1.00  0.00            
ATOM      9  O4  BCD     1      10.520  33.270  20.130  1.00  0.00            
ATOM     10  C6  BCD     1       8.190  33.450  20.460  1.00  0.00            
ATOM     11  O5  BCD     1       8.550  34.720  20.930  1.00  0.00            
ATOM     12  H1  BCD     1      12.450  33.540  19.750  1.00  0.00            
ATOM     13  H2  BCD     1      12.050  33.100  22.120  1.00  0.00            
ATOM     14  H3  BCD     1      13.410  30.660  21.540  1.00  0.00            
ATOM     15  H4  BCD     1      11.010  30.390  21.140  1.00  0.00            
ATOM     16  H5  BCD     1      10.620  30.020  23.380  1.00  0.00            
ATOM     17  H6  BCD     1       9.790  32.820  22.530  1.00  0.00            
ATOM     18  H7  BCD     1       9.350  31.730  19.780  1.00  0.00            
ATOM     19  H8  BCD     1       7.920  33.550  19.400  1.00  0.00            
ATOM     20  H9  BCD     1       7.460  32.890  21.050  1.00  0.00            
ATOM     21  H10 BCD     1       9.500  34.710  21.070  1.00  0.00            
ATOM     22  C7  BCD     1      12.140  31.650  15.070  1.00  0.00            
ATOM     23  O6  BCD     1      10.860  31.070  15.120  1.00  0.00            
ATOM     24  C8  BCD     1      13.210  30.770  15.670  1.00  0.00            
ATOM     25  O7  BCD     1      13.350  29.550  14.970  1.00  0.00            
ATOM     26  C9  BCD     1      12.750  30.530  17.130  1.00  0.00            
ATOM     27  O8  BCD     1      13.570  29.670  17.880  1.00  0.00            
ATOM     28  C10 BCD     1      12.670  31.910  17.880  1.00  0.00            
ATOM     29  C11 BCD     1      11.860  32.970  17.120  1.00  0.00            
ATOM     30  O9  BCD     1      12.120  32.850  15.730  1.00  0.00            
ATOM     31  C12 BCD     1      12.000  34.380  17.520  1.00  0.00            
ATOM     32  O10 BCD     1      13.400  34.760  17.740  1.00  0.00            
ATOM     33  H11 BCD     1      12.360  32.020  14.060  1.00  0.00            
ATOM     34  H12 BCD     1      14.170  31.300  15.640  1.00  0.00            
ATOM     35  H13 BCD     1      14.130  29.150  15.370  1.00  0.00            
ATOM     36  H14 BCD     1      11.770  30.040  17.160  1.00  0.00            
ATOM     37  H15 BCD     1      13.310  29.820  18.800  1.00  0.00            
ATOM     38  H16 BCD     1      13.700  32.240  18.070  1.00  0.00            
ATOM     39  H17 BCD     1      10.790  32.740  17.160  1.00  0.00            
ATOM     40  H18 BCD     1      11.480  34.990  16.770  1.00  0.00            
ATOM     41  H19 BCD     1      11.370  34.610  18.400  1.00  0.00            
ATOM     42  H20 BCD     1      13.800  34.780  16.870  1.00  0.00            
ATOM     43  C13 BCD     1       8.010  29.750  12.480  1.00  0.00            
ATOM     44  O11 BCD     1       6.950  29.830  13.410  1.00  0.00            
ATOM     45  C14 BCD     1       9.000  28.720  12.870  1.00  0.00            
ATOM     46  O12 BCD     1       8.370  27.460  13.150  1.00  0.00            
ATOM     47  C15 BCD     1       9.900  29.140  14.050  1.00  0.00            
ATOM     48  O13 BCD     1      11.090  28.270  14.130  1.00  0.00            
ATOM     49  C16 BCD     1      10.370  30.590  13.870  1.00  0.00            
ATOM     50  C17 BCD     1       9.210  31.540  13.460  1.00  0.00            
ATOM     51  O14 BCD     1       8.560  31.030  12.300  1.00  0.00            
ATOM     52  C18 BCD     1       9.740  32.940  13.160  1.00  0.00            
ATOM     53  O15 BCD     1      10.750  32.860  12.180  1.00  0.00            
ATOM     54  H21 BCD     1       7.590  29.530  11.490  1.00  0.00            
ATOM     55  H22 BCD     1       9.670  28.580  12.010  1.00  0.00            
ATOM     56  H23 BCD     1       9.040  26.770  13.190  1.00  0.00            
ATOM     57  H24 BCD     1       9.330  29.080  14.990  1.00  0.00            
ATOM     58  H25 BCD     1      11.830  28.780  14.470  1.00  0.00            
ATOM     59  H26 BCD     1      11.130  30.590  13.080  1.00  0.00            
ATOM     60  H27 BCD     1       8.430  31.620  14.230  1.00  0.00            
ATOM     61  H28 BCD     1       8.890  33.590  12.900  1.00  0.00            
ATOM     62  H29 BCD     1      10.120  33.210  14.160  1.00  0.00            
ATOM     63  H30 BCD     1      10.390  32.590  11.330  1.00  0.00            
ATOM     64  C19 BCD     1       3.130  28.940  14.120  1.00  0.00            
ATOM     65  O16 BCD     1       3.500  28.690  15.470  1.00  0.00            
ATOM     66  C20 BCD     1       3.830  27.930  13.150  1.00  0.00            
ATOM     67  O17 BCD     1       3.500  26.640  13.480  1.00  0.00            
ATOM     68  C21 BCD     1       5.330  28.180  13.280  1.00  0.00            
ATOM     69  O18 BCD     1       5.930  27.390  12.150  1.00  0.00            
ATOM     70  C22 BCD     1       5.640  29.690  13.020  1.00  0.00            
ATOM     71  C23 BCD     1       4.790  30.650  13.830  1.00  0.00            
ATOM     72  O19 BCD     1       3.420  30.270  13.720  1.00  0.00            
ATOM     73  C24 BCD     1       5.080  32.100  13.420  1.00  0.00            
ATOM     74  O20 BCD     1       4.740  32.270  12.060  1.00  0.00            
ATOM     75  H31 BCD     1       2.050  28.800  14.030  1.00  0.00            
ATOM     76  H32 BCD     1       3.530  28.170  12.120  1.00  0.00            
ATOM     77  H33 BCD     1       3.600  26.220  12.620  1.00  0.00            
ATOM     78  H34 BCD     1       5.700  27.920  14.280  1.00  0.00            
ATOM     79  H35 BCD     1       6.840  27.250  12.450  1.00  0.00            
ATOM     80  H36 BCD     1       5.490  29.920  11.950  1.00  0.00            
ATOM     81  H37 BCD     1       4.960  30.480  14.910  1.00  0.00            
ATOM     82  H38 BCD     1       4.480  32.840  13.970  1.00  0.00            
ATOM     83  H39 BCD     1       6.120  32.420  13.570  1.00  0.00            
ATOM     84  H40 BCD     1       4.870  33.200  11.860  1.00  0.00            
ATOM     85  C25 BCD     1       1.260  27.640  18.910  1.00  0.00            
ATOM     86  O21 BCD     1       2.410  27.950  19.810  1.00  0.00            
ATOM     87  C26 BCD     1       1.750  26.500  18.020  1.00  0.00            
ATOM     88  O22 BCD     1       2.100  25.370  18.810  1.00  0.00            
ATOM     89  C27 BCD     1       2.840  26.970  17.020  1.00  0.00            
ATOM     90  O23 BCD     1       3.110  25.930  16.060  1.00  0.00            
ATOM     91  C28 BCD     1       2.360  28.250  16.300  1.00  0.00            
ATOM     92  C29 BCD     1       1.980  29.330  17.340  1.00  0.00            
ATOM     93  O24 BCD     1       0.880  28.820  18.120  1.00  0.00            
ATOM     94  C30 BCD     1       1.700  30.650  16.750  1.00  0.00            
ATOM     95  O25 BCD     1       1.770  31.580  17.810  1.00  0.00            
ATOM     96  H41 BCD     1       0.480  27.390  19.640  1.00  0.00            
ATOM     97  H42 BCD     1       0.930  26.150  17.380  1.00  0.00            
ATOM     98  H43 BCD     1       2.610  24.770  18.260  1.00  0.00            
ATOM     99  H44 BCD     1       3.740  27.100  17.630  1.00  0.00            
ATOM    100  H45 BCD     1       3.430  26.270  15.230  1.00  0.00            
ATOM    101  H46 BCD     1       1.450  28.030  15.730  1.00  0.00            
ATOM    102  H47 BCD     1       2.880  29.460  17.960  1.00  0.00            
ATOM    103  H48 BCD     1       2.520  30.830  16.040  1.00  0.00            
ATOM    104  H49 BCD     1       0.750  30.680  16.200  1.00  0.00            
ATOM    105  H50 BCD     1       1.520  32.390  17.350  1.00  0.00            
ATOM    106  C31 BCD     1       3.680  28.830  23.550  1.00  0.00            
ATOM    107  O26 BCD     1       4.960  29.220  23.010  1.00  0.00            
ATOM    108  C32 BCD     1       3.370  27.350  23.300  1.00  0.00            
ATOM    109  O27 BCD     1       4.420  26.500  23.820  1.00  0.00            
ATOM    110  C33 BCD     1       3.140  27.050  21.850  1.00  0.00            
ATOM    111  C34 BCD     1       2.130  28.060  21.200  1.00  0.00            
ATOM    112  C35 BCD     1       2.450  29.520  21.550  1.00  0.00            
ATOM    113  O28 BCD     1       2.670  29.610  22.990  1.00  0.00            
ATOM    114  C36 BCD     1       1.340  30.470  21.110  1.00  0.00            
ATOM    115  O29 BCD     1       0.050  30.080  21.550  1.00  0.00            
ATOM    116  O30 BCD     1       2.600  25.780  21.630  1.00  0.00            
ATOM    117  H51 BCD     1       3.700  29.140  24.610  1.00  0.00            
ATOM    118  H52 BCD     1       2.470  27.090  23.860  1.00  0.00            
ATOM    119  H53 BCD     1       4.260  25.600  23.510  1.00  0.00            
ATOM    120  H54 BCD     1       4.110  27.130  21.340  1.00  0.00            
ATOM    121  H55 BCD     1       2.410  25.700  20.690  1.00  0.00            
ATOM    122  H56 BCD     1       1.060  27.850  21.340  1.00  0.00            
ATOM    123  H57 BCD     1       3.370  29.810  21.030  1.00  0.00            
ATOM    124  H58 BCD     1       1.600  31.440  21.550  1.00  0.00            
ATOM    125  H59 BCD     1       1.330  30.530  20.010  1.00  0.00            
ATOM    126  H60 BCD     1       0.120  29.480  22.300  1.00  0.00            
ATOM    127  C37 BCD     1       8.450  31.200  23.740  1.00  0.00            
ATOM    128  O31 BCD     1       8.720  31.200  22.350  1.00  0.00            
ATOM    129  C38 BCD     1       8.310  29.800  24.330  1.00  0.00            
ATOM    130  O32 BCD     1       9.430  28.960  24.100  1.00  0.00            
ATOM    131  C39 BCD     1       7.080  29.000  23.820  1.00  0.00            
ATOM    132  O33 BCD     1       6.980  27.700  24.500  1.00  0.00            
ATOM    133  C40 BCD     1       5.910  29.850  23.870  1.00  0.00            
ATOM    134  C41 BCD     1       6.080  31.270  23.400  1.00  0.00            
ATOM    135  O34 BCD     1       7.210  31.800  24.070  1.00  0.00            
ATOM    136  C42 BCD     1       4.840  32.140  23.770  1.00  0.00            
ATOM    137  O35 BCD     1       4.410  32.020  25.090  1.00  0.00            
ATOM    138  H61 BCD     1       9.250  31.760  24.220  1.00  0.00            
ATOM    139  H62 BCD     1       8.150  29.850  25.420  1.00  0.00            
ATOM    140  H63 BCD     1       9.480  28.460  24.930  1.00  0.00            
ATOM    141  H64 BCD     1       7.240  28.790  22.750  1.00  0.00            
ATOM    142  H65 BCD     1       6.150  27.340  24.170  1.00  0.00            
ATOM    143  H66 BCD     1       5.540  29.990  24.890  1.00  0.00            
ATOM    144  H67 BCD     1       6.300  31.320  22.330  1.00  0.00            
ATOM    145  H68 BCD     1       5.190  33.160  23.570  1.00  0.00            
ATOM    146  H69 BCD     1       3.930  31.860  23.240  1.00  0.00            
ATOM    147  H70 BCD     1       3.660  32.620  25.040  1.00  0.00            
ATOM    148  C1  AD4     2       6.670  28.750  18.980  1.00  0.00            
ATOM    149  C2  AD4     2       7.940  28.880  18.420  1.00  0.00            
ATOM    150  C3  AD4     2       8.300  30.070  17.650  1.00  0.00            
ATOM    151  C4  AD4     2       7.370  31.130  17.470  1.00  0.00            
ATOM    152  C5  AD4     2       7.710  32.250  16.760  1.00  0.00            
ATOM    153  C6  AD4     2       6.790  33.260  16.540  1.00  0.00            
ATOM    154  C7  AD4     2       7.170  34.470  15.900  1.00  0.00            
ATOM    155  C8  AD4     2       6.270  35.570  15.790  1.00  0.00            
ATOM    156  C9  AD4     2       4.910  35.360  16.150  1.00  0.00            
ATOM    157  C10 AD4     2       4.570  34.190  16.880  1.00  0.00            
ATOM    158  C11 AD4     2       5.500  33.140  17.040  1.00  0.00            
ATOM    159  C12 AD4     2       5.150  31.990  17.790  1.00  0.00            
ATOM    160  C13 AD4     2       6.110  30.980  18.060  1.00  0.00            
ATOM    161  C14 AD4     2       5.710  29.760  18.790  1.00  0.00            
ATOM    162  H1  AD4     2       6.480  27.810  19.480  1.00  0.00            
ATOM    163  H2  AD4     2       8.660  28.080  18.530  1.00  0.00            
ATOM    164  H3  AD4     2       9.310  30.120  17.250  1.00  0.00            
ATOM    165  H4  AD4     2       8.690  32.250  16.280  1.00  0.00            
ATOM    166  H5  AD4     2       8.160  34.560  15.460  1.00  0.00            
ATOM    167  H6  AD4     2       6.550  36.440  15.200  1.00  0.00            
ATOM    168  H7  AD4     2       4.180  36.140  15.970  1.00  0.00            
ATOM    169  H8  AD4     2       3.550  34.170  17.250  1.00  0.00            
ATOM    170  H9  AD4     2       4.170  31.940  18.260  1.00  0.00            
ATOM    171  H10 AD4     2       4.750  29.760  19.300  1.00  0.00            
TER
ENDMDL
MODEL        1
ATOM      1  C1  BCD     1      13.720  22.510  25.840  1.00  0.00            
ATOM      2  O1  BCD     1      13.410  23.430  24.780  1.00  0.00            
ATOM      3  C2  BCD     1      13.410  23.030  27.170  1.00  0.00            
ATOM      4  O2  BCD     1      12.050  23.410  27.270  1.00  0.00            
ATOM      5  C3  BCD     1      14.410  24.140  27.490  1.00  0.00            
ATOM      6  O3  BCD     1      14.140  24.820  28.690  1.00  0.00            
ATOM      7  C4  BCD     1      15.780  23.530  27.310  1.00  0.00            
ATOM      8  C5  BCD     1      16.000  22.910  25.920  1.00  0.00            
ATOM      9  O4  BCD     1      15.020  21.970  25.690  1.00  0.00            
ATOM     10  C6  BCD     1      17.300  22.190  25.550  1.00  0.00            
ATOM     11  O5  BCD     1      17.570  21.230  26.610  1.00  0.00            
ATOM     12  H1  BCD     1      13.010  21.670  25.760  1.00  0.00            
ATOM     13  H2  BCD     1      13.520  22.140  27.800  1.00  0.00            
ATOM     14  H3  BCD     1      11.850  23.440  28.210  1.00  0.00            
ATOM     15  H4  BCD     1      14.300  24.870  26.670  1.00  0.00            
ATOM     16  H5  BCD     1      13.390  25.420  28.570  1.00  0.00            
ATOM     17  H6  BCD     1      15.890  22.780  28.100  1.00  0.00            
ATOM     18  H7  BCD     1      15.960  23.800  25.280  1.00  0.00            
ATOM     19  H8  BCD     1      17.150  21.720  24.570  1.00  0.00            
ATOM     20  H9  BCD     1      18.120  22.910  25.470  1.00  0.00            
ATOM     21  H10 BCD     1      16.690  20.900  26.820  1.00  0.00            
ATOM     22  C7  BCD     1      11.340  24.650  21.530  1.00  0.00            
ATOM     23  O6  BCD     1      12.140  25.850  21.680  1.00  0.00            
ATOM     24  C8  BCD     1      10.470  24.500  22.730  1.00  0.00            
ATOM     25  O7  BCD     1       9.590  25.630  22.820  1.00  0.00            
ATOM     26  C9  BCD     1      11.350  24.430  23.990  1.00  0.00            
ATOM     27  O8  BCD     1      10.530  24.420  25.150  1.00  0.00            
ATOM     28  C10 BCD     1      12.320  23.290  23.890  1.00  0.00            
ATOM     29  C11 BCD     1      13.020  23.290  22.570  1.00  0.00            
ATOM     30  O9  BCD     1      12.130  23.510  21.520  1.00  0.00            
ATOM     31  C12 BCD     1      13.740  21.980  22.180  1.00  0.00            
ATOM     32  O10 BCD     1      14.550  22.020  21.010  1.00  0.00            
ATOM     33  H11 BCD     1      10.760  24.510  20.620  1.00  0.00            
ATOM     34  H12 BCD     1       9.900  23.570  22.600  1.00  0.00            
ATOM     35  H13 BCD     1       9.030  25.460  23.580  1.00  0.00            
ATOM     36  H14 BCD     1      12.000  25.310  24.000  1.00  0.00            
ATOM     37  H15 BCD     1      11.100  24.400  25.920  1.00  0.00            
ATOM     38  H16 BCD     1      11.780  22.340  23.980  1.00  0.00            
ATOM     39  H17 BCD     1      13.770  24.090  22.580  1.00  0.00            
ATOM     40  H18 BCD     1      14.290  21.750  23.100  1.00  0.00            
ATOM     41  H19 BCD     1      12.950  21.210  22.090  1.00  0.00            
ATOM     42  H20 BCD     1      14.160  22.480  20.260  1.00  0.00            
ATOM     43  C13 BCD     1      13.500  28.980  19.320  1.00  0.00            
ATOM     44  O11 BCD     1      14.790  29.030  19.960  1.00  0.00            
ATOM     45  C14 BCD     1      12.410  29.250  20.360  1.00  0.00            
ATOM     46  O12 BCD     1      12.680  30.510  21.010  1.00  0.00            
ATOM     47  C15 BCD     1      12.190  28.130  21.310  1.00  0.00            
ATOM     48  O13 BCD     1      11.020  28.290  22.200  1.00  0.00            
ATOM     49  C16 BCD     1      12.070  26.800  20.640  1.00  0.00            
ATOM     50  C17 BCD     1      13.200  26.580  19.660  1.00  0.00            
ATOM     51  O14 BCD     1      13.360  27.700  18.760  1.00  0.00            
ATOM     52  C18 BCD     1      13.120  25.340  18.780  1.00  0.00            
ATOM     53  O15 BCD     1      11.890  25.190  18.140  1.00  0.00            
ATOM     54  H21 BCD     1      13.490  29.730  18.520  1.00  0.00            
ATOM     55  H22 BCD     1      11.490  29.400  19.770  1.00  0.00            
ATOM     56  H23 BCD     1      13.240  30.360  21.780  1.00  0.00            
ATOM     57  H24 BCD     1      13.130  28.210  21.870  1.00  0.00            
ATOM     58  H25 BCD     1      11.040  27.500  22.740  1.00  0.00            
ATOM     59  H26 BCD     1      11.070  26.700  20.190  1.00  0.00            
ATOM     60  H27 BCD     1      14.110  26.600  20.270  1.00  0.00            
ATOM     61  H28 BCD     1      13.920  25.580  18.060  1.00  0.00            
ATOM     62  H29 BCD     1      13.380  24.500  19.440  1.00  0.00            
ATOM     63  H30 BCD     1      11.910  25.900  17.490  1.00  0.00            
ATOM     64  C19 BCD     1      18.650  29.750  18.830  1.00  0.00            
ATOM     65  O16 BCD     1      18.980  29.750  20.180  1.00  0.00            
ATOM     66  C20 BCD     1      17.700  30.840  18.460  1.00  0.00            
ATOM     67  O17 BCD     1      18.380  32.140  18.710  1.00  0.00            
ATOM     68  C21 BCD     1      16.430  30.730  19.290  1.00  0.00            
ATOM     69  O18 BCD     1      15.440  31.610  18.840  1.00  0.00            
ATOM     70  C22 BCD     1      15.880  29.300  19.060  1.00  0.00            
ATOM     71  C23 BCD     1      16.960  28.190  19.210  1.00  0.00            
ATOM     72  O19 BCD     1      18.150  28.580  18.440  1.00  0.00            
ATOM     73  C24 BCD     1      16.440  26.890  18.570  1.00  0.00            
ATOM     74  O20 BCD     1      16.530  26.980  17.130  1.00  0.00            
ATOM     75  H31 BCD     1      19.590  29.890  18.280  1.00  0.00            
ATOM     76  H32 BCD     1      17.360  30.740  17.420  1.00  0.00            
ATOM     77  H33 BCD     1      17.840  32.830  18.330  1.00  0.00            
ATOM     78  H34 BCD     1      16.670  30.890  20.350  1.00  0.00            
ATOM     79  H35 BCD     1      15.120  32.000  19.650  1.00  0.00            
ATOM     80  H36 BCD     1      15.630  29.200  18.000  1.00  0.00            
ATOM     81  H37 BCD     1      17.310  28.110  20.250  1.00  0.00            
ATOM     82  H38 BCD     1      17.130  26.140  19.000  1.00  0.00            
ATOM     83  H39 BCD     1      15.410  26.690  18.890  1.00  0.00            
ATOM     84  H40 BCD     1      15.820  26.440  16.770  1.00  0.00            
ATOM     85  C25 BCD     1      22.040  30.290  22.630  1.00  0.00            
ATOM     86  O21 BCD     1      21.460  29.290  23.410  1.00  0.00            
ATOM     87  C26 BCD     1      21.240  31.540  22.470  1.00  0.00            
ATOM     88  O22 BCD     1      21.000  32.200  23.680  1.00  0.00            
ATOM     89  C27 BCD     1      19.910  31.120  21.780  1.00  0.00            
ATOM     90  O23 BCD     1      19.130  32.330  21.500  1.00  0.00            
ATOM     91  C28 BCD     1      20.190  30.300  20.530  1.00  0.00            
ATOM     92  C29 BCD     1      21.210  29.190  20.640  1.00  0.00            
ATOM     93  O24 BCD     1      22.340  29.740  21.300  1.00  0.00            
ATOM     94  C30 BCD     1      21.740  28.610  19.420  1.00  0.00            
ATOM     95  O25 BCD     1      22.670  27.610  19.690  1.00  0.00            
ATOM     96  H41 BCD     1      22.990  30.540  23.110  1.00  0.00            
ATOM     97  H42 BCD     1      21.740  32.280  21.820  1.00  0.00            
ATOM     98  H43 BCD     1      20.610  33.070  23.510  1.00  0.00            
ATOM     99  H44 BCD     1      19.310  30.480  22.430  1.00  0.00            
ATOM    100  H45 BCD     1      19.150  32.520  20.560  1.00  0.00            
ATOM    101  H46 BCD     1      20.580  30.940  19.730  1.00  0.00            
ATOM    102  H47 BCD     1      20.950  28.300  21.220  1.00  0.00            
ATOM    103  H48 BCD     1      20.970  28.280  18.720  1.00  0.00            
ATOM    104  H49 BCD     1      22.270  29.410  18.870  1.00  0.00            
ATOM    105  H50 BCD     1      23.270  28.040  20.310  1.00  0.00            
ATOM    106  C31 BCD     1      21.770  26.940  26.830  1.00  0.00            
ATOM    107  O26 BCD     1      20.430  26.630  26.710  1.00  0.00            
ATOM    108  C32 BCD     1      22.090  28.430  26.990  1.00  0.00            
ATOM    109  O27 BCD     1      21.560  28.870  28.210  1.00  0.00            
ATOM    110  C33 BCD     1      21.600  29.300  25.850  1.00  0.00            
ATOM    111  C34 BCD     1      22.170  28.740  24.540  1.00  0.00            
ATOM    112  C35 BCD     1      22.040  27.200  24.470  1.00  0.00            
ATOM    113  O28 BCD     1      22.430  26.560  25.650  1.00  0.00            
ATOM    114  C36 BCD     1      22.760  26.550  23.350  1.00  0.00            
ATOM    115  O29 BCD     1      24.100  26.790  23.490  1.00  0.00            
ATOM    116  O30 BCD     1      21.990  30.690  26.010  1.00  0.00            
ATOM    117  H51 BCD     1      22.230  26.360  27.650  1.00  0.00            
ATOM    118  H52 BCD     1      23.180  28.530  26.930  1.00  0.00            
ATOM    119  H53 BCD     1      22.200  29.410  28.680  1.00  0.00            
ATOM    120  H54 BCD     1      20.510  29.200  25.780  1.00  0.00            
ATOM    121  H55 BCD     1      21.550  31.100  25.260  1.00  0.00            
ATOM    122  H56 BCD     1      23.240  28.990  24.440  1.00  0.00            
ATOM    123  H57 BCD     1      20.950  27.140  24.370  1.00  0.00            
ATOM    124  H58 BCD     1      22.530  25.480  23.310  1.00  0.00            
ATOM    125  H59 BCD     1      22.420  26.960  22.390  1.00  0.00            
ATOM    126  H60 BCD     1      24.670  26.350  22.860  1.00  0.00            
ATOM    127  C37 BCD     1      17.580  24.300  28.700  1.00  0.00            
ATOM    128  O31 BCD     1      16.800  24.500  27.530  1.00  0.00            
ATOM    129  C38 BCD     1      17.760  25.770  29.150  1.00  0.00            
ATOM    130  O32 BCD     1      16.440  26.220  29.380  1.00  0.00            
ATOM    131  C39 BCD     1      18.530  26.640  28.160  1.00  0.00            
ATOM    132  O33 BCD     1      18.780  28.010  28.590  1.00  0.00            
ATOM    133  C40 BCD     1      19.810  25.980  27.780  1.00  0.00            
ATOM    134  C41 BCD     1      19.600  24.500  27.380  1.00  0.00            
ATOM    135  O34 BCD     1      18.920  23.790  28.390  1.00  0.00            
ATOM    136  C42 BCD     1      20.890  23.710  27.100  1.00  0.00            
ATOM    137  O35 BCD     1      21.690  23.530  28.320  1.00  0.00            
ATOM    138  H61 BCD     1      17.030  23.730  29.460  1.00  0.00            
ATOM    139  H62 BCD     1      18.290  25.690  30.110  1.00  0.00            
ATOM    140  H63 BCD     1      15.920  25.860  28.660  1.00  0.00            
ATOM    141  H64 BCD     1      17.880  26.640  27.270  1.00  0.00            
ATOM    142  H65 BCD     1      19.700  28.210  28.390  1.00  0.00            
ATOM    143  H66 BCD     1      20.470  25.910  28.660  1.00  0.00            
ATOM    144  H67 BCD     1      19.060  24.520  26.420  1.00  0.00            
ATOM    145  H68 BCD     1      20.640  22.730  26.670  1.00  0.00            
ATOM    146  H69 BCD     1      21.540  24.260  26.420  1.00  0.00            
ATOM    147  H70 BCD     1      22.610  23.510  28.050  1.00  0.00            
ATOM    148  C1  AD4     2      15.510  27.770  25.180  1.00  0.00            
ATOM    149  C2  AD4     2      16.480  28.760  24.970  1.00  0.00            
ATOM    150  C3  AD4     2      17.380  28.520  23.900  1.00  0.00            
ATOM    151  C4  AD4     2      17.300  27.370  23.080  1.00  0.00            
ATOM    152  C5  AD4     2      18.250  27.110  22.110  1.00  0.00            
ATOM    153  C6  AD4     2      18.270  25.860  21.440  1.00  0.00            
ATOM    154  C7  AD4     2      19.220  25.590  20.520  1.00  0.00            
ATOM    155  C8  AD4     2      19.280  24.310  19.960  1.00  0.00            
ATOM    156  C9  AD4     2      18.460  23.330  20.330  1.00  0.00            
ATOM    157  C10 AD4     2      17.420  23.600  21.290  1.00  0.00            
ATOM    158  C11 AD4     2      17.380  24.850  21.880  1.00  0.00            
ATOM    159  C12 AD4     2      16.390  25.080  22.840  1.00  0.00            
ATOM    160  C13 AD4     2      16.330  26.380  23.420  1.00  0.00            
ATOM    161  C14 AD4     2      15.360  26.600  24.430  1.00  0.00            
ATOM    162  H1  AD4     2      14.710  27.970  25.890  1.00  0.00            
ATOM    163  H2  AD4     2      16.540  29.610  25.640  1.00  0.00            
ATOM    164  H3  AD4     2      18.180  29.230  23.700  1.00  0.00            
ATOM    165  H4  AD4     2      19.060  27.820  21.910  1.00  0.00            
ATOM    166  H5  AD4     2      20.000  26.290  20.210  1.00  0.00            
ATOM    167  H6  AD4     2      19.970  24.070  19.150  1.00  0.00            
ATOM    168  H7  AD4     2      18.610  22.330  19.960  1.00  0.00            
ATOM    169  H8  AD4     2      16.780  22.820  21.700  1.00  0.00            
ATOM    170  H9  AD4     2      15.660  24.310  23.080  1.00  0.00            
ATOM    171  H10 AD4     2      14.510  25.960  24.630  1.00  0.00            
TER
ENDMDL
MODEL        1
ATOM      1  C1  BCD     1       7.830  34.080  30.190  1.00  0.00            
ATOM      2  O1  BCD     1       7.820  33.680  28.820  1.00  0.00            
ATOM      3  C2  BCD     1       6.860  35.310  30.390  1.00  0.00            
ATOM      4  O2  BCD     1       5.590  34.880  29.810  1.00  0.00            
ATOM      5  C3  BCD     1       7.310  36.560  29.630  1.00  0.00            
ATOM      6  O3  BCD     1       6.360  37.660  29.860  1.00  0.00            
ATOM      7  C4  BCD     1       8.710  36.820  30.150  1.00  0.00            
ATOM      8  C5  BCD     1       9.620  35.630  29.920  1.00  0.00            
ATOM      9  O4  BCD     1       9.120  34.500  30.630  1.00  0.00            
ATOM     10  C6  BCD     1      11.020  36.040  30.500  1.00  0.00            
ATOM     11  O5  BCD     1      10.970  36.250  31.920  1.00  0.00            
ATOM     12  H1  BCD     1       7.440  33.270  30.820  1.00  0.00            
ATOM     13  H2  BCD     1       6.870  35.470  31.470  1.00  0.00            
ATOM     14  H3  BCD     1       4.970  35.590  30.010  1.00  0.00            
ATOM     15  H4  BCD     1       7.200  36.320  28.560  1.00  0.00            
ATOM     16  H5  BCD     1       6.670  38.480  29.470  1.00  0.00            
ATOM     17  H6  BCD     1       8.730  37.050  31.220  1.00  0.00            
ATOM     18  H7  BCD     1       9.730  35.480  28.840  1.00  0.00            
ATOM     19  H8  BCD     1      11.650  35.170  30.300  1.00  0.00            
ATOM     20  H9  BCD     1      11.500  36.920  30.040  1.00  0.00            
ATOM     21  H10 BCD     1      10.240  35.760  32.310  1.00  0.00            
ATOM     22  C7  BCD     1       6.850  30.250  26.620  1.00  0.00            
ATOM     23  O6  BCD     1       6.430  31.120  25.550  1.00  0.00            
ATOM     24  C8  BCD     1       6.010  30.550  27.840  1.00  0.00            
ATOM     25  O7  BCD     1       4.670  30.230  27.510  1.00  0.00            
ATOM     26  C9  BCD     1       6.280  31.960  28.400  1.00  0.00            
ATOM     27  O8  BCD     1       5.670  32.060  29.600  1.00  0.00            
ATOM     28  C10 BCD     1       7.760  32.280  28.530  1.00  0.00            
ATOM     29  C11 BCD     1       8.450  32.000  27.240  1.00  0.00            
ATOM     30  O9  BCD     1       8.220  30.620  26.970  1.00  0.00            
ATOM     31  C12 BCD     1       9.930  32.260  27.340  1.00  0.00            
ATOM     32  O10 BCD     1      10.550  31.540  28.400  1.00  0.00            
ATOM     33  H11 BCD     1       6.740  29.210  26.300  1.00  0.00            
ATOM     34  H12 BCD     1       6.360  29.830  28.590  1.00  0.00            
ATOM     35  H13 BCD     1       4.120  30.960  27.840  1.00  0.00            
ATOM     36  H14 BCD     1       5.880  32.580  27.590  1.00  0.00            
ATOM     37  H15 BCD     1       5.540  32.990  29.810  1.00  0.00            
ATOM     38  H16 BCD     1       8.340  31.750  29.300  1.00  0.00            
ATOM     39  H17 BCD     1       8.010  32.610  26.440  1.00  0.00            
ATOM     40  H18 BCD     1      10.390  31.990  26.390  1.00  0.00            
ATOM     41  H19 BCD     1      10.100  33.340  27.470  1.00  0.00            
ATOM     42  H20 BCD     1      11.350  32.000  28.640  1.00  0.00            
ATOM     43  C13 BCD     1       6.840  31.100  21.380  1.00  0.00            
ATOM     44  O11 BCD     1       7.820  32.060  21.490  1.00  0.00            
ATOM     45  C14 BCD     1       5.590  31.720  21.980  1.00  0.00            
ATOM     46  O12 BCD     1       5.270  32.920  21.230  1.00  0.00            
ATOM     47  C15 BCD     1       5.600  31.870  23.520  1.00  0.00            
ATOM     48  O13 BCD     1       4.260  32.060  24.010  1.00  0.00            
ATOM     49  C16 BCD     1       6.150  30.660  24.190  1.00  0.00            
ATOM     50  C17 BCD     1       7.480  30.210  23.500  1.00  0.00            
ATOM     51  O14 BCD     1       7.200  30.010  22.130  1.00  0.00            
ATOM     52  C18 BCD     1       8.120  28.930  24.050  1.00  0.00            
ATOM     53  O15 BCD     1       7.150  27.920  24.260  1.00  0.00            
ATOM     54  H21 BCD     1       6.710  30.910  20.300  1.00  0.00            
ATOM     55  H22 BCD     1       4.750  31.020  21.910  1.00  0.00            
ATOM     56  H23 BCD     1       4.490  33.360  21.570  1.00  0.00            
ATOM     57  H24 BCD     1       6.230  32.730  23.780  1.00  0.00            
ATOM     58  H25 BCD     1       4.270  31.620  24.860  1.00  0.00            
ATOM     59  H26 BCD     1       5.390  29.860  24.250  1.00  0.00            
ATOM     60  H27 BCD     1       8.310  30.920  23.540  1.00  0.00            
ATOM     61  H28 BCD     1       8.870  28.550  23.340  1.00  0.00            
ATOM     62  H29 BCD     1       8.650  29.200  24.980  1.00  0.00            
ATOM     63  H30 BCD     1       7.000  27.500  23.410  1.00  0.00            
ATOM     64  C19 BCD     1      11.100  33.580  19.390  1.00  0.00            
ATOM     65  O16 BCD     1      11.100  34.600  20.410  1.00  0.00            
ATOM     66  C20 BCD     1       9.720  33.550  18.690  1.00  0.00            
ATOM     67  O17 BCD     1       9.410  34.760  17.960  1.00  0.00            
ATOM     68  C21 BCD     1       8.580  33.240  19.670  1.00  0.00            
ATOM     69  O18 BCD     1       7.340  33.180  18.980  1.00  0.00            
ATOM     70  C22 BCD     1       8.880  32.010  20.500  1.00  0.00            
ATOM     71  C23 BCD     1      10.290  32.030  21.140  1.00  0.00            
ATOM     72  O19 BCD     1      11.180  32.310  20.030  1.00  0.00            
ATOM     73  C24 BCD     1      10.590  30.650  21.730  1.00  0.00            
ATOM     74  O20 BCD     1      11.800  30.640  22.370  1.00  0.00            
ATOM     75  H31 BCD     1      11.930  33.570  18.680  1.00  0.00            
ATOM     76  H32 BCD     1       9.770  32.650  18.070  1.00  0.00            
ATOM     77  H33 BCD     1       8.450  34.750  17.870  1.00  0.00            
ATOM     78  H34 BCD     1       8.550  34.120  20.340  1.00  0.00            
ATOM     79  H35 BCD     1       6.670  33.040  19.650  1.00  0.00            
ATOM     80  H36 BCD     1       8.910  31.090  19.900  1.00  0.00            
ATOM     81  H37 BCD     1      10.450  32.770  21.930  1.00  0.00            
ATOM     82  H38 BCD     1       9.860  30.340  22.490  1.00  0.00            
ATOM     83  H39 BCD     1      10.660  29.950  20.890  1.00  0.00            
ATOM     84  H40 BCD     1      12.260  29.850  22.080  1.00  0.00            
ATOM     85  C25 BCD     1      13.210  37.870  21.510  1.00  0.00            
ATOM     86  O21 BCD     1      12.340  38.110  22.580  1.00  0.00            
ATOM     87  C26 BCD     1      12.500  37.950  20.150  1.00  0.00            
ATOM     88  O22 BCD     1      11.860  39.200  19.920  1.00  0.00            
ATOM     89  C27 BCD     1      11.530  36.850  19.900  1.00  0.00            
ATOM     90  O23 BCD     1      11.150  36.940  18.530  1.00  0.00            
ATOM     91  C28 BCD     1      12.120  35.490  20.230  1.00  0.00            
ATOM     92  C29 BCD     1      12.880  35.550  21.560  1.00  0.00            
ATOM     93  O24 BCD     1      13.860  36.580  21.630  1.00  0.00            
ATOM     94  C30 BCD     1      13.620  34.260  21.910  1.00  0.00            
ATOM     95  O25 BCD     1      14.450  33.820  20.770  1.00  0.00            
ATOM     96  H41 BCD     1      13.940  38.670  21.670  1.00  0.00            
ATOM     97  H42 BCD     1      13.300  37.680  19.450  1.00  0.00            
ATOM     98  H43 BCD     1      11.450  39.170  19.050  1.00  0.00            
ATOM     99  H44 BCD     1      10.610  37.030  20.490  1.00  0.00            
ATOM    100  H45 BCD     1      10.560  36.220  18.310  1.00  0.00            
ATOM    101  H46 BCD     1      12.840  35.220  19.440  1.00  0.00            
ATOM    102  H47 BCD     1      12.150  35.830  22.340  1.00  0.00            
ATOM    103  H48 BCD     1      14.310  34.430  22.750  1.00  0.00            
ATOM    104  H49 BCD     1      13.000  33.430  22.260  1.00  0.00            
ATOM    105  H50 BCD     1      14.090  32.950  20.560  1.00  0.00            
ATOM    106  C31 BCD     1      11.410  41.020  25.380  1.00  0.00            
ATOM    107  O26 BCD     1      10.770  40.030  26.070  1.00  0.00            
ATOM    108  C32 BCD     1      10.770  41.310  24.030  1.00  0.00            
ATOM    109  O27 BCD     1       9.370  41.530  24.130  1.00  0.00            
ATOM    110  C33 BCD     1      10.940  40.140  23.030  1.00  0.00            
ATOM    111  C34 BCD     1      12.330  39.490  23.080  1.00  0.00            
ATOM    112  C35 BCD     1      12.970  39.430  24.510  1.00  0.00            
ATOM    113  O28 BCD     1      12.750  40.610  25.220  1.00  0.00            
ATOM    114  C36 BCD     1      14.410  39.090  24.480  1.00  0.00            
ATOM    115  O29 BCD     1      15.190  40.140  23.900  1.00  0.00            
ATOM    116  O30 BCD     1      10.820  40.750  21.750  1.00  0.00            
ATOM    117  H51 BCD     1      11.370  41.920  26.000  1.00  0.00            
ATOM    118  H52 BCD     1      11.240  42.250  23.730  1.00  0.00            
ATOM    119  H53 BCD     1       9.060  41.430  23.220  1.00  0.00            
ATOM    120  H54 BCD     1      10.160  39.370  22.990  1.00  0.00            
ATOM    121  H55 BCD     1      11.300  40.290  21.060  1.00  0.00            
ATOM    122  H56 BCD     1      13.060  40.130  22.550  1.00  0.00            
ATOM    123  H57 BCD     1      12.510  38.510  24.910  1.00  0.00            
ATOM    124  H58 BCD     1      14.860  38.960  25.470  1.00  0.00            
ATOM    125  H59 BCD     1      14.540  38.180  23.890  1.00  0.00            
ATOM    126  H60 BCD     1      16.030  40.280  24.350  1.00  0.00            
ATOM    127  C37 BCD     1       9.240  39.300  29.850  1.00  0.00            
ATOM    128  O31 BCD     1       9.130  37.980  29.330  1.00  0.00            
ATOM    129  C38 BCD     1       8.420  40.290  28.970  1.00  0.00            
ATOM    130  O32 BCD     1       7.010  40.060  29.120  1.00  0.00            
ATOM    131  C39 BCD     1       8.910  40.160  27.460  1.00  0.00            
ATOM    132  O33 BCD     1       8.290  41.140  26.570  1.00  0.00            
ATOM    133  C40 BCD     1      10.400  40.360  27.430  1.00  0.00            
ATOM    134  C41 BCD     1      11.210  39.480  28.400  1.00  0.00            
ATOM    135  O34 BCD     1      10.670  39.630  29.730  1.00  0.00            
ATOM    136  C42 BCD     1      12.700  39.850  28.480  1.00  0.00            
ATOM    137  O35 BCD     1      13.340  39.170  29.470  1.00  0.00            
ATOM    138  H61 BCD     1       8.860  39.320  30.880  1.00  0.00            
ATOM    139  H62 BCD     1       8.690  41.290  29.340  1.00  0.00            
ATOM    140  H63 BCD     1       6.660  40.610  28.410  1.00  0.00            
ATOM    141  H64 BCD     1       8.770  39.140  27.080  1.00  0.00            
ATOM    142  H65 BCD     1       8.600  41.050  25.660  1.00  0.00            
ATOM    143  H66 BCD     1      10.650  41.380  27.730  1.00  0.00            
ATOM    144  H67 BCD     1      10.970  38.440  28.140  1.00  0.00            
ATOM    145  H68 BCD     1      13.230  39.790  27.520  1.00  0.00            
ATOM    146  H69 BCD     1      12.710  40.890  28.820  1.00  0.00            
ATOM    147  H70 BCD     1      13.120  39.580  30.310  1.00  0.00            
ATOM    148  C1  AD4     2       6.600  37.580  23.130  1.00  0.00            
ATOM    149  C2  AD4     2       6.420  36.340  22.550  1.00  0.00            
ATOM    150  C3  AD4     2       7.290  35.270  22.850  1.00  0.00            
ATOM    151  C4  AD4     2       8.380  35.470  23.690  1.00  0.00            
ATOM    152  C5  AD4     2       9.340  34.440  23.860  1.00  0.00            
ATOM    153  C6  AD4     2      10.500  34.660  24.550  1.00  0.00            
ATOM    154  C7  AD4     2      11.450  33.610  24.670  1.00  0.00            
ATOM    155  C8  AD4     2      12.600  33.740  25.490  1.00  0.00            
ATOM    156  C9  AD4     2      12.840  35.020  26.100  1.00  0.00            
ATOM    157  C10 AD4     2      11.890  36.070  26.020  1.00  0.00            
ATOM    158  C11 AD4     2      10.700  35.890  25.220  1.00  0.00            
ATOM    159  C12 AD4     2       9.740  36.870  25.110  1.00  0.00            
ATOM    160  C13 AD4     2       8.620  36.770  24.250  1.00  0.00            
ATOM    161  C14 AD4     2       7.730  37.780  23.950  1.00  0.00            
ATOM    162  H1  AD4     2       5.880  38.350  22.880  1.00  0.00            
ATOM    163  H2  AD4     2       5.590  36.090  21.900  1.00  0.00            
ATOM    164  H3  AD4     2       7.070  34.230  22.630  1.00  0.00            
ATOM    165  H4  AD4     2       9.010  33.460  23.520  1.00  0.00            
ATOM    166  H5  AD4     2      11.290  32.660  24.160  1.00  0.00            
ATOM    167  H6  AD4     2      13.290  32.910  25.620  1.00  0.00            
ATOM    168  H7  AD4     2      13.550  35.120  26.910  1.00  0.00            
ATOM    169  H8  AD4     2      12.040  37.000  26.560  1.00  0.00            
ATOM    170  H9  AD4     2       9.870  37.840  25.570  1.00  0.00            
ATOM    171  H10 AD4     2       7.920  38.730  24.450  1.00  0.00            
TER
ENDMDL
MODEL        1
ATOM      1  C1  BCD     1       7.700  31.850  15.410  1.00  0.00            
ATOM      2  O1  BCD     1       8.850  32.750  15.320  1.00  0.00            
ATOM      3  C2  BCD     1       6.910  32.080  16.700  1.00  0.00            
ATOM      4  O2  BCD     1       6.420  33.420  16.730  1.00  0.00            
ATOM      5  C3  BCD     1       7.710  31.800  17.890  1.00  0.00            
ATOM      6  O3  BCD     1       6.910  32.000  19.150  1.00  0.00            
ATOM      7  C4  BCD     1       8.200  30.350  17.720  1.00  0.00            
ATOM      8  C5  BCD     1       8.990  30.060  16.380  1.00  0.00            
ATOM      9  O4  BCD     1       8.160  30.550  15.280  1.00  0.00            
ATOM     10  C6  BCD     1       9.350  28.600  16.180  1.00  0.00            
ATOM     11  O5  BCD     1      10.490  28.500  15.340  1.00  0.00            
ATOM     12  H1  BCD     1       7.110  32.020  14.510  1.00  0.00            
ATOM     13  H2  BCD     1       6.070  31.380  16.710  1.00  0.00            
ATOM     14  H3  BCD     1       7.130  34.020  16.480  1.00  0.00            
ATOM     15  H4  BCD     1       8.600  32.440  17.840  1.00  0.00            
ATOM     16  H5  BCD     1       7.480  31.700  19.870  1.00  0.00            
ATOM     17  H6  BCD     1       7.400  29.600  17.740  1.00  0.00            
ATOM     18  H7  BCD     1       9.900  30.670  16.340  1.00  0.00            
ATOM     19  H8  BCD     1       9.660  28.280  17.180  1.00  0.00            
ATOM     20  H9  BCD     1       8.560  27.920  15.830  1.00  0.00            
ATOM     21  H10 BCD     1      10.590  27.540  15.290  1.00  0.00            
ATOM     22  C7  BCD     1      10.350  35.740  13.110  1.00  0.00            
ATOM     23  O6  BCD     1      11.630  35.390  13.620  1.00  0.00            
ATOM     24  C8  BCD     1       9.490  36.330  14.160  1.00  0.00            
ATOM     25  O7  BCD     1      10.170  37.390  14.870  1.00  0.00            
ATOM     26  C9  BCD     1       9.130  35.150  15.170  1.00  0.00            
ATOM     27  O8  BCD     1       8.100  35.560  16.140  1.00  0.00            
ATOM     28  C10 BCD     1       8.730  33.830  14.450  1.00  0.00            
ATOM     29  C11 BCD     1       9.640  33.480  13.290  1.00  0.00            
ATOM     30  O9  BCD     1       9.720  34.640  12.470  1.00  0.00            
ATOM     31  C12 BCD     1       8.980  32.490  12.400  1.00  0.00            
ATOM     32  O10 BCD     1       7.800  33.000  11.820  1.00  0.00            
ATOM     33  H11 BCD     1      10.390  36.480  12.300  1.00  0.00            
ATOM     34  H12 BCD     1       8.570  36.670  13.660  1.00  0.00            
ATOM     35  H13 BCD     1      11.050  37.100  15.140  1.00  0.00            
ATOM     36  H14 BCD     1      10.100  34.940  15.640  1.00  0.00            
ATOM     37  H15 BCD     1       8.150  36.510  16.210  1.00  0.00            
ATOM     38  H16 BCD     1       7.730  34.000  14.040  1.00  0.00            
ATOM     39  H17 BCD     1      10.640  33.070  13.480  1.00  0.00            
ATOM     40  H18 BCD     1       9.600  32.230  11.530  1.00  0.00            
ATOM     41  H19 BCD     1       8.770  31.570  12.960  1.00  0.00            
ATOM     42  H20 BCD     1       7.940  33.900  11.510  1.00  0.00            
ATOM     43  C13 BCD     1      15.610  35.680  12.950  1.00  0.00            
ATOM     44  O11 BCD     1      15.890  34.970  14.140  1.00  0.00            
ATOM     45  C14 BCD     1      14.890  37.040  13.120  1.00  0.00            
ATOM     46  O12 BCD     1      15.710  37.910  13.820  1.00  0.00            
ATOM     47  C15 BCD     1      13.490  36.710  13.840  1.00  0.00            
ATOM     48  O13 BCD     1      12.770  37.910  14.240  1.00  0.00            
ATOM     49  C16 BCD     1      12.720  35.720  12.940  1.00  0.00            
ATOM     50  C17 BCD     1      13.530  34.490  12.600  1.00  0.00            
ATOM     51  O14 BCD     1      14.860  34.810  12.200  1.00  0.00            
ATOM     52  C18 BCD     1      13.090  33.670  11.440  1.00  0.00            
ATOM     53  O15 BCD     1      13.180  34.320  10.210  1.00  0.00            
ATOM     54  H21 BCD     1      16.530  35.720  12.360  1.00  0.00            
ATOM     55  H22 BCD     1      14.770  37.490  12.120  1.00  0.00            
ATOM     56  H23 BCD     1      15.760  37.530  14.700  1.00  0.00            
ATOM     57  H24 BCD     1      13.700  36.090  14.730  1.00  0.00            
ATOM     58  H25 BCD     1      12.350  38.130  13.400  1.00  0.00            
ATOM     59  H26 BCD     1      12.450  36.230  12.000  1.00  0.00            
ATOM     60  H27 BCD     1      13.640  33.830  13.470  1.00  0.00            
ATOM     61  H28 BCD     1      13.500  32.660  11.400  1.00  0.00            
ATOM     62  H29 BCD     1      12.010  33.540  11.590  1.00  0.00            
ATOM     63  H30 BCD     1      14.100  34.420   9.980  1.00  0.00            
ATOM     64  C19 BCD     1      18.750  34.660  17.060  1.00  0.00            
ATOM     65  O16 BCD     1      18.060  33.560  17.570  1.00  0.00            
ATOM     66  C20 BCD     1      17.940  36.030  17.120  1.00  0.00            
ATOM     67  O17 BCD     1      17.550  36.310  18.480  1.00  0.00            
ATOM     68  C21 BCD     1      16.660  35.810  16.190  1.00  0.00            
ATOM     69  O18 BCD     1      15.930  37.000  16.220  1.00  0.00            
ATOM     70  C22 BCD     1      17.050  35.360  14.780  1.00  0.00            
ATOM     71  C23 BCD     1      17.990  34.200  14.750  1.00  0.00            
ATOM     72  O19 BCD     1      19.060  34.420  15.720  1.00  0.00            
ATOM     73  C24 BCD     1      18.550  33.980  13.360  1.00  0.00            
ATOM     74  O20 BCD     1      19.280  35.130  12.950  1.00  0.00            
ATOM     75  H31 BCD     1      19.670  34.800  17.650  1.00  0.00            
ATOM     76  H32 BCD     1      18.520  36.810  16.620  1.00  0.00            
ATOM     77  H33 BCD     1      17.650  37.250  18.640  1.00  0.00            
ATOM     78  H34 BCD     1      16.060  35.030  16.680  1.00  0.00            
ATOM     79  H35 BCD     1      15.520  37.200  17.070  1.00  0.00            
ATOM     80  H36 BCD     1      17.510  36.250  14.340  1.00  0.00            
ATOM     81  H37 BCD     1      17.410  33.350  15.150  1.00  0.00            
ATOM     82  H38 BCD     1      19.070  33.010  13.390  1.00  0.00            
ATOM     83  H39 BCD     1      17.740  33.800  12.640  1.00  0.00            
ATOM     84  H40 BCD     1      19.600  34.890  12.070  1.00  0.00            
ATOM     85  C25 BCD     1      17.980  30.650  20.570  1.00  0.00            
ATOM     86  O21 BCD     1      16.500  30.580  20.450  1.00  0.00            
ATOM     87  C26 BCD     1      18.440  32.080  20.990  1.00  0.00            
ATOM     88  O22 BCD     1      18.050  32.510  22.290  1.00  0.00            
ATOM     89  C27 BCD     1      18.000  33.080  19.920  1.00  0.00            
ATOM     90  O23 BCD     1      18.370  34.430  20.290  1.00  0.00            
ATOM     91  C28 BCD     1      18.650  32.790  18.630  1.00  0.00            
ATOM     92  C29 BCD     1      18.300  31.330  18.260  1.00  0.00            
ATOM     93  O24 BCD     1      18.560  30.390  19.350  1.00  0.00            
ATOM     94  C30 BCD     1      18.930  30.900  16.960  1.00  0.00            
ATOM     95  O25 BCD     1      18.340  29.680  16.520  1.00  0.00            
ATOM     96  H41 BCD     1      18.320  29.860  21.260  1.00  0.00            
ATOM     97  H42 BCD     1      19.540  31.990  21.060  1.00  0.00            
ATOM     98  H43 BCD     1      18.170  33.460  22.240  1.00  0.00            
ATOM     99  H44 BCD     1      16.910  33.090  19.760  1.00  0.00            
ATOM    100  H45 BCD     1      18.130  35.090  19.630  1.00  0.00            
ATOM    101  H46 BCD     1      19.740  32.890  18.660  1.00  0.00            
ATOM    102  H47 BCD     1      17.210  31.370  18.100  1.00  0.00            
ATOM    103  H48 BCD     1      18.820  31.710  16.220  1.00  0.00            
ATOM    104  H49 BCD     1      20.000  30.690  17.030  1.00  0.00            
ATOM    105  H50 BCD     1      18.490  29.580  15.570  1.00  0.00            
ATOM    106  C31 BCD     1      13.360  28.240  21.940  1.00  0.00            
ATOM    107  O26 BCD     1      12.490  29.110  21.410  1.00  0.00            
ATOM    108  C32 BCD     1      14.160  29.120  22.930  1.00  0.00            
ATOM    109  O27 BCD     1      13.280  29.720  23.910  1.00  0.00            
ATOM    110  C33 BCD     1      14.940  30.180  22.240  1.00  0.00            
ATOM    111  C34 BCD     1      15.830  29.530  21.170  1.00  0.00            
ATOM    112  C35 BCD     1      15.020  28.720  20.220  1.00  0.00            
ATOM    113  O28 BCD     1      14.210  27.760  20.980  1.00  0.00            
ATOM    114  C36 BCD     1      15.860  27.990  19.150  1.00  0.00            
ATOM    115  O29 BCD     1      16.730  27.020  19.620  1.00  0.00            
ATOM    116  O30 BCD     1      15.700  30.990  23.210  1.00  0.00            
ATOM    117  H51 BCD     1      12.830  27.370  22.350  1.00  0.00            
ATOM    118  H52 BCD     1      14.830  28.450  23.470  1.00  0.00            
ATOM    119  H53 BCD     1      13.660  30.570  24.140  1.00  0.00            
ATOM    120  H54 BCD     1      14.190  30.850  21.810  1.00  0.00            
ATOM    121  H55 BCD     1      16.310  31.670  22.890  1.00  0.00            
ATOM    122  H56 BCD     1      16.560  28.820  21.590  1.00  0.00            
ATOM    123  H57 BCD     1      14.410  29.500  19.730  1.00  0.00            
ATOM    124  H58 BCD     1      15.150  27.480  18.480  1.00  0.00            
ATOM    125  H59 BCD     1      16.430  28.730  18.570  1.00  0.00            
ATOM    126  H60 BCD     1      17.460  26.930  18.990  1.00  0.00            
ATOM    127  C37 BCD     1       8.660  29.280  19.900  1.00  0.00            
ATOM    128  O31 BCD     1       9.110  30.040  18.760  1.00  0.00            
ATOM    129  C38 BCD     1       8.940  29.910  21.220  1.00  0.00            
ATOM    130  O32 BCD     1       8.160  31.130  21.330  1.00  0.00            
ATOM    131  C39 BCD     1      10.400  30.140  21.470  1.00  0.00            
ATOM    132  O33 BCD     1      10.640  30.880  22.680  1.00  0.00            
ATOM    133  C40 BCD     1      11.130  28.830  21.340  1.00  0.00            
ATOM    134  C41 BCD     1      10.730  28.050  20.110  1.00  0.00            
ATOM    135  O34 BCD     1       9.330  28.010  20.060  1.00  0.00            
ATOM    136  C42 BCD     1      11.180  26.570  20.080  1.00  0.00            
ATOM    137  O35 BCD     1      10.860  26.150  18.840  1.00  0.00            
ATOM    138  H61 BCD     1       7.590  29.040  19.840  1.00  0.00            
ATOM    139  H62 BCD     1       8.580  29.170  21.950  1.00  0.00            
ATOM    140  H63 BCD     1       8.710  31.660  21.920  1.00  0.00            
ATOM    141  H64 BCD     1      10.820  30.720  20.630  1.00  0.00            
ATOM    142  H65 BCD     1      11.570  30.980  22.910  1.00  0.00            
ATOM    143  H66 BCD     1      10.890  28.190  22.200  1.00  0.00            
ATOM    144  H67 BCD     1      11.100  28.540  19.190  1.00  0.00            
ATOM    145  H68 BCD     1      12.270  26.520  20.150  1.00  0.00            
ATOM    146  H69 BCD     1      10.830  25.950  20.920  1.00  0.00            
ATOM    147  H70 BCD     1      10.060  25.640  18.990  1.00  0.00            
ATOM    148  C1  AD4     2      10.140  36.500  18.840  1.00  0.00            
ATOM    149  C2  AD4     2      11.040  37.300  18.110  1.00  0.00            
ATOM    150  C3  AD4     2      12.070  36.580  17.500  1.00  0.00            
ATOM    151  C4  AD4     2      12.200  35.170  17.630  1.00  0.00            
ATOM    152  C5  AD4     2      13.210  34.410  16.970  1.00  0.00            
ATOM    153  C6  AD4     2      13.250  33.000  16.990  1.00  0.00            
ATOM    154  C7  AD4     2      14.190  32.270  16.260  1.00  0.00            
ATOM    155  C8  AD4     2      14.320  30.860  16.310  1.00  0.00            
ATOM    156  C9  AD4     2      13.460  30.150  17.200  1.00  0.00            
ATOM    157  C10 AD4     2      12.530  30.890  17.940  1.00  0.00            
ATOM    158  C11 AD4     2      12.310  32.330  17.760  1.00  0.00            
ATOM    159  C12 AD4     2      11.330  33.020  18.520  1.00  0.00            
ATOM    160  C13 AD4     2      11.210  34.420  18.320  1.00  0.00            
ATOM    161  C14 AD4     2      10.170  35.110  18.910  1.00  0.00            
ATOM    162  H1  AD4     2       9.270  36.980  19.300  1.00  0.00            
ATOM    163  H2  AD4     2      10.950  38.370  17.980  1.00  0.00            
ATOM    164  H3  AD4     2      12.820  37.170  16.960  1.00  0.00            
ATOM    165  H4  AD4     2      13.950  34.990  16.420  1.00  0.00            
ATOM    166  H5  AD4     2      14.860  32.820  15.600  1.00  0.00            
ATOM    167  H6  AD4     2      15.060  30.360  15.690  1.00  0.00            
ATOM    168  H7  AD4     2      13.520  29.070  17.330  1.00  0.00            
ATOM    169  H8  AD4     2      12.040  30.320  18.720  1.00  0.00            
ATOM    170  H9  AD4     2      10.710  32.450  19.200  1.00  0.00            
ATOM    171  H10 AD4     2       9.420  34.540  19.460  1.00  0.00            
TER
ENDMDL
MODEL        1
ATOM      1  C1  BCD     1      11.730  24.990  20.070  1.00  0.00            
ATOM      2  O1  BCD     1      12.750  25.410  19.150  1.00  0.00            
ATOM      3  C2  BCD     1      11.390  26.150  20.980  1.00  0.00            
ATOM      4  O2  BCD     1      10.940  27.120  20.100  1.00  0.00            
ATOM      5  C3  BCD     1      12.570  26.630  21.830  1.00  0.00            
ATOM      6  O3  BCD     1      12.130  27.630  22.860  1.00  0.00            
ATOM      7  C4  BCD     1      13.280  25.420  22.560  1.00  0.00            
ATOM      8  C5  BCD     1      13.540  24.330  21.530  1.00  0.00            
ATOM      9  O4  BCD     1      12.300  23.990  20.940  1.00  0.00            
ATOM     10  C6  BCD     1      14.200  23.030  22.010  1.00  0.00            
ATOM     11  O5  BCD     1      13.670  22.680  23.320  1.00  0.00            
ATOM     12  H1  BCD     1      10.940  24.580  19.430  1.00  0.00            
ATOM     13  H2  BCD     1      10.600  25.900  21.700  1.00  0.00            
ATOM     14  H3  BCD     1      10.600  27.910  20.530  1.00  0.00            
ATOM     15  H4  BCD     1      13.300  27.040  21.120  1.00  0.00            
ATOM     16  H5  BCD     1      12.080  28.510  22.470  1.00  0.00            
ATOM     17  H6  BCD     1      12.710  25.000  23.400  1.00  0.00            
ATOM     18  H7  BCD     1      14.210  24.810  20.800  1.00  0.00            
ATOM     19  H8  BCD     1      14.120  22.320  21.180  1.00  0.00            
ATOM     20  H9  BCD     1      15.250  23.240  22.260  1.00  0.00            
ATOM     21  H10 BCD     1      12.720  22.840  23.360  1.00  0.00            
ATOM     22  C7  BCD     1      13.220  25.010  15.040  1.00  0.00            
ATOM     23  O6  BCD     1      14.190  26.020  14.990  1.00  0.00            
ATOM     24  C8  BCD     1      11.810  25.450  15.520  1.00  0.00            
ATOM     25  O7  BCD     1      11.220  26.420  14.670  1.00  0.00            
ATOM     26  C9  BCD     1      11.940  25.930  16.950  1.00  0.00            
ATOM     27  O8  BCD     1      10.660  26.340  17.440  1.00  0.00            
ATOM     28  C10 BCD     1      12.480  24.870  17.810  1.00  0.00            
ATOM     29  C11 BCD     1      13.800  24.360  17.230  1.00  0.00            
ATOM     30  O9  BCD     1      13.600  23.990  15.890  1.00  0.00            
ATOM     31  C12 BCD     1      14.280  23.130  18.030  1.00  0.00            
ATOM     32  O10 BCD     1      13.210  22.120  17.920  1.00  0.00            
ATOM     33  H11 BCD     1      13.140  24.550  14.050  1.00  0.00            
ATOM     34  H12 BCD     1      11.300  24.470  15.550  1.00  0.00            
ATOM     35  H13 BCD     1      10.400  26.770  15.020  1.00  0.00            
ATOM     36  H14 BCD     1      12.640  26.770  17.070  1.00  0.00            
ATOM     37  H15 BCD     1      10.720  26.730  18.310  1.00  0.00            
ATOM     38  H16 BCD     1      11.880  23.950  17.740  1.00  0.00            
ATOM     39  H17 BCD     1      14.590  25.110  17.350  1.00  0.00            
ATOM     40  H18 BCD     1      15.180  22.810  17.480  1.00  0.00            
ATOM     41  H19 BCD     1      14.570  23.340  19.070  1.00  0.00            
ATOM     42  H20 BCD     1      13.480  21.330  18.400  1.00  0.00            
ATOM     43  C13 BCD     1      15.430  29.300  12.900  1.00  0.00            
ATOM     44  O11 BCD     1      16.480  29.460  13.920  1.00  0.00            
ATOM     45  C14 BCD     1      14.070  29.540  13.630  1.00  0.00            
ATOM     46  O12 BCD     1      14.060  30.840  14.280  1.00  0.00            
ATOM     47  C15 BCD     1      13.980  28.380  14.620  1.00  0.00            
ATOM     48  O13 BCD     1      12.870  28.610  15.440  1.00  0.00            
ATOM     49  C16 BCD     1      14.090  26.990  13.990  1.00  0.00            
ATOM     50  C17 BCD     1      15.400  26.920  13.160  1.00  0.00            
ATOM     51  O14 BCD     1      15.470  28.020  12.320  1.00  0.00            
ATOM     52  C18 BCD     1      15.500  25.540  12.410  1.00  0.00            
ATOM     53  O15 BCD     1      16.660  25.310  11.700  1.00  0.00            
ATOM     54  H21 BCD     1      15.450  30.040  12.090  1.00  0.00            
ATOM     55  H22 BCD     1      13.230  29.390  12.940  1.00  0.00            
ATOM     56  H23 BCD     1      13.200  30.870  14.690  1.00  0.00            
ATOM     57  H24 BCD     1      14.890  28.330  15.240  1.00  0.00            
ATOM     58  H25 BCD     1      12.170  27.980  15.240  1.00  0.00            
ATOM     59  H26 BCD     1      13.200  26.770  13.390  1.00  0.00            
ATOM     60  H27 BCD     1      16.270  26.970  13.820  1.00  0.00            
ATOM     61  H28 BCD     1      15.640  24.730  13.140  1.00  0.00            
ATOM     62  H29 BCD     1      14.550  25.370  11.900  1.00  0.00            
ATOM     63  H30 BCD     1      16.460  25.500  10.780  1.00  0.00            
ATOM     64  C19 BCD     1      20.150  31.000  14.780  1.00  0.00            
ATOM     65  O16 BCD     1      19.760  30.490  16.080  1.00  0.00            
ATOM     66  C20 BCD     1      19.170  31.990  14.320  1.00  0.00            
ATOM     67  O17 BCD     1      19.480  33.150  15.130  1.00  0.00            
ATOM     68  C21 BCD     1      17.770  31.580  14.320  1.00  0.00            
ATOM     69  O18 BCD     1      16.820  32.560  13.800  1.00  0.00            
ATOM     70  C22 BCD     1      17.670  30.230  13.510  1.00  0.00            
ATOM     71  C23 BCD     1      18.790  29.220  13.860  1.00  0.00            
ATOM     72  O19 BCD     1      20.080  29.890  13.880  1.00  0.00            
ATOM     73  C24 BCD     1      18.870  28.040  12.900  1.00  0.00            
ATOM     74  O20 BCD     1      19.900  27.160  13.400  1.00  0.00            
ATOM     75  H31 BCD     1      21.180  31.370  14.790  1.00  0.00            
ATOM     76  H32 BCD     1      19.430  32.280  13.290  1.00  0.00            
ATOM     77  H33 BCD     1      18.880  33.860  14.880  1.00  0.00            
ATOM     78  H34 BCD     1      17.480  31.350  15.360  1.00  0.00            
ATOM     79  H35 BCD     1      15.940  32.200  13.680  1.00  0.00            
ATOM     80  H36 BCD     1      17.750  30.460  12.440  1.00  0.00            
ATOM     81  H37 BCD     1      18.570  28.840  14.870  1.00  0.00            
ATOM     82  H38 BCD     1      17.900  27.530  12.860  1.00  0.00            
ATOM     83  H39 BCD     1      18.990  28.250  11.830  1.00  0.00            
ATOM     84  H40 BCD     1      20.730  27.640  13.300  1.00  0.00            
ATOM     85  C25 BCD     1      21.600  29.880  19.660  1.00  0.00            
ATOM     86  O21 BCD     1      20.540  29.160  20.300  1.00  0.00            
ATOM     87  C26 BCD     1      21.120  31.340  19.320  1.00  0.00            
ATOM     88  O22 BCD     1      20.790  31.990  20.550  1.00  0.00            
ATOM     89  C27 BCD     1      20.110  31.360  18.250  1.00  0.00            
ATOM     90  O23 BCD     1      19.700  32.680  17.820  1.00  0.00            
ATOM     91  C28 BCD     1      20.760  30.600  17.090  1.00  0.00            
ATOM     92  C29 BCD     1      21.080  29.150  17.460  1.00  0.00            
ATOM     93  O24 BCD     1      22.040  29.150  18.540  1.00  0.00            
ATOM     94  C30 BCD     1      21.630  28.360  16.300  1.00  0.00            
ATOM     95  O25 BCD     1      22.670  28.970  15.570  1.00  0.00            
ATOM     96  H41 BCD     1      22.510  29.970  20.260  1.00  0.00            
ATOM     97  H42 BCD     1      22.050  31.870  19.080  1.00  0.00            
ATOM     98  H43 BCD     1      19.850  31.940  20.720  1.00  0.00            
ATOM     99  H44 BCD     1      19.230  30.870  18.670  1.00  0.00            
ATOM    100  H45 BCD     1      19.570  32.690  16.870  1.00  0.00            
ATOM    101  H46 BCD     1      21.730  31.030  16.820  1.00  0.00            
ATOM    102  H47 BCD     1      20.110  28.770  17.820  1.00  0.00            
ATOM    103  H48 BCD     1      21.970  27.410  16.720  1.00  0.00            
ATOM    104  H49 BCD     1      20.780  28.190  15.620  1.00  0.00            
ATOM    105  H50 BCD     1      22.250  29.190  14.730  1.00  0.00            
ATOM    106  C31 BCD     1      19.990  26.980  23.700  1.00  0.00            
ATOM    107  O26 BCD     1      18.620  27.090  23.540  1.00  0.00            
ATOM    108  C32 BCD     1      20.540  28.360  23.970  1.00  0.00            
ATOM    109  O27 BCD     1      19.850  29.000  25.070  1.00  0.00            
ATOM    110  C33 BCD     1      20.460  29.180  22.740  1.00  0.00            
ATOM    111  C34 BCD     1      20.980  28.430  21.470  1.00  0.00            
ATOM    112  C35 BCD     1      20.500  27.030  21.330  1.00  0.00            
ATOM    113  O28 BCD     1      20.650  26.350  22.630  1.00  0.00            
ATOM    114  C36 BCD     1      21.180  26.250  20.240  1.00  0.00            
ATOM    115  O29 BCD     1      22.630  26.400  20.340  1.00  0.00            
ATOM    116  O30 BCD     1      21.210  30.420  22.900  1.00  0.00            
ATOM    117  H51 BCD     1      20.120  26.340  24.580  1.00  0.00            
ATOM    118  H52 BCD     1      21.610  28.350  24.200  1.00  0.00            
ATOM    119  H53 BCD     1      20.350  29.770  25.350  1.00  0.00            
ATOM    120  H54 BCD     1      19.410  29.480  22.600  1.00  0.00            
ATOM    121  H55 BCD     1      21.070  31.100  22.230  1.00  0.00            
ATOM    122  H56 BCD     1      22.080  28.340  21.520  1.00  0.00            
ATOM    123  H57 BCD     1      19.450  27.010  21.020  1.00  0.00            
ATOM    124  H58 BCD     1      20.840  25.210  20.180  1.00  0.00            
ATOM    125  H59 BCD     1      20.800  26.680  19.300  1.00  0.00            
ATOM    126  H60 BCD     1      23.020  26.250  19.470  1.00  0.00            
ATOM    127  C37 BCD     1      14.990  25.520  24.390  1.00  0.00            
ATOM    128  O31 BCD     1      14.510  26.040  23.100  1.00  0.00            
ATOM    129  C38 BCD     1      15.410  26.710  25.270  1.00  0.00            
ATOM    130  O32 BCD     1      14.240  27.580  25.430  1.00  0.00            
ATOM    131  C39 BCD     1      16.590  27.370  24.590  1.00  0.00            
ATOM    132  O33 BCD     1      17.070  28.460  25.360  1.00  0.00            
ATOM    133  C40 BCD     1      17.740  26.350  24.390  1.00  0.00            
ATOM    134  C41 BCD     1      17.250  25.100  23.650  1.00  0.00            
ATOM    135  O34 BCD     1      16.050  24.600  24.250  1.00  0.00            
ATOM    136  C42 BCD     1      18.320  23.940  23.510  1.00  0.00            
ATOM    137  O35 BCD     1      18.250  23.380  24.770  1.00  0.00            
ATOM    138  H61 BCD     1      14.160  24.980  24.860  1.00  0.00            
ATOM    139  H62 BCD     1      15.740  26.400  26.270  1.00  0.00            
ATOM    140  H63 BCD     1      13.660  27.340  24.700  1.00  0.00            
ATOM    141  H64 BCD     1      16.210  27.790  23.650  1.00  0.00            
ATOM    142  H65 BCD     1      17.770  28.880  24.860  1.00  0.00            
ATOM    143  H66 BCD     1      18.150  26.090  25.380  1.00  0.00            
ATOM    144  H67 BCD     1      17.020  25.380  22.610  1.00  0.00            
ATOM    145  H68 BCD     1      17.960  23.150  22.840  1.00  0.00            
ATOM    146  H69 BCD     1      19.280  24.360  23.200  1.00  0.00            
ATOM    147  H70 BCD     1      17.350  23.280  25.100  1.00  0.00            
ATOM    148  C1  AD4     2      15.780  30.300  18.300  1.00  0.00            
ATOM    149  C2  AD4     2      15.510  29.960  19.630  1.00  0.00            
ATOM    150  C3  AD4     2      15.930  28.740  20.180  1.00  0.00            
ATOM    151  C4  AD4     2      16.480  27.800  19.270  1.00  0.00            
ATOM    152  C5  AD4     2      16.850  26.560  19.850  1.00  0.00            
ATOM    153  C6  AD4     2      17.600  25.620  19.120  1.00  0.00            
ATOM    154  C7  AD4     2      18.030  24.460  19.740  1.00  0.00            
ATOM    155  C8  AD4     2      18.670  23.500  18.950  1.00  0.00            
ATOM    156  C9  AD4     2      19.010  23.790  17.570  1.00  0.00            
ATOM    157  C10 AD4     2      18.610  24.970  16.980  1.00  0.00            
ATOM    158  C11 AD4     2      17.840  25.840  17.730  1.00  0.00            
ATOM    159  C12 AD4     2      17.410  27.090  17.110  1.00  0.00            
ATOM    160  C13 AD4     2      16.760  28.050  17.900  1.00  0.00            
ATOM    161  C14 AD4     2      16.430  29.330  17.430  1.00  0.00            
ATOM    162  H1  AD4     2      15.630  31.310  17.940  1.00  0.00            
ATOM    163  H2  AD4     2      15.000  30.700  20.260  1.00  0.00            
ATOM    164  H3  AD4     2      15.580  28.480  21.170  1.00  0.00            
ATOM    165  H4  AD4     2      16.610  26.360  20.890  1.00  0.00            
ATOM    166  H5  AD4     2      17.750  24.220  20.760  1.00  0.00            
ATOM    167  H6  AD4     2      18.960  22.540  19.370  1.00  0.00            
ATOM    168  H7  AD4     2      19.650  23.150  16.980  1.00  0.00            
ATOM    169  H8  AD4     2      18.960  25.230  15.980  1.00  0.00            
ATOM    170  H9  AD4     2      17.590  27.330  16.070  1.00  0.00            
ATOM    171  H10 AD4     2      16.800  29.620  16.450  1.00  0.00            
TER
ENDMDL
MODEL        1
ATOM      1  C1  BCD     1       8.420  32.390  13.230  1.00  0.00            
ATOM      2  O1  BCD     1       8.770  33.540  13.910  1.00  0.00            
ATOM      3  C2  BCD     1       7.000  31.880  13.630  1.00  0.00            
ATOM      4  O2  BCD     1       6.030  32.950  13.490  1.00  0.00            
ATOM      5  C3  BCD     1       7.060  31.430  15.080  1.00  0.00            
ATOM      6  O3  BCD     1       5.780  30.970  15.580  1.00  0.00            
ATOM      7  C4  BCD     1       8.150  30.390  15.260  1.00  0.00            
ATOM      8  C5  BCD     1       9.470  30.840  14.710  1.00  0.00            
ATOM      9  O4  BCD     1       9.280  31.270  13.370  1.00  0.00            
ATOM     10  C6  BCD     1      10.510  29.730  14.760  1.00  0.00            
ATOM     11  O5  BCD     1      11.680  30.120  13.960  1.00  0.00            
ATOM     12  H1  BCD     1       8.400  32.580  12.150  1.00  0.00            
ATOM     13  H2  BCD     1       6.590  31.020  13.090  1.00  0.00            
ATOM     14  H3  BCD     1       5.140  32.640  13.730  1.00  0.00            
ATOM     15  H4  BCD     1       7.420  32.360  15.550  1.00  0.00            
ATOM     16  H5  BCD     1       5.780  30.700  16.510  1.00  0.00            
ATOM     17  H6  BCD     1       7.860  29.500  14.690  1.00  0.00            
ATOM     18  H7  BCD     1       9.910  31.610  15.350  1.00  0.00            
ATOM     19  H8  BCD     1      10.830  29.610  15.800  1.00  0.00            
ATOM     20  H9  BCD     1      10.080  28.750  14.530  1.00  0.00            
ATOM     21  H10 BCD     1      11.420  30.390  13.070  1.00  0.00            
ATOM     22  C7  BCD     1      11.520  36.680  13.590  1.00  0.00            
ATOM     23  O6  BCD     1      12.100  36.140  14.870  1.00  0.00            
ATOM     24  C8  BCD     1      10.130  37.110  13.760  1.00  0.00            
ATOM     25  O7  BCD     1       9.950  38.180  14.750  1.00  0.00            
ATOM     26  C9  BCD     1       9.200  35.900  14.100  1.00  0.00            
ATOM     27  O8  BCD     1       7.800  36.270  14.070  1.00  0.00            
ATOM     28  C10 BCD     1       9.440  34.630  13.190  1.00  0.00            
ATOM     29  C11 BCD     1      10.990  34.380  13.040  1.00  0.00            
ATOM     30  O9  BCD     1      11.550  35.670  12.570  1.00  0.00            
ATOM     31  C12 BCD     1      11.260  33.370  11.940  1.00  0.00            
ATOM     32  O10 BCD     1      10.320  33.450  10.790  1.00  0.00            
ATOM     33  H11 BCD     1      12.110  37.530  13.240  1.00  0.00            
ATOM     34  H12 BCD     1       9.760  37.480  12.790  1.00  0.00            
ATOM     35  H13 BCD     1       9.080  38.160  15.160  1.00  0.00            
ATOM     36  H14 BCD     1       9.460  35.580  15.120  1.00  0.00            
ATOM     37  H15 BCD     1       7.300  35.740  14.690  1.00  0.00            
ATOM     38  H16 BCD     1       8.920  34.720  12.230  1.00  0.00            
ATOM     39  H17 BCD     1      11.470  34.100  13.990  1.00  0.00            
ATOM     40  H18 BCD     1      12.310  33.530  11.660  1.00  0.00            
ATOM     41  H19 BCD     1      11.190  32.350  12.350  1.00  0.00            
ATOM     42  H20 BCD     1      10.050  32.530  10.690  1.00  0.00            
ATOM     43  C13 BCD     1      15.400  37.020  17.130  1.00  0.00            
ATOM     44  O11 BCD     1      15.160  36.420  18.420  1.00  0.00            
ATOM     45  C14 BCD     1      14.550  38.220  16.660  1.00  0.00            
ATOM     46  O12 BCD     1      14.330  39.010  17.810  1.00  0.00            
ATOM     47  C15 BCD     1      13.160  37.770  16.210  1.00  0.00            
ATOM     48  O13 BCD     1      12.400  38.870  15.700  1.00  0.00            
ATOM     49  C16 BCD     1      13.380  36.570  15.210  1.00  0.00            
ATOM     50  C17 BCD     1      14.150  35.470  15.870  1.00  0.00            
ATOM     51  O14 BCD     1      15.420  36.050  16.120  1.00  0.00            
ATOM     52  C18 BCD     1      14.370  34.190  15.040  1.00  0.00            
ATOM     53  O15 BCD     1      14.930  34.490  13.800  1.00  0.00            
ATOM     54  H21 BCD     1      16.390  37.490  17.130  1.00  0.00            
ATOM     55  H22 BCD     1      15.070  38.830  15.900  1.00  0.00            
ATOM     56  H23 BCD     1      15.100  39.000  18.380  1.00  0.00            
ATOM     57  H24 BCD     1      12.680  37.380  17.120  1.00  0.00            
ATOM     58  H25 BCD     1      11.500  38.610  15.470  1.00  0.00            
ATOM     59  H26 BCD     1      13.890  36.940  14.310  1.00  0.00            
ATOM     60  H27 BCD     1      13.630  35.100  16.770  1.00  0.00            
ATOM     61  H28 BCD     1      14.990  33.510  15.630  1.00  0.00            
ATOM     62  H29 BCD     1      13.380  33.730  15.010  1.00  0.00            
ATOM     63  H30 BCD     1      14.610  33.830  13.170  1.00  0.00            
ATOM     64  C19 BCD     1      17.230  35.340  21.910  1.00  0.00            
ATOM     65  O16 BCD     1      16.020  35.070  22.690  1.00  0.00            
ATOM     66  C20 BCD     1      17.340  36.850  21.510  1.00  0.00            
ATOM     67  O17 BCD     1      17.300  37.640  22.670  1.00  0.00            
ATOM     68  C21 BCD     1      16.320  37.220  20.440  1.00  0.00            
ATOM     69  O18 BCD     1      16.330  38.620  20.000  1.00  0.00            
ATOM     70  C22 BCD     1      16.390  36.300  19.250  1.00  0.00            
ATOM     71  C23 BCD     1      16.320  34.850  19.720  1.00  0.00            
ATOM     72  O19 BCD     1      17.280  34.580  20.700  1.00  0.00            
ATOM     73  C24 BCD     1      16.390  33.760  18.650  1.00  0.00            
ATOM     74  O20 BCD     1      17.630  33.770  18.000  1.00  0.00            
ATOM     75  H31 BCD     1      18.030  35.100  22.620  1.00  0.00            
ATOM     76  H32 BCD     1      18.280  36.850  20.940  1.00  0.00            
ATOM     77  H33 BCD     1      16.400  37.970  22.700  1.00  0.00            
ATOM     78  H34 BCD     1      15.360  37.140  20.950  1.00  0.00            
ATOM     79  H35 BCD     1      16.370  39.150  20.810  1.00  0.00            
ATOM     80  H36 BCD     1      17.310  36.400  18.680  1.00  0.00            
ATOM     81  H37 BCD     1      15.320  34.760  20.170  1.00  0.00            
ATOM     82  H38 BCD     1      16.150  32.780  19.070  1.00  0.00            
ATOM     83  H39 BCD     1      15.580  33.990  17.960  1.00  0.00            
ATOM     84  H40 BCD     1      18.190  33.250  18.580  1.00  0.00            
ATOM     85  C25 BCD     1      14.420  31.530  24.390  1.00  0.00            
ATOM     86  O21 BCD     1      13.490  31.480  23.330  1.00  0.00            
ATOM     87  C26 BCD     1      14.240  32.860  25.210  1.00  0.00            
ATOM     88  O22 BCD     1      12.970  32.880  25.850  1.00  0.00            
ATOM     89  C27 BCD     1      14.460  33.990  24.150  1.00  0.00            
ATOM     90  O23 BCD     1      13.980  35.260  24.640  1.00  0.00            
ATOM     91  C28 BCD     1      15.900  34.030  23.650  1.00  0.00            
ATOM     92  C29 BCD     1      16.290  32.610  23.110  1.00  0.00            
ATOM     93  O24 BCD     1      15.780  31.450  23.950  1.00  0.00            
ATOM     94  C30 BCD     1      17.750  32.390  22.980  1.00  0.00            
ATOM     95  O25 BCD     1      18.110  31.310  22.060  1.00  0.00            
ATOM     96  H41 BCD     1      14.220  30.730  25.110  1.00  0.00            
ATOM     97  H42 BCD     1      15.040  32.810  25.950  1.00  0.00            
ATOM     98  H43 BCD     1      12.270  32.800  25.190  1.00  0.00            
ATOM     99  H44 BCD     1      13.930  33.700  23.230  1.00  0.00            
ATOM    100  H45 BCD     1      14.420  36.050  24.290  1.00  0.00            
ATOM    101  H46 BCD     1      16.540  34.190  24.540  1.00  0.00            
ATOM    102  H47 BCD     1      15.860  32.520  22.100  1.00  0.00            
ATOM    103  H48 BCD     1      18.260  33.290  22.610  1.00  0.00            
ATOM    104  H49 BCD     1      18.230  32.120  23.930  1.00  0.00            
ATOM    105  H50 BCD     1      17.410  30.660  22.130  1.00  0.00            
ATOM    106  C31 BCD     1      10.050  29.440  22.010  1.00  0.00            
ATOM    107  O26 BCD     1      10.150  29.900  20.670  1.00  0.00            
ATOM    108  C32 BCD     1       9.820  30.620  23.020  1.00  0.00            
ATOM    109  O27 BCD     1       8.660  31.420  22.580  1.00  0.00            
ATOM    110  C33 BCD     1      11.060  31.460  23.180  1.00  0.00            
ATOM    111  C34 BCD     1      12.330  30.610  23.430  1.00  0.00            
ATOM    112  C35 BCD     1      12.480  29.520  22.460  1.00  0.00            
ATOM    113  O28 BCD     1      11.260  28.760  22.370  1.00  0.00            
ATOM    114  C36 BCD     1      13.490  28.490  22.800  1.00  0.00            
ATOM    115  O29 BCD     1      13.600  28.170  24.220  1.00  0.00            
ATOM    116  O30 BCD     1      10.880  32.400  24.310  1.00  0.00            
ATOM    117  H51 BCD     1       9.140  28.850  22.190  1.00  0.00            
ATOM    118  H52 BCD     1       9.620  30.250  24.030  1.00  0.00            
ATOM    119  H53 BCD     1       8.300  31.870  23.350  1.00  0.00            
ATOM    120  H54 BCD     1      11.250  32.050  22.270  1.00  0.00            
ATOM    121  H55 BCD     1      10.200  33.050  24.160  1.00  0.00            
ATOM    122  H56 BCD     1      12.260  30.230  24.460  1.00  0.00            
ATOM    123  H57 BCD     1      12.680  29.960  21.470  1.00  0.00            
ATOM    124  H58 BCD     1      13.340  27.500  22.360  1.00  0.00            
ATOM    125  H59 BCD     1      14.430  28.940  22.480  1.00  0.00            
ATOM    126  H60 BCD     1      12.900  27.550  24.440  1.00  0.00            
ATOM    127  C37 BCD     1       8.080  28.920  17.120  1.00  0.00            
ATOM    128  O31 BCD     1       8.380  30.160  16.660  1.00  0.00            
ATOM    129  C38 BCD     1       7.230  29.050  18.400  1.00  0.00            
ATOM    130  O32 BCD     1       5.960  29.660  18.190  1.00  0.00            
ATOM    131  C39 BCD     1       8.000  29.820  19.460  1.00  0.00            
ATOM    132  O33 BCD     1       7.210  30.060  20.670  1.00  0.00            
ATOM    133  C40 BCD     1       9.390  29.110  19.720  1.00  0.00            
ATOM    134  C41 BCD     1      10.150  28.960  18.390  1.00  0.00            
ATOM    135  O34 BCD     1       9.310  28.220  17.470  1.00  0.00            
ATOM    136  C42 BCD     1      11.420  28.160  18.630  1.00  0.00            
ATOM    137  O35 BCD     1      11.300  26.900  19.250  1.00  0.00            
ATOM    138  H61 BCD     1       7.470  28.370  16.400  1.00  0.00            
ATOM    139  H62 BCD     1       7.130  28.040  18.830  1.00  0.00            
ATOM    140  H63 BCD     1       6.010  30.340  18.870  1.00  0.00            
ATOM    141  H64 BCD     1       8.230  30.790  18.990  1.00  0.00            
ATOM    142  H65 BCD     1       7.790  30.500  21.300  1.00  0.00            
ATOM    143  H66 BCD     1       9.260  28.120  20.190  1.00  0.00            
ATOM    144  H67 BCD     1      10.470  29.900  17.930  1.00  0.00            
ATOM    145  H68 BCD     1      12.050  28.110  17.740  1.00  0.00            
ATOM    146  H69 BCD     1      12.040  28.810  19.260  1.00  0.00            
ATOM    147  H70 BCD     1      10.700  26.360  18.730  1.00  0.00            
ATOM    148  C1  AD4     2      11.150  35.300  19.100  1.00  0.00            
ATOM    149  C2  AD4     2      10.760  35.010  17.800  1.00  0.00            
ATOM    150  C3  AD4     2      11.220  33.890  17.110  1.00  0.00            
ATOM    151  C4  AD4     2      12.200  33.090  17.710  1.00  0.00            
ATOM    152  C5  AD4     2      12.620  31.940  17.010  1.00  0.00            
ATOM    153  C6  AD4     2      13.550  31.070  17.650  1.00  0.00            
ATOM    154  C7  AD4     2      14.120  30.030  16.970  1.00  0.00            
ATOM    155  C8  AD4     2      14.910  29.070  17.630  1.00  0.00            
ATOM    156  C9  AD4     2      15.260  29.270  18.980  1.00  0.00            
ATOM    157  C10 AD4     2      14.810  30.400  19.700  1.00  0.00            
ATOM    158  C11 AD4     2      13.990  31.330  19.000  1.00  0.00            
ATOM    159  C12 AD4     2      13.480  32.460  19.690  1.00  0.00            
ATOM    160  C13 AD4     2      12.590  33.330  19.020  1.00  0.00            
ATOM    161  C14 AD4     2      12.100  34.440  19.730  1.00  0.00            
ATOM    162  H1  AD4     2      10.600  36.020  19.690  1.00  0.00            
ATOM    163  H2  AD4     2      10.010  35.680  17.390  1.00  0.00            
ATOM    164  H3  AD4     2      10.870  33.760  16.100  1.00  0.00            
ATOM    165  H4  AD4     2      12.290  31.750  15.990  1.00  0.00            
ATOM    166  H5  AD4     2      13.800  29.840  15.950  1.00  0.00            
ATOM    167  H6  AD4     2      15.210  28.180  17.070  1.00  0.00            
ATOM    168  H7  AD4     2      15.880  28.520  19.470  1.00  0.00            
ATOM    169  H8  AD4     2      15.170  30.620  20.700  1.00  0.00            
ATOM    170  H9  AD4     2      13.740  32.630  20.730  1.00  0.00            
ATOM    171  H10 AD4     2      12.410  34.730  20.730  1.00  0.00            
TER
ENDMDL
MODEL        1
ATOM      1  C1  BCD     1       6.320  33.580  13.540  1.00  0.00            
ATOM      2  O1  BCD     1       7.420  34.140  14.240  1.00  0.00            
ATOM      3  C2  BCD     1       5.030  34.040  14.190  1.00  0.00            
ATOM      4  O2  BCD     1       4.860  35.400  14.120  1.00  0.00            
ATOM      5  C3  BCD     1       5.040  33.600  15.680  1.00  0.00            
ATOM      6  O3  BCD     1       3.780  34.030  16.240  1.00  0.00            
ATOM      7  C4  BCD     1       5.240  32.010  15.720  1.00  0.00            
ATOM      8  C5  BCD     1       6.410  31.490  14.820  1.00  0.00            
ATOM      9  O4  BCD     1       6.290  32.150  13.580  1.00  0.00            
ATOM     10  C6  BCD     1       6.300  29.930  14.600  1.00  0.00            
ATOM     11  O5  BCD     1       7.380  29.470  13.800  1.00  0.00            
ATOM     12  H1  BCD     1       6.380  33.940  12.500  1.00  0.00            
ATOM     13  H2  BCD     1       4.240  33.530  13.620  1.00  0.00            
ATOM     14  H3  BCD     1       4.770  35.600  15.060  1.00  0.00            
ATOM     15  H4  BCD     1       5.890  34.050  16.220  1.00  0.00            
ATOM     16  H5  BCD     1       3.710  33.690  17.140  1.00  0.00            
ATOM     17  H6  BCD     1       4.250  31.640  15.420  1.00  0.00            
ATOM     18  H7  BCD     1       7.300  31.780  15.390  1.00  0.00            
ATOM     19  H8  BCD     1       6.360  29.420  15.570  1.00  0.00            
ATOM     20  H9  BCD     1       5.340  29.640  14.140  1.00  0.00            
ATOM     21  H10 BCD     1       6.970  28.840  13.210  1.00  0.00            
ATOM     22  C7  BCD     1      11.090  35.760  13.800  1.00  0.00            
ATOM     23  O6  BCD     1      11.250  35.130  15.070  1.00  0.00            
ATOM     24  C8  BCD     1      10.010  36.860  13.830  1.00  0.00            
ATOM     25  O7  BCD     1      10.440  37.860  14.770  1.00  0.00            
ATOM     26  C9  BCD     1       8.580  36.290  14.250  1.00  0.00            
ATOM     27  O8  BCD     1       7.580  37.220  14.080  1.00  0.00            
ATOM     28  C10 BCD     1       8.320  34.950  13.470  1.00  0.00            
ATOM     29  C11 BCD     1       9.560  34.080  13.110  1.00  0.00            
ATOM     30  O9  BCD     1      10.750  34.840  12.840  1.00  0.00            
ATOM     31  C12 BCD     1       9.330  33.150  11.900  1.00  0.00            
ATOM     32  O10 BCD     1       9.050  33.880  10.700  1.00  0.00            
ATOM     33  H11 BCD     1      12.080  36.140  13.490  1.00  0.00            
ATOM     34  H12 BCD     1       9.870  37.310  12.840  1.00  0.00            
ATOM     35  H13 BCD     1       9.930  38.670  14.710  1.00  0.00            
ATOM     36  H14 BCD     1       8.720  36.090  15.320  1.00  0.00            
ATOM     37  H15 BCD     1       6.860  36.910  14.630  1.00  0.00            
ATOM     38  H16 BCD     1       7.780  35.230  12.560  1.00  0.00            
ATOM     39  H17 BCD     1       9.690  33.390  13.950  1.00  0.00            
ATOM     40  H18 BCD     1      10.320  32.700  11.820  1.00  0.00            
ATOM     41  H19 BCD     1       8.510  32.490  12.210  1.00  0.00            
ATOM     42  H20 BCD     1       9.620  34.650  10.720  1.00  0.00            
ATOM     43  C13 BCD     1      14.710  34.480  17.490  1.00  0.00            
ATOM     44  O11 BCD     1      14.090  34.330  18.730  1.00  0.00            
ATOM     45  C14 BCD     1      14.550  35.850  16.810  1.00  0.00            
ATOM     46  O12 BCD     1      15.020  36.940  17.570  1.00  0.00            
ATOM     47  C15 BCD     1      13.120  36.060  16.300  1.00  0.00            
ATOM     48  O13 BCD     1      13.010  37.360  15.690  1.00  0.00            
ATOM     49  C16 BCD     1      12.640  34.970  15.440  1.00  0.00            
ATOM     50  C17 BCD     1      12.780  33.680  16.170  1.00  0.00            
ATOM     51  O14 BCD     1      14.180  33.560  16.570  1.00  0.00            
ATOM     52  C18 BCD     1      12.420  32.430  15.340  1.00  0.00            
ATOM     53  O15 BCD     1      13.250  32.290  14.230  1.00  0.00            
ATOM     54  H21 BCD     1      15.760  34.210  17.650  1.00  0.00            
ATOM     55  H22 BCD     1      15.210  35.830  15.930  1.00  0.00            
ATOM     56  H23 BCD     1      14.550  36.870  18.410  1.00  0.00            
ATOM     57  H24 BCD     1      12.410  36.130  17.130  1.00  0.00            
ATOM     58  H25 BCD     1      12.090  37.470  15.420  1.00  0.00            
ATOM     59  H26 BCD     1      13.190  34.940  14.490  1.00  0.00            
ATOM     60  H27 BCD     1      12.220  33.770  17.110  1.00  0.00            
ATOM     61  H28 BCD     1      12.530  31.600  16.050  1.00  0.00            
ATOM     62  H29 BCD     1      11.350  32.510  15.120  1.00  0.00            
ATOM     63  H30 BCD     1      13.270  31.390  13.920  1.00  0.00            
ATOM     64  C19 BCD     1      14.590  34.900  22.850  1.00  0.00            
ATOM     65  O16 BCD     1      13.420  34.080  23.020  1.00  0.00            
ATOM     66  C20 BCD     1      14.200  36.100  22.050  1.00  0.00            
ATOM     67  O17 BCD     1      13.130  36.700  22.800  1.00  0.00            
ATOM     68  C21 BCD     1      13.840  35.790  20.570  1.00  0.00            
ATOM     69  O18 BCD     1      13.660  37.050  19.870  1.00  0.00            
ATOM     70  C22 BCD     1      14.830  34.810  19.900  1.00  0.00            
ATOM     71  C23 BCD     1      15.120  33.650  20.870  1.00  0.00            
ATOM     72  O19 BCD     1      15.550  34.110  22.150  1.00  0.00            
ATOM     73  C24 BCD     1      16.020  32.560  20.380  1.00  0.00            
ATOM     74  O20 BCD     1      17.160  33.030  19.640  1.00  0.00            
ATOM     75  H31 BCD     1      15.050  35.130  23.820  1.00  0.00            
ATOM     76  H32 BCD     1      15.050  36.800  22.010  1.00  0.00            
ATOM     77  H33 BCD     1      13.510  36.970  23.640  1.00  0.00            
ATOM     78  H34 BCD     1      12.910  35.220  20.630  1.00  0.00            
ATOM     79  H35 BCD     1      13.110  37.580  20.450  1.00  0.00            
ATOM     80  H36 BCD     1      15.780  35.310  19.660  1.00  0.00            
ATOM     81  H37 BCD     1      14.180  33.100  21.010  1.00  0.00            
ATOM     82  H38 BCD     1      16.330  31.960  21.240  1.00  0.00            
ATOM     83  H39 BCD     1      15.460  31.790  19.830  1.00  0.00            
ATOM     84  H40 BCD     1      17.630  32.350  19.150  1.00  0.00            
ATOM     85  C25 BCD     1      11.280  31.350  24.950  1.00  0.00            
ATOM     86  O21 BCD     1      10.450  31.350  23.780  1.00  0.00            
ATOM     87  C26 BCD     1      11.380  32.700  25.650  1.00  0.00            
ATOM     88  O22 BCD     1      10.080  32.880  26.110  1.00  0.00            
ATOM     89  C27 BCD     1      11.920  33.830  24.770  1.00  0.00            
ATOM     90  O23 BCD     1      12.110  35.030  25.580  1.00  0.00            
ATOM     91  C28 BCD     1      13.290  33.360  24.250  1.00  0.00            
ATOM     92  C29 BCD     1      13.360  31.860  23.800  1.00  0.00            
ATOM     93  O24 BCD     1      12.600  30.950  24.660  1.00  0.00            
ATOM     94  C30 BCD     1      14.790  31.400  23.870  1.00  0.00            
ATOM     95  O25 BCD     1      14.990  30.460  22.710  1.00  0.00            
ATOM     96  H41 BCD     1      10.930  30.600  25.670  1.00  0.00            
ATOM     97  H42 BCD     1      12.010  32.500  26.540  1.00  0.00            
ATOM     98  H43 BCD     1       9.670  33.140  25.280  1.00  0.00            
ATOM     99  H44 BCD     1      11.290  33.950  23.880  1.00  0.00            
ATOM    100  H45 BCD     1      11.280  35.350  25.930  1.00  0.00            
ATOM    101  H46 BCD     1      13.990  33.530  25.080  1.00  0.00            
ATOM    102  H47 BCD     1      12.970  31.720  22.790  1.00  0.00            
ATOM    103  H48 BCD     1      15.500  32.210  23.680  1.00  0.00            
ATOM    104  H49 BCD     1      14.930  30.860  24.820  1.00  0.00            
ATOM    105  H50 BCD     1      14.440  29.690  22.870  1.00  0.00            
ATOM    106  C31 BCD     1       6.490  30.740  22.850  1.00  0.00            
ATOM    107  O26 BCD     1       6.850  30.900  21.480  1.00  0.00            
ATOM    108  C32 BCD     1       6.830  32.020  23.570  1.00  0.00            
ATOM    109  O27 BCD     1       6.070  33.130  23.090  1.00  0.00            
ATOM    110  C33 BCD     1       8.310  32.310  23.340  1.00  0.00            
ATOM    111  C34 BCD     1       9.080  31.180  23.980  1.00  0.00            
ATOM    112  C35 BCD     1       8.690  29.840  23.450  1.00  0.00            
ATOM    113  O28 BCD     1       7.230  29.680  23.480  1.00  0.00            
ATOM    114  C36 BCD     1       9.400  28.680  24.150  1.00  0.00            
ATOM    115  O29 BCD     1       9.050  28.620  25.490  1.00  0.00            
ATOM    116  O30 BCD     1       8.660  33.550  23.920  1.00  0.00            
ATOM    117  H51 BCD     1       5.420  30.500  22.900  1.00  0.00            
ATOM    118  H52 BCD     1       6.500  31.910  24.610  1.00  0.00            
ATOM    119  H53 BCD     1       6.010  33.710  23.850  1.00  0.00            
ATOM    120  H54 BCD     1       8.570  32.220  22.270  1.00  0.00            
ATOM    121  H55 BCD     1       8.360  34.290  23.400  1.00  0.00            
ATOM    122  H56 BCD     1       8.820  31.200  25.040  1.00  0.00            
ATOM    123  H57 BCD     1       8.980  29.830  22.390  1.00  0.00            
ATOM    124  H58 BCD     1       9.000  27.740  23.750  1.00  0.00            
ATOM    125  H59 BCD     1      10.480  28.590  24.000  1.00  0.00            
ATOM    126  H60 BCD     1       9.710  28.370  26.140  1.00  0.00            
ATOM    127  C37 BCD     1       4.810  30.720  17.750  1.00  0.00            
ATOM    128  O31 BCD     1       5.550  31.760  17.100  1.00  0.00            
ATOM    129  C38 BCD     1       4.010  31.190  18.930  1.00  0.00            
ATOM    130  O32 BCD     1       3.100  32.160  18.450  1.00  0.00            
ATOM    131  C39 BCD     1       4.880  31.610  20.100  1.00  0.00            
ATOM    132  O33 BCD     1       4.130  31.990  21.290  1.00  0.00            
ATOM    133  C40 BCD     1       5.940  30.450  20.410  1.00  0.00            
ATOM    134  C41 BCD     1       6.610  30.000  19.080  1.00  0.00            
ATOM    135  O34 BCD     1       5.600  29.570  18.120  1.00  0.00            
ATOM    136  C42 BCD     1       7.650  28.950  19.280  1.00  0.00            
ATOM    137  O35 BCD     1       7.110  27.750  19.750  1.00  0.00            
ATOM    138  H61 BCD     1       4.050  30.310  17.080  1.00  0.00            
ATOM    139  H62 BCD     1       3.420  30.350  19.310  1.00  0.00            
ATOM    140  H63 BCD     1       2.630  32.490  19.230  1.00  0.00            
ATOM    141  H64 BCD     1       5.450  32.490  19.760  1.00  0.00            
ATOM    142  H65 BCD     1       4.800  32.530  21.730  1.00  0.00            
ATOM    143  H66 BCD     1       5.390  29.580  20.800  1.00  0.00            
ATOM    144  H67 BCD     1       7.100  30.950  18.810  1.00  0.00            
ATOM    145  H68 BCD     1       8.210  28.770  18.360  1.00  0.00            
ATOM    146  H69 BCD     1       8.340  29.260  20.070  1.00  0.00            
ATOM    147  H70 BCD     1       7.650  27.080  19.330  1.00  0.00            
ATOM    148  C1  AD4     2       9.710  35.870  20.150  1.00  0.00            
ATOM    149  C2  AD4     2       9.330  35.930  18.780  1.00  0.00            
ATOM    150  C3  AD4     2       9.530  34.780  17.980  1.00  0.00            
ATOM    151  C4  AD4     2      10.040  33.600  18.580  1.00  0.00            
ATOM    152  C5  AD4     2      10.180  32.400  17.800  1.00  0.00            
ATOM    153  C6  AD4     2      10.680  31.250  18.330  1.00  0.00            
ATOM    154  C7  AD4     2      10.590  30.040  17.640  1.00  0.00            
ATOM    155  C8  AD4     2      10.890  28.830  18.350  1.00  0.00            
ATOM    156  C9  AD4     2      11.270  28.920  19.740  1.00  0.00            
ATOM    157  C10 AD4     2      11.330  30.110  20.410  1.00  0.00            
ATOM    158  C11 AD4     2      10.970  31.260  19.740  1.00  0.00            
ATOM    159  C12 AD4     2      10.900  32.400  20.520  1.00  0.00            
ATOM    160  C13 AD4     2      10.370  33.540  19.950  1.00  0.00            
ATOM    161  C14 AD4     2      10.200  34.680  20.700  1.00  0.00            
ATOM    162  H1  AD4     2       9.670  36.730  20.810  1.00  0.00            
ATOM    163  H2  AD4     2       9.120  36.870  18.280  1.00  0.00            
ATOM    164  H3  AD4     2       9.220  34.890  16.950  1.00  0.00            
ATOM    165  H4  AD4     2       9.820  32.320  16.770  1.00  0.00            
ATOM    166  H5  AD4     2      10.440  30.050  16.570  1.00  0.00            
ATOM    167  H6  AD4     2      10.930  27.850  17.890  1.00  0.00            
ATOM    168  H7  AD4     2      11.500  28.000  20.280  1.00  0.00            
ATOM    169  H8  AD4     2      11.540  30.160  21.480  1.00  0.00            
ATOM    170  H9  AD4     2      11.150  32.350  21.580  1.00  0.00            
ATOM    171  H10 AD4     2      10.490  34.750  21.740  1.00  0.00            
TER
ENDMDL
MODEL        1
ATOM      1  C1  BCD     1      12.110  34.550  13.610  1.00  0.00            
ATOM      2  O1  BCD     1      13.370  34.030  14.140  1.00  0.00            
ATOM      3  C2  BCD     1      12.310  36.060  13.760  1.00  0.00            
ATOM      4  O2  BCD     1      13.500  36.500  13.030  1.00  0.00            
ATOM      5  C3  BCD     1      12.450  36.390  15.220  1.00  0.00            
ATOM      6  O3  BCD     1      12.520  37.780  15.460  1.00  0.00            
ATOM      7  C4  BCD     1      11.340  35.820  16.130  1.00  0.00            
ATOM      8  C5  BCD     1      11.130  34.310  15.860  1.00  0.00            
ATOM      9  O4  BCD     1      10.930  34.150  14.390  1.00  0.00            
ATOM     10  C6  BCD     1       9.910  33.780  16.620  1.00  0.00            
ATOM     11  O5  BCD     1       8.700  34.380  16.400  1.00  0.00            
ATOM     12  H1  BCD     1      11.970  34.220  12.570  1.00  0.00            
ATOM     13  H2  BCD     1      11.410  36.540  13.340  1.00  0.00            
ATOM     14  H3  BCD     1      14.270  36.200  13.510  1.00  0.00            
ATOM     15  H4  BCD     1      13.440  36.000  15.470  1.00  0.00            
ATOM     16  H5  BCD     1      11.710  38.190  15.120  1.00  0.00            
ATOM     17  H6  BCD     1      10.350  36.240  15.880  1.00  0.00            
ATOM     18  H7  BCD     1      11.990  33.780  16.270  1.00  0.00            
ATOM     19  H8  BCD     1       9.680  32.760  16.290  1.00  0.00            
ATOM     20  H9  BCD     1      10.060  33.810  17.700  1.00  0.00            
ATOM     21  H10 BCD     1       8.200  34.320  17.220  1.00  0.00            
ATOM     22  C7  BCD     1      16.250  31.380  13.380  1.00  0.00            
ATOM     23  O6  BCD     1      15.810  30.790  14.620  1.00  0.00            
ATOM     24  C8  BCD     1      16.830  32.730  13.640  1.00  0.00            
ATOM     25  O7  BCD     1      17.890  32.730  14.680  1.00  0.00            
ATOM     26  C9  BCD     1      15.710  33.750  14.060  1.00  0.00            
ATOM     27  O8  BCD     1      16.190  35.110  14.030  1.00  0.00            
ATOM     28  C10 BCD     1      14.390  33.560  13.280  1.00  0.00            
ATOM     29  C11 BCD     1      14.020  32.070  12.990  1.00  0.00            
ATOM     30  O9  BCD     1      15.170  31.390  12.550  1.00  0.00            
ATOM     31  C12 BCD     1      12.830  31.880  12.080  1.00  0.00            
ATOM     32  O10 BCD     1      12.760  32.850  10.990  1.00  0.00            
ATOM     33  H11 BCD     1      17.050  30.790  12.920  1.00  0.00            
ATOM     34  H12 BCD     1      17.140  33.040  12.630  1.00  0.00            
ATOM     35  H13 BCD     1      18.530  33.420  14.510  1.00  0.00            
ATOM     36  H14 BCD     1      15.470  33.460  15.100  1.00  0.00            
ATOM     37  H15 BCD     1      16.820  35.290  14.740  1.00  0.00            
ATOM     38  H16 BCD     1      14.360  34.170  12.370  1.00  0.00            
ATOM     39  H17 BCD     1      13.790  31.570  13.940  1.00  0.00            
ATOM     40  H18 BCD     1      12.650  30.860  11.720  1.00  0.00            
ATOM     41  H19 BCD     1      11.970  32.030  12.750  1.00  0.00            
ATOM     42  H20 BCD     1      11.840  32.920  10.720  1.00  0.00            
ATOM     43  C13 BCD     1      16.060  27.200  16.770  1.00  0.00            
ATOM     44  O11 BCD     1      15.840  28.030  17.880  1.00  0.00            
ATOM     45  C14 BCD     1      17.270  27.740  15.960  1.00  0.00            
ATOM     46  O12 BCD     1      18.540  27.660  16.730  1.00  0.00            
ATOM     47  C15 BCD     1      17.100  29.190  15.540  1.00  0.00            
ATOM     48  O13 BCD     1      18.320  29.680  14.890  1.00  0.00            
ATOM     49  C16 BCD     1      15.870  29.350  14.680  1.00  0.00            
ATOM     50  C17 BCD     1      14.680  28.660  15.360  1.00  0.00            
ATOM     51  O14 BCD     1      14.910  27.360  15.900  1.00  0.00            
ATOM     52  C18 BCD     1      13.460  28.620  14.420  1.00  0.00            
ATOM     53  O15 BCD     1      12.230  28.450  15.080  1.00  0.00            
ATOM     54  H21 BCD     1      16.330  26.160  17.020  1.00  0.00            
ATOM     55  H22 BCD     1      17.240  27.190  15.010  1.00  0.00            
ATOM     56  H23 BCD     1      18.690  28.550  17.040  1.00  0.00            
ATOM     57  H24 BCD     1      16.990  29.770  16.480  1.00  0.00            
ATOM     58  H25 BCD     1      18.340  30.640  14.900  1.00  0.00            
ATOM     59  H26 BCD     1      16.130  28.950  13.690  1.00  0.00            
ATOM     60  H27 BCD     1      14.410  29.250  16.250  1.00  0.00            
ATOM     61  H28 BCD     1      13.410  29.450  13.700  1.00  0.00            
ATOM     62  H29 BCD     1      13.690  27.740  13.800  1.00  0.00            
ATOM     63  H30 BCD     1      12.130  27.530  15.340  1.00  0.00            
ATOM     64  C19 BCD     1      14.550  27.200  21.850  1.00  0.00            
ATOM     65  O16 BCD     1      14.340  28.500  22.160  1.00  0.00            
ATOM     66  C20 BCD     1      16.050  27.010  21.590  1.00  0.00            
ATOM     67  O17 BCD     1      16.790  27.580  22.610  1.00  0.00            
ATOM     68  C21 BCD     1      16.420  27.770  20.250  1.00  0.00            
ATOM     69  O18 BCD     1      17.810  27.500  19.810  1.00  0.00            
ATOM     70  C22 BCD     1      15.550  27.290  19.090  1.00  0.00            
ATOM     71  C23 BCD     1      14.050  27.450  19.490  1.00  0.00            
ATOM     72  O19 BCD     1      13.840  26.760  20.700  1.00  0.00            
ATOM     73  C24 BCD     1      13.080  26.920  18.470  1.00  0.00            
ATOM     74  O20 BCD     1      13.450  25.560  18.150  1.00  0.00            
ATOM     75  H31 BCD     1      14.200  26.550  22.660  1.00  0.00            
ATOM     76  H32 BCD     1      16.210  25.950  21.360  1.00  0.00            
ATOM     77  H33 BCD     1      17.660  27.640  22.210  1.00  0.00            
ATOM     78  H34 BCD     1      16.250  28.850  20.340  1.00  0.00            
ATOM     79  H35 BCD     1      18.200  28.150  19.220  1.00  0.00            
ATOM     80  H36 BCD     1      15.600  26.200  18.970  1.00  0.00            
ATOM     81  H37 BCD     1      13.840  28.510  19.670  1.00  0.00            
ATOM     82  H38 BCD     1      12.100  26.960  18.970  1.00  0.00            
ATOM     83  H39 BCD     1      13.060  27.470  17.520  1.00  0.00            
ATOM     84  H40 BCD     1      13.310  25.080  18.970  1.00  0.00            
ATOM     85  C25 BCD     1      12.460  30.870  24.870  1.00  0.00            
ATOM     86  O21 BCD     1      12.480  32.010  23.900  1.00  0.00            
ATOM     87  C26 BCD     1      13.940  30.490  25.140  1.00  0.00            
ATOM     88  O22 BCD     1      14.560  31.560  25.840  1.00  0.00            
ATOM     89  C27 BCD     1      14.570  29.980  23.920  1.00  0.00            
ATOM     90  O23 BCD     1      16.010  29.680  24.110  1.00  0.00            
ATOM     91  C28 BCD     1      13.760  28.780  23.420  1.00  0.00            
ATOM     92  C29 BCD     1      12.290  29.080  23.320  1.00  0.00            
ATOM     93  O24 BCD     1      11.820  29.650  24.480  1.00  0.00            
ATOM     94  C30 BCD     1      11.520  27.850  22.980  1.00  0.00            
ATOM     95  O25 BCD     1      11.750  26.720  23.790  1.00  0.00            
ATOM     96  H41 BCD     1      12.050  31.190  25.840  1.00  0.00            
ATOM     97  H42 BCD     1      13.830  29.650  25.840  1.00  0.00            
ATOM     98  H43 BCD     1      15.500  31.380  25.830  1.00  0.00            
ATOM     99  H44 BCD     1      14.400  30.730  23.140  1.00  0.00            
ATOM    100  H45 BCD     1      16.360  29.200  23.360  1.00  0.00            
ATOM    101  H46 BCD     1      13.880  27.930  24.100  1.00  0.00            
ATOM    102  H47 BCD     1      12.250  29.870  22.560  1.00  0.00            
ATOM    103  H48 BCD     1      10.460  28.080  23.170  1.00  0.00            
ATOM    104  H49 BCD     1      11.540  27.580  21.920  1.00  0.00            
ATOM    105  H50 BCD     1      10.900  26.430  24.160  1.00  0.00            
ATOM    106  C31 BCD     1      11.380  35.870  23.130  1.00  0.00            
ATOM    107  O26 BCD     1      11.720  35.560  21.780  1.00  0.00            
ATOM    108  C32 BCD     1      12.530  35.660  24.080  1.00  0.00            
ATOM    109  O27 BCD     1      13.480  36.640  23.690  1.00  0.00            
ATOM    110  C33 BCD     1      13.040  34.270  24.100  1.00  0.00            
ATOM    111  C34 BCD     1      11.960  33.260  24.440  1.00  0.00            
ATOM    112  C35 BCD     1      10.620  33.660  23.720  1.00  0.00            
ATOM    113  O28 BCD     1      10.350  35.040  23.620  1.00  0.00            
ATOM    114  C36 BCD     1       9.380  32.970  24.360  1.00  0.00            
ATOM    115  O29 BCD     1       9.100  33.450  25.700  1.00  0.00            
ATOM    116  O30 BCD     1      14.240  34.170  24.970  1.00  0.00            
ATOM    117  H51 BCD     1      11.040  36.900  23.310  1.00  0.00            
ATOM    118  H52 BCD     1      12.180  35.890  25.100  1.00  0.00            
ATOM    119  H53 BCD     1      13.680  37.280  24.370  1.00  0.00            
ATOM    120  H54 BCD     1      13.380  34.170  23.070  1.00  0.00            
ATOM    121  H55 BCD     1      14.350  33.250  25.230  1.00  0.00            
ATOM    122  H56 BCD     1      11.870  33.280  25.530  1.00  0.00            
ATOM    123  H57 BCD     1      10.630  33.240  22.700  1.00  0.00            
ATOM    124  H58 BCD     1       8.590  33.230  23.640  1.00  0.00            
ATOM    125  H59 BCD     1       9.540  31.880  24.290  1.00  0.00            
ATOM    126  H60 BCD     1       9.430  34.350  25.820  1.00  0.00            
ATOM    127  C37 BCD     1      10.990  37.110  18.060  1.00  0.00            
ATOM    128  O31 BCD     1      11.680  36.040  17.520  1.00  0.00            
ATOM    129  C38 BCD     1      11.940  37.860  19.020  1.00  0.00            
ATOM    130  O32 BCD     1      12.970  38.480  18.220  1.00  0.00            
ATOM    131  C39 BCD     1      12.440  37.070  20.180  1.00  0.00            
ATOM    132  O33 BCD     1      13.060  38.000  21.120  1.00  0.00            
ATOM    133  C40 BCD     1      11.240  36.410  20.830  1.00  0.00            
ATOM    134  C41 BCD     1      10.250  35.770  19.800  1.00  0.00            
ATOM    135  O34 BCD     1       9.850  36.670  18.800  1.00  0.00            
ATOM    136  C42 BCD     1       8.960  35.330  20.430  1.00  0.00            
ATOM    137  O35 BCD     1       8.280  34.500  19.550  1.00  0.00            
ATOM    138  H61 BCD     1      10.610  37.730  17.240  1.00  0.00            
ATOM    139  H62 BCD     1      11.320  38.620  19.520  1.00  0.00            
ATOM    140  H63 BCD     1      13.000  38.050  17.360  1.00  0.00            
ATOM    141  H64 BCD     1      13.150  36.320  19.790  1.00  0.00            
ATOM    142  H65 BCD     1      13.290  37.500  21.910  1.00  0.00            
ATOM    143  H66 BCD     1      10.650  37.180  21.350  1.00  0.00            
ATOM    144  H67 BCD     1      10.740  34.880  19.380  1.00  0.00            
ATOM    145  H68 BCD     1       9.210  34.660  21.270  1.00  0.00            
ATOM    146  H69 BCD     1       8.470  36.260  20.740  1.00  0.00            
ATOM    147  H70 BCD     1       7.380  34.400  19.890  1.00  0.00            
ATOM    148  C1  AD4     2      14.940  33.800  19.210  1.00  0.00            
ATOM    149  C2  AD4     2      15.120  33.290  17.860  1.00  0.00            
ATOM    150  C3  AD4     2      14.160  32.390  17.360  1.00  0.00            
ATOM    151  C4  AD4     2      13.110  31.870  18.190  1.00  0.00            
ATOM    152  C5  AD4     2      12.290  30.850  17.750  1.00  0.00            
ATOM    153  C6  AD4     2      11.260  30.420  18.580  1.00  0.00            
ATOM    154  C7  AD4     2      10.390  29.340  18.200  1.00  0.00            
ATOM    155  C8  AD4     2       9.560  28.720  19.140  1.00  0.00            
ATOM    156  C9  AD4     2       9.460  29.240  20.480  1.00  0.00            
ATOM    157  C10 AD4     2      10.150  30.400  20.790  1.00  0.00            
ATOM    158  C11 AD4     2      11.100  30.890  19.910  1.00  0.00            
ATOM    159  C12 AD4     2      12.000  31.860  20.360  1.00  0.00            
ATOM    160  C13 AD4     2      13.010  32.310  19.500  1.00  0.00            
ATOM    161  C14 AD4     2      13.910  33.350  20.000  1.00  0.00            
ATOM    162  H1  AD4     2      15.670  34.480  19.640  1.00  0.00            
ATOM    163  H2  AD4     2      15.890  33.710  17.210  1.00  0.00            
ATOM    164  H3  AD4     2      14.370  32.010  16.370  1.00  0.00            
ATOM    165  H4  AD4     2      12.350  30.470  16.730  1.00  0.00            
ATOM    166  H5  AD4     2      10.390  29.050  17.150  1.00  0.00            
ATOM    167  H6  AD4     2       8.990  27.860  18.790  1.00  0.00            
ATOM    168  H7  AD4     2       8.770  28.660  21.080  1.00  0.00            
ATOM    169  H8  AD4     2      10.050  30.840  21.770  1.00  0.00            
ATOM    170  H9  AD4     2      12.030  32.270  21.360  1.00  0.00            
ATOM    171  H10 AD4     2      13.800  33.690  21.020  1.00  0.00            
TER
ENDMDL
MODEL        1
ATOM      1  C1  BCD     1       5.620  42.550  21.610  1.00  0.00            
ATOM      2  O1  BCD     1       5.190  41.160  21.840  1.00  0.00            
ATOM      3  C2  BCD     1       6.570  42.590  20.410  1.00  0.00            
ATOM      4  O2  BCD     1       5.940  41.990  19.320  1.00  0.00            
ATOM      5  C3  BCD     1       7.900  41.890  20.640  1.00  0.00            
ATOM      6  O3  BCD     1       8.770  42.250  19.630  1.00  0.00            
ATOM      7  C4  BCD     1       8.480  42.390  22.040  1.00  0.00            
ATOM      8  C5  BCD     1       7.430  42.390  23.180  1.00  0.00            
ATOM      9  O4  BCD     1       6.300  43.200  22.750  1.00  0.00            
ATOM     10  C6  BCD     1       7.920  42.870  24.550  1.00  0.00            
ATOM     11  O5  BCD     1       8.600  44.110  24.500  1.00  0.00            
ATOM     12  H1  BCD     1       4.730  43.140  21.350  1.00  0.00            
ATOM     13  H2  BCD     1       6.740  43.660  20.200  1.00  0.00            
ATOM     14  H3  BCD     1       6.620  42.020  18.640  1.00  0.00            
ATOM     15  H4  BCD     1       7.680  40.820  20.710  1.00  0.00            
ATOM     16  H5  BCD     1       9.690  42.200  19.890  1.00  0.00            
ATOM     17  H6  BCD     1       8.940  43.360  21.800  1.00  0.00            
ATOM     18  H7  BCD     1       7.140  41.350  23.380  1.00  0.00            
ATOM     19  H8  BCD     1       7.120  42.990  25.290  1.00  0.00            
ATOM     20  H9  BCD     1       8.670  42.150  24.920  1.00  0.00            
ATOM     21  H10 BCD     1       8.150  44.810  24.020  1.00  0.00            
ATOM     22  C7  BCD     1       1.950  38.910  22.940  1.00  0.00            
ATOM     23  O6  BCD     1       2.850  37.820  22.960  1.00  0.00            
ATOM     24  C8  BCD     1       1.860  39.620  21.570  1.00  0.00            
ATOM     25  O7  BCD     1       1.390  38.680  20.600  1.00  0.00            
ATOM     26  C9  BCD     1       3.250  40.050  21.200  1.00  0.00            
ATOM     27  O8  BCD     1       3.310  40.700  19.970  1.00  0.00            
ATOM     28  C10 BCD     1       3.820  40.960  22.250  1.00  0.00            
ATOM     29  C11 BCD     1       3.820  40.410  23.660  1.00  0.00            
ATOM     30  O9  BCD     1       2.520  39.880  23.890  1.00  0.00            
ATOM     31  C12 BCD     1       4.250  41.340  24.780  1.00  0.00            
ATOM     32  O10 BCD     1       4.370  40.570  26.020  1.00  0.00            
ATOM     33  H11 BCD     1       0.990  38.590  23.350  1.00  0.00            
ATOM     34  H12 BCD     1       1.200  40.490  21.500  1.00  0.00            
ATOM     35  H13 BCD     1       0.920  39.160  19.920  1.00  0.00            
ATOM     36  H14 BCD     1       3.920  39.180  21.170  1.00  0.00            
ATOM     37  H15 BCD     1       4.210  40.980  19.800  1.00  0.00            
ATOM     38  H16 BCD     1       3.340  41.940  22.200  1.00  0.00            
ATOM     39  H17 BCD     1       4.510  39.550  23.680  1.00  0.00            
ATOM     40  H18 BCD     1       5.250  41.700  24.480  1.00  0.00            
ATOM     41  H19 BCD     1       3.500  42.140  24.830  1.00  0.00            
ATOM     42  H20 BCD     1       3.650  39.930  26.030  1.00  0.00            
ATOM     43  C13 BCD     1       2.900  33.740  23.800  1.00  0.00            
ATOM     44  O11 BCD     1       4.130  33.600  23.070  1.00  0.00            
ATOM     45  C14 BCD     1       1.750  34.220  22.930  1.00  0.00            
ATOM     46  O12 BCD     1       1.580  33.300  21.920  1.00  0.00            
ATOM     47  C15 BCD     1       2.100  35.610  22.420  1.00  0.00            
ATOM     48  O13 BCD     1       1.050  36.130  21.500  1.00  0.00            
ATOM     49  C16 BCD     1       2.350  36.640  23.590  1.00  0.00            
ATOM     50  C17 BCD     1       3.430  36.010  24.440  1.00  0.00            
ATOM     51  O14 BCD     1       3.070  34.680  24.870  1.00  0.00            
ATOM     52  C18 BCD     1       3.700  36.870  25.610  1.00  0.00            
ATOM     53  O15 BCD     1       4.770  36.220  26.260  1.00  0.00            
ATOM     54  H21 BCD     1       2.610  32.800  24.290  1.00  0.00            
ATOM     55  H22 BCD     1       0.850  34.260  23.570  1.00  0.00            
ATOM     56  H23 BCD     1       2.470  33.050  21.640  1.00  0.00            
ATOM     57  H24 BCD     1       3.050  35.440  21.900  1.00  0.00            
ATOM     58  H25 BCD     1       1.170  37.070  21.320  1.00  0.00            
ATOM     59  H26 BCD     1       1.490  36.910  24.210  1.00  0.00            
ATOM     60  H27 BCD     1       4.410  35.990  23.930  1.00  0.00            
ATOM     61  H28 BCD     1       4.150  37.800  25.240  1.00  0.00            
ATOM     62  H29 BCD     1       2.770  36.990  26.180  1.00  0.00            
ATOM     63  H30 BCD     1       4.620  35.300  26.500  1.00  0.00            
ATOM     64  C19 BCD     1       7.040  30.840  23.040  1.00  0.00            
ATOM     65  O16 BCD     1       7.950  31.870  23.150  1.00  0.00            
ATOM     66  C20 BCD     1       6.160  30.850  21.790  1.00  0.00            
ATOM     67  O17 BCD     1       6.930  30.690  20.590  1.00  0.00            
ATOM     68  C21 BCD     1       5.390  32.140  21.760  1.00  0.00            
ATOM     69  O18 BCD     1       4.390  32.100  20.690  1.00  0.00            
ATOM     70  C22 BCD     1       4.650  32.280  23.110  1.00  0.00            
ATOM     71  C23 BCD     1       5.530  32.080  24.390  1.00  0.00            
ATOM     72  O19 BCD     1       6.240  30.880  24.220  1.00  0.00            
ATOM     73  C24 BCD     1       4.810  31.900  25.730  1.00  0.00            
ATOM     74  O20 BCD     1       3.800  30.920  25.680  1.00  0.00            
ATOM     75  H31 BCD     1       7.510  29.850  22.990  1.00  0.00            
ATOM     76  H32 BCD     1       5.420  30.050  21.880  1.00  0.00            
ATOM     77  H33 BCD     1       6.440  30.170  19.960  1.00  0.00            
ATOM     78  H34 BCD     1       6.070  33.000  21.700  1.00  0.00            
ATOM     79  H35 BCD     1       4.350  32.970  20.280  1.00  0.00            
ATOM     80  H36 BCD     1       3.800  31.580  23.110  1.00  0.00            
ATOM     81  H37 BCD     1       6.270  32.880  24.470  1.00  0.00            
ATOM     82  H38 BCD     1       5.600  31.540  26.400  1.00  0.00            
ATOM     83  H39 BCD     1       4.510  32.860  26.160  1.00  0.00            
ATOM     84  H40 BCD     1       3.610  30.630  26.580  1.00  0.00            
ATOM     85  C25 BCD     1      11.940  32.640  23.400  1.00  0.00            
ATOM     86  O21 BCD     1      11.580  34.000  23.080  1.00  0.00            
ATOM     87  C26 BCD     1      11.560  31.620  22.290  1.00  0.00            
ATOM     88  O22 BCD     1      12.360  31.870  21.090  1.00  0.00            
ATOM     89  C27 BCD     1      10.070  31.710  22.040  1.00  0.00            
ATOM     90  O23 BCD     1       9.630  30.790  21.030  1.00  0.00            
ATOM     91  C28 BCD     1       9.330  31.460  23.360  1.00  0.00            
ATOM     92  C29 BCD     1       9.800  32.270  24.490  1.00  0.00            
ATOM     93  O24 BCD     1      11.240  32.230  24.550  1.00  0.00            
ATOM     94  C30 BCD     1       9.320  31.940  25.840  1.00  0.00            
ATOM     95  O25 BCD     1       9.470  33.070  26.710  1.00  0.00            
ATOM     96  H41 BCD     1      13.010  32.530  23.600  1.00  0.00            
ATOM     97  H42 BCD     1      11.840  30.600  22.570  1.00  0.00            
ATOM     98  H43 BCD     1      12.060  32.650  20.610  1.00  0.00            
ATOM     99  H44 BCD     1       9.930  32.760  21.730  1.00  0.00            
ATOM    100  H45 BCD     1       8.670  30.800  21.070  1.00  0.00            
ATOM    101  H46 BCD     1       9.360  30.410  23.690  1.00  0.00            
ATOM    102  H47 BCD     1       9.420  33.290  24.310  1.00  0.00            
ATOM    103  H48 BCD     1       8.240  31.750  25.710  1.00  0.00            
ATOM    104  H49 BCD     1       9.820  31.050  26.240  1.00  0.00            
ATOM    105  H50 BCD     1      10.360  33.350  26.460  1.00  0.00            
ATOM    106  C31 BCD     1      13.130  37.540  21.440  1.00  0.00            
ATOM    107  O26 BCD     1      11.990  38.270  21.980  1.00  0.00            
ATOM    108  C32 BCD     1      12.730  36.430  20.450  1.00  0.00            
ATOM    109  O27 BCD     1      11.970  37.140  19.430  1.00  0.00            
ATOM    110  C33 BCD     1      11.850  35.400  21.110  1.00  0.00            
ATOM    111  C34 BCD     1      12.520  34.900  22.350  1.00  0.00            
ATOM    112  C35 BCD     1      13.030  35.970  23.260  1.00  0.00            
ATOM    113  O28 BCD     1      13.790  36.830  22.500  1.00  0.00            
ATOM    114  C36 BCD     1      13.810  35.400  24.420  1.00  0.00            
ATOM    115  O29 BCD     1      15.010  34.780  23.970  1.00  0.00            
ATOM    116  O30 BCD     1      11.540  34.320  20.150  1.00  0.00            
ATOM    117  H51 BCD     1      13.780  38.300  21.010  1.00  0.00            
ATOM    118  H52 BCD     1      13.600  35.880  20.060  1.00  0.00            
ATOM    119  H53 BCD     1      12.500  37.390  18.670  1.00  0.00            
ATOM    120  H54 BCD     1      11.030  36.060  21.400  1.00  0.00            
ATOM    121  H55 BCD     1      11.460  34.810  19.330  1.00  0.00            
ATOM    122  H56 BCD     1      13.360  34.260  22.050  1.00  0.00            
ATOM    123  H57 BCD     1      12.150  36.440  23.710  1.00  0.00            
ATOM    124  H58 BCD     1      14.110  36.300  24.970  1.00  0.00            
ATOM    125  H59 BCD     1      13.220  34.690  25.020  1.00  0.00            
ATOM    126  H60 BCD     1      15.580  35.490  23.650  1.00  0.00            
ATOM    127  C37 BCD     1      10.660  42.030  22.780  1.00  0.00            
ATOM    128  O31 BCD     1       9.450  41.500  22.400  1.00  0.00            
ATOM    129  C38 BCD     1      11.700  41.950  21.730  1.00  0.00            
ATOM    130  O32 BCD     1      11.290  42.710  20.510  1.00  0.00            
ATOM    131  C39 BCD     1      11.940  40.510  21.300  1.00  0.00            
ATOM    132  O33 BCD     1      12.930  40.470  20.300  1.00  0.00            
ATOM    133  C40 BCD     1      12.210  39.590  22.490  1.00  0.00            
ATOM    134  C41 BCD     1      11.230  39.890  23.560  1.00  0.00            
ATOM    135  O34 BCD     1      11.170  41.310  23.860  1.00  0.00            
ATOM    136  C42 BCD     1      11.620  39.100  24.860  1.00  0.00            
ATOM    137  O35 BCD     1      12.950  39.220  25.330  1.00  0.00            
ATOM    138  H61 BCD     1      10.480  43.040  23.170  1.00  0.00            
ATOM    139  H62 BCD     1      12.620  42.350  22.160  1.00  0.00            
ATOM    140  H63 BCD     1      11.890  42.610  19.760  1.00  0.00            
ATOM    141  H64 BCD     1      10.980  40.190  20.880  1.00  0.00            
ATOM    142  H65 BCD     1      12.560  40.490  19.420  1.00  0.00            
ATOM    143  H66 BCD     1      13.260  39.700  22.810  1.00  0.00            
ATOM    144  H67 BCD     1      10.240  39.470  23.350  1.00  0.00            
ATOM    145  H68 BCD     1      10.970  39.500  25.660  1.00  0.00            
ATOM    146  H69 BCD     1      11.380  38.030  24.770  1.00  0.00            
ATOM    147  H70 BCD     1      13.590  39.110  24.630  1.00  0.00            
ATOM    148  C1  AD4     2       8.130  36.090  18.930  1.00  0.00            
ATOM    149  C2  AD4     2       7.160  37.110  18.820  1.00  0.00            
ATOM    150  C3  AD4     2       6.750  37.790  19.940  1.00  0.00            
ATOM    151  C4  AD4     2       7.130  37.350  21.250  1.00  0.00            
ATOM    152  C5  AD4     2       6.790  38.110  22.380  1.00  0.00            
ATOM    153  C6  AD4     2       7.360  37.750  23.530  1.00  0.00            
ATOM    154  C7  AD4     2       7.120  38.630  24.610  1.00  0.00            
ATOM    155  C8  AD4     2       7.810  38.400  25.830  1.00  0.00            
ATOM    156  C9  AD4     2       8.530  37.200  26.060  1.00  0.00            
ATOM    157  C10 AD4     2       8.760  36.380  24.950  1.00  0.00            
ATOM    158  C11 AD4     2       8.240  36.640  23.680  1.00  0.00            
ATOM    159  C12 AD4     2       8.610  35.900  22.590  1.00  0.00            
ATOM    160  C13 AD4     2       8.040  36.250  21.360  1.00  0.00            
ATOM    161  C14 AD4     2       8.470  35.600  20.230  1.00  0.00            
ATOM    162  H1  AD4     2       8.430  35.470  18.090  1.00  0.00            
ATOM    163  H2  AD4     2       6.960  37.400  17.790  1.00  0.00            
ATOM    164  H3  AD4     2       6.080  38.640  19.880  1.00  0.00            
ATOM    165  H4  AD4     2       6.360  39.080  22.140  1.00  0.00            
ATOM    166  H5  AD4     2       6.480  39.490  24.440  1.00  0.00            
ATOM    167  H6  AD4     2       7.780  39.210  26.550  1.00  0.00            
ATOM    168  H7  AD4     2       8.970  37.110  27.050  1.00  0.00            
ATOM    169  H8  AD4     2       9.350  35.470  25.050  1.00  0.00            
ATOM    170  H9  AD4     2       9.230  35.000  22.610  1.00  0.00            
ATOM    171  H10 AD4     2       9.160  34.770  20.320  1.00  0.00            
TER
ENDMDL
MODEL        1
ATOM      1  C1  BCD     1      12.800  28.340  15.830  1.00  0.00            
ATOM      2  O1  BCD     1      13.170  28.690  14.510  1.00  0.00            
ATOM      3  C2  BCD     1      13.020  29.430  16.840  1.00  0.00            
ATOM      4  O2  BCD     1      12.350  30.600  16.460  1.00  0.00            
ATOM      5  C3  BCD     1      14.520  29.550  17.060  1.00  0.00            
ATOM      6  O3  BCD     1      14.740  30.630  18.000  1.00  0.00            
ATOM      7  C4  BCD     1      15.180  28.190  17.390  1.00  0.00            
ATOM      8  C5  BCD     1      14.740  27.090  16.350  1.00  0.00            
ATOM      9  O4  BCD     1      13.330  27.130  16.270  1.00  0.00            
ATOM     10  C6  BCD     1      15.210  25.690  16.690  1.00  0.00            
ATOM     11  O5  BCD     1      15.120  25.380  18.080  1.00  0.00            
ATOM     12  H1  BCD     1      11.710  28.200  15.800  1.00  0.00            
ATOM     13  H2  BCD     1      12.520  29.010  17.730  1.00  0.00            
ATOM     14  H3  BCD     1      12.180  31.010  17.310  1.00  0.00            
ATOM     15  H4  BCD     1      14.970  29.790  16.090  1.00  0.00            
ATOM     16  H5  BCD     1      15.660  30.880  17.850  1.00  0.00            
ATOM     17  H6  BCD     1      14.900  27.980  18.430  1.00  0.00            
ATOM     18  H7  BCD     1      15.260  27.390  15.440  1.00  0.00            
ATOM     19  H8  BCD     1      14.680  24.980  16.050  1.00  0.00            
ATOM     20  H9  BCD     1      16.290  25.630  16.470  1.00  0.00            
ATOM     21  H10 BCD     1      15.430  24.490  18.270  1.00  0.00            
ATOM     22  C7  BCD     1      11.370  28.940  10.840  1.00  0.00            
ATOM     23  O6  BCD     1      12.670  28.930  10.320  1.00  0.00            
ATOM     24  C8  BCD     1      11.180  30.210  11.700  1.00  0.00            
ATOM     25  O7  BCD     1      11.320  31.420  10.930  1.00  0.00            
ATOM     26  C9  BCD     1      12.180  30.180  12.910  1.00  0.00            
ATOM     27  O8  BCD     1      11.980  31.320  13.760  1.00  0.00            
ATOM     28  C10 BCD     1      12.110  28.800  13.670  1.00  0.00            
ATOM     29  C11 BCD     1      12.140  27.620  12.700  1.00  0.00            
ATOM     30  O9  BCD     1      11.150  27.870  11.680  1.00  0.00            
ATOM     31  C12 BCD     1      11.860  26.250  13.350  1.00  0.00            
ATOM     32  O10 BCD     1      11.940  25.170  12.400  1.00  0.00            
ATOM     33  H11 BCD     1      10.600  28.880  10.060  1.00  0.00            
ATOM     34  H12 BCD     1      10.200  30.320  12.190  1.00  0.00            
ATOM     35  H13 BCD     1      12.270  31.430  10.790  1.00  0.00            
ATOM     36  H14 BCD     1      13.180  30.250  12.460  1.00  0.00            
ATOM     37  H15 BCD     1      12.180  30.930  14.620  1.00  0.00            
ATOM     38  H16 BCD     1      11.110  28.870  14.100  1.00  0.00            
ATOM     39  H17 BCD     1      13.170  27.670  12.330  1.00  0.00            
ATOM     40  H18 BCD     1      12.630  26.070  14.120  1.00  0.00            
ATOM     41  H19 BCD     1      10.890  26.160  13.860  1.00  0.00            
ATOM     42  H20 BCD     1      11.940  25.560  11.520  1.00  0.00            
ATOM     43  C13 BCD     1      14.910  29.730   6.920  1.00  0.00            
ATOM     44  O11 BCD     1      15.800  28.760   7.410  1.00  0.00            
ATOM     45  C14 BCD     1      14.720  30.920   7.910  1.00  0.00            
ATOM     46  O12 BCD     1      16.060  31.450   8.100  1.00  0.00            
ATOM     47  C15 BCD     1      14.200  30.480   9.300  1.00  0.00            
ATOM     48  O13 BCD     1      13.910  31.680  10.100  1.00  0.00            
ATOM     49  C16 BCD     1      12.940  29.640   9.100  1.00  0.00            
ATOM     50  C17 BCD     1      12.970  28.680   7.840  1.00  0.00            
ATOM     51  O14 BCD     1      13.620  29.190   6.680  1.00  0.00            
ATOM     52  C18 BCD     1      11.630  28.090   7.540  1.00  0.00            
ATOM     53  O15 BCD     1      10.660  29.040   7.190  1.00  0.00            
ATOM     54  H21 BCD     1      15.350  30.000   5.960  1.00  0.00            
ATOM     55  H22 BCD     1      14.040  31.700   7.530  1.00  0.00            
ATOM     56  H23 BCD     1      16.010  32.100   8.810  1.00  0.00            
ATOM     57  H24 BCD     1      14.980  29.860   9.750  1.00  0.00            
ATOM     58  H25 BCD     1      14.700  32.220  10.140  1.00  0.00            
ATOM     59  H26 BCD     1      12.180  30.410   8.970  1.00  0.00            
ATOM     60  H27 BCD     1      13.610  27.820   8.110  1.00  0.00            
ATOM     61  H28 BCD     1      11.740  27.290   6.790  1.00  0.00            
ATOM     62  H29 BCD     1      11.320  27.480   8.410  1.00  0.00            
ATOM     63  H30 BCD     1      10.780  29.400   6.300  1.00  0.00            
ATOM     64  C19 BCD     1      19.650  27.410   6.570  1.00  0.00            
ATOM     65  O16 BCD     1      19.890  27.280   8.000  1.00  0.00            
ATOM     66  C20 BCD     1      19.390  28.850   6.260  1.00  0.00            
ATOM     67  O17 BCD     1      20.470  29.640   6.700  1.00  0.00            
ATOM     68  C21 BCD     1      18.070  29.450   6.900  1.00  0.00            
ATOM     69  O18 BCD     1      17.810  30.770   6.410  1.00  0.00            
ATOM     70  C22 BCD     1      16.930  28.400   6.600  1.00  0.00            
ATOM     71  C23 BCD     1      17.300  26.890   6.880  1.00  0.00            
ATOM     72  O19 BCD     1      18.520  26.630   6.150  1.00  0.00            
ATOM     73  C24 BCD     1      16.260  25.920   6.360  1.00  0.00            
ATOM     74  O20 BCD     1      15.940  26.250   5.000  1.00  0.00            
ATOM     75  H31 BCD     1      20.600  27.130   6.090  1.00  0.00            
ATOM     76  H32 BCD     1      19.300  29.010   5.180  1.00  0.00            
ATOM     77  H33 BCD     1      20.300  30.450   6.220  1.00  0.00            
ATOM     78  H34 BCD     1      18.090  29.470   8.000  1.00  0.00            
ATOM     79  H35 BCD     1      17.140  31.100   7.010  1.00  0.00            
ATOM     80  H36 BCD     1      16.570  28.440   5.560  1.00  0.00            
ATOM     81  H37 BCD     1      17.470  26.760   7.960  1.00  0.00            
ATOM     82  H38 BCD     1      16.780  24.950   6.340  1.00  0.00            
ATOM     83  H39 BCD     1      15.400  25.810   7.020  1.00  0.00            
ATOM     84  H40 BCD     1      16.620  25.920   4.410  1.00  0.00            
ATOM     85  C25 BCD     1      22.490  26.060  10.940  1.00  0.00            
ATOM     86  O21 BCD     1      21.710  26.750  11.980  1.00  0.00            
ATOM     87  C26 BCD     1      23.150  26.960   9.910  1.00  0.00            
ATOM     88  O22 BCD     1      23.920  28.030  10.570  1.00  0.00            
ATOM     89  C27 BCD     1      22.000  27.690   9.110  1.00  0.00            
ATOM     90  O23 BCD     1      22.480  28.780   8.220  1.00  0.00            
ATOM     91  C28 BCD     1      21.090  26.600   8.470  1.00  0.00            
ATOM     92  C29 BCD     1      20.710  25.520   9.410  1.00  0.00            
ATOM     93  O24 BCD     1      21.770  25.140  10.210  1.00  0.00            
ATOM     94  C30 BCD     1      20.290  24.320   8.730  1.00  0.00            
ATOM     95  O25 BCD     1      19.730  23.450   9.690  1.00  0.00            
ATOM     96  H41 BCD     1      23.260  25.450  11.440  1.00  0.00            
ATOM     97  H42 BCD     1      23.720  26.340   9.200  1.00  0.00            
ATOM     98  H43 BCD     1      24.520  28.390   9.910  1.00  0.00            
ATOM     99  H44 BCD     1      21.320  28.210   9.800  1.00  0.00            
ATOM    100  H45 BCD     1      21.680  29.070   7.770  1.00  0.00            
ATOM    101  H46 BCD     1      21.560  26.150   7.580  1.00  0.00            
ATOM    102  H47 BCD     1      19.920  25.880  10.090  1.00  0.00            
ATOM    103  H48 BCD     1      19.560  24.530   7.940  1.00  0.00            
ATOM    104  H49 BCD     1      21.220  23.930   8.280  1.00  0.00            
ATOM    105  H50 BCD     1      20.420  22.920  10.100  1.00  0.00            
ATOM    106  C31 BCD     1      21.870  27.110  15.980  1.00  0.00            
ATOM    107  O26 BCD     1      20.410  27.430  16.140  1.00  0.00            
ATOM    108  C32 BCD     1      22.660  28.130  15.170  1.00  0.00            
ATOM    109  O27 BCD     1      22.570  29.440  15.760  1.00  0.00            
ATOM    110  C33 BCD     1      22.110  28.110  13.750  1.00  0.00            
ATOM    111  C34 BCD     1      22.310  26.690  13.220  1.00  0.00            
ATOM    112  C35 BCD     1      21.560  25.690  14.020  1.00  0.00            
ATOM    113  O28 BCD     1      22.040  25.860  15.380  1.00  0.00            
ATOM    114  C36 BCD     1      21.840  24.220  13.630  1.00  0.00            
ATOM    115  O29 BCD     1      23.290  23.960  13.810  1.00  0.00            
ATOM    116  O30 BCD     1      22.910  29.000  12.880  1.00  0.00            
ATOM    117  H51 BCD     1      22.290  27.090  16.990  1.00  0.00            
ATOM    118  H52 BCD     1      23.690  27.760  15.290  1.00  0.00            
ATOM    119  H53 BCD     1      22.970  30.010  15.090  1.00  0.00            
ATOM    120  H54 BCD     1      21.040  28.320  13.760  1.00  0.00            
ATOM    121  H55 BCD     1      22.740  28.850  11.950  1.00  0.00            
ATOM    122  H56 BCD     1      23.380  26.450  13.120  1.00  0.00            
ATOM    123  H57 BCD     1      20.480  25.870  13.990  1.00  0.00            
ATOM    124  H58 BCD     1      21.280  23.430  14.150  1.00  0.00            
ATOM    125  H59 BCD     1      21.490  24.050  12.600  1.00  0.00            
ATOM    126  H60 BCD     1      23.510  23.030  13.880  1.00  0.00            
ATOM    127  C37 BCD     1      17.390  28.480  18.530  1.00  0.00            
ATOM    128  O31 BCD     1      16.620  28.330  17.280  1.00  0.00            
ATOM    129  C38 BCD     1      18.350  29.580  18.330  1.00  0.00            
ATOM    130  O32 BCD     1      17.660  30.830  18.060  1.00  0.00            
ATOM    131  C39 BCD     1      19.320  29.180  17.240  1.00  0.00            
ATOM    132  O33 BCD     1      20.270  30.210  17.030  1.00  0.00            
ATOM    133  C40 BCD     1      19.980  27.820  17.420  1.00  0.00            
ATOM    134  C41 BCD     1      18.940  26.780  17.770  1.00  0.00            
ATOM    135  O34 BCD     1      18.060  27.260  18.840  1.00  0.00            
ATOM    136  C42 BCD     1      19.610  25.510  18.230  1.00  0.00            
ATOM    137  O35 BCD     1      20.320  25.590  19.470  1.00  0.00            
ATOM    138  H61 BCD     1      16.690  28.720  19.340  1.00  0.00            
ATOM    139  H62 BCD     1      18.820  29.680  19.320  1.00  0.00            
ATOM    140  H63 BCD     1      18.230  31.380  17.510  1.00  0.00            
ATOM    141  H64 BCD     1      18.670  29.050  16.370  1.00  0.00            
ATOM    142  H65 BCD     1      20.930  29.880  16.410  1.00  0.00            
ATOM    143  H66 BCD     1      20.820  27.790  18.120  1.00  0.00            
ATOM    144  H67 BCD     1      18.460  26.390  16.860  1.00  0.00            
ATOM    145  H68 BCD     1      18.820  24.740  18.330  1.00  0.00            
ATOM    146  H69 BCD     1      20.340  25.170  17.490  1.00  0.00            
ATOM    147  H70 BCD     1      20.270  24.740  19.920  1.00  0.00            
ATOM    148  C1  AD4     2      17.840  33.240  16.310  1.00  0.00            
ATOM    149  C2  AD4     2      16.440  33.170  16.300  1.00  0.00            
ATOM    150  C3  AD4     2      15.800  32.280  15.380  1.00  0.00            
ATOM    151  C4  AD4     2      16.610  31.540  14.480  1.00  0.00            
ATOM    152  C5  AD4     2      15.920  30.620  13.620  1.00  0.00            
ATOM    153  C6  AD4     2      16.720  29.920  12.720  1.00  0.00            
ATOM    154  C7  AD4     2      16.100  29.100  11.760  1.00  0.00            
ATOM    155  C8  AD4     2      16.820  28.360  10.830  1.00  0.00            
ATOM    156  C9  AD4     2      18.250  28.470  10.850  1.00  0.00            
ATOM    157  C10 AD4     2      18.900  29.260  11.800  1.00  0.00            
ATOM    158  C11 AD4     2      18.150  29.980  12.760  1.00  0.00            
ATOM    159  C12 AD4     2      18.760  30.790  13.740  1.00  0.00            
ATOM    160  C13 AD4     2      18.020  31.620  14.510  1.00  0.00            
ATOM    161  C14 AD4     2      18.670  32.500  15.420  1.00  0.00            
ATOM    162  H1  AD4     2      18.320  34.060  16.840  1.00  0.00            
ATOM    163  H2  AD4     2      15.800  33.750  16.960  1.00  0.00            
ATOM    164  H3  AD4     2      14.740  32.080  15.250  1.00  0.00            
ATOM    165  H4  AD4     2      14.860  30.440  13.540  1.00  0.00            
ATOM    166  H5  AD4     2      15.030  29.090  11.620  1.00  0.00            
ATOM    167  H6  AD4     2      16.280  27.700  10.160  1.00  0.00            
ATOM    168  H7  AD4     2      18.810  27.860  10.140  1.00  0.00            
ATOM    169  H8  AD4     2      19.980  29.350  11.880  1.00  0.00            
ATOM    170  H9  AD4     2      19.840  30.880  13.780  1.00  0.00            
ATOM    171  H10 AD4     2      19.740  32.630  15.380  1.00  0.00            
TER
ENDMDL
MODEL        1
ATOM      1  C1  BCD     1       7.820  35.950  25.800  1.00  0.00            
ATOM      2  O1  BCD     1       7.350  34.590  26.090  1.00  0.00            
ATOM      3  C2  BCD     1       8.640  36.620  26.920  1.00  0.00            
ATOM      4  O2  BCD     1       9.810  35.940  27.370  1.00  0.00            
ATOM      5  C3  BCD     1       7.740  36.830  28.100  1.00  0.00            
ATOM      6  O3  BCD     1       8.400  37.500  29.160  1.00  0.00            
ATOM      7  C4  BCD     1       6.430  37.470  27.680  1.00  0.00            
ATOM      8  C5  BCD     1       5.710  36.720  26.530  1.00  0.00            
ATOM      9  O4  BCD     1       6.630  36.760  25.470  1.00  0.00            
ATOM     10  C6  BCD     1       4.420  37.310  26.090  1.00  0.00            
ATOM     11  O5  BCD     1       3.920  36.580  24.930  1.00  0.00            
ATOM     12  H1  BCD     1       8.470  35.910  24.920  1.00  0.00            
ATOM     13  H2  BCD     1       8.940  37.640  26.640  1.00  0.00            
ATOM     14  H3  BCD     1      10.170  36.480  28.070  1.00  0.00            
ATOM     15  H4  BCD     1       7.560  35.790  28.400  1.00  0.00            
ATOM     16  H5  BCD     1       7.730  37.640  29.830  1.00  0.00            
ATOM     17  H6  BCD     1       6.600  38.550  27.570  1.00  0.00            
ATOM     18  H7  BCD     1       5.480  35.690  26.830  1.00  0.00            
ATOM     19  H8  BCD     1       3.790  37.290  26.980  1.00  0.00            
ATOM     20  H9  BCD     1       4.610  38.360  25.810  1.00  0.00            
ATOM     21  H10 BCD     1       3.030  36.900  24.800  1.00  0.00            
ATOM     22  C7  BCD     1       8.430  30.600  25.590  1.00  0.00            
ATOM     23  O6  BCD     1       7.090  30.240  25.960  1.00  0.00            
ATOM     24  C8  BCD     1       9.100  31.310  26.760  1.00  0.00            
ATOM     25  O7  BCD     1       9.110  30.550  27.910  1.00  0.00            
ATOM     26  C9  BCD     1       8.430  32.640  27.050  1.00  0.00            
ATOM     27  O8  BCD     1       9.190  33.340  28.050  1.00  0.00            
ATOM     28  C10 BCD     1       8.300  33.510  25.820  1.00  0.00            
ATOM     29  C11 BCD     1       7.800  32.750  24.590  1.00  0.00            
ATOM     30  O9  BCD     1       8.440  31.450  24.450  1.00  0.00            
ATOM     31  C12 BCD     1       8.030  33.530  23.270  1.00  0.00            
ATOM     32  O10 BCD     1       9.330  34.030  23.040  1.00  0.00            
ATOM     33  H11 BCD     1       8.950  29.680  25.340  1.00  0.00            
ATOM     34  H12 BCD     1      10.130  31.500  26.460  1.00  0.00            
ATOM     35  H13 BCD     1       9.260  31.160  28.640  1.00  0.00            
ATOM     36  H14 BCD     1       7.480  32.420  27.560  1.00  0.00            
ATOM     37  H15 BCD     1       9.220  34.260  27.780  1.00  0.00            
ATOM     38  H16 BCD     1       9.270  33.980  25.640  1.00  0.00            
ATOM     39  H17 BCD     1       6.710  32.720  24.700  1.00  0.00            
ATOM     40  H18 BCD     1       7.850  32.870  22.420  1.00  0.00            
ATOM     41  H19 BCD     1       7.230  34.270  23.160  1.00  0.00            
ATOM     42  H20 BCD     1       9.660  33.780  22.180  1.00  0.00            
ATOM     43  C13 BCD     1       4.120  27.410  24.870  1.00  0.00            
ATOM     44  O11 BCD     1       4.010  27.070  26.260  1.00  0.00            
ATOM     45  C14 BCD     1       5.610  27.120  24.410  1.00  0.00            
ATOM     46  O12 BCD     1       5.870  25.660  24.430  1.00  0.00            
ATOM     47  C15 BCD     1       6.590  27.960  25.270  1.00  0.00            
ATOM     48  O13 BCD     1       7.940  27.640  25.030  1.00  0.00            
ATOM     49  C16 BCD     1       6.380  29.420  25.020  1.00  0.00            
ATOM     50  C17 BCD     1       4.910  29.700  25.370  1.00  0.00            
ATOM     51  O14 BCD     1       4.030  28.770  24.680  1.00  0.00            
ATOM     52  C18 BCD     1       4.500  31.110  24.960  1.00  0.00            
ATOM     53  O15 BCD     1       4.850  31.450  23.570  1.00  0.00            
ATOM     54  H21 BCD     1       3.420  26.850  24.240  1.00  0.00            
ATOM     55  H22 BCD     1       5.750  27.430  23.360  1.00  0.00            
ATOM     56  H23 BCD     1       5.420  25.280  25.180  1.00  0.00            
ATOM     57  H24 BCD     1       6.450  27.840  26.350  1.00  0.00            
ATOM     58  H25 BCD     1       8.160  26.820  25.490  1.00  0.00            
ATOM     59  H26 BCD     1       6.680  29.650  23.990  1.00  0.00            
ATOM     60  H27 BCD     1       4.700  29.620  26.440  1.00  0.00            
ATOM     61  H28 BCD     1       3.450  31.260  25.220  1.00  0.00            
ATOM     62  H29 BCD     1       4.890  31.950  25.540  1.00  0.00            
ATOM     63  H30 BCD     1       4.730  32.400  23.630  1.00  0.00            
ATOM     64  C19 BCD     1       1.260  26.720  29.020  1.00  0.00            
ATOM     65  O16 BCD     1       1.960  27.840  29.610  1.00  0.00            
ATOM     66  C20 BCD     1       2.150  25.510  28.940  1.00  0.00            
ATOM     67  O17 BCD     1       2.370  24.910  30.220  1.00  0.00            
ATOM     68  C21 BCD     1       3.350  25.820  28.060  1.00  0.00            
ATOM     69  O18 BCD     1       4.380  24.760  28.000  1.00  0.00            
ATOM     70  C22 BCD     1       2.970  26.380  26.730  1.00  0.00            
ATOM     71  C23 BCD     1       1.770  27.370  26.700  1.00  0.00            
ATOM     72  O19 BCD     1       0.780  27.060  27.700  1.00  0.00            
ATOM     73  C24 BCD     1       0.990  27.510  25.360  1.00  0.00            
ATOM     74  O20 BCD     1       0.220  26.370  25.110  1.00  0.00            
ATOM     75  H31 BCD     1       0.370  26.470  29.610  1.00  0.00            
ATOM     76  H32 BCD     1       1.570  24.800  28.330  1.00  0.00            
ATOM     77  H33 BCD     1       2.840  25.590  30.720  1.00  0.00            
ATOM     78  H34 BCD     1       3.790  26.700  28.540  1.00  0.00            
ATOM     79  H35 BCD     1       5.250  25.170  28.010  1.00  0.00            
ATOM     80  H36 BCD     1       2.720  25.590  26.010  1.00  0.00            
ATOM     81  H37 BCD     1       2.300  28.300  26.940  1.00  0.00            
ATOM     82  H38 BCD     1       0.410  28.430  25.500  1.00  0.00            
ATOM     83  H39 BCD     1       1.660  27.620  24.500  1.00  0.00            
ATOM     84  H40 BCD     1      -0.040  26.050  25.980  1.00  0.00            
ATOM     85  C25 BCD     1       1.550  30.090  33.000  1.00  0.00            
ATOM     86  O21 BCD     1       2.240  31.280  32.520  1.00  0.00            
ATOM     87  C26 BCD     1       2.430  28.880  33.080  1.00  0.00            
ATOM     88  O22 BCD     1       3.630  29.130  33.910  1.00  0.00            
ATOM     89  C27 BCD     1       2.860  28.350  31.740  1.00  0.00            
ATOM     90  O23 BCD     1       3.530  27.120  31.900  1.00  0.00            
ATOM     91  C28 BCD     1       1.620  28.070  30.980  1.00  0.00            
ATOM     92  C29 BCD     1       0.690  29.300  30.920  1.00  0.00            
ATOM     93  O24 BCD     1       0.400  29.870  32.170  1.00  0.00            
ATOM     94  C30 BCD     1      -0.640  29.000  30.340  1.00  0.00            
ATOM     95  O25 BCD     1      -1.310  27.830  31.020  1.00  0.00            
ATOM     96  H41 BCD     1       1.240  30.370  34.010  1.00  0.00            
ATOM     97  H42 BCD     1       1.880  28.090  33.590  1.00  0.00            
ATOM     98  H43 BCD     1       4.180  29.800  33.500  1.00  0.00            
ATOM     99  H44 BCD     1       3.530  29.120  31.330  1.00  0.00            
ATOM    100  H45 BCD     1       4.240  27.200  32.550  1.00  0.00            
ATOM    101  H46 BCD     1       1.170  27.150  31.380  1.00  0.00            
ATOM    102  H47 BCD     1       1.270  29.980  30.280  1.00  0.00            
ATOM    103  H48 BCD     1      -1.300  29.870  30.480  1.00  0.00            
ATOM    104  H49 BCD     1      -0.650  28.830  29.250  1.00  0.00            
ATOM    105  H50 BCD     1      -1.320  28.030  31.960  1.00  0.00            
ATOM    106  C31 BCD     1       1.910  35.440  32.740  1.00  0.00            
ATOM    107  O26 BCD     1       3.050  35.670  31.930  1.00  0.00            
ATOM    108  C32 BCD     1       2.430  34.760  34.060  1.00  0.00            
ATOM    109  O27 BCD     1       3.570  35.480  34.540  1.00  0.00            
ATOM    110  C33 BCD     1       2.690  33.280  33.780  1.00  0.00            
ATOM    111  C34 BCD     1       1.640  32.550  32.940  1.00  0.00            
ATOM    112  C35 BCD     1       1.240  33.370  31.690  1.00  0.00            
ATOM    113  O28 BCD     1       0.880  34.700  32.070  1.00  0.00            
ATOM    114  C36 BCD     1       0.260  32.750  30.700  1.00  0.00            
ATOM    115  O29 BCD     1      -1.060  32.740  31.150  1.00  0.00            
ATOM    116  O30 BCD     1       3.040  32.580  35.030  1.00  0.00            
ATOM    117  H51 BCD     1       1.390  36.360  33.010  1.00  0.00            
ATOM    118  H52 BCD     1       1.550  34.690  34.710  1.00  0.00            
ATOM    119  H53 BCD     1       4.040  34.960  35.190  1.00  0.00            
ATOM    120  H54 BCD     1       3.560  33.280  33.110  1.00  0.00            
ATOM    121  H55 BCD     1       3.820  32.070  34.780  1.00  0.00            
ATOM    122  H56 BCD     1       0.710  32.410  33.510  1.00  0.00            
ATOM    123  H57 BCD     1       2.170  33.230  31.110  1.00  0.00            
ATOM    124  H58 BCD     1       0.320  33.340  29.780  1.00  0.00            
ATOM    125  H59 BCD     1       0.580  31.790  30.290  1.00  0.00            
ATOM    126  H60 BCD     1      -1.610  32.540  30.380  1.00  0.00            
ATOM    127  C37 BCD     1       4.970  38.330  29.470  1.00  0.00            
ATOM    128  O31 BCD     1       5.560  37.230  28.810  1.00  0.00            
ATOM    129  C38 BCD     1       5.340  38.340  30.880  1.00  0.00            
ATOM    130  O32 BCD     1       6.760  38.300  31.020  1.00  0.00            
ATOM    131  C39 BCD     1       4.870  37.140  31.640  1.00  0.00            
ATOM    132  O33 BCD     1       5.230  37.180  33.010  1.00  0.00            
ATOM    133  C40 BCD     1       3.330  37.040  31.490  1.00  0.00            
ATOM    134  C41 BCD     1       2.920  37.200  30.040  1.00  0.00            
ATOM    135  O34 BCD     1       3.530  38.350  29.450  1.00  0.00            
ATOM    136  C42 BCD     1       1.380  37.270  29.940  1.00  0.00            
ATOM    137  O35 BCD     1       0.980  37.270  28.590  1.00  0.00            
ATOM    138  H61 BCD     1       5.270  39.250  28.970  1.00  0.00            
ATOM    139  H62 BCD     1       4.960  39.220  31.430  1.00  0.00            
ATOM    140  H63 BCD     1       7.020  38.550  31.910  1.00  0.00            
ATOM    141  H64 BCD     1       5.200  36.190  31.200  1.00  0.00            
ATOM    142  H65 BCD     1       4.730  36.560  33.550  1.00  0.00            
ATOM    143  H66 BCD     1       2.820  37.710  32.190  1.00  0.00            
ATOM    144  H67 BCD     1       3.290  36.420  29.360  1.00  0.00            
ATOM    145  H68 BCD     1       0.900  36.400  30.400  1.00  0.00            
ATOM    146  H69 BCD     1       0.900  38.150  30.390  1.00  0.00            
ATOM    147  H70 BCD     1       0.130  36.820  28.470  1.00  0.00            
ATOM    148  C1  AD4     2       7.940  31.310  31.200  1.00  0.00            
ATOM    149  C2  AD4     2       7.540  29.960  31.180  1.00  0.00            
ATOM    150  C3  AD4     2       6.360  29.620  30.400  1.00  0.00            
ATOM    151  C4  AD4     2       5.640  30.590  29.660  1.00  0.00            
ATOM    152  C5  AD4     2       4.440  30.290  29.100  1.00  0.00            
ATOM    153  C6  AD4     2       3.680  31.290  28.520  1.00  0.00            
ATOM    154  C7  AD4     2       2.440  30.980  27.980  1.00  0.00            
ATOM    155  C8  AD4     2       1.750  32.050  27.310  1.00  0.00            
ATOM    156  C9  AD4     2       2.310  33.330  27.150  1.00  0.00            
ATOM    157  C10 AD4     2       3.530  33.610  27.780  1.00  0.00            
ATOM    158  C11 AD4     2       4.170  32.600  28.470  1.00  0.00            
ATOM    159  C12 AD4     2       5.420  32.950  29.120  1.00  0.00            
ATOM    160  C13 AD4     2       6.090  31.930  29.760  1.00  0.00            
ATOM    161  C14 AD4     2       7.230  32.280  30.490  1.00  0.00            
ATOM    162  H1  AD4     2       8.820  31.580  31.770  1.00  0.00            
ATOM    163  H2  AD4     2       8.140  29.200  31.690  1.00  0.00            
ATOM    164  H3  AD4     2       6.100  28.570  30.300  1.00  0.00            
ATOM    165  H4  AD4     2       4.000  29.300  29.200  1.00  0.00            
ATOM    166  H5  AD4     2       2.000  29.990  28.040  1.00  0.00            
ATOM    167  H6  AD4     2       0.800  31.800  26.840  1.00  0.00            
ATOM    168  H7  AD4     2       1.820  34.050  26.500  1.00  0.00            
ATOM    169  H8  AD4     2       4.040  34.560  27.710  1.00  0.00            
ATOM    170  H9  AD4     2       5.860  33.930  28.960  1.00  0.00            
ATOM    171  H10 AD4     2       7.590  33.310  30.550  1.00  0.00            
TER
ENDMDL
MODEL        1
ATOM      1  C1  BCD     1       6.400  28.360  12.780  1.00  0.00            
ATOM      2  O1  BCD     1       7.650  27.760  13.100  1.00  0.00            
ATOM      3  C2  BCD     1       6.540  29.510  11.830  1.00  0.00            
ATOM      4  O2  BCD     1       7.430  29.310  10.730  1.00  0.00            
ATOM      5  C3  BCD     1       6.950  30.840  12.540  1.00  0.00            
ATOM      6  O3  BCD     1       6.770  32.010  11.680  1.00  0.00            
ATOM      7  C4  BCD     1       6.420  31.050  13.930  1.00  0.00            
ATOM      8  C5  BCD     1       6.580  29.730  14.780  1.00  0.00            
ATOM      9  O4  BCD     1       5.820  28.700  14.130  1.00  0.00            
ATOM     10  C6  BCD     1       6.040  29.850  16.180  1.00  0.00            
ATOM     11  O5  BCD     1       4.570  29.980  16.160  1.00  0.00            
ATOM     12  H1  BCD     1       5.780  27.550  12.370  1.00  0.00            
ATOM     13  H2  BCD     1       5.600  29.720  11.300  1.00  0.00            
ATOM     14  H3  BCD     1       7.600  30.160  10.320  1.00  0.00            
ATOM     15  H4  BCD     1       8.040  30.770  12.720  1.00  0.00            
ATOM     16  H5  BCD     1       7.300  32.740  11.990  1.00  0.00            
ATOM     17  H6  BCD     1       5.380  31.340  13.740  1.00  0.00            
ATOM     18  H7  BCD     1       7.620  29.440  14.980  1.00  0.00            
ATOM     19  H8  BCD     1       6.420  29.020  16.800  1.00  0.00            
ATOM     20  H9  BCD     1       6.470  30.710  16.710  1.00  0.00            
ATOM     21  H10 BCD     1       4.290  29.320  15.520  1.00  0.00            
ATOM     22  C7  BCD     1       9.650  24.190  13.190  1.00  0.00            
ATOM     23  O6  BCD     1      10.770  24.920  13.630  1.00  0.00            
ATOM     24  C8  BCD     1       9.240  24.610  11.800  1.00  0.00            
ATOM     25  O7  BCD     1      10.150  24.210  10.770  1.00  0.00            
ATOM     26  C9  BCD     1       8.810  26.060  11.840  1.00  0.00            
ATOM     27  O8  BCD     1       8.240  26.560  10.550  1.00  0.00            
ATOM     28  C10 BCD     1       7.780  26.320  12.960  1.00  0.00            
ATOM     29  C11 BCD     1       8.160  25.710  14.290  1.00  0.00            
ATOM     30  O9  BCD     1       8.610  24.370  14.210  1.00  0.00            
ATOM     31  C12 BCD     1       7.150  25.780  15.430  1.00  0.00            
ATOM     32  O10 BCD     1       5.940  25.030  15.150  1.00  0.00            
ATOM     33  H11 BCD     1       9.740  23.100  13.230  1.00  0.00            
ATOM     34  H12 BCD     1       8.260  24.150  11.590  1.00  0.00            
ATOM     35  H13 BCD     1      10.970  24.690  10.910  1.00  0.00            
ATOM     36  H14 BCD     1       9.650  26.660  12.230  1.00  0.00            
ATOM     37  H15 BCD     1       7.800  27.420  10.630  1.00  0.00            
ATOM     38  H16 BCD     1       6.870  25.780  12.680  1.00  0.00            
ATOM     39  H17 BCD     1       9.020  26.320  14.600  1.00  0.00            
ATOM     40  H18 BCD     1       7.570  25.460  16.390  1.00  0.00            
ATOM     41  H19 BCD     1       6.760  26.800  15.560  1.00  0.00            
ATOM     42  H20 BCD     1       5.860  24.470  15.930  1.00  0.00            
ATOM     43  C13 BCD     1      14.670  24.850  14.510  1.00  0.00            
ATOM     44  O11 BCD     1      14.450  26.140  15.200  1.00  0.00            
ATOM     45  C14 BCD     1      14.450  25.010  12.960  1.00  0.00            
ATOM     46  O12 BCD     1      15.210  26.110  12.390  1.00  0.00            
ATOM     47  C15 BCD     1      12.960  25.300  12.680  1.00  0.00            
ATOM     48  O13 BCD     1      12.500  25.550  11.340  1.00  0.00            
ATOM     49  C16 BCD     1      12.040  24.340  13.420  1.00  0.00            
ATOM     50  C17 BCD     1      12.530  24.010  14.870  1.00  0.00            
ATOM     51  O14 BCD     1      13.950  23.790  14.980  1.00  0.00            
ATOM     52  C18 BCD     1      11.810  22.850  15.480  1.00  0.00            
ATOM     53  O15 BCD     1      11.800  21.730  14.590  1.00  0.00            
ATOM     54  H21 BCD     1      15.720  24.560  14.660  1.00  0.00            
ATOM     55  H22 BCD     1      14.730  24.060  12.480  1.00  0.00            
ATOM     56  H23 BCD     1      15.350  25.940  11.460  1.00  0.00            
ATOM     57  H24 BCD     1      12.800  26.260  13.180  1.00  0.00            
ATOM     58  H25 BCD     1      12.650  26.430  11.000  1.00  0.00            
ATOM     59  H26 BCD     1      11.950  23.450  12.780  1.00  0.00            
ATOM     60  H27 BCD     1      12.300  24.880  15.490  1.00  0.00            
ATOM     61  H28 BCD     1      12.330  22.570  16.400  1.00  0.00            
ATOM     62  H29 BCD     1      10.790  23.160  15.740  1.00  0.00            
ATOM     63  H30 BCD     1      12.680  21.700  14.200  1.00  0.00            
ATOM     64  C19 BCD     1      16.460  28.790  17.710  1.00  0.00            
ATOM     65  O16 BCD     1      15.600  29.950  17.530  1.00  0.00            
ATOM     66  C20 BCD     1      17.220  28.450  16.390  1.00  0.00            
ATOM     67  O17 BCD     1      17.850  29.630  15.870  1.00  0.00            
ATOM     68  C21 BCD     1      16.240  27.740  15.450  1.00  0.00            
ATOM     69  O18 BCD     1      16.990  27.210  14.320  1.00  0.00            
ATOM     70  C22 BCD     1      15.460  26.520  16.140  1.00  0.00            
ATOM     71  C23 BCD     1      14.790  27.050  17.380  1.00  0.00            
ATOM     72  O19 BCD     1      15.750  27.700  18.250  1.00  0.00            
ATOM     73  C24 BCD     1      14.260  25.900  18.210  1.00  0.00            
ATOM     74  O20 BCD     1      13.750  26.490  19.380  1.00  0.00            
ATOM     75  H31 BCD     1      17.150  29.000  18.530  1.00  0.00            
ATOM     76  H32 BCD     1      18.090  27.790  16.550  1.00  0.00            
ATOM     77  H33 BCD     1      17.120  30.250  15.770  1.00  0.00            
ATOM     78  H34 BCD     1      15.490  28.470  15.130  1.00  0.00            
ATOM     79  H35 BCD     1      16.400  26.830  13.660  1.00  0.00            
ATOM     80  H36 BCD     1      16.090  25.650  16.360  1.00  0.00            
ATOM     81  H37 BCD     1      13.970  27.690  17.050  1.00  0.00            
ATOM     82  H38 BCD     1      13.430  25.480  17.630  1.00  0.00            
ATOM     83  H39 BCD     1      14.910  25.040  18.430  1.00  0.00            
ATOM     84  H40 BCD     1      13.030  25.950  19.710  1.00  0.00            
ATOM     85  C25 BCD     1      14.230  33.290  19.620  1.00  0.00            
ATOM     86  O21 BCD     1      13.590  33.770  18.500  1.00  0.00            
ATOM     87  C26 BCD     1      15.700  33.290  19.310  1.00  0.00            
ATOM     88  O22 BCD     1      16.210  34.550  18.970  1.00  0.00            
ATOM     89  C27 BCD     1      16.150  32.200  18.300  1.00  0.00            
ATOM     90  O23 BCD     1      17.560  32.150  18.010  1.00  0.00            
ATOM     91  C28 BCD     1      15.520  30.840  18.630  1.00  0.00            
ATOM     92  C29 BCD     1      13.990  31.050  18.880  1.00  0.00            
ATOM     93  O24 BCD     1      13.910  31.980  19.950  1.00  0.00            
ATOM     94  C30 BCD     1      13.340  29.730  19.350  1.00  0.00            
ATOM     95  O25 BCD     1      14.080  29.140  20.470  1.00  0.00            
ATOM     96  H41 BCD     1      14.020  33.920  20.490  1.00  0.00            
ATOM     97  H42 BCD     1      16.170  32.930  20.230  1.00  0.00            
ATOM     98  H43 BCD     1      16.110  34.950  19.840  1.00  0.00            
ATOM     99  H44 BCD     1      15.630  32.460  17.360  1.00  0.00            
ATOM    100  H45 BCD     1      17.640  32.070  17.060  1.00  0.00            
ATOM    101  H46 BCD     1      16.060  30.430  19.500  1.00  0.00            
ATOM    102  H47 BCD     1      13.480  31.450  17.990  1.00  0.00            
ATOM    103  H48 BCD     1      12.310  29.940  19.690  1.00  0.00            
ATOM    104  H49 BCD     1      13.270  29.050  18.500  1.00  0.00            
ATOM    105  H50 BCD     1      14.590  28.410  20.100  1.00  0.00            
ATOM    106  C31 BCD     1      10.000  35.770  17.840  1.00  0.00            
ATOM    107  O26 BCD     1       9.580  34.760  17.000  1.00  0.00            
ATOM    108  C32 BCD     1      11.280  36.510  17.400  1.00  0.00            
ATOM    109  O27 BCD     1      11.100  36.970  16.030  1.00  0.00            
ATOM    110  C33 BCD     1      12.460  35.520  17.420  1.00  0.00            
ATOM    111  C34 BCD     1      12.660  34.850  18.760  1.00  0.00            
ATOM    112  C35 BCD     1      11.280  34.260  19.140  1.00  0.00            
ATOM    113  O28 BCD     1      10.210  35.230  19.080  1.00  0.00            
ATOM    114  C36 BCD     1      11.230  33.710  20.550  1.00  0.00            
ATOM    115  O29 BCD     1      11.680  34.600  21.500  1.00  0.00            
ATOM    116  O30 BCD     1      13.640  36.260  17.060  1.00  0.00            
ATOM    117  H51 BCD     1       9.280  36.590  17.850  1.00  0.00            
ATOM    118  H52 BCD     1      11.420  37.390  18.040  1.00  0.00            
ATOM    119  H53 BCD     1      11.700  37.690  15.810  1.00  0.00            
ATOM    120  H54 BCD     1      12.360  34.740  16.660  1.00  0.00            
ATOM    121  H55 BCD     1      14.180  35.650  16.550  1.00  0.00            
ATOM    122  H56 BCD     1      13.100  35.600  19.430  1.00  0.00            
ATOM    123  H57 BCD     1      10.970  33.480  18.430  1.00  0.00            
ATOM    124  H58 BCD     1      10.230  33.320  20.820  1.00  0.00            
ATOM    125  H59 BCD     1      11.840  32.790  20.500  1.00  0.00            
ATOM    126  H60 BCD     1      11.980  34.090  22.260  1.00  0.00            
ATOM    127  C37 BCD     1       6.540  33.300  14.660  1.00  0.00            
ATOM    128  O31 BCD     1       7.130  32.070  14.600  1.00  0.00            
ATOM    129  C38 BCD     1       7.420  34.460  14.090  1.00  0.00            
ATOM    130  O32 BCD     1       7.770  34.190  12.710  1.00  0.00            
ATOM    131  C39 BCD     1       8.610  34.830  14.960  1.00  0.00            
ATOM    132  O33 BCD     1       9.090  36.140  14.490  1.00  0.00            
ATOM    133  C40 BCD     1       8.280  34.860  16.460  1.00  0.00            
ATOM    134  C41 BCD     1       7.380  33.720  16.880  1.00  0.00            
ATOM    135  O34 BCD     1       6.220  33.660  15.990  1.00  0.00            
ATOM    136  C42 BCD     1       6.960  33.830  18.330  1.00  0.00            
ATOM    137  O35 BCD     1       5.960  32.840  18.680  1.00  0.00            
ATOM    138  H61 BCD     1       5.690  33.380  13.970  1.00  0.00            
ATOM    139  H62 BCD     1       6.720  35.290  13.990  1.00  0.00            
ATOM    140  H63 BCD     1       8.430  34.870  12.540  1.00  0.00            
ATOM    141  H64 BCD     1       9.330  34.050  14.670  1.00  0.00            
ATOM    142  H65 BCD     1       9.960  36.340  14.850  1.00  0.00            
ATOM    143  H66 BCD     1       7.880  35.840  16.750  1.00  0.00            
ATOM    144  H67 BCD     1       7.990  32.820  16.740  1.00  0.00            
ATOM    145  H68 BCD     1       7.850  33.700  18.960  1.00  0.00            
ATOM    146  H69 BCD     1       6.620  34.850  18.510  1.00  0.00            
ATOM    147  H70 BCD     1       5.370  32.700  17.940  1.00  0.00            
ATOM    148  C1  AD4     2      13.880  31.860  13.740  1.00  0.00            
ATOM    149  C2  AD4     2      14.110  30.530  13.330  1.00  0.00            
ATOM    150  C3  AD4     2      13.470  29.510  14.020  1.00  0.00            
ATOM    151  C4  AD4     2      12.610  29.760  15.070  1.00  0.00            
ATOM    152  C5  AD4     2      12.010  28.650  15.580  1.00  0.00            
ATOM    153  C6  AD4     2      11.140  28.880  16.660  1.00  0.00            
ATOM    154  C7  AD4     2      10.410  27.790  17.200  1.00  0.00            
ATOM    155  C8  AD4     2       9.290  28.040  18.070  1.00  0.00            
ATOM    156  C9  AD4     2       8.880  29.330  18.320  1.00  0.00            
ATOM    157  C10 AD4     2       9.690  30.410  17.930  1.00  0.00            
ATOM    158  C11 AD4     2      10.790  30.180  17.090  1.00  0.00            
ATOM    159  C12 AD4     2      11.300  31.300  16.410  1.00  0.00            
ATOM    160  C13 AD4     2      12.340  31.080  15.450  1.00  0.00            
ATOM    161  C14 AD4     2      12.950  32.120  14.760  1.00  0.00            
ATOM    162  H1  AD4     2      14.250  32.640  13.080  1.00  0.00            
ATOM    163  H2  AD4     2      14.880  30.420  12.560  1.00  0.00            
ATOM    164  H3  AD4     2      13.570  28.490  13.650  1.00  0.00            
ATOM    165  H4  AD4     2      12.380  27.660  15.330  1.00  0.00            
ATOM    166  H5  AD4     2      10.640  26.770  16.920  1.00  0.00            
ATOM    167  H6  AD4     2       8.720  27.170  18.390  1.00  0.00            
ATOM    168  H7  AD4     2       7.980  29.520  18.880  1.00  0.00            
ATOM    169  H8  AD4     2       9.330  31.420  18.070  1.00  0.00            
ATOM    170  H9  AD4     2      11.000  32.320  16.600  1.00  0.00            
ATOM    171  H10 AD4     2      12.780  33.170  15.010  1.00  0.00            
TER
ENDMDL
MODEL        1
ATOM      1  C1  BCD     1      15.890  31.470   8.870  1.00  0.00            
ATOM      2  O1  BCD     1      16.250  32.820   8.910  1.00  0.00            
ATOM      3  C2  BCD     1      14.550  31.350   9.620  1.00  0.00            
ATOM      4  O2  BCD     1      13.620  32.270   8.980  1.00  0.00            
ATOM      5  C3  BCD     1      14.750  31.820  11.050  1.00  0.00            
ATOM      6  O3  BCD     1      13.570  31.770  11.790  1.00  0.00            
ATOM      7  C4  BCD     1      15.830  31.020  11.790  1.00  0.00            
ATOM      8  C5  BCD     1      17.060  31.020  10.960  1.00  0.00            
ATOM      9  O4  BCD     1      16.780  30.630   9.620  1.00  0.00            
ATOM     10  C6  BCD     1      18.180  30.120  11.450  1.00  0.00            
ATOM     11  O5  BCD     1      19.270  30.230  10.540  1.00  0.00            
ATOM     12  H1  BCD     1      15.860  31.100   7.840  1.00  0.00            
ATOM     13  H2  BCD     1      14.190  30.320   9.540  1.00  0.00            
ATOM     14  H3  BCD     1      12.790  32.330   9.450  1.00  0.00            
ATOM     15  H4  BCD     1      15.040  32.870  10.970  1.00  0.00            
ATOM     16  H5  BCD     1      13.260  32.650  12.000  1.00  0.00            
ATOM     17  H6  BCD     1      15.510  29.990  11.930  1.00  0.00            
ATOM     18  H7  BCD     1      17.440  32.050  10.960  1.00  0.00            
ATOM     19  H8  BCD     1      18.450  30.580  12.410  1.00  0.00            
ATOM     20  H9  BCD     1      17.790  29.110  11.630  1.00  0.00            
ATOM     21  H10 BCD     1      18.990  29.750   9.750  1.00  0.00            
ATOM     22  C7  BCD     1      17.640  35.890   6.370  1.00  0.00            
ATOM     23  O6  BCD     1      17.210  36.730   7.440  1.00  0.00            
ATOM     24  C8  BCD     1      16.550  34.980   5.860  1.00  0.00            
ATOM     25  O7  BCD     1      15.610  35.730   5.060  1.00  0.00            
ATOM     26  C9  BCD     1      15.850  34.170   6.970  1.00  0.00            
ATOM     27  O8  BCD     1      14.740  33.390   6.530  1.00  0.00            
ATOM     28  C10 BCD     1      16.910  33.380   7.790  1.00  0.00            
ATOM     29  C11 BCD     1      18.090  34.270   8.160  1.00  0.00            
ATOM     30  O9  BCD     1      18.600  35.050   6.960  1.00  0.00            
ATOM     31  C12 BCD     1      19.340  33.360   8.570  1.00  0.00            
ATOM     32  O10 BCD     1      19.690  32.470   7.490  1.00  0.00            
ATOM     33  H11 BCD     1      18.060  36.460   5.540  1.00  0.00            
ATOM     34  H12 BCD     1      16.870  34.280   5.080  1.00  0.00            
ATOM     35  H13 BCD     1      15.150  35.010   4.620  1.00  0.00            
ATOM     36  H14 BCD     1      15.540  34.900   7.730  1.00  0.00            
ATOM     37  H15 BCD     1      14.340  33.080   7.350  1.00  0.00            
ATOM     38  H16 BCD     1      17.360  32.580   7.190  1.00  0.00            
ATOM     39  H17 BCD     1      17.740  34.910   8.980  1.00  0.00            
ATOM     40  H18 BCD     1      20.160  33.950   8.990  1.00  0.00            
ATOM     41  H19 BCD     1      18.960  32.650   9.300  1.00  0.00            
ATOM     42  H20 BCD     1      20.290  32.990   6.950  1.00  0.00            
ATOM     43  C13 BCD     1      15.930  40.610   8.220  1.00  0.00            
ATOM     44  O11 BCD     1      16.110  40.450   9.620  1.00  0.00            
ATOM     45  C14 BCD     1      14.870  39.640   7.680  1.00  0.00            
ATOM     46  O12 BCD     1      13.590  39.830   8.310  1.00  0.00            
ATOM     47  C15 BCD     1      15.340  38.150   7.770  1.00  0.00            
ATOM     48  O13 BCD     1      14.280  37.340   7.160  1.00  0.00            
ATOM     49  C16 BCD     1      16.680  37.970   7.100  1.00  0.00            
ATOM     50  C17 BCD     1      17.690  39.070   7.460  1.00  0.00            
ATOM     51  O14 BCD     1      17.080  40.380   7.420  1.00  0.00            
ATOM     52  C18 BCD     1      18.970  39.020   6.670  1.00  0.00            
ATOM     53  O15 BCD     1      18.830  39.530   5.360  1.00  0.00            
ATOM     54  H21 BCD     1      15.640  41.640   8.000  1.00  0.00            
ATOM     55  H22 BCD     1      14.730  39.960   6.640  1.00  0.00            
ATOM     56  H23 BCD     1      12.970  39.200   7.920  1.00  0.00            
ATOM     57  H24 BCD     1      15.470  37.880   8.820  1.00  0.00            
ATOM     58  H25 BCD     1      14.430  37.210   6.220  1.00  0.00            
ATOM     59  H26 BCD     1      16.550  38.040   6.010  1.00  0.00            
ATOM     60  H27 BCD     1      17.790  38.910   8.540  1.00  0.00            
ATOM     61  H28 BCD     1      19.660  39.680   7.210  1.00  0.00            
ATOM     62  H29 BCD     1      19.370  38.000   6.590  1.00  0.00            
ATOM     63  H30 BCD     1      18.890  40.490   5.390  1.00  0.00            
ATOM     64  C19 BCD     1      16.120  42.890  12.900  1.00  0.00            
ATOM     65  O16 BCD     1      15.960  41.680  13.730  1.00  0.00            
ATOM     66  C20 BCD     1      14.830  42.960  12.050  1.00  0.00            
ATOM     67  O17 BCD     1      13.700  43.200  12.870  1.00  0.00            
ATOM     68  C21 BCD     1      14.780  41.800  11.090  1.00  0.00            
ATOM     69  O18 BCD     1      13.720  42.000  10.180  1.00  0.00            
ATOM     70  C22 BCD     1      16.110  41.720  10.280  1.00  0.00            
ATOM     71  C23 BCD     1      17.320  41.660  11.220  1.00  0.00            
ATOM     72  O19 BCD     1      17.270  42.760  12.100  1.00  0.00            
ATOM     73  C24 BCD     1      18.590  41.870  10.390  1.00  0.00            
ATOM     74  O20 BCD     1      19.820  41.850  11.140  1.00  0.00            
ATOM     75  H31 BCD     1      16.320  43.790  13.480  1.00  0.00            
ATOM     76  H32 BCD     1      14.960  43.860  11.440  1.00  0.00            
ATOM     77  H33 BCD     1      13.910  42.860  13.740  1.00  0.00            
ATOM     78  H34 BCD     1      14.670  40.850  11.630  1.00  0.00            
ATOM     79  H35 BCD     1      13.580  41.200   9.670  1.00  0.00            
ATOM     80  H36 BCD     1      16.190  42.610   9.640  1.00  0.00            
ATOM     81  H37 BCD     1      17.290  40.650  11.640  1.00  0.00            
ATOM     82  H38 BCD     1      18.730  41.080   9.640  1.00  0.00            
ATOM     83  H39 BCD     1      18.430  42.810   9.850  1.00  0.00            
ATOM     84  H40 BCD     1      20.570  41.980  10.560  1.00  0.00            
ATOM     85  C25 BCD     1      16.400  39.850  17.330  1.00  0.00            
ATOM     86  O21 BCD     1      15.960  38.650  16.670  1.00  0.00            
ATOM     87  C26 BCD     1      15.310  40.940  17.240  1.00  0.00            
ATOM     88  O22 BCD     1      14.090  40.630  17.850  1.00  0.00            
ATOM     89  C27 BCD     1      15.080  41.240  15.740  1.00  0.00            
ATOM     90  O23 BCD     1      14.000  42.230  15.550  1.00  0.00            
ATOM     91  C28 BCD     1      16.300  41.750  15.070  1.00  0.00            
ATOM     92  C29 BCD     1      17.460  40.740  15.250  1.00  0.00            
ATOM     93  O24 BCD     1      17.480  40.400  16.670  1.00  0.00            
ATOM     94  C30 BCD     1      18.750  41.260  14.770  1.00  0.00            
ATOM     95  O25 BCD     1      19.880  40.420  15.080  1.00  0.00            
ATOM     96  H41 BCD     1      16.640  39.480  18.330  1.00  0.00            
ATOM     97  H42 BCD     1      15.680  41.900  17.630  1.00  0.00            
ATOM     98  H43 BCD     1      13.920  39.700  17.660  1.00  0.00            
ATOM     99  H44 BCD     1      14.870  40.240  15.330  1.00  0.00            
ATOM    100  H45 BCD     1      13.120  41.840  15.620  1.00  0.00            
ATOM    101  H46 BCD     1      16.590  42.750  15.410  1.00  0.00            
ATOM    102  H47 BCD     1      17.140  39.850  14.680  1.00  0.00            
ATOM    103  H48 BCD     1      18.690  41.370  13.680  1.00  0.00            
ATOM    104  H49 BCD     1      18.910  42.220  15.280  1.00  0.00            
ATOM    105  H50 BCD     1      20.040  39.870  14.310  1.00  0.00            
ATOM    106  C31 BCD     1      15.030  34.730  17.620  1.00  0.00            
ATOM    107  O26 BCD     1      15.280  34.240  16.330  1.00  0.00            
ATOM    108  C32 BCD     1      13.860  35.730  17.650  1.00  0.00            
ATOM    109  O27 BCD     1      12.750  35.040  17.050  1.00  0.00            
ATOM    110  C33 BCD     1      14.330  37.030  16.860  1.00  0.00            
ATOM    111  C34 BCD     1      15.600  37.570  17.460  1.00  0.00            
ATOM    112  C35 BCD     1      16.660  36.510  17.400  1.00  0.00            
ATOM    113  O28 BCD     1      16.250  35.310  18.110  1.00  0.00            
ATOM    114  C36 BCD     1      18.040  37.040  17.920  1.00  0.00            
ATOM    115  O29 BCD     1      17.920  37.080  19.310  1.00  0.00            
ATOM    116  O30 BCD     1      13.360  38.010  16.960  1.00  0.00            
ATOM    117  H51 BCD     1      14.820  33.810  18.190  1.00  0.00            
ATOM    118  H52 BCD     1      13.630  36.090  18.660  1.00  0.00            
ATOM    119  H53 BCD     1      13.140  34.220  16.750  1.00  0.00            
ATOM    120  H54 BCD     1      14.520  36.890  15.790  1.00  0.00            
ATOM    121  H55 BCD     1      12.490  37.690  16.730  1.00  0.00            
ATOM    122  H56 BCD     1      15.440  37.830  18.520  1.00  0.00            
ATOM    123  H57 BCD     1      16.820  36.230  16.350  1.00  0.00            
ATOM    124  H58 BCD     1      18.830  36.370  17.540  1.00  0.00            
ATOM    125  H59 BCD     1      18.320  38.030  17.540  1.00  0.00            
ATOM    126  H60 BCD     1      18.830  36.960  19.610  1.00  0.00            
ATOM    127  C37 BCD     1      16.140  30.930  14.200  1.00  0.00            
ATOM    128  O31 BCD     1      16.040  31.740  12.970  1.00  0.00            
ATOM    129  C38 BCD     1      14.780  30.800  14.930  1.00  0.00            
ATOM    130  O32 BCD     1      13.780  30.190  14.070  1.00  0.00            
ATOM    131  C39 BCD     1      14.360  32.220  15.300  1.00  0.00            
ATOM    132  O33 BCD     1      13.160  32.290  16.000  1.00  0.00            
ATOM    133  C40 BCD     1      15.530  32.860  16.180  1.00  0.00            
ATOM    134  C41 BCD     1      16.900  32.760  15.550  1.00  0.00            
ATOM    135  O34 BCD     1      17.120  31.430  15.040  1.00  0.00            
ATOM    136  C42 BCD     1      18.070  33.050  16.440  1.00  0.00            
ATOM    137  O35 BCD     1      18.160  32.180  17.580  1.00  0.00            
ATOM    138  H61 BCD     1      16.430  29.900  13.990  1.00  0.00            
ATOM    139  H62 BCD     1      14.910  30.250  15.870  1.00  0.00            
ATOM    140  H63 BCD     1      13.470  30.860  13.450  1.00  0.00            
ATOM    141  H64 BCD     1      14.250  32.810  14.380  1.00  0.00            
ATOM    142  H65 BCD     1      12.410  32.170  15.410  1.00  0.00            
ATOM    143  H66 BCD     1      15.390  32.270  17.090  1.00  0.00            
ATOM    144  H67 BCD     1      16.890  33.390  14.660  1.00  0.00            
ATOM    145  H68 BCD     1      18.970  32.910  15.810  1.00  0.00            
ATOM    146  H69 BCD     1      17.980  34.120  16.650  1.00  0.00            
ATOM    147  H70 BCD     1      18.040  31.270  17.280  1.00  0.00            
ATOM    148  C1  AD4     2      13.270  37.910  11.470  1.00  0.00            
ATOM    149  C2  AD4     2      13.480  36.950  10.440  1.00  0.00            
ATOM    150  C3  AD4     2      14.420  35.940  10.600  1.00  0.00            
ATOM    151  C4  AD4     2      15.380  36.020  11.560  1.00  0.00            
ATOM    152  C5  AD4     2      16.490  35.170  11.510  1.00  0.00            
ATOM    153  C6  AD4     2      17.470  35.310  12.490  1.00  0.00            
ATOM    154  C7  AD4     2      18.520  34.400  12.660  1.00  0.00            
ATOM    155  C8  AD4     2      19.490  34.540  13.640  1.00  0.00            
ATOM    156  C9  AD4     2      19.430  35.650  14.460  1.00  0.00            
ATOM    157  C10 AD4     2      18.400  36.580  14.340  1.00  0.00            
ATOM    158  C11 AD4     2      17.400  36.400  13.450  1.00  0.00            
ATOM    159  C12 AD4     2      16.400  37.270  13.390  1.00  0.00            
ATOM    160  C13 AD4     2      15.360  37.080  12.460  1.00  0.00            
ATOM    161  C14 AD4     2      14.320  38.040  12.380  1.00  0.00            
ATOM    162  H1  AD4     2      12.470  38.640  11.430  1.00  0.00            
ATOM    163  H2  AD4     2      12.780  36.870   9.610  1.00  0.00            
ATOM    164  H3  AD4     2      14.490  35.200   9.800  1.00  0.00            
ATOM    165  H4  AD4     2      16.590  34.430  10.730  1.00  0.00            
ATOM    166  H5  AD4     2      18.620  33.500  12.050  1.00  0.00            
ATOM    167  H6  AD4     2      20.340  33.860  13.670  1.00  0.00            
ATOM    168  H7  AD4     2      20.270  35.790  15.140  1.00  0.00            
ATOM    169  H8  AD4     2      18.530  37.570  14.760  1.00  0.00            
ATOM    170  H9  AD4     2      16.270  38.090  14.090  1.00  0.00            
ATOM    171  H10 AD4     2      14.280  38.790  13.160  1.00  0.00            
TER
ENDMDL
MODEL        1
ATOM      1  C1  BCD     1       6.710  31.790   7.640  1.00  0.00            
ATOM      2  O1  BCD     1       7.640  32.740   7.150  1.00  0.00            
ATOM      3  C2  BCD     1       6.910  31.600   9.150  1.00  0.00            
ATOM      4  O2  BCD     1       6.680  32.900   9.850  1.00  0.00            
ATOM      5  C3  BCD     1       8.270  30.970   9.450  1.00  0.00            
ATOM      6  O3  BCD     1       8.360  30.490  10.840  1.00  0.00            
ATOM      7  C4  BCD     1       8.480  29.730   8.620  1.00  0.00            
ATOM      8  C5  BCD     1       8.080  29.880   7.180  1.00  0.00            
ATOM      9  O4  BCD     1       6.810  30.440   7.070  1.00  0.00            
ATOM     10  C6  BCD     1       8.030  28.610   6.330  1.00  0.00            
ATOM     11  O5  BCD     1       7.030  27.760   6.880  1.00  0.00            
ATOM     12  H1  BCD     1       5.680  31.960   7.320  1.00  0.00            
ATOM     13  H2  BCD     1       6.130  30.890   9.440  1.00  0.00            
ATOM     14  H3  BCD     1       6.910  32.800  10.780  1.00  0.00            
ATOM     15  H4  BCD     1       9.120  31.650   9.290  1.00  0.00            
ATOM     16  H5  BCD     1       8.280  31.270  11.390  1.00  0.00            
ATOM     17  H6  BCD     1       8.010  28.810   9.000  1.00  0.00            
ATOM     18  H7  BCD     1       8.870  30.500   6.740  1.00  0.00            
ATOM     19  H8  BCD     1       7.810  28.870   5.290  1.00  0.00            
ATOM     20  H9  BCD     1       8.970  28.050   6.350  1.00  0.00            
ATOM     21  H10 BCD     1       6.340  28.370   7.170  1.00  0.00            
ATOM     22  C7  BCD     1       7.520  35.930   4.580  1.00  0.00            
ATOM     23  O6  BCD     1       8.860  36.360   4.650  1.00  0.00            
ATOM     24  C8  BCD     1       6.850  36.110   5.910  1.00  0.00            
ATOM     25  O7  BCD     1       7.030  37.420   6.450  1.00  0.00            
ATOM     26  C9  BCD     1       7.240  35.050   6.870  1.00  0.00            
ATOM     27  O8  BCD     1       6.320  35.030   8.000  1.00  0.00            
ATOM     28  C10 BCD     1       7.190  33.680   6.230  1.00  0.00            
ATOM     29  C11 BCD     1       7.960  33.660   4.940  1.00  0.00            
ATOM     30  O9  BCD     1       7.370  34.630   4.090  1.00  0.00            
ATOM     31  C12 BCD     1       7.840  32.310   4.350  1.00  0.00            
ATOM     32  O10 BCD     1       8.590  32.220   3.100  1.00  0.00            
ATOM     33  H11 BCD     1       6.970  36.550   3.860  1.00  0.00            
ATOM     34  H12 BCD     1       5.790  35.980   5.640  1.00  0.00            
ATOM     35  H13 BCD     1       6.720  37.330   7.360  1.00  0.00            
ATOM     36  H14 BCD     1       8.250  35.280   7.250  1.00  0.00            
ATOM     37  H15 BCD     1       6.550  34.390   8.670  1.00  0.00            
ATOM     38  H16 BCD     1       6.130  33.470   6.050  1.00  0.00            
ATOM     39  H17 BCD     1       9.020  33.900   5.130  1.00  0.00            
ATOM     40  H18 BCD     1       8.330  31.590   5.010  1.00  0.00            
ATOM     41  H19 BCD     1       6.780  32.080   4.190  1.00  0.00            
ATOM     42  H20 BCD     1       8.380  32.930   2.490  1.00  0.00            
ATOM     43  C13 BCD     1      11.170  38.710   2.150  1.00  0.00            
ATOM     44  O11 BCD     1      12.260  38.610   3.050  1.00  0.00            
ATOM     45  C14 BCD     1      10.040  39.390   2.930  1.00  0.00            
ATOM     46  O12 BCD     1      10.410  40.680   3.430  1.00  0.00            
ATOM     47  C15 BCD     1       9.680  38.430   4.050  1.00  0.00            
ATOM     48  O13 BCD     1       8.500  38.970   4.670  1.00  0.00            
ATOM     49  C16 BCD     1       9.330  37.110   3.540  1.00  0.00            
ATOM     50  C17 BCD     1      10.520  36.430   2.870  1.00  0.00            
ATOM     51  O14 BCD     1      10.860  37.350   1.770  1.00  0.00            
ATOM     52  C18 BCD     1      10.190  34.970   2.440  1.00  0.00            
ATOM     53  O15 BCD     1       9.040  34.800   1.600  1.00  0.00            
ATOM     54  H21 BCD     1      11.400  39.200   1.200  1.00  0.00            
ATOM     55  H22 BCD     1       9.190  39.520   2.250  1.00  0.00            
ATOM     56  H23 BCD     1      10.810  40.460   4.280  1.00  0.00            
ATOM     57  H24 BCD     1      10.450  38.360   4.820  1.00  0.00            
ATOM     58  H25 BCD     1       8.170  38.290   5.270  1.00  0.00            
ATOM     59  H26 BCD     1       8.540  37.160   2.780  1.00  0.00            
ATOM     60  H27 BCD     1      11.340  36.390   3.600  1.00  0.00            
ATOM     61  H28 BCD     1      11.050  34.610   1.870  1.00  0.00            
ATOM     62  H29 BCD     1      10.110  34.310   3.310  1.00  0.00            
ATOM     63  H30 BCD     1       8.290  34.890   2.190  1.00  0.00            
ATOM     64  C19 BCD     1      16.170  37.510   2.780  1.00  0.00            
ATOM     65  O16 BCD     1      15.890  36.400   3.640  1.00  0.00            
ATOM     66  C20 BCD     1      15.830  38.830   3.480  1.00  0.00            
ATOM     67  O17 BCD     1      16.680  38.970   4.570  1.00  0.00            
ATOM     68  C21 BCD     1      14.410  38.860   3.870  1.00  0.00            
ATOM     69  O18 BCD     1      13.970  40.050   4.560  1.00  0.00            
ATOM     70  C22 BCD     1      13.580  38.780   2.580  1.00  0.00            
ATOM     71  C23 BCD     1      13.980  37.650   1.630  1.00  0.00            
ATOM     72  O19 BCD     1      15.350  37.320   1.600  1.00  0.00            
ATOM     73  C24 BCD     1      13.540  37.750   0.130  1.00  0.00            
ATOM     74  O20 BCD     1      13.890  39.050  -0.360  1.00  0.00            
ATOM     75  H31 BCD     1      17.250  37.520   2.600  1.00  0.00            
ATOM     76  H32 BCD     1      15.890  39.590   2.700  1.00  0.00            
ATOM     77  H33 BCD     1      16.320  38.350   5.210  1.00  0.00            
ATOM     78  H34 BCD     1      14.210  38.040   4.560  1.00  0.00            
ATOM     79  H35 BCD     1      13.030  40.040   4.780  1.00  0.00            
ATOM     80  H36 BCD     1      13.730  39.760   2.100  1.00  0.00            
ATOM     81  H37 BCD     1      13.430  36.760   1.970  1.00  0.00            
ATOM     82  H38 BCD     1      14.170  37.100  -0.490  1.00  0.00            
ATOM     83  H39 BCD     1      12.490  37.620  -0.170  1.00  0.00            
ATOM     84  H40 BCD     1      13.830  39.020  -1.320  1.00  0.00            
ATOM     85  C25 BCD     1      17.670  33.450   5.810  1.00  0.00            
ATOM     86  O21 BCD     1      16.420  32.790   6.080  1.00  0.00            
ATOM     87  C26 BCD     1      17.650  34.810   6.490  1.00  0.00            
ATOM     88  O22 BCD     1      17.480  34.640   7.920  1.00  0.00            
ATOM     89  C27 BCD     1      16.580  35.660   5.810  1.00  0.00            
ATOM     90  O23 BCD     1      16.440  36.910   6.450  1.00  0.00            
ATOM     91  C28 BCD     1      16.990  35.740   4.290  1.00  0.00            
ATOM     92  C29 BCD     1      17.010  34.360   3.690  1.00  0.00            
ATOM     93  O24 BCD     1      17.900  33.510   4.370  1.00  0.00            
ATOM     94  C30 BCD     1      17.570  34.520   2.300  1.00  0.00            
ATOM     95  O25 BCD     1      17.330  33.390   1.490  1.00  0.00            
ATOM     96  H41 BCD     1      18.430  32.820   6.290  1.00  0.00            
ATOM     97  H42 BCD     1      18.660  35.220   6.380  1.00  0.00            
ATOM     98  H43 BCD     1      16.670  34.150   8.100  1.00  0.00            
ATOM     99  H44 BCD     1      15.660  35.070   5.860  1.00  0.00            
ATOM    100  H45 BCD     1      16.300  36.890   7.400  1.00  0.00            
ATOM    101  H46 BCD     1      17.960  36.240   4.270  1.00  0.00            
ATOM    102  H47 BCD     1      16.000  33.950   3.570  1.00  0.00            
ATOM    103  H48 BCD     1      17.230  35.420   1.780  1.00  0.00            
ATOM    104  H49 BCD     1      18.660  34.600   2.340  1.00  0.00            
ATOM    105  H50 BCD     1      18.010  32.780   1.780  1.00  0.00            
ATOM    106  C31 BCD     1      15.120  28.950   7.020  1.00  0.00            
ATOM    107  O26 BCD     1      13.880  29.400   7.570  1.00  0.00            
ATOM    108  C32 BCD     1      16.310  29.450   7.750  1.00  0.00            
ATOM    109  O27 BCD     1      16.130  29.160   9.170  1.00  0.00            
ATOM    110  C33 BCD     1      16.640  30.980   7.590  1.00  0.00            
ATOM    111  C34 BCD     1      16.500  31.380   6.150  1.00  0.00            
ATOM    112  C35 BCD     1      15.180  30.900   5.490  1.00  0.00            
ATOM    113  O28 BCD     1      15.120  29.470   5.740  1.00  0.00            
ATOM    114  C36 BCD     1      15.110  31.170   3.980  1.00  0.00            
ATOM    115  O29 BCD     1      16.200  30.500   3.340  1.00  0.00            
ATOM    116  O30 BCD     1      17.970  31.300   8.140  1.00  0.00            
ATOM    117  H51 BCD     1      15.110  27.860   6.960  1.00  0.00            
ATOM    118  H52 BCD     1      17.170  28.880   7.380  1.00  0.00            
ATOM    119  H53 BCD     1      16.870  29.570   9.620  1.00  0.00            
ATOM    120  H54 BCD     1      15.880  31.510   8.180  1.00  0.00            
ATOM    121  H55 BCD     1      17.930  31.030   9.060  1.00  0.00            
ATOM    122  H56 BCD     1      17.340  31.030   5.530  1.00  0.00            
ATOM    123  H57 BCD     1      14.310  31.370   5.990  1.00  0.00            
ATOM    124  H58 BCD     1      14.200  30.760   3.540  1.00  0.00            
ATOM    125  H59 BCD     1      15.340  32.210   3.730  1.00  0.00            
ATOM    126  H60 BCD     1      15.970  30.660   2.420  1.00  0.00            
ATOM    127  C37 BCD     1      10.260  28.150   9.050  1.00  0.00            
ATOM    128  O31 BCD     1       9.880  29.520   8.620  1.00  0.00            
ATOM    129  C38 BCD     1      11.390  28.290  10.060  1.00  0.00            
ATOM    130  O32 BCD     1      10.840  28.900  11.290  1.00  0.00            
ATOM    131  C39 BCD     1      12.590  29.140   9.520  1.00  0.00            
ATOM    132  O33 BCD     1      13.670  29.420  10.460  1.00  0.00            
ATOM    133  C40 BCD     1      13.110  28.420   8.260  1.00  0.00            
ATOM    134  C41 BCD     1      11.980  27.930   7.340  1.00  0.00            
ATOM    135  O34 BCD     1      10.830  27.430   7.980  1.00  0.00            
ATOM    136  C42 BCD     1      12.470  26.890   6.390  1.00  0.00            
ATOM    137  O35 BCD     1      13.060  25.720   7.030  1.00  0.00            
ATOM    138  H61 BCD     1       9.410  27.620   9.500  1.00  0.00            
ATOM    139  H62 BCD     1      11.840  27.290  10.180  1.00  0.00            
ATOM    140  H63 BCD     1      10.010  29.320  11.060  1.00  0.00            
ATOM    141  H64 BCD     1      12.270  30.140   9.220  1.00  0.00            
ATOM    142  H65 BCD     1      14.520  29.220  10.040  1.00  0.00            
ATOM    143  H66 BCD     1      13.730  27.590   8.630  1.00  0.00            
ATOM    144  H67 BCD     1      11.620  28.750   6.710  1.00  0.00            
ATOM    145  H68 BCD     1      11.670  26.560   5.710  1.00  0.00            
ATOM    146  H69 BCD     1      13.160  27.500   5.800  1.00  0.00            
ATOM    147  H70 BCD     1      12.310  25.270   7.430  1.00  0.00            
ATOM    148  C1  AD4     2      11.120  33.380   8.090  1.00  0.00            
ATOM    149  C2  AD4     2      11.760  34.680   7.990  1.00  0.00            
ATOM    150  C3  AD4     2      12.430  35.050   6.790  1.00  0.00            
ATOM    151  C4  AD4     2      12.410  34.230   5.640  1.00  0.00            
ATOM    152  C5  AD4     2      13.200  34.500   4.490  1.00  0.00            
ATOM    153  C6  AD4     2      13.070  33.660   3.410  1.00  0.00            
ATOM    154  C7  AD4     2      13.780  33.960   2.270  1.00  0.00            
ATOM    155  C8  AD4     2      13.500  33.240   1.080  1.00  0.00            
ATOM    156  C9  AD4     2      12.570  32.160   1.100  1.00  0.00            
ATOM    157  C10 AD4     2      11.950  31.770   2.280  1.00  0.00            
ATOM    158  C11 AD4     2      12.110  32.540   3.450  1.00  0.00            
ATOM    159  C12 AD4     2      11.510  32.210   4.630  1.00  0.00            
ATOM    160  C13 AD4     2      11.730  32.980   5.780  1.00  0.00            
ATOM    161  C14 AD4     2      11.090  32.560   6.970  1.00  0.00            
ATOM    162  H1  AD4     2      10.650  33.050   9.010  1.00  0.00            
ATOM    163  H2  AD4     2      11.830  35.290   8.880  1.00  0.00            
ATOM    164  H3  AD4     2      12.900  36.030   6.740  1.00  0.00            
ATOM    165  H4  AD4     2      13.940  35.280   4.380  1.00  0.00            
ATOM    166  H5  AD4     2      14.470  34.790   2.160  1.00  0.00            
ATOM    167  H6  AD4     2      13.990  33.450   0.130  1.00  0.00            
ATOM    168  H7  AD4     2      12.380  31.520   0.240  1.00  0.00            
ATOM    169  H8  AD4     2      11.150  31.030   2.310  1.00  0.00            
ATOM    170  H9  AD4     2      10.830  31.360   4.700  1.00  0.00            
ATOM    171  H10 AD4     2      10.670  31.560   7.010  1.00  0.00            
TER
ENDMDL
MODEL        1
ATOM      1  C1  BCD     1       9.430  30.930  21.380  1.00  0.00            
ATOM      2  O1  BCD     1       9.740  32.330  21.180  1.00  0.00            
ATOM      3  C2  BCD     1       9.060  30.790  22.860  1.00  0.00            
ATOM      4  O2  BCD     1       7.870  31.570  23.190  1.00  0.00            
ATOM      5  C3  BCD     1      10.220  31.180  23.790  1.00  0.00            
ATOM      6  O3  BCD     1       9.870  30.940  25.170  1.00  0.00            
ATOM      7  C4  BCD     1      11.530  30.430  23.380  1.00  0.00            
ATOM      8  C5  BCD     1      11.810  30.530  21.870  1.00  0.00            
ATOM      9  O4  BCD     1      10.570  30.180  21.170  1.00  0.00            
ATOM     10  C6  BCD     1      13.000  29.750  21.480  1.00  0.00            
ATOM     11  O5  BCD     1      12.980  28.350  21.700  1.00  0.00            
ATOM     12  H1  BCD     1       8.610  30.730  20.680  1.00  0.00            
ATOM     13  H2  BCD     1       8.750  29.750  23.040  1.00  0.00            
ATOM     14  H3  BCD     1       7.600  31.240  24.050  1.00  0.00            
ATOM     15  H4  BCD     1      10.340  32.260  23.620  1.00  0.00            
ATOM     16  H5  BCD     1      10.550  31.210  25.790  1.00  0.00            
ATOM     17  H6  BCD     1      11.310  29.370  23.570  1.00  0.00            
ATOM     18  H7  BCD     1      12.000  31.560  21.560  1.00  0.00            
ATOM     19  H8  BCD     1      13.200  29.830  20.410  1.00  0.00            
ATOM     20  H9  BCD     1      13.860  30.140  22.040  1.00  0.00            
ATOM     21  H10 BCD     1      13.790  28.110  22.160  1.00  0.00            
ATOM     22  C7  BCD     1       8.700  35.530  18.850  1.00  0.00            
ATOM     23  O6  BCD     1       9.500  36.430  19.660  1.00  0.00            
ATOM     24  C8  BCD     1       7.590  34.990  19.670  1.00  0.00            
ATOM     25  O7  BCD     1       6.860  36.120  20.250  1.00  0.00            
ATOM     26  C9  BCD     1       8.210  34.140  20.730  1.00  0.00            
ATOM     27  O8  BCD     1       7.240  33.690  21.620  1.00  0.00            
ATOM     28  C10 BCD     1       9.140  33.030  20.080  1.00  0.00            
ATOM     29  C11 BCD     1      10.140  33.580  19.080  1.00  0.00            
ATOM     30  O9  BCD     1       9.470  34.520  18.230  1.00  0.00            
ATOM     31  C12 BCD     1      10.900  32.530  18.310  1.00  0.00            
ATOM     32  O10 BCD     1      12.140  32.940  17.870  1.00  0.00            
ATOM     33  H11 BCD     1       8.340  36.160  18.030  1.00  0.00            
ATOM     34  H12 BCD     1       6.990  34.370  18.990  1.00  0.00            
ATOM     35  H13 BCD     1       6.210  35.670  20.800  1.00  0.00            
ATOM     36  H14 BCD     1       8.850  34.780  21.360  1.00  0.00            
ATOM     37  H15 BCD     1       7.590  32.870  22.000  1.00  0.00            
ATOM     38  H16 BCD     1       8.430  32.420  19.510  1.00  0.00            
ATOM     39  H17 BCD     1      10.890  34.080  19.700  1.00  0.00            
ATOM     40  H18 BCD     1      11.110  31.610  18.870  1.00  0.00            
ATOM     41  H19 BCD     1      10.250  32.220  17.480  1.00  0.00            
ATOM     42  H20 BCD     1      12.770  32.210  17.810  1.00  0.00            
ATOM     43  C13 BCD     1      10.970  40.340  19.130  1.00  0.00            
ATOM     44  O11 BCD     1      12.110  40.040  19.950  1.00  0.00            
ATOM     45  C14 BCD     1       9.720  40.100  20.120  1.00  0.00            
ATOM     46  O12 BCD     1       9.850  41.040  21.240  1.00  0.00            
ATOM     47  C15 BCD     1       9.560  38.660  20.490  1.00  0.00            
ATOM     48  O13 BCD     1       8.330  38.500  21.230  1.00  0.00            
ATOM     49  C16 BCD     1       9.470  37.830  19.220  1.00  0.00            
ATOM     50  C17 BCD     1      10.750  38.100  18.340  1.00  0.00            
ATOM     51  O14 BCD     1      10.830  39.490  17.960  1.00  0.00            
ATOM     52  C18 BCD     1      10.670  37.390  17.060  1.00  0.00            
ATOM     53  O15 BCD     1       9.530  37.630  16.350  1.00  0.00            
ATOM     54  H21 BCD     1      10.990  41.360  18.730  1.00  0.00            
ATOM     55  H22 BCD     1       8.800  40.230  19.530  1.00  0.00            
ATOM     56  H23 BCD     1       9.040  40.810  21.690  1.00  0.00            
ATOM     57  H24 BCD     1      10.430  38.330  21.070  1.00  0.00            
ATOM     58  H25 BCD     1       8.070  37.620  20.970  1.00  0.00            
ATOM     59  H26 BCD     1       8.530  38.080  18.710  1.00  0.00            
ATOM     60  H27 BCD     1      11.670  37.810  18.860  1.00  0.00            
ATOM     61  H28 BCD     1      11.570  37.540  16.460  1.00  0.00            
ATOM     62  H29 BCD     1      10.610  36.310  17.250  1.00  0.00            
ATOM     63  H30 BCD     1       9.490  38.550  16.090  1.00  0.00            
ATOM     64  C19 BCD     1      15.830  41.690  20.780  1.00  0.00            
ATOM     65  O16 BCD     1      16.020  40.670  21.720  1.00  0.00            
ATOM     66  C20 BCD     1      14.620  42.570  21.210  1.00  0.00            
ATOM     67  O17 BCD     1      14.830  43.190  22.540  1.00  0.00            
ATOM     68  C21 BCD     1      13.300  41.750  21.160  1.00  0.00            
ATOM     69  O18 BCD     1      12.140  42.540  21.300  1.00  0.00            
ATOM     70  C22 BCD     1      13.210  41.020  19.780  1.00  0.00            
ATOM     71  C23 BCD     1      14.440  40.270  19.330  1.00  0.00            
ATOM     72  O19 BCD     1      15.640  41.020  19.550  1.00  0.00            
ATOM     73  C24 BCD     1      14.440  39.630  17.960  1.00  0.00            
ATOM     74  O20 BCD     1      14.280  40.580  16.950  1.00  0.00            
ATOM     75  H31 BCD     1      16.790  42.200  20.730  1.00  0.00            
ATOM     76  H32 BCD     1      14.590  43.370  20.460  1.00  0.00            
ATOM     77  H33 BCD     1      15.130  42.520  23.170  1.00  0.00            
ATOM     78  H34 BCD     1      13.420  40.940  21.900  1.00  0.00            
ATOM     79  H35 BCD     1      11.360  41.980  21.370  1.00  0.00            
ATOM     80  H36 BCD     1      12.900  41.730  19.000  1.00  0.00            
ATOM     81  H37 BCD     1      14.610  39.440  20.030  1.00  0.00            
ATOM     82  H38 BCD     1      15.370  39.080  17.780  1.00  0.00            
ATOM     83  H39 BCD     1      13.600  38.940  17.850  1.00  0.00            
ATOM     84  H40 BCD     1      13.970  40.140  16.150  1.00  0.00            
ATOM     85  C25 BCD     1      18.480  38.540  24.170  1.00  0.00            
ATOM     86  O21 BCD     1      17.530  37.420  24.140  1.00  0.00            
ATOM     87  C26 BCD     1      17.920  39.850  24.790  1.00  0.00            
ATOM     88  O22 BCD     1      17.530  39.630  26.150  1.00  0.00            
ATOM     89  C27 BCD     1      16.780  40.340  23.950  1.00  0.00            
ATOM     90  O23 BCD     1      16.260  41.570  24.520  1.00  0.00            
ATOM     91  C28 BCD     1      17.220  40.540  22.480  1.00  0.00            
ATOM     92  C29 BCD     1      18.130  39.340  21.990  1.00  0.00            
ATOM     93  O24 BCD     1      19.100  38.880  22.950  1.00  0.00            
ATOM     94  C30 BCD     1      18.930  39.690  20.750  1.00  0.00            
ATOM     95  O25 BCD     1      20.000  40.490  21.060  1.00  0.00            
ATOM     96  H41 BCD     1      19.320  38.190  24.780  1.00  0.00            
ATOM     97  H42 BCD     1      18.720  40.600  24.820  1.00  0.00            
ATOM     98  H43 BCD     1      16.840  38.960  26.150  1.00  0.00            
ATOM     99  H44 BCD     1      16.070  39.510  24.010  1.00  0.00            
ATOM    100  H45 BCD     1      15.650  41.550  25.260  1.00  0.00            
ATOM    101  H46 BCD     1      17.820  41.470  22.510  1.00  0.00            
ATOM    102  H47 BCD     1      17.440  38.550  21.670  1.00  0.00            
ATOM    103  H48 BCD     1      19.280  38.710  20.390  1.00  0.00            
ATOM    104  H49 BCD     1      18.290  40.150  19.980  1.00  0.00            
ATOM    105  H50 BCD     1      20.290  41.080  20.350  1.00  0.00            
ATOM    106  C31 BCD     1      16.700  34.100  26.510  1.00  0.00            
ATOM    107  O26 BCD     1      15.670  33.610  25.550  1.00  0.00            
ATOM    108  C32 BCD     1      16.340  35.490  26.980  1.00  0.00            
ATOM    109  O27 BCD     1      15.070  35.450  27.680  1.00  0.00            
ATOM    110  C33 BCD     1      16.200  36.450  25.800  1.00  0.00            
ATOM    111  C34 BCD     1      17.610  36.530  25.230  1.00  0.00            
ATOM    112  C35 BCD     1      18.080  35.110  24.800  1.00  0.00            
ATOM    113  O28 BCD     1      18.050  34.200  25.930  1.00  0.00            
ATOM    114  C36 BCD     1      19.470  35.090  24.210  1.00  0.00            
ATOM    115  O29 BCD     1      20.380  35.600  25.160  1.00  0.00            
ATOM    116  O30 BCD     1      15.630  37.720  26.010  1.00  0.00            
ATOM    117  H51 BCD     1      16.730  33.450  27.390  1.00  0.00            
ATOM    118  H52 BCD     1      17.120  35.920  27.630  1.00  0.00            
ATOM    119  H53 BCD     1      15.210  36.080  28.400  1.00  0.00            
ATOM    120  H54 BCD     1      15.590  35.960  25.030  1.00  0.00            
ATOM    121  H55 BCD     1      14.680  37.600  26.030  1.00  0.00            
ATOM    122  H56 BCD     1      18.330  36.860  25.990  1.00  0.00            
ATOM    123  H57 BCD     1      17.410  34.730  24.030  1.00  0.00            
ATOM    124  H58 BCD     1      19.670  34.080  23.850  1.00  0.00            
ATOM    125  H59 BCD     1      19.420  35.700  23.300  1.00  0.00            
ATOM    126  H60 BCD     1      21.240  35.470  24.750  1.00  0.00            
ATOM    127  C37 BCD     1      13.430  30.260  24.960  1.00  0.00            
ATOM    128  O31 BCD     1      12.540  31.050  24.130  1.00  0.00            
ATOM    129  C38 BCD     1      13.400  30.800  26.370  1.00  0.00            
ATOM    130  O32 BCD     1      12.090  30.830  26.890  1.00  0.00            
ATOM    131  C39 BCD     1      14.020  32.180  26.440  1.00  0.00            
ATOM    132  O33 BCD     1      13.950  32.770  27.740  1.00  0.00            
ATOM    133  C40 BCD     1      15.380  32.200  25.710  1.00  0.00            
ATOM    134  C41 BCD     1      15.430  31.530  24.300  1.00  0.00            
ATOM    135  O34 BCD     1      14.710  30.320  24.400  1.00  0.00            
ATOM    136  C42 BCD     1      16.860  31.320  23.900  1.00  0.00            
ATOM    137  O35 BCD     1      17.000  30.640  22.660  1.00  0.00            
ATOM    138  H61 BCD     1      13.190  29.190  24.930  1.00  0.00            
ATOM    139  H62 BCD     1      14.070  30.160  26.960  1.00  0.00            
ATOM    140  H63 BCD     1      12.050  30.160  27.580  1.00  0.00            
ATOM    141  H64 BCD     1      13.360  32.730  25.760  1.00  0.00            
ATOM    142  H65 BCD     1      14.410  33.610  27.800  1.00  0.00            
ATOM    143  H66 BCD     1      16.160  31.660  26.250  1.00  0.00            
ATOM    144  H67 BCD     1      15.050  32.240  23.560  1.00  0.00            
ATOM    145  H68 BCD     1      17.410  32.270  23.960  1.00  0.00            
ATOM    146  H69 BCD     1      17.270  30.620  24.640  1.00  0.00            
ATOM    147  H70 BCD     1      16.480  29.830  22.680  1.00  0.00            
ATOM    148  C1  AD4     2      10.860  37.190  23.410  1.00  0.00            
ATOM    149  C2  AD4     2      11.730  38.300  23.520  1.00  0.00            
ATOM    150  C3  AD4     2      13.060  38.160  23.160  1.00  0.00            
ATOM    151  C4  AD4     2      13.570  36.980  22.610  1.00  0.00            
ATOM    152  C5  AD4     2      14.920  36.840  22.180  1.00  0.00            
ATOM    153  C6  AD4     2      15.370  35.660  21.670  1.00  0.00            
ATOM    154  C7  AD4     2      16.730  35.530  21.330  1.00  0.00            
ATOM    155  C8  AD4     2      17.180  34.320  20.850  1.00  0.00            
ATOM    156  C9  AD4     2      16.330  33.230  20.670  1.00  0.00            
ATOM    157  C10 AD4     2      14.950  33.320  20.910  1.00  0.00            
ATOM    158  C11 AD4     2      14.480  34.540  21.480  1.00  0.00            
ATOM    159  C12 AD4     2      13.150  34.680  21.820  1.00  0.00            
ATOM    160  C13 AD4     2      12.690  35.840  22.500  1.00  0.00            
ATOM    161  C14 AD4     2      11.350  35.930  22.910  1.00  0.00            
ATOM    162  H1  AD4     2       9.800  37.250  23.630  1.00  0.00            
ATOM    163  H2  AD4     2      11.350  39.220  23.960  1.00  0.00            
ATOM    164  H3  AD4     2      13.640  39.080  23.170  1.00  0.00            
ATOM    165  H4  AD4     2      15.530  37.730  22.260  1.00  0.00            
ATOM    166  H5  AD4     2      17.390  36.370  21.510  1.00  0.00            
ATOM    167  H6  AD4     2      18.250  34.240  20.680  1.00  0.00            
ATOM    168  H7  AD4     2      16.790  32.340  20.230  1.00  0.00            
ATOM    169  H8  AD4     2      14.250  32.490  20.780  1.00  0.00            
ATOM    170  H9  AD4     2      12.500  33.820  21.730  1.00  0.00            
ATOM    171  H10 AD4     2      10.760  35.030  22.780  1.00  0.00            
TER
ENDMDL
MODEL        1
ATOM      1  C1  BCD     1      27.220  38.550  20.080  1.00  0.00            
ATOM      2  O1  BCD     1      26.970  37.560  21.070  1.00  0.00            
ATOM      3  C2  BCD     1      25.930  39.020  19.410  1.00  0.00            
ATOM      4  O2  BCD     1      24.990  39.520  20.360  1.00  0.00            
ATOM      5  C3  BCD     1      25.360  37.910  18.640  1.00  0.00            
ATOM      6  O3  BCD     1      24.170  38.390  17.970  1.00  0.00            
ATOM      7  C4  BCD     1      26.410  37.310  17.720  1.00  0.00            
ATOM      8  C5  BCD     1      27.660  36.920  18.460  1.00  0.00            
ATOM      9  O4  BCD     1      28.130  38.070  19.120  1.00  0.00            
ATOM     10  C6  BCD     1      28.790  36.420  17.660  1.00  0.00            
ATOM     11  O5  BCD     1      29.030  37.240  16.480  1.00  0.00            
ATOM     12  H1  BCD     1      27.740  39.400  20.560  1.00  0.00            
ATOM     13  H2  BCD     1      26.110  39.770  18.630  1.00  0.00            
ATOM     14  H3  BCD     1      25.040  40.470  20.260  1.00  0.00            
ATOM     15  H4  BCD     1      25.050  37.090  19.290  1.00  0.00            
ATOM     16  H5  BCD     1      23.510  38.680  18.600  1.00  0.00            
ATOM     17  H6  BCD     1      26.620  37.950  16.850  1.00  0.00            
ATOM     18  H7  BCD     1      27.420  36.200  19.250  1.00  0.00            
ATOM     19  H8  BCD     1      29.710  36.190  18.210  1.00  0.00            
ATOM     20  H9  BCD     1      28.600  35.440  17.210  1.00  0.00            
ATOM     21  H10 BCD     1      28.770  36.660  15.760  1.00  0.00            
ATOM     22  C7  BCD     1      28.020  36.620  24.820  1.00  0.00            
ATOM     23  O6  BCD     1      27.570  35.340  24.430  1.00  0.00            
ATOM     24  C8  BCD     1      26.940  37.690  24.750  1.00  0.00            
ATOM     25  O7  BCD     1      25.920  37.460  25.770  1.00  0.00            
ATOM     26  C9  BCD     1      26.410  37.660  23.340  1.00  0.00            
ATOM     27  O8  BCD     1      25.460  38.680  23.090  1.00  0.00            
ATOM     28  C10 BCD     1      27.510  37.770  22.340  1.00  0.00            
ATOM     29  C11 BCD     1      28.770  36.930  22.460  1.00  0.00            
ATOM     30  O9  BCD     1      29.060  36.920  23.840  1.00  0.00            
ATOM     31  C12 BCD     1      30.010  37.310  21.710  1.00  0.00            
ATOM     32  O10 BCD     1      30.600  38.540  21.950  1.00  0.00            
ATOM     33  H11 BCD     1      28.460  36.650  25.820  1.00  0.00            
ATOM     34  H12 BCD     1      27.340  38.680  24.970  1.00  0.00            
ATOM     35  H13 BCD     1      25.100  37.880  25.480  1.00  0.00            
ATOM     36  H14 BCD     1      25.850  36.720  23.240  1.00  0.00            
ATOM     37  H15 BCD     1      25.150  38.580  22.180  1.00  0.00            
ATOM     38  H16 BCD     1      27.960  38.770  22.420  1.00  0.00            
ATOM     39  H17 BCD     1      28.530  35.900  22.160  1.00  0.00            
ATOM     40  H18 BCD     1      30.780  36.540  21.790  1.00  0.00            
ATOM     41  H19 BCD     1      29.730  37.410  20.650  1.00  0.00            
ATOM     42  H20 BCD     1      30.390  38.710  22.870  1.00  0.00            
ATOM     43  C13 BCD     1      27.450  31.470  26.120  1.00  0.00            
ATOM     44  O11 BCD     1      26.330  30.960  25.470  1.00  0.00            
ATOM     45  C14 BCD     1      27.200  32.660  27.050  1.00  0.00            
ATOM     46  O12 BCD     1      26.240  32.340  28.100  1.00  0.00            
ATOM     47  C15 BCD     1      26.830  33.900  26.250  1.00  0.00            
ATOM     48  O13 BCD     1      26.430  35.080  27.040  1.00  0.00            
ATOM     49  C16 BCD     1      27.910  34.190  25.220  1.00  0.00            
ATOM     50  C17 BCD     1      28.170  32.980  24.300  1.00  0.00            
ATOM     51  O14 BCD     1      28.460  31.920  25.260  1.00  0.00            
ATOM     52  C18 BCD     1      29.370  33.240  23.360  1.00  0.00            
ATOM     53  O15 BCD     1      30.480  33.580  24.180  1.00  0.00            
ATOM     54  H21 BCD     1      27.980  30.740  26.750  1.00  0.00            
ATOM     55  H22 BCD     1      28.120  32.900  27.580  1.00  0.00            
ATOM     56  H23 BCD     1      25.870  33.180  28.380  1.00  0.00            
ATOM     57  H24 BCD     1      25.920  33.680  25.680  1.00  0.00            
ATOM     58  H25 BCD     1      25.940  35.650  26.450  1.00  0.00            
ATOM     59  H26 BCD     1      28.820  34.380  25.800  1.00  0.00            
ATOM     60  H27 BCD     1      27.230  32.750  23.790  1.00  0.00            
ATOM     61  H28 BCD     1      29.570  32.390  22.700  1.00  0.00            
ATOM     62  H29 BCD     1      29.160  34.100  22.720  1.00  0.00            
ATOM     63  H30 BCD     1      30.490  32.920  24.880  1.00  0.00            
ATOM     64  C19 BCD     1      24.820  27.270  24.360  1.00  0.00            
ATOM     65  O16 BCD     1      24.610  27.730  23.030  1.00  0.00            
ATOM     66  C20 BCD     1      23.960  28.140  25.300  1.00  0.00            
ATOM     67  O17 BCD     1      22.560  28.030  25.010  1.00  0.00            
ATOM     68  C21 BCD     1      24.460  29.560  25.280  1.00  0.00            
ATOM     69  O18 BCD     1      23.670  30.360  26.130  1.00  0.00            
ATOM     70  C22 BCD     1      25.930  29.590  25.620  1.00  0.00            
ATOM     71  C23 BCD     1      26.820  28.670  24.710  1.00  0.00            
ATOM     72  O19 BCD     1      26.190  27.370  24.690  1.00  0.00            
ATOM     73  C24 BCD     1      28.320  28.450  25.130  1.00  0.00            
ATOM     74  O20 BCD     1      28.550  28.250  26.490  1.00  0.00            
ATOM     75  H31 BCD     1      24.650  26.190  24.420  1.00  0.00            
ATOM     76  H32 BCD     1      24.140  27.760  26.310  1.00  0.00            
ATOM     77  H33 BCD     1      22.270  28.920  25.230  1.00  0.00            
ATOM     78  H34 BCD     1      24.490  29.970  24.270  1.00  0.00            
ATOM     79  H35 BCD     1      23.900  31.290  26.180  1.00  0.00            
ATOM     80  H36 BCD     1      26.100  29.300  26.670  1.00  0.00            
ATOM     81  H37 BCD     1      26.760  29.040  23.680  1.00  0.00            
ATOM     82  H38 BCD     1      28.660  27.510  24.680  1.00  0.00            
ATOM     83  H39 BCD     1      28.980  29.220  24.690  1.00  0.00            
ATOM     84  H40 BCD     1      28.250  27.350  26.620  1.00  0.00            
ATOM     85  C25 BCD     1      23.110  27.020  19.310  1.00  0.00            
ATOM     86  O21 BCD     1      23.170  28.400  19.050  1.00  0.00            
ATOM     87  C26 BCD     1      22.150  26.630  20.460  1.00  0.00            
ATOM     88  O22 BCD     1      20.860  27.050  20.040  1.00  0.00            
ATOM     89  C27 BCD     1      22.740  27.230  21.720  1.00  0.00            
ATOM     90  O23 BCD     1      21.950  26.680  22.770  1.00  0.00            
ATOM     91  C28 BCD     1      24.200  26.870  21.970  1.00  0.00            
ATOM     92  C29 BCD     1      25.080  27.070  20.760  1.00  0.00            
ATOM     93  O24 BCD     1      24.430  26.500  19.590  1.00  0.00            
ATOM     94  C30 BCD     1      26.440  26.380  20.970  1.00  0.00            
ATOM     95  O25 BCD     1      27.410  26.870  20.010  1.00  0.00            
ATOM     96  H41 BCD     1      22.700  26.580  18.400  1.00  0.00            
ATOM     97  H42 BCD     1      22.180  25.540  20.540  1.00  0.00            
ATOM     98  H43 BCD     1      20.150  26.640  20.540  1.00  0.00            
ATOM     99  H44 BCD     1      22.590  28.310  21.680  1.00  0.00            
ATOM    100  H45 BCD     1      21.990  27.280  23.520  1.00  0.00            
ATOM    101  H46 BCD     1      24.280  25.800  22.200  1.00  0.00            
ATOM    102  H47 BCD     1      25.180  28.160  20.640  1.00  0.00            
ATOM    103  H48 BCD     1      26.720  26.590  22.010  1.00  0.00            
ATOM    104  H49 BCD     1      26.310  25.290  20.990  1.00  0.00            
ATOM    105  H50 BCD     1      28.150  26.280  20.220  1.00  0.00            
ATOM    106  C31 BCD     1      22.610  31.420  16.340  1.00  0.00            
ATOM    107  O26 BCD     1      23.550  32.280  17.050  1.00  0.00            
ATOM    108  C32 BCD     1      21.380  31.030  17.120  1.00  0.00            
ATOM    109  O27 BCD     1      20.630  32.210  17.420  1.00  0.00            
ATOM    110  C33 BCD     1      21.790  30.180  18.290  1.00  0.00            
ATOM    111  C34 BCD     1      22.580  28.940  17.890  1.00  0.00            
ATOM    112  C35 BCD     1      23.660  29.190  16.870  1.00  0.00            
ATOM    113  O28 BCD     1      23.230  30.200  15.860  1.00  0.00            
ATOM    114  C36 BCD     1      24.130  27.790  16.190  1.00  0.00            
ATOM    115  O29 BCD     1      23.000  27.100  15.630  1.00  0.00            
ATOM    116  O30 BCD     1      20.700  29.770  19.190  1.00  0.00            
ATOM    117  H51 BCD     1      22.400  31.970  15.420  1.00  0.00            
ATOM    118  H52 BCD     1      20.830  30.380  16.440  1.00  0.00            
ATOM    119  H53 BCD     1      21.070  32.580  18.190  1.00  0.00            
ATOM    120  H54 BCD     1      22.400  30.830  18.930  1.00  0.00            
ATOM    121  H55 BCD     1      20.860  28.860  19.440  1.00  0.00            
ATOM    122  H56 BCD     1      21.890  28.240  17.400  1.00  0.00            
ATOM    123  H57 BCD     1      24.560  29.610  17.330  1.00  0.00            
ATOM    124  H58 BCD     1      24.820  28.090  15.390  1.00  0.00            
ATOM    125  H59 BCD     1      24.670  27.070  16.810  1.00  0.00            
ATOM    126  H60 BCD     1      23.070  27.230  14.680  1.00  0.00            
ATOM    127  C37 BCD     1      25.950  35.450  16.040  1.00  0.00            
ATOM    128  O31 BCD     1      25.710  36.070  17.340  1.00  0.00            
ATOM    129  C38 BCD     1      24.600  35.380  15.280  1.00  0.00            
ATOM    130  O32 BCD     1      24.110  36.740  15.200  1.00  0.00            
ATOM    131  C39 BCD     1      23.700  34.380  15.950  1.00  0.00            
ATOM    132  O33 BCD     1      22.560  34.190  15.060  1.00  0.00            
ATOM    133  C40 BCD     1      24.440  33.040  16.210  1.00  0.00            
ATOM    134  C41 BCD     1      25.730  33.270  16.950  1.00  0.00            
ATOM    135  O34 BCD     1      26.460  34.200  16.180  1.00  0.00            
ATOM    136  C42 BCD     1      26.510  31.950  17.200  1.00  0.00            
ATOM    137  O35 BCD     1      26.870  31.280  15.970  1.00  0.00            
ATOM    138  H61 BCD     1      26.700  36.040  15.500  1.00  0.00            
ATOM    139  H62 BCD     1      24.830  35.090  14.240  1.00  0.00            
ATOM    140  H63 BCD     1      24.170  37.050  16.100  1.00  0.00            
ATOM    141  H64 BCD     1      23.380  34.750  16.930  1.00  0.00            
ATOM    142  H65 BCD     1      21.750  34.220  15.570  1.00  0.00            
ATOM    143  H66 BCD     1      24.600  32.540  15.250  1.00  0.00            
ATOM    144  H67 BCD     1      25.500  33.660  17.950  1.00  0.00            
ATOM    145  H68 BCD     1      27.450  32.270  17.670  1.00  0.00            
ATOM    146  H69 BCD     1      25.900  31.370  17.890  1.00  0.00            
ATOM    147  H70 BCD     1      27.540  31.770  15.480  1.00  0.00            
ATOM    148  C1  AD4     2      23.060  32.140  22.510  1.00  0.00            
ATOM    149  C2  AD4     2      23.230  33.510  22.520  1.00  0.00            
ATOM    150  C3  AD4     2      24.430  34.040  22.050  1.00  0.00            
ATOM    151  C4  AD4     2      25.450  33.210  21.600  1.00  0.00            
ATOM    152  C5  AD4     2      26.650  33.750  21.030  1.00  0.00            
ATOM    153  C6  AD4     2      27.730  32.920  20.670  1.00  0.00            
ATOM    154  C7  AD4     2      28.960  33.430  20.180  1.00  0.00            
ATOM    155  C8  AD4     2      30.010  32.600  19.810  1.00  0.00            
ATOM    156  C9  AD4     2      29.940  31.250  20.200  1.00  0.00            
ATOM    157  C10 AD4     2      28.710  30.700  20.670  1.00  0.00            
ATOM    158  C11 AD4     2      27.570  31.500  20.890  1.00  0.00            
ATOM    159  C12 AD4     2      26.370  30.940  21.350  1.00  0.00            
ATOM    160  C13 AD4     2      25.340  31.790  21.760  1.00  0.00            
ATOM    161  C14 AD4     2      24.120  31.250  22.190  1.00  0.00            
ATOM    162  H1  AD4     2      22.150  31.610  22.800  1.00  0.00            
ATOM    163  H2  AD4     2      22.430  34.220  22.710  1.00  0.00            
ATOM    164  H3  AD4     2      24.480  35.120  21.930  1.00  0.00            
ATOM    165  H4  AD4     2      26.830  34.820  20.980  1.00  0.00            
ATOM    166  H5  AD4     2      29.070  34.490  19.990  1.00  0.00            
ATOM    167  H6  AD4     2      30.950  32.990  19.420  1.00  0.00            
ATOM    168  H7  AD4     2      30.750  30.540  20.050  1.00  0.00            
ATOM    169  H8  AD4     2      28.650  29.620  20.720  1.00  0.00            
ATOM    170  H9  AD4     2      26.270  29.870  21.530  1.00  0.00            
ATOM    171  H10 AD4     2      23.840  30.200  22.170  1.00  0.00            
TER
ENDMDL
MODEL        1
ATOM      1  C1  BCD     1      10.040  22.520  23.440  1.00  0.00            
ATOM      2  O1  BCD     1      10.400  23.500  22.370  1.00  0.00            
ATOM      3  C2  BCD     1       8.700  21.800  23.160  1.00  0.00            
ATOM      4  O2  BCD     1       8.900  21.240  21.800  1.00  0.00            
ATOM      5  C3  BCD     1       7.520  22.840  23.220  1.00  0.00            
ATOM      6  O3  BCD     1       6.230  22.280  22.950  1.00  0.00            
ATOM      7  C4  BCD     1       7.560  23.690  24.540  1.00  0.00            
ATOM      8  C5  BCD     1       9.000  24.070  24.890  1.00  0.00            
ATOM      9  O4  BCD     1       9.930  23.020  24.780  1.00  0.00            
ATOM     10  C6  BCD     1       9.130  24.620  26.290  1.00  0.00            
ATOM     11  O5  BCD     1       8.900  23.610  27.270  1.00  0.00            
ATOM     12  H1  BCD     1      10.690  21.640  23.540  1.00  0.00            
ATOM     13  H2  BCD     1       8.650  20.970  23.860  1.00  0.00            
ATOM     14  H3  BCD     1       8.950  21.940  21.140  1.00  0.00            
ATOM     15  H4  BCD     1       7.770  23.520  22.390  1.00  0.00            
ATOM     16  H5  BCD     1       6.210  21.940  22.060  1.00  0.00            
ATOM     17  H6  BCD     1       7.190  23.040  25.350  1.00  0.00            
ATOM     18  H7  BCD     1       9.310  24.900  24.250  1.00  0.00            
ATOM     19  H8  BCD     1      10.070  25.160  26.430  1.00  0.00            
ATOM     20  H9  BCD     1       8.490  25.490  26.480  1.00  0.00            
ATOM     21  H10 BCD     1       8.840  22.770  26.800  1.00  0.00            
ATOM     22  C7  BCD     1      13.960  25.240  21.010  1.00  0.00            
ATOM     23  O6  BCD     1      13.270  26.440  21.160  1.00  0.00            
ATOM     24  C8  BCD     1      13.190  24.330  20.030  1.00  0.00            
ATOM     25  O7  BCD     1      13.080  24.920  18.720  1.00  0.00            
ATOM     26  C9  BCD     1      11.760  24.060  20.480  1.00  0.00            
ATOM     27  O8  BCD     1      11.090  23.170  19.580  1.00  0.00            
ATOM     28  C10 BCD     1      11.790  23.460  21.880  1.00  0.00            
ATOM     29  C11 BCD     1      12.810  24.140  22.810  1.00  0.00            
ATOM     30  O9  BCD     1      14.050  24.540  22.180  1.00  0.00            
ATOM     31  C12 BCD     1      13.200  23.210  23.960  1.00  0.00            
ATOM     32  O10 BCD     1      14.030  23.930  24.790  1.00  0.00            
ATOM     33  H11 BCD     1      15.000  25.430  20.740  1.00  0.00            
ATOM     34  H12 BCD     1      13.630  23.330  19.960  1.00  0.00            
ATOM     35  H13 BCD     1      12.430  24.370  18.280  1.00  0.00            
ATOM     36  H14 BCD     1      11.200  25.010  20.550  1.00  0.00            
ATOM     37  H15 BCD     1      10.130  23.170  19.660  1.00  0.00            
ATOM     38  H16 BCD     1      12.170  22.440  21.800  1.00  0.00            
ATOM     39  H17 BCD     1      12.250  24.980  23.240  1.00  0.00            
ATOM     40  H18 BCD     1      12.410  22.630  24.470  1.00  0.00            
ATOM     41  H19 BCD     1      13.860  22.460  23.510  1.00  0.00            
ATOM     42  H20 BCD     1      13.560  24.450  25.450  1.00  0.00            
ATOM     43  C13 BCD     1      13.820  30.560  21.260  1.00  0.00            
ATOM     44  O11 BCD     1      12.780  30.690  22.250  1.00  0.00            
ATOM     45  C14 BCD     1      13.200  30.050  20.030  1.00  0.00            
ATOM     46  O12 BCD     1      12.230  30.950  19.440  1.00  0.00            
ATOM     47  C15 BCD     1      12.710  28.560  20.140  1.00  0.00            
ATOM     48  O13 BCD     1      12.240  28.040  18.870  1.00  0.00            
ATOM     49  C16 BCD     1      13.830  27.710  20.760  1.00  0.00            
ATOM     50  C17 BCD     1      14.470  28.370  22.000  1.00  0.00            
ATOM     51  O14 BCD     1      14.860  29.680  21.600  1.00  0.00            
ATOM     52  C18 BCD     1      15.630  27.750  22.720  1.00  0.00            
ATOM     53  O15 BCD     1      16.610  27.160  21.890  1.00  0.00            
ATOM     54  H21 BCD     1      14.240  31.520  20.950  1.00  0.00            
ATOM     55  H22 BCD     1      13.980  30.090  19.260  1.00  0.00            
ATOM     56  H23 BCD     1      11.790  30.590  18.670  1.00  0.00            
ATOM     57  H24 BCD     1      11.900  28.560  20.880  1.00  0.00            
ATOM     58  H25 BCD     1      12.230  27.080  18.900  1.00  0.00            
ATOM     59  H26 BCD     1      14.570  27.440  19.990  1.00  0.00            
ATOM     60  H27 BCD     1      13.670  28.420  22.760  1.00  0.00            
ATOM     61  H28 BCD     1      16.080  28.500  23.370  1.00  0.00            
ATOM     62  H29 BCD     1      15.220  26.910  23.290  1.00  0.00            
ATOM     63  H30 BCD     1      17.170  27.870  21.560  1.00  0.00            
ATOM     64  C19 BCD     1      11.950  33.790  24.950  1.00  0.00            
ATOM     65  O16 BCD     1      10.940  32.970  25.550  1.00  0.00            
ATOM     66  C20 BCD     1      11.700  34.040  23.440  1.00  0.00            
ATOM     67  O17 BCD     1      10.460  34.780  23.290  1.00  0.00            
ATOM     68  C21 BCD     1      11.630  32.770  22.550  1.00  0.00            
ATOM     69  O18 BCD     1      11.510  33.060  21.190  1.00  0.00            
ATOM     70  C22 BCD     1      12.900  31.900  22.840  1.00  0.00            
ATOM     71  C23 BCD     1      13.180  31.820  24.310  1.00  0.00            
ATOM     72  O19 BCD     1      13.250  33.110  24.950  1.00  0.00            
ATOM     73  C24 BCD     1      14.490  31.110  24.650  1.00  0.00            
ATOM     74  O20 BCD     1      14.540  30.850  26.080  1.00  0.00            
ATOM     75  H31 BCD     1      12.050  34.730  25.490  1.00  0.00            
ATOM     76  H32 BCD     1      12.510  34.710  23.150  1.00  0.00            
ATOM     77  H33 BCD     1      10.130  34.600  22.400  1.00  0.00            
ATOM     78  H34 BCD     1      10.800  32.150  22.920  1.00  0.00            
ATOM     79  H35 BCD     1      11.500  32.240  20.680  1.00  0.00            
ATOM     80  H36 BCD     1      13.780  32.440  22.480  1.00  0.00            
ATOM     81  H37 BCD     1      12.440  31.170  24.810  1.00  0.00            
ATOM     82  H38 BCD     1      14.530  30.160  24.090  1.00  0.00            
ATOM     83  H39 BCD     1      15.390  31.650  24.320  1.00  0.00            
ATOM     84  H40 BCD     1      15.360  30.360  26.190  1.00  0.00            
ATOM     85  C25 BCD     1       7.640  33.230  28.060  1.00  0.00            
ATOM     86  O21 BCD     1       7.160  32.080  27.290  1.00  0.00            
ATOM     87  C26 BCD     1       7.830  34.450  27.230  1.00  0.00            
ATOM     88  O22 BCD     1       6.590  34.910  26.690  1.00  0.00            
ATOM     89  C27 BCD     1       8.870  34.220  26.100  1.00  0.00            
ATOM     90  O23 BCD     1       9.000  35.420  25.310  1.00  0.00            
ATOM     91  C28 BCD     1      10.200  33.630  26.640  1.00  0.00            
ATOM     92  C29 BCD     1       9.930  32.480  27.610  1.00  0.00            
ATOM     93  O24 BCD     1       8.960  32.950  28.540  1.00  0.00            
ATOM     94  C30 BCD     1      11.130  32.250  28.450  1.00  0.00            
ATOM     95  O25 BCD     1      10.960  31.390  29.630  1.00  0.00            
ATOM     96  H41 BCD     1       7.000  33.460  28.920  1.00  0.00            
ATOM     97  H42 BCD     1       8.240  35.270  27.840  1.00  0.00            
ATOM     98  H43 BCD     1       6.800  35.700  26.170  1.00  0.00            
ATOM     99  H44 BCD     1       8.520  33.410  25.450  1.00  0.00            
ATOM    100  H45 BCD     1       9.550  35.120  24.580  1.00  0.00            
ATOM    101  H46 BCD     1      10.790  34.450  27.080  1.00  0.00            
ATOM    102  H47 BCD     1       9.630  31.520  27.160  1.00  0.00            
ATOM    103  H48 BCD     1      11.940  31.890  27.810  1.00  0.00            
ATOM    104  H49 BCD     1      11.520  33.220  28.770  1.00  0.00            
ATOM    105  H50 BCD     1      10.490  31.850  30.330  1.00  0.00            
ATOM    106  C31 BCD     1       4.400  29.170  27.420  1.00  0.00            
ATOM    107  O26 BCD     1       5.210  28.290  26.530  1.00  0.00            
ATOM    108  C32 BCD     1       3.940  30.480  26.690  1.00  0.00            
ATOM    109  O27 BCD     1       3.230  30.140  25.470  1.00  0.00            
ATOM    110  C33 BCD     1       5.080  31.360  26.430  1.00  0.00            
ATOM    111  C34 BCD     1       5.890  31.600  27.700  1.00  0.00            
ATOM    112  C35 BCD     1       6.260  30.290  28.450  1.00  0.00            
ATOM    113  O28 BCD     1       5.110  29.500  28.570  1.00  0.00            
ATOM    114  C36 BCD     1       6.740  30.550  29.870  1.00  0.00            
ATOM    115  O29 BCD     1       7.360  29.460  30.480  1.00  0.00            
ATOM    116  O30 BCD     1       4.610  32.570  25.780  1.00  0.00            
ATOM    117  H51 BCD     1       3.470  28.660  27.720  1.00  0.00            
ATOM    118  H52 BCD     1       3.150  30.910  27.310  1.00  0.00            
ATOM    119  H53 BCD     1       3.760  29.430  25.090  1.00  0.00            
ATOM    120  H54 BCD     1       5.730  30.800  25.750  1.00  0.00            
ATOM    121  H55 BCD     1       5.310  33.210  25.970  1.00  0.00            
ATOM    122  H56 BCD     1       5.330  32.280  28.360  1.00  0.00            
ATOM    123  H57 BCD     1       7.100  29.810  27.920  1.00  0.00            
ATOM    124  H58 BCD     1       7.440  31.390  29.860  1.00  0.00            
ATOM    125  H59 BCD     1       5.930  30.910  30.520  1.00  0.00            
ATOM    126  H60 BCD     1       8.260  29.350  30.150  1.00  0.00            
ATOM    127  C37 BCD     1       5.390  24.720  24.780  1.00  0.00            
ATOM    128  O31 BCD     1       6.770  24.900  24.360  1.00  0.00            
ATOM    129  C38 BCD     1       4.410  25.680  24.130  1.00  0.00            
ATOM    130  O32 BCD     1       4.460  25.540  22.700  1.00  0.00            
ATOM    131  C39 BCD     1       4.850  27.060  24.610  1.00  0.00            
ATOM    132  O33 BCD     1       4.210  28.110  23.870  1.00  0.00            
ATOM    133  C40 BCD     1       4.740  27.000  26.130  1.00  0.00            
ATOM    134  C41 BCD     1       5.650  25.970  26.730  1.00  0.00            
ATOM    135  O34 BCD     1       5.220  24.730  26.130  1.00  0.00            
ATOM    136  C42 BCD     1       5.600  25.990  28.240  1.00  0.00            
ATOM    137  O35 BCD     1       4.310  25.620  28.750  1.00  0.00            
ATOM    138  H61 BCD     1       5.140  23.710  24.440  1.00  0.00            
ATOM    139  H62 BCD     1       3.380  25.520  24.470  1.00  0.00            
ATOM    140  H63 BCD     1       4.370  24.600  22.530  1.00  0.00            
ATOM    141  H64 BCD     1       5.910  27.200  24.360  1.00  0.00            
ATOM    142  H65 BCD     1       4.590  28.120  22.990  1.00  0.00            
ATOM    143  H66 BCD     1       3.710  26.910  26.490  1.00  0.00            
ATOM    144  H67 BCD     1       6.710  26.190  26.530  1.00  0.00            
ATOM    145  H68 BCD     1       6.280  25.170  28.510  1.00  0.00            
ATOM    146  H69 BCD     1       5.920  26.980  28.610  1.00  0.00            
ATOM    147  H70 BCD     1       4.000  24.830  28.290  1.00  0.00            
ATOM    148  C1  AD4     2       7.160  33.090  21.420  1.00  0.00            
ATOM    149  C2  AD4     2       7.360  32.400  20.260  1.00  0.00            
ATOM    150  C3  AD4     2       8.160  31.290  20.300  1.00  0.00            
ATOM    151  C4  AD4     2       8.580  30.750  21.550  1.00  0.00            
ATOM    152  C5  AD4     2       9.300  29.590  21.580  1.00  0.00            
ATOM    153  C6  AD4     2       9.720  28.970  22.810  1.00  0.00            
ATOM    154  C7  AD4     2      10.460  27.740  22.880  1.00  0.00            
ATOM    155  C8  AD4     2      10.840  27.190  24.170  1.00  0.00            
ATOM    156  C9  AD4     2      10.590  27.910  25.390  1.00  0.00            
ATOM    157  C10 AD4     2       9.850  29.160  25.270  1.00  0.00            
ATOM    158  C11 AD4     2       9.420  29.670  24.070  1.00  0.00            
ATOM    159  C12 AD4     2       8.650  30.900  24.050  1.00  0.00            
ATOM    160  C13 AD4     2       8.220  31.390  22.780  1.00  0.00            
ATOM    161  C14 AD4     2       7.610  32.610  22.690  1.00  0.00            
ATOM    162  H1  AD4     2       6.650  34.050  21.400  1.00  0.00            
ATOM    163  H2  AD4     2       7.060  32.700  19.260  1.00  0.00            
ATOM    164  H3  AD4     2       8.250  30.750  19.360  1.00  0.00            
ATOM    165  H4  AD4     2       9.530  29.110  20.630  1.00  0.00            
ATOM    166  H5  AD4     2      10.650  27.220  21.940  1.00  0.00            
ATOM    167  H6  AD4     2      11.320  26.220  24.170  1.00  0.00            
ATOM    168  H7  AD4     2      10.830  27.480  26.360  1.00  0.00            
ATOM    169  H8  AD4     2       9.600  29.710  26.170  1.00  0.00            
ATOM    170  H9  AD4     2       8.430  31.410  24.980  1.00  0.00            
ATOM    171  H10 AD4     2       7.510  33.220  23.580  1.00  0.00            
TER
ENDMDL
MODEL        1
ATOM      1  C1  BCD     1      19.920  35.510  25.420  1.00  0.00            
ATOM      2  O1  BCD     1      20.570  34.350  24.970  1.00  0.00            
ATOM      3  C2  BCD     1      19.620  35.470  26.970  1.00  0.00            
ATOM      4  O2  BCD     1      20.850  35.250  27.640  1.00  0.00            
ATOM      5  C3  BCD     1      18.530  34.420  27.270  1.00  0.00            
ATOM      6  O3  BCD     1      18.330  34.380  28.700  1.00  0.00            
ATOM      7  C4  BCD     1      17.350  34.780  26.410  1.00  0.00            
ATOM      8  C5  BCD     1      17.730  34.810  24.980  1.00  0.00            
ATOM      9  O4  BCD     1      18.670  35.740  24.740  1.00  0.00            
ATOM     10  C6  BCD     1      16.490  35.130  24.140  1.00  0.00            
ATOM     11  O5  BCD     1      15.740  36.330  24.510  1.00  0.00            
ATOM     12  H1  BCD     1      20.540  36.390  25.200  1.00  0.00            
ATOM     13  H2  BCD     1      19.210  36.450  27.240  1.00  0.00            
ATOM     14  H3  BCD     1      20.650  35.170  28.580  1.00  0.00            
ATOM     15  H4  BCD     1      18.870  33.430  26.950  1.00  0.00            
ATOM     16  H5  BCD     1      17.580  33.850  29.000  1.00  0.00            
ATOM     17  H6  BCD     1      16.870  35.730  26.670  1.00  0.00            
ATOM     18  H7  BCD     1      18.050  33.810  24.660  1.00  0.00            
ATOM     19  H8  BCD     1      16.840  35.130  23.100  1.00  0.00            
ATOM     20  H9  BCD     1      15.820  34.260  24.230  1.00  0.00            
ATOM     21  H10 BCD     1      14.910  36.260  24.030  1.00  0.00            
ATOM     22  C7  BCD     1      23.870  33.120  22.860  1.00  0.00            
ATOM     23  O6  BCD     1      23.290  31.800  22.680  1.00  0.00            
ATOM     24  C8  BCD     1      24.150  33.430  24.320  1.00  0.00            
ATOM     25  O7  BCD     1      25.110  32.460  24.790  1.00  0.00            
ATOM     26  C9  BCD     1      22.870  33.470  25.120  1.00  0.00            
ATOM     27  O8  BCD     1      23.170  33.950  26.430  1.00  0.00            
ATOM     28  C10 BCD     1      21.840  34.410  24.380  1.00  0.00            
ATOM     29  C11 BCD     1      21.650  34.080  22.940  1.00  0.00            
ATOM     30  O9  BCD     1      22.900  34.070  22.340  1.00  0.00            
ATOM     31  C12 BCD     1      20.700  35.020  22.210  1.00  0.00            
ATOM     32  O10 BCD     1      21.030  36.360  22.320  1.00  0.00            
ATOM     33  H11 BCD     1      24.740  33.260  22.210  1.00  0.00            
ATOM     34  H12 BCD     1      24.600  34.420  24.260  1.00  0.00            
ATOM     35  H13 BCD     1      24.820  31.680  24.310  1.00  0.00            
ATOM     36  H14 BCD     1      22.540  32.430  25.270  1.00  0.00            
ATOM     37  H15 BCD     1      22.340  33.970  26.930  1.00  0.00            
ATOM     38  H16 BCD     1      22.200  35.440  24.510  1.00  0.00            
ATOM     39  H17 BCD     1      21.330  33.040  22.880  1.00  0.00            
ATOM     40  H18 BCD     1      20.670  34.750  21.150  1.00  0.00            
ATOM     41  H19 BCD     1      19.680  34.740  22.470  1.00  0.00            
ATOM     42  H20 BCD     1      20.320  36.870  22.710  1.00  0.00            
ATOM     43  C13 BCD     1      23.570  27.990  21.330  1.00  0.00            
ATOM     44  O11 BCD     1      22.200  27.810  21.750  1.00  0.00            
ATOM     45  C14 BCD     1      24.320  28.250  22.580  1.00  0.00            
ATOM     46  O12 BCD     1      23.940  27.010  23.420  1.00  0.00            
ATOM     47  C15 BCD     1      23.900  29.550  23.140  1.00  0.00            
ATOM     48  O13 BCD     1      24.570  29.820  24.400  1.00  0.00            
ATOM     49  C16 BCD     1      24.110  30.730  22.160  1.00  0.00            
ATOM     50  C17 BCD     1      23.590  30.410  20.760  1.00  0.00            
ATOM     51  O14 BCD     1      23.760  29.030  20.390  1.00  0.00            
ATOM     52  C18 BCD     1      24.220  31.290  19.670  1.00  0.00            
ATOM     53  O15 BCD     1      23.370  31.460  18.520  1.00  0.00            
ATOM     54  H21 BCD     1      23.950  27.090  20.840  1.00  0.00            
ATOM     55  H22 BCD     1      25.380  28.290  22.300  1.00  0.00            
ATOM     56  H23 BCD     1      23.070  26.670  23.210  1.00  0.00            
ATOM     57  H24 BCD     1      22.810  29.520  23.300  1.00  0.00            
ATOM     58  H25 BCD     1      23.920  29.670  25.080  1.00  0.00            
ATOM     59  H26 BCD     1      25.170  31.000  22.010  1.00  0.00            
ATOM     60  H27 BCD     1      22.510  30.610  20.850  1.00  0.00            
ATOM     61  H28 BCD     1      24.520  32.320  19.900  1.00  0.00            
ATOM     62  H29 BCD     1      25.180  30.820  19.440  1.00  0.00            
ATOM     63  H30 BCD     1      23.520  30.670  18.000  1.00  0.00            
ATOM     64  C19 BCD     1      18.860  25.370  20.650  1.00  0.00            
ATOM     65  O16 BCD     1      17.960  26.090  21.570  1.00  0.00            
ATOM     66  C20 BCD     1      19.940  24.740  21.500  1.00  0.00            
ATOM     67  O17 BCD     1      19.420  23.920  22.480  1.00  0.00            
ATOM     68  C21 BCD     1      20.820  25.850  22.150  1.00  0.00            
ATOM     69  O18 BCD     1      21.880  25.440  23.110  1.00  0.00            
ATOM     70  C22 BCD     1      21.470  26.730  21.080  1.00  0.00            
ATOM     71  C23 BCD     1      20.390  27.330  20.250  1.00  0.00            
ATOM     72  O19 BCD     1      19.440  26.350  19.770  1.00  0.00            
ATOM     73  C24 BCD     1      20.880  28.140  18.980  1.00  0.00            
ATOM     74  O20 BCD     1      21.720  27.360  18.170  1.00  0.00            
ATOM     75  H31 BCD     1      18.360  24.660  19.990  1.00  0.00            
ATOM     76  H32 BCD     1      20.610  24.120  20.890  1.00  0.00            
ATOM     77  H33 BCD     1      18.490  24.140  22.600  1.00  0.00            
ATOM     78  H34 BCD     1      20.130  26.470  22.730  1.00  0.00            
ATOM     79  H35 BCD     1      21.480  24.930  23.810  1.00  0.00            
ATOM     80  H36 BCD     1      22.220  26.190  20.480  1.00  0.00            
ATOM     81  H37 BCD     1      19.760  27.910  20.930  1.00  0.00            
ATOM     82  H38 BCD     1      20.110  28.450  18.260  1.00  0.00            
ATOM     83  H39 BCD     1      21.440  29.040  19.270  1.00  0.00            
ATOM     84  H40 BCD     1      21.100  27.010  17.520  1.00  0.00            
ATOM     85  C25 BCD     1      13.870  26.550  22.040  1.00  0.00            
ATOM     86  O21 BCD     1      14.070  27.000  23.420  1.00  0.00            
ATOM     87  C26 BCD     1      14.420  25.120  21.870  1.00  0.00            
ATOM     88  O22 BCD     1      13.710  24.190  22.660  1.00  0.00            
ATOM     89  C27 BCD     1      15.880  25.020  22.070  1.00  0.00            
ATOM     90  O23 BCD     1      16.400  23.660  21.810  1.00  0.00            
ATOM     91  C28 BCD     1      16.560  26.110  21.230  1.00  0.00            
ATOM     92  C29 BCD     1      15.990  27.510  21.490  1.00  0.00            
ATOM     93  O24 BCD     1      14.580  27.340  21.110  1.00  0.00            
ATOM     94  C30 BCD     1      16.470  28.690  20.680  1.00  0.00            
ATOM     95  O25 BCD     1      16.280  28.470  19.240  1.00  0.00            
ATOM     96  H41 BCD     1      12.810  26.590  21.750  1.00  0.00            
ATOM     97  H42 BCD     1      14.150  24.870  20.840  1.00  0.00            
ATOM     98  H43 BCD     1      13.690  23.410  22.090  1.00  0.00            
ATOM     99  H44 BCD     1      16.040  25.120  23.150  1.00  0.00            
ATOM    100  H45 BCD     1      16.210  23.400  20.900  1.00  0.00            
ATOM    101  H46 BCD     1      16.400  25.900  20.160  1.00  0.00            
ATOM    102  H47 BCD     1      16.030  27.770  22.550  1.00  0.00            
ATOM    103  H48 BCD     1      16.020  29.630  21.040  1.00  0.00            
ATOM    104  H49 BCD     1      17.540  28.680  20.900  1.00  0.00            
ATOM    105  H50 BCD     1      16.900  28.960  18.690  1.00  0.00            
ATOM    106  C31 BCD     1      12.310  29.830  25.920  1.00  0.00            
ATOM    107  O26 BCD     1      13.500  30.510  25.920  1.00  0.00            
ATOM    108  C32 BCD     1      12.290  28.410  26.470  1.00  0.00            
ATOM    109  O27 BCD     1      12.580  28.370  27.910  1.00  0.00            
ATOM    110  C33 BCD     1      13.320  27.600  25.640  1.00  0.00            
ATOM    111  C34 BCD     1      12.970  27.690  24.120  1.00  0.00            
ATOM    112  C35 BCD     1      12.730  29.160  23.680  1.00  0.00            
ATOM    113  O28 BCD     1      11.810  29.780  24.550  1.00  0.00            
ATOM    114  C36 BCD     1      12.270  29.470  22.200  1.00  0.00            
ATOM    115  O29 BCD     1      11.120  28.570  21.960  1.00  0.00            
ATOM    116  O30 BCD     1      13.420  26.170  26.090  1.00  0.00            
ATOM    117  H51 BCD     1      11.510  30.270  26.540  1.00  0.00            
ATOM    118  H52 BCD     1      11.330  27.930  26.250  1.00  0.00            
ATOM    119  H53 BCD     1      12.790  27.470  28.180  1.00  0.00            
ATOM    120  H54 BCD     1      14.310  28.050  25.720  1.00  0.00            
ATOM    121  H55 BCD     1      14.360  26.050  26.270  1.00  0.00            
ATOM    122  H56 BCD     1      12.050  27.140  23.910  1.00  0.00            
ATOM    123  H57 BCD     1      13.660  29.750  23.760  1.00  0.00            
ATOM    124  H58 BCD     1      12.030  30.540  22.160  1.00  0.00            
ATOM    125  H59 BCD     1      13.010  29.190  21.430  1.00  0.00            
ATOM    126  H60 BCD     1      10.330  28.900  22.400  1.00  0.00            
ATOM    127  C37 BCD     1      15.250  33.910  27.340  1.00  0.00            
ATOM    128  O31 BCD     1      16.460  33.650  26.580  1.00  0.00            
ATOM    129  C38 BCD     1      15.000  32.850  28.370  1.00  0.00            
ATOM    130  O32 BCD     1      16.140  32.740  29.300  1.00  0.00            
ATOM    131  C39 BCD     1      14.650  31.530  27.700  1.00  0.00            
ATOM    132  O33 BCD     1      14.170  30.490  28.630  1.00  0.00            
ATOM    133  C40 BCD     1      13.550  31.750  26.640  1.00  0.00            
ATOM    134  C41 BCD     1      13.780  32.860  25.720  1.00  0.00            
ATOM    135  O34 BCD     1      14.090  34.050  26.470  1.00  0.00            
ATOM    136  C42 BCD     1      12.670  33.150  24.810  1.00  0.00            
ATOM    137  O35 BCD     1      11.390  33.190  25.440  1.00  0.00            
ATOM    138  H61 BCD     1      15.380  34.810  27.950  1.00  0.00            
ATOM    139  H62 BCD     1      14.110  33.160  28.930  1.00  0.00            
ATOM    140  H63 BCD     1      15.890  32.110  29.980  1.00  0.00            
ATOM    141  H64 BCD     1      15.550  31.100  27.250  1.00  0.00            
ATOM    142  H65 BCD     1      13.760  29.790  28.110  1.00  0.00            
ATOM    143  H66 BCD     1      12.580  31.840  27.150  1.00  0.00            
ATOM    144  H67 BCD     1      14.580  32.550  25.030  1.00  0.00            
ATOM    145  H68 BCD     1      12.910  34.080  24.280  1.00  0.00            
ATOM    146  H69 BCD     1      12.570  32.350  24.070  1.00  0.00            
ATOM    147  H70 BCD     1      10.720  33.480  24.820  1.00  0.00            
ATOM    148  C1  AD4     2      17.070  28.480  25.180  1.00  0.00            
ATOM    149  C2  AD4     2      18.480  28.200  24.950  1.00  0.00            
ATOM    150  C3  AD4     2      19.210  28.870  24.030  1.00  0.00            
ATOM    151  C4  AD4     2      18.580  29.970  23.370  1.00  0.00            
ATOM    152  C5  AD4     2      19.280  30.550  22.350  1.00  0.00            
ATOM    153  C6  AD4     2      18.610  31.560  21.570  1.00  0.00            
ATOM    154  C7  AD4     2      19.250  32.060  20.470  1.00  0.00            
ATOM    155  C8  AD4     2      18.700  33.030  19.700  1.00  0.00            
ATOM    156  C9  AD4     2      17.450  33.550  20.010  1.00  0.00            
ATOM    157  C10 AD4     2      16.740  33.140  21.130  1.00  0.00            
ATOM    158  C11 AD4     2      17.300  32.050  21.910  1.00  0.00            
ATOM    159  C12 AD4     2      16.680  31.530  23.000  1.00  0.00            
ATOM    160  C13 AD4     2      17.250  30.380  23.640  1.00  0.00            
ATOM    161  C14 AD4     2      16.580  29.660  24.570  1.00  0.00            
ATOM    162  H1  AD4     2      16.540  28.020  26.010  1.00  0.00            
ATOM    163  H2  AD4     2      19.000  27.540  25.640  1.00  0.00            
ATOM    164  H3  AD4     2      20.190  28.530  23.700  1.00  0.00            
ATOM    165  H4  AD4     2      20.290  30.220  22.150  1.00  0.00            
ATOM    166  H5  AD4     2      20.190  31.590  20.200  1.00  0.00            
ATOM    167  H6  AD4     2      19.320  33.420  18.900  1.00  0.00            
ATOM    168  H7  AD4     2      17.030  34.330  19.390  1.00  0.00            
ATOM    169  H8  AD4     2      15.750  33.550  21.280  1.00  0.00            
ATOM    170  H9  AD4     2      15.650  31.760  23.230  1.00  0.00            
ATOM    171  H10 AD4     2      15.550  29.990  24.740  1.00  0.00            
TER
ENDMDL
MODEL        1
ATOM      1  C1  BCD     1       5.610  11.140  19.090  1.00  0.00            
ATOM      2  O1  BCD     1       5.380  11.050  20.460  1.00  0.00            
ATOM      3  C2  BCD     1       6.850  10.390  18.650  1.00  0.00            
ATOM      4  O2  BCD     1       6.840   8.980  18.980  1.00  0.00            
ATOM      5  C3  BCD     1       8.140  11.060  19.090  1.00  0.00            
ATOM      6  O3  BCD     1       9.260  10.490  18.350  1.00  0.00            
ATOM      7  C4  BCD     1       8.220  12.470  18.710  1.00  0.00            
ATOM      8  C5  BCD     1       6.950  13.220  19.100  1.00  0.00            
ATOM      9  O4  BCD     1       5.790  12.520  18.660  1.00  0.00            
ATOM     10  C6  BCD     1       6.850  14.730  18.660  1.00  0.00            
ATOM     11  O5  BCD     1       7.110  14.980  17.220  1.00  0.00            
ATOM     12  H1  BCD     1       4.780  10.700  18.530  1.00  0.00            
ATOM     13  H2  BCD     1       6.780  10.380  17.560  1.00  0.00            
ATOM     14  H3  BCD     1       7.250   8.890  19.850  1.00  0.00            
ATOM     15  H4  BCD     1       8.320  10.970  20.170  1.00  0.00            
ATOM     16  H5  BCD     1      10.000  10.980  18.720  1.00  0.00            
ATOM     17  H6  BCD     1       8.450  12.560  17.640  1.00  0.00            
ATOM     18  H7  BCD     1       6.960  13.190  20.190  1.00  0.00            
ATOM     19  H8  BCD     1       5.820  15.090  18.780  1.00  0.00            
ATOM     20  H9  BCD     1       7.430  15.380  19.330  1.00  0.00            
ATOM     21  H10 BCD     1       6.740  15.820  16.930  1.00  0.00            
ATOM     22  C7  BCD     1       2.590  11.920  23.320  1.00  0.00            
ATOM     23  O6  BCD     1       3.290  13.150  23.520  1.00  0.00            
ATOM     24  C8  BCD     1       3.450  10.660  23.520  1.00  0.00            
ATOM     25  O7  BCD     1       3.980  10.690  24.840  1.00  0.00            
ATOM     26  C9  BCD     1       4.580  10.560  22.490  1.00  0.00            
ATOM     27  O8  BCD     1       5.340   9.370  22.750  1.00  0.00            
ATOM     28  C10 BCD     1       4.150  10.670  21.070  1.00  0.00            
ATOM     29  C11 BCD     1       3.090  11.750  20.930  1.00  0.00            
ATOM     30  O9  BCD     1       2.110  11.740  21.990  1.00  0.00            
ATOM     31  C12 BCD     1       2.380  11.740  19.550  1.00  0.00            
ATOM     32  O10 BCD     1       1.580  12.910  19.440  1.00  0.00            
ATOM     33  H11 BCD     1       1.700  11.850  23.950  1.00  0.00            
ATOM     34  H12 BCD     1       2.910   9.710  23.400  1.00  0.00            
ATOM     35  H13 BCD     1       4.790  10.210  24.640  1.00  0.00            
ATOM     36  H14 BCD     1       5.170  11.480  22.600  1.00  0.00            
ATOM     37  H15 BCD     1       5.880   9.250  21.960  1.00  0.00            
ATOM     38  H16 BCD     1       3.810   9.710  20.660  1.00  0.00            
ATOM     39  H17 BCD     1       3.670  12.680  20.990  1.00  0.00            
ATOM     40  H18 BCD     1       3.120  11.800  18.740  1.00  0.00            
ATOM     41  H19 BCD     1       1.740  10.860  19.390  1.00  0.00            
ATOM     42  H20 BCD     1       0.990  12.900  20.200  1.00  0.00            
ATOM     43  C13 BCD     1       3.160  16.420  26.170  1.00  0.00            
ATOM     44  O11 BCD     1       4.600  16.690  26.150  1.00  0.00            
ATOM     45  C14 BCD     1       2.960  15.020  26.720  1.00  0.00            
ATOM     46  O12 BCD     1       3.420  15.050  28.090  1.00  0.00            
ATOM     47  C15 BCD     1       3.430  13.940  25.790  1.00  0.00            
ATOM     48  O13 BCD     1       3.100  12.640  26.360  1.00  0.00            
ATOM     49  C16 BCD     1       2.730  14.130  24.400  1.00  0.00            
ATOM     50  C17 BCD     1       2.970  15.560  23.900  1.00  0.00            
ATOM     51  O14 BCD     1       2.470  16.470  24.890  1.00  0.00            
ATOM     52  C18 BCD     1       2.180  15.830  22.540  1.00  0.00            
ATOM     53  O15 BCD     1       0.750  15.620  22.770  1.00  0.00            
ATOM     54  H21 BCD     1       2.620  17.130  26.800  1.00  0.00            
ATOM     55  H22 BCD     1       1.870  14.900  26.780  1.00  0.00            
ATOM     56  H23 BCD     1       3.640  14.150  28.350  1.00  0.00            
ATOM     57  H24 BCD     1       4.500  14.060  25.610  1.00  0.00            
ATOM     58  H25 BCD     1       3.580  11.950  25.900  1.00  0.00            
ATOM     59  H26 BCD     1       1.670  13.930  24.590  1.00  0.00            
ATOM     60  H27 BCD     1       4.030  15.730  23.670  1.00  0.00            
ATOM     61  H28 BCD     1       2.510  16.730  22.020  1.00  0.00            
ATOM     62  H29 BCD     1       2.470  15.000  21.880  1.00  0.00            
ATOM     63  H30 BCD     1       0.580  16.480  23.170  1.00  0.00            
ATOM     64  C19 BCD     1       7.050  19.720  27.500  1.00  0.00            
ATOM     65  O16 BCD     1       8.210  19.060  26.930  1.00  0.00            
ATOM     66  C20 BCD     1       6.440  18.850  28.620  1.00  0.00            
ATOM     67  O17 BCD     1       7.430  18.530  29.630  1.00  0.00            
ATOM     68  C21 BCD     1       5.810  17.590  28.060  1.00  0.00            
ATOM     69  O18 BCD     1       5.120  16.970  29.190  1.00  0.00            
ATOM     70  C22 BCD     1       4.930  17.960  26.850  1.00  0.00            
ATOM     71  C23 BCD     1       5.610  18.820  25.830  1.00  0.00            
ATOM     72  O19 BCD     1       6.180  19.960  26.430  1.00  0.00            
ATOM     73  C24 BCD     1       4.680  19.240  24.680  1.00  0.00            
ATOM     74  O20 BCD     1       3.710  20.130  25.260  1.00  0.00            
ATOM     75  H31 BCD     1       7.370  20.680  27.920  1.00  0.00            
ATOM     76  H32 BCD     1       5.610  19.490  28.950  1.00  0.00            
ATOM     77  H33 BCD     1       6.910  18.030  30.270  1.00  0.00            
ATOM     78  H34 BCD     1       6.540  16.890  27.640  1.00  0.00            
ATOM     79  H35 BCD     1       4.590  16.220  28.890  1.00  0.00            
ATOM     80  H36 BCD     1       4.050  18.470  27.270  1.00  0.00            
ATOM     81  H37 BCD     1       6.380  18.180  25.390  1.00  0.00            
ATOM     82  H38 BCD     1       5.220  19.870  23.950  1.00  0.00            
ATOM     83  H39 BCD     1       4.260  18.360  24.180  1.00  0.00            
ATOM     84  H40 BCD     1       3.510  20.750  24.550  1.00  0.00            
ATOM     85  C25 BCD     1      12.030  19.470  25.820  1.00  0.00            
ATOM     86  O21 BCD     1      11.910  18.250  25.110  1.00  0.00            
ATOM     87  C26 BCD     1      11.850  19.420  27.330  1.00  0.00            
ATOM     88  O22 BCD     1      12.840  18.610  27.940  1.00  0.00            
ATOM     89  C27 BCD     1      10.440  18.840  27.600  1.00  0.00            
ATOM     90  O23 BCD     1      10.040  18.660  28.980  1.00  0.00            
ATOM     91  C28 BCD     1       9.440  19.770  26.960  1.00  0.00            
ATOM     92  C29 BCD     1       9.730  20.120  25.470  1.00  0.00            
ATOM     93  O24 BCD     1      11.150  20.490  25.320  1.00  0.00            
ATOM     94  C30 BCD     1       8.980  21.400  25.050  1.00  0.00            
ATOM     95  O25 BCD     1       9.250  21.640  23.660  1.00  0.00            
ATOM     96  H41 BCD     1      13.050  19.810  25.610  1.00  0.00            
ATOM     97  H42 BCD     1      12.040  20.460  27.600  1.00  0.00            
ATOM     98  H43 BCD     1      12.800  17.760  27.480  1.00  0.00            
ATOM     99  H44 BCD     1      10.500  17.870  27.080  1.00  0.00            
ATOM    100  H45 BCD     1       9.210  18.190  29.090  1.00  0.00            
ATOM    101  H46 BCD     1       9.380  20.680  27.580  1.00  0.00            
ATOM    102  H47 BCD     1       9.500  19.210  24.910  1.00  0.00            
ATOM    103  H48 BCD     1       7.910  21.380  25.260  1.00  0.00            
ATOM    104  H49 BCD     1       9.380  22.170  25.720  1.00  0.00            
ATOM    105  H50 BCD     1      10.170  21.900  23.600  1.00  0.00            
ATOM    106  C31 BCD     1      13.450  15.500  22.530  1.00  0.00            
ATOM    107  O26 BCD     1      12.120  15.170  22.180  1.00  0.00            
ATOM    108  C32 BCD     1      13.600  15.230  24.010  1.00  0.00            
ATOM    109  O27 BCD     1      13.350  13.880  24.300  1.00  0.00            
ATOM    110  C33 BCD     1      12.680  16.160  24.820  1.00  0.00            
ATOM    111  C34 BCD     1      13.030  17.640  24.570  1.00  0.00            
ATOM    112  C35 BCD     1      12.990  17.830  23.030  1.00  0.00            
ATOM    113  O28 BCD     1      13.820  16.820  22.400  1.00  0.00            
ATOM    114  C36 BCD     1      13.500  19.260  22.660  1.00  0.00            
ATOM    115  O29 BCD     1      13.960  19.360  21.260  1.00  0.00            
ATOM    116  O30 BCD     1      12.500  15.910  26.220  1.00  0.00            
ATOM    117  H51 BCD     1      14.160  14.840  22.020  1.00  0.00            
ATOM    118  H52 BCD     1      14.660  15.410  24.220  1.00  0.00            
ATOM    119  H53 BCD     1      12.480  13.610  24.000  1.00  0.00            
ATOM    120  H54 BCD     1      11.660  16.090  24.430  1.00  0.00            
ATOM    121  H55 BCD     1      12.380  14.970  26.390  1.00  0.00            
ATOM    122  H56 BCD     1      14.030  17.920  24.910  1.00  0.00            
ATOM    123  H57 BCD     1      11.980  17.790  22.610  1.00  0.00            
ATOM    124  H58 BCD     1      12.610  19.890  22.790  1.00  0.00            
ATOM    125  H59 BCD     1      14.270  19.590  23.380  1.00  0.00            
ATOM    126  H60 BCD     1      14.430  18.550  21.010  1.00  0.00            
ATOM    127  C37 BCD     1      10.280  13.790  18.740  1.00  0.00            
ATOM    128  O31 BCD     1       9.250  13.070  19.470  1.00  0.00            
ATOM    129  C38 BCD     1      11.570  13.150  18.980  1.00  0.00            
ATOM    130  O32 BCD     1      11.580  11.740  18.610  1.00  0.00            
ATOM    131  C39 BCD     1      12.040  13.440  20.440  1.00  0.00            
ATOM    132  O33 BCD     1      13.360  12.850  20.740  1.00  0.00            
ATOM    133  C40 BCD     1      11.920  14.970  20.780  1.00  0.00            
ATOM    134  C41 BCD     1      10.560  15.520  20.440  1.00  0.00            
ATOM    135  O34 BCD     1      10.210  15.180  19.060  1.00  0.00            
ATOM    136  C42 BCD     1      10.170  16.950  20.730  1.00  0.00            
ATOM    137  O35 BCD     1      11.030  17.940  20.270  1.00  0.00            
ATOM    138  H61 BCD     1      10.050  13.680  17.680  1.00  0.00            
ATOM    139  H62 BCD     1      12.290  13.680  18.350  1.00  0.00            
ATOM    140  H63 BCD     1      12.510  11.500  18.590  1.00  0.00            
ATOM    141  H64 BCD     1      11.330  12.880  21.060  1.00  0.00            
ATOM    142  H65 BCD     1      13.460  11.910  20.870  1.00  0.00            
ATOM    143  H66 BCD     1      12.690  15.630  20.340  1.00  0.00            
ATOM    144  H67 BCD     1       9.990  14.870  21.110  1.00  0.00            
ATOM    145  H68 BCD     1       9.170  17.080  20.300  1.00  0.00            
ATOM    146  H69 BCD     1      10.060  17.130  21.810  1.00  0.00            
ATOM    147  H70 BCD     1      11.740  17.550  19.750  1.00  0.00            
ATOM    148  C1  AD4     2       8.370  13.760  27.080  1.00  0.00            
ATOM    149  C2  AD4     2       7.510  12.810  26.460  1.00  0.00            
ATOM    150  C3  AD4     2       6.980  13.040  25.200  1.00  0.00            
ATOM    151  C4  AD4     2       7.210  14.190  24.450  1.00  0.00            
ATOM    152  C5  AD4     2       6.530  14.450  23.250  1.00  0.00            
ATOM    153  C6  AD4     2       6.670  15.730  22.650  1.00  0.00            
ATOM    154  C7  AD4     2       5.930  15.990  21.500  1.00  0.00            
ATOM    155  C8  AD4     2       6.130  17.220  20.840  1.00  0.00            
ATOM    156  C9  AD4     2       6.980  18.150  21.430  1.00  0.00            
ATOM    157  C10 AD4     2       7.580  17.980  22.700  1.00  0.00            
ATOM    158  C11 AD4     2       7.490  16.730  23.300  1.00  0.00            
ATOM    159  C12 AD4     2       8.240  16.440  24.470  1.00  0.00            
ATOM    160  C13 AD4     2       8.040  15.170  25.030  1.00  0.00            
ATOM    161  C14 AD4     2       8.580  14.960  26.310  1.00  0.00            
ATOM    162  H1  AD4     2       8.800  13.570  28.060  1.00  0.00            
ATOM    163  H2  AD4     2       7.180  11.940  27.020  1.00  0.00            
ATOM    164  H3  AD4     2       6.150  12.430  24.880  1.00  0.00            
ATOM    165  H4  AD4     2       5.720  13.810  22.910  1.00  0.00            
ATOM    166  H5  AD4     2       5.250  15.270  21.050  1.00  0.00            
ATOM    167  H6  AD4     2       5.620  17.380  19.900  1.00  0.00            
ATOM    168  H7  AD4     2       7.200  19.100  20.950  1.00  0.00            
ATOM    169  H8  AD4     2       8.020  18.830  23.220  1.00  0.00            
ATOM    170  H9  AD4     2       8.830  17.160  25.040  1.00  0.00            
ATOM    171  H10 AD4     2       9.190  15.740  26.750  1.00  0.00            
TER
ENDMDL
MODEL        1
ATOM      1  C1  BCD     1      20.180  11.810  20.810  1.00  0.00            
ATOM      2  O1  BCD     1      21.470  12.430  20.900  1.00  0.00            
ATOM      3  C2  BCD     1      20.290  10.510  20.000  1.00  0.00            
ATOM      4  O2  BCD     1      21.240   9.630  20.620  1.00  0.00            
ATOM      5  C3  BCD     1      20.670  10.890  18.540  1.00  0.00            
ATOM      6  O3  BCD     1      20.730   9.750  17.650  1.00  0.00            
ATOM      7  C4  BCD     1      19.530  11.790  17.980  1.00  0.00            
ATOM      8  C5  BCD     1      19.550  13.020  18.830  1.00  0.00            
ATOM      9  O4  BCD     1      19.290  12.630  20.220  1.00  0.00            
ATOM     10  C6  BCD     1      18.380  13.920  18.360  1.00  0.00            
ATOM     11  O5  BCD     1      17.210  13.220  18.050  1.00  0.00            
ATOM     12  H1  BCD     1      19.860  11.510  21.820  1.00  0.00            
ATOM     13  H2  BCD     1      19.260  10.130  20.080  1.00  0.00            
ATOM     14  H3  BCD     1      21.240   8.740  20.250  1.00  0.00            
ATOM     15  H4  BCD     1      21.610  11.460  18.460  1.00  0.00            
ATOM     16  H5  BCD     1      20.910   8.950  18.150  1.00  0.00            
ATOM     17  H6  BCD     1      18.570  11.280  18.150  1.00  0.00            
ATOM     18  H7  BCD     1      20.410  13.670  18.650  1.00  0.00            
ATOM     19  H8  BCD     1      18.180  14.650  19.140  1.00  0.00            
ATOM     20  H9  BCD     1      18.640  14.510  17.470  1.00  0.00            
ATOM     21  H10 BCD     1      16.590  13.790  17.600  1.00  0.00            
ATOM     22  C7  BCD     1      24.280  13.930  23.050  1.00  0.00            
ATOM     23  O6  BCD     1      24.380  14.930  22.050  1.00  0.00            
ATOM     24  C8  BCD     1      24.580  12.460  22.580  1.00  0.00            
ATOM     25  O7  BCD     1      25.900  12.370  22.020  1.00  0.00            
ATOM     26  C9  BCD     1      23.630  12.030  21.620  1.00  0.00            
ATOM     27  O8  BCD     1      23.810  10.700  21.250  1.00  0.00            
ATOM     28  C10 BCD     1      22.170  12.300  22.090  1.00  0.00            
ATOM     29  C11 BCD     1      21.950  13.650  22.730  1.00  0.00            
ATOM     30  O9  BCD     1      22.970  13.900  23.600  1.00  0.00            
ATOM     31  C12 BCD     1      20.580  13.740  23.340  1.00  0.00            
ATOM     32  O10 BCD     1      20.230  15.050  23.640  1.00  0.00            
ATOM     33  H11 BCD     1      24.950  14.110  23.900  1.00  0.00            
ATOM     34  H12 BCD     1      24.430  11.890  23.510  1.00  0.00            
ATOM     35  H13 BCD     1      25.900  11.450  21.750  1.00  0.00            
ATOM     36  H14 BCD     1      23.760  12.620  20.710  1.00  0.00            
ATOM     37  H15 BCD     1      22.960  10.380  20.930  1.00  0.00            
ATOM     38  H16 BCD     1      21.850  11.530  22.800  1.00  0.00            
ATOM     39  H17 BCD     1      21.890  14.470  21.990  1.00  0.00            
ATOM     40  H18 BCD     1      19.870  13.380  22.580  1.00  0.00            
ATOM     41  H19 BCD     1      20.570  13.140  24.260  1.00  0.00            
ATOM     42  H20 BCD     1      19.310  15.120  23.910  1.00  0.00            
ATOM     43  C13 BCD     1      26.520  18.300  20.930  1.00  0.00            
ATOM     44  O11 BCD     1      26.020  18.230  19.630  1.00  0.00            
ATOM     45  C14 BCD     1      27.400  17.070  21.320  1.00  0.00            
ATOM     46  O12 BCD     1      28.560  16.990  20.470  1.00  0.00            
ATOM     47  C15 BCD     1      26.560  15.780  21.310  1.00  0.00            
ATOM     48  O13 BCD     1      27.260  14.610  21.700  1.00  0.00            
ATOM     49  C16 BCD     1      25.350  16.010  22.240  1.00  0.00            
ATOM     50  C17 BCD     1      24.550  17.340  21.880  1.00  0.00            
ATOM     51  O14 BCD     1      25.480  18.440  21.890  1.00  0.00            
ATOM     52  C18 BCD     1      23.430  17.560  22.820  1.00  0.00            
ATOM     53  O15 BCD     1      22.480  18.550  22.460  1.00  0.00            
ATOM     54  H21 BCD     1      27.140  19.200  21.020  1.00  0.00            
ATOM     55  H22 BCD     1      27.800  17.170  22.330  1.00  0.00            
ATOM     56  H23 BCD     1      29.070  17.800  20.560  1.00  0.00            
ATOM     57  H24 BCD     1      26.270  15.730  20.250  1.00  0.00            
ATOM     58  H25 BCD     1      26.760  13.790  21.670  1.00  0.00            
ATOM     59  H26 BCD     1      25.650  16.030  23.290  1.00  0.00            
ATOM     60  H27 BCD     1      24.080  17.170  20.900  1.00  0.00            
ATOM     61  H28 BCD     1      22.950  16.600  23.030  1.00  0.00            
ATOM     62  H29 BCD     1      23.870  17.940  23.750  1.00  0.00            
ATOM     63  H30 BCD     1      22.840  19.450  22.460  1.00  0.00            
ATOM     64  C19 BCD     1      25.450  20.650  16.290  1.00  0.00            
ATOM     65  O16 BCD     1      25.400  19.500  15.350  1.00  0.00            
ATOM     66  C20 BCD     1      26.850  20.800  16.940  1.00  0.00            
ATOM     67  O17 BCD     1      27.900  20.960  15.950  1.00  0.00            
ATOM     68  C21 BCD     1      27.050  19.660  17.900  1.00  0.00            
ATOM     69  O18 BCD     1      28.320  19.760  18.590  1.00  0.00            
ATOM     70  C22 BCD     1      25.920  19.420  18.860  1.00  0.00            
ATOM     71  C23 BCD     1      24.610  19.320  18.080  1.00  0.00            
ATOM     72  O19 BCD     1      24.440  20.500  17.260  1.00  0.00            
ATOM     73  C24 BCD     1      23.290  19.310  18.850  1.00  0.00            
ATOM     74  O20 BCD     1      23.160  20.350  19.780  1.00  0.00            
ATOM     75  H31 BCD     1      25.290  21.570  15.730  1.00  0.00            
ATOM     76  H32 BCD     1      26.980  21.690  17.560  1.00  0.00            
ATOM     77  H33 BCD     1      28.590  21.460  16.400  1.00  0.00            
ATOM     78  H34 BCD     1      27.100  18.800  17.210  1.00  0.00            
ATOM     79  H35 BCD     1      29.010  19.430  18.010  1.00  0.00            
ATOM     80  H36 BCD     1      25.780  20.220  19.590  1.00  0.00            
ATOM     81  H37 BCD     1      24.610  18.380  17.520  1.00  0.00            
ATOM     82  H38 BCD     1      22.400  19.430  18.230  1.00  0.00            
ATOM     83  H39 BCD     1      23.220  18.330  19.330  1.00  0.00            
ATOM     84  H40 BCD     1      22.320  20.120  20.200  1.00  0.00            
ATOM     85  C25 BCD     1      23.770  18.530  11.650  1.00  0.00            
ATOM     86  O21 BCD     1      23.640  17.140  12.110  1.00  0.00            
ATOM     87  C26 BCD     1      25.230  18.840  11.690  1.00  0.00            
ATOM     88  O22 BCD     1      25.940  17.960  10.840  1.00  0.00            
ATOM     89  C27 BCD     1      25.790  18.940  13.090  1.00  0.00            
ATOM     90  O23 BCD     1      27.100  19.520  13.040  1.00  0.00            
ATOM     91  C28 BCD     1      24.970  19.850  14.060  1.00  0.00            
ATOM     92  C29 BCD     1      23.440  19.550  13.880  1.00  0.00            
ATOM     93  O24 BCD     1      23.090  19.470  12.500  1.00  0.00            
ATOM     94  C30 BCD     1      22.570  20.510  14.700  1.00  0.00            
ATOM     95  O25 BCD     1      22.950  21.850  14.490  1.00  0.00            
ATOM     96  H41 BCD     1      23.390  18.640  10.630  1.00  0.00            
ATOM     97  H42 BCD     1      25.310  19.850  11.270  1.00  0.00            
ATOM     98  H43 BCD     1      26.890  18.090  10.910  1.00  0.00            
ATOM     99  H44 BCD     1      25.940  17.950  13.530  1.00  0.00            
ATOM    100  H45 BCD     1      27.480  19.530  13.920  1.00  0.00            
ATOM    101  H46 BCD     1      25.220  20.880  13.790  1.00  0.00            
ATOM    102  H47 BCD     1      23.210  18.580  14.350  1.00  0.00            
ATOM    103  H48 BCD     1      21.570  20.270  14.300  1.00  0.00            
ATOM    104  H49 BCD     1      22.690  20.220  15.760  1.00  0.00            
ATOM    105  H50 BCD     1      22.980  21.940  13.530  1.00  0.00            
ATOM    106  C31 BCD     1      21.070  14.040  11.290  1.00  0.00            
ATOM    107  O26 BCD     1      21.000  13.780  12.630  1.00  0.00            
ATOM    108  C32 BCD     1      22.440  13.890  10.720  1.00  0.00            
ATOM    109  O27 BCD     1      22.900  12.540  10.830  1.00  0.00            
ATOM    110  C33 BCD     1      23.380  14.900  11.440  1.00  0.00            
ATOM    111  C34 BCD     1      22.800  16.290  11.210  1.00  0.00            
ATOM    112  C35 BCD     1      21.310  16.360  11.530  1.00  0.00            
ATOM    113  O28 BCD     1      20.550  15.300  11.030  1.00  0.00            
ATOM    114  C36 BCD     1      20.620  17.640  10.980  1.00  0.00            
ATOM    115  O29 BCD     1      20.740  17.710   9.520  1.00  0.00            
ATOM    116  O30 BCD     1      24.720  14.880  11.010  1.00  0.00            
ATOM    117  H51 BCD     1      20.410  13.310  10.790  1.00  0.00            
ATOM    118  H52 BCD     1      22.360  14.140   9.650  1.00  0.00            
ATOM    119  H53 BCD     1      23.740  12.510  10.360  1.00  0.00            
ATOM    120  H54 BCD     1      23.290  14.660  12.500  1.00  0.00            
ATOM    121  H55 BCD     1      25.050  15.780  11.130  1.00  0.00            
ATOM    122  H56 BCD     1      22.850  16.640  10.170  1.00  0.00            
ATOM    123  H57 BCD     1      21.270  16.430  12.620  1.00  0.00            
ATOM    124  H58 BCD     1      19.560  17.580  11.240  1.00  0.00            
ATOM    125  H59 BCD     1      21.130  18.480  11.470  1.00  0.00            
ATOM    126  H60 BCD     1      20.370  16.890   9.170  1.00  0.00            
ATOM    127  C37 BCD     1      18.920  11.790  15.670  1.00  0.00            
ATOM    128  O31 BCD     1      19.840  12.130  16.700  1.00  0.00            
ATOM    129  C38 BCD     1      19.510  10.950  14.610  1.00  0.00            
ATOM    130  O32 BCD     1      20.090   9.770  15.140  1.00  0.00            
ATOM    131  C39 BCD     1      20.550  11.740  13.760  1.00  0.00            
ATOM    132  O33 BCD     1      21.170  10.940  12.720  1.00  0.00            
ATOM    133  C40 BCD     1      19.950  13.010  13.140  1.00  0.00            
ATOM    134  C41 BCD     1      19.210  13.810  14.280  1.00  0.00            
ATOM    135  O34 BCD     1      18.330  12.960  15.100  1.00  0.00            
ATOM    136  C42 BCD     1      18.410  14.940  13.710  1.00  0.00            
ATOM    137  O35 BCD     1      18.100  15.930  14.680  1.00  0.00            
ATOM    138  H61 BCD     1      18.100  11.170  16.030  1.00  0.00            
ATOM    139  H62 BCD     1      18.730  10.590  13.930  1.00  0.00            
ATOM    140  H63 BCD     1      20.490   9.910  16.000  1.00  0.00            
ATOM    141  H64 BCD     1      21.370  12.030  14.430  1.00  0.00            
ATOM    142  H65 BCD     1      21.600  11.450  12.030  1.00  0.00            
ATOM    143  H66 BCD     1      19.250  12.760  12.340  1.00  0.00            
ATOM    144  H67 BCD     1      19.870  14.310  15.000  1.00  0.00            
ATOM    145  H68 BCD     1      18.940  15.350  12.840  1.00  0.00            
ATOM    146  H69 BCD     1      17.520  14.390  13.370  1.00  0.00            
ATOM    147  H70 BCD     1      18.270  16.830  14.390  1.00  0.00            
ATOM    148  C1  AD4     2      25.200  14.880  16.380  1.00  0.00            
ATOM    149  C2  AD4     2      24.490  15.240  15.210  1.00  0.00            
ATOM    150  C3  AD4     2      23.160  15.630  15.260  1.00  0.00            
ATOM    151  C4  AD4     2      22.560  15.690  16.540  1.00  0.00            
ATOM    152  C5  AD4     2      21.270  16.270  16.520  1.00  0.00            
ATOM    153  C6  AD4     2      20.660  16.600  17.760  1.00  0.00            
ATOM    154  C7  AD4     2      19.410  17.140  17.840  1.00  0.00            
ATOM    155  C8  AD4     2      18.770  17.360  19.030  1.00  0.00            
ATOM    156  C9  AD4     2      19.450  17.050  20.250  1.00  0.00            
ATOM    157  C10 AD4     2      20.740  16.520  20.170  1.00  0.00            
ATOM    158  C11 AD4     2      21.340  16.270  18.970  1.00  0.00            
ATOM    159  C12 AD4     2      22.630  15.630  18.930  1.00  0.00            
ATOM    160  C13 AD4     2      23.270  15.470  17.690  1.00  0.00            
ATOM    161  C14 AD4     2      24.600  14.960  17.600  1.00  0.00            
ATOM    162  H1  AD4     2      26.250  14.680  16.210  1.00  0.00            
ATOM    163  H2  AD4     2      24.950  15.100  14.230  1.00  0.00            
ATOM    164  H3  AD4     2      22.650  15.850  14.330  1.00  0.00            
ATOM    165  H4  AD4     2      20.810  16.540  15.570  1.00  0.00            
ATOM    166  H5  AD4     2      18.910  17.490  16.940  1.00  0.00            
ATOM    167  H6  AD4     2      17.790  17.830  19.140  1.00  0.00            
ATOM    168  H7  AD4     2      19.120  17.280  21.260  1.00  0.00            
ATOM    169  H8  AD4     2      21.290  16.330  21.080  1.00  0.00            
ATOM    170  H9  AD4     2      23.190  15.370  19.820  1.00  0.00            
ATOM    171  H10 AD4     2      25.100  14.510  18.450  1.00  0.00            
TER
ENDMDL
MODEL        1
ATOM      1  C1  BCD     1      10.720  18.130  27.380  1.00  0.00            
ATOM      2  O1  BCD     1       9.870  18.880  26.460  1.00  0.00            
ATOM      3  C2  BCD     1      12.140  17.940  26.860  1.00  0.00            
ATOM      4  O2  BCD     1      12.660  19.190  26.560  1.00  0.00            
ATOM      5  C3  BCD     1      12.130  17.110  25.610  1.00  0.00            
ATOM      6  O3  BCD     1      13.430  16.800  25.140  1.00  0.00            
ATOM      7  C4  BCD     1      11.390  15.810  25.810  1.00  0.00            
ATOM      8  C5  BCD     1      10.080  15.970  26.600  1.00  0.00            
ATOM      9  O4  BCD     1      10.130  16.840  27.730  1.00  0.00            
ATOM     10  C6  BCD     1       9.690  14.600  27.130  1.00  0.00            
ATOM     11  O5  BCD     1       8.590  14.630  28.010  1.00  0.00            
ATOM     12  H1  BCD     1      10.780  18.670  28.330  1.00  0.00            
ATOM     13  H2  BCD     1      12.700  17.360  27.610  1.00  0.00            
ATOM     14  H3  BCD     1      13.290  19.050  25.840  1.00  0.00            
ATOM     15  H4  BCD     1      11.620  17.700  24.840  1.00  0.00            
ATOM     16  H5  BCD     1      13.360  16.230  24.370  1.00  0.00            
ATOM     17  H6  BCD     1      12.070  15.130  26.330  1.00  0.00            
ATOM     18  H7  BCD     1       9.260  16.330  25.960  1.00  0.00            
ATOM     19  H8  BCD     1       9.520  13.950  26.260  1.00  0.00            
ATOM     20  H9  BCD     1      10.510  14.130  27.680  1.00  0.00            
ATOM     21  H10 BCD     1       8.610  15.520  28.390  1.00  0.00            
ATOM     22  C7  BCD     1       7.920  22.530  26.540  1.00  0.00            
ATOM     23  O6  BCD     1       8.060  22.590  25.110  1.00  0.00            
ATOM     24  C8  BCD     1       9.200  22.490  27.300  1.00  0.00            
ATOM     25  O7  BCD     1       9.920  23.770  27.270  1.00  0.00            
ATOM     26  C9  BCD     1      10.130  21.360  26.830  1.00  0.00            
ATOM     27  O8  BCD     1      11.340  21.260  27.530  1.00  0.00            
ATOM     28  C10 BCD     1       9.250  20.070  27.000  1.00  0.00            
ATOM     29  C11 BCD     1       7.890  20.220  26.470  1.00  0.00            
ATOM     30  O9  BCD     1       7.260  21.340  26.960  1.00  0.00            
ATOM     31  C12 BCD     1       6.930  19.080  26.750  1.00  0.00            
ATOM     32  O10 BCD     1       5.720  19.270  26.090  1.00  0.00            
ATOM     33  H11 BCD     1       7.360  23.410  26.880  1.00  0.00            
ATOM     34  H12 BCD     1       8.940  22.250  28.340  1.00  0.00            
ATOM     35  H13 BCD     1      10.100  23.900  26.330  1.00  0.00            
ATOM     36  H14 BCD     1      10.290  21.400  25.750  1.00  0.00            
ATOM     37  H15 BCD     1      11.730  20.430  27.240  1.00  0.00            
ATOM     38  H16 BCD     1       9.120  19.980  28.090  1.00  0.00            
ATOM     39  H17 BCD     1       8.060  20.340  25.390  1.00  0.00            
ATOM     40  H18 BCD     1       7.440  18.160  26.430  1.00  0.00            
ATOM     41  H19 BCD     1       6.780  19.050  27.840  1.00  0.00            
ATOM     42  H20 BCD     1       5.810  20.090  25.580  1.00  0.00            
ATOM     43  C13 BCD     1       8.010  25.060  22.010  1.00  0.00            
ATOM     44  O11 BCD     1       7.840  23.920  21.220  1.00  0.00            
ATOM     45  C14 BCD     1       9.340  25.090  22.780  1.00  0.00            
ATOM     46  O12 BCD     1      10.460  25.060  21.840  1.00  0.00            
ATOM     47  C15 BCD     1       9.440  23.920  23.720  1.00  0.00            
ATOM     48  O13 BCD     1      10.530  24.070  24.710  1.00  0.00            
ATOM     49  C16 BCD     1       8.130  23.830  24.560  1.00  0.00            
ATOM     50  C17 BCD     1       6.860  23.930  23.730  1.00  0.00            
ATOM     51  O14 BCD     1       6.910  25.050  22.890  1.00  0.00            
ATOM     52  C18 BCD     1       5.580  23.930  24.510  1.00  0.00            
ATOM     53  O15 BCD     1       5.540  25.050  25.490  1.00  0.00            
ATOM     54  H21 BCD     1       7.940  25.960  21.390  1.00  0.00            
ATOM     55  H22 BCD     1       9.410  26.060  23.300  1.00  0.00            
ATOM     56  H23 BCD     1      10.270  24.350  21.220  1.00  0.00            
ATOM     57  H24 BCD     1       9.490  22.970  23.160  1.00  0.00            
ATOM     58  H25 BCD     1      11.380  23.940  24.270  1.00  0.00            
ATOM     59  H26 BCD     1       8.130  24.630  25.300  1.00  0.00            
ATOM     60  H27 BCD     1       6.660  23.040  23.120  1.00  0.00            
ATOM     61  H28 BCD     1       4.690  23.860  23.880  1.00  0.00            
ATOM     62  H29 BCD     1       5.660  23.040  25.140  1.00  0.00            
ATOM     63  H30 BCD     1       5.090  24.610  26.210  1.00  0.00            
ATOM     64  C19 BCD     1       6.710  22.630  17.590  1.00  0.00            
ATOM     65  O16 BCD     1       6.650  21.420  18.280  1.00  0.00            
ATOM     66  C20 BCD     1       8.110  23.140  17.640  1.00  0.00            
ATOM     67  O17 BCD     1       9.100  22.250  17.020  1.00  0.00            
ATOM     68  C21 BCD     1       8.560  23.330  19.090  1.00  0.00            
ATOM     69  O18 BCD     1       9.880  23.900  19.140  1.00  0.00            
ATOM     70  C22 BCD     1       7.530  24.160  19.810  1.00  0.00            
ATOM     71  C23 BCD     1       6.030  23.870  19.530  1.00  0.00            
ATOM     72  O19 BCD     1       5.830  23.510  18.120  1.00  0.00            
ATOM     73  C24 BCD     1       5.020  24.910  19.940  1.00  0.00            
ATOM     74  O20 BCD     1       5.320  26.130  19.220  1.00  0.00            
ATOM     75  H31 BCD     1       6.430  22.470  16.550  1.00  0.00            
ATOM     76  H32 BCD     1       8.070  24.140  17.190  1.00  0.00            
ATOM     77  H33 BCD     1       9.920  22.740  16.900  1.00  0.00            
ATOM     78  H34 BCD     1       8.600  22.310  19.510  1.00  0.00            
ATOM     79  H35 BCD     1       9.800  24.640  18.530  1.00  0.00            
ATOM     80  H36 BCD     1       7.610  25.170  19.390  1.00  0.00            
ATOM     81  H37 BCD     1       5.840  22.940  20.080  1.00  0.00            
ATOM     82  H38 BCD     1       4.010  24.670  19.600  1.00  0.00            
ATOM     83  H39 BCD     1       4.900  25.010  21.030  1.00  0.00            
ATOM     84  H40 BCD     1       4.490  26.620  19.190  1.00  0.00            
ATOM     85  C25 BCD     1       5.950  17.360  17.700  1.00  0.00            
ATOM     86  O21 BCD     1       7.070  16.980  18.500  1.00  0.00            
ATOM     87  C26 BCD     1       6.460  18.130  16.440  1.00  0.00            
ATOM     88  O22 BCD     1       7.360  17.230  15.810  1.00  0.00            
ATOM     89  C27 BCD     1       7.110  19.500  16.860  1.00  0.00            
ATOM     90  O23 BCD     1       7.620  20.190  15.750  1.00  0.00            
ATOM     91  C28 BCD     1       6.050  20.300  17.680  1.00  0.00            
ATOM     92  C29 BCD     1       5.520  19.370  18.830  1.00  0.00            
ATOM     93  O24 BCD     1       5.000  18.120  18.340  1.00  0.00            
ATOM     94  C30 BCD     1       4.380  19.920  19.640  1.00  0.00
[truncated: 1,630,295 more chars]
