# Supplementary material for: Achieving Chemical Accuracy in Cyclodextrin Host–Guest Binding via Integrative Atomistic Modelling
Source: Adv Sci (Weinh). 2025 Dec 14;13(10):e19782. doi: 10.1002/advs.202519782 (PMC12915143; doi:10.1002/advs.202519782)
Supplement: Supplementary file 1 — Supporting Information [file ADVS-13-e19782-s003.zip › all_poses/BCD.AF6.pdb]

MODEL        1
ATOM      1  C1  BCD     1      35.250  16.710  21.090  1.00  0.00            
ATOM      2  O1  BCD     1      35.000  17.810  20.230  1.00  0.00            
ATOM      3  C2  BCD     1      34.400  15.500  20.640  1.00  0.00            
ATOM      4  O2  BCD     1      34.630  15.200  19.210  1.00  0.00            
ATOM      5  C3  BCD     1      32.920  15.670  20.960  1.00  0.00            
ATOM      6  O3  BCD     1      32.110  14.460  20.710  1.00  0.00            
ATOM      7  C4  BCD     1      32.720  16.140  22.450  1.00  0.00            
ATOM      8  C5  BCD     1      33.550  17.420  22.690  1.00  0.00            
ATOM      9  O4  BCD     1      34.880  17.190  22.380  1.00  0.00            
ATOM     10  C6  BCD     1      33.500  17.880  24.150  1.00  0.00            
ATOM     11  O5  BCD     1      33.960  16.910  25.040  1.00  0.00            
ATOM     12  H1  BCD     1      36.310  16.470  20.990  1.00  0.00            
ATOM     13  H2  BCD     1      34.660  14.620  21.240  1.00  0.00            
ATOM     14  H3  BCD     1      35.410  15.690  18.920  1.00  0.00            
ATOM     15  H4  BCD     1      32.460  16.440  20.330  1.00  0.00            
ATOM     16  H5  BCD     1      31.190  14.590  20.960  1.00  0.00            
ATOM     17  H6  BCD     1      32.920  15.260  23.080  1.00  0.00            
ATOM     18  H7  BCD     1      33.130  18.230  22.080  1.00  0.00            
ATOM     19  H8  BCD     1      34.250  18.670  24.250  1.00  0.00            
ATOM     20  H9  BCD     1      32.550  18.320  24.490  1.00  0.00            
ATOM     21  H10 BCD     1      33.450  16.990  25.850  1.00  0.00            
ATOM     22  C7  BCD     1      36.890  20.730  18.120  1.00  0.00            
ATOM     23  O6  BCD     1      35.750  21.270  17.620  1.00  0.00            
ATOM     24  C8  BCD     1      37.030  19.360  17.620  1.00  0.00            
ATOM     25  O7  BCD     1      36.900  19.330  16.210  1.00  0.00            
ATOM     26  C9  BCD     1      36.160  18.330  18.350  1.00  0.00            
ATOM     27  O8  BCD     1      36.460  16.950  17.910  1.00  0.00            
ATOM     28  C10 BCD     1      36.190  18.550  19.850  1.00  0.00            
ATOM     29  C11 BCD     1      35.920  20.000  20.100  1.00  0.00            
ATOM     30  O9  BCD     1      36.920  20.780  19.530  1.00  0.00            
ATOM     31  C12 BCD     1      35.900  20.320  21.560  1.00  0.00            
ATOM     32  O10 BCD     1      37.000  19.770  22.240  1.00  0.00            
ATOM     33  H11 BCD     1      37.710  21.240  17.600  1.00  0.00            
ATOM     34  H12 BCD     1      38.050  19.080  17.890  1.00  0.00            
ATOM     35  H13 BCD     1      36.970  18.430  15.890  1.00  0.00            
ATOM     36  H14 BCD     1      35.170  18.540  17.920  1.00  0.00            
ATOM     37  H15 BCD     1      36.500  16.990  16.950  1.00  0.00            
ATOM     38  H16 BCD     1      37.150  18.160  20.210  1.00  0.00            
ATOM     39  H17 BCD     1      34.920  20.340  19.780  1.00  0.00            
ATOM     40  H18 BCD     1      35.940  21.420  21.630  1.00  0.00            
ATOM     41  H19 BCD     1      34.940  20.000  22.000  1.00  0.00            
ATOM     42  H20 BCD     1      37.720  20.400  22.280  1.00  0.00            
ATOM     43  C13 BCD     1      34.180  24.630  15.900  1.00  0.00            
ATOM     44  O11 BCD     1      33.000  24.270  16.610  1.00  0.00            
ATOM     45  C14 BCD     1      34.640  23.510  14.900  1.00  0.00            
ATOM     46  O12 BCD     1      33.590  23.380  13.950  1.00  0.00            
ATOM     47  C15 BCD     1      35.000  22.230  15.640  1.00  0.00            
ATOM     48  O13 BCD     1      35.530  21.220  14.820  1.00  0.00            
ATOM     49  C16 BCD     1      35.900  22.510  16.840  1.00  0.00            
ATOM     50  C17 BCD     1      35.520  23.740  17.590  1.00  0.00            
ATOM     51  O14 BCD     1      35.220  24.780  16.750  1.00  0.00            
ATOM     52  C18 BCD     1      36.630  24.020  18.560  1.00  0.00            
ATOM     53  O15 BCD     1      37.880  24.550  18.020  1.00  0.00            
ATOM     54  H21 BCD     1      34.100  25.550  15.300  1.00  0.00            
ATOM     55  H22 BCD     1      35.520  24.010  14.460  1.00  0.00            
ATOM     56  H23 BCD     1      32.830  23.030  14.420  1.00  0.00            
ATOM     57  H24 BCD     1      34.070  21.850  16.080  1.00  0.00            
ATOM     58  H25 BCD     1      35.930  20.550  15.380  1.00  0.00            
ATOM     59  H26 BCD     1      36.900  22.610  16.400  1.00  0.00            
ATOM     60  H27 BCD     1      34.740  23.440  18.300  1.00  0.00            
ATOM     61  H28 BCD     1      36.210  24.820  19.190  1.00  0.00            
ATOM     62  H29 BCD     1      36.910  23.160  19.190  1.00  0.00            
ATOM     63  H30 BCD     1      37.710  25.410  17.620  1.00  0.00            
ATOM     64  C19 BCD     1      29.160  25.340  17.310  1.00  0.00            
ATOM     65  O16 BCD     1      29.280  24.490  18.440  1.00  0.00            
ATOM     66  C20 BCD     1      29.280  24.520  16.020  1.00  0.00            
ATOM     67  O17 BCD     1      28.190  23.600  16.020  1.00  0.00            
ATOM     68  C21 BCD     1      30.690  23.860  16.000  1.00  0.00            
ATOM     69  O18 BCD     1      30.800  23.100  14.810  1.00  0.00            
ATOM     70  C22 BCD     1      31.810  24.940  16.180  1.00  0.00            
ATOM     71  C23 BCD     1      31.550  25.930  17.260  1.00  0.00            
ATOM     72  O19 BCD     1      30.170  26.410  17.310  1.00  0.00            
ATOM     73  C24 BCD     1      32.410  27.240  17.100  1.00  0.00            
ATOM     74  O20 BCD     1      32.370  27.770  15.790  1.00  0.00            
ATOM     75  H31 BCD     1      28.160  25.770  17.380  1.00  0.00            
ATOM     76  H32 BCD     1      29.110  25.240  15.210  1.00  0.00            
ATOM     77  H33 BCD     1      28.310  23.080  16.820  1.00  0.00            
ATOM     78  H34 BCD     1      30.900  23.240  16.880  1.00  0.00            
ATOM     79  H35 BCD     1      30.090  22.460  14.890  1.00  0.00            
ATOM     80  H36 BCD     1      31.900  25.470  15.220  1.00  0.00            
ATOM     81  H37 BCD     1      31.760  25.490  18.250  1.00  0.00            
ATOM     82  H38 BCD     1      32.070  28.030  17.790  1.00  0.00            
ATOM     83  H39 BCD     1      33.440  26.990  17.390  1.00  0.00            
ATOM     84  H40 BCD     1      32.910  28.570  15.780  1.00  0.00            
ATOM     85  C25 BCD     1      27.620  24.150  22.320  1.00  0.00            
ATOM     86  O21 BCD     1      27.630  22.760  22.210  1.00  0.00            
ATOM     87  C26 BCD     1      26.730  24.810  21.280  1.00  0.00            
ATOM     88  O22 BCD     1      25.440  24.290  21.370  1.00  0.00            
ATOM     89  C27 BCD     1      27.240  24.620  19.880  1.00  0.00            
ATOM     90  O23 BCD     1      26.430  25.400  19.010  1.00  0.00            
ATOM     91  C28 BCD     1      28.710  25.060  19.690  1.00  0.00            
ATOM     92  C29 BCD     1      29.590  24.550  20.880  1.00  0.00            
ATOM     93  O24 BCD     1      28.910  24.730  22.170  1.00  0.00            
ATOM     94  C30 BCD     1      30.980  25.070  20.930  1.00  0.00            
ATOM     95  O25 BCD     1      30.910  26.530  20.970  1.00  0.00            
ATOM     96  H41 BCD     1      27.270  24.410  23.320  1.00  0.00            
ATOM     97  H42 BCD     1      26.670  25.900  21.410  1.00  0.00            
ATOM     98  H43 BCD     1      25.100  24.690  20.570  1.00  0.00            
ATOM     99  H44 BCD     1      27.170  23.530  19.720  1.00  0.00            
ATOM    100  H45 BCD     1      26.080  24.910  18.260  1.00  0.00            
ATOM    101  H46 BCD     1      28.750  26.150  19.710  1.00  0.00            
ATOM    102  H47 BCD     1      29.600  23.450  20.820  1.00  0.00            
ATOM    103  H48 BCD     1      31.470  24.760  21.850  1.00  0.00            
ATOM    104  H49 BCD     1      31.630  24.690  20.130  1.00  0.00            
ATOM    105  H50 BCD     1      31.840  26.770  20.930  1.00  0.00            
ATOM    106  C31 BCD     1      27.210  19.580  24.710  1.00  0.00            
ATOM    107  O26 BCD     1      28.150  18.920  23.870  1.00  0.00            
ATOM    108  C32 BCD     1      25.950  19.830  23.910  1.00  0.00            
ATOM    109  O27 BCD     1      25.420  18.660  23.300  1.00  0.00            
ATOM    110  C33 BCD     1      26.330  20.830  22.820  1.00  0.00            
ATOM    111  C34 BCD     1      27.120  22.080  23.330  1.00  0.00            
ATOM    112  C35 BCD     1      28.190  21.750  24.300  1.00  0.00            
ATOM    113  O28 BCD     1      27.750  20.750  25.230  1.00  0.00            
ATOM    114  C36 BCD     1      28.790  22.930  25.090  1.00  0.00            
ATOM    115  O29 BCD     1      27.800  23.590  25.930  1.00  0.00            
ATOM    116  O30 BCD     1      25.200  21.250  22.070  1.00  0.00            
ATOM    117  H51 BCD     1      26.960  18.860  25.500  1.00  0.00            
ATOM    118  H52 BCD     1      25.200  20.340  24.520  1.00  0.00            
ATOM    119  H53 BCD     1      24.570  18.940  22.960  1.00  0.00            
ATOM    120  H54 BCD     1      26.950  20.240  22.130  1.00  0.00            
ATOM    121  H55 BCD     1      25.400  22.040  21.560  1.00  0.00            
ATOM    122  H56 BCD     1      26.340  22.660  23.830  1.00  0.00            
ATOM    123  H57 BCD     1      28.960  21.310  23.650  1.00  0.00            
ATOM    124  H58 BCD     1      29.500  22.560  25.840  1.00  0.00            
ATOM    125  H59 BCD     1      29.350  23.670  24.510  1.00  0.00            
ATOM    126  H60 BCD     1      27.040  22.990  25.980  1.00  0.00            
ATOM    127  C37 BCD     1      30.500  15.590  23.340  1.00  0.00            
ATOM    128  O31 BCD     1      31.330  16.470  22.500  1.00  0.00            
ATOM    129  C38 BCD     1      29.080  15.480  22.750  1.00  0.00            
ATOM    130  O32 BCD     1      29.080  14.960  21.390  1.00  0.00            
ATOM    131  C39 BCD     1      28.530  16.910  22.670  1.00  0.00            
ATOM    132  O33 BCD     1      27.250  16.970  22.060  1.00  0.00            
ATOM    133  C40 BCD     1      28.390  17.500  24.020  1.00  0.00            
ATOM    134  C41 BCD     1      29.720  17.420  24.770  1.00  0.00            
ATOM    135  O34 BCD     1      30.330  16.090  24.710  1.00  0.00            
ATOM    136  C42 BCD     1      29.490  17.750  26.220  1.00  0.00            
ATOM    137  O35 BCD     1      28.610  16.970  27.010  1.00  0.00            
ATOM    138  H61 BCD     1      30.920  14.580  23.470  1.00  0.00            
ATOM    139  H62 BCD     1      28.530  14.780  23.400  1.00  0.00            
ATOM    140  H63 BCD     1      29.230  14.040  21.620  1.00  0.00            
ATOM    141  H64 BCD     1      29.230  17.550  22.120  1.00  0.00            
ATOM    142  H65 BCD     1      26.890  17.830  22.290  1.00  0.00            
ATOM    143  H66 BCD     1      27.550  17.010  24.520  1.00  0.00            
ATOM    144  H67 BCD     1      30.450  18.140  24.370  1.00  0.00            
ATOM    145  H68 BCD     1      30.480  17.940  26.670  1.00  0.00            
ATOM    146  H69 BCD     1      29.130  18.790  26.230  1.00  0.00            
ATOM    147  H70 BCD     1      28.880  16.050  26.950  1.00  0.00            
ATOM    148  C1  AF6     2      30.270  20.200  20.700  1.00  0.00            
ATOM    149  C2  AF6     2      30.510  21.070  19.640  1.00  0.00            
ATOM    150  C3  AF6     2      31.730  21.830  19.680  1.00  0.00            
ATOM    151  C4  AF6     2      32.680  21.710  20.710  1.00  0.00            
ATOM    152  C5  AF6     2      32.400  20.830  21.750  1.00  0.00            
ATOM    153  C6  AF6     2      31.220  20.070  21.710  1.00  0.00            
ATOM    154  H1  AF6     2      29.310  19.690  20.790  1.00  0.00            
ATOM    155  H2  AF6     2      29.710  21.270  18.930  1.00  0.00            
ATOM    156  H3  AF6     2      31.990  22.570  18.940  1.00  0.00            
ATOM    157  H4  AF6     2      33.550  22.340  20.610  1.00  0.00            
ATOM    158  H5  AF6     2      33.080  20.770  22.600  1.00  0.00            
ATOM    159  H6  AF6     2      30.890  19.460  22.550  1.00  0.00            
TER
ENDMDL
MODEL        1
ATOM      1  C1  BCD     1      33.710  18.740  24.450  1.00  0.00            
ATOM      2  O1  BCD     1      34.600  19.310  23.520  1.00  0.00            
ATOM      3  C2  BCD     1      32.580  18.010  23.740  1.00  0.00            
ATOM      4  O2  BCD     1      33.030  16.900  22.910  1.00  0.00            
ATOM      5  C3  BCD     1      31.770  18.980  22.850  1.00  0.00            
ATOM      6  O3  BCD     1      30.630  18.310  22.340  1.00  0.00            
ATOM      7  C4  BCD     1      31.290  20.210  23.630  1.00  0.00            
ATOM      8  C5  BCD     1      32.480  20.780  24.450  1.00  0.00            
ATOM      9  O4  BCD     1      33.130  19.770  25.220  1.00  0.00            
ATOM     10  C6  BCD     1      31.920  21.910  25.330  1.00  0.00            
ATOM     11  O5  BCD     1      30.830  21.500  26.200  1.00  0.00            
ATOM     12  H1  BCD     1      34.300  18.060  25.070  1.00  0.00            
ATOM     13  H2  BCD     1      31.850  17.640  24.480  1.00  0.00            
ATOM     14  H3  BCD     1      32.250  16.510  22.520  1.00  0.00            
ATOM     15  H4  BCD     1      32.400  19.340  22.020  1.00  0.00            
ATOM     16  H5  BCD     1      30.330  18.820  21.580  1.00  0.00            
ATOM     17  H6  BCD     1      30.470  19.910  24.290  1.00  0.00            
ATOM     18  H7  BCD     1      33.240  21.230  23.790  1.00  0.00            
ATOM     19  H8  BCD     1      32.760  22.370  25.860  1.00  0.00            
ATOM     20  H9  BCD     1      31.550  22.770  24.760  1.00  0.00            
ATOM     21  H10 BCD     1      31.250  21.220  27.010  1.00  0.00            
ATOM     22  C7  BCD     1      38.610  20.190  22.960  1.00  0.00            
ATOM     23  O6  BCD     1      38.350  20.850  21.700  1.00  0.00            
ATOM     24  C8  BCD     1      38.260  18.710  22.840  1.00  0.00            
ATOM     25  O7  BCD     1      38.990  18.120  21.770  1.00  0.00            
ATOM     26  C9  BCD     1      36.790  18.560  22.680  1.00  0.00            
ATOM     27  O8  BCD     1      36.330  17.240  22.490  1.00  0.00            
ATOM     28  C10 BCD     1      36.000  19.270  23.830  1.00  0.00            
ATOM     29  C11 BCD     1      36.550  20.720  24.020  1.00  0.00            
ATOM     30  O9  BCD     1      37.980  20.710  24.100  1.00  0.00            
ATOM     31  C12 BCD     1      36.010  21.490  25.190  1.00  0.00            
ATOM     32  O10 BCD     1      36.220  20.790  26.400  1.00  0.00            
ATOM     33  H11 BCD     1      39.650  20.410  23.230  1.00  0.00            
ATOM     34  H12 BCD     1      38.550  18.300  23.810  1.00  0.00            
ATOM     35  H13 BCD     1      38.820  17.180  21.650  1.00  0.00            
ATOM     36  H14 BCD     1      36.460  19.190  21.850  1.00  0.00            
ATOM     37  H15 BCD     1      35.370  17.330  22.560  1.00  0.00            
ATOM     38  H16 BCD     1      36.170  18.730  24.770  1.00  0.00            
ATOM     39  H17 BCD     1      36.350  21.260  23.090  1.00  0.00            
ATOM     40  H18 BCD     1      36.490  22.480  25.140  1.00  0.00            
ATOM     41  H19 BCD     1      34.950  21.690  24.990  1.00  0.00            
ATOM     42  H20 BCD     1      35.720  21.300  27.040  1.00  0.00            
ATOM     43  C13 BCD     1      40.290  23.040  18.800  1.00  0.00            
ATOM     44  O11 BCD     1      39.210  22.610  17.930  1.00  0.00            
ATOM     45  C14 BCD     1      41.050  21.790  19.280  1.00  0.00            
ATOM     46  O12 BCD     1      41.600  21.030  18.170  1.00  0.00            
ATOM     47  C15 BCD     1      40.080  20.880  20.070  1.00  0.00            
ATOM     48  O13 BCD     1      40.870  19.800  20.630  1.00  0.00            
ATOM     49  C16 BCD     1      39.370  21.630  21.180  1.00  0.00            
ATOM     50  C17 BCD     1      38.790  22.980  20.710  1.00  0.00            
ATOM     51  O14 BCD     1      39.860  23.680  20.000  1.00  0.00            
ATOM     52  C18 BCD     1      38.230  23.930  21.740  1.00  0.00            
ATOM     53  O15 BCD     1      39.210  24.160  22.780  1.00  0.00            
ATOM     54  H21 BCD     1      40.970  23.690  18.230  1.00  0.00            
ATOM     55  H22 BCD     1      41.830  22.110  19.980  1.00  0.00            
ATOM     56  H23 BCD     1      42.000  20.250  18.550  1.00  0.00            
ATOM     57  H24 BCD     1      39.300  20.430  19.440  1.00  0.00            
ATOM     58  H25 BCD     1      40.230  19.280  21.120  1.00  0.00            
ATOM     59  H26 BCD     1      40.220  21.890  21.840  1.00  0.00            
ATOM     60  H27 BCD     1      37.920  22.810  20.050  1.00  0.00            
ATOM     61  H28 BCD     1      37.940  24.840  21.210  1.00  0.00            
ATOM     62  H29 BCD     1      37.350  23.440  22.180  1.00  0.00            
ATOM     63  H30 BCD     1      40.070  24.310  22.380  1.00  0.00            
ATOM     64  C19 BCD     1      37.730  23.630  14.380  1.00  0.00            
ATOM     65  O16 BCD     1      36.500  23.400  15.000  1.00  0.00            
ATOM     66  C20 BCD     1      38.470  22.350  14.370  1.00  0.00            
ATOM     67  O17 BCD     1      37.690  21.360  13.790  1.00  0.00            
ATOM     68  C21 BCD     1      38.740  21.880  15.830  1.00  0.00            
ATOM     69  O18 BCD     1      39.690  20.840  15.920  1.00  0.00            
ATOM     70  C22 BCD     1      39.330  23.000  16.620  1.00  0.00            
ATOM     71  C23 BCD     1      38.590  24.340  16.470  1.00  0.00            
ATOM     72  O19 BCD     1      38.380  24.630  15.120  1.00  0.00            
ATOM     73  C24 BCD     1      39.270  25.550  17.060  1.00  0.00            
ATOM     74  O20 BCD     1      40.680  25.660  16.680  1.00  0.00            
ATOM     75  H31 BCD     1      37.550  23.950  13.350  1.00  0.00            
ATOM     76  H32 BCD     1      39.460  22.450  13.900  1.00  0.00            
ATOM     77  H33 BCD     1      36.830  21.340  14.230  1.00  0.00            
ATOM     78  H34 BCD     1      37.810  21.570  16.320  1.00  0.00            
ATOM     79  H35 BCD     1      40.020  20.760  16.820  1.00  0.00            
ATOM     80  H36 BCD     1      40.370  23.130  16.280  1.00  0.00            
ATOM     81  H37 BCD     1      37.600  24.270  16.940  1.00  0.00            
ATOM     82  H38 BCD     1      38.780  26.490  16.780  1.00  0.00            
ATOM     83  H39 BCD     1      39.200  25.440  18.140  1.00  0.00            
ATOM     84  H40 BCD     1      40.630  26.160  15.860  1.00  0.00            
ATOM     85  C25 BCD     1      32.520  24.010  14.430  1.00  0.00            
ATOM     86  O21 BCD     1      32.310  24.100  15.840  1.00  0.00            
ATOM     87  C26 BCD     1      32.990  22.700  13.920  1.00  0.00            
ATOM     88  O22 BCD     1      32.090  21.590  14.240  1.00  0.00            
ATOM     89  C27 BCD     1      34.420  22.440  14.430  1.00  0.00            
ATOM     90  O23 BCD     1      35.020  21.280  13.810  1.00  0.00            
ATOM     91  C28 BCD     1      35.370  23.650  14.220  1.00  0.00            
ATOM     92  C29 BCD     1      34.810  25.020  14.540  1.00  0.00            
ATOM     93  O24 BCD     1      33.490  25.020  13.970  1.00  0.00            
ATOM     94  C30 BCD     1      35.590  26.200  13.860  1.00  0.00            
ATOM     95  O25 BCD     1      35.690  26.030  12.460  1.00  0.00            
ATOM     96  H41 BCD     1      31.660  24.310  13.830  1.00  0.00            
ATOM     97  H42 BCD     1      33.150  22.810  12.840  1.00  0.00            
ATOM     98  H43 BCD     1      32.060  21.250  13.340  1.00  0.00            
ATOM     99  H44 BCD     1      34.340  22.090  15.470  1.00  0.00            
ATOM    100  H45 BCD     1      34.930  21.370  12.860  1.00  0.00            
ATOM    101  H46 BCD     1      35.600  23.590  13.150  1.00  0.00            
ATOM    102  H47 BCD     1      34.760  25.260  15.620  1.00  0.00            
ATOM    103  H48 BCD     1      35.180  27.180  14.110  1.00  0.00            
ATOM    104  H49 BCD     1      36.610  26.210  14.270  1.00  0.00            
ATOM    105  H50 BCD     1      36.170  26.770  12.060  1.00  0.00            
ATOM    106  C31 BCD     1      29.290  24.620  18.360  1.00  0.00            
ATOM    107  O26 BCD     1      29.890  23.750  19.230  1.00  0.00            
ATOM    108  C32 BCD     1      28.880  24.000  17.050  1.00  0.00            
ATOM    109  O27 BCD     1      28.070  22.920  17.370  1.00  0.00            
ATOM    110  C33 BCD     1      30.130  23.540  16.340  1.00  0.00            
ATOM    111  C34 BCD     1      31.090  24.710  16.230  1.00  0.00            
ATOM    112  C35 BCD     1      31.330  25.550  17.480  1.00  0.00            
ATOM    113  O28 BCD     1      30.070  25.810  18.110  1.00  0.00            
ATOM    114  C36 BCD     1      32.080  26.810  17.080  1.00  0.00            
ATOM    115  O29 BCD     1      31.370  27.750  16.260  1.00  0.00            
ATOM    116  O30 BCD     1      29.900  22.980  15.050  1.00  0.00            
ATOM    117  H51 BCD     1      28.430  25.130  18.820  1.00  0.00            
ATOM    118  H52 BCD     1      28.330  24.700  16.400  1.00  0.00            
ATOM    119  H53 BCD     1      27.310  23.010  16.790  1.00  0.00            
ATOM    120  H54 BCD     1      30.620  22.750  16.920  1.00  0.00            
ATOM    121  H55 BCD     1      30.680  22.490  14.790  1.00  0.00            
ATOM    122  H56 BCD     1      30.690  25.320  15.400  1.00  0.00            
ATOM    123  H57 BCD     1      32.000  24.950  18.110  1.00  0.00            
ATOM    124  H58 BCD     1      32.460  27.320  17.980  1.00  0.00            
ATOM    125  H59 BCD     1      32.940  26.490  16.480  1.00  0.00            
ATOM    126  H60 BCD     1      30.530  27.890  16.710  1.00  0.00            
ATOM    127  C37 BCD     1      29.740  21.980  22.950  1.00  0.00            
ATOM    128  O31 BCD     1      30.780  21.150  22.670  1.00  0.00            
ATOM    129  C38 BCD     1      28.530  21.730  22.040  1.00  0.00            
ATOM    130  O32 BCD     1      28.070  20.340  22.010  1.00  0.00            
ATOM    131  C39 BCD     1      28.750  22.190  20.630  1.00  0.00            
ATOM    132  O33 BCD     1      27.540  22.140  19.830  1.00  0.00            
ATOM    133  C40 BCD     1      29.430  23.600  20.560  1.00  0.00            
ATOM    134  C41 BCD     1      30.620  23.760  21.600  1.00  0.00            
ATOM    135  O34 BCD     1      30.220  23.320  22.870  1.00  0.00            
ATOM    136  C42 BCD     1      31.170  25.170  21.700  1.00  0.00            
ATOM    137  O35 BCD     1      30.200  26.190  21.910  1.00  0.00            
ATOM    138  H61 BCD     1      29.520  21.830  24.010  1.00  0.00            
ATOM    139  H62 BCD     1      27.630  22.300  22.330  1.00  0.00            
ATOM    140  H63 BCD     1      27.450  20.360  21.270  1.00  0.00            
ATOM    141  H64 BCD     1      29.510  21.510  20.220  1.00  0.00            
ATOM    142  H65 BCD     1      27.770  22.590  19.010  1.00  0.00            
ATOM    143  H66 BCD     1      28.670  24.330  20.880  1.00  0.00            
ATOM    144  H67 BCD     1      31.370  23.040  21.240  1.00  0.00            
ATOM    145  H68 BCD     1      31.720  25.060  22.640  1.00  0.00            
ATOM    146  H69 BCD     1      31.740  25.460  20.800  1.00  0.00            
ATOM    147  H70 BCD     1      29.640  25.860  22.620  1.00  0.00            
ATOM    148  C1  AF6     2      34.720  21.580  20.840  1.00  0.00            
ATOM    149  C2  AF6     2      34.330  22.810  21.360  1.00  0.00            
ATOM    150  C3  AF6     2      34.640  24.010  20.650  1.00  0.00            
ATOM    151  C4  AF6     2      35.310  23.890  19.400  1.00  0.00            
ATOM    152  C5  AF6     2      35.630  22.630  18.840  1.00  0.00            
ATOM    153  C6  AF6     2      35.320  21.480  19.570  1.00  0.00            
ATOM    154  H1  AF6     2      34.470  20.690  21.410  1.00  0.00            
ATOM    155  H2  AF6     2      33.900  22.840  22.360  1.00  0.00            
ATOM    156  H3  AF6     2      34.320  25.000  20.960  1.00  0.00            
ATOM    157  H4  AF6     2      35.530  24.710  18.730  1.00  0.00            
ATOM    158  H5  AF6     2      35.900  22.510  17.790  1.00  0.00            
ATOM    159  H6  AF6     2      35.550  20.470  19.250  1.00  0.00            
TER
ENDMDL
MODEL        1
ATOM      1  C1  BCD     1      30.830  11.370  15.380  1.00  0.00            
ATOM      2  O1  BCD     1      31.760  12.430  15.570  1.00  0.00            
ATOM      3  C2  BCD     1      30.950  10.750  14.030  1.00  0.00            
ATOM      4  O2  BCD     1      32.110   9.920  13.910  1.00  0.00            
ATOM      5  C3  BCD     1      30.790  11.800  13.010  1.00  0.00            
ATOM      6  O3  BCD     1      30.900  11.400  11.620  1.00  0.00            
ATOM      7  C4  BCD     1      29.380  12.440  13.210  1.00  0.00            
ATOM      8  C5  BCD     1      29.140  12.750  14.670  1.00  0.00            
ATOM      9  O4  BCD     1      29.500  11.770  15.540  1.00  0.00            
ATOM     10  C6  BCD     1      27.730  13.110  14.960  1.00  0.00            
ATOM     11  O5  BCD     1      26.800  12.190  14.370  1.00  0.00            
ATOM     12  H1  BCD     1      30.940  10.590  16.140  1.00  0.00            
ATOM     13  H2  BCD     1      30.120  10.030  13.960  1.00  0.00            
ATOM     14  H3  BCD     1      31.820   9.070  13.570  1.00  0.00            
ATOM     15  H4  BCD     1      31.530  12.590  13.200  1.00  0.00            
ATOM     16  H5  BCD     1      31.770  11.040  11.430  1.00  0.00            
ATOM     17  H6  BCD     1      28.650  11.720  12.820  1.00  0.00            
ATOM     18  H7  BCD     1      29.740  13.640  14.910  1.00  0.00            
ATOM     19  H8  BCD     1      27.560  13.380  16.010  1.00  0.00            
ATOM     20  H9  BCD     1      27.610  14.150  14.620  1.00  0.00            
ATOM     21  H10 BCD     1      26.660  11.360  14.830  1.00  0.00            
ATOM     22  C7  BCD     1      35.070  13.030  18.080  1.00  0.00            
ATOM     23  O6  BCD     1      35.320  14.190  17.210  1.00  0.00            
ATOM     24  C8  BCD     1      35.160  11.740  17.280  1.00  0.00            
ATOM     25  O7  BCD     1      36.530  11.520  16.760  1.00  0.00            
ATOM     26  C9  BCD     1      34.170  11.610  16.190  1.00  0.00            
ATOM     27  O8  BCD     1      34.150  10.300  15.670  1.00  0.00            
ATOM     28  C10 BCD     1      32.700  12.080  16.610  1.00  0.00            
ATOM     29  C11 BCD     1      32.760  13.280  17.550  1.00  0.00            
ATOM     30  O9  BCD     1      33.710  13.080  18.590  1.00  0.00            
ATOM     31  C12 BCD     1      31.380  13.500  18.230  1.00  0.00            
ATOM     32  O10 BCD     1      31.230  14.800  18.800  1.00  0.00            
ATOM     33  H11 BCD     1      35.700  13.020  18.970  1.00  0.00            
ATOM     34  H12 BCD     1      34.790  11.040  18.040  1.00  0.00            
ATOM     35  H13 BCD     1      36.730  10.620  16.520  1.00  0.00            
ATOM     36  H14 BCD     1      34.370  12.290  15.350  1.00  0.00            
ATOM     37  H15 BCD     1      33.440  10.330  15.010  1.00  0.00            
ATOM     38  H16 BCD     1      32.290  11.250  17.200  1.00  0.00            
ATOM     39  H17 BCD     1      32.900  14.220  16.980  1.00  0.00            
ATOM     40  H18 BCD     1      30.620  13.460  17.430  1.00  0.00            
ATOM     41  H19 BCD     1      31.150  12.720  18.970  1.00  0.00            
ATOM     42  H20 BCD     1      31.680  14.770  19.650  1.00  0.00            
ATOM     43  C13 BCD     1      37.530  17.690  17.440  1.00  0.00            
ATOM     44  O11 BCD     1      36.830  18.530  16.530  1.00  0.00            
ATOM     45  C14 BCD     1      38.140  16.470  16.720  1.00  0.00            
ATOM     46  O12 BCD     1      38.780  16.870  15.510  1.00  0.00            
ATOM     47  C15 BCD     1      37.020  15.430  16.320  1.00  0.00            
ATOM     48  O13 BCD     1      37.530  14.280  15.590  1.00  0.00            
ATOM     49  C16 BCD     1      36.320  15.100  17.640  1.00  0.00            
ATOM     50  C17 BCD     1      35.690  16.320  18.340  1.00  0.00            
ATOM     51  O14 BCD     1      36.600  17.360  18.480  1.00  0.00            
ATOM     52  C18 BCD     1      34.960  16.040  19.650  1.00  0.00            
ATOM     53  O15 BCD     1      35.910  15.670  20.640  1.00  0.00            
ATOM     54  H21 BCD     1      38.320  18.300  17.890  1.00  0.00            
ATOM     55  H22 BCD     1      38.770  15.930  17.440  1.00  0.00            
ATOM     56  H23 BCD     1      39.400  16.170  15.260  1.00  0.00            
ATOM     57  H24 BCD     1      36.320  16.020  15.700  1.00  0.00            
ATOM     58  H25 BCD     1      36.850  13.640  15.820  1.00  0.00            
ATOM     59  H26 BCD     1      37.010  14.730  18.410  1.00  0.00            
ATOM     60  H27 BCD     1      34.930  16.730  17.670  1.00  0.00            
ATOM     61  H28 BCD     1      34.430  16.960  19.940  1.00  0.00            
ATOM     62  H29 BCD     1      34.250  15.230  19.430  1.00  0.00            
ATOM     63  H30 BCD     1      35.430  15.280  21.380  1.00  0.00            
ATOM     64  C19 BCD     1      36.730  22.200  14.550  1.00  0.00            
ATOM     65  O16 BCD     1      35.910  21.450  13.600  1.00  0.00            
ATOM     66  C20 BCD     1      38.090  21.510  14.660  1.00  0.00            
ATOM     67  O17 BCD     1      38.770  21.650  13.370  1.00  0.00            
ATOM     68  C21 BCD     1      37.910  20.100  15.090  1.00  0.00            
ATOM     69  O18 BCD     1      39.170  19.450  15.170  1.00  0.00            
ATOM     70  C22 BCD     1      37.160  19.950  16.430  1.00  0.00            
ATOM     71  C23 BCD     1      35.840  20.740  16.330  1.00  0.00            
ATOM     72  O19 BCD     1      36.090  22.110  15.850  1.00  0.00            
ATOM     73  C24 BCD     1      35.100  20.810  17.620  1.00  0.00            
ATOM     74  O20 BCD     1      33.810  21.460  17.370  1.00  0.00            
ATOM     75  H31 BCD     1      36.880  23.240  14.250  1.00  0.00            
ATOM     76  H32 BCD     1      38.630  22.050  15.450  1.00  0.00            
ATOM     77  H33 BCD     1      38.140  21.330  12.720  1.00  0.00            
ATOM     78  H34 BCD     1      37.310  19.610  14.300  1.00  0.00            
ATOM     79  H35 BCD     1      38.910  18.560  15.430  1.00  0.00            
ATOM     80  H36 BCD     1      37.770  20.340  17.250  1.00  0.00            
ATOM     81  H37 BCD     1      35.130  20.160  15.720  1.00  0.00            
ATOM     82  H38 BCD     1      34.970  19.800  18.040  1.00  0.00            
ATOM     83  H39 BCD     1      35.640  21.400  18.370  1.00  0.00            
ATOM     84  H40 BCD     1      33.280  21.140  18.110  1.00  0.00            
ATOM     85  C25 BCD     1      34.020  21.280   9.950  1.00  0.00            
ATOM     86  O21 BCD     1      33.020  20.280  10.320  1.00  0.00            
ATOM     87  C26 BCD     1      35.390  20.690   9.910  1.00  0.00            
ATOM     88  O22 BCD     1      35.430  19.500   9.160  1.00  0.00            
ATOM     89  C27 BCD     1      35.850  20.550  11.390  1.00  0.00            
ATOM     90  O23 BCD     1      37.240  20.230  11.510  1.00  0.00            
ATOM     91  C28 BCD     1      35.660  21.800  12.200  1.00  0.00            
ATOM     92  C29 BCD     1      34.250  22.320  12.040  1.00  0.00            
ATOM     93  O24 BCD     1      34.030  22.450  10.670  1.00  0.00            
ATOM     94  C30 BCD     1      34.000  23.580  12.810  1.00  0.00            
ATOM     95  O25 BCD     1      32.600  23.900  12.820  1.00  0.00            
ATOM     96  H41 BCD     1      33.890  21.530   8.890  1.00  0.00            
ATOM     97  H42 BCD     1      36.010  21.450   9.410  1.00  0.00            
ATOM     98  H43 BCD     1      36.360  19.260   9.080  1.00  0.00            
ATOM     99  H44 BCD     1      35.110  19.870  11.830  1.00  0.00            
ATOM    100  H45 BCD     1      37.270  19.330  11.850  1.00  0.00            
ATOM    101  H46 BCD     1      36.310  22.580  11.790  1.00  0.00            
ATOM    102  H47 BCD     1      33.530  21.560  12.370  1.00  0.00            
ATOM    103  H48 BCD     1      34.330  23.440  13.840  1.00  0.00            
ATOM    104  H49 BCD     1      34.470  24.500  12.420  1.00  0.00            
ATOM    105  H50 BCD     1      32.150  23.170  13.260  1.00  0.00            
ATOM    106  C31 BCD     1      29.540  18.420   9.160  1.00  0.00            
ATOM    107  O26 BCD     1      30.020  17.330  10.030  1.00  0.00            
ATOM    108  C32 BCD     1      30.710  18.530   8.120  1.00  0.00            
ATOM    109  O27 BCD     1      30.810  17.290   7.410  1.00  0.00            
ATOM    110  C33 BCD     1      32.030  18.850   8.680  1.00  0.00            
ATOM    111  C34 BCD     1      31.850  20.100   9.540  1.00  0.00            
ATOM    112  C35 BCD     1      30.670  19.970  10.480  1.00  0.00            
ATOM    113  O28 BCD     1      29.480  19.680   9.780  1.00  0.00            
ATOM    114  C36 BCD     1      30.330  21.270  11.190  1.00  0.00            
ATOM    115  O29 BCD     1      29.210  21.160  12.170  1.00  0.00            
ATOM    116  O30 BCD     1      33.070  19.020   7.700  1.00  0.00            
ATOM    117  H51 BCD     1      28.550  18.210   8.750  1.00  0.00            
ATOM    118  H52 BCD     1      30.390  19.210   7.310  1.00  0.00            
ATOM    119  H53 BCD     1      31.630  17.290   6.920  1.00  0.00            
ATOM    120  H54 BCD     1      32.340  18.090   9.400  1.00  0.00            
ATOM    121  H55 BCD     1      33.850  19.190   8.220  1.00  0.00            
ATOM    122  H56 BCD     1      31.650  20.950   8.880  1.00  0.00            
ATOM    123  H57 BCD     1      30.890  19.180  11.200  1.00  0.00            
ATOM    124  H58 BCD     1      31.220  21.680  11.680  1.00  0.00            
ATOM    125  H59 BCD     1      29.960  22.010  10.460  1.00  0.00            
ATOM    126  H60 BCD     1      29.520  20.600  12.890  1.00  0.00            
ATOM    127  C37 BCD     1      28.320  13.930  11.670  1.00  0.00            
ATOM    128  O31 BCD     1      29.440  13.660  12.440  1.00  0.00            
ATOM    129  C38 BCD     1      28.640  13.880  10.180  1.00  0.00            
ATOM    130  O32 BCD     1      28.940  12.450   9.900  1.00  0.00            
ATOM    131  C39 BCD     1      29.770  14.960   9.830  1.00  0.00            
ATOM    132  O33 BCD     1      29.880  14.950   8.390  1.00  0.00            
ATOM    133  C40 BCD     1      29.120  16.250  10.260  1.00  0.00            
ATOM    134  C41 BCD     1      28.820  16.260  11.750  1.00  0.00            
ATOM    135  O34 BCD     1      27.840  15.230  11.980  1.00  0.00            
ATOM    136  C42 BCD     1      28.290  17.600  12.190  1.00  0.00            
ATOM    137  O35 BCD     1      28.110  17.680  13.590  1.00  0.00            
ATOM    138  H61 BCD     1      27.460  13.290  11.910  1.00  0.00            
ATOM    139  H62 BCD     1      27.730  14.070   9.600  1.00  0.00            
ATOM    140  H63 BCD     1      29.610  12.170  10.530  1.00  0.00            
ATOM    141  H64 BCD     1      30.710  14.610  10.270  1.00  0.00            
ATOM    142  H65 BCD     1      30.200  15.820   8.130  1.00  0.00            
ATOM    143  H66 BCD     1      28.220  16.410   9.650  1.00  0.00            
ATOM    144  H67 BCD     1      29.770  16.150  12.310  1.00  0.00            
ATOM    145  H68 BCD     1      28.890  18.470  11.890  1.00  0.00            
ATOM    146  H69 BCD     1      27.330  17.700  11.680  1.00  0.00            
ATOM    147  H70 BCD     1      27.160  17.550  13.680  1.00  0.00            
ATOM    148  C1  AF6     2      33.080  17.500  15.110  1.00  0.00            
ATOM    149  C2  AF6     2      33.950  17.890  14.060  1.00  0.00            
ATOM    150  C3  AF6     2      34.070  17.030  12.990  1.00  0.00            
ATOM    151  C4  AF6     2      33.460  15.780  13.000  1.00  0.00            
ATOM    152  C5  AF6     2      32.500  15.400  14.000  1.00  0.00            
ATOM    153  C6  AF6     2      32.360  16.260  15.070  1.00  0.00            
ATOM    154  H1  AF6     2      33.080  18.150  15.980  1.00  0.00            
ATOM    155  H2  AF6     2      34.520  18.820  14.140  1.00  0.00            
ATOM    156  H3  AF6     2      34.800  17.260  12.230  1.00  0.00            
ATOM    157  H4  AF6     2      33.840  14.990  12.360  1.00  0.00            
ATOM    158  H5  AF6     2      32.000  14.430  13.990  1.00  0.00            
ATOM    159  H6  AF6     2      31.780  16.000  15.950  1.00  0.00            
TER
ENDMDL
MODEL        1
ATOM      1  C1  BCD     1      32.510  15.560  21.360  1.00  0.00            
ATOM      2  O1  BCD     1      32.770  16.920  21.730  1.00  0.00            
ATOM      3  C2  BCD     1      32.400  15.470  19.840  1.00  0.00            
ATOM      4  O2  BCD     1      33.560  15.950  19.130  1.00  0.00            
ATOM      5  C3  BCD     1      31.160  16.180  19.370  1.00  0.00            
ATOM      6  O3  BCD     1      30.890  15.880  17.990  1.00  0.00            
ATOM      7  C4  BCD     1      29.950  15.840  20.290  1.00  0.00            
ATOM      8  C5  BCD     1      30.260  15.880  21.770  1.00  0.00            
ATOM      9  O4  BCD     1      31.390  15.030  22.060  1.00  0.00            
ATOM     10  C6  BCD     1      29.160  15.470  22.740  1.00  0.00            
ATOM     11  O5  BCD     1      28.550  14.280  22.230  1.00  0.00            
ATOM     12  H1  BCD     1      33.340  14.910  21.680  1.00  0.00            
ATOM     13  H2  BCD     1      32.230  14.420  19.600  1.00  0.00            
ATOM     14  H3  BCD     1      33.370  16.220  18.230  1.00  0.00            
ATOM     15  H4  BCD     1      31.330  17.260  19.480  1.00  0.00            
ATOM     16  H5  BCD     1      29.960  16.070  17.830  1.00  0.00            
ATOM     17  H6  BCD     1      29.530  14.850  20.100  1.00  0.00            
ATOM     18  H7  BCD     1      30.410  16.940  22.000  1.00  0.00            
ATOM     19  H8  BCD     1      29.510  15.240  23.760  1.00  0.00            
ATOM     20  H9  BCD     1      28.520  16.360  22.750  1.00  0.00            
ATOM     21  H10 BCD     1      27.900  14.180  22.940  1.00  0.00            
ATOM     22  C7  BCD     1      35.500  19.780  23.280  1.00  0.00            
ATOM     23  O6  BCD     1      35.000  20.760  22.360  1.00  0.00            
ATOM     24  C8  BCD     1      36.110  18.660  22.410  1.00  0.00            
ATOM     25  O7  BCD     1      37.300  19.090  21.720  1.00  0.00            
ATOM     26  C9  BCD     1      35.100  17.950  21.510  1.00  0.00            
ATOM     27  O8  BCD     1      35.670  17.020  20.560  1.00  0.00            
ATOM     28  C10 BCD     1      33.990  17.300  22.400  1.00  0.00            
ATOM     29  C11 BCD     1      33.480  18.400  23.340  1.00  0.00            
ATOM     30  O9  BCD     1      34.460  19.170  24.000  1.00  0.00            
ATOM     31  C12 BCD     1      32.440  17.900  24.340  1.00  0.00            
ATOM     32  O10 BCD     1      33.230  17.070  25.210  1.00  0.00            
ATOM     33  H11 BCD     1      36.170  20.220  24.010  1.00  0.00            
ATOM     34  H12 BCD     1      36.380  17.940  23.190  1.00  0.00            
ATOM     35  H13 BCD     1      37.030  19.760  21.100  1.00  0.00            
ATOM     36  H14 BCD     1      34.540  18.740  20.990  1.00  0.00            
ATOM     37  H15 BCD     1      34.920  16.580  20.140  1.00  0.00            
ATOM     38  H16 BCD     1      34.490  16.470  22.930  1.00  0.00            
ATOM     39  H17 BCD     1      32.960  19.130  22.700  1.00  0.00            
ATOM     40  H18 BCD     1      32.000  18.720  24.920  1.00  0.00            
ATOM     41  H19 BCD     1      31.680  17.280  23.840  1.00  0.00            
ATOM     42  H20 BCD     1      33.020  16.160  25.000  1.00  0.00            
ATOM     43  C13 BCD     1      35.650  24.670  20.770  1.00  0.00            
ATOM     44  O11 BCD     1      34.470  24.590  20.030  1.00  0.00            
ATOM     45  C14 BCD     1      36.600  23.550  20.220  1.00  0.00            
ATOM     46  O12 BCD     1      36.860  23.730  18.830  1.00  0.00            
ATOM     47  C15 BCD     1      36.020  22.160  20.570  1.00  0.00            
ATOM     48  O13 BCD     1      36.920  21.170  20.130  1.00  0.00            
ATOM     49  C16 BCD     1      35.750  22.000  22.120  1.00  0.00            
ATOM     50  C17 BCD     1      34.890  23.120  22.530  1.00  0.00            
ATOM     51  O14 BCD     1      35.430  24.400  22.130  1.00  0.00            
ATOM     52  C18 BCD     1      34.650  23.130  24.080  1.00  0.00            
ATOM     53  O15 BCD     1      35.820  23.180  24.810  1.00  0.00            
ATOM     54  H21 BCD     1      36.040  25.680  20.620  1.00  0.00            
ATOM     55  H22 BCD     1      37.590  23.600  20.700  1.00  0.00            
ATOM     56  H23 BCD     1      36.050  24.000  18.400  1.00  0.00            
ATOM     57  H24 BCD     1      35.060  22.140  20.040  1.00  0.00            
ATOM     58  H25 BCD     1      36.900  21.320  19.180  1.00  0.00            
ATOM     59  H26 BCD     1      36.680  22.060  22.700  1.00  0.00            
ATOM     60  H27 BCD     1      33.860  23.140  22.140  1.00  0.00            
ATOM     61  H28 BCD     1      34.070  24.050  24.250  1.00  0.00            
ATOM     62  H29 BCD     1      34.020  22.320  24.450  1.00  0.00            
ATOM     63  H30 BCD     1      36.320  23.860  24.360  1.00  0.00            
ATOM     64  C19 BCD     1      31.920  26.610  17.460  1.00  0.00            
ATOM     65  O16 BCD     1      30.870  25.670  17.760  1.00  0.00            
ATOM     66  C20 BCD     1      33.100  25.990  16.870  1.00  0.00            
ATOM     67  O17 BCD     1      32.720  25.300  15.690  1.00  0.00            
ATOM     68  C21 BCD     1      33.750  24.930  17.820  1.00  0.00            
ATOM     69  O18 BCD     1      34.850  24.240  17.210  1.00  0.00            
ATOM     70  C22 BCD     1      34.170  25.620  19.090  1.00  0.00            
ATOM     71  C23 BCD     1      33.030  26.430  19.640  1.00  0.00            
ATOM     72  O19 BCD     1      32.440  27.280  18.660  1.00  0.00            
ATOM     73  C24 BCD     1      33.340  27.280  20.860  1.00  0.00            
ATOM     74  O20 BCD     1      34.440  28.120  20.670  1.00  0.00            
ATOM     75  H31 BCD     1      31.490  27.430  16.860  1.00  0.00            
ATOM     76  H32 BCD     1      33.850  26.760  16.620  1.00  0.00            
ATOM     77  H33 BCD     1      32.480  25.920  15.000  1.00  0.00            
ATOM     78  H34 BCD     1      32.990  24.200  18.120  1.00  0.00            
ATOM     79  H35 BCD     1      34.550  24.070  16.320  1.00  0.00            
ATOM     80  H36 BCD     1      35.070  26.210  18.880  1.00  0.00            
ATOM     81  H37 BCD     1      32.260  25.740  19.990  1.00  0.00            
ATOM     82  H38 BCD     1      32.430  27.870  21.030  1.00  0.00            
ATOM     83  H39 BCD     1      33.440  26.690  21.790  1.00  0.00            
ATOM     84  H40 BCD     1      34.210  29.050  20.630  1.00  0.00            
ATOM     85  C25 BCD     1      26.740  25.430  17.710  1.00  0.00            
ATOM     86  O21 BCD     1      26.810  24.070  17.990  1.00  0.00            
ATOM     87  C26 BCD     1      27.370  25.740  16.360  1.00  0.00            
ATOM     88  O22 BCD     1      26.790  25.010  15.210  1.00  0.00            
ATOM     89  C27 BCD     1      28.900  25.590  16.520  1.00  0.00            
ATOM     90  O23 BCD     1      29.530  25.870  15.180  1.00  0.00            
ATOM     91  C28 BCD     1      29.530  26.260  17.710  1.00  0.00            
ATOM     92  C29 BCD     1      28.740  26.080  19.030  1.00  0.00            
ATOM     93  O24 BCD     1      27.330  26.190  18.760  1.00  0.00            
ATOM     94  C30 BCD     1      29.200  26.890  20.200  1.00  0.00            
ATOM     95  O25 BCD     1      28.700  28.210  20.070  1.00  0.00            
ATOM     96  H41 BCD     1      25.690  25.760  17.750  1.00  0.00            
ATOM     97  H42 BCD     1      27.150  26.800  16.140  1.00  0.00            
ATOM     98  H43 BCD     1      27.390  24.290  14.970  1.00  0.00            
ATOM     99  H44 BCD     1      28.990  24.520  16.750  1.00  0.00            
ATOM    100  H45 BCD     1      30.470  25.670  15.160  1.00  0.00            
ATOM    101  H46 BCD     1      29.600  27.330  17.500  1.00  0.00            
ATOM    102  H47 BCD     1      28.930  25.060  19.360  1.00  0.00            
ATOM    103  H48 BCD     1      28.740  26.420  21.080  1.00  0.00            
ATOM    104  H49 BCD     1      30.290  26.930  20.340  1.00  0.00            
ATOM    105  H50 BCD     1      27.900  28.320  20.600  1.00  0.00            
ATOM    106  C31 BCD     1      25.020  20.870  19.550  1.00  0.00            
ATOM    107  O26 BCD     1      26.170  20.130  19.150  1.00  0.00            
ATOM    108  C32 BCD     1      24.350  21.470  18.300  1.00  0.00            
ATOM    109  O27 BCD     1      23.870  20.380  17.490  1.00  0.00            
ATOM    110  C33 BCD     1      25.240  22.440  17.630  1.00  0.00            
ATOM    111  C34 BCD     1      25.730  23.520  18.640  1.00  0.00            
ATOM    112  C35 BCD     1      26.170  22.930  19.990  1.00  0.00            
ATOM    113  O28 BCD     1      25.290  21.910  20.460  1.00  0.00            
ATOM    114  C36 BCD     1      26.310  23.970  21.130  1.00  0.00            
ATOM    115  O29 BCD     1      25.190  24.750  21.300  1.00  0.00            
ATOM    116  O30 BCD     1      24.700  23.100  16.380  1.00  0.00            
ATOM    117  H51 BCD     1      24.250  20.250  20.020  1.00  0.00            
ATOM    118  H52 BCD     1      23.460  22.020  18.600  1.00  0.00            
ATOM    119  H53 BCD     1      23.320  19.770  17.990  1.00  0.00            
ATOM    120  H54 BCD     1      26.100  21.840  17.300  1.00  0.00            
ATOM    121  H55 BCD     1      25.420  23.620  16.000  1.00  0.00            
ATOM    122  H56 BCD     1      24.960  24.290  18.770  1.00  0.00            
ATOM    123  H57 BCD     1      27.160  22.460  19.890  1.00  0.00            
ATOM    124  H58 BCD     1      26.550  23.410  22.040  1.00  0.00            
ATOM    125  H59 BCD     1      27.210  24.560  20.900  1.00  0.00            
ATOM    126  H60 BCD     1      25.550  25.410  21.900  1.00  0.00            
ATOM    127  C37 BCD     1      27.650  16.360  19.770  1.00  0.00            
ATOM    128  O31 BCD     1      28.990  16.830  19.950  1.00  0.00            
ATOM    129  C38 BCD     1      27.200  16.710  18.320  1.00  0.00            
ATOM    130  O32 BCD     1      28.150  16.310  17.380  1.00  0.00            
ATOM    131  C39 BCD     1      26.880  18.200  18.150  1.00  0.00            
ATOM    132  O33 BCD     1      26.270  18.450  16.900  1.00  0.00            
ATOM    133  C40 BCD     1      26.080  18.720  19.330  1.00  0.00            
ATOM    134  C41 BCD     1      26.680  18.420  20.680  1.00  0.00            
ATOM    135  O34 BCD     1      26.860  17.030  20.800  1.00  0.00            
ATOM    136  C42 BCD     1      25.680  18.730  21.850  1.00  0.00            
ATOM    137  O35 BCD     1      24.330  18.270  21.660  1.00  0.00            
ATOM    138  H61 BCD     1      27.630  15.320  20.110  1.00  0.00            
ATOM    139  H62 BCD     1      26.370  16.050  18.050  1.00  0.00            
ATOM    140  H63 BCD     1      27.790  16.370  16.490  1.00  0.00            
ATOM    141  H64 BCD     1      27.840  18.710  18.250  1.00  0.00            
ATOM    142  H65 BCD     1      26.240  19.400  16.810  1.00  0.00            
ATOM    143  H66 BCD     1      25.030  18.480  19.140  1.00  0.00            
ATOM    144  H67 BCD     1      27.640  18.930  20.830  1.00  0.00            
ATOM    145  H68 BCD     1      25.970  18.250  22.790  1.00  0.00            
ATOM    146  H69 BCD     1      25.620  19.790  22.130  1.00  0.00            
ATOM    147  H70 BCD     1      23.820  18.580  22.410  1.00  0.00            
ATOM    148  C1  AF6     2      30.900  22.470  18.830  1.00  0.00            
ATOM    149  C2  AF6     2      29.700  21.690  18.900  1.00  0.00            
ATOM    150  C3  AF6     2      29.720  20.540  19.690  1.00  0.00            
ATOM    151  C4  AF6     2      30.740  20.280  20.530  1.00  0.00            
ATOM    152  C5  AF6     2      31.890  21.050  20.500  1.00  0.00            
ATOM    153  C6  AF6     2      32.030  22.090  19.540  1.00  0.00            
ATOM    154  H1  AF6     2      30.920  23.250  18.070  1.00  0.00            
ATOM    155  H2  AF6     2      28.890  21.920  18.220  1.00  0.00            
ATOM    156  H3  AF6     2      28.820  19.930  19.640  1.00  0.00            
ATOM    157  H4  AF6     2      30.700  19.380  21.140  1.00  0.00            
ATOM    158  H5  AF6     2      32.720  20.740  21.140  1.00  0.00            
ATOM    159  H6  AF6     2      33.020  22.520  19.400  1.00  0.00            
TER
ENDMDL
MODEL        1
ATOM      1  C1  BCD     1      38.910  22.620  11.080  1.00  0.00            
ATOM      2  O1  BCD     1      37.660  23.360  11.390  1.00  0.00            
ATOM      3  C2  BCD     1      38.570  21.190  10.740  1.00  0.00            
ATOM      4  O2  BCD     1      37.820  21.240   9.520  1.00  0.00            
ATOM      5  C3  BCD     1      37.730  20.480  11.890  1.00  0.00            
ATOM      6  O3  BCD     1      37.600  19.050  11.620  1.00  0.00            
ATOM      7  C4  BCD     1      38.600  20.560  13.160  1.00  0.00            
ATOM      8  C5  BCD     1      39.120  21.940  13.460  1.00  0.00            
ATOM      9  O4  BCD     1      39.780  22.470  12.270  1.00  0.00            
ATOM     10  C6  BCD     1      40.120  21.940  14.660  1.00  0.00            
ATOM     11  O5  BCD     1      40.450  23.300  15.080  1.00  0.00            
ATOM     12  H1  BCD     1      39.520  23.110  10.310  1.00  0.00            
ATOM     13  H2  BCD     1      39.510  20.640  10.590  1.00  0.00            
ATOM     14  H3  BCD     1      36.920  21.560   9.640  1.00  0.00            
ATOM     15  H4  BCD     1      36.760  20.960  12.030  1.00  0.00            
ATOM     16  H5  BCD     1      37.210  18.560  12.350  1.00  0.00            
ATOM     17  H6  BCD     1      39.380  19.800  13.050  1.00  0.00            
ATOM     18  H7  BCD     1      38.310  22.610  13.790  1.00  0.00            
ATOM     19  H8  BCD     1      39.580  21.440  15.470  1.00  0.00            
ATOM     20  H9  BCD     1      41.080  21.460  14.400  1.00  0.00            
ATOM     21  H10 BCD     1      40.620  23.330  16.020  1.00  0.00            
ATOM     22  C7  BCD     1      35.310  26.280   9.740  1.00  0.00            
ATOM     23  O6  BCD     1      34.850  26.580  11.060  1.00  0.00            
ATOM     24  C8  BCD     1      34.900  24.850   9.320  1.00  0.00            
ATOM     25  O7  BCD     1      33.470  24.740   9.310  1.00  0.00            
ATOM     26  C9  BCD     1      35.600  23.900  10.310  1.00  0.00            
ATOM     27  O8  BCD     1      35.410  22.540  10.020  1.00  0.00            
ATOM     28  C10 BCD     1      37.100  24.190  10.350  1.00  0.00            
ATOM     29  C11 BCD     1      37.500  25.620  10.570  1.00  0.00            
ATOM     30  O9  BCD     1      36.730  26.430   9.670  1.00  0.00            
ATOM     31  C12 BCD     1      38.950  25.880  10.320  1.00  0.00            
ATOM     32  O10 BCD     1      39.310  25.400   9.060  1.00  0.00            
ATOM     33  H11 BCD     1      34.830  27.000   9.070  1.00  0.00            
ATOM     34  H12 BCD     1      35.300  24.800   8.290  1.00  0.00            
ATOM     35  H13 BCD     1      33.330  23.950   8.780  1.00  0.00            
ATOM     36  H14 BCD     1      35.230  24.130  11.320  1.00  0.00            
ATOM     37  H15 BCD     1      34.620  22.330  10.530  1.00  0.00            
ATOM     38  H16 BCD     1      37.440  23.890   9.350  1.00  0.00            
ATOM     39  H17 BCD     1      37.270  25.910  11.600  1.00  0.00            
ATOM     40  H18 BCD     1      39.140  26.960  10.390  1.00  0.00            
ATOM     41  H19 BCD     1      39.560  25.400  11.100  1.00  0.00            
ATOM     42  H20 BCD     1      40.270  25.280   9.090  1.00  0.00            
ATOM     43  C13 BCD     1      32.710  29.260  13.350  1.00  0.00            
ATOM     44  O11 BCD     1      32.870  28.470  14.530  1.00  0.00            
ATOM     45  C14 BCD     1      31.850  28.480  12.370  1.00  0.00            
ATOM     46  O12 BCD     1      30.620  28.120  13.010  1.00  0.00            
ATOM     47  C15 BCD     1      32.690  27.240  11.800  1.00  0.00            
ATOM     48  O13 BCD     1      31.970  26.410  10.840  1.00  0.00            
ATOM     49  C16 BCD     1      34.000  27.720  11.230  1.00  0.00            
ATOM     50  C17 BCD     1      34.740  28.570  12.250  1.00  0.00            
ATOM     51  O14 BCD     1      33.970  29.570  12.840  1.00  0.00            
ATOM     52  C18 BCD     1      35.930  29.220  11.600  1.00  0.00            
ATOM     53  O15 BCD     1      35.530  30.080  10.570  1.00  0.00            
ATOM     54  H21 BCD     1      32.280  30.220  13.630  1.00  0.00            
ATOM     55  H22 BCD     1      31.690  29.160  11.520  1.00  0.00            
ATOM     56  H23 BCD     1      30.110  27.520  12.460  1.00  0.00            
ATOM     57  H24 BCD     1      32.930  26.530  12.600  1.00  0.00            
ATOM     58  H25 BCD     1      32.530  25.760  10.410  1.00  0.00            
ATOM     59  H26 BCD     1      34.050  28.240  10.260  1.00  0.00            
ATOM     60  H27 BCD     1      35.170  27.980  13.060  1.00  0.00            
ATOM     61  H28 BCD     1      36.550  29.620  12.410  1.00  0.00            
ATOM     62  H29 BCD     1      36.480  28.370  11.190  1.00  0.00            
ATOM     63  H30 BCD     1      35.750  30.940  10.950  1.00  0.00            
ATOM     64  C19 BCD     1      32.120  28.410  18.520  1.00  0.00            
ATOM     65  O16 BCD     1      32.250  26.990  18.610  1.00  0.00            
ATOM     66  C20 BCD     1      30.930  28.820  17.640  1.00  0.00            
ATOM     67  O17 BCD     1      29.740  28.140  18.090  1.00  0.00            
ATOM     68  C21 BCD     1      31.260  28.590  16.170  1.00  0.00            
ATOM     69  O18 BCD     1      30.340  29.320  15.330  1.00  0.00            
ATOM     70  C22 BCD     1      32.620  29.090  15.790  1.00  0.00            
ATOM     71  C23 BCD     1      33.730  28.680  16.820  1.00  0.00            
ATOM     72  O19 BCD     1      33.280  29.020  18.160  1.00  0.00            
ATOM     73  C24 BCD     1      35.020  29.400  16.500  1.00  0.00            
ATOM     74  O20 BCD     1      35.010  30.840  16.670  1.00  0.00            
ATOM     75  H31 BCD     1      31.990  28.870  19.510  1.00  0.00            
ATOM     76  H32 BCD     1      30.830  29.900  17.810  1.00  0.00            
ATOM     77  H33 BCD     1      29.140  28.280  17.350  1.00  0.00            
ATOM     78  H34 BCD     1      31.220  27.550  15.810  1.00  0.00            
ATOM     79  H35 BCD     1      30.450  28.840  14.500  1.00  0.00            
ATOM     80  H36 BCD     1      32.490  30.180  15.730  1.00  0.00            
ATOM     81  H37 BCD     1      33.930  27.620  16.620  1.00  0.00            
ATOM     82  H38 BCD     1      35.810  29.050  17.170  1.00  0.00            
ATOM     83  H39 BCD     1      35.440  29.180  15.510  1.00  0.00            
ATOM     84  H40 BCD     1      35.480  31.230  15.930  1.00  0.00            
ATOM     85  C25 BCD     1      32.610  23.660  21.020  1.00  0.00            
ATOM     86  O21 BCD     1      33.000  22.850  19.910  1.00  0.00            
ATOM     87  C26 BCD     1      31.180  24.230  20.830  1.00  0.00            
ATOM     88  O22 BCD     1      30.310  23.130  20.570  1.00  0.00            
ATOM     89  C27 BCD     1      31.170  25.210  19.610  1.00  0.00            
ATOM     90  O23 BCD     1      29.760  25.660  19.510  1.00  0.00            
ATOM     91  C28 BCD     1      32.200  26.320  19.820  1.00  0.00            
ATOM     92  C29 BCD     1      33.600  25.700  20.010  1.00  0.00            
ATOM     93  O24 BCD     1      33.500  24.810  21.150  1.00  0.00            
ATOM     94  C30 BCD     1      34.630  26.820  20.350  1.00  0.00            
ATOM     95  O25 BCD     1      34.390  27.420  21.600  1.00  0.00            
ATOM     96  H41 BCD     1      32.680  23.080  21.950  1.00  0.00            
ATOM     97  H42 BCD     1      30.840  24.870  21.660  1.00  0.00            
ATOM     98  H43 BCD     1      29.420  23.390  20.310  1.00  0.00            
ATOM     99  H44 BCD     1      31.400  24.710  18.670  1.00  0.00            
ATOM    100  H45 BCD     1      29.760  26.430  18.930  1.00  0.00            
ATOM    101  H46 BCD     1      31.820  27.010  20.580  1.00  0.00            
ATOM    102  H47 BCD     1      33.960  25.110  19.160  1.00  0.00            
ATOM    103  H48 BCD     1      35.620  26.370  20.480  1.00  0.00            
ATOM    104  H49 BCD     1      34.720  27.580  19.560  1.00  0.00            
ATOM    105  H50 BCD     1      35.040  28.130  21.650  1.00  0.00            
ATOM    106  C31 BCD     1      34.180  19.150  18.840  1.00  0.00            
ATOM    107  O26 BCD     1      34.960  19.910  17.860  1.00  0.00            
ATOM    108  C32 BCD     1      32.690  19.410  18.610  1.00  0.00            
ATOM    109  O27 BCD     1      32.380  19.000  17.300  1.00  0.00            
ATOM    110  C33 BCD     1      32.370  20.950  18.680  1.00  0.00            
ATOM    111  C34 BCD     1      32.880  21.440  20.060  1.00  0.00            
ATOM    112  C35 BCD     1      34.290  20.910  20.450  1.00  0.00            
ATOM    113  O28 BCD     1      34.410  19.540  20.140  1.00  0.00            
ATOM    114  C36 BCD     1      34.590  21.000  21.960  1.00  0.00            
ATOM    115  O29 BCD     1      33.460  20.450  22.700  1.00  0.00            
ATOM    116  O30 BCD     1      30.970  21.240  18.530  1.00  0.00            
ATOM    117  H51 BCD     1      34.370  18.070  18.780  1.00  0.00            
ATOM    118  H52 BCD     1      32.080  18.960  19.400  1.00  0.00            
ATOM    119  H53 BCD     1      31.580  19.460  17.040  1.00  0.00            
ATOM    120  H54 BCD     1      32.860  21.530  17.880  1.00  0.00            
ATOM    121  H55 BCD     1      30.780  21.940  19.150  1.00  0.00            
ATOM    122  H56 BCD     1      32.100  21.280  20.820  1.00  0.00            
ATOM    123  H57 BCD     1      35.140  21.350  19.900  1.00  0.00            
ATOM    124  H58 BCD     1      35.520  20.470  22.170  1.00  0.00            
ATOM    125  H59 BCD     1      34.760  22.000  22.360  1.00  0.00            
ATOM    126  H60 BCD     1      33.400  19.510  22.480  1.00  0.00            
ATOM    127  C37 BCD     1      37.880  19.070  14.990  1.00  0.00            
ATOM    128  O31 BCD     1      37.640  20.210  14.110  1.00  0.00            
ATOM    129  C38 BCD     1      36.620  18.240  15.040  1.00  0.00            
ATOM    130  O32 BCD     1      36.400  17.800  13.710  1.00  0.00            
ATOM    131  C39 BCD     1      35.420  18.900  15.720  1.00  0.00            
ATOM    132  O33 BCD     1      34.290  18.020  15.850  1.00  0.00            
ATOM    133  C40 BCD     1      35.970  19.250  17.130  1.00  0.00            
ATOM    134  C41 BCD     1      37.150  20.250  16.960  1.00  0.00            
ATOM    135  O34 BCD     1      38.190  19.600  16.240  1.00  0.00            
ATOM    136  C42 BCD     1      37.730  20.860  18.210  1.00  0.00            
ATOM    137  O35 BCD     1      38.170  19.870  19.070  1.00  0.00            
ATOM    138  H61 BCD     1      38.760  18.520  14.640  1.00  0.00            
ATOM    139  H62 BCD     1      36.850  17.380  15.680  1.00  0.00            
ATOM    140  H63 BCD     1      35.810  17.030  13.740  1.00  0.00            
ATOM    141  H64 BCD     1      35.130  19.800  15.170  1.00  0.00            
ATOM    142  H65 BCD     1      33.680  18.640  16.250  1.00  0.00            
ATOM    143  H66 BCD     1      36.350  18.350  17.630  1.00  0.00            
ATOM    144  H67 BCD     1      36.750  21.060  16.340  1.00  0.00            
ATOM    145  H68 BCD     1      38.500  21.590  17.940  1.00  0.00            
ATOM    146  H69 BCD     1      36.940  21.470  18.680  1.00  0.00            
ATOM    147  H70 BCD     1      38.140  19.080  18.520  1.00  0.00            
ATOM    148  C1  AF6     2      34.950  23.990  14.040  1.00  0.00            
ATOM    149  C2  AF6     2      34.250  25.050  14.660  1.00  0.00            
ATOM    150  C3  AF6     2      33.160  24.820  15.510  1.00  0.00            
ATOM    151  C4  AF6     2      32.760  23.490  15.760  1.00  0.00            
ATOM    152  C5  AF6     2      33.460  22.440  15.140  1.00  0.00            
ATOM    153  C6  AF6     2      34.520  22.690  14.300  1.00  0.00            
ATOM    154  H1  AF6     2      35.850  24.080  13.450  1.00  0.00            
ATOM    155  H2  AF6     2      34.610  26.060  14.480  1.00  0.00            
ATOM    156  H3  AF6     2      32.580  25.620  15.950  1.00  0.00            
ATOM    157  H4  AF6     2      31.990  23.230  16.470  1.00  0.00            
ATOM    158  H5  AF6     2      33.240  21.420  15.460  1.00  0.00            
ATOM    159  H6  AF6     2      35.120  21.870  13.930  1.00  0.00            
TER
ENDMDL
MODEL        1
ATOM      1  C1  BCD     1      36.440  22.050  12.260  1.00  0.00            
ATOM      2  O1  BCD     1      35.430  22.960  12.600  1.00  0.00            
ATOM      3  C2  BCD     1      35.800  20.740  11.780  1.00  0.00            
ATOM      4  O2  BCD     1      35.230  20.870  10.510  1.00  0.00            
ATOM      5  C3  BCD     1      34.890  20.260  12.930  1.00  0.00            
ATOM      6  O3  BCD     1      34.350  19.030  12.660  1.00  0.00            
ATOM      7  C4  BCD     1      35.680  20.180  14.270  1.00  0.00            
ATOM      8  C5  BCD     1      36.450  21.440  14.580  1.00  0.00            
ATOM      9  O4  BCD     1      37.240  21.710  13.410  1.00  0.00            
ATOM     10  C6  BCD     1      37.410  21.220  15.790  1.00  0.00            
ATOM     11  O5  BCD     1      37.990  22.430  16.210  1.00  0.00            
ATOM     12  H1  BCD     1      37.160  22.420  11.520  1.00  0.00            
ATOM     13  H2  BCD     1      36.590  19.990  11.730  1.00  0.00            
ATOM     14  H3  BCD     1      34.560  21.500  10.790  1.00  0.00            
ATOM     15  H4  BCD     1      34.110  21.020  13.050  1.00  0.00            
ATOM     16  H5  BCD     1      33.740  18.830  13.370  1.00  0.00            
ATOM     17  H6  BCD     1      36.390  19.350  14.150  1.00  0.00            
ATOM     18  H7  BCD     1      35.790  22.260  14.900  1.00  0.00            
ATOM     19  H8  BCD     1      36.940  20.800  16.690  1.00  0.00            
ATOM     20  H9  BCD     1      38.070  20.430  15.410  1.00  0.00            
ATOM     21  H10 BCD     1      38.160  22.880  15.380  1.00  0.00            
ATOM     22  C7  BCD     1      33.720  26.220  10.910  1.00  0.00            
ATOM     23  O6  BCD     1      33.170  26.680  12.160  1.00  0.00            
ATOM     24  C8  BCD     1      33.150  24.830  10.570  1.00  0.00            
ATOM     25  O7  BCD     1      31.710  24.880  10.390  1.00  0.00            
ATOM     26  C9  BCD     1      33.610  23.750  11.510  1.00  0.00            
ATOM     27  O8  BCD     1      33.210  22.400  11.130  1.00  0.00            
ATOM     28  C10 BCD     1      35.100  23.800  11.540  1.00  0.00            
ATOM     29  C11 BCD     1      35.630  25.180  11.950  1.00  0.00            
ATOM     30  O9  BCD     1      35.180  26.080  10.940  1.00  0.00            
ATOM     31  C12 BCD     1      37.100  25.250  11.970  1.00  0.00            
ATOM     32  O10 BCD     1      37.690  24.800  10.810  1.00  0.00            
ATOM     33  H11 BCD     1      33.400  26.950  10.160  1.00  0.00            
ATOM     34  H12 BCD     1      33.640  24.590   9.620  1.00  0.00            
ATOM     35  H13 BCD     1      31.370  24.130   9.880  1.00  0.00            
ATOM     36  H14 BCD     1      33.210  23.960  12.510  1.00  0.00            
ATOM     37  H15 BCD     1      32.250  22.450  11.060  1.00  0.00            
ATOM     38  H16 BCD     1      35.530  23.400  10.620  1.00  0.00            
ATOM     39  H17 BCD     1      35.160  25.380  12.920  1.00  0.00            
ATOM     40  H18 BCD     1      37.430  26.270  12.180  1.00  0.00            
ATOM     41  H19 BCD     1      37.460  24.690  12.840  1.00  0.00            
ATOM     42  H20 BCD     1      37.530  25.530  10.220  1.00  0.00            
ATOM     43  C13 BCD     1      31.490  30.000  14.140  1.00  0.00            
ATOM     44  O11 BCD     1      31.630  29.350  15.450  1.00  0.00            
ATOM     45  C14 BCD     1      30.550  29.280  13.210  1.00  0.00            
ATOM     46  O12 BCD     1      29.300  29.160  13.860  1.00  0.00            
ATOM     47  C15 BCD     1      31.180  27.870  12.860  1.00  0.00            
ATOM     48  O13 BCD     1      30.300  27.260  11.940  1.00  0.00            
ATOM     49  C16 BCD     1      32.580  27.960  12.270  1.00  0.00            
ATOM     50  C17 BCD     1      33.420  28.810  13.250  1.00  0.00            
ATOM     51  O14 BCD     1      32.780  30.060  13.510  1.00  0.00            
ATOM     52  C18 BCD     1      34.870  29.100  12.720  1.00  0.00            
ATOM     53  O15 BCD     1      34.780  29.940  11.600  1.00  0.00            
ATOM     54  H21 BCD     1      31.190  31.050  14.240  1.00  0.00            
ATOM     55  H22 BCD     1      30.460  29.810  12.250  1.00  0.00            
ATOM     56  H23 BCD     1      28.800  28.480  13.390  1.00  0.00            
ATOM     57  H24 BCD     1      31.210  27.200  13.730  1.00  0.00            
ATOM     58  H25 BCD     1      30.710  26.510  11.500  1.00  0.00            
ATOM     59  H26 BCD     1      32.630  28.460  11.290  1.00  0.00            
ATOM     60  H27 BCD     1      33.440  28.190  14.160  1.00  0.00            
ATOM     61  H28 BCD     1      35.350  29.640  13.550  1.00  0.00            
ATOM     62  H29 BCD     1      35.410  28.140  12.740  1.00  0.00            
ATOM     63  H30 BCD     1      34.510  30.790  11.980  1.00  0.00            
ATOM     64  C19 BCD     1      31.600  30.150  19.450  1.00  0.00            
ATOM     65  O16 BCD     1      31.650  28.730  19.580  1.00  0.00            
ATOM     66  C20 BCD     1      30.350  30.460  18.670  1.00  0.00            
ATOM     67  O17 BCD     1      29.240  29.970  19.510  1.00  0.00            
ATOM     68  C21 BCD     1      30.390  29.670  17.360  1.00  0.00            
ATOM     69  O18 BCD     1      29.100  29.790  16.620  1.00  0.00            
ATOM     70  C22 BCD     1      31.560  30.170  16.590  1.00  0.00            
ATOM     71  C23 BCD     1      32.880  30.060  17.410  1.00  0.00            
ATOM     72  O19 BCD     1      32.700  30.650  18.690  1.00  0.00            
ATOM     73  C24 BCD     1      34.030  30.610  16.760  1.00  0.00            
ATOM     74  O20 BCD     1      33.950  32.050  16.750  1.00  0.00            
ATOM     75  H31 BCD     1      31.580  30.660  20.420  1.00  0.00            
ATOM     76  H32 BCD     1      30.330  31.550  18.530  1.00  0.00            
ATOM     77  H33 BCD     1      28.590  29.670  18.870  1.00  0.00            
ATOM     78  H34 BCD     1      30.600  28.620  17.590  1.00  0.00            
ATOM     79  H35 BCD     1      29.220  29.450  15.730  1.00  0.00            
ATOM     80  H36 BCD     1      31.440  31.240  16.350  1.00  0.00            
ATOM     81  H37 BCD     1      33.070  28.990  17.540  1.00  0.00            
ATOM     82  H38 BCD     1      34.910  30.150  17.240  1.00  0.00            
ATOM     83  H39 BCD     1      34.000  30.340  15.700  1.00  0.00            
ATOM     84  H40 BCD     1      33.880  32.230  17.690  1.00  0.00            
ATOM     85  C25 BCD     1      32.280  25.460  22.100  1.00  0.00            
ATOM     86  O21 BCD     1      32.520  24.530  20.970  1.00  0.00            
ATOM     87  C26 BCD     1      30.890  26.140  22.050  1.00  0.00            
ATOM     88  O22 BCD     1      29.830  25.200  22.110  1.00  0.00            
ATOM     89  C27 BCD     1      30.750  27.040  20.840  1.00  0.00            
ATOM     90  O23 BCD     1      29.390  27.580  20.910  1.00  0.00            
ATOM     91  C28 BCD     1      31.840  28.110  20.820  1.00  0.00            
ATOM     92  C29 BCD     1      33.160  27.340  20.770  1.00  0.00            
ATOM     93  O24 BCD     1      33.210  26.490  21.980  1.00  0.00            
ATOM     94  C30 BCD     1      34.360  28.260  20.710  1.00  0.00            
ATOM     95  O25 BCD     1      34.460  29.210  21.700  1.00  0.00            
ATOM     96  H41 BCD     1      32.440  25.000  23.090  1.00  0.00            
ATOM     97  H42 BCD     1      30.820  26.770  22.950  1.00  0.00            
ATOM     98  H43 BCD     1      29.050  25.700  22.350  1.00  0.00            
ATOM     99  H44 BCD     1      30.940  26.440  19.940  1.00  0.00            
ATOM    100  H45 BCD     1      29.320  28.520  20.710  1.00  0.00            
ATOM    101  H46 BCD     1      31.860  28.820  21.650  1.00  0.00            
ATOM    102  H47 BCD     1      33.200  26.690  19.900  1.00  0.00            
ATOM    103  H48 BCD     1      35.230  27.600  20.660  1.00  0.00            
ATOM    104  H49 BCD     1      34.450  28.790  19.750  1.00  0.00            
ATOM    105  H50 BCD     1      35.120  29.050  22.380  1.00  0.00            
ATOM    106  C31 BCD     1      31.990  20.510  20.020  1.00  0.00            
ATOM    107  O26 BCD     1      32.700  20.640  18.820  1.00  0.00            
ATOM    108  C32 BCD     1      30.760  21.340  19.990  1.00  0.00            
ATOM    109  O27 BCD     1      29.930  20.920  18.920  1.00  0.00            
ATOM    110  C33 BCD     1      31.030  22.860  20.010  1.00  0.00            
ATOM    111  C34 BCD     1      31.970  23.210  21.150  1.00  0.00            
ATOM    112  C35 BCD     1      33.150  22.250  21.120  1.00  0.00            
ATOM    113  O28 BCD     1      32.730  20.880  21.190  1.00  0.00            
ATOM    114  C36 BCD     1      34.060  22.370  22.330  1.00  0.00            
ATOM    115  O29 BCD     1      33.400  22.220  23.560  1.00  0.00            
ATOM    116  O30 BCD     1      29.770  23.660  19.850  1.00  0.00            
ATOM    117  H51 BCD     1      31.760  19.440  20.110  1.00  0.00            
ATOM    118  H52 BCD     1      30.280  21.170  20.970  1.00  0.00            
ATOM    119  H53 BCD     1      29.020  21.220  19.020  1.00  0.00            
ATOM    120  H54 BCD     1      31.610  23.070  19.100  1.00  0.00            
ATOM    121  H55 BCD     1      29.630  24.210  20.630  1.00  0.00            
ATOM    122  H56 BCD     1      31.380  23.140  22.080  1.00  0.00            
ATOM    123  H57 BCD     1      33.730  22.510  20.220  1.00  0.00            
ATOM    124  H58 BCD     1      34.810  21.580  22.240  1.00  0.00            
ATOM    125  H59 BCD     1      34.600  23.320  22.350  1.00  0.00            
ATOM    126  H60 BCD     1      33.050  21.330  23.440  1.00  0.00            
ATOM    127  C37 BCD     1      34.670  18.680  15.920  1.00  0.00            
ATOM    128  O31 BCD     1      34.680  19.970  15.230  1.00  0.00            
ATOM    129  C38 BCD     1      33.190  18.220  16.150  1.00  0.00            
ATOM    130  O32 BCD     1      32.640  17.900  14.860  1.00  0.00            
ATOM    131  C39 BCD     1      32.450  19.260  16.970  1.00  0.00            
ATOM    132  O33 BCD     1      31.080  18.830  17.200  1.00  0.00            
ATOM    133  C40 BCD     1      33.280  19.500  18.190  1.00  0.00            
ATOM    134  C41 BCD     1      34.740  19.890  17.980  1.00  0.00            
ATOM    135  O34 BCD     1      35.350  18.860  17.150  1.00  0.00            
ATOM    136  C42 BCD     1      35.490  20.090  19.320  1.00  0.00            
ATOM    137  O35 BCD     1      35.350  18.920  20.140  1.00  0.00            
ATOM    138  H61 BCD     1      35.220  17.880  15.430  1.00  0.00            
ATOM    139  H62 BCD     1      33.290  17.330  16.780  1.00  0.00            
ATOM    140  H63 BCD     1      31.700  17.900  15.020  1.00  0.00            
ATOM    141  H64 BCD     1      32.520  20.200  16.400  1.00  0.00            
ATOM    142  H65 BCD     1      30.690  19.490  17.770  1.00  0.00            
ATOM    143  H66 BCD     1      33.120  18.640  18.870  1.00  0.00            
ATOM    144  H67 BCD     1      34.730  20.870  17.490  1.00  0.00            
ATOM    145  H68 BCD     1      36.570  20.160  19.100  1.00  0.00            
ATOM    146  H69 BCD     1      35.180  21.040  19.780  1.00  0.00            
ATOM    147  H70 BCD     1      36.070  18.310  19.990  1.00  0.00            
ATOM    148  C1  AF6     2      33.880  24.480  15.180  1.00  0.00            
ATOM    149  C2  AF6     2      33.640  25.790  15.740  1.00  0.00            
ATOM    150  C3  AF6     2      32.520  26.000  16.600  1.00  0.00            
ATOM    151  C4  AF6     2      31.690  24.930  16.920  1.00  0.00            
ATOM    152  C5  AF6     2      31.930  23.660  16.480  1.00  0.00            
ATOM    153  C6  AF6     2      33.040  23.390  15.550  1.00  0.00            
ATOM    154  H1  AF6     2      34.740  24.380  14.530  1.00  0.00            
ATOM    155  H2  AF6     2      34.280  26.630  15.500  1.00  0.00            
ATOM    156  H3  AF6     2      32.280  26.970  17.030  1.00  0.00            
ATOM    157  H4  AF6     2      30.770  25.060  17.500  1.00  0.00            
ATOM    158  H5  AF6     2      31.310  22.830  16.800  1.00  0.00            
ATOM    159  H6  AF6     2      33.330  22.400  15.230  1.00  0.00            
TER
ENDMDL
MODEL        1
ATOM      1  C1  BCD     1      33.670  22.140  22.620  1.00  0.00            
ATOM      2  O1  BCD     1      34.330  22.810  21.580  1.00  0.00            
ATOM      3  C2  BCD     1      33.630  20.650  22.290  1.00  0.00            
ATOM      4  O2  BCD     1      34.980  20.220  22.220  1.00  0.00            
ATOM      5  C3  BCD     1      32.780  20.300  21.120  1.00  0.00            
ATOM      6  O3  BCD     1      32.590  18.860  21.010  1.00  0.00            
ATOM      7  C4  BCD     1      31.470  21.020  21.130  1.00  0.00            
ATOM      8  C5  BCD     1      31.610  22.510  21.390  1.00  0.00            
ATOM      9  O4  BCD     1      32.360  22.600  22.630  1.00  0.00            
ATOM     10  C6  BCD     1      30.240  23.270  21.390  1.00  0.00            
ATOM     11  O5  BCD     1      29.350  22.670  22.390  1.00  0.00            
ATOM     12  H1  BCD     1      34.280  22.300  23.520  1.00  0.00            
ATOM     13  H2  BCD     1      33.230  20.210  23.210  1.00  0.00            
ATOM     14  H3  BCD     1      34.980  19.340  22.610  1.00  0.00            
ATOM     15  H4  BCD     1      33.360  20.720  20.280  1.00  0.00            
ATOM     16  H5  BCD     1      33.370  18.430  20.650  1.00  0.00            
ATOM     17  H6  BCD     1      30.910  20.600  21.970  1.00  0.00            
ATOM     18  H7  BCD     1      32.230  22.990  20.620  1.00  0.00            
ATOM     19  H8  BCD     1      30.440  24.340  21.520  1.00  0.00            
ATOM     20  H9  BCD     1      29.900  23.160  20.350  1.00  0.00            
ATOM     21  H10 BCD     1      28.470  23.040  22.320  1.00  0.00            
ATOM     22  C7  BCD     1      37.500  25.570  20.860  1.00  0.00            
ATOM     23  O6  BCD     1      37.160  25.480  19.530  1.00  0.00            
ATOM     24  C8  BCD     1      37.860  24.160  21.430  1.00  0.00            
ATOM     25  O7  BCD     1      38.990  23.750  20.690  1.00  0.00            
ATOM     26  C9  BCD     1      36.640  23.280  21.210  1.00  0.00            
ATOM     27  O8  BCD     1      36.990  21.930  21.580  1.00  0.00            
ATOM     28  C10 BCD     1      35.410  23.750  21.880  1.00  0.00            
ATOM     29  C11 BCD     1      35.140  25.130  21.270  1.00  0.00            
ATOM     30  O9  BCD     1      36.290  25.980  21.530  1.00  0.00            
ATOM     31  C12 BCD     1      33.790  25.670  21.830  1.00  0.00            
ATOM     32  O10 BCD     1      34.130  25.880  23.180  1.00  0.00            
ATOM     33  H11 BCD     1      38.300  26.290  21.060  1.00  0.00            
ATOM     34  H12 BCD     1      38.120  24.270  22.490  1.00  0.00            
ATOM     35  H13 BCD     1      39.360  22.990  21.140  1.00  0.00            
ATOM     36  H14 BCD     1      36.290  23.260  20.170  1.00  0.00            
ATOM     37  H15 BCD     1      36.260  21.420  21.940  1.00  0.00            
ATOM     38  H16 BCD     1      35.530  23.850  22.970  1.00  0.00            
ATOM     39  H17 BCD     1      34.980  24.930  20.200  1.00  0.00            
ATOM     40  H18 BCD     1      33.450  26.600  21.360  1.00  0.00            
ATOM     41  H19 BCD     1      32.970  24.960  21.640  1.00  0.00            
ATOM     42  H20 BCD     1      33.290  26.040  23.630  1.00  0.00            
ATOM     43  C13 BCD     1      38.320  26.860  15.780  1.00  0.00            
ATOM     44  O11 BCD     1      37.670  25.760  15.160  1.00  0.00            
ATOM     45  C14 BCD     1      39.510  26.250  16.490  1.00  0.00            
ATOM     46  O12 BCD     1      40.360  25.510  15.570  1.00  0.00            
ATOM     47  C15 BCD     1      38.960  25.410  17.740  1.00  0.00            
ATOM     48  O13 BCD     1      40.000  25.010  18.640  1.00  0.00            
ATOM     49  C16 BCD     1      37.850  26.230  18.550  1.00  0.00            
ATOM     50  C17 BCD     1      36.760  26.770  17.590  1.00  0.00            
ATOM     51  O14 BCD     1      37.450  27.620  16.630  1.00  0.00            
ATOM     52  C18 BCD     1      35.670  27.650  18.230  1.00  0.00            
ATOM     53  O15 BCD     1      36.130  28.710  19.020  1.00  0.00            
ATOM     54  H21 BCD     1      38.680  27.570  15.030  1.00  0.00            
ATOM     55  H22 BCD     1      40.200  26.980  16.930  1.00  0.00            
ATOM     56  H23 BCD     1      41.010  25.180  16.200  1.00  0.00            
ATOM     57  H24 BCD     1      38.460  24.510  17.350  1.00  0.00            
ATOM     58  H25 BCD     1      39.570  24.620  19.410  1.00  0.00            
ATOM     59  H26 BCD     1      38.170  27.090  19.150  1.00  0.00            
ATOM     60  H27 BCD     1      36.310  25.910  17.070  1.00  0.00            
ATOM     61  H28 BCD     1      34.980  27.880  17.400  1.00  0.00            
ATOM     62  H29 BCD     1      35.020  27.080  18.910  1.00  0.00            
ATOM     63  H30 BCD     1      36.670  29.260  18.440  1.00  0.00            
ATOM     64  C19 BCD     1      36.410  24.520  11.450  1.00  0.00            
ATOM     65  O16 BCD     1      35.360  23.690  11.990  1.00  0.00            
ATOM     66  C20 BCD     1      37.830  24.070  11.900  1.00  0.00            
ATOM     67  O17 BCD     1      38.130  22.760  11.380  1.00  0.00            
ATOM     68  C21 BCD     1      37.990  24.180  13.420  1.00  0.00            
ATOM     69  O18 BCD     1      39.310  23.740  13.770  1.00  0.00            
ATOM     70  C22 BCD     1      37.770  25.700  13.730  1.00  0.00            
ATOM     71  C23 BCD     1      36.330  26.160  13.190  1.00  0.00            
ATOM     72  O19 BCD     1      36.220  25.910  11.780  1.00  0.00            
ATOM     73  C24 BCD     1      36.010  27.550  13.500  1.00  0.00            
ATOM     74  O20 BCD     1      36.970  28.330  12.870  1.00  0.00            
ATOM     75  H31 BCD     1      36.360  24.570  10.360  1.00  0.00            
ATOM     76  H32 BCD     1      38.530  24.730  11.370  1.00  0.00            
ATOM     77  H33 BCD     1      38.930  22.530  11.870  1.00  0.00            
ATOM     78  H34 BCD     1      37.230  23.640  13.990  1.00  0.00            
ATOM     79  H35 BCD     1      39.660  24.430  14.330  1.00  0.00            
ATOM     80  H36 BCD     1      38.510  26.410  13.350  1.00  0.00            
ATOM     81  H37 BCD     1      35.560  25.580  13.720  1.00  0.00            
ATOM     82  H38 BCD     1      34.960  27.640  13.200  1.00  0.00            
ATOM     83  H39 BCD     1      36.050  27.820  14.560  1.00  0.00            
ATOM     84  H40 BCD     1      36.920  28.060  11.950  1.00  0.00            
ATOM     85  C25 BCD     1      32.400  21.230  10.740  1.00  0.00            
ATOM     86  O21 BCD     1      32.130  21.160  12.090  1.00  0.00            
ATOM     87  C26 BCD     1      33.810  20.740  10.410  1.00  0.00            
ATOM     88  O22 BCD     1      33.900  19.290  10.530  1.00  0.00            
ATOM     89  C27 BCD     1      34.890  21.550  11.090  1.00  0.00            
ATOM     90  O23 BCD     1      36.250  21.040  10.730  1.00  0.00            
ATOM     91  C28 BCD     1      34.630  23.050  10.970  1.00  0.00            
ATOM     92  C29 BCD     1      33.190  23.510  11.140  1.00  0.00            
ATOM     93  O24 BCD     1      32.300  22.610  10.340  1.00  0.00            
ATOM     94  C30 BCD     1      32.950  24.930  10.650  1.00  0.00            
ATOM     95  O25 BCD     1      32.980  25.010   9.220  1.00  0.00            
ATOM     96  H41 BCD     1      31.650  20.640  10.200  1.00  0.00            
ATOM     97  H42 BCD     1      33.980  21.080   9.380  1.00  0.00            
ATOM     98  H43 BCD     1      33.310  18.970  11.210  1.00  0.00            
ATOM     99  H44 BCD     1      34.810  21.440  12.180  1.00  0.00            
ATOM    100  H45 BCD     1      36.810  21.770  11.010  1.00  0.00            
ATOM    101  H46 BCD     1      35.010  23.380   9.990  1.00  0.00            
ATOM    102  H47 BCD     1      32.860  23.380  12.170  1.00  0.00            
ATOM    103  H48 BCD     1      31.980  25.290  11.020  1.00  0.00            
ATOM    104  H49 BCD     1      33.720  25.560  11.120  1.00  0.00            
ATOM    105  H50 BCD     1      32.320  24.410   8.870  1.00  0.00            
ATOM    106  C31 BCD     1      29.240  19.610  14.830  1.00  0.00            
ATOM    107  O26 BCD     1      29.950  20.140  15.960  1.00  0.00            
ATOM    108  C32 BCD     1      30.060  18.600  14.070  1.00  0.00            
ATOM    109  O27 BCD     1      30.360  17.380  14.800  1.00  0.00            
ATOM    110  C33 BCD     1      31.380  19.250  13.490  1.00  0.00            
ATOM    111  C34 BCD     1      30.970  20.350  12.530  1.00  0.00            
ATOM    112  C35 BCD     1      30.010  21.290  13.250  1.00  0.00            
ATOM    113  O28 BCD     1      28.940  20.640  13.890  1.00  0.00            
ATOM    114  C36 BCD     1      29.420  22.360  12.330  1.00  0.00            
ATOM    115  O29 BCD     1      28.650  21.700  11.340  1.00  0.00            
ATOM    116  O30 BCD     1      32.200  18.290  12.770  1.00  0.00            
ATOM    117  H51 BCD     1      28.270  19.180  15.090  1.00  0.00            
ATOM    118  H52 BCD     1      29.410  18.270  13.250  1.00  0.00            
ATOM    119  H53 BCD     1      30.410  17.610  15.730  1.00  0.00            
ATOM    120  H54 BCD     1      31.920  19.750  14.300  1.00  0.00            
ATOM    121  H55 BCD     1      32.500  17.590  13.360  1.00  0.00            
ATOM    122  H56 BCD     1      30.420  19.980  11.660  1.00  0.00            
ATOM    123  H57 BCD     1      30.580  21.770  14.060  1.00  0.00            
ATOM    124  H58 BCD     1      28.790  23.020  12.930  1.00  0.00            
ATOM    125  H59 BCD     1      30.190  22.950  11.820  1.00  0.00            
ATOM    126  H60 BCD     1      27.810  22.150  11.240  1.00  0.00            
ATOM    127  C37 BCD     1      29.450  20.470  19.980  1.00  0.00            
ATOM    128  O31 BCD     1      30.830  20.840  19.840  1.00  0.00            
ATOM    129  C38 BCD     1      29.360  18.970  19.470  1.00  0.00            
ATOM    130  O32 BCD     1      30.200  18.150  20.290  1.00  0.00            
ATOM    131  C39 BCD     1      29.790  18.980  18.040  1.00  0.00            
ATOM    132  O33 BCD     1      29.580  17.710  17.440  1.00  0.00            
ATOM    133  C40 BCD     1      29.250  20.090  17.180  1.00  0.00            
ATOM    134  C41 BCD     1      29.310  21.470  17.780  1.00  0.00            
ATOM    135  O34 BCD     1      28.660  21.300  19.110  1.00  0.00            
ATOM    136  C42 BCD     1      28.600  22.540  17.020  1.00  0.00            
ATOM    137  O35 BCD     1      27.250  22.220  16.850  1.00  0.00            
ATOM    138  H61 BCD     1      29.140  20.560  21.030  1.00  0.00            
ATOM    139  H62 BCD     1      28.290  18.720  19.550  1.00  0.00            
ATOM    140  H63 BCD     1      31.010  18.580  20.560  1.00  0.00            
ATOM    141  H64 BCD     1      30.870  19.170  17.960  1.00  0.00            
ATOM    142  H65 BCD     1      28.690  17.390  17.610  1.00  0.00            
ATOM    143  H66 BCD     1      28.190  19.860  17.010  1.00  0.00            
ATOM    144  H67 BCD     1      30.350  21.800  17.870  1.00  0.00            
ATOM    145  H68 BCD     1      28.720  23.520  17.500  1.00  0.00            
ATOM    146  H69 BCD     1      29.070  22.600  16.030  1.00  0.00            
ATOM    147  H70 BCD     1      26.990  22.650  16.030  1.00  0.00            
ATOM    148  C1  AF6     2      33.720  23.150  15.440  1.00  0.00            
ATOM    149  C2  AF6     2      34.960  23.480  15.970  1.00  0.00            
ATOM    150  C3  AF6     2      35.260  22.940  17.240  1.00  0.00            
ATOM    151  C4  AF6     2      34.480  21.860  17.800  1.00  0.00            
ATOM    152  C5  AF6     2      33.210  21.600  17.230  1.00  0.00            
ATOM    153  C6  AF6     2      32.820  22.320  16.140  1.00  0.00            
ATOM    154  H1  AF6     2      33.460  23.700  14.540  1.00  0.00            
ATOM    155  H2  AF6     2      35.600  24.200  15.470  1.00  0.00            
ATOM    156  H3  AF6     2      36.230  23.210  17.640  1.00  0.00            
ATOM    157  H4  AF6     2      34.850  21.320  18.660  1.00  0.00            
ATOM    158  H5  AF6     2      32.490  20.930  17.690  1.00  0.00            
ATOM    159  H6  AF6     2      31.800  22.180  15.790  1.00  0.00            
TER
ENDMDL
MODEL        1
ATOM      1  C1  BCD     1      29.040  21.670  22.440  1.00  0.00            
ATOM      2  O1  BCD     1      30.030  20.700  22.310  1.00  0.00            
ATOM      3  C2  BCD     1      28.380  21.810  21.130  1.00  0.00            
ATOM      4  O2  BCD     1      27.740  20.560  20.760  1.00  0.00            
ATOM      5  C3  BCD     1      29.330  22.320  19.990  1.00  0.00            
ATOM      6  O3  BCD     1      28.690  22.600  18.760  1.00  0.00            
ATOM      7  C4  BCD     1      30.020  23.550  20.510  1.00  0.00            
ATOM      8  C5  BCD     1      30.640  23.430  21.920  1.00  0.00            
ATOM      9  O4  BCD     1      29.610  22.920  22.800  1.00  0.00            
ATOM     10  C6  BCD     1      31.310  24.670  22.490  1.00  0.00            
ATOM     11  O5  BCD     1      30.410  25.790  22.620  1.00  0.00            
ATOM     12  H1  BCD     1      28.300  21.380  23.190  1.00  0.00            
ATOM     13  H2  BCD     1      27.590  22.570  21.240  1.00  0.00            
ATOM     14  H3  BCD     1      28.390  19.870  20.930  1.00  0.00            
ATOM     15  H4  BCD     1      30.160  21.630  19.770  1.00  0.00            
ATOM     16  H5  BCD     1      29.490  22.780  18.260  1.00  0.00            
ATOM     17  H6  BCD     1      29.240  24.320  20.560  1.00  0.00            
ATOM     18  H7  BCD     1      31.400  22.640  21.810  1.00  0.00            
ATOM     19  H8  BCD     1      31.920  24.450  23.370  1.00  0.00            
ATOM     20  H9  BCD     1      32.010  24.990  21.710  1.00  0.00            
ATOM     21  H10 BCD     1      30.160  26.050  21.730  1.00  0.00            
ATOM     22  C7  BCD     1      32.580  18.420  24.640  1.00  0.00            
ATOM     23  O6  BCD     1      33.680  18.930  23.850  1.00  0.00            
ATOM     24  C8  BCD     1      31.630  17.640  23.770  1.00  0.00            
ATOM     25  O7  BCD     1      32.240  16.490  23.280  1.00  0.00            
ATOM     26  C9  BCD     1      30.970  18.510  22.720  1.00  0.00            
ATOM     27  O8  BCD     1      29.910  17.840  22.200  1.00  0.00            
ATOM     28  C10 BCD     1      30.390  19.780  23.390  1.00  0.00            
ATOM     29  C11 BCD     1      31.270  20.460  24.420  1.00  0.00            
ATOM     30  O9  BCD     1      31.920  19.510  25.230  1.00  0.00            
ATOM     31  C12 BCD     1      30.630  21.590  25.270  1.00  0.00            
ATOM     32  O10 BCD     1      31.460  22.670  25.480  1.00  0.00            
ATOM     33  H11 BCD     1      32.970  17.880  25.510  1.00  0.00            
ATOM     34  H12 BCD     1      30.810  17.350  24.430  1.00  0.00            
ATOM     35  H13 BCD     1      32.950  16.720  22.670  1.00  0.00            
ATOM     36  H14 BCD     1      31.660  18.830  21.930  1.00  0.00            
ATOM     37  H15 BCD     1      30.220  17.590  21.320  1.00  0.00            
ATOM     38  H16 BCD     1      29.440  19.490  23.840  1.00  0.00            
ATOM     39  H17 BCD     1      32.070  20.950  23.850  1.00  0.00            
ATOM     40  H18 BCD     1      29.650  21.930  24.900  1.00  0.00            
ATOM     41  H19 BCD     1      30.450  21.210  26.290  1.00  0.00            
ATOM     42  H20 BCD     1      30.830  23.380  25.380  1.00  0.00            
ATOM     43  C13 BCD     1      37.720  18.080  23.610  1.00  0.00            
ATOM     44  O11 BCD     1      38.020  19.420  23.160  1.00  0.00            
ATOM     45  C14 BCD     1      36.840  17.270  22.690  1.00  0.00            
ATOM     46  O12 BCD     1      37.590  17.220  21.460  1.00  0.00            
ATOM     47  C15 BCD     1      35.480  17.980  22.510  1.00  0.00            
ATOM     48  O13 BCD     1      34.660  17.310  21.590  1.00  0.00            
ATOM     49  C16 BCD     1      34.830  18.080  23.910  1.00  0.00            
ATOM     50  C17 BCD     1      35.840  18.870  24.820  1.00  0.00            
ATOM     51  O14 BCD     1      37.040  18.180  24.880  1.00  0.00            
ATOM     52  C18 BCD     1      35.470  19.020  26.260  1.00  0.00            
ATOM     53  O15 BCD     1      35.290  17.700  26.810  1.00  0.00            
ATOM     54  H21 BCD     1      38.670  17.580  23.840  1.00  0.00            
ATOM     55  H22 BCD     1      36.720  16.290  23.170  1.00  0.00            
ATOM     56  H23 BCD     1      37.030  17.430  20.710  1.00  0.00            
ATOM     57  H24 BCD     1      35.580  19.000  22.130  1.00  0.00            
ATOM     58  H25 BCD     1      34.960  17.530  20.700  1.00  0.00            
ATOM     59  H26 BCD     1      34.640  17.100  24.370  1.00  0.00            
ATOM     60  H27 BCD     1      36.010  19.870  24.400  1.00  0.00            
ATOM     61  H28 BCD     1      36.260  19.600  26.760  1.00  0.00            
ATOM     62  H29 BCD     1      34.550  19.620  26.240  1.00  0.00            
ATOM     63  H30 BCD     1      36.170  17.330  26.820  1.00  0.00            
ATOM     64  C19 BCD     1      41.300  21.670  22.300  1.00  0.00            
ATOM     65  O16 BCD     1      40.510  22.460  21.380  1.00  0.00            
ATOM     66  C20 BCD     1      41.440  20.180  22.050  1.00  0.00            
ATOM     67  O17 BCD     1      42.290  20.050  20.940  1.00  0.00            
ATOM     68  C21 BCD     1      40.080  19.460  21.930  1.00  0.00            
ATOM     69  O18 BCD     1      40.110  18.010  21.720  1.00  0.00            
ATOM     70  C22 BCD     1      39.350  19.780  23.270  1.00  0.00            
ATOM     71  C23 BCD     1      39.370  21.250  23.720  1.00  0.00            
ATOM     72  O19 BCD     1      40.700  21.800  23.610  1.00  0.00            
ATOM     73  C24 BCD     1      38.940  21.380  25.130  1.00  0.00            
ATOM     74  O20 BCD     1      39.690  20.620  26.120  1.00  0.00            
ATOM     75  H31 BCD     1      42.280  22.170  22.270  1.00  0.00            
ATOM     76  H32 BCD     1      41.970  19.710  22.890  1.00  0.00            
ATOM     77  H33 BCD     1      43.170  19.940  21.310  1.00  0.00            
ATOM     78  H34 BCD     1      39.600  20.010  21.120  1.00  0.00            
ATOM     79  H35 BCD     1      39.190  17.730  21.620  1.00  0.00            
ATOM     80  H36 BCD     1      39.850  19.200  24.060  1.00  0.00            
ATOM     81  H37 BCD     1      38.740  21.900  23.100  1.00  0.00            
ATOM     82  H38 BCD     1      38.900  22.380  25.570  1.00  0.00            
ATOM     83  H39 BCD     1      37.890  21.060  25.140  1.00  0.00            
ATOM     84  H40 BCD     1      39.250  20.640  26.980  1.00  0.00            
ATOM     85  C25 BCD     1      40.220  25.650  18.900  1.00  0.00            
ATOM     86  O21 BCD     1      38.930  25.260  18.520  1.00  0.00            
ATOM     87  C26 BCD     1      41.250  24.560  18.490  1.00  0.00            
ATOM     88  O22 BCD     1      41.190  24.350  17.110  1.00  0.00            
ATOM     89  C27 BCD     1      41.000  23.310  19.260  1.00  0.00            
ATOM     90  O23 BCD     1      41.880  22.270  18.780  1.00  0.00            
ATOM     91  C28 BCD     1      41.020  23.620  20.750  1.00  0.00            
ATOM     92  C29 BCD     1      40.220  24.840  21.160  1.00  0.00            
ATOM     93  O24 BCD     1      40.320  25.950  20.250  1.00  0.00            
ATOM     94  C30 BCD     1      40.520  25.370  22.540  1.00  0.00            
ATOM     95  O25 BCD     1      41.800  26.060  22.560  1.00  0.00            
ATOM     96  H41 BCD     1      40.390  26.590  18.360  1.00  0.00            
ATOM     97  H42 BCD     1      42.260  24.920  18.720  1.00  0.00            
ATOM     98  H43 BCD     1      40.250  24.160  17.040  1.00  0.00            
ATOM     99  H44 BCD     1      39.950  23.030  19.110  1.00  0.00            
ATOM    100  H45 BCD     1      41.890  21.500  19.350  1.00  0.00            
ATOM    101  H46 BCD     1      42.090  23.700  20.990  1.00  0.00            
ATOM    102  H47 BCD     1      39.160  24.560  21.120  1.00  0.00            
ATOM    103  H48 BCD     1      39.860  26.190  22.860  1.00  0.00            
ATOM    104  H49 BCD     1      40.580  24.680  23.400  1.00  0.00            
ATOM    105  H50 BCD     1      41.910  26.390  21.660  1.00  0.00            
ATOM    106  C31 BCD     1      35.520  26.530  16.800  1.00  0.00            
ATOM    107  O26 BCD     1      34.790  25.620  17.600  1.00  0.00            
ATOM    108  C32 BCD     1      36.360  25.700  15.830  1.00  0.00            
ATOM    109  O27 BCD     1      35.590  24.690  15.180  1.00  0.00            
ATOM    110  C33 BCD     1      37.490  25.090  16.670  1.00  0.00            
ATOM    111  C34 BCD     1      38.150  26.060  17.680  1.00  0.00            
ATOM    112  C35 BCD     1      37.070  26.790  18.510  1.00  0.00            
ATOM    113  O28 BCD     1      36.210  27.440  17.560  1.00  0.00            
ATOM    114  C36 BCD     1      37.620  27.830  19.450  1.00  0.00            
ATOM    115  O29 BCD     1      38.350  28.860  18.770  1.00  0.00            
ATOM    116  O30 BCD     1      38.460  24.560  15.760  1.00  0.00            
ATOM    117  H51 BCD     1      34.870  27.210  16.240  1.00  0.00            
ATOM    118  H52 BCD     1      36.790  26.350  15.060  1.00  0.00            
ATOM    119  H53 BCD     1      36.180  24.340  14.520  1.00  0.00            
ATOM    120  H54 BCD     1      37.040  24.170  17.080  1.00  0.00            
ATOM    121  H55 BCD     1      38.220  23.660  15.510  1.00  0.00            
ATOM    122  H56 BCD     1      38.830  26.650  17.060  1.00  0.00            
ATOM    123  H57 BCD     1      36.560  26.130  19.220  1.00  0.00            
ATOM    124  H58 BCD     1      36.720  28.320  19.860  1.00  0.00            
ATOM    125  H59 BCD     1      38.190  27.450  20.310  1.00  0.00            
ATOM    126  H60 BCD     1      37.810  29.210  18.060  1.00  0.00            
ATOM    127  C37 BCD     1      30.830  25.150  18.800  1.00  0.00            
ATOM    128  O31 BCD     1      31.080  23.920  19.520  1.00  0.00            
ATOM    129  C38 BCD     1      31.090  24.910  17.340  1.00  0.00            
ATOM    130  O32 BCD     1      30.220  23.890  16.890  1.00  0.00            
ATOM    131  C39 BCD     1      32.590  24.790  17.030  1.00  0.00            
ATOM    132  O33 BCD     1      32.800  24.690  15.660  1.00  0.00            
ATOM    133  C40 BCD     1      33.420  25.920  17.720  1.00  0.00            
ATOM    134  C41 BCD     1      33.030  26.040  19.180  1.00  0.00            
ATOM    135  O34 BCD     1      31.620  26.240  19.320  1.00  0.00            
ATOM    136  C42 BCD     1      33.750  27.160  19.920  1.00  0.00            
ATOM    137  O35 BCD     1      33.770  28.340  19.100  1.00  0.00            
ATOM    138  H61 BCD     1      29.780  25.390  18.990  1.00  0.00            
ATOM    139  H62 BCD     1      30.770  25.810  16.800  1.00  0.00            
ATOM    140  H63 BCD     1      30.050  24.050  15.960  1.00  0.00            
ATOM    141  H64 BCD     1      32.910  23.850  17.490  1.00  0.00            
ATOM    142  H65 BCD     1      33.750  24.750  15.510  1.00  0.00            
ATOM    143  H66 BCD     1      33.180  26.830  17.140  1.00  0.00            
ATOM    144  H67 BCD     1      33.360  25.160  19.740  1.00  0.00            
ATOM    145  H68 BCD     1      33.210  27.360  20.850  1.00  0.00            
ATOM    146  H69 BCD     1      34.770  26.830  20.150  1.00  0.00            
ATOM    147  H70 BCD     1      34.430  28.920  19.480  1.00  0.00            
ATOM    148  C1  AF6     2      34.160  21.790  21.180  1.00  0.00            
ATOM    149  C2  AF6     2      34.090  22.410  19.900  1.00  0.00            
ATOM    150  C3  AF6     2      35.250  22.840  19.230  1.00  0.00            
ATOM    151  C4  AF6     2      36.500  22.660  19.870  1.00  0.00            
ATOM    152  C5  AF6     2      36.610  22.030  21.090  1.00  0.00            
ATOM    153  C6  AF6     2      35.440  21.560  21.770  1.00  0.00            
ATOM    154  H1  AF6     2      33.270  21.420  21.680  1.00  0.00            
ATOM    155  H2  AF6     2      33.100  22.420  19.450  1.00  0.00            
ATOM    156  H3  AF6     2      35.180  23.200  18.200  1.00  0.00            
ATOM    157  H4  AF6     2      37.430  22.980  19.410  1.00  0.00            
ATOM    158  H5  AF6     2      37.590  21.840  21.510  1.00  0.00            
ATOM    159  H6  AF6     2      35.390  21.050  22.730  1.00  0.00            
TER
ENDMDL
MODEL        1
ATOM      1  C1  BCD     1      28.080  10.730  25.200  1.00  0.00            
ATOM      2  O1  BCD     1      27.680  11.170  23.930  1.00  0.00            
ATOM      3  C2  BCD     1      26.930  10.450  26.220  1.00  0.00            
ATOM      4  O2  BCD     1      26.110   9.320  25.660  1.00  0.00            
ATOM      5  C3  BCD     1      26.160  11.680  26.610  1.00  0.00            
ATOM      6  O3  BCD     1      25.090  11.360  27.500  1.00  0.00            
ATOM      7  C4  BCD     1      27.120  12.800  26.990  1.00  0.00            
ATOM      8  C5  BCD     1      28.300  13.020  26.010  1.00  0.00            
ATOM      9  O4  BCD     1      28.930  11.800  25.750  1.00  0.00            
ATOM     10  C6  BCD     1      29.120  14.190  26.550  1.00  0.00            
ATOM     11  O5  BCD     1      29.930  14.750  25.470  1.00  0.00            
ATOM     12  H1  BCD     1      28.620   9.780  25.100  1.00  0.00            
ATOM     13  H2  BCD     1      27.350  10.230  27.200  1.00  0.00            
ATOM     14  H3  BCD     1      25.190   9.610  25.760  1.00  0.00            
ATOM     15  H4  BCD     1      25.780  12.030  25.640  1.00  0.00            
ATOM     16  H5  BCD     1      24.540  12.150  27.600  1.00  0.00            
ATOM     17  H6  BCD     1      27.490  12.580  28.000  1.00  0.00            
ATOM     18  H7  BCD     1      27.870  13.380  25.060  1.00  0.00            
ATOM     19  H8  BCD     1      28.470  15.040  26.800  1.00  0.00            
ATOM     20  H9  BCD     1      29.680  13.910  27.450  1.00  0.00            
ATOM     21  H10 BCD     1      29.310  15.100  24.820  1.00  0.00            
ATOM     22  C7  BCD     1      28.410  10.740  19.960  1.00  0.00            
ATOM     23  O6  BCD     1      27.950  12.020  19.600  1.00  0.00            
ATOM     24  C8  BCD     1      27.320   9.880  20.580  1.00  0.00            
ATOM     25  O7  BCD     1      26.270   9.700  19.600  1.00  0.00            
ATOM     26  C9  BCD     1      26.910  10.410  21.910  1.00  0.00            
ATOM     27  O8  BCD     1      25.880   9.660  22.530  1.00  0.00            
ATOM     28  C10 BCD     1      28.130  10.470  22.820  1.00  0.00            
ATOM     29  C11 BCD     1      29.220  11.350  22.100  1.00  0.00            
ATOM     30  O9  BCD     1      29.560  10.840  20.860  1.00  0.00            
ATOM     31  C12 BCD     1      30.580  11.380  22.850  1.00  0.00            
ATOM     32  O10 BCD     1      30.970  10.090  23.470  1.00  0.00            
ATOM     33  H11 BCD     1      28.750  10.260  19.030  1.00  0.00            
ATOM     34  H12 BCD     1      27.820   8.920  20.760  1.00  0.00            
ATOM     35  H13 BCD     1      25.580   9.210  20.070  1.00  0.00            
ATOM     36  H14 BCD     1      26.510  11.420  21.740  1.00  0.00            
ATOM     37  H15 BCD     1      25.580  10.080  23.350  1.00  0.00            
ATOM     38  H16 BCD     1      28.340   9.410  23.040  1.00  0.00            
ATOM     39  H17 BCD     1      28.910  12.380  21.900  1.00  0.00            
ATOM     40  H18 BCD     1      31.310  11.580  22.070  1.00  0.00            
ATOM     41  H19 BCD     1      30.500  12.120  23.650  1.00  0.00            
ATOM     42  H20 BCD     1      31.920  10.200  23.560  1.00  0.00            
ATOM     43  C13 BCD     1      27.870  14.680  16.700  1.00  0.00            
ATOM     44  O11 BCD     1      26.940  15.360  17.490  1.00  0.00            
ATOM     45  C14 BCD     1      27.370  13.240  16.240  1.00  0.00            
ATOM     46  O12 BCD     1      26.140  13.240  15.470  1.00  0.00            
ATOM     47  C15 BCD     1      27.110  12.440  17.470  1.00  0.00            
ATOM     48  O13 BCD     1      26.770  11.000  17.240  1.00  0.00            
ATOM     49  C16 BCD     1      28.290  12.500  18.360  1.00  0.00            
ATOM     50  C17 BCD     1      28.970  13.830  18.620  1.00  0.00            
ATOM     51  O14 BCD     1      29.070  14.580  17.480  1.00  0.00            
ATOM     52  C18 BCD     1      30.420  13.690  19.110  1.00  0.00            
ATOM     53  O15 BCD     1      31.190  12.960  18.140  1.00  0.00            
ATOM     54  H21 BCD     1      28.160  15.300  15.840  1.00  0.00            
ATOM     55  H22 BCD     1      28.190  12.780  15.680  1.00  0.00            
ATOM     56  H23 BCD     1      25.490  13.630  16.070  1.00  0.00            
ATOM     57  H24 BCD     1      26.270  12.750  18.100  1.00  0.00            
ATOM     58  H25 BCD     1      26.450  10.630  18.060  1.00  0.00            
ATOM     59  H26 BCD     1      29.060  11.830  17.950  1.00  0.00            
ATOM     60  H27 BCD     1      28.420  14.500  19.300  1.00  0.00            
ATOM     61  H28 BCD     1      30.830  14.640  19.490  1.00  0.00            
ATOM     62  H29 BCD     1      30.500  13.180  20.080  1.00  0.00            
ATOM     63  H30 BCD     1      31.410  13.490  17.370  1.00  0.00            
ATOM     64  C19 BCD     1      24.390  18.540  17.430  1.00  0.00            
ATOM     65  O16 BCD     1      24.320  18.670  18.900  1.00  0.00            
ATOM     66  C20 BCD     1      23.900  17.260  16.830  1.00  0.00            
ATOM     67  O17 BCD     1      22.560  17.160  17.280  1.00  0.00            
ATOM     68  C21 BCD     1      24.720  16.060  17.240  1.00  0.00            
ATOM     69  O18 BCD     1      24.190  14.890  16.590  1.00  0.00            
ATOM     70  C22 BCD     1      26.170  16.310  16.870  1.00  0.00            
ATOM     71  C23 BCD     1      26.650  17.770  17.310  1.00  0.00            
ATOM     72  O19 BCD     1      25.660  18.750  16.890  1.00  0.00            
ATOM     73  C24 BCD     1      27.970  18.060  16.790  1.00  0.00            
ATOM     74  O20 BCD     1      27.950  17.970  15.370  1.00  0.00            
ATOM     75  H31 BCD     1      23.760  19.340  17.000  1.00  0.00            
ATOM     76  H32 BCD     1      23.890  17.350  15.740  1.00  0.00            
ATOM     77  H33 BCD     1      22.000  17.520  16.590  1.00  0.00            
ATOM     78  H34 BCD     1      24.590  16.050  18.330  1.00  0.00            
ATOM     79  H35 BCD     1      23.490  14.490  17.100  1.00  0.00            
ATOM     80  H36 BCD     1      26.200  16.270  15.780  1.00  0.00            
ATOM     81  H37 BCD     1      26.620  17.760  18.410  1.00  0.00            
ATOM     82  H38 BCD     1      28.160  19.110  17.040  1.00  0.00            
ATOM     83  H39 BCD     1      28.750  17.480  17.300  1.00  0.00            
ATOM     84  H40 BCD     1      28.840  18.060  15.010  1.00  0.00            
ATOM     85  C25 BCD     1      24.000  21.290  22.020  1.00  0.00            
ATOM     86  O21 BCD     1      24.320  20.200  22.900  1.00  0.00            
ATOM     87  C26 BCD     1      22.770  21.090  21.180  1.00  0.00            
ATOM     88  O22 BCD     1      21.510  21.250  21.950  1.00  0.00            
ATOM     89  C27 BCD     1      22.880  19.800  20.380  1.00  0.00            
ATOM     90  O23 BCD     1      21.770  19.470  19.560  1.00  0.00            
ATOM     91  C28 BCD     1      24.120  19.970  19.420  1.00  0.00            
ATOM     92  C29 BCD     1      25.340  20.330  20.280  1.00  0.00            
ATOM     93  O24 BCD     1      24.990  21.470  21.090  1.00  0.00            
ATOM     94  C30 BCD     1      26.580  20.720  19.490  1.00  0.00            
ATOM     95  O25 BCD     1      27.690  21.040  20.350  1.00  0.00            
ATOM     96  H41 BCD     1      23.910  22.140  22.700  1.00  0.00            
ATOM     97  H42 BCD     1      22.950  21.820  20.380  1.00  0.00            
ATOM     98  H43 BCD     1      20.720  21.030  21.450  1.00  0.00            
ATOM     99  H44 BCD     1      23.040  19.000  21.100  1.00  0.00            
ATOM    100  H45 BCD     1      21.960  18.750  18.950  1.00  0.00            
ATOM    101  H46 BCD     1      23.770  20.700  18.690  1.00  0.00            
ATOM    102  H47 BCD     1      25.730  19.500  20.890  1.00  0.00            
ATOM    103  H48 BCD     1      26.880  19.850  18.890  1.00  0.00            
ATOM    104  H49 BCD     1      26.340  21.550  18.810  1.00  0.00            
ATOM    105  H50 BCD     1      27.430  21.870  20.750  1.00  0.00            
ATOM    106  C31 BCD     1      24.950  19.630  26.960  1.00  0.00            
ATOM    107  O26 BCD     1      25.080  18.250  26.640  1.00  0.00            
ATOM    108  C32 BCD     1      23.560  20.150  26.680  1.00  0.00            
ATOM    109  O27 BCD     1      22.590  19.480  27.580  1.00  0.00            
ATOM    110  C33 BCD     1      23.260  19.990  25.170  1.00  0.00            
ATOM    111  C34 BCD     1      24.410  20.530  24.310  1.00  0.00            
ATOM    112  C35 BCD     1      25.830  20.170  24.780  1.00  0.00            
ATOM    113  O28 BCD     1      25.930  20.310  26.170  1.00  0.00            
ATOM    114  C36 BCD     1      26.920  20.980  24.160  1.00  0.00            
ATOM    115  O29 BCD     1      26.760  22.380  24.540  1.00  0.00            
ATOM    116  O30 BCD     1      22.090  20.710  24.690  1.00  0.00            
ATOM    117  H51 BCD     1      25.170  19.740  28.030  1.00  0.00            
ATOM    118  H52 BCD     1      23.580  21.230  26.840  1.00  0.00            
ATOM    119  H53 BCD     1      22.900  19.790  28.440  1.00  0.00            
ATOM    120  H54 BCD     1      23.110  18.940  24.890  1.00  0.00            
ATOM    121  H55 BCD     1      22.020  20.550  23.740  1.00  0.00            
ATOM    122  H56 BCD     1      24.400  21.630  24.370  1.00  0.00            
ATOM    123  H57 BCD     1      25.970  19.120  24.490  1.00  0.00            
ATOM    124  H58 BCD     1      27.900  20.600  24.460  1.00  0.00            
ATOM    125  H59 BCD     1      26.830  20.810  23.080  1.00  0.00            
ATOM    126  H60 BCD     1      27.660  22.690  24.680  1.00  0.00            
ATOM    127  C37 BCD     1      26.110  14.530  28.380  1.00  0.00            
ATOM    128  O31 BCD     1      26.340  13.970  27.080  1.00  0.00            
ATOM    129  C38 BCD     1      24.640  14.940  28.430  1.00  0.00            
ATOM    130  O32 BCD     1      23.810  13.810  28.150  1.00  0.00            
ATOM    131  C39 BCD     1      24.230  16.140  27.530  1.00  0.00            
ATOM    132  O33 BCD     1      22.880  16.580  27.760  1.00  0.00            
ATOM    133  C40 BCD     1      25.250  17.290  27.700  1.00  0.00            
ATOM    134  C41 BCD     1      26.680  16.820  27.630  1.00  0.00            
ATOM    135  O34 BCD     1      26.890  15.740  28.620  1.00  0.00            
ATOM    136  C42 BCD     1      27.810  17.890  27.800  1.00  0.00            
ATOM    137  O35 BCD     1      28.100  18.110  29.130  1.00  0.00            
ATOM    138  H61 BCD     1      26.270  13.830  29.210  1.00  0.00            
ATOM    139  H62 BCD     1      24.320  15.200  29.450  1.00  0.00            
ATOM    140  H63 BCD     1      23.010  14.070  28.620  1.00  0.00            
ATOM    141  H64 BCD     1      24.370  15.810  26.500  1.00  0.00            
ATOM    142  H65 BCD     1      22.880  17.510  27.520  1.00  0.00            
ATOM    143  H66 BCD     1      25.030  17.770  28.660  1.00  0.00            
ATOM    144  H67 BCD     1      26.770  16.470  26.590  1.00  0.00            
ATOM    145  H68 BCD     1      28.690  17.480  27.300  1.00  0.00            
ATOM    146  H69 BCD     1      27.550  18.790  27.220  1.00  0.00            
ATOM    147  H70 BCD     1      28.500  17.280  29.410  1.00  0.00            
ATOM    148  C1  AF6     2      24.750  16.260  23.390  1.00  0.00            
ATOM    149  C2  AF6     2      25.230  16.640  22.100  1.00  0.00            
ATOM    150  C3  AF6     2      25.910  15.700  21.290  1.00  0.00            
ATOM    151  C4  AF6     2      26.090  14.380  21.750  1.00  0.00            
ATOM    152  C5  AF6     2      25.640  13.970  23.020  1.00  0.00            
ATOM    153  C6  AF6     2      24.970  14.930  23.850  1.00  0.00            
ATOM    154  H1  AF6     2      23.990  16.850  23.890  1.00  0.00            
ATOM    155  H2  AF6     2      24.860  17.560  21.670  1.00  0.00            
ATOM    156  H3  AF6     2      26.220  15.870  20.260  1.00  0.00            
ATOM    157  H4  AF6     2      26.600  13.610  21.180  1.00  0.00            
ATOM    158  H5  AF6     2      25.840  12.970  23.380  1.00  0.00            
ATOM    159  H6  AF6     2      24.690  14.490  24.800  1.00  0.00            
TER
ENDMDL
MODEL        1
ATOM      1  C1  BCD     1      22.120  27.660  27.160  1.00  0.00            
ATOM      2  O1  BCD     1      22.930  26.580  27.740  1.00  0.00            
ATOM      3  C2  BCD     1      20.870  27.970  28.060  1.00  0.00            
ATOM      4  O2  BCD     1      21.280  28.480  29.340  1.00  0.00            
ATOM      5  C3  BCD     1      19.860  26.860  28.050  1.00  0.00            
ATOM      6  O3  BCD     1      18.580  27.220  28.700  1.00  0.00            
ATOM      7  C4  BCD     1      19.610  26.340  26.670  1.00  0.00            
ATOM      8  C5  BCD     1      20.890  26.060  25.910  1.00  0.00            
ATOM      9  O4  BCD     1      21.580  27.330  25.910  1.00  0.00            
ATOM     10  C6  BCD     1      20.840  25.570  24.450  1.00  0.00            
ATOM     11  O5  BCD     1      20.240  26.480  23.600  1.00  0.00            
ATOM     12  H1  BCD     1      22.740  28.560  27.050  1.00  0.00            
ATOM     13  H2  BCD     1      20.340  28.800  27.570  1.00  0.00            
ATOM     14  H3  BCD     1      21.840  29.240  29.160  1.00  0.00            
ATOM     15  H4  BCD     1      20.380  26.090  28.630  1.00  0.00            
ATOM     16  H5  BCD     1      17.960  26.490  28.690  1.00  0.00            
ATOM     17  H6  BCD     1      18.970  27.080  26.170  1.00  0.00            
ATOM     18  H7  BCD     1      21.580  25.350  26.390  1.00  0.00            
ATOM     19  H8  BCD     1      21.880  25.330  24.180  1.00  0.00            
ATOM     20  H9  BCD     1      20.220  24.670  24.480  1.00  0.00            
ATOM     21  H10 BCD     1      20.650  27.330  23.820  1.00  0.00            
ATOM     22  C7  BCD     1      26.970  25.810  28.250  1.00  0.00            
ATOM     23  O6  BCD     1      26.680  24.380  28.150  1.00  0.00            
ATOM     24  C8  BCD     1      26.210  26.280  29.510  1.00  0.00            
ATOM     25  O7  BCD     1      26.620  25.480  30.680  1.00  0.00            
ATOM     26  C9  BCD     1      24.670  26.130  29.270  1.00  0.00            
ATOM     27  O8  BCD     1      23.990  26.590  30.410  1.00  0.00            
ATOM     28  C10 BCD     1      24.290  26.910  28.020  1.00  0.00            
ATOM     29  C11 BCD     1      25.160  26.370  26.820  1.00  0.00            
ATOM     30  O9  BCD     1      26.510  26.520  27.140  1.00  0.00            
ATOM     31  C12 BCD     1      24.910  27.150  25.580  1.00  0.00            
ATOM     32  O10 BCD     1      24.840  28.560  25.660  1.00  0.00            
ATOM     33  H11 BCD     1      28.050  25.960  28.380  1.00  0.00            
ATOM     34  H12 BCD     1      26.360  27.360  29.640  1.00  0.00            
ATOM     35  H13 BCD     1      27.510  25.720  30.950  1.00  0.00            
ATOM     36  H14 BCD     1      24.430  25.070  29.120  1.00  0.00            
ATOM     37  H15 BCD     1      23.050  26.430  30.270  1.00  0.00            
ATOM     38  H16 BCD     1      24.420  28.000  27.990  1.00  0.00            
ATOM     39  H17 BCD     1      24.890  25.310  26.710  1.00  0.00            
ATOM     40  H18 BCD     1      25.630  26.830  24.820  1.00  0.00            
ATOM     41  H19 BCD     1      23.910  26.770  25.350  1.00  0.00            
ATOM     42  H20 BCD     1      25.580  28.850  26.210  1.00  0.00            
ATOM     43  C13 BCD     1      28.170  20.890  27.010  1.00  0.00            
ATOM     44  O11 BCD     1      26.920  20.320  27.350  1.00  0.00            
ATOM     45  C14 BCD     1      28.950  21.470  28.260  1.00  0.00            
ATOM     46  O12 BCD     1      29.200  20.500  29.260  1.00  0.00            
ATOM     47  C15 BCD     1      28.020  22.540  28.870  1.00  0.00            
ATOM     48  O13 BCD     1      28.470  23.220  30.050  1.00  0.00            
ATOM     49  C16 BCD     1      27.740  23.560  27.650  1.00  0.00            
ATOM     50  C17 BCD     1      27.320  23.040  26.300  1.00  0.00            
ATOM     51  O14 BCD     1      28.150  21.930  26.050  1.00  0.00            
ATOM     52  C18 BCD     1      27.650  24.020  25.220  1.00  0.00            
ATOM     53  O15 BCD     1      27.080  23.730  23.910  1.00  0.00            
ATOM     54  H21 BCD     1      28.690  20.080  26.500  1.00  0.00            
ATOM     55  H22 BCD     1      29.880  21.940  27.900  1.00  0.00            
ATOM     56  H23 BCD     1      28.590  20.720  29.970  1.00  0.00            
ATOM     57  H24 BCD     1      27.110  22.000  29.170  1.00  0.00            
ATOM     58  H25 BCD     1      27.760  23.560  30.610  1.00  0.00            
ATOM     59  H26 BCD     1      28.640  24.180  27.560  1.00  0.00            
ATOM     60  H27 BCD     1      26.260  22.780  26.330  1.00  0.00            
ATOM     61  H28 BCD     1      27.210  24.950  25.600  1.00  0.00            
ATOM     62  H29 BCD     1      28.740  24.100  25.110  1.00  0.00            
ATOM     63  H30 BCD     1      27.690  23.930  23.200  1.00  0.00            
ATOM     64  C19 BCD     1      25.080  16.730  28.370  1.00  0.00            
ATOM     65  O16 BCD     1      23.890  17.190  27.690  1.00  0.00            
ATOM     66  C20 BCD     1      25.460  17.660  29.530  1.00  0.00            
ATOM     67  O17 BCD     1      24.420  17.570  30.490  1.00  0.00            
ATOM     68  C21 BCD     1      25.790  19.100  29.060  1.00  0.00            
ATOM     69  O18 BCD     1      26.170  19.960  30.110  1.00  0.00            
ATOM     70  C22 BCD     1      26.840  19.020  27.920  1.00  0.00            
ATOM     71  C23 BCD     1      26.460  17.950  26.800  1.00  0.00            
ATOM     72  O19 BCD     1      26.130  16.690  27.420  1.00  0.00            
ATOM     73  C24 BCD     1      27.460  17.760  25.640  1.00  0.00            
ATOM     74  O20 BCD     1      28.670  17.290  26.290  1.00  0.00            
ATOM     75  H31 BCD     1      24.970  15.710  28.750  1.00  0.00            
ATOM     76  H32 BCD     1      26.370  17.270  30.010  1.00  0.00            
ATOM     77  H33 BCD     1      24.650  18.030  31.310  1.00  0.00            
ATOM     78  H34 BCD     1      24.890  19.520  28.600  1.00  0.00            
ATOM     79  H35 BCD     1      25.370  20.280  30.540  1.00  0.00            
ATOM     80  H36 BCD     1      27.830  18.780  28.320  1.00  0.00            
ATOM     81  H37 BCD     1      25.510  18.290  26.370  1.00  0.00            
ATOM     82  H38 BCD     1      27.030  17.000  24.970  1.00  0.00            
ATOM     83  H39 BCD     1      27.560  18.770  25.210  1.00  0.00            
ATOM     84  H40 BCD     1      28.480  16.390  26.570  1.00  0.00            
ATOM     85  C25 BCD     1      20.010  15.990  26.850  1.00  0.00            
ATOM     86  O21 BCD     1      19.650  17.430  26.740  1.00  0.00            
ATOM     87  C26 BCD     1      20.460  15.760  28.270  1.00  0.00            
ATOM     88  O22 BCD     1      19.370  16.030  29.210  1.00  0.00            
ATOM     89  C27 BCD     1      21.750  16.600  28.520  1.00  0.00            
ATOM     90  O23 BCD     1      22.150  16.420  29.890  1.00  0.00            
ATOM     91  C28 BCD     1      22.850  16.190  27.520  1.00  0.00            
ATOM     92  C29 BCD     1      22.280  16.330  26.130  1.00  0.00            
ATOM     93  O24 BCD     1      21.110  15.580  26.050  1.00  0.00            
ATOM     94  C30 BCD     1      23.280  15.970  25.040  1.00  0.00            
ATOM     95  O25 BCD     1      24.020  14.740  25.140  1.00  0.00            
ATOM     96  H41 BCD     1      19.150  15.330  26.700  1.00  0.00            
ATOM     97  H42 BCD     1      20.820  14.740  28.480  1.00  0.00            
ATOM     98  H43 BCD     1      19.520  15.570  30.030  1.00  0.00            
ATOM     99  H44 BCD     1      21.530  17.660  28.310  1.00  0.00            
ATOM    100  H45 BCD     1      23.010  16.800  30.070  1.00  0.00            
ATOM    101  H46 BCD     1      23.230  15.180  27.670  1.00  0.00            
ATOM    102  H47 BCD     1      22.080  17.380  25.860  1.00  0.00            
ATOM    103  H48 BCD     1      22.670  15.830  24.140  1.00  0.00            
ATOM    104  H49 BCD     1      23.880  16.880  24.880  1.00  0.00            
ATOM    105  H50 BCD     1      23.390  14.020  25.020  1.00  0.00            
ATOM    106  C31 BCD     1      16.730  19.930  25.680  1.00  0.00            
ATOM    107  O26 BCD     1      17.540  20.930  26.300  1.00  0.00            
ATOM    108  C32 BCD     1      16.320  18.890  26.700  1.00  0.00            
ATOM    109  O27 BCD     1      15.550  19.500  27.760  1.00  0.00            
ATOM    110  C33 BCD     1      17.580  18.140  27.280  1.00  0.00            
ATOM    111  C34 BCD     1      18.410  17.690  26.180  1.00  0.00            
ATOM    112  C35 BCD     1      18.640  18.620  25.050  1.00  0.00            
ATOM    113  O28 BCD     1      17.400  19.230  24.690  1.00  0.00            
ATOM    114  C36 BCD     1      19.350  18.020  23.860  1.00  0.00            
ATOM    115  O29 BCD     1      18.630  17.030  23.280  1.00  0.00            
ATOM    116  O30 BCD     1      17.270  17.150  28.220  1.00  0.00            
ATOM    117  H51 BCD     1      15.830  20.280  25.160  1.00  0.00            
ATOM    118  H52 BCD     1      15.840  18.090  26.110  1.00  0.00            
ATOM    119  H53 BCD     1      15.890  20.360  28.030  1.00  0.00            
ATOM    120  H54 BCD     1      18.200  18.940  27.700  1.00  0.00            
ATOM    121  H55 BCD     1      18.100  16.790  28.540  1.00  0.00            
ATOM    122  H56 BCD     1      17.940  16.780  25.800  1.00  0.00            
ATOM    123  H57 BCD     1      19.300  19.430  25.380  1.00  0.00            
ATOM    124  H58 BCD     1      19.660  18.770  23.120  1.00  0.00            
ATOM    125  H59 BCD     1      20.330  17.780  24.280  1.00  0.00            
ATOM    126  H60 BCD     1      17.770  17.330  22.970  1.00  0.00            
ATOM    127  C37 BCD     1      17.550  25.020  26.390  1.00  0.00            
ATOM    128  O31 BCD     1      18.940  25.100  26.820  1.00  0.00            
ATOM    129  C38 BCD     1      16.700  24.320  27.410  1.00  0.00            
ATOM    130  O32 BCD     1      16.770  24.930  28.690  1.00  0.00            
ATOM    131  C39 BCD     1      17.140  22.780  27.480  1.00  0.00            
ATOM    132  O33 BCD     1      16.220  22.160  28.370  1.00  0.00            
ATOM    133  C40 BCD     1      17.030  22.200  26.070  1.00  0.00            
ATOM    134  C41 BCD     1      17.820  23.000  24.990  1.00  0.00            
ATOM    135  O34 BCD     1      17.530  24.400  25.140  1.00  0.00            
ATOM    136  C42 BCD     1      17.570  22.590  23.520  1.00  0.00            
ATOM    137  O35 BCD     1      16.320  22.990  23.040  1.00  0.00            
ATOM    138  H61 BCD     1      17.190  26.030  26.140  1.00  0.00            
ATOM    139  H62 BCD     1      15.680  24.440  27.020  1.00  0.00            
ATOM    140  H63 BCD     1      16.020  24.610  29.200  1.00  0.00            
ATOM    141  H64 BCD     1      18.180  22.590  27.770  1.00  0.00            
ATOM    142  H65 BCD     1      16.720  21.850  29.130  1.00  0.00            
ATOM    143  H66 BCD     1      15.960  22.140  25.820  1.00  0.00            
ATOM    144  H67 BCD     1      18.900  22.950  25.190  1.00  0.00            
ATOM    145  H68 BCD     1      18.360  23.040  22.900  1.00  0.00            
ATOM    146  H69 BCD     1      17.660  21.500  23.550  1.00  0.00            
ATOM    147  H70 BCD     1      16.280  23.050  22.080  1.00  0.00            
ATOM    148  C1  AF6     2      22.700  22.870  28.300  1.00  0.00            
ATOM    149  C2  AF6     2      23.780  22.120  27.720  1.00  0.00            
ATOM    150  C3  AF6     2      23.460  21.180  26.700  1.00  0.00            
ATOM    151  C4  AF6     2      22.130  20.990  26.340  1.00  0.00            
ATOM    152  C5  AF6     2      21.070  21.650  26.990  1.00  0.00            
ATOM    153  C6  AF6     2      21.360  22.660  27.890  1.00  0.00            
ATOM    154  H1  AF6     2      22.950  23.610  29.050  1.00  0.00            
ATOM    155  H2  AF6     2      24.830  22.210  27.980  1.00  0.00            
ATOM    156  H3  AF6     2      24.200  20.610  26.160  1.00  0.00            
ATOM    157  H4  AF6     2      21.830  20.340  25.520  1.00  0.00            
ATOM    158  H5  AF6     2      20.060  21.570  26.600  1.00  0.00            
ATOM    159  H6  AF6     2      20.530  23.250  28.280  1.00  0.00            
TER
ENDMDL
MODEL        1
ATOM      1  C1  BCD     1      21.880  26.480  28.550  1.00  0.00            
ATOM      2  O1  BCD     1      22.370  25.150  28.560  1.00  0.00            
ATOM      3  C2  BCD     1      20.740  26.690  29.560  1.00  0.00            
ATOM      4  O2  BCD     1      21.160  26.390  30.930  1.00  0.00            
ATOM      5  C3  BCD     1      19.460  25.910  29.110  1.00  0.00            
ATOM      6  O3  BCD     1      18.310  26.170  30.020  1.00  0.00            
ATOM      7  C4  BCD     1      19.100  26.040  27.680  1.00  0.00            
ATOM      8  C5  BCD     1      20.370  25.820  26.760  1.00  0.00            
ATOM      9  O4  BCD     1      21.410  26.700  27.250  1.00  0.00            
ATOM     10  C6  BCD     1      20.130  26.160  25.210  1.00  0.00            
ATOM     11  O5  BCD     1      19.540  27.440  25.200  1.00  0.00            
ATOM     12  H1  BCD     1      22.660  27.200  28.810  1.00  0.00            
ATOM     13  H2  BCD     1      20.460  27.740  29.420  1.00  0.00            
ATOM     14  H3  BCD     1      21.630  25.560  30.930  1.00  0.00            
ATOM     15  H4  BCD     1      19.760  24.880  29.330  1.00  0.00            
ATOM     16  H5  BCD     1      17.550  25.640  29.750  1.00  0.00            
ATOM     17  H6  BCD     1      18.640  27.030  27.580  1.00  0.00            
ATOM     18  H7  BCD     1      20.660  24.760  26.810  1.00  0.00            
ATOM     19  H8  BCD     1      21.010  26.150  24.560  1.00  0.00            
ATOM     20  H9  BCD     1      19.370  25.460  24.830  1.00  0.00            
ATOM     21  H10 BCD     1      18.640  27.360  25.520  1.00  0.00            
ATOM     22  C7  BCD     1      25.600  22.930  29.870  1.00  0.00            
ATOM     23  O6  BCD     1      25.220  21.840  29.050  1.00  0.00            
ATOM     24  C8  BCD     1      24.590  23.270  30.960  1.00  0.00            
ATOM     25  O7  BCD     1      24.330  22.200  31.880  1.00  0.00            
ATOM     26  C9  BCD     1      23.210  23.650  30.280  1.00  0.00            
ATOM     27  O8  BCD     1      22.180  23.920  31.250  1.00  0.00            
ATOM     28  C10 BCD     1      23.480  24.940  29.430  1.00  0.00            
ATOM     29  C11 BCD     1      24.690  24.740  28.420  1.00  0.00            
ATOM     30  O9  BCD     1      25.830  24.080  28.990  1.00  0.00            
ATOM     31  C12 BCD     1      25.110  25.940  27.590  1.00  0.00            
ATOM     32  O10 BCD     1      25.700  26.890  28.470  1.00  0.00            
ATOM     33  H11 BCD     1      26.590  22.720  30.300  1.00  0.00            
ATOM     34  H12 BCD     1      24.980  24.160  31.470  1.00  0.00            
ATOM     35  H13 BCD     1      23.720  22.580  32.520  1.00  0.00            
ATOM     36  H14 BCD     1      22.890  22.870  29.580  1.00  0.00            
ATOM     37  H15 BCD     1      21.740  23.150  31.620  1.00  0.00            
ATOM     38  H16 BCD     1      23.670  25.770  30.130  1.00  0.00            
ATOM     39  H17 BCD     1      24.310  24.090  27.610  1.00  0.00            
ATOM     40  H18 BCD     1      25.860  25.750  26.820  1.00  0.00            
ATOM     41  H19 BCD     1      24.230  26.300  27.040  1.00  0.00            
ATOM     42  H20 BCD     1      26.140  26.280  29.070  1.00  0.00            
ATOM     43  C13 BCD     1      25.810  17.850  28.810  1.00  0.00            
ATOM     44  O11 BCD     1      24.380  17.780  28.730  1.00  0.00            
ATOM     45  C14 BCD     1      26.290  18.400  30.210  1.00  0.00            
ATOM     46  O12 BCD     1      25.840  17.570  31.290  1.00  0.00            
ATOM     47  C15 BCD     1      25.810  19.820  30.330  1.00  0.00            
ATOM     48  O13 BCD     1      26.250  20.490  31.510  1.00  0.00            
ATOM     49  C16 BCD     1      26.090  20.660  29.010  1.00  0.00            
ATOM     50  C17 BCD     1      25.770  19.950  27.670  1.00  0.00            
ATOM     51  O14 BCD     1      26.220  18.660  27.690  1.00  0.00            
ATOM     52  C18 BCD     1      26.340  20.660  26.510  1.00  0.00            
ATOM     53  O15 BCD     1      25.780  20.160  25.370  1.00  0.00            
ATOM     54  H21 BCD     1      26.210  16.840  28.650  1.00  0.00            
ATOM     55  H22 BCD     1      27.390  18.390  30.160  1.00  0.00            
ATOM     56  H23 BCD     1      24.880  17.470  31.350  1.00  0.00            
ATOM     57  H24 BCD     1      24.710  19.780  30.350  1.00  0.00            
ATOM     58  H25 BCD     1      25.790  21.310  31.670  1.00  0.00            
ATOM     59  H26 BCD     1      27.140  20.970  28.970  1.00  0.00            
ATOM     60  H27 BCD     1      24.690  20.060  27.560  1.00  0.00            
ATOM     61  H28 BCD     1      26.160  21.750  26.560  1.00  0.00            
ATOM     62  H29 BCD     1      27.430  20.510  26.520  1.00  0.00            
ATOM     63  H30 BCD     1      25.920  19.200  25.340  1.00  0.00            
ATOM     64  C19 BCD     1      21.290  15.050  28.580  1.00  0.00            
ATOM     65  O16 BCD     1      20.470  16.180  28.240  1.00  0.00            
ATOM     66  C20 BCD     1      21.760  15.460  29.990  1.00  0.00            
ATOM     67  O17 BCD     1      20.770  15.800  31.010  1.00  0.00            
ATOM     68  C21 BCD     1      22.700  16.640  29.980  1.00  0.00            
ATOM     69  O18 BCD     1      23.190  16.960  31.340  1.00  0.00            
ATOM     70  C22 BCD     1      23.810  16.490  28.970  1.00  0.00            
ATOM     71  C23 BCD     1      23.140  16.120  27.610  1.00  0.00            
ATOM     72  O19 BCD     1      22.340  14.950  27.670  1.00  0.00            
ATOM     73  C24 BCD     1      24.060  15.920  26.480  1.00  0.00            
ATOM     74  O20 BCD     1      24.900  14.780  26.580  1.00  0.00            
ATOM     75  H31 BCD     1      20.680  14.140  28.510  1.00  0.00            
ATOM     76  H32 BCD     1      22.340  14.660  30.460  1.00  0.00            
ATOM     77  H33 BCD     1      21.130  15.580  31.880  1.00  0.00            
ATOM     78  H34 BCD     1      22.120  17.480  29.590  1.00  0.00            
ATOM     79  H35 BCD     1      22.460  17.230  31.910  1.00  0.00            
ATOM     80  H36 BCD     1      24.560  15.730  29.240  1.00  0.00            
ATOM     81  H37 BCD     1      22.470  16.930  27.310  1.00  0.00            
ATOM     82  H38 BCD     1      23.460  15.850  25.570  1.00  0.00            
ATOM     83  H39 BCD     1      24.640  16.850  26.390  1.00  0.00            
ATOM     84  H40 BCD     1      24.440  14.050  26.990  1.00  0.00            
ATOM     85  C25 BCD     1      16.920  16.350  26.190  1.00  0.00            
ATOM     86  O21 BCD     1      16.770  17.770  26.140  1.00  0.00            
ATOM     87  C26 BCD     1      16.890  15.880  27.610  1.00  0.00            
ATOM     88  O22 BCD     1      15.660  16.290  28.220  1.00  0.00            
ATOM     89  C27 BCD     1      18.150  16.370  28.300  1.00  0.00            
ATOM     90  O23 BCD     1      18.250  15.820  29.630  1.00  0.00            
ATOM     91  C28 BCD     1      19.370  15.830  27.500  1.00  0.00            
ATOM     92  C29 BCD     1      19.370  16.350  26.080  1.00  0.00            
ATOM     93  O24 BCD     1      18.090  15.990  25.470  1.00  0.00            
ATOM     94  C30 BCD     1      20.400  15.750  25.130  1.00  0.00            
ATOM     95  O25 BCD     1      20.140  14.400  24.730  1.00  0.00            
ATOM     96  H41 BCD     1      16.050  15.840  25.750  1.00  0.00            
ATOM     97  H42 BCD     1      16.900  14.790  27.570  1.00  0.00            
ATOM     98  H43 BCD     1      15.750  16.000  29.130  1.00  0.00            
ATOM     99  H44 BCD     1      18.120  17.460  28.340  1.00  0.00            
ATOM    100  H45 BCD     1      19.170  15.910  29.900  1.00  0.00            
ATOM    101  H46 BCD     1      19.110  14.770  27.390  1.00  0.00            
ATOM    102  H47 BCD     1      19.420  17.450  26.090  1.00  0.00            
ATOM    103  H48 BCD     1      20.550  16.370  24.240  1.00  0.00            
ATOM    104  H49 BCD     1      21.370  15.810  25.640  1.00  0.00            
ATOM    105  H50 BCD     1      20.720  14.310  23.980  1.00  0.00            
ATOM    106  C31 BCD     1      14.900  21.170  24.940  1.00  0.00            
ATOM    107  O26 BCD     1      15.760  21.770  25.850  1.00  0.00            
ATOM    108  C32 BCD     1      13.980  20.090  25.610  1.00  0.00            
ATOM    109  O27 BCD     1      13.170  20.780  26.550  1.00  0.00            
ATOM    110  C33 BCD     1      14.830  19.000  26.210  1.00  0.00            
ATOM    111  C34 BCD     1      15.880  18.420  25.260  1.00  0.00            
ATOM    112  C35 BCD     1      16.680  19.520  24.540  1.00  0.00            
ATOM    113  O28 BCD     1      15.850  20.550  24.010  1.00  0.00            
ATOM    114  C36 BCD     1      17.500  18.880  23.400  1.00  0.00            
ATOM    115  O29 BCD     1      16.610  18.200  22.450  1.00  0.00            
ATOM    116  O30 BCD     1      14.000  17.960  26.630  1.00  0.00            
ATOM    117  H51 BCD     1      14.310  21.920  24.390  1.00  0.00            
ATOM    118  H52 BCD     1      13.330  19.700  24.810  1.00  0.00            
ATOM    119  H53 BCD     1      13.770  21.210  27.160  1.00  0.00            
ATOM    120  H54 BCD     1      15.370  19.510  27.020  1.00  0.00            
ATOM    121  H55 BCD     1      14.600  17.410  27.150  1.00  0.00            
ATOM    122  H56 BCD     1      15.350  17.750  24.570  1.00  0.00            
ATOM    123  H57 BCD     1      17.410  19.970  25.230  1.00  0.00            
ATOM    124  H58 BCD     1      18.120  19.630  22.910  1.00  0.00            
ATOM    125  H59 BCD     1      18.210  18.220  23.910  1.00  0.00            
ATOM    126  H60 BCD     1      17.100  17.750  21.750  1.00  0.00            
ATOM    127  C37 BCD     1      16.810  25.540  27.200  1.00  0.00            
ATOM    128  O31 BCD     1      18.120  25.040  27.510  1.00  0.00            
ATOM    129  C38 BCD     1      15.680  24.810  27.900  1.00  0.00            
ATOM    130  O32 BCD     1      15.690  25.100  29.340  1.00  0.00            
ATOM    131  C39 BCD     1      15.720  23.310  27.610  1.00  0.00            
ATOM    132  O33 BCD     1      14.700  22.620  28.330  1.00  0.00            
ATOM    133  C40 BCD     1      15.520  23.170  26.090  1.00  0.00            
ATOM    134  C41 BCD     1      16.530  24.060  25.360  1.00  0.00            
ATOM    135  O34 BCD     1      16.520  25.440  25.870  1.00  0.00            
ATOM    136  C42 BCD     1      16.310  24.190  23.880  1.00  0.00            
ATOM    137  O35 BCD     1      14.980  24.550  23.540  1.00  0.00            
ATOM    138  H61 BCD     1      16.660  26.580  27.510  1.00  0.00            
ATOM    139  H62 BCD     1      14.710  25.100  27.480  1.00  0.00            
ATOM    140  H63 BCD     1      14.900  24.670  29.700  1.00  0.00            
ATOM    141  H64 BCD     1      16.690  22.950  27.990  1.00  0.00            
ATOM    142  H65 BCD     1      14.820  22.740  29.270  1.00  0.00            
ATOM    143  H66 BCD     1      14.480  23.480  25.910  1.00  0.00            
ATOM    144  H67 BCD     1      17.540  23.700  25.600  1.00  0.00            
ATOM    145  H68 BCD     1      17.030  24.990  23.670  1.00  0.00            
ATOM    146  H69 BCD     1      16.520  23.170  23.510  1.00  0.00            
ATOM    147  H70 BCD     1      14.990  25.500  23.390  1.00  0.00            
ATOM    148  C1  AF6     2      19.420  21.380  26.440  1.00  0.00            
ATOM    149  C2  AF6     2      20.770  21.860  26.330  1.00  0.00            
ATOM    150  C3  AF6     2      21.720  21.560  27.290  1.00  0.00            
ATOM    151  C4  AF6     2      21.440  20.510  28.240  1.00  0.00            
ATOM    152  C5  AF6     2      20.150  19.980  28.240  1.00  0.00            
ATOM    153  C6  AF6     2      19.070  20.430  27.410  1.00  0.00            
ATOM    154  H1  AF6     2      18.650  21.720  25.750  1.00  0.00            
ATOM    155  H2  AF6     2      20.890  22.690  25.640  1.00  0.00            
ATOM    156  H3  AF6     2      22.700  22.010  27.230  1.00  0.00            
ATOM    157  H4  AF6     2      22.170  20.250  29.000  1.00  0.00            
ATOM    158  H5  AF6     2      19.980  19.190  28.970  1.00  0.00            
ATOM    159  H6  AF6     2      18.090  19.990  27.570  1.00  0.00            
TER
ENDMDL
MODEL        1
ATOM      1  C1  BCD     1      28.920  22.520  18.530  1.00  0.00            
ATOM      2  O1  BCD     1      30.370  22.690  18.800  1.00  0.00            
ATOM      3  C2  BCD     1      28.050  23.170  19.600  1.00  0.00            
ATOM      4  O2  BCD     1      28.290  24.610  19.800  1.00  0.00            
ATOM      5  C3  BCD     1      28.330  22.420  20.920  1.00  0.00            
ATOM      6  O3  BCD     1      27.460  22.840  22.020  1.00  0.00            
ATOM      7  C4  BCD     1      28.190  20.900  20.800  1.00  0.00            
ATOM      8  C5  BCD     1      29.020  20.330  19.690  1.00  0.00            
ATOM      9  O4  BCD     1      28.680  21.060  18.490  1.00  0.00            
ATOM     10  C6  BCD     1      28.990  18.870  19.470  1.00  0.00            
ATOM     11  O5  BCD     1      30.160  18.420  18.820  1.00  0.00            
ATOM     12  H1  BCD     1      28.690  22.930  17.540  1.00  0.00            
ATOM     13  H2  BCD     1      27.000  22.950  19.360  1.00  0.00            
ATOM     14  H3  BCD     1      27.610  24.920  20.410  1.00  0.00            
ATOM     15  H4  BCD     1      29.350  22.570  21.290  1.00  0.00            
ATOM     16  H5  BCD     1      27.810  22.490  22.840  1.00  0.00            
ATOM     17  H6  BCD     1      27.170  20.560  20.560  1.00  0.00            
ATOM     18  H7  BCD     1      30.060  20.480  20.000  1.00  0.00            
ATOM     19  H8  BCD     1      28.840  18.430  20.470  1.00  0.00            
ATOM     20  H9  BCD     1      28.130  18.530  18.880  1.00  0.00            
ATOM     21  H10 BCD     1      30.270  17.490  18.990  1.00  0.00            
ATOM     22  C7  BCD     1      33.430  24.600  16.840  1.00  0.00            
ATOM     23  O6  BCD     1      34.480  23.890  17.640  1.00  0.00            
ATOM     24  C8  BCD     1      32.470  25.480  17.580  1.00  0.00            
ATOM     25  O7  BCD     1      33.030  26.600  18.230  1.00  0.00            
ATOM     26  C9  BCD     1      31.800  24.570  18.680  1.00  0.00            
ATOM     27  O8  BCD     1      30.920  25.380  19.490  1.00  0.00            
ATOM     28  C10 BCD     1      30.980  23.550  17.920  1.00  0.00            
ATOM     29  C11 BCD     1      31.880  22.670  17.020  1.00  0.00            
ATOM     30  O9  BCD     1      32.600  23.640  16.200  1.00  0.00            
ATOM     31  C12 BCD     1      31.050  21.680  16.200  1.00  0.00            
ATOM     32  O10 BCD     1      30.190  22.330  15.210  1.00  0.00            
ATOM     33  H11 BCD     1      33.870  25.170  16.010  1.00  0.00            
ATOM     34  H12 BCD     1      31.780  25.910  16.840  1.00  0.00            
ATOM     35  H13 BCD     1      33.620  26.270  18.910  1.00  0.00            
ATOM     36  H14 BCD     1      32.570  24.080  19.290  1.00  0.00            
ATOM     37  H15 BCD     1      30.080  24.920  19.620  1.00  0.00            
ATOM     38  H16 BCD     1      30.260  24.140  17.340  1.00  0.00            
ATOM     39  H17 BCD     1      32.540  22.110  17.690  1.00  0.00            
ATOM     40  H18 BCD     1      31.810  21.100  15.650  1.00  0.00            
ATOM     41  H19 BCD     1      30.370  21.110  16.830  1.00  0.00            
ATOM     42  H20 BCD     1      30.600  23.130  14.860  1.00  0.00            
ATOM     43  C13 BCD     1      38.340  24.210  18.940  1.00  0.00            
ATOM     44  O11 BCD     1      38.050  23.000  19.600  1.00  0.00            
ATOM     45  C14 BCD     1      37.410  25.320  19.460  1.00  0.00            
ATOM     46  O12 BCD     1      37.810  25.500  20.850  1.00  0.00            
ATOM     47  C15 BCD     1      35.960  24.930  19.210  1.00  0.00            
ATOM     48  O13 BCD     1      35.030  25.920  19.750  1.00  0.00            
ATOM     49  C16 BCD     1      35.700  24.630  17.750  1.00  0.00            
ATOM     50  C17 BCD     1      36.770  23.690  17.140  1.00  0.00            
ATOM     51  O14 BCD     1      38.100  24.000  17.560  1.00  0.00            
ATOM     52  C18 BCD     1      36.750  23.680  15.600  1.00  0.00            
ATOM     53  O15 BCD     1      37.010  25.030  15.240  1.00  0.00            
ATOM     54  H21 BCD     1      39.380  24.470  19.130  1.00  0.00            
ATOM     55  H22 BCD     1      37.700  26.240  18.930  1.00  0.00            
ATOM     56  H23 BCD     1      37.390  26.310  21.140  1.00  0.00            
ATOM     57  H24 BCD     1      35.740  24.010  19.760  1.00  0.00            
ATOM     58  H25 BCD     1      35.050  25.990  20.710  1.00  0.00            
ATOM     59  H26 BCD     1      35.760  25.580  17.200  1.00  0.00            
ATOM     60  H27 BCD     1      36.560  22.680  17.530  1.00  0.00            
ATOM     61  H28 BCD     1      37.490  23.020  15.110  1.00  0.00            
ATOM     62  H29 BCD     1      35.740  23.300  15.390  1.00  0.00            
ATOM     63  H30 BCD     1      37.730  24.920  14.620  1.00  0.00            
ATOM     64  C19 BCD     1      40.090  20.040  21.720  1.00  0.00            
ATOM     65  O16 BCD     1      38.780  19.520  22.160  1.00  0.00            
ATOM     66  C20 BCD     1      40.270  21.440  22.210  1.00  0.00            
ATOM     67  O17 BCD     1      40.410  21.450  23.590  1.00  0.00            
ATOM     68  C21 BCD     1      39.200  22.400  21.690  1.00  0.00            
ATOM     69  O18 BCD     1      39.640  23.740  22.030  1.00  0.00            
ATOM     70  C22 BCD     1      39.130  22.220  20.140  1.00  0.00            
ATOM     71  C23 BCD     1      38.990  20.750  19.710  1.00  0.00            
ATOM     72  O19 BCD     1      40.080  20.070  20.320  1.00  0.00            
ATOM     73  C24 BCD     1      39.020  20.590  18.220  1.00  0.00            
ATOM     74  O20 BCD     1      38.820  19.220  17.970  1.00  0.00            
ATOM     75  H31 BCD     1      40.950  19.470  22.100  1.00  0.00            
ATOM     76  H32 BCD     1      41.150  21.870  21.720  1.00  0.00            
ATOM     77  H33 BCD     1      41.240  21.930  23.720  1.00  0.00            
ATOM     78  H34 BCD     1      38.250  22.050  22.120  1.00  0.00            
ATOM     79  H35 BCD     1      39.140  24.370  21.510  1.00  0.00            
ATOM     80  H36 BCD     1      40.090  22.470  19.680  1.00  0.00            
ATOM     81  H37 BCD     1      38.020  20.310  20.000  1.00  0.00            
ATOM     82  H38 BCD     1      38.250  21.250  17.810  1.00  0.00            
ATOM     83  H39 BCD     1      39.980  20.970  17.840  1.00  0.00            
ATOM     84  H40 BCD     1      38.800  19.240  17.010  1.00  0.00            
ATOM     85  C25 BCD     1      36.990  16.400  24.010  1.00  0.00            
ATOM     86  O21 BCD     1      35.800  17.180  23.920  1.00  0.00            
ATOM     87  C26 BCD     1      38.050  17.100  24.830  1.00  0.00            
ATOM     88  O22 BCD     1      37.620  17.270  26.150  1.00  0.00            
ATOM     89  C27 BCD     1      38.390  18.450  24.220  1.00  0.00            
ATOM     90  O23 BCD     1      39.480  19.030  24.920  1.00  0.00            
ATOM     91  C28 BCD     1      38.760  18.230  22.730  1.00  0.00            
ATOM     92  C29 BCD     1      37.740  17.410  21.950  1.00  0.00            
ATOM     93  O24 BCD     1      37.460  16.280  22.660  1.00  0.00            
ATOM     94  C30 BCD     1      38.250  16.880  20.600  1.00  0.00            
ATOM     95  O25 BCD     1      39.400  16.030  20.740  1.00  0.00            
ATOM     96  H41 BCD     1      36.700  15.400  24.350  1.00  0.00            
ATOM     97  H42 BCD     1      38.970  16.500  24.830  1.00  0.00            
ATOM     98  H43 BCD     1      36.760  17.710  26.130  1.00  0.00            
ATOM     99  H44 BCD     1      37.470  19.050  24.320  1.00  0.00            
ATOM    100  H45 BCD     1      39.550  19.940  24.620  1.00  0.00            
ATOM    101  H46 BCD     1      39.720  17.700  22.700  1.00  0.00            
ATOM    102  H47 BCD     1      36.910  18.110  21.760  1.00  0.00            
ATOM    103  H48 BCD     1      37.430  16.330  20.110  1.00  0.00            
ATOM    104  H49 BCD     1      38.470  17.600  19.800  1.00  0.00            
ATOM    105  H50 BCD     1      39.260  15.440  19.990  1.00  0.00            
ATOM    106  C31 BCD     1      31.970  17.640  25.450  1.00  0.00            
ATOM    107  O26 BCD     1      31.500  18.640  24.620  1.00  0.00            
ATOM    108  C32 BCD     1      33.130  18.220  26.290  1.00  0.00            
ATOM    109  O27 BCD     1      32.860  19.540  26.750  1.00  0.00            
ATOM    110  C33 BCD     1      34.390  18.300  25.510  1.00  0.00            
ATOM    111  C34 BCD     1      34.680  16.920  24.810  1.00  0.00            
ATOM    112  C35 BCD     1      33.540  16.510  23.970  1.00  0.00            
ATOM    113  O28 BCD     1      32.400  16.460  24.810  1.00  0.00            
ATOM    114  C36 BCD     1      33.750  15.170  23.280  1.00  0.00            
ATOM    115  O29 BCD     1      34.150  14.120  24.140  1.00  0.00            
ATOM    116  O30 BCD     1      35.500  18.860  26.210  1.00  0.00            
ATOM    117  H51 BCD     1      31.190  17.270  26.130  1.00  0.00            
ATOM    118  H52 BCD     1      33.290  17.460  27.080  1.00  0.00            
ATOM    119  H53 BCD     1      32.410  19.870  25.980  1.00  0.00            
ATOM    120  H54 BCD     1      34.150  19.060  24.760  1.00  0.00            
ATOM    121  H55 BCD     1      35.320  19.760  26.490  1.00  0.00            
ATOM    122  H56 BCD     1      34.950  16.250  25.640  1.00  0.00            
ATOM    123  H57 BCD     1      33.440  17.220  23.140  1.00  0.00            
ATOM    124  H58 BCD     1      32.850  14.940  22.700  1.00  0.00            
ATOM    125  H59 BCD     1      34.530  15.350  22.530  1.00  0.00            
ATOM    126  H60 BCD     1      34.530  13.510  23.500  1.00  0.00            
ATOM    127  C37 BCD     1      27.910  19.740  22.960  1.00  0.00            
ATOM    128  O31 BCD     1      28.730  20.460  22.020  1.00  0.00            
ATOM    129  C38 BCD     1      28.190  20.260  24.310  1.00  0.00            
ATOM    130  O32 BCD     1      27.710  21.580  24.370  1.00  0.00            
ATOM    131  C39 BCD     1      29.630  20.120  24.660  1.00  0.00            
ATOM    132  O33 BCD     1      29.760  20.500  26.080  1.00  0.00            
ATOM    133  C40 BCD     1      30.100  18.670  24.510  1.00  0.00            
ATOM    134  C41 BCD     1      29.560  17.990  23.230  1.00  0.00            
ATOM    135  O34 BCD     1      28.180  18.350  22.950  1.00  0.00            
ATOM    136  C42 BCD     1      29.760  16.450  23.060  1.00  0.00            
ATOM    137  O35 BCD     1      29.250  15.780  24.180  1.00  0.00            
ATOM    138  H61 BCD     1      26.870  19.880  22.670  1.00  0.00            
ATOM    139  H62 BCD     1      27.590  19.670  25.010  1.00  0.00            
ATOM    140  H63 BCD     1      26.760  21.550  24.200  1.00  0.00            
ATOM    141  H64 BCD     1      30.260  20.740  24.020  1.00  0.00            
ATOM    142  H65 BCD     1      29.380  21.370  26.170  1.00  0.00            
ATOM    143  H66 BCD     1      29.580  18.110  25.300  1.00  0.00            
ATOM    144  H67 BCD     1      30.110  18.420  22.380  1.00  0.00            
ATOM    145  H68 BCD     1      29.510  16.100  22.060  1.00  0.00            
ATOM    146  H69 BCD     1      30.850  16.320  23.030  1.00  0.00            
ATOM    147  H70 BCD     1      29.930  15.240  24.590  1.00  0.00            
ATOM    148  C1  AF6     2      33.450  22.950  21.550  1.00  0.00            
ATOM    149  C2  AF6     2      32.460  21.970  21.320  1.00  0.00            
ATOM    150  C3  AF6     2      32.760  20.610  21.350  1.00  0.00            
ATOM    151  C4  AF6     2      34.060  20.200  21.660  1.00  0.00            
ATOM    152  C5  AF6     2      35.070  21.160  21.810  1.00  0.00            
ATOM    153  C6  AF6     2      34.710  22.470  21.750  1.00  0.00            
ATOM    154  H1  AF6     2      33.200  24.010  21.580  1.00  0.00            
ATOM    155  H2  AF6     2      31.450  22.360  21.230  1.00  0.00            
ATOM    156  H3  AF6     2      32.050  19.810  21.160  1.00  0.00            
ATOM    157  H4  AF6     2      34.250  19.150  21.830  1.00  0.00            
ATOM    158  H5  AF6     2      36.080  20.820  21.980  1.00  0.00            
ATOM    159  H6  AF6     2      35.520  23.180  21.900  1.00  0.00            
TER
ENDMDL
MODEL        1
ATOM      1  C1  BCD     1      23.090  27.260  27.430  1.00  0.00            
ATOM      2  O1  BCD     1      23.660  26.060  26.880  1.00  0.00            
ATOM      3  C2  BCD     1      22.650  26.970  28.870  1.00  0.00            
ATOM      4  O2  BCD     1      23.800  26.520  29.570  1.00  0.00            
ATOM      5  C3  BCD     1      21.590  25.910  29.060  1.00  0.00            
ATOM      6  O3  BCD     1      21.170  25.630  30.440  1.00  0.00            
ATOM      7  C4  BCD     1      20.410  26.360  28.180  1.00  0.00            
ATOM      8  C5  BCD     1      20.760  26.760  26.750  1.00  0.00            
ATOM      9  O4  BCD     1      21.940  27.630  26.720  1.00  0.00            
ATOM     10  C6  BCD     1      19.630  27.540  25.990  1.00  0.00            
ATOM     11  O5  BCD     1      19.190  28.700  26.720  1.00  0.00            
ATOM     12  H1  BCD     1      23.700  28.160  27.300  1.00  0.00            
ATOM     13  H2  BCD     1      22.280  27.880  29.360  1.00  0.00            
ATOM     14  H3  BCD     1      23.520  26.560  30.490  1.00  0.00            
ATOM     15  H4  BCD     1      21.980  24.950  28.680  1.00  0.00            
ATOM     16  H5  BCD     1      21.800  25.100  30.930  1.00  0.00            
ATOM     17  H6  BCD     1      19.980  27.250  28.670  1.00  0.00            
ATOM     18  H7  BCD     1      20.950  25.810  26.220  1.00  0.00            
ATOM     19  H8  BCD     1      19.950  27.780  24.970  1.00  0.00            
ATOM     20  H9  BCD     1      18.760  26.890  25.840  1.00  0.00            
ATOM     21  H10 BCD     1      18.800  29.240  26.030  1.00  0.00            
ATOM     22  C7  BCD     1      26.880  24.320  25.040  1.00  0.00            
ATOM     23  O6  BCD     1      26.420  23.040  25.420  1.00  0.00            
ATOM     24  C8  BCD     1      27.160  25.170  26.240  1.00  0.00            
ATOM     25  O7  BCD     1      28.180  24.510  27.090  1.00  0.00            
ATOM     26  C9  BCD     1      25.900  25.480  27.060  1.00  0.00            
ATOM     27  O8  BCD     1      26.340  26.450  28.100  1.00  0.00            
ATOM     28  C10 BCD     1      24.840  26.050  26.150  1.00  0.00            
ATOM     29  C11 BCD     1      24.630  25.330  24.860  1.00  0.00            
ATOM     30  O9  BCD     1      25.790  24.850  24.300  1.00  0.00            
ATOM     31  C12 BCD     1      23.880  26.060  23.780  1.00  0.00            
ATOM     32  O10 BCD     1      24.440  27.330  23.420  1.00  0.00            
ATOM     33  H11 BCD     1      27.820  24.330  24.480  1.00  0.00            
ATOM     34  H12 BCD     1      27.670  26.060  25.840  1.00  0.00            
ATOM     35  H13 BCD     1      29.010  24.490  26.590  1.00  0.00            
ATOM     36  H14 BCD     1      25.630  24.610  27.670  1.00  0.00            
ATOM     37  H15 BCD     1      25.630  26.690  28.700  1.00  0.00            
ATOM     38  H16 BCD     1      25.160  27.040  25.820  1.00  0.00            
ATOM     39  H17 BCD     1      24.070  24.450  25.220  1.00  0.00            
ATOM     40  H18 BCD     1      23.800  25.360  22.940  1.00  0.00            
ATOM     41  H19 BCD     1      22.870  26.170  24.190  1.00  0.00            
ATOM     42  H20 BCD     1      25.400  27.310  23.400  1.00  0.00            
ATOM     43  C13 BCD     1      26.780  18.990  24.550  1.00  0.00            
ATOM     44  O11 BCD     1      26.020  18.700  25.690  1.00  0.00            
ATOM     45  C14 BCD     1      28.020  19.710  24.890  1.00  0.00            
ATOM     46  O12 BCD     1      28.900  18.850  25.700  1.00  0.00            
ATOM     47  C15 BCD     1      27.770  20.980  25.660  1.00  0.00            
ATOM     48  O13 BCD     1      29.030  21.590  26.030  1.00  0.00            
ATOM     49  C16 BCD     1      26.930  21.910  24.740  1.00  0.00            
ATOM     50  C17 BCD     1      25.670  21.150  24.360  1.00  0.00            
ATOM     51  O14 BCD     1      26.010  19.920  23.750  1.00  0.00            
ATOM     52  C18 BCD     1      24.840  21.930  23.330  1.00  0.00            
ATOM     53  O15 BCD     1      23.440  21.480  23.410  1.00  0.00            
ATOM     54  H21 BCD     1      26.940  18.070  23.990  1.00  0.00            
ATOM     55  H22 BCD     1      28.550  19.920  23.950  1.00  0.00            
ATOM     56  H23 BCD     1      28.330  18.430  26.350  1.00  0.00            
ATOM     57  H24 BCD     1      27.280  20.800  26.620  1.00  0.00            
ATOM     58  H25 BCD     1      29.450  20.980  26.630  1.00  0.00            
ATOM     59  H26 BCD     1      27.600  22.200  23.920  1.00  0.00            
ATOM     60  H27 BCD     1      25.120  20.970  25.300  1.00  0.00            
ATOM     61  H28 BCD     1      24.840  23.020  23.480  1.00  0.00            
ATOM     62  H29 BCD     1      25.310  21.830  22.340  1.00  0.00            
ATOM     63  H30 BCD     1      22.780  22.150  23.200  1.00  0.00            
ATOM     64  C19 BCD     1      24.160  15.520  27.500  1.00  0.00            
ATOM     65  O16 BCD     1      23.210  16.440  28.060  1.00  0.00            
ATOM     66  C20 BCD     1      25.580  15.860  28.060  1.00  0.00            
ATOM     67  O17 BCD     1      25.510  15.930  29.480  1.00  0.00            
ATOM     68  C21 BCD     1      26.000  17.260  27.520  1.00  0.00            
ATOM     69  O18 BCD     1      27.380  17.570  27.880  1.00  0.00            
ATOM     70  C22 BCD     1      25.870  17.280  26.040  1.00  0.00            
ATOM     71  C23 BCD     1      24.480  16.820  25.540  1.00  0.00            
ATOM     72  O19 BCD     1      24.130  15.540  26.110  1.00  0.00            
ATOM     73  C24 BCD     1      24.310  16.670  24.030  1.00  0.00            
ATOM     74  O20 BCD     1      25.380  15.780  23.540  1.00  0.00            
ATOM     75  H31 BCD     1      23.980  14.490  27.820  1.00  0.00            
ATOM     76  H32 BCD     1      26.230  15.070  27.670  1.00  0.00            
ATOM     77  H33 BCD     1      25.810  15.060  29.770  1.00  0.00            
ATOM     78  H34 BCD     1      25.340  17.990  28.020  1.00  0.00            
ATOM     79  H35 BCD     1      27.380  17.620  28.840  1.00  0.00            
ATOM     80  H36 BCD     1      26.700  16.710  25.620  1.00  0.00            
ATOM     81  H37 BCD     1      23.710  17.560  25.790  1.00  0.00            
ATOM     82  H38 BCD     1      23.340  16.210  23.800  1.00  0.00            
ATOM     83  H39 BCD     1      24.370  17.650  23.530  1.00  0.00            
ATOM     84  H40 BCD     1      25.430  15.920  22.590  1.00  0.00            
ATOM     85  C25 BCD     1      19.390  16.360  29.910  1.00  0.00            
ATOM     86  O21 BCD     1      19.170  17.820  29.630  1.00  0.00            
ATOM     87  C26 BCD     1      20.640  16.100  30.790  1.00  0.00            
ATOM     88  O22 BCD     1      20.510  16.780  32.050  1.00  0.00            
ATOM     89  C27 BCD     1      21.910  16.550  30.090  1.00  0.00            
ATOM     90  O23 BCD     1      23.080  16.420  30.850  1.00  0.00            
ATOM     91  C28 BCD     1      22.050  15.900  28.760  1.00  0.00            
ATOM     92  C29 BCD     1      20.730  16.030  27.880  1.00  0.00            
ATOM     93  O24 BCD     1      19.560  15.770  28.610  1.00  0.00            
ATOM     94  C30 BCD     1      20.730  15.140  26.650  1.00  0.00            
ATOM     95  O25 BCD     1      20.650  13.750  26.980  1.00  0.00            
ATOM     96  H41 BCD     1      18.510  15.930  30.410  1.00  0.00            
ATOM     97  H42 BCD     1      20.780  15.010  30.920  1.00  0.00            
ATOM     98  H43 BCD     1      20.900  16.250  32.760  1.00  0.00            
ATOM     99  H44 BCD     1      21.770  17.620  29.870  1.00  0.00            
ATOM    100  H45 BCD     1      23.860  16.430  30.290  1.00  0.00            
ATOM    101  H46 BCD     1      22.080  14.810  28.900  1.00  0.00            
ATOM    102  H47 BCD     1      20.750  17.070  27.540  1.00  0.00            
ATOM    103  H48 BCD     1      19.840  15.410  26.060  1.00  0.00            
ATOM    104  H49 BCD     1      21.500  15.350  25.890  1.00  0.00            
ATOM    105  H50 BCD     1      21.480  13.360  26.710  1.00  0.00            
ATOM    106  C31 BCD     1      16.460  20.810  30.120  1.00  0.00            
ATOM    107  O26 BCD     1      17.470  21.760  29.800  1.00  0.00            
ATOM    108  C32 BCD     1      16.810  20.100  31.400  1.00  0.00            
ATOM    109  O27 BCD     1      17.030  21.040  32.460  1.00  0.00            
ATOM    110  C33 BCD     1      18.020  19.130  31.180  1.00  0.00            
ATOM    111  C34 BCD     1      17.870  18.280  29.920  1.00  0.00            
ATOM    112  C35 BCD     1      17.460  19.120  28.760  1.00  0.00            
ATOM    113  O28 BCD     1      16.280  19.800  29.120  1.00  0.00            
ATOM    114  C36 BCD     1      17.290  18.190  27.570  1.00  0.00            
ATOM    115  O29 BCD     1      16.280  17.170  27.730  1.00  0.00            
ATOM    116  O30 BCD     1      18.200  18.330  32.350  1.00  0.00            
ATOM    117  H51 BCD     1      15.520  21.360  30.250  1.00  0.00            
ATOM    118  H52 BCD     1      15.990  19.440  31.700  1.00  0.00            
ATOM    119  H53 BCD     1      17.040  20.540  33.280  1.00  0.00            
ATOM    120  H54 BCD     1      18.810  19.860  30.970  1.00  0.00            
ATOM    121  H55 BCD     1      19.000  17.850  32.110  1.00  0.00            
ATOM    122  H56 BCD     1      17.150  17.470  30.090  1.00  0.00            
ATOM    123  H57 BCD     1      18.220  19.840  28.460  1.00  0.00            
ATOM    124  H58 BCD     1      16.820  18.860  26.840  1.00  0.00            
ATOM    125  H59 BCD     1      18.260  17.760  27.270  1.00  0.00            
ATOM    126  H60 BCD     1      16.220  16.770  26.860  1.00  0.00            
ATOM    127  C37 BCD     1      18.030  25.560  28.440  1.00  0.00            
ATOM    128  O31 BCD     1      19.410  25.350  28.180  1.00  0.00            
ATOM    129  C38 BCD     1      17.770  25.430  29.940  1.00  0.00            
ATOM    130  O32 BCD     1      18.520  26.410  30.760  1.00  0.00            
ATOM    131  C39 BCD     1      17.930  23.960  30.380  1.00  0.00            
ATOM    132  O33 BCD     1      17.580  23.890  31.790  1.00  0.00            
ATOM    133  C40 BCD     1      17.090  23.070  29.510  1.00  0.00            
ATOM    134  C41 BCD     1      17.330  23.390  28.010  1.00  0.00            
ATOM    135  O34 BCD     1      17.130  24.720  27.730  1.00  0.00            
ATOM    136  C42 BCD     1      16.380  22.640  27.000  1.00  0.00            
ATOM    137  O35 BCD     1      15.060  22.990  27.330  1.00  0.00            
ATOM    138  H61 BCD     1      17.790  26.590  28.160  1.00  0.00            
ATOM    139  H62 BCD     1      16.740  25.750  30.160  1.00  0.00            
ATOM    140  H63 BCD     1      19.460  26.260  30.600  1.00  0.00            
ATOM    141  H64 BCD     1      18.980  23.750  30.150  1.00  0.00            
ATOM    142  H65 BCD     1      17.570  22.990  32.110  1.00  0.00            
ATOM    143  H66 BCD     1      16.020  23.150  29.690  1.00  0.00            
ATOM    144  H67 BCD     1      18.390  23.190  27.780  1.00  0.00            
ATOM    145  H68 BCD     1      16.550  23.070  26.010  1.00  0.00            
ATOM    146  H69 BCD     1      16.480  21.550  27.050  1.00  0.00            
ATOM    147  H70 BCD     1      15.130  23.940  27.400  1.00  0.00            
ATOM    148  C1  AF6     2      21.250  21.740  28.310  1.00  0.00            
ATOM    149  C2  AF6     2      22.150  22.610  27.670  1.00  0.00            
ATOM    150  C3  AF6     2      23.450  22.430  27.900  1.00  0.00            
ATOM    151  C4  AF6     2      23.970  21.330  28.630  1.00  0.00            
ATOM    152  C5  AF6     2      23.090  20.330  29.130  1.00  0.00            
ATOM    153  C6  AF6     2      21.680  20.600  29.010  1.00  0.00            
ATOM    154  H1  AF6     2      20.200  22.020  28.420  1.00  0.00            
ATOM    155  H2  AF6     2      21.800  23.500  27.150  1.00  0.00            
ATOM    156  H3  AF6     2      24.240  23.090  27.550  1.00  0.00            
ATOM    157  H4  AF6     2      25.050  21.260  28.720  1.00  0.00            
ATOM    158  H5  AF6     2      23.560  19.400  29.430  1.00  0.00            
ATOM    159  H6  AF6     2      20.910  19.920  29.350  1.00  0.00            
TER
ENDMDL
MODEL        1
ATOM      1  C1  BCD     1      23.230  14.460  28.540  1.00  0.00            
ATOM      2  O1  BCD     1      23.530  14.840  27.150  1.00  0.00            
ATOM      3  C2  BCD     1      21.920  13.690  28.600  1.00  0.00            
ATOM      4  O2  BCD     1      22.080  12.490  27.790  1.00  0.00            
ATOM      5  C3  BCD     1      20.770  14.460  28.100  1.00  0.00            
ATOM      6  O3  BCD     1      19.590  13.700  28.300  1.00  0.00            
ATOM      7  C4  BCD     1      20.680  15.840  28.800  1.00  0.00            
ATOM      8  C5  BCD     1      22.040  16.580  28.840  1.00  0.00            
ATOM      9  O4  BCD     1      23.020  15.650  29.230  1.00  0.00            
ATOM     10  C6  BCD     1      22.020  17.760  29.810  1.00  0.00            
ATOM     11  O5  BCD     1      23.170  18.520  29.720  1.00  0.00            
ATOM     12  H1  BCD     1      24.060  13.850  28.910  1.00  0.00            
ATOM     13  H2  BCD     1      21.770  13.430  29.650  1.00  0.00            
ATOM     14  H3  BCD     1      21.260  12.000  27.910  1.00  0.00            
ATOM     15  H4  BCD     1      20.870  14.590  27.020  1.00  0.00            
ATOM     16  H5  BCD     1      18.940  14.140  27.750  1.00  0.00            
ATOM     17  H6  BCD     1      20.190  15.880  29.790  1.00  0.00            
ATOM     18  H7  BCD     1      22.200  16.980  27.830  1.00  0.00            
ATOM     19  H8  BCD     1      21.310  18.530  29.490  1.00  0.00            
ATOM     20  H9  BCD     1      21.810  17.480  30.860  1.00  0.00            
ATOM     21  H10 BCD     1      23.260  18.820  28.810  1.00  0.00            
ATOM     22  C7  BCD     1      26.780  14.290  24.630  1.00  0.00            
ATOM     23  O6  BCD     1      26.460  15.410  23.770  1.00  0.00            
ATOM     24  C8  BCD     1      25.640  13.240  24.590  1.00  0.00            
ATOM     25  O7  BCD     1      25.490  12.590  23.340  1.00  0.00            
ATOM     26  C9  BCD     1      24.330  13.700  25.270  1.00  0.00            
ATOM     27  O8  BCD     1      23.390  12.680  25.490  1.00  0.00            
ATOM     28  C10 BCD     1      24.730  14.300  26.610  1.00  0.00            
ATOM     29  C11 BCD     1      25.770  15.410  26.500  1.00  0.00            
ATOM     30  O9  BCD     1      26.930  14.800  25.970  1.00  0.00            
ATOM     31  C12 BCD     1      26.140  15.990  27.870  1.00  0.00            
ATOM     32  O10 BCD     1      26.320  14.890  28.750  1.00  0.00            
ATOM     33  H11 BCD     1      27.750  13.860  24.370  1.00  0.00            
ATOM     34  H12 BCD     1      25.980  12.350  25.150  1.00  0.00            
ATOM     35  H13 BCD     1      24.900  11.850  23.490  1.00  0.00            
ATOM     36  H14 BCD     1      23.870  14.490  24.660  1.00  0.00            
ATOM     37  H15 BCD     1      23.020  12.710  26.380  1.00  0.00            
ATOM     38  H16 BCD     1      25.050  13.420  27.180  1.00  0.00            
ATOM     39  H17 BCD     1      25.430  16.210  25.830  1.00  0.00            
ATOM     40  H18 BCD     1      27.080  16.530  27.760  1.00  0.00            
ATOM     41  H19 BCD     1      25.410  16.720  28.230  1.00  0.00            
ATOM     42  H20 BCD     1      26.230  15.100  29.680  1.00  0.00            
ATOM     43  C13 BCD     1      27.720  17.230  20.390  1.00  0.00            
ATOM     44  O11 BCD     1      26.470  17.800  20.220  1.00  0.00            
ATOM     45  C14 BCD     1      27.790  15.680  20.260  1.00  0.00            
ATOM     46  O12 BCD     1      27.270  15.210  18.940  1.00  0.00            
ATOM     47  C15 BCD     1      26.960  15.130  21.440  1.00  0.00            
ATOM     48  O13 BCD     1      26.950  13.660  21.400  1.00  0.00            
ATOM     49  C16 BCD     1      27.440  15.670  22.790  1.00  0.00            
ATOM     50  C17 BCD     1      27.600  17.200  22.770  1.00  0.00            
ATOM     51  O14 BCD     1      28.260  17.610  21.630  1.00  0.00            
ATOM     52  C18 BCD     1      28.410  17.780  23.920  1.00  0.00            
ATOM     53  O15 BCD     1      28.110  19.090  24.080  1.00  0.00            
ATOM     54  H21 BCD     1      28.400  17.520  19.580  1.00  0.00            
ATOM     55  H22 BCD     1      28.840  15.400  20.340  1.00  0.00            
ATOM     56  H23 BCD     1      27.490  14.290  18.760  1.00  0.00            
ATOM     57  H24 BCD     1      25.960  15.530  21.230  1.00  0.00            
ATOM     58  H25 BCD     1      26.330  13.330  22.060  1.00  0.00            
ATOM     59  H26 BCD     1      28.380  15.160  23.020  1.00  0.00            
ATOM     60  H27 BCD     1      26.610  17.680  22.790  1.00  0.00            
ATOM     61  H28 BCD     1      28.320  17.200  24.840  1.00  0.00            
ATOM     62  H29 BCD     1      29.480  17.780  23.660  1.00  0.00            
ATOM     63  H30 BCD     1      28.960  19.530  24.030  1.00  0.00            
ATOM     64  C19 BCD     1      23.860  20.210  18.310  1.00  0.00            
ATOM     65  O16 BCD     1      22.960  20.100  19.420  1.00  0.00            
ATOM     66  C20 BCD     1      24.170  18.930  17.550  1.00  0.00            
ATOM     67  O17 BCD     1      22.880  18.450  17.150  1.00  0.00            
ATOM     68  C21 BCD     1      24.920  17.870  18.460  1.00  0.00            
ATOM     69  O18 BCD     1      25.240  16.600  17.820  1.00  0.00            
ATOM     70  C22 BCD     1      26.150  18.580  19.080  1.00  0.00            
ATOM     71  C23 BCD     1      25.800  19.970  19.690  1.00  0.00            
ATOM     72  O19 BCD     1      25.060  20.740  18.770  1.00  0.00            
ATOM     73  C24 BCD     1      26.960  20.760  20.190  1.00  0.00            
ATOM     74  O20 BCD     1      27.660  21.320  19.100  1.00  0.00            
ATOM     75  H31 BCD     1      23.520  20.980  17.620  1.00  0.00            
ATOM     76  H32 BCD     1      24.840  19.070  16.700  1.00  0.00            
ATOM     77  H33 BCD     1      22.510  19.060  16.510  1.00  0.00            
ATOM     78  H34 BCD     1      24.210  17.650  19.270  1.00  0.00            
ATOM     79  H35 BCD     1      25.870  16.160  18.400  1.00  0.00            
ATOM     80  H36 BCD     1      27.090  18.700  18.520  1.00  0.00            
ATOM     81  H37 BCD     1      25.100  19.810  20.510  1.00  0.00            
ATOM     82  H38 BCD     1      26.560  21.520  20.880  1.00  0.00            
ATOM     83  H39 BCD     1      27.680  20.070  20.660  1.00  0.00            
ATOM     84  H40 BCD     1      28.540  21.540  19.430  1.00  0.00            
ATOM     85  C25 BCD     1      19.550  22.200  20.690  1.00  0.00            
ATOM     86  O21 BCD     1      19.180  21.240  21.650  1.00  0.00            
ATOM     87  C26 BCD     1      19.510  21.740  19.290  1.00  0.00            
ATOM     88  O22 BCD     1      18.210  21.250  18.990  1.00  0.00            
ATOM     89  C27 BCD     1      20.650  20.760  18.940  1.00  0.00            
ATOM     90  O23 BCD     1      20.700  20.500  17.530  1.00  0.00            
ATOM     91  C28 BCD     1      22.010  21.220  19.560  1.00  0.00            
ATOM     92  C29 BCD     1      21.810  21.680  20.970  1.00  0.00            
ATOM     93  O24 BCD     1      20.770  22.610  21.140  1.00  0.00            
ATOM     94  C30 BCD     1      23.100  22.210  21.570  1.00  0.00            
ATOM     95  O25 BCD     1      23.250  23.470  20.870  1.00  0.00            
ATOM     96  H41 BCD     1      18.950  23.100  20.860  1.00  0.00            
ATOM     97  H42 BCD     1      19.700  22.620  18.650  1.00  0.00            
ATOM     98  H43 BCD     1      18.110  21.250  18.030  1.00  0.00            
ATOM     99  H44 BCD     1      20.310  19.910  19.550  1.00  0.00            
ATOM    100  H45 BCD     1      21.170  21.200  17.080  1.00  0.00            
ATOM    101  H46 BCD     1      22.480  22.020  18.970  1.00  0.00            
ATOM    102  H47 BCD     1      21.580  20.770  21.530  1.00  0.00            
ATOM    103  H48 BCD     1      22.930  22.360  22.640  1.00  0.00            
ATOM    104  H49 BCD     1      23.810  21.390  21.420  1.00  0.00            
ATOM    105  H50 BCD     1      22.460  23.940  21.150  1.00  0.00            
ATOM    106  C31 BCD     1      16.590  20.140  24.600  1.00  0.00            
ATOM    107  O26 BCD     1      17.670  19.420  25.170  1.00  0.00            
ATOM    108  C32 BCD     1      16.250  19.680  23.200  1.00  0.00            
ATOM    109  O27 BCD     1      15.770  18.370  23.180  1.00  0.00            
ATOM    110  C33 BCD     1      17.480  19.930  22.330  1.00  0.00            
ATOM    111  C34 BCD     1      17.910  21.350  22.360  1.00  0.00            
ATOM    112  C35 BCD     1      18.100  21.860  23.860  1.00  0.00            
ATOM    113  O28 BCD     1      16.910  21.500  24.530  1.00  0.00            
ATOM    114  C36 BCD     1      18.310  23.330  23.780  1.00  0.00            
ATOM    115  O29 BCD     1      17.130  23.970  23.260  1.00  0.00            
ATOM    116  O30 BCD     1      17.090  19.560  20.950  1.00  0.00            
ATOM    117  H51 BCD     1      15.680  20.010  25.190  1.00  0.00            
ATOM    118  H52 BCD     1      15.500  20.420  22.870  1.00  0.00            
ATOM    119  H53 BCD     1      15.180  18.240  22.430  1.00  0.00            
ATOM    120  H54 BCD     1      18.370  19.380  22.630  1.00  0.00            
ATOM    121  H55 BCD     1      17.650  19.960  20.280  1.00  0.00            
ATOM    122  H56 BCD     1      17.210  21.970  21.790  1.00  0.00            
ATOM    123  H57 BCD     1      18.970  21.310  24.250  1.00  0.00            
ATOM    124  H58 BCD     1      18.530  23.650  24.810  1.00  0.00            
ATOM    125  H59 BCD     1      19.160  23.500  23.110  1.00  0.00            
ATOM    126  H60 BCD     1      16.570  23.980  24.040  1.00  0.00            
ATOM    127  C37 BCD     1      18.530  17.070  28.440  1.00  0.00            
ATOM    128  O31 BCD     1      19.810  16.550  27.960  1.00  0.00            
ATOM    129  C38 BCD     1      17.350  16.630  27.500  1.00  0.00            
ATOM    130  O32 BCD     1      17.380  15.180  27.390  1.00  0.00            
ATOM    131  C39 BCD     1      17.400  17.340  26.210  1.00  0.00            
ATOM    132  O33 BCD     1      16.310  16.860  25.400  1.00  0.00            
ATOM    133  C40 BCD     1      17.450  18.830  26.440  1.00  0.00            
ATOM    134  C41 BCD     1      18.640  19.240  27.320  1.00  0.00            
ATOM    135  O34 BCD     1      18.670  18.490  28.540  1.00  0.00            
ATOM    136  C42 BCD     1      18.580  20.680  27.810  1.00  0.00            
ATOM    137  O35 BCD     1      19.930  21.040  28.120  1.00  0.00            
ATOM    138  H61 BCD     1      18.360  16.680  29.440  1.00  0.00            
ATOM    139  H62 BCD     1      16.390  16.930  27.920  1.00  0.00            
ATOM    140  H63 BCD     1      16.750  15.000  26.690  1.00  0.00            
ATOM    141  H64 BCD     1      18.340  17.010  25.750  1.00  0.00            
ATOM    142  H65 BCD     1      16.310  17.270  24.530  1.00  0.00            
ATOM    143  H66 BCD     1      16.550  19.310  26.860  1.00  0.00            
ATOM    144  H67 BCD     1      19.580  19.090  26.780  1.00  0.00            
ATOM    145  H68 BCD     1      18.120  21.300  27.030  1.00  0.00            
ATOM    146  H69 BCD     1      17.970  20.640  28.720  1.00  0.00            
ATOM    147  H70 BCD     1      20.100  21.970  27.970  1.00  0.00            
ATOM    148  C1  AF6     2      20.470  17.820  23.610  1.00  0.00            
ATOM    149  C2  AF6     2      20.940  18.210  22.330  1.00  0.00            
ATOM    150  C3  AF6     2      22.320  17.970  22.020  1.00  0.00            
ATOM    151  C4  AF6     2      23.210  17.540  23.050  1.00  0.00            
ATOM    152  C5  AF6     2      22.690  17.190  24.370  1.00  0.00            
ATOM    153  C6  AF6     2      21.290  17.370  24.660  1.00  0.00            
ATOM    154  H1  AF6     2      19.410  17.650  23.770  1.00  0.00            
ATOM    155  H2  AF6     2      20.230  18.480  21.560  1.00  0.00            
ATOM    156  H3  AF6     2      22.720  18.330  21.080  1.00  0.00            
ATOM    157  H4  AF6     2      24.280  17.440  22.900  1.00  0.00            
ATOM    158  H5  AF6     2      23.420  16.820  25.070  1.00  0.00            
ATOM    159  H6  AF6     2      20.730  17.090  25.550  1.00  0.00            
TER
ENDMDL
MODEL        1
ATOM      1  C1  BCD     1      27.700  24.760  12.460  1.00  0.00            
ATOM      2  O1  BCD     1      28.390  25.990  12.720  1.00  0.00            
ATOM      3  C2  BCD     1      26.870  24.850  11.180  1.00  0.00            
ATOM      4  O2  BCD     1      27.610  25.330  10.000  1.00  0.00            
ATOM      5  C3  BCD     1      25.740  25.880  11.480  1.00  0.00            
ATOM      6  O3  BCD     1      24.950  26.090  10.330  1.00  0.00            
ATOM      7  C4  BCD     1      24.880  25.510  12.650  1.00  0.00            
ATOM      8  C5  BCD     1      25.800  25.400  13.850  1.00  0.00            
ATOM      9  O4  BCD     1      26.830  24.480  13.520  1.00  0.00            
ATOM     10  C6  BCD     1      25.060  24.940  15.050  1.00  0.00            
ATOM     11  O5  BCD     1      24.450  23.650  14.930  1.00  0.00            
ATOM     12  H1  BCD     1      28.340  23.870  12.390  1.00  0.00            
ATOM     13  H2  BCD     1      26.530  23.840  10.930  1.00  0.00            
ATOM     14  H3  BCD     1      26.920  25.170   9.350  1.00  0.00            
ATOM     15  H4  BCD     1      26.330  26.750  11.800  1.00  0.00            
ATOM     16  H5  BCD     1      24.030  26.310  10.520  1.00  0.00            
ATOM     17  H6  BCD     1      24.230  24.660  12.390  1.00  0.00            
ATOM     18  H7  BCD     1      26.320  26.320  14.150  1.00  0.00            
ATOM     19  H8  BCD     1      25.840  24.910  15.820  1.00  0.00            
ATOM     20  H9  BCD     1      24.320  25.710  15.300  1.00  0.00            
ATOM     21  H10 BCD     1      24.840  23.030  15.550  1.00  0.00            
ATOM     22  C7  BCD     1      32.270  26.930  13.420  1.00  0.00            
ATOM     23  O6  BCD     1      31.760  28.240  13.890  1.00  0.00            
ATOM     24  C8  BCD     1      31.930  26.810  11.940  1.00  0.00            
ATOM     25  O7  BCD     1      32.540  27.890  11.250  1.00  0.00            
ATOM     26  C9  BCD     1      30.390  26.840  11.740  1.00  0.00            
ATOM     27  O8  BCD     1      30.020  26.530  10.350  1.00  0.00            
ATOM     28  C10 BCD     1      29.790  25.730  12.670  1.00  0.00            
ATOM     29  C11 BCD     1      30.260  25.800  14.090  1.00  0.00            
ATOM     30  O9  BCD     1      31.690  25.830  14.100  1.00  0.00            
ATOM     31  C12 BCD     1      29.740  24.710  15.060  1.00  0.00            
ATOM     32  O10 BCD     1      29.790  23.340  14.620  1.00  0.00            
ATOM     33  H11 BCD     1      33.360  26.850  13.460  1.00  0.00            
ATOM     34  H12 BCD     1      32.250  25.810  11.600  1.00  0.00            
ATOM     35  H13 BCD     1      32.130  28.740  11.420  1.00  0.00            
ATOM     36  H14 BCD     1      30.090  27.860  12.030  1.00  0.00            
ATOM     37  H15 BCD     1      29.120  26.210  10.370  1.00  0.00            
ATOM     38  H16 BCD     1      30.050  24.730  12.300  1.00  0.00            
ATOM     39  H17 BCD     1      29.940  26.770  14.500  1.00  0.00            
ATOM     40  H18 BCD     1      30.250  24.810  16.020  1.00  0.00            
ATOM     41  H19 BCD     1      28.650  24.850  15.140  1.00  0.00            
ATOM     42  H20 BCD     1      29.130  22.920  15.170  1.00  0.00            
ATOM     43  C13 BCD     1      33.320  31.780  15.360  1.00  0.00            
ATOM     44  O11 BCD     1      32.060  31.980  16.050  1.00  0.00            
ATOM     45  C14 BCD     1      33.160  31.740  13.870  1.00  0.00            
ATOM     46  O12 BCD     1      32.610  32.960  13.390  1.00  0.00            
ATOM     47  C15 BCD     1      32.250  30.570  13.510  1.00  0.00            
ATOM     48  O13 BCD     1      32.090  30.530  12.050  1.00  0.00            
ATOM     49  C16 BCD     1      32.770  29.210  14.070  1.00  0.00            
ATOM     50  C17 BCD     1      33.130  29.340  15.570  1.00  0.00            
ATOM     51  O14 BCD     1      33.880  30.540  15.910  1.00  0.00            
ATOM     52  C18 BCD     1      33.930  28.130  16.080  1.00  0.00            
ATOM     53  O15 BCD     1      35.110  27.990  15.290  1.00  0.00            
ATOM     54  H21 BCD     1      34.000  32.580  15.660  1.00  0.00            
ATOM     55  H22 BCD     1      34.130  31.480  13.430  1.00  0.00            
ATOM     56  H23 BCD     1      32.140  32.780  12.570  1.00  0.00            
ATOM     57  H24 BCD     1      31.270  30.580  13.990  1.00  0.00            
ATOM     58  H25 BCD     1      31.860  31.370  11.640  1.00  0.00            
ATOM     59  H26 BCD     1      33.640  28.910  13.480  1.00  0.00            
ATOM     60  H27 BCD     1      32.190  29.330  16.140  1.00  0.00            
ATOM     61  H28 BCD     1      34.210  28.330  17.130  1.00  0.00            
ATOM     62  H29 BCD     1      33.300  27.230  16.150  1.00  0.00            
ATOM     63  H30 BCD     1      35.500  28.860  15.350  1.00  0.00            
ATOM     64  C19 BCD     1      30.190  34.620  18.470  1.00  0.00            
ATOM     65  O16 BCD     1      28.960  34.320  17.740  1.00  0.00            
ATOM     66  C20 BCD     1      31.210  35.280  17.490  1.00  0.00            
ATOM     67  O17 BCD     1      30.560  36.440  16.960  1.00  0.00            
ATOM     68  C21 BCD     1      31.520  34.250  16.430  1.00  0.00            
ATOM     69  O18 BCD     1      32.450  34.780  15.450  1.00  0.00            
ATOM     70  C22 BCD     1      31.990  32.950  17.120  1.00  0.00            
ATOM     71  C23 BCD     1      31.100  32.470  18.240  1.00  0.00            
ATOM     72  O19 BCD     1      30.790  33.520  19.120  1.00  0.00            
ATOM     73  C24 BCD     1      31.840  31.460  19.020  1.00  0.00            
ATOM     74  O20 BCD     1      31.070  30.840  20.020  1.00  0.00            
ATOM     75  H31 BCD     1      29.980  35.360  19.250  1.00  0.00            
ATOM     76  H32 BCD     1      32.140  35.570  18.000  1.00  0.00            
ATOM     77  H33 BCD     1      31.100  36.790  16.250  1.00  0.00            
ATOM     78  H34 BCD     1      30.590  33.940  15.920  1.00  0.00            
ATOM     79  H35 BCD     1      32.460  34.060  14.820  1.00  0.00            
ATOM     80  H36 BCD     1      33.000  33.070  17.530  1.00  0.00            
ATOM     81  H37 BCD     1      30.220  31.990  17.790  1.00  0.00            
ATOM     82  H38 BCD     1      32.320  30.800  18.290  1.00  0.00            
ATOM     83  H39 BCD     1      32.760  31.850  19.480  1.00  0.00            
ATOM     84  H40 BCD     1      31.310  31.230  20.870  1.00  0.00            
ATOM     85  C25 BCD     1      24.860  34.700  17.880  1.00  0.00            
ATOM     86  O21 BCD     1      24.730  33.800  16.780  1.00  0.00            
ATOM     87  C26 BCD     1      25.700  35.940  17.440  1.00  0.00            
ATOM     88  O22 BCD     1      25.050  36.610  16.380  1.00  0.00            
ATOM     89  C27 BCD     1      27.110  35.610  17.090  1.00  0.00            
ATOM     90  O23 BCD     1      27.900  36.810  16.930  1.00  0.00            
ATOM     91  C28 BCD     1      27.700  34.790  18.250  1.00  0.00            
ATOM     92  C29 BCD     1      26.900  33.540  18.520  1.00  0.00            
ATOM     93  O24 BCD     1      25.620  34.000  18.890  1.00  0.00            
ATOM     94  C30 BCD     1      27.440  32.720  19.660  1.00  0.00            
ATOM     95  O25 BCD     1      26.440  31.710  19.880  1.00  0.00            
ATOM     96  H41 BCD     1      23.900  35.070  18.240  1.00  0.00            
ATOM     97  H42 BCD     1      25.670  36.650  18.270  1.00  0.00            
ATOM     98  H43 BCD     1      24.520  37.310  16.780  1.00  0.00            
ATOM     99  H44 BCD     1      27.230  35.010  16.180  1.00  0.00            
ATOM    100  H45 BCD     1      28.780  36.600  16.620  1.00  0.00            
ATOM    101  H46 BCD     1      27.760  35.290  19.230  1.00  0.00            
ATOM    102  H47 BCD     1      26.880  32.990  17.570  1.00  0.00            
ATOM    103  H48 BCD     1      28.310  32.200  19.220  1.00  0.00            
ATOM    104  H49 BCD     1      27.740  33.290  20.540  1.00  0.00            
ATOM    105  H50 BCD     1      25.610  32.160  19.700  1.00  0.00            
ATOM    106  C31 BCD     1      21.740  31.620  14.750  1.00  0.00            
ATOM    107  O26 BCD     1      22.720  30.540  14.560  1.00  0.00            
ATOM    108  C32 BCD     1      22.190  32.970  14.110  1.00  0.00            
ATOM    109  O27 BCD     1      22.380  32.780  12.690  1.00  0.00            
ATOM    110  C33 BCD     1      23.470  33.450  14.730  1.00  0.00            
ATOM    111  C34 BCD     1      23.400  33.590  16.280  1.00  0.00            
ATOM    112  C35 BCD     1      22.740  32.300  16.850  1.00  0.00            
ATOM    113  O28 BCD     1      21.510  31.990  16.160  1.00  0.00            
ATOM    114  C36 BCD     1      22.630  32.280  18.390  1.00  0.00            
ATOM    115  O29 BCD     1      21.850  33.410  18.820  1.00  0.00            
ATOM    116  O30 BCD     1      23.850  34.680  14.170  1.00  0.00            
ATOM    117  H51 BCD     1      20.740  31.310  14.430  1.00  0.00            
ATOM    118  H52 BCD     1      21.410  33.720  14.280  1.00  0.00            
ATOM    119  H53 BCD     1      22.300  33.630  12.240  1.00  0.00            
ATOM    120  H54 BCD     1      24.250  32.740  14.430  1.00  0.00            
ATOM    121  H55 BCD     1      24.700  34.860  14.560  1.00  0.00            
ATOM    122  H56 BCD     1      22.680  34.370  16.560  1.00  0.00            
ATOM    123  H57 BCD     1      23.460  31.510  16.610  1.00  0.00            
ATOM    124  H58 BCD     1      22.130  31.360  18.740  1.00  0.00            
ATOM    125  H59 BCD     1      23.610  32.320  18.880  1.00  0.00            
ATOM    126  H60 BCD     1      21.550  33.180  19.710  1.00  0.00            
ATOM    127  C37 BCD     1      22.730  26.620  13.100  1.00  0.00            
ATOM    128  O31 BCD     1      24.150  26.680  12.990  1.00  0.00            
ATOM    129  C38 BCD     1      22.110  27.730  12.210  1.00  0.00            
ATOM    130  O32 BCD     1      22.520  27.540  10.880  1.00  0.00            
ATOM    131  C39 BCD     1      22.660  29.110  12.730  1.00  0.00            
ATOM    132  O33 BCD     1      22.210  30.150  11.800  1.00  0.00            
ATOM    133  C40 BCD     1      22.130  29.270  14.120  1.00  0.00            
ATOM    134  C41 BCD     1      22.660  28.160  15.010  1.00  0.00            
ATOM    135  O34 BCD     1      22.250  26.940  14.440  1.00  0.00            
ATOM    136  C42 BCD     1      22.090  28.280  16.510  1.00  0.00            
ATOM    137  O35 BCD     1      20.700  28.300  16.460  1.00  0.00            
ATOM    138  H61 BCD     1      22.320  25.670  12.740  1.00  0.00            
ATOM    139  H62 BCD     1      21.020  27.650  12.260  1.00  0.00            
ATOM    140  H63 BCD     1      22.270  28.400  10.520  1.00  0.00            
ATOM    141  H64 BCD     1      23.760  29.020  12.700  1.00  0.00            
ATOM    142  H65 BCD     1      22.190  31.030  12.190  1.00  0.00            
ATOM    143  H66 BCD     1      21.030  29.330  14.080  1.00  0.00            
ATOM    144  H67 BCD     1      23.760  28.230  15.000  1.00  0.00            
ATOM    145  H68 BCD     1      22.460  27.390  17.030  1.00  0.00            
ATOM    146  H69 BCD     1      22.400  29.210  17.000  1.00  0.00            
ATOM    147  H70 BCD     1      20.430  27.650  15.810  1.00  0.00            
ATOM    148  C1  AF6     2      27.790  32.160  14.310  1.00  0.00            
ATOM    149  C2  AF6     2      28.400  31.980  13.020  1.00  0.00            
ATOM    150  C3  AF6     2      28.270  30.820  12.280  1.00  0.00            
ATOM    151  C4  AF6     2      27.440  29.830  12.690  1.00  0.00            
ATOM    152  C5  AF6     2      26.670  30.000  13.840  1.00  0.00            
ATOM    153  C6  AF6     2      26.890  31.110  14.630  1.00  0.00            
ATOM    154  H1  AF6     2      27.920  32.960  15.030  1.00  0.00            
ATOM    155  H2  AF6     2      29.060  32.730  12.600  1.00  0.00            
ATOM    156  H3  AF6     2      28.970  30.690  11.460  1.00  0.00            
ATOM    157  H4  AF6     2      27.220  28.940  12.100  1.00  0.00            
ATOM    158  H5  AF6     2      25.940  29.260  14.170  1.00  0.00            
ATOM    159  H6  AF6     2      26.350  31.190  15.560  1.00  0.00            
TER
ENDMDL
MODEL        1
ATOM      1  C1  BCD     1      28.130  23.120  12.080  1.00  0.00            
ATOM      2  O1  BCD     1      29.220  24.150  12.300  1.00  0.00            
ATOM      3  C2  BCD     1      27.320  23.450  10.940  1.00  0.00            
ATOM      4  O2  BCD     1      28.200  23.670   9.820  1.00  0.00            
ATOM      5  C3  BCD     1      26.600  24.710  11.330  1.00  0.00            
ATOM      6  O3  BCD     1      25.750  25.150  10.260  1.00  0.00            
ATOM      7  C4  BCD     1      25.700  24.600  12.590  1.00  0.00            
ATOM      8  C5  BCD     1      26.540  23.980  13.670  1.00  0.00            
ATOM      9  O4  BCD     1      27.370  22.910  13.250  1.00  0.00            
ATOM     10  C6  BCD     1      25.640  23.550  14.840  1.00  0.00            
ATOM     11  O5  BCD     1      24.850  22.480  14.340  1.00  0.00            
ATOM     12  H1  BCD     1      28.600  22.140  11.950  1.00  0.00            
ATOM     13  H2  BCD     1      26.490  22.770  10.740  1.00  0.00            
ATOM     14  H3  BCD     1      27.620  23.840   9.070  1.00  0.00            
ATOM     15  H4  BCD     1      27.340  25.490  11.510  1.00  0.00            
ATOM     16  H5  BCD     1      25.360  25.990  10.520  1.00  0.00            
ATOM     17  H6  BCD     1      24.800  23.990  12.380  1.00  0.00            
ATOM     18  H7  BCD     1      27.190  24.770  14.070  1.00  0.00            
ATOM     19  H8  BCD     1      26.250  23.260  15.710  1.00  0.00            
ATOM     20  H9  BCD     1      24.970  24.370  15.110  1.00  0.00            
ATOM     21  H10 BCD     1      25.340  21.650  14.360  1.00  0.00            
ATOM     22  C7  BCD     1      33.330  23.860  12.840  1.00  0.00            
ATOM     23  O6  BCD     1      33.570  25.170  12.440  1.00  0.00            
ATOM     24  C8  BCD     1      32.780  23.090  11.710  1.00  0.00            
ATOM     25  O7  BCD     1      33.630  23.140  10.620  1.00  0.00            
ATOM     26  C9  BCD     1      31.370  23.530  11.350  1.00  0.00            
ATOM     27  O8  BCD     1      30.720  22.790  10.300  1.00  0.00            
ATOM     28  C10 BCD     1      30.450  23.540  12.600  1.00  0.00            
ATOM     29  C11 BCD     1      31.110  24.330  13.780  1.00  0.00            
ATOM     30  O9  BCD     1      32.470  23.880  13.980  1.00  0.00            
ATOM     31  C12 BCD     1      30.300  24.240  15.060  1.00  0.00            
ATOM     32  O10 BCD     1      30.070  22.910  15.570  1.00  0.00            
ATOM     33  H11 BCD     1      34.280  23.390  13.120  1.00  0.00            
ATOM     34  H12 BCD     1      32.670  22.030  11.990  1.00  0.00            
ATOM     35  H13 BCD     1      33.630  24.070  10.400  1.00  0.00            
ATOM     36  H14 BCD     1      31.460  24.550  10.960  1.00  0.00            
ATOM     37  H15 BCD     1      29.860  23.200  10.200  1.00  0.00            
ATOM     38  H16 BCD     1      30.280  22.520  12.960  1.00  0.00            
ATOM     39  H17 BCD     1      31.260  25.390  13.580  1.00  0.00            
ATOM     40  H18 BCD     1      30.870  24.830  15.780  1.00  0.00            
ATOM     41  H19 BCD     1      29.320  24.730  14.940  1.00  0.00            
ATOM     42  H20 BCD     1      29.360  22.840  16.220  1.00  0.00            
ATOM     43  C13 BCD     1      35.890  28.150  14.340  1.00  0.00            
ATOM     44  O11 BCD     1      34.710  28.700  15.030  1.00  0.00            
ATOM     45  C14 BCD     1      35.700  28.270  12.830  1.00  0.00            
ATOM     46  O12 BCD     1      35.500  29.630  12.530  1.00  0.00            
ATOM     47  C15 BCD     1      34.570  27.360  12.390  1.00  0.00            
ATOM     48  O13 BCD     1      34.400  27.510  10.980  1.00  0.00            
ATOM     49  C16 BCD     1      34.800  25.880  12.780  1.00  0.00            
ATOM     50  C17 BCD     1      35.100  25.840  14.270  1.00  0.00            
ATOM     51  O14 BCD     1      36.100  26.770  14.620  1.00  0.00            
ATOM     52  C18 BCD     1      35.700  24.510  14.820  1.00  0.00            
ATOM     53  O15 BCD     1      36.710  24.050  13.990  1.00  0.00            
ATOM     54  H21 BCD     1      36.740  28.750  14.680  1.00  0.00            
ATOM     55  H22 BCD     1      36.640  27.840  12.450  1.00  0.00            
ATOM     56  H23 BCD     1      36.160  29.960  11.920  1.00  0.00            
ATOM     57  H24 BCD     1      33.620  27.640  12.860  1.00  0.00            
ATOM     58  H25 BCD     1      34.280  28.450  10.820  1.00  0.00            
ATOM     59  H26 BCD     1      35.650  25.450  12.240  1.00  0.00            
ATOM     60  H27 BCD     1      34.230  26.100  14.900  1.00  0.00            
ATOM     61  H28 BCD     1      36.060  24.810  15.820  1.00  0.00            
ATOM     62  H29 BCD     1      34.850  23.850  15.040  1.00  0.00            
ATOM     63  H30 BCD     1      37.410  24.710  13.990  1.00  0.00            
ATOM     64  C19 BCD     1      33.600  31.180  18.010  1.00  0.00            
ATOM     65  O16 BCD     1      32.260  31.030  17.560  1.00  0.00            
ATOM     66  C20 BCD     1      34.420  31.870  16.920  1.00  0.00            
ATOM     67  O17 BCD     1      33.910  33.110  16.490  1.00  0.00            
ATOM     68  C21 BCD     1      34.530  30.890  15.710  1.00  0.00            
ATOM     69  O18 BCD     1      35.260  31.450  14.590  1.00  0.00            
ATOM     70  C22 BCD     1      35.050  29.550  16.110  1.00  0.00            
ATOM     71  C23 BCD     1      34.310  29.030  17.360  1.00  0.00            
ATOM     72  O19 BCD     1      34.160  29.920  18.430  1.00  0.00            
ATOM     73  C24 BCD     1      35.050  27.770  17.940  1.00  0.00            
ATOM     74  O20 BCD     1      34.100  27.200  18.850  1.00  0.00            
ATOM     75  H31 BCD     1      33.610  31.820  18.900  1.00  0.00            
ATOM     76  H32 BCD     1      35.420  32.090  17.330  1.00  0.00            
ATOM     77  H33 BCD     1      34.630  33.580  16.040  1.00  0.00            
ATOM     78  H34 BCD     1      33.520  30.710  15.310  1.00  0.00            
ATOM     79  H35 BCD     1      35.170  30.880  13.820  1.00  0.00            
ATOM     80  H36 BCD     1      36.130  29.650  16.280  1.00  0.00            
ATOM     81  H37 BCD     1      33.300  28.700  17.090  1.00  0.00            
ATOM     82  H38 BCD     1      35.300  27.080  17.120  1.00  0.00            
ATOM     83  H39 BCD     1      35.970  28.120  18.440  1.00  0.00            
ATOM     84  H40 BCD     1      34.580  26.970  19.650  1.00  0.00            
ATOM     85  C25 BCD     1      28.230  31.840  18.760  1.00  0.00            
ATOM     86  O21 BCD     1      27.730  31.320  17.530  1.00  0.00            
ATOM     87  C26 BCD     1      29.190  33.060  18.590  1.00  0.00            
ATOM     88  O22 BCD     1      28.540  34.120  17.870  1.00  0.00            
ATOM     89  C27 BCD     1      30.430  32.680  17.800  1.00  0.00            
ATOM     90  O23 BCD     1      31.310  33.830  17.660  1.00  0.00            
ATOM     91  C28 BCD     1      31.200  31.480  18.380  1.00  0.00            
ATOM     92  C29 BCD     1      30.200  30.340  18.610  1.00  0.00            
ATOM     93  O24 BCD     1      29.050  30.810  19.340  1.00  0.00            
ATOM     94  C30 BCD     1      30.910  29.250  19.430  1.00  0.00            
ATOM     95  O25 BCD     1      30.110  28.060  19.460  1.00  0.00            
ATOM     96  H41 BCD     1      27.440  32.120  19.470  1.00  0.00            
ATOM     97  H42 BCD     1      29.540  33.280  19.600  1.00  0.00            
ATOM     98  H43 BCD     1      29.150  34.710  17.420  1.00  0.00            
ATOM     99  H44 BCD     1      30.040  32.230  16.880  1.00  0.00            
ATOM    100  H45 BCD     1      32.220  33.560  17.540  1.00  0.00            
ATOM    101  H46 BCD     1      31.620  31.750  19.350  1.00  0.00            
ATOM    102  H47 BCD     1      29.880  29.850  17.690  1.00  0.00            
ATOM    103  H48 BCD     1      31.830  28.990  18.890  1.00  0.00            
ATOM    104  H49 BCD     1      31.050  29.590  20.470  1.00  0.00            
ATOM    105  H50 BCD     1      30.610  27.430  19.980  1.00  0.00            
ATOM    106  C31 BCD     1      24.150  30.770  15.670  1.00  0.00            
ATOM    107  O26 BCD     1      24.680  29.510  15.210  1.00  0.00            
ATOM    108  C32 BCD     1      24.980  31.940  15.110  1.00  0.00            
ATOM    109  O27 BCD     1      24.960  31.960  13.740  1.00  0.00            
ATOM    110  C33 BCD     1      26.380  31.880  15.670  1.00  0.00            
ATOM    111  C34 BCD     1      26.430  31.740  17.180  1.00  0.00            
ATOM    112  C35 BCD     1      25.540  30.630  17.760  1.00  0.00            
ATOM    113  O28 BCD     1      24.180  30.830  17.120  1.00  0.00            
ATOM    114  C36 BCD     1      25.350  30.680  19.270  1.00  0.00            
ATOM    115  O29 BCD     1      24.980  31.990  19.660  1.00  0.00            
ATOM    116  O30 BCD     1      27.250  32.920  15.240  1.00  0.00            
ATOM    117  H51 BCD     1      23.110  30.830  15.340  1.00  0.00            
ATOM    118  H52 BCD     1      24.580  32.890  15.470  1.00  0.00            
ATOM    119  H53 BCD     1      25.880  31.890  13.480  1.00  0.00            
ATOM    120  H54 BCD     1      26.860  30.950  15.320  1.00  0.00            
ATOM    121  H55 BCD     1      27.990  33.000  15.860  1.00  0.00            
ATOM    122  H56 BCD     1      26.130  32.680  17.660  1.00  0.00            
ATOM    123  H57 BCD     1      25.900  29.630  17.500  1.00  0.00            
ATOM    124  H58 BCD     1      24.540  30.000  19.560  1.00  0.00            
ATOM    125  H59 BCD     1      26.290  30.440  19.780  1.00  0.00            
ATOM    126  H60 BCD     1      24.250  32.300  19.110  1.00  0.00            
ATOM    127  C37 BCD     1      23.990  26.180  13.040  1.00  0.00            
ATOM    128  O31 BCD     1      25.340  25.940  12.930  1.00  0.00            
ATOM    129  C38 BCD     1      23.590  27.470  12.300  1.00  0.00            
ATOM    130  O32 BCD     1      24.040  27.250  10.950  1.00  0.00            
ATOM    131  C39 BCD     1      24.170  28.680  13.040  1.00  0.00            
ATOM    132  O33 BCD     1      23.760  29.870  12.340  1.00  0.00            
ATOM    133  C40 BCD     1      23.780  28.650  14.540  1.00  0.00            
ATOM    134  C41 BCD     1      24.070  27.310  15.190  1.00  0.00            
ATOM    135  O34 BCD     1      23.530  26.280  14.400  1.00  0.00            
ATOM    136  C42 BCD     1      23.490  27.230  16.600  1.00  0.00            
ATOM    137  O35 BCD     1      22.180  27.790  16.790  1.00  0.00            
ATOM    138  H61 BCD     1      23.410  25.350  12.610  1.00  0.00            
ATOM    139  H62 BCD     1      22.500  27.450  12.250  1.00  0.00            
ATOM    140  H63 BCD     1      24.130  28.160  10.630  1.00  0.00            
ATOM    141  H64 BCD     1      25.270  28.650  12.940  1.00  0.00            
ATOM    142  H65 BCD     1      24.230  30.570  12.810  1.00  0.00            
ATOM    143  H66 BCD     1      22.730  28.990  14.550  1.00  0.00            
ATOM    144  H67 BCD     1      25.150  27.140  15.240  1.00  0.00            
ATOM    145  H68 BCD     1      23.440  26.170  16.880  1.00  0.00            
ATOM    146  H69 BCD     1      24.120  27.710  17.370  1.00  0.00            
ATOM    147  H70 BCD     1      21.420  27.370  16.360  1.00  0.00            
ATOM    148  C1  AF6     2      28.520  27.500  15.340  1.00  0.00            
ATOM    149  C2  AF6     2      29.790  27.790  15.850  1.00  0.00            
ATOM    150  C3  AF6     2      30.910  27.950  15.020  1.00  0.00            
ATOM    151  C4  AF6     2      30.670  27.950  13.650  1.00  0.00            
ATOM    152  C5  AF6     2      29.420  27.730  13.090  1.00  0.00            
ATOM    153  C6  AF6     2      28.310  27.500  13.960  1.00  0.00            
ATOM    154  H1  AF6     2      27.640  27.400  15.960  1.00  0.00            
ATOM    155  H2  AF6     2      29.980  27.920  16.910  1.00  0.00            
ATOM    156  H3  AF6     2      31.930  28.080  15.380  1.00  0.00            
ATOM    157  H4  AF6     2      31.570  28.090  13.060  1.00  0.00            
ATOM    158  H5  AF6     2      29.190  27.560  12.040  1.00  0.00            
ATOM    159  H6  AF6     2      27.290  27.320  13.660  1.00  0.00            
TER
ENDMDL
MODEL        1
ATOM      1  C1  BCD     1      27.190   4.310  11.620  1.00  0.00            
ATOM      2  O1  BCD     1      28.540   4.600  11.360  1.00  0.00            
ATOM      3  C2  BCD     1      26.280   5.500  11.310  1.00  0.00            
ATOM      4  O2  BCD     1      26.370   5.840   9.910  1.00  0.00            
ATOM      5  C3  BCD     1      26.620   6.690  12.230  1.00  0.00            
ATOM      6  O3  BCD     1      25.600   7.700  12.120  1.00  0.00            
ATOM      7  C4  BCD     1      26.680   6.250  13.720  1.00  0.00            
ATOM      8  C5  BCD     1      27.430   4.970  13.930  1.00  0.00            
ATOM      9  O4  BCD     1      27.010   3.960  12.990  1.00  0.00            
ATOM     10  C6  BCD     1      27.270   4.410  15.430  1.00  0.00            
ATOM     11  O5  BCD     1      25.940   4.090  15.760  1.00  0.00            
ATOM     12  H1  BCD     1      26.910   3.360  11.140  1.00  0.00            
ATOM     13  H2  BCD     1      25.250   5.250  11.600  1.00  0.00            
ATOM     14  H3  BCD     1      26.130   6.750   9.700  1.00  0.00            
ATOM     15  H4  BCD     1      27.600   7.050  11.870  1.00  0.00            
ATOM     16  H5  BCD     1      25.700   8.560  12.540  1.00  0.00            
ATOM     17  H6  BCD     1      25.670   6.280  14.130  1.00  0.00            
ATOM     18  H7  BCD     1      28.510   5.160  13.900  1.00  0.00            
ATOM     19  H8  BCD     1      27.850   3.510  15.660  1.00  0.00            
ATOM     20  H9  BCD     1      27.680   5.250  16.000  1.00  0.00            
ATOM     21  H10 BCD     1      25.820   4.430  16.660  1.00  0.00            
ATOM     22  C7  BCD     1      31.650   2.980   9.130  1.00  0.00            
ATOM     23  O6  BCD     1      32.660   3.960   9.370  1.00  0.00            
ATOM     24  C8  BCD     1      30.490   3.550   8.360  1.00  0.00            
ATOM     25  O7  BCD     1      31.040   4.210   7.220  1.00  0.00            
ATOM     26  C9  BCD     1      29.570   4.440   9.160  1.00  0.00            
ATOM     27  O8  BCD     1      28.270   4.710   8.470  1.00  0.00            
ATOM     28  C10 BCD     1      29.270   3.750  10.510  1.00  0.00            
ATOM     29  C11 BCD     1      30.610   3.370  11.200  1.00  0.00            
ATOM     30  O9  BCD     1      31.200   2.410  10.310  1.00  0.00            
ATOM     31  C12 BCD     1      30.480   2.720  12.500  1.00  0.00            
ATOM     32  O10 BCD     1      31.820   2.550  12.910  1.00  0.00            
ATOM     33  H11 BCD     1      32.140   2.200   8.540  1.00  0.00            
ATOM     34  H12 BCD     1      29.870   2.680   8.120  1.00  0.00            
ATOM     35  H13 BCD     1      30.250   4.230   6.670  1.00  0.00            
ATOM     36  H14 BCD     1      30.010   5.380   9.520  1.00  0.00            
ATOM     37  H15 BCD     1      27.670   5.250   8.980  1.00  0.00            
ATOM     38  H16 BCD     1      28.650   2.860  10.350  1.00  0.00            
ATOM     39  H17 BCD     1      31.230   4.280  11.270  1.00  0.00            
ATOM     40  H18 BCD     1      30.010   3.290  13.300  1.00  0.00            
ATOM     41  H19 BCD     1      29.950   1.780  12.340  1.00  0.00            
ATOM     42  H20 BCD     1      32.160   1.810  12.410  1.00  0.00            
ATOM     43  C13 BCD     1      36.630   4.680   8.720  1.00  0.00            
ATOM     44  O11 BCD     1      36.380   5.470   9.820  1.00  0.00            
ATOM     45  C14 BCD     1      35.770   5.150   7.540  1.00  0.00            
ATOM     46  O12 BCD     1      36.120   6.480   7.000  1.00  0.00            
ATOM     47  C15 BCD     1      34.300   5.180   7.990  1.00  0.00            
ATOM     48  O13 BCD     1      33.480   5.510   6.910  1.00  0.00            
ATOM     49  C16 BCD     1      33.900   3.830   8.630  1.00  0.00            
ATOM     50  C17 BCD     1      35.020   3.250   9.600  1.00  0.00            
ATOM     51  O14 BCD     1      36.260   3.330   8.940  1.00  0.00            
ATOM     52  C18 BCD     1      34.790   1.890  10.100  1.00  0.00            
ATOM     53  O15 BCD     1      34.780   0.910   9.120  1.00  0.00            
ATOM     54  H21 BCD     1      37.720   4.590   8.620  1.00  0.00            
ATOM     55  H22 BCD     1      35.820   4.460   6.690  1.00  0.00            
ATOM     56  H23 BCD     1      35.630   6.560   6.180  1.00  0.00            
ATOM     57  H24 BCD     1      34.180   5.930   8.780  1.00  0.00            
ATOM     58  H25 BCD     1      32.580   5.230   7.130  1.00  0.00            
ATOM     59  H26 BCD     1      33.850   2.990   7.930  1.00  0.00            
ATOM     60  H27 BCD     1      35.100   3.770  10.560  1.00  0.00            
ATOM     61  H28 BCD     1      35.670   1.690  10.730  1.00  0.00            
ATOM     62  H29 BCD     1      33.790   1.990  10.550  1.00  0.00            
ATOM     63  H30 BCD     1      35.650   0.500   9.140  1.00  0.00            
ATOM     64  C19 BCD     1      38.270   8.000  12.250  1.00  0.00            
ATOM     65  O16 BCD     1      37.170   7.740  13.190  1.00  0.00            
ATOM     66  C20 BCD     1      37.770   8.670  11.020  1.00  0.00            
ATOM     67  O17 BCD     1      37.200   9.930  11.360  1.00  0.00            
ATOM     68  C21 BCD     1      36.820   7.710  10.380  1.00  0.00            
ATOM     69  O18 BCD     1      36.250   8.260   9.190  1.00  0.00            
ATOM     70  C22 BCD     1      37.490   6.380  10.070  1.00  0.00            
ATOM     71  C23 BCD     1      38.190   5.770  11.300  1.00  0.00            
ATOM     72  O19 BCD     1      38.990   6.800  11.910  1.00  0.00            
ATOM     73  C24 BCD     1      39.050   4.580  10.890  1.00  0.00            
ATOM     74  O20 BCD     1      40.070   4.900  10.000  1.00  0.00            
ATOM     75  H31 BCD     1      39.000   8.690  12.680  1.00  0.00            
ATOM     76  H32 BCD     1      38.610   8.770  10.330  1.00  0.00            
ATOM     77  H33 BCD     1      37.410   9.970  12.300  1.00  0.00            
ATOM     78  H34 BCD     1      36.080   7.420  11.140  1.00  0.00            
ATOM     79  H35 BCD     1      36.070   7.540   8.580  1.00  0.00            
ATOM     80  H36 BCD     1      38.180   6.350   9.220  1.00  0.00            
ATOM     81  H37 BCD     1      37.460   5.470  12.070  1.00  0.00            
ATOM     82  H38 BCD     1      39.520   4.230  11.820  1.00  0.00            
ATOM     83  H39 BCD     1      38.410   3.780  10.480  1.00  0.00            
ATOM     84  H40 BCD     1      40.510   4.090   9.750  1.00  0.00            
ATOM     85  C25 BCD     1      36.120   8.580  17.020  1.00  0.00            
ATOM     86  O21 BCD     1      34.710   8.540  16.590  1.00  0.00            
ATOM     87  C26 BCD     1      36.960   9.660  16.370  1.00  0.00            
ATOM     88  O22 BCD     1      36.450  10.970  16.580  1.00  0.00            
ATOM     89  C27 BCD     1      37.050   9.450  14.860  1.00  0.00            
ATOM     90  O23 BCD     1      37.850  10.440  14.170  1.00  0.00            
ATOM     91  C28 BCD     1      37.490   7.950  14.540  1.00  0.00            
ATOM     92  C29 BCD     1      36.660   6.940  15.400  1.00  0.00            
ATOM     93  O24 BCD     1      36.750   7.340  16.770  1.00  0.00            
ATOM     94  C30 BCD     1      37.200   5.560  15.150  1.00  0.00            
ATOM     95  O25 BCD     1      36.540   4.540  15.920  1.00  0.00            
ATOM     96  H41 BCD     1      36.140   8.700  18.110  1.00  0.00            
ATOM     97  H42 BCD     1      37.980   9.560  16.790  1.00  0.00            
ATOM     98  H43 BCD     1      35.710  10.910  15.970  1.00  0.00            
ATOM     99  H44 BCD     1      36.010   9.480  14.510  1.00  0.00            
ATOM    100  H45 BCD     1      37.250  11.160  13.950  1.00  0.00            
ATOM    101  H46 BCD     1      38.550   7.730  14.690  1.00  0.00            
ATOM    102  H47 BCD     1      35.640   6.860  15.010  1.00  0.00            
ATOM    103  H48 BCD     1      36.990   5.390  14.090  1.00  0.00            
ATOM    104  H49 BCD     1      38.280   5.520  15.340  1.00  0.00            
ATOM    105  H50 BCD     1      36.990   3.710  15.730  1.00  0.00            
ATOM    106  C31 BCD     1      30.980  10.100  17.490  1.00  0.00            
ATOM    107  O26 BCD     1      30.410   9.110  16.670  1.00  0.00            
ATOM    108  C32 BCD     1      31.940  10.960  16.590  1.00  0.00            
ATOM    109  O27 BCD     1      31.210  11.720  15.610  1.00  0.00            
ATOM    110  C33 BCD     1      33.100  10.150  16.000  1.00  0.00            
ATOM    111  C34 BCD     1      33.800   9.510  17.180  1.00  0.00            
ATOM    112  C35 BCD     1      32.800   8.670  18.040  1.00  0.00            
ATOM    113  O28 BCD     1      31.750   9.490  18.500  1.00  0.00            
ATOM    114  C36 BCD     1      33.500   8.100  19.230  1.00  0.00            
ATOM    115  O29 BCD     1      34.090   9.050  20.070  1.00  0.00            
ATOM    116  O30 BCD     1      34.070  10.860  15.240  1.00  0.00            
ATOM    117  H51 BCD     1      30.170  10.670  17.960  1.00  0.00            
ATOM    118  H52 BCD     1      32.400  11.670  17.280  1.00  0.00            
ATOM    119  H53 BCD     1      31.820  12.170  15.020  1.00  0.00            
ATOM    120  H54 BCD     1      32.620   9.450  15.300  1.00  0.00            
ATOM    121  H55 BCD     1      34.120  10.570  14.330  1.00  0.00            
ATOM    122  H56 BCD     1      34.400  10.180  17.810  1.00  0.00            
ATOM    123  H57 BCD     1      32.470   7.820  17.430  1.00  0.00            
ATOM    124  H58 BCD     1      32.760   7.500  19.780  1.00  0.00            
ATOM    125  H59 BCD     1      34.240   7.390  18.830  1.00  0.00            
ATOM    126  H60 BCD     1      34.750   8.530  20.550  1.00  0.00            
ATOM    127  C37 BCD     1      26.680   8.010  15.380  1.00  0.00            
ATOM    128  O31 BCD     1      27.450   7.240  14.380  1.00  0.00            
ATOM    129  C38 BCD     1      27.010   9.440  15.060  1.00  0.00            
ATOM    130  O32 BCD     1      26.520   9.780  13.730  1.00  0.00            
ATOM    131  C39 BCD     1      28.510   9.610  15.160  1.00  0.00            
ATOM    132  O33 BCD     1      28.880  10.950  14.790  1.00  0.00            
ATOM    133  C40 BCD     1      28.970   9.140  16.570  1.00  0.00            
ATOM    134  C41 BCD     1      28.480   7.800  16.930  1.00  0.00            
ATOM    135  O34 BCD     1      27.060   7.610  16.690  1.00  0.00            
ATOM    136  C42 BCD     1      28.730   7.520  18.410  1.00  0.00            
ATOM    137  O35 BCD     1      27.900   8.260  19.280  1.00  0.00            
ATOM    138  H61 BCD     1      25.590   7.900  15.360  1.00  0.00            
ATOM    139  H62 BCD     1      26.560  10.110  15.820  1.00  0.00            
ATOM    140  H63 BCD     1      26.390  10.730  13.790  1.00  0.00            
ATOM    141  H64 BCD     1      28.970   8.920  14.440  1.00  0.00            
ATOM    142  H65 BCD     1      29.810  11.090  14.990  1.00  0.00            
ATOM    143  H66 BCD     1      28.480   9.800  17.300  1.00  0.00            
ATOM    144  H67 BCD     1      28.940   7.010  16.330  1.00  0.00            
ATOM    145  H68 BCD     1      28.450   6.460  18.540  1.00  0.00            
ATOM    146  H69 BCD     1      29.770   7.690  18.730  1.00  0.00            
ATOM    147  H70 BCD     1      27.000   7.960  19.160  1.00  0.00            
ATOM    148  C1  AF6     2      30.630   6.800  12.640  1.00  0.00            
ATOM    149  C2  AF6     2      31.500   7.190  11.600  1.00  0.00            
ATOM    150  C3  AF6     2      32.840   7.300  11.820  1.00  0.00            
ATOM    151  C4  AF6     2      33.370   7.170  13.120  1.00  0.00            
ATOM    152  C5  AF6     2      32.560   6.760  14.140  1.00  0.00            
ATOM    153  C6  AF6     2      31.150   6.650  13.940  1.00  0.00            
ATOM    154  H1  AF6     2      29.560   6.710  12.470  1.00  0.00            
ATOM    155  H2  AF6     2      31.190   7.140  10.560  1.00  0.00            
ATOM    156  H3  AF6     2      33.450   7.420  10.930  1.00  0.00            
ATOM    157  H4  AF6     2      34.420   7.400  13.270  1.00  0.00            
ATOM    158  H5  AF6     2      32.890   6.580  15.160  1.00  0.00            
ATOM    159  H6  AF6     2      30.470   6.510  14.770  1.00  0.00            
TER
ENDMDL
MODEL        1
ATOM      1  C1  BCD     1      36.240  15.840  21.160  1.00  0.00            
ATOM      2  O1  BCD     1      37.630  15.780  21.540  1.00  0.00            
ATOM      3  C2  BCD     1      36.100  15.030  19.900  1.00  0.00            
ATOM      4  O2  BCD     1      36.640  13.690  20.080  1.00  0.00            
ATOM      5  C3  BCD     1      36.760  15.730  18.770  1.00  0.00            
ATOM      6  O3  BCD     1      36.610  15.040  17.520  1.00  0.00            
ATOM      7  C4  BCD     1      36.190  17.180  18.710  1.00  0.00            
ATOM      8  C5  BCD     1      36.370  17.930  20.050  1.00  0.00            
ATOM      9  O4  BCD     1      35.760  17.100  20.970  1.00  0.00            
ATOM     10  C6  BCD     1      35.710  19.310  20.090  1.00  0.00            
ATOM     11  O5  BCD     1      34.320  19.360  20.040  1.00  0.00            
ATOM     12  H1  BCD     1      35.510  15.430  21.870  1.00  0.00            
ATOM     13  H2  BCD     1      35.050  14.900  19.590  1.00  0.00            
ATOM     14  H3  BCD     1      36.190  13.240  19.360  1.00  0.00            
ATOM     15  H4  BCD     1      37.830  15.800  18.980  1.00  0.00            
ATOM     16  H5  BCD     1      36.910  15.670  16.870  1.00  0.00            
ATOM     17  H6  BCD     1      35.170  17.170  18.280  1.00  0.00            
ATOM     18  H7  BCD     1      37.450  17.970  20.290  1.00  0.00            
ATOM     19  H8  BCD     1      35.980  19.740  21.070  1.00  0.00            
ATOM     20  H9  BCD     1      36.170  19.890  19.280  1.00  0.00            
ATOM     21  H10 BCD     1      33.940  20.110  20.510  1.00  0.00            
ATOM     22  C7  BCD     1      39.740  15.010  24.950  1.00  0.00            
ATOM     23  O6  BCD     1      40.880  15.520  24.280  1.00  0.00            
ATOM     24  C8  BCD     1      39.290  13.820  24.110  1.00  0.00            
ATOM     25  O7  BCD     1      40.330  12.810  24.200  1.00  0.00            
ATOM     26  C9  BCD     1      38.940  14.200  22.700  1.00  0.00            
ATOM     27  O8  BCD     1      38.580  13.050  21.860  1.00  0.00            
ATOM     28  C10 BCD     1      37.890  15.290  22.810  1.00  0.00            
ATOM     29  C11 BCD     1      38.320  16.410  23.710  1.00  0.00            
ATOM     30  O9  BCD     1      38.630  15.920  25.040  1.00  0.00            
ATOM     31  C12 BCD     1      37.310  17.470  23.940  1.00  0.00            
ATOM     32  O10 BCD     1      36.060  16.970  24.260  1.00  0.00            
ATOM     33  H11 BCD     1      40.040  14.790  25.980  1.00  0.00            
ATOM     34  H12 BCD     1      38.380  13.460  24.610  1.00  0.00            
ATOM     35  H13 BCD     1      40.010  11.960  23.880  1.00  0.00            
ATOM     36  H14 BCD     1      39.800  14.720  22.280  1.00  0.00            
ATOM     37  H15 BCD     1      38.060  13.400  21.130  1.00  0.00            
ATOM     38  H16 BCD     1      36.980  14.810  23.210  1.00  0.00            
ATOM     39  H17 BCD     1      39.220  16.930  23.360  1.00  0.00            
ATOM     40  H18 BCD     1      37.740  17.990  24.810  1.00  0.00            
ATOM     41  H19 BCD     1      37.220  18.070  23.020  1.00  0.00            
ATOM     42  H20 BCD     1      36.220  16.400  25.010  1.00  0.00            
ATOM     43  C13 BCD     1      44.730  16.740  25.030  1.00  0.00            
ATOM     44  O11 BCD     1      44.580  17.730  23.950  1.00  0.00            
ATOM     45  C14 BCD     1      44.580  15.310  24.550  1.00  0.00            
ATOM     46  O12 BCD     1      45.540  15.030  23.590  1.00  0.00            
ATOM     47  C15 BCD     1      43.150  15.190  23.960  1.00  0.00            
ATOM     48  O13 BCD     1      42.870  13.810  23.440  1.00  0.00            
ATOM     49  C16 BCD     1      42.120  15.590  24.980  1.00  0.00            
ATOM     50  C17 BCD     1      42.410  16.890  25.700  1.00  0.00            
ATOM     51  O14 BCD     1      43.810  16.940  26.120  1.00  0.00            
ATOM     52  C18 BCD     1      41.360  17.430  26.690  1.00  0.00            
ATOM     53  O15 BCD     1      41.040  16.470  27.660  1.00  0.00            
ATOM     54  H21 BCD     1      45.750  16.790  25.430  1.00  0.00            
ATOM     55  H22 BCD     1      44.720  14.570  25.350  1.00  0.00            
ATOM     56  H23 BCD     1      45.430  14.120  23.330  1.00  0.00            
ATOM     57  H24 BCD     1      42.850  15.840  23.130  1.00  0.00            
ATOM     58  H25 BCD     1      41.950  13.580  23.620  1.00  0.00            
ATOM     59  H26 BCD     1      42.240  14.790  25.730  1.00  0.00            
ATOM     60  H27 BCD     1      42.310  17.600  24.870  1.00  0.00            
ATOM     61  H28 BCD     1      41.730  18.330  27.200  1.00  0.00            
ATOM     62  H29 BCD     1      40.510  17.760  26.080  1.00  0.00            
ATOM     63  H30 BCD     1      41.730  16.300  28.310  1.00  0.00            
ATOM     64  C19 BCD     1      46.750  20.660  22.170  1.00  0.00            
ATOM     65  O16 BCD     1      45.960  20.430  20.980  1.00  0.00            
ATOM     66  C20 BCD     1      47.490  19.430  22.520  1.00  0.00            
ATOM     67  O17 BCD     1      48.190  19.000  21.290  1.00  0.00            
ATOM     68  C21 BCD     1      46.550  18.270  22.890  1.00  0.00            
ATOM     69  O18 BCD     1      47.320  17.160  23.310  1.00  0.00            
ATOM     70  C22 BCD     1      45.580  18.740  23.980  1.00  0.00            
ATOM     71  C23 BCD     1      44.930  20.010  23.590  1.00  0.00            
ATOM     72  O19 BCD     1      45.860  21.000  23.190  1.00  0.00            
ATOM     73  C24 BCD     1      43.940  20.550  24.670  1.00  0.00            
ATOM     74  O20 BCD     1      44.480  20.690  26.000  1.00  0.00            
ATOM     75  H31 BCD     1      47.410  21.520  22.050  1.00  0.00            
ATOM     76  H32 BCD     1      48.180  19.620  23.360  1.00  0.00            
ATOM     77  H33 BCD     1      48.640  18.160  21.390  1.00  0.00            
ATOM     78  H34 BCD     1      45.950  17.960  22.030  1.00  0.00            
ATOM     79  H35 BCD     1      46.710  16.420  23.390  1.00  0.00            
ATOM     80  H36 BCD     1      46.040  18.920  24.960  1.00  0.00            
ATOM     81  H37 BCD     1      44.240  19.760  22.770  1.00  0.00            
ATOM     82  H38 BCD     1      43.620  21.540  24.310  1.00  0.00            
ATOM     83  H39 BCD     1      43.060  19.910  24.720  1.00  0.00            
ATOM     84  H40 BCD     1      43.800  20.850  26.670  1.00  0.00            
ATOM     85  C25 BCD     1      45.470  22.070  17.220  1.00  0.00            
ATOM     86  O21 BCD     1      44.190  21.460  17.200  1.00  0.00            
ATOM     87  C26 BCD     1      46.500  20.950  17.280  1.00  0.00            
ATOM     88  O22 BCD     1      46.350  20.250  16.050  1.00  0.00            
ATOM     89  C27 BCD     1      46.240  20.190  18.620  1.00  0.00            
ATOM     90  O23 BCD     1      47.100  19.100  18.860  1.00  0.00            
ATOM     91  C28 BCD     1      46.350  21.160  19.790  1.00  0.00            
ATOM     92  C29 BCD     1      45.380  22.270  19.600  1.00  0.00            
ATOM     93  O24 BCD     1      45.530  22.890  18.350  1.00  0.00            
ATOM     94  C30 BCD     1      45.450  23.330  20.710  1.00  0.00            
ATOM     95  O25 BCD     1      46.710  23.770  21.210  1.00  0.00            
ATOM     96  H41 BCD     1      45.600  22.670  16.320  1.00  0.00            
ATOM     97  H42 BCD     1      47.430  21.520  17.260  1.00  0.00            
ATOM     98  H43 BCD     1      47.100  19.650  15.970  1.00  0.00            
ATOM     99  H44 BCD     1      45.240  19.740  18.520  1.00  0.00            
ATOM    100  H45 BCD     1      47.360  19.070  19.780  1.00  0.00            
ATOM    101  H46 BCD     1      47.380  21.510  19.960  1.00  0.00            
ATOM    102  H47 BCD     1      44.430  21.740  19.760  1.00  0.00            
ATOM    103  H48 BCD     1      44.750  24.130  20.450  1.00  0.00            
ATOM    104  H49 BCD     1      45.000  22.840  21.580  1.00  0.00            
ATOM    105  H50 BCD     1      46.660  24.000  22.140  1.00  0.00            
ATOM    106  C31 BCD     1      40.680  21.530  15.010  1.00  0.00            
ATOM    107  O26 BCD     1      40.090  20.620  15.980  1.00  0.00            
ATOM    108  C32 BCD     1      41.880  20.990  14.290  1.00  0.00            
ATOM    109  O27 BCD     1      41.470  19.870  13.550  1.00  0.00            
ATOM    110  C33 BCD     1      43.020  20.660  15.260  1.00  0.00            
ATOM    111  C34 BCD     1      43.350  21.900  16.070  1.00  0.00            
ATOM    112  C35 BCD     1      42.130  22.480  16.690  1.00  0.00            
ATOM    113  O28 BCD     1      41.060  22.710  15.730  1.00  0.00            
ATOM    114  C36 BCD     1      42.340  23.800  17.460  1.00  0.00            
ATOM    115  O29 BCD     1      41.090  24.370  17.940  1.00  0.00            
ATOM    116  O30 BCD     1      44.160  20.030  14.720  1.00  0.00            
ATOM    117  H51 BCD     1      39.910  21.800  14.280  1.00  0.00            
ATOM    118  H52 BCD     1      42.170  21.730  13.530  1.00  0.00            
ATOM    119  H53 BCD     1      42.100  19.650  12.860  1.00  0.00            
ATOM    120  H54 BCD     1      42.520  19.960  15.950  1.00  0.00            
ATOM    121  H55 BCD     1      44.970  20.190  15.200  1.00  0.00            
ATOM    122  H56 BCD     1      43.800  22.710  15.480  1.00  0.00            
ATOM    123  H57 BCD     1      41.750  21.810  17.470  1.00  0.00            
ATOM    124  H58 BCD     1      42.900  23.440  18.330  1.00  0.00            
ATOM    125  H59 BCD     1      43.020  24.410  16.860  1.00  0.00            
ATOM    126  H60 BCD     1      40.760  24.680  17.090  1.00  0.00            
ATOM    127  C37 BCD     1      36.550  18.570  16.720  1.00  0.00            
ATOM    128  O31 BCD     1      37.060  17.940  17.860  1.00  0.00            
ATOM    129  C38 BCD     1      37.320  18.160  15.500  1.00  0.00            
ATOM    130  O32 BCD     1      37.160  16.760  15.350  1.00  0.00            
ATOM    131  C39 BCD     1      38.770  18.660  15.450  1.00  0.00            
ATOM    132  O33 BCD     1      39.410  18.420  14.130  1.00  0.00            
ATOM    133  C40 BCD     1      38.770  20.170  15.740  1.00  0.00            
ATOM    134  C41 BCD     1      37.940  20.470  17.020  1.00  0.00            
ATOM    135  O34 BCD     1      36.630  19.940  16.850  1.00  0.00            
ATOM    136  C42 BCD     1      37.780  22.000  17.100  1.00  0.00            
ATOM    137  O35 BCD     1      37.240  22.370  18.350  1.00  0.00            
ATOM    138  H61 BCD     1      35.470  18.400  16.650  1.00  0.00            
ATOM    139  H62 BCD     1      36.820  18.780  14.750  1.00  0.00            
ATOM    140  H63 BCD     1      37.560  16.490  14.520  1.00  0.00            
ATOM    141  H64 BCD     1      39.290  18.150  16.270  1.00  0.00            
ATOM    142  H65 BCD     1      40.310  18.750  14.090  1.00  0.00            
ATOM    143  H66 BCD     1      38.330  20.780  14.940  1.00  0.00            
ATOM    144  H67 BCD     1      38.400  19.980  17.880  1.00  0.00            
ATOM    145  H68 BCD     1      38.740  22.530  16.970  1.00  0.00            
ATOM    146  H69 BCD     1      37.140  22.310  16.260  1.00  0.00            
ATOM    147  H70 BCD     1      36.860  23.240  18.210  1.00  0.00            
ATOM    148  C1  AF6     2      40.980  19.150  19.630  1.00  0.00            
ATOM    149  C2  AF6     2      42.140  18.950  20.400  1.00  0.00            
ATOM    150  C3  AF6     2      42.460  17.640  20.810  1.00  0.00            
ATOM    151  C4  AF6     2      41.700  16.550  20.360  1.00  0.00            
ATOM    152  C5  AF6     2      40.590  16.720  19.550  1.00  0.00            
ATOM    153  C6  AF6     2      40.200  18.000  19.220  1.00  0.00            
ATOM    154  H1  AF6     2      40.690  20.150  19.300  1.00  0.00            
ATOM    155  H2  AF6     2      42.790  19.780  20.660  1.00  0.00            
ATOM    156  H3  AF6     2      43.280  17.360  21.470  1.00  0.00            
ATOM    157  H4  AF6     2      41.950  15.540  20.640  1.00  0.00            
ATOM    158  H5  AF6     2      39.990  15.870  19.220  1.00  0.00            
ATOM    159  H6  AF6     2      39.320  18.150  18.600  1.00  0.00            
TER
ENDMDL
MODEL        1
ATOM      1  C1  BCD     1      28.490  18.100  25.700  1.00  0.00            
ATOM      2  O1  BCD     1      29.420  17.240  25.140  1.00  0.00            
ATOM      3  C2  BCD     1      27.100  17.920  25.090  1.00  0.00            
ATOM      4  O2  BCD     1      26.610  16.620  25.480  1.00  0.00            
ATOM      5  C3  BCD     1      27.240  18.100  23.650  1.00  0.00            
ATOM      6  O3  BCD     1      25.950  17.950  22.990  1.00  0.00            
ATOM      7  C4  BCD     1      27.850  19.490  23.270  1.00  0.00            
ATOM      8  C5  BCD     1      29.040  19.880  24.100  1.00  0.00            
ATOM      9  O4  BCD     1      28.830  19.480  25.470  1.00  0.00            
ATOM     10  C6  BCD     1      29.410  21.350  23.960  1.00  0.00            
ATOM     11  O5  BCD     1      28.410  22.140  24.550  1.00  0.00            
ATOM     12  H1  BCD     1      28.370  17.920  26.780  1.00  0.00            
ATOM     13  H2  BCD     1      26.350  18.710  25.280  1.00  0.00            
ATOM     14  H3  BCD     1      26.420  16.680  26.420  1.00  0.00            
ATOM     15  H4  BCD     1      27.970  17.400  23.220  1.00  0.00            
ATOM     16  H5  BCD     1      26.030  17.980  22.030  1.00  0.00            
ATOM     17  H6  BCD     1      27.030  20.210  23.390  1.00  0.00            
ATOM     18  H7  BCD     1      29.870  19.300  23.670  1.00  0.00            
ATOM     19  H8  BCD     1      30.390  21.550  24.410  1.00  0.00            
ATOM     20  H9  BCD     1      29.700  21.450  22.900  1.00  0.00            
ATOM     21  H10 BCD     1      28.890  22.850  24.980  1.00  0.00            
ATOM     22  C7  BCD     1      31.970  14.250  26.130  1.00  0.00            
ATOM     23  O6  BCD     1      32.810  14.680  24.990  1.00  0.00            
ATOM     24  C8  BCD     1      30.640  13.850  25.420  1.00  0.00            
ATOM     25  O7  BCD     1      30.760  13.050  24.280  1.00  0.00            
ATOM     26  C9  BCD     1      29.770  15.060  24.950  1.00  0.00            
ATOM     27  O8  BCD     1      28.390  14.790  24.490  1.00  0.00            
ATOM     28  C10 BCD     1      29.820  16.160  25.990  1.00  0.00            
ATOM     29  C11 BCD     1      31.170  16.460  26.590  1.00  0.00            
ATOM     30  O9  BCD     1      31.790  15.310  27.110  1.00  0.00            
ATOM     31  C12 BCD     1      31.190  17.590  27.630  1.00  0.00            
ATOM     32  O10 BCD     1      30.260  17.200  28.680  1.00  0.00            
ATOM     33  H11 BCD     1      32.370  13.350  26.600  1.00  0.00            
ATOM     34  H12 BCD     1      30.040  13.230  26.100  1.00  0.00            
ATOM     35  H13 BCD     1      29.850  13.050  23.980  1.00  0.00            
ATOM     36  H14 BCD     1      30.380  15.470  24.130  1.00  0.00            
ATOM     37  H15 BCD     1      27.810  15.490  24.810  1.00  0.00            
ATOM     38  H16 BCD     1      29.060  15.860  26.730  1.00  0.00            
ATOM     39  H17 BCD     1      31.800  16.920  25.810  1.00  0.00            
ATOM     40  H18 BCD     1      32.250  17.590  27.930  1.00  0.00            
ATOM     41  H19 BCD     1      30.990  18.590  27.240  1.00  0.00            
ATOM     42  H20 BCD     1      30.170  18.010  29.190  1.00  0.00            
ATOM     43  C13 BCD     1      36.750  14.360  23.640  1.00  0.00            
ATOM     44  O11 BCD     1      36.690  15.250  22.480  1.00  0.00            
ATOM     45  C14 BCD     1      35.780  13.210  23.390  1.00  0.00            
ATOM     46  O12 BCD     1      36.030  12.620  22.080  1.00  0.00            
ATOM     47  C15 BCD     1      34.290  13.650  23.540  1.00  0.00            
ATOM     48  O13 BCD     1      33.450  12.500  23.500  1.00  0.00            
ATOM     49  C16 BCD     1      34.130  14.160  24.960  1.00  0.00            
ATOM     50  C17 BCD     1      35.050  15.380  25.160  1.00  0.00            
ATOM     51  O14 BCD     1      36.420  14.910  24.900  1.00  0.00            
ATOM     52  C18 BCD     1      35.020  15.980  26.570  1.00  0.00            
ATOM     53  O15 BCD     1      35.430  15.010  27.630  1.00  0.00            
ATOM     54  H21 BCD     1      37.760  13.960  23.820  1.00  0.00            
ATOM     55  H22 BCD     1      36.030  12.420  24.110  1.00  0.00            
ATOM     56  H23 BCD     1      35.450  11.880  21.890  1.00  0.00            
ATOM     57  H24 BCD     1      34.010  14.340  22.730  1.00  0.00            
ATOM     58  H25 BCD     1      32.590  12.940  23.550  1.00  0.00            
ATOM     59  H26 BCD     1      34.160  13.340  25.680  1.00  0.00            
ATOM     60  H27 BCD     1      34.860  16.150  24.400  1.00  0.00            
ATOM     61  H28 BCD     1      35.730  16.810  26.650  1.00  0.00            
ATOM     62  H29 BCD     1      34.040  16.450  26.760  1.00  0.00            
ATOM     63  H30 BCD     1      35.590  15.520  28.430  1.00  0.00            
ATOM     64  C19 BCD     1      38.810  17.610  19.930  1.00  0.00            
ATOM     65  O16 BCD     1      37.530  17.740  19.310  1.00  0.00            
ATOM     66  C20 BCD     1      39.080  16.140  19.860  1.00  0.00            
ATOM     67  O17 BCD     1      39.240  15.750  18.470  1.00  0.00            
ATOM     68  C21 BCD     1      38.020  15.290  20.560  1.00  0.00            
ATOM     69  O18 BCD     1      38.330  13.880  20.550  1.00  0.00            
ATOM     70  C22 BCD     1      37.930  15.870  22.030  1.00  0.00            
ATOM     71  C23 BCD     1      37.930  17.370  22.090  1.00  0.00            
ATOM     72  O19 BCD     1      38.870  17.990  21.250  1.00  0.00            
ATOM     73  C24 BCD     1      37.970  17.980  23.510  1.00  0.00            
ATOM     74  O20 BCD     1      39.180  17.560  24.160  1.00  0.00            
ATOM     75  H31 BCD     1      39.640  18.160  19.460  1.00  0.00            
ATOM     76  H32 BCD     1      40.070  15.880  20.260  1.00  0.00            
ATOM     77  H33 BCD     1      38.420  16.020  18.040  1.00  0.00            
ATOM     78  H34 BCD     1      37.030  15.400  20.110  1.00  0.00            
ATOM     79  H35 BCD     1      37.660  13.400  21.050  1.00  0.00            
ATOM     80  H36 BCD     1      38.810  15.500  22.560  1.00  0.00            
ATOM     81  H37 BCD     1      36.940  17.740  21.800  1.00  0.00            
ATOM     82  H38 BCD     1      37.910  19.080  23.470  1.00  0.00            
ATOM     83  H39 BCD     1      37.100  17.670  24.100  1.00  0.00            
ATOM     84  H40 BCD     1      39.710  18.360  24.160  1.00  0.00            
ATOM     85  C25 BCD     1      35.530  19.690  16.240  1.00  0.00            
ATOM     86  O21 BCD     1      34.260  19.680  16.940  1.00  0.00            
ATOM     87  C26 BCD     1      36.080  18.300  15.960  1.00  0.00            
ATOM     88  O22 BCD     1      35.260  17.560  15.040  1.00  0.00            
ATOM     89  C27 BCD     1      36.500  17.490  17.290  1.00  0.00            
ATOM     90  O23 BCD     1      37.100  16.210  17.010  1.00  0.00            
ATOM     91  C28 BCD     1      37.440  18.330  18.130  1.00  0.00            
ATOM     92  C29 BCD     1      36.820  19.740  18.360  1.00  0.00            
ATOM     93  O24 BCD     1      36.440  20.420  17.150  1.00  0.00            
ATOM     94  C30 BCD     1      37.600  20.640  19.350  1.00  0.00            
ATOM     95  O25 BCD     1      38.930  20.850  18.780  1.00  0.00            
ATOM     96  H41 BCD     1      35.450  20.300  15.340  1.00  0.00            
ATOM     97  H42 BCD     1      37.010  18.360  15.390  1.00  0.00            
ATOM     98  H43 BCD     1      35.850  16.920  14.650  1.00  0.00            
ATOM     99  H44 BCD     1      35.560  17.410  17.860  1.00  0.00            
ATOM    100  H45 BCD     1      36.420  15.650  16.610  1.00  0.00            
ATOM    101  H46 BCD     1      38.430  18.450  17.670  1.00  0.00            
ATOM    102  H47 BCD     1      35.890  19.680  18.950  1.00  0.00            
ATOM    103  H48 BCD     1      37.100  21.620  19.440  1.00  0.00            
ATOM    104  H49 BCD     1      37.710  20.030  20.260  1.00  0.00            
ATOM    105  H50 BCD     1      39.530  21.270  19.400  1.00  0.00            
ATOM    106  C31 BCD     1      30.310  20.910  16.810  1.00  0.00            
ATOM    107  O26 BCD     1      30.120  20.340  18.040  1.00  0.00            
ATOM    108  C32 BCD     1      30.690  19.810  15.860  1.00  0.00            
ATOM    109  O27 BCD     1      29.710  18.740  15.790  1.00  0.00            
ATOM    110  C33 BCD     1      32.010  19.100  16.310  1.00  0.00            
ATOM    111  C34 BCD     1      33.070  20.230  16.370  1.00  0.00            
ATOM    112  C35 BCD     1      32.710  21.350  17.360  1.00  0.00            
ATOM    113  O28 BCD     1      31.380  21.860  16.970  1.00  0.00            
ATOM    114  C36 BCD     1      33.730  22.520  17.310  1.00  0.00            
ATOM    115  O29 BCD     1      33.820  23.240  16.040  1.00  0.00            
ATOM    116  O30 BCD     1      32.440  18.110  15.360  1.00  0.00            
ATOM    117  H51 BCD     1      29.390  21.400  16.490  1.00  0.00            
ATOM    118  H52 BCD     1      30.850  20.160  14.830  1.00  0.00            
ATOM    119  H53 BCD     1      30.250  18.110  15.300  1.00  0.00            
ATOM    120  H54 BCD     1      31.780  18.640  17.280  1.00  0.00            
ATOM    121  H55 BCD     1      33.390  17.960  15.370  1.00  0.00            
ATOM    122  H56 BCD     1      33.250  20.730  15.420  1.00  0.00            
ATOM    123  H57 BCD     1      32.630  20.870  18.340  1.00  0.00            
ATOM    124  H58 BCD     1      33.340  23.140  18.130  1.00  0.00            
ATOM    125  H59 BCD     1      34.720  22.260  17.710  1.00  0.00            
ATOM    126  H60 BCD     1      32.920  23.350  15.720  1.00  0.00            
ATOM    127  C37 BCD     1      27.340  20.300  21.070  1.00  0.00            
ATOM    128  O31 BCD     1      28.180  19.450  21.900  1.00  0.00            
ATOM    129  C38 BCD     1      26.970  19.470  19.860  1.00  0.00            
ATOM    130  O32 BCD     1      26.220  18.260  20.290  1.00  0.00            
ATOM    131  C39 BCD     1      28.210  19.260  18.950  1.00  0.00            
ATOM    132  O33 BCD     1      27.840  18.530  17.760  1.00  0.00            
ATOM    133  C40 BCD     1      28.870  20.590  18.630  1.00  0.00            
ATOM    134  C41 BCD     1      29.140  21.460  19.890  1.00  0.00            
ATOM    135  O34 BCD     1      27.990  21.460  20.710  1.00  0.00            
ATOM    136  C42 BCD     1      29.590  22.890  19.610  1.00  0.00            
ATOM    137  O35 BCD     1      30.370  23.450  20.650  1.00  0.00            
ATOM    138  H61 BCD     1      26.390  20.530  21.570  1.00  0.00            
ATOM    139  H62 BCD     1      26.190  20.060  19.380  1.00  0.00            
ATOM    140  H63 BCD     1      26.120  17.680  19.540  1.00  0.00            
ATOM    141  H64 BCD     1      28.840  18.650  19.620  1.00  0.00            
ATOM    142  H65 BCD     1      28.470  18.620  17.040  1.00  0.00            
ATOM    143  H66 BCD     1      28.180  21.130  17.960  1.00  0.00            
ATOM    144  H67 BCD     1      29.910  20.870  20.400  1.00  0.00            
ATOM    145  H68 BCD     1      30.270  22.770  18.760  1.00  0.00            
ATOM    146  H69 BCD     1      28.720  23.510  19.350  1.00  0.00            
ATOM    147  H70 BCD     1      30.320  24.390  20.470  1.00  0.00            
ATOM    148  C1  AF6     2      33.940  18.120  22.480  1.00  0.00            
ATOM    149  C2  AF6     2      32.610  17.670  22.740  1.00  0.00            
ATOM    150  C3  AF6     2      31.690  17.630  21.700  1.00  0.00            
ATOM    151  C4  AF6     2      32.030  18.160  20.480  1.00  0.00            
ATOM    152  C5  AF6     2      33.280  18.630  20.220  1.00  0.00            
ATOM    153  C6  AF6     2      34.270  18.520  21.200  1.00  0.00            
ATOM    154  H1  AF6     2      34.670  18.200  23.280  1.00  0.00            
ATOM    155  H2  AF6     2      32.430  17.200  23.700  1.00  0.00            
ATOM    156  H3  AF6     2      30.760  17.100  21.900  1.00  0.00            
ATOM    157  H4  AF6     2      31.270  18.230  19.710  1.00  0.00            
ATOM    158  H5  AF6     2      33.510  19.060  19.260  1.00  0.00            
ATOM    159  H6  AF6     2      35.250  18.970  21.050  1.00  0.00            
TER
ENDMDL
MODEL        1
ATOM      1  C1  BCD     1      24.150  21.960  18.590  1.00  0.00            
ATOM      2  O1  BCD     1      25.290  22.730  18.800  1.00  0.00            
ATOM      3  C2  BCD     1      24.360  21.040  17.410  1.00  0.00            
ATOM      4  O2  BCD     1      25.500  20.230  17.720  1.00  0.00            
ATOM      5  C3  BCD     1      24.470  21.840  16.100  1.00  0.00            
ATOM      6  O3  BCD     1      24.630  20.980  14.980  1.00  0.00            
ATOM      7  C4  BCD     1      23.250  22.730  15.970  1.00  0.00            
ATOM      8  C5  BCD     1      23.030  23.660  17.210  1.00  0.00            
ATOM      9  O4  BCD     1      23.020  22.780  18.350  1.00  0.00            
ATOM     10  C6  BCD     1      21.740  24.400  17.140  1.00  0.00            
ATOM     11  O5  BCD     1      20.490  23.700  17.330  1.00  0.00            
ATOM     12  H1  BCD     1      23.890  21.370  19.480  1.00  0.00            
ATOM     13  H2  BCD     1      23.530  20.320  17.390  1.00  0.00            
ATOM     14  H3  BCD     1      26.050  20.780  18.290  1.00  0.00            
ATOM     15  H4  BCD     1      25.330  22.520  16.040  1.00  0.00            
ATOM     16  H5  BCD     1      23.890  20.370  14.920  1.00  0.00            
ATOM     17  H6  BCD     1      22.370  22.080  15.850  1.00  0.00            
ATOM     18  H7  BCD     1      23.890  24.330  17.330  1.00  0.00            
ATOM     19  H8  BCD     1      21.870  25.160  17.920  1.00  0.00            
ATOM     20  H9  BCD     1      21.720  25.060  16.260  1.00  0.00            
ATOM     21  H10 BCD     1      19.860  24.020  16.690  1.00  0.00            
ATOM     22  C7  BCD     1      27.680  24.130  21.870  1.00  0.00            
ATOM     23  O6  BCD     1      27.920  25.340  21.080  1.00  0.00            
ATOM     24  C8  BCD     1      28.130  22.890  21.080  1.00  0.00            
ATOM     25  O7  BCD     1      29.600  22.940  20.910  1.00  0.00            
ATOM     26  C9  BCD     1      27.340  22.730  19.740  1.00  0.00            
ATOM     27  O8  BCD     1      27.690  21.550  18.910  1.00  0.00            
ATOM     28  C10 BCD     1      25.860  22.650  20.060  1.00  0.00            
ATOM     29  C11 BCD     1      25.450  23.860  20.800  1.00  0.00            
ATOM     30  O9  BCD     1      26.240  24.130  21.980  1.00  0.00            
ATOM     31  C12 BCD     1      24.010  23.850  21.290  1.00  0.00            
ATOM     32  O10 BCD     1      23.750  22.740  22.170  1.00  0.00            
ATOM     33  H11 BCD     1      28.050  24.190  22.900  1.00  0.00            
ATOM     34  H12 BCD     1      27.970  22.060  21.780  1.00  0.00            
ATOM     35  H13 BCD     1      29.690  23.630  20.250  1.00  0.00            
ATOM     36  H14 BCD     1      27.510  23.640  19.160  1.00  0.00            
ATOM     37  H15 BCD     1      28.550  21.740  18.550  1.00  0.00            
ATOM     38  H16 BCD     1      25.660  21.710  20.590  1.00  0.00            
ATOM     39  H17 BCD     1      25.580  24.690  20.100  1.00  0.00            
ATOM     40  H18 BCD     1      23.870  24.820  21.780  1.00  0.00            
ATOM     41  H19 BCD     1      23.230  23.730  20.530  1.00  0.00            
ATOM     42  H20 BCD     1      24.170  23.020  23.000  1.00  0.00            
ATOM     43  C13 BCD     1      30.750  28.400  20.820  1.00  0.00            
ATOM     44  O11 BCD     1      29.800  29.030  19.910  1.00  0.00            
ATOM     45  C14 BCD     1      31.160  27.040  20.080  1.00  0.00            
ATOM     46  O12 BCD     1      31.900  27.320  18.830  1.00  0.00            
ATOM     47  C15 BCD     1      29.870  26.220  19.860  1.00  0.00            
ATOM     48  O13 BCD     1      30.130  24.940  19.160  1.00  0.00            
ATOM     49  C16 BCD     1      29.190  26.010  21.230  1.00  0.00            
ATOM     50  C17 BCD     1      28.980  27.300  21.990  1.00  0.00            
ATOM     51  O14 BCD     1      30.050  28.210  22.000  1.00  0.00            
ATOM     52  C18 BCD     1      28.430  27.030  23.390  1.00  0.00            
ATOM     53  O15 BCD     1      29.390  26.170  24.070  1.00  0.00            
ATOM     54  H21 BCD     1      31.660  29.010  20.950  1.00  0.00            
ATOM     55  H22 BCD     1      31.690  26.320  20.720  1.00  0.00            
ATOM     56  H23 BCD     1      32.050  26.470  18.410  1.00  0.00            
ATOM     57  H24 BCD     1      29.230  26.870  19.260  1.00  0.00            
ATOM     58  H25 BCD     1      30.130  25.080  18.210  1.00  0.00            
ATOM     59  H26 BCD     1      29.900  25.320  21.720  1.00  0.00            
ATOM     60  H27 BCD     1      28.150  27.780  21.460  1.00  0.00            
ATOM     61  H28 BCD     1      28.120  27.950  23.900  1.00  0.00            
ATOM     62  H29 BCD     1      27.460  26.520  23.370  1.00  0.00            
ATOM     63  H30 BCD     1      29.100  26.250  24.990  1.00  0.00            
ATOM     64  C19 BCD     1      29.500  32.400  17.640  1.00  0.00            
ATOM     65  O16 BCD     1      28.840  31.590  16.530  1.00  0.00            
ATOM     66  C20 BCD     1      30.910  31.870  17.920  1.00  0.00            
ATOM     67  O17 BCD     1      31.680  32.170  16.710  1.00  0.00            
ATOM     68  C21 BCD     1      30.900  30.450  18.340  1.00  0.00            
ATOM     69  O18 BCD     1      32.250  29.980  18.530  1.00  0.00            
ATOM     70  C22 BCD     1      30.070  30.370  19.650  1.00  0.00            
ATOM     71  C23 BCD     1      28.670  31.060  19.470  1.00  0.00            
ATOM     72  O19 BCD     1      28.890  32.340  18.920  1.00  0.00            
ATOM     73  C24 BCD     1      27.990  31.250  20.790  1.00  0.00            
ATOM     74  O20 BCD     1      26.690  31.630  20.500  1.00  0.00            
ATOM     75  H31 BCD     1      29.620  33.450  17.360  1.00  0.00            
ATOM     76  H32 BCD     1      31.320  32.390  18.790  1.00  0.00            
ATOM     77  H33 BCD     1      32.340  31.490  16.550  1.00  0.00            
ATOM     78  H34 BCD     1      30.400  29.880  17.540  1.00  0.00            
ATOM     79  H35 BCD     1      32.240  29.020  18.530  1.00  0.00            
ATOM     80  H36 BCD     1      30.570  30.850  20.500  1.00  0.00            
ATOM     81  H37 BCD     1      28.120  30.420  18.770  1.00  0.00            
ATOM     82  H38 BCD     1      28.020  30.260  21.280  1.00  0.00            
ATOM     83  H39 BCD     1      28.500  32.000  21.410  1.00  0.00            
ATOM     84  H40 BCD     1      26.300  30.990  19.900  1.00  0.00            
ATOM     85  C25 BCD     1      26.330  31.880  13.370  1.00  0.00            
ATOM     86  O21 BCD     1      26.280  30.470  13.270  1.00  0.00            
ATOM     87  C26 BCD     1      27.750  32.380  13.160  1.00  0.00            
ATOM     88  O22 BCD     1      28.230  32.100  11.830  1.00  0.00            
ATOM     89  C27 BCD     1      28.710  31.970  14.300  1.00  0.00            
ATOM     90  O23 BCD     1      30.040  32.560  14.220  1.00  0.00            
ATOM     91  C28 BCD     1      28.110  32.320  15.600  1.00  0.00            
ATOM     92  C29 BCD     1      26.670  31.880  15.670  1.00  0.00            
ATOM     93  O24 BCD     1      25.940  32.390  14.620  1.00  0.00            
ATOM     94  C30 BCD     1      25.970  32.320  16.990  1.00  0.00            
ATOM     95  O25 BCD     1      25.900  33.710  17.100  1.00  0.00            
ATOM     96  H41 BCD     1      25.690  32.380  12.620  1.00  0.00            
ATOM     97  H42 BCD     1      27.650  33.470  13.200  1.00  0.00            
ATOM     98  H43 BCD     1      27.630  32.570  11.250  1.00  0.00            
ATOM     99  H44 BCD     1      28.750  30.880  14.190  1.00  0.00            
ATOM    100  H45 BCD     1      30.520  32.340  15.020  1.00  0.00            
ATOM    101  H46 BCD     1      28.110  33.390  15.860  1.00  0.00            
ATOM    102  H47 BCD     1      26.770  30.780  15.650  1.00  0.00            
ATOM    103  H48 BCD     1      24.960  31.880  16.950  1.00  0.00            
ATOM    104  H49 BCD     1      26.580  32.010  17.850  1.00  0.00            
ATOM    105  H50 BCD     1      25.000  33.890  16.810  1.00  0.00            
ATOM    106  C31 BCD     1      23.940  27.840  11.170  1.00  0.00            
ATOM    107  O26 BCD     1      24.160  26.970  12.290  1.00  0.00            
ATOM    108  C32 BCD     1      25.280  28.060  10.510  1.00  0.00            
ATOM    109  O27 BCD     1      25.690  26.750  10.020  1.00  0.00            
ATOM    110  C33 BCD     1      26.220  28.730  11.550  1.00  0.00            
ATOM    111  C34 BCD     1      25.590  29.960  12.150  1.00  0.00            
ATOM    112  C35 BCD     1      24.120  29.730  12.560  1.00  0.00            
ATOM    113  O28 BCD     1      23.380  29.050  11.510  1.00  0.00            
ATOM    114  C36 BCD     1      23.390  31.000  12.960  1.00  0.00            
ATOM    115  O29 BCD     1      23.510  32.030  11.910  1.00  0.00            
ATOM    116  O30 BCD     1      27.550  28.960  10.970  1.00  0.00            
ATOM    117  H51 BCD     1      23.240  27.360  10.470  1.00  0.00            
ATOM    118  H52 BCD     1      25.020  28.680   9.640  1.00  0.00            
ATOM    119  H53 BCD     1      26.150  26.780   9.180  1.00  0.00            
ATOM    120  H54 BCD     1      26.380  28.030  12.380  1.00  0.00            
ATOM    121  H55 BCD     1      27.420  29.530  10.210  1.00  0.00            
ATOM    122  H56 BCD     1      25.610  30.700  11.340  1.00  0.00            
ATOM    123  H57 BCD     1      24.200  29.170  13.500  1.00  0.00            
ATOM    124  H58 BCD     1      22.350  30.850  13.280  1.00  0.00            
ATOM    125  H59 BCD     1      23.750  31.360  13.940  1.00  0.00            
ATOM    126  H60 BCD     1      22.940  31.710  11.200  1.00  0.00            
ATOM    127  C37 BCD     1      22.510  23.510  13.820  1.00  0.00            
ATOM    128  O31 BCD     1      23.500  23.530  14.880  1.00  0.00            
ATOM    129  C38 BCD     1      23.300  23.380  12.480  1.00  0.00            
ATOM    130  O32 BCD     1      24.040  22.200  12.390  1.00  0.00            
ATOM    131  C39 BCD     1      24.150  24.560  12.280  1.00  0.00            
ATOM    132  O33 BCD     1      24.690  24.510  11.000  1.00  0.00            
ATOM    133  C40 BCD     1      23.260  25.840  12.300  1.00  0.00            
ATOM    134  C41 BCD     1      22.560  25.910  13.680  1.00  0.00            
ATOM    135  O34 BCD     1      21.800  24.700  13.850  1.00  0.00            
ATOM    136  C42 BCD     1      21.590  27.180  13.800  1.00  0.00            
ATOM    137  O35 BCD     1      20.860  27.230  12.550  1.00  0.00            
ATOM    138  H61 BCD     1      21.930  22.580  13.910  1.00  0.00            
ATOM    139  H62 BCD     1      22.470  23.340  11.760  1.00  0.00            
ATOM    140  H63 BCD     1      24.630  22.080  13.140  1.00  0.00            
ATOM    141  H64 BCD     1      24.940  24.560  13.040  1.00  0.00            
ATOM    142  H65 BCD     1      25.070  25.320  10.650  1.00  0.00            
ATOM    143  H66 BCD     1      22.500  25.840  11.510  1.00  0.00            
ATOM    144  H67 BCD     1      23.330  26.120  14.420  1.00  0.00            
ATOM    145  H68 BCD     1      20.980  27.270  14.710  1.00  0.00            
ATOM    146  H69 BCD     1      22.270  28.040  13.780  1.00  0.00            
ATOM    147  H70 BCD     1      20.130  27.860  12.610  1.00  0.00            
ATOM    148  C1  AF6     2      26.490  25.850  17.110  1.00  0.00            
ATOM    149  C2  AF6     2      26.530  25.650  15.710  1.00  0.00            
ATOM    150  C3  AF6     2      27.190  26.540  14.880  1.00  0.00            
ATOM    151  C4  AF6     2      27.650  27.760  15.370  1.00  0.00            
ATOM    152  C5  AF6     2      27.610  28.010  16.730  1.00  0.00            
ATOM    153  C6  AF6     2      27.040  27.090  17.600  1.00  0.00            
ATOM    154  H1  AF6     2      25.980  25.150  17.770  1.00  0.00            
ATOM    155  H2  AF6     2      26.120  24.730  15.310  1.00  0.00            
ATOM    156  H3  AF6     2      27.160  26.330  13.820  1.00  0.00            
ATOM    157  H4  AF6     2      28.040  28.530  14.700  1.00  0.00            
ATOM    158  H5  AF6     2      27.970  28.990  17.030  1.00  0.00            
ATOM    159  H6  AF6     2      27.050  27.270  18.670  1.00  0.00            
TER
ENDMDL
MODEL        1
ATOM      1  C1  BCD     1      27.760  21.840   9.090  1.00  0.00            
ATOM      2  O1  BCD     1      26.520  21.380   9.480  1.00  0.00            
ATOM      3  C2  BCD     1      28.560  22.240  10.340  1.00  0.00            
ATOM      4  O2  BCD     1      28.570  21.170  11.260  1.00  0.00            
ATOM      5  C3  BCD     1      28.020  23.550  10.980  1.00  0.00            
ATOM      6  O3  BCD     1      28.810  23.850  12.090  1.00  0.00            
ATOM      7  C4  BCD     1      27.910  24.640   9.960  1.00  0.00            
ATOM      8  C5  BCD     1      27.130  24.170   8.770  1.00  0.00            
ATOM      9  O4  BCD     1      27.700  22.990   8.230  1.00  0.00            
ATOM     10  C6  BCD     1      27.030  25.320   7.780  1.00  0.00            
ATOM     11  O5  BCD     1      28.270  25.620   7.200  1.00  0.00            
ATOM     12  H1  BCD     1      28.270  21.040   8.540  1.00  0.00            
ATOM     13  H2  BCD     1      29.550  22.520   9.980  1.00  0.00            
ATOM     14  H3  BCD     1      27.870  21.410  11.880  1.00  0.00            
ATOM     15  H4  BCD     1      26.990  23.340  11.320  1.00  0.00            
ATOM     16  H5  BCD     1      28.680  24.760  12.390  1.00  0.00            
ATOM     17  H6  BCD     1      28.900  25.020   9.690  1.00  0.00            
ATOM     18  H7  BCD     1      26.190  23.830   9.230  1.00  0.00            
ATOM     19  H8  BCD     1      26.400  24.940   6.970  1.00  0.00            
ATOM     20  H9  BCD     1      26.610  26.210   8.260  1.00  0.00            
ATOM     21  H10 BCD     1      28.210  25.600   6.240  1.00  0.00            
ATOM     22  C7  BCD     1      23.720  18.470   8.550  1.00  0.00            
ATOM     23  O6  BCD     1      22.950  18.940   9.570  1.00  0.00            
ATOM     24  C8  BCD     1      25.060  18.090   9.230  1.00  0.00            
ATOM     25  O7  BCD     1      24.800  17.170  10.370  1.00  0.00            
ATOM     26  C9  BCD     1      25.850  19.240   9.730  1.00  0.00            
ATOM     27  O8  BCD     1      27.170  18.760  10.180  1.00  0.00            
ATOM     28  C10 BCD     1      26.010  20.300   8.680  1.00  0.00            
ATOM     29  C11 BCD     1      24.590  20.700   8.050  1.00  0.00            
ATOM     30  O9  BCD     1      23.940  19.530   7.610  1.00  0.00            
ATOM     31  C12 BCD     1      24.700  21.820   7.020  1.00  0.00            
ATOM     32  O10 BCD     1      25.780  21.540   6.120  1.00  0.00            
ATOM     33  H11 BCD     1      23.140  17.720   7.990  1.00  0.00            
ATOM     34  H12 BCD     1      25.650  17.560   8.470  1.00  0.00            
ATOM     35  H13 BCD     1      25.630  17.160  10.860  1.00  0.00            
ATOM     36  H14 BCD     1      25.300  19.600  10.600  1.00  0.00            
ATOM     37  H15 BCD     1      27.600  19.350  10.810  1.00  0.00            
ATOM     38  H16 BCD     1      26.650  20.030   7.840  1.00  0.00            
ATOM     39  H17 BCD     1      23.960  21.100   8.850  1.00  0.00            
ATOM     40  H18 BCD     1      23.730  21.710   6.530  1.00  0.00            
ATOM     41  H19 BCD     1      24.790  22.870   7.330  1.00  0.00            
ATOM     42  H20 BCD     1      25.630  20.670   5.740  1.00  0.00            
ATOM     43  C13 BCD     1      19.020  18.950  10.760  1.00  0.00            
ATOM     44  O11 BCD     1      19.160  20.060  11.530  1.00  0.00            
ATOM     45  C14 BCD     1      19.830  17.800  11.320  1.00  0.00            
ATOM     46  O12 BCD     1      19.440  17.540  12.710  1.00  0.00            
ATOM     47  C15 BCD     1      21.340  18.090  11.120  1.00  0.00            
ATOM     48  O13 BCD     1      22.200  17.010  11.490  1.00  0.00            
ATOM     49  C16 BCD     1      21.620  18.530   9.690  1.00  0.00            
ATOM     50  C17 BCD     1      20.630  19.650   9.330  1.00  0.00            
ATOM     51  O14 BCD     1      19.390  19.220   9.470  1.00  0.00            
ATOM     52  C18 BCD     1      20.830  20.220   7.950  1.00  0.00            
ATOM     53  O15 BCD     1      20.820  19.250   6.930  1.00  0.00            
ATOM     54  H21 BCD     1      17.980  18.610  10.800  1.00  0.00            
ATOM     55  H22 BCD     1      19.570  16.950  10.680  1.00  0.00            
ATOM     56  H23 BCD     1      20.050  16.910  13.120  1.00  0.00            
ATOM     57  H24 BCD     1      21.650  18.890  11.800  1.00  0.00            
ATOM     58  H25 BCD     1      23.090  17.370  11.400  1.00  0.00            
ATOM     59  H26 BCD     1      21.470  17.660   9.040  1.00  0.00            
ATOM     60  H27 BCD     1      20.780  20.490  10.000  1.00  0.00            
ATOM     61  H28 BCD     1      20.090  21.020   7.800  1.00  0.00            
ATOM     62  H29 BCD     1      21.800  20.730   7.950  1.00  0.00            
ATOM     63  H30 BCD     1      21.160  19.630   6.120  1.00  0.00            
ATOM     64  C19 BCD     1      16.880  22.730  13.850  1.00  0.00            
ATOM     65  O16 BCD     1      18.020  23.520  14.210  1.00  0.00            
ATOM     66  C20 BCD     1      16.960  21.300  14.430  1.00  0.00            
ATOM     67  O17 BCD     1      16.990  21.230  15.830  1.00  0.00            
ATOM     68  C21 BCD     1      18.080  20.490  13.810  1.00  0.00            
ATOM     69  O18 BCD     1      18.010  19.220  14.280  1.00  0.00            
ATOM     70  C22 BCD     1      17.980  20.560  12.230  1.00  0.00            
ATOM     71  C23 BCD     1      17.810  22.050  11.690  1.00  0.00            
ATOM     72  O19 BCD     1      16.670  22.610  12.410  1.00  0.00            
ATOM     73  C24 BCD     1      17.560  22.130  10.220  1.00  0.00            
ATOM     74  O20 BCD     1      16.410  21.370   9.830  1.00  0.00            
ATOM     75  H31 BCD     1      15.940  23.200  14.170  1.00  0.00            
ATOM     76  H32 BCD     1      16.050  20.830  14.040  1.00  0.00            
ATOM     77  H33 BCD     1      16.850  20.290  15.990  1.00  0.00            
ATOM     78  H34 BCD     1      18.990  21.010  14.140  1.00  0.00            
ATOM     79  H35 BCD     1      18.550  18.620  13.750  1.00  0.00            
ATOM     80  H36 BCD     1      17.130  19.910  11.960  1.00  0.00            
ATOM     81  H37 BCD     1      18.690  22.630  12.020  1.00  0.00            
ATOM     82  H38 BCD     1      17.390  23.200  10.050  1.00  0.00            
ATOM     83  H39 BCD     1      18.450  21.770   9.680  1.00  0.00            
ATOM     84  H40 BCD     1      16.630  20.920   9.000  1.00  0.00            
ATOM     85  C25 BCD     1      18.910  27.560  14.270  1.00  0.00            
ATOM     86  O21 BCD     1      20.090  27.350  13.480  1.00  0.00            
ATOM     87  C26 BCD     1      19.010  26.790  15.580  1.00  0.00            
ATOM     88  O22 BCD     1      20.210  27.120  16.330  1.00  0.00            
ATOM     89  C27 BCD     1      18.980  25.280  15.340  1.00  0.00            
ATOM     90  O23 BCD     1      18.920  24.580  16.600  1.00  0.00            
ATOM     91  C28 BCD     1      17.820  24.900  14.490  1.00  0.00            
ATOM     92  C29 BCD     1      17.670  25.830  13.300  1.00  0.00            
ATOM     93  O24 BCD     1      17.700  27.180  13.700  1.00  0.00            
ATOM     94  C30 BCD     1      16.400  25.620  12.560  1.00  0.00            
ATOM     95  O25 BCD     1      15.250  25.500  13.400  1.00  0.00            
ATOM     96  H41 BCD     1      18.850  28.610  14.600  1.00  0.00            
ATOM     97  H42 BCD     1      18.180  27.040  16.250  1.00  0.00            
ATOM     98  H43 BCD     1      20.140  26.650  17.160  1.00  0.00            
ATOM     99  H44 BCD     1      19.890  25.170  14.740  1.00  0.00            
ATOM    100  H45 BCD     1      19.650  24.900  17.140  1.00  0.00            
ATOM    101  H46 BCD     1      16.920  25.080  15.100  1.00  0.00            
ATOM    102  H47 BCD     1      18.520  25.680  12.630  1.00  0.00            
ATOM    103  H48 BCD     1      16.210  26.510  11.950  1.00  0.00            
ATOM    104  H49 BCD     1      16.590  24.700  11.990  1.00  0.00            
ATOM    105  H50 BCD     1      14.770  24.840  12.900  1.00  0.00            
ATOM    106  C31 BCD     1      23.300  29.560  12.170  1.00  0.00            
ATOM    107  O26 BCD     1      24.200  28.450  11.970  1.00  0.00            
ATOM    108  C32 BCD     1      22.740  29.830  13.580  1.00  0.00            
ATOM    109  O27 BCD     1      23.880  29.960  14.480  1.00  0.00            
ATOM    110  C33 BCD     1      21.830  28.780  14.090  1.00  0.00            
ATOM    111  C34 BCD     1      20.750  28.470  13.030  1.00  0.00            
ATOM    112  C35 BCD     1      21.330  28.340  11.600  1.00  0.00            
ATOM    113  O28 BCD     1      22.120  29.450  11.330  1.00  0.00            
ATOM    114  C36 BCD     1      20.270  28.120  10.520  1.00  0.00            
ATOM    115  O29 BCD     1      19.300  29.180  10.450  1.00  0.00            
ATOM    116  O30 BCD     1      21.290  29.250  15.340  1.00  0.00            
ATOM    117  H51 BCD     1      23.760  30.470  11.780  1.00  0.00            
ATOM    118  H52 BCD     1      22.150  30.750  13.560  1.00  0.00            
ATOM    119  H53 BCD     1      24.610  30.400  14.040  1.00  0.00            
ATOM    120  H54 BCD     1      22.450  27.880  14.220  1.00  0.00            
ATOM    121  H55 BCD     1      20.890  28.460  15.710  1.00  0.00            
ATOM    122  H56 BCD     1      20.050  29.320  12.990  1.00  0.00            
ATOM    123  H57 BCD     1      22.070  27.540  11.490  1.00  0.00            
ATOM    124  H58 BCD     1      20.720  28.070   9.520  1.00  0.00            
ATOM    125  H59 BCD     1      19.840  27.140  10.770  1.00  0.00            
ATOM    126  H60 BCD     1      19.740  30.020  10.280  1.00  0.00            
ATOM    127  C37 BCD     1      27.770  26.880  10.790  1.00  0.00            
ATOM    128  O31 BCD     1      27.170  25.590  10.720  1.00  0.00            
ATOM    129  C38 BCD     1      27.720  27.350  12.240  1.00  0.00            
ATOM    130  O32 BCD     1      28.450  26.560  13.210  1.00  0.00            
ATOM    131  C39 BCD     1      26.300  27.570  12.670  1.00  0.00            
ATOM    132  O33 BCD     1      26.220  28.130  13.960  1.00  0.00            
ATOM    133  C40 BCD     1      25.600  28.500  11.690  1.00  0.00            
ATOM    134  C41 BCD     1      25.800  28.040  10.250  1.00  0.00            
ATOM    135  O34 BCD     1      27.110  27.800   9.890  1.00  0.00            
ATOM    136  C42 BCD     1      25.260  29.090   9.300  1.00  0.00            
ATOM    137  O35 BCD     1      25.100  28.550   7.970  1.00  0.00            
ATOM    138  H61 BCD     1      28.800  26.870  10.420  1.00  0.00            
ATOM    139  H62 BCD     1      28.140  28.360  12.300  1.00  0.00            
ATOM    140  H63 BCD     1      28.250  27.010  14.040  1.00  0.00            
ATOM    141  H64 BCD     1      25.740  26.630  12.550  1.00  0.00            
ATOM    142  H65 BCD     1      25.300  28.190  14.230  1.00  0.00            
ATOM    143  H66 BCD     1      26.000  29.500  11.880  1.00  0.00            
ATOM    144  H67 BCD     1      25.210  27.140  10.030  1.00  0.00            
ATOM    145  H68 BCD     1      24.260  29.390   9.630  1.00  0.00            
ATOM    146  H69 BCD     1      26.010  29.890   9.310  1.00  0.00            
ATOM    147  H70 BCD     1      24.850  29.290   7.400  1.00  0.00            
ATOM    148  C1  AF6     2      21.800  23.610  13.030  1.00  0.00            
ATOM    149  C2  AF6     2      22.740  24.550  12.700  1.00  0.00            
ATOM    150  C3  AF6     2      23.770  24.140  11.810  1.00  0.00            
ATOM    151  C4  AF6     2      23.750  22.860  11.210  1.00  0.00            
ATOM    152  C5  AF6     2      22.850  21.880  11.700  1.00  0.00            
ATOM    153  C6  AF6     2      21.820  22.270  12.590  1.00  0.00            
ATOM    154  H1  AF6     2      21.030  23.910  13.730  1.00  0.00            
ATOM    155  H2  AF6     2      22.640  25.570  13.080  1.00  0.00            
ATOM    156  H3  AF6     2      24.390  24.950  11.440  1.00  0.00            
ATOM    157  H4  AF6     2      24.470  22.590  10.450  1.00  0.00            
ATOM    158  H5  AF6     2      22.910  20.810  11.510  1.00  0.00            
ATOM    159  H6  AF6     2      21.150  21.520  13.000  1.00  0.00            
TER
ENDMDL
MODEL        1
ATOM      1  C1  BCD     1      26.940  24.630   5.900  1.00  0.00            
ATOM      2  O1  BCD     1      25.830  23.820   6.360  1.00  0.00            
ATOM      3  C2  BCD     1      27.690  25.260   7.050  1.00  0.00            
ATOM      4  O2  BCD     1      28.200  24.150   7.800  1.00  0.00            
ATOM      5  C3  BCD     1      26.790  26.180   7.880  1.00  0.00            
ATOM      6  O3  BCD     1      27.530  26.890   8.930  1.00  0.00            
ATOM      7  C4  BCD     1      26.270  27.180   6.820  1.00  0.00            
ATOM      8  C5  BCD     1      25.670  26.590   5.580  1.00  0.00            
ATOM      9  O4  BCD     1      26.510  25.590   4.970  1.00  0.00            
ATOM     10  C6  BCD     1      25.330  27.630   4.540  1.00  0.00            
ATOM     11  O5  BCD     1      26.450  28.400   4.030  1.00  0.00            
ATOM     12  H1  BCD     1      27.660  23.980   5.390  1.00  0.00            
ATOM     13  H2  BCD     1      28.580  25.790   6.660  1.00  0.00            
ATOM     14  H3  BCD     1      28.670  24.500   8.560  1.00  0.00            
ATOM     15  H4  BCD     1      25.940  25.620   8.290  1.00  0.00            
ATOM     16  H5  BCD     1      27.330  27.820   9.030  1.00  0.00            
ATOM     17  H6  BCD     1      27.120  27.850   6.600  1.00  0.00            
ATOM     18  H7  BCD     1      24.790  26.020   5.910  1.00  0.00            
ATOM     19  H8  BCD     1      24.890  27.080   3.700  1.00  0.00            
ATOM     20  H9  BCD     1      24.470  28.130   5.000  1.00  0.00            
ATOM     21  H10 BCD     1      26.050  29.180   3.620  1.00  0.00            
ATOM     22  C7  BCD     1      24.280  20.010   6.070  1.00  0.00            
ATOM     23  O6  BCD     1      23.410  20.340   7.060  1.00  0.00            
ATOM     24  C8  BCD     1      25.730  20.100   6.640  1.00  0.00            
ATOM     25  O7  BCD     1      25.930  19.210   7.740  1.00  0.00            
ATOM     26  C9  BCD     1      26.160  21.530   6.920  1.00  0.00            
ATOM     27  O8  BCD     1      27.530  21.450   7.100  1.00  0.00            
ATOM     28  C10 BCD     1      25.830  22.490   5.850  1.00  0.00            
ATOM     29  C11 BCD     1      24.380  22.210   5.320  1.00  0.00            
ATOM     30  O9  BCD     1      24.230  20.890   4.940  1.00  0.00            
ATOM     31  C12 BCD     1      23.960  23.080   4.200  1.00  0.00            
ATOM     32  O10 BCD     1      24.850  23.070   3.100  1.00  0.00            
ATOM     33  H11 BCD     1      24.080  18.990   5.710  1.00  0.00            
ATOM     34  H12 BCD     1      26.340  19.770   5.780  1.00  0.00            
ATOM     35  H13 BCD     1      26.810  19.410   8.060  1.00  0.00            
ATOM     36  H14 BCD     1      25.750  21.860   7.880  1.00  0.00            
ATOM     37  H15 BCD     1      27.740  22.350   7.350  1.00  0.00            
ATOM     38  H16 BCD     1      26.510  22.380   4.990  1.00  0.00            
ATOM     39  H17 BCD     1      23.670  22.460   6.120  1.00  0.00            
ATOM     40  H18 BCD     1      22.890  22.920   4.010  1.00  0.00            
ATOM     41  H19 BCD     1      23.930  24.090   4.640  1.00  0.00            
ATOM     42  H20 BCD     1      25.190  23.960   2.970  1.00  0.00            
ATOM     43  C13 BCD     1      19.890  19.100   8.670  1.00  0.00            
ATOM     44  O11 BCD     1      19.820  20.330   9.380  1.00  0.00            
ATOM     45  C14 BCD     1      21.090  18.330   9.080  1.00  0.00            
ATOM     46  O12 BCD     1      21.030  17.960  10.430  1.00  0.00            
ATOM     47  C15 BCD     1      22.350  19.140   8.750  1.00  0.00            
ATOM     48  O13 BCD     1      23.560  18.520   9.200  1.00  0.00            
ATOM     49  C16 BCD     1      22.360  19.390   7.230  1.00  0.00            
ATOM     50  C17 BCD     1      21.070  20.020   6.820  1.00  0.00            
ATOM     51  O14 BCD     1      20.050  19.200   7.240  1.00  0.00            
ATOM     52  C18 BCD     1      20.920  20.130   5.300  1.00  0.00            
ATOM     53  O15 BCD     1      21.000  18.780   4.750  1.00  0.00            
ATOM     54  H21 BCD     1      19.010  18.500   8.900  1.00  0.00            
ATOM     55  H22 BCD     1      21.010  17.430   8.460  1.00  0.00            
ATOM     56  H23 BCD     1      20.480  18.680  10.750  1.00  0.00            
ATOM     57  H24 BCD     1      22.140  20.140   9.160  1.00  0.00            
ATOM     58  H25 BCD     1      24.260  19.050   8.810  1.00  0.00            
ATOM     59  H26 BCD     1      22.440  18.480   6.620  1.00  0.00            
ATOM     60  H27 BCD     1      20.970  21.020   7.280  1.00  0.00            
ATOM     61  H28 BCD     1      19.960  20.570   5.010  1.00  0.00            
ATOM     62  H29 BCD     1      21.680  20.810   4.870  1.00  0.00            
ATOM     63  H30 BCD     1      20.960  18.900   3.800  1.00  0.00            
ATOM     64  C19 BCD     1      17.080  22.240  11.610  1.00  0.00            
ATOM     65  O16 BCD     1      18.050  23.300  11.520  1.00  0.00            
ATOM     66  C20 BCD     1      17.710  21.000  12.300  1.00  0.00            
ATOM     67  O17 BCD     1      17.950  21.300  13.750  1.00  0.00            
ATOM     68  C21 BCD     1      18.970  20.680  11.580  1.00  0.00            
ATOM     69  O18 BCD     1      19.600  19.500  12.120  1.00  0.00            
ATOM     70  C22 BCD     1      18.650  20.480  10.110  1.00  0.00            
ATOM     71  C23 BCD     1      17.800  21.610   9.400  1.00  0.00            
ATOM     72  O19 BCD     1      16.710  21.840  10.270  1.00  0.00            
ATOM     73  C24 BCD     1      17.390  21.090   7.990  1.00  0.00            
ATOM     74  O20 BCD     1      16.630  19.840   7.990  1.00  0.00            
ATOM     75  H31 BCD     1      16.170  22.560  12.130  1.00  0.00            
ATOM     76  H32 BCD     1      17.100  20.090  12.260  1.00  0.00            
ATOM     77  H33 BCD     1      18.700  21.900  13.770  1.00  0.00            
ATOM     78  H34 BCD     1      19.620  21.530  11.810  1.00  0.00            
ATOM     79  H35 BCD     1      20.020  19.660  12.960  1.00  0.00            
ATOM     80  H36 BCD     1      18.060  19.570   9.940  1.00  0.00            
ATOM     81  H37 BCD     1      18.480  22.450   9.200  1.00  0.00            
ATOM     82  H38 BCD     1      16.670  21.800   7.560  1.00  0.00            
ATOM     83  H39 BCD     1      18.220  21.190   7.290  1.00  0.00            
ATOM     84  H40 BCD     1      16.070  19.670   8.740  1.00  0.00            
ATOM     85  C25 BCD     1      19.010  26.880  13.470  1.00  0.00            
ATOM     86  O21 BCD     1      20.020  27.330  12.500  1.00  0.00            
ATOM     87  C26 BCD     1      19.530  25.650  14.170  1.00  0.00            
ATOM     88  O22 BCD     1      20.850  25.910  14.710  1.00  0.00            
ATOM     89  C27 BCD     1      19.500  24.480  13.200  1.00  0.00            
ATOM     90  O23 BCD     1      19.790  23.260  13.880  1.00  0.00            
ATOM     91  C28 BCD     1      18.100  24.250  12.590  1.00  0.00            
ATOM     92  C29 BCD     1      17.650  25.590  11.930  1.00  0.00            
ATOM     93  O24 BCD     1      17.690  26.690  12.880  1.00  0.00            
ATOM     94  C30 BCD     1      16.290  25.480  11.290  1.00  0.00            
ATOM     95  O25 BCD     1      15.230  25.240  12.210  1.00  0.00            
ATOM     96  H41 BCD     1      18.920  27.670  14.220  1.00  0.00            
ATOM     97  H42 BCD     1      18.750  25.450  14.920  1.00  0.00            
ATOM     98  H43 BCD     1      20.710  26.080  15.650  1.00  0.00            
ATOM     99  H44 BCD     1      20.250  24.570  12.410  1.00  0.00            
ATOM    100  H45 BCD     1      20.740  23.390  13.930  1.00  0.00            
ATOM    101  H46 BCD     1      17.420  23.960  13.400  1.00  0.00            
ATOM    102  H47 BCD     1      18.380  25.930  11.180  1.00  0.00            
ATOM    103  H48 BCD     1      16.120  26.420  10.760  1.00  0.00            
ATOM    104  H49 BCD     1      16.330  24.700  10.510  1.00  0.00            
ATOM    105  H50 BCD     1      15.350  25.760  13.010  1.00  0.00            
ATOM    106  C31 BCD     1      21.900  30.520  11.110  1.00  0.00            
ATOM    107  O26 BCD     1      22.570  29.590  10.190  1.00  0.00            
ATOM    108  C32 BCD     1      22.220  30.320  12.540  1.00  0.00            
ATOM    109  O27 BCD     1      23.570  30.480  12.810  1.00  0.00            
ATOM    110  C33 BCD     1      21.740  28.960  12.960  1.00  0.00            
ATOM    111  C34 BCD     1      20.320  28.690  12.470  1.00  0.00            
ATOM    112  C35 BCD     1      19.950  29.180  11.110  1.00  0.00            
ATOM    113  O28 BCD     1      20.470  30.490  10.880  1.00  0.00            
ATOM    114  C36 BCD     1      18.440  29.180  10.800  1.00  0.00            
ATOM    115  O29 BCD     1      17.680  29.980  11.810  1.00  0.00            
ATOM    116  O30 BCD     1      21.740  28.740  14.420  1.00  0.00            
ATOM    117  H51 BCD     1      22.220  31.550  10.920  1.00  0.00            
ATOM    118  H52 BCD     1      21.620  31.020  13.140  1.00  0.00            
ATOM    119  H53 BCD     1      23.560  31.130  13.520  1.00  0.00            
ATOM    120  H54 BCD     1      22.450  28.280  12.460  1.00  0.00            
ATOM    121  H55 BCD     1      21.580  27.790  14.470  1.00  0.00            
ATOM    122  H56 BCD     1      19.710  29.180  13.240  1.00  0.00            
ATOM    123  H57 BCD     1      20.360  28.600  10.270  1.00  0.00            
ATOM    124  H58 BCD     1      18.320  29.710   9.850  1.00  0.00            
ATOM    125  H59 BCD     1      18.000  28.180  10.690  1.00  0.00            
ATOM    126  H60 BCD     1      17.100  30.630  11.420  1.00  0.00            
ATOM    127  C37 BCD     1      25.280  29.290   7.250  1.00  0.00            
ATOM    128  O31 BCD     1      25.240  27.890   7.470  1.00  0.00            
ATOM    129  C38 BCD     1      25.840  30.030   8.460  1.00  0.00            
ATOM    130  O32 BCD     1      27.120  29.590   8.870  1.00  0.00            
ATOM    131  C39 BCD     1      24.800  29.920   9.600  1.00  0.00            
ATOM    132  O33 BCD     1      25.090  30.950  10.550  1.00  0.00            
ATOM    133  C40 BCD     1      23.370  30.180   9.120  1.00  0.00            
ATOM    134  C41 BCD     1      22.940  29.490   7.810  1.00  0.00            
ATOM    135  O34 BCD     1      23.980  29.740   6.860  1.00  0.00            
ATOM    136  C42 BCD     1      21.670  30.110   7.230  1.00  0.00            
ATOM    137  O35 BCD     1      21.220  29.390   6.080  1.00  0.00            
ATOM    138  H61 BCD     1      25.920  29.510   6.380  1.00  0.00            
ATOM    139  H62 BCD     1      25.880  31.100   8.210  1.00  0.00            
ATOM    140  H63 BCD     1      27.300  30.230   9.560  1.00  0.00            
ATOM    141  H64 BCD     1      24.930  28.910  10.010  1.00  0.00            
ATOM    142  H65 BCD     1      24.750  30.760  11.430  1.00  0.00            
ATOM    143  H66 BCD     1      23.120  31.250   9.070  1.00  0.00            
ATOM    144  H67 BCD     1      22.810  28.420   7.960  1.00  0.00            
ATOM    145  H68 BCD     1      20.910  30.200   8.020  1.00  0.00            
ATOM    146  H69 BCD     1      21.960  31.140   6.980  1.00  0.00            
ATOM    147  H70 BCD     1      21.910  29.510   5.420  1.00  0.00            
ATOM    148  C1  AF6     2      22.580  23.790   9.050  1.00  0.00            
ATOM    149  C2  AF6     2      21.660  24.700   9.580  1.00  0.00            
ATOM    150  C3  AF6     2      22.030  25.830  10.340  1.00  0.00            
ATOM    151  C4  AF6     2      23.380  26.050  10.620  1.00  0.00            
ATOM    152  C5  AF6     2      24.320  25.070  10.180  1.00  0.00            
ATOM    153  C6  AF6     2      23.930  23.890   9.480  1.00  0.00            
ATOM    154  H1  AF6     2      22.240  22.950   8.460  1.00  0.00            
ATOM    155  H2  AF6     2      20.590  24.590   9.430  1.00  0.00            
ATOM    156  H3  AF6     2      21.400  26.660  10.670  1.00  0.00            
ATOM    157  H4  AF6     2      23.760  26.970  11.050  1.00  0.00            
ATOM    158  H5  AF6     2      25.360  25.320  10.360  1.00  0.00            
ATOM    159  H6  AF6     2      24.670  23.220   9.060  1.00  0.00            
TER
ENDMDL
MODEL        1
ATOM      1  C1  BCD     1      34.710  22.250  24.410  1.00  0.00            
ATOM      2  O1  BCD     1      34.610  21.590  23.150  1.00  0.00            
ATOM      3  C2  BCD     1      34.790  21.270  25.630  1.00  0.00            
ATOM      4  O2  BCD     1      35.800  20.200  25.540  1.00  0.00            
ATOM      5  C3  BCD     1      33.370  20.710  25.750  1.00  0.00            
ATOM      6  O3  BCD     1      33.310  19.750  26.800  1.00  0.00            
ATOM      7  C4  BCD     1      32.350  21.750  26.060  1.00  0.00            
ATOM      8  C5  BCD     1      32.380  22.780  24.940  1.00  0.00            
ATOM      9  O4  BCD     1      33.700  23.240  24.670  1.00  0.00            
ATOM     10  C6  BCD     1      31.520  23.990  25.000  1.00  0.00            
ATOM     11  O5  BCD     1      31.700  24.890  26.110  1.00  0.00            
ATOM     12  H1  BCD     1      35.580  22.900  24.460  1.00  0.00            
ATOM     13  H2  BCD     1      35.040  21.840  26.540  1.00  0.00            
ATOM     14  H3  BCD     1      35.820  20.130  24.590  1.00  0.00            
ATOM     15  H4  BCD     1      33.180  20.240  24.780  1.00  0.00            
ATOM     16  H5  BCD     1      32.720  19.090  26.430  1.00  0.00            
ATOM     17  H6  BCD     1      32.620  22.250  27.000  1.00  0.00            
ATOM     18  H7  BCD     1      32.110  22.230  24.030  1.00  0.00            
ATOM     19  H8  BCD     1      31.660  24.550  24.060  1.00  0.00            
ATOM     20  H9  BCD     1      30.500  23.610  25.100  1.00  0.00            
ATOM     21  H10 BCD     1      30.980  25.520  25.990  1.00  0.00            
ATOM     22  C7  BCD     1      35.830  21.060  19.330  1.00  0.00            
ATOM     23  O6  BCD     1      34.620  20.350  18.960  1.00  0.00            
ATOM     24  C8  BCD     1      36.710  20.380  20.340  1.00  0.00            
ATOM     25  O7  BCD     1      37.110  19.050  19.910  1.00  0.00            
ATOM     26  C9  BCD     1      35.880  20.300  21.630  1.00  0.00            
ATOM     27  O8  BCD     1      36.540  19.540  22.610  1.00  0.00            
ATOM     28  C10 BCD     1      35.570  21.750  22.090  1.00  0.00            
ATOM     29  C11 BCD     1      34.840  22.530  20.950  1.00  0.00            
ATOM     30  O9  BCD     1      35.520  22.410  19.730  1.00  0.00            
ATOM     31  C12 BCD     1      34.590  24.020  21.270  1.00  0.00            
ATOM     32  O10 BCD     1      35.670  24.650  21.990  1.00  0.00            
ATOM     33  H11 BCD     1      36.440  21.170  18.430  1.00  0.00            
ATOM     34  H12 BCD     1      37.670  20.870  20.530  1.00  0.00            
ATOM     35  H13 BCD     1      36.480  18.710  19.270  1.00  0.00            
ATOM     36  H14 BCD     1      34.980  19.710  21.430  1.00  0.00            
ATOM     37  H15 BCD     1      37.200  19.050  22.120  1.00  0.00            
ATOM     38  H16 BCD     1      36.490  22.270  22.380  1.00  0.00            
ATOM     39  H17 BCD     1      33.870  22.080  20.670  1.00  0.00            
ATOM     40  H18 BCD     1      34.470  24.670  20.390  1.00  0.00            
ATOM     41  H19 BCD     1      33.660  23.920  21.850  1.00  0.00            
ATOM     42  H20 BCD     1      35.310  25.480  22.300  1.00  0.00            
ATOM     43  C13 BCD     1      32.620  18.800  15.780  1.00  0.00            
ATOM     44  O11 BCD     1      31.590  18.430  16.700  1.00  0.00            
ATOM     45  C14 BCD     1      33.850  18.030  16.200  1.00  0.00            
ATOM     46  O12 BCD     1      33.600  16.600  16.110  1.00  0.00            
ATOM     47  C15 BCD     1      34.310  18.460  17.580  1.00  0.00            
ATOM     48  O13 BCD     1      35.530  17.830  17.870  1.00  0.00            
ATOM     49  C16 BCD     1      34.500  19.970  17.600  1.00  0.00            
ATOM     50  C17 BCD     1      33.240  20.680  17.170  1.00  0.00            
ATOM     51  O14 BCD     1      32.870  20.230  15.840  1.00  0.00            
ATOM     52  C18 BCD     1      33.280  22.180  17.420  1.00  0.00            
ATOM     53  O15 BCD     1      32.210  22.890  16.920  1.00  0.00            
ATOM     54  H21 BCD     1      32.210  18.530  14.800  1.00  0.00            
ATOM     55  H22 BCD     1      34.710  18.240  15.550  1.00  0.00            
ATOM     56  H23 BCD     1      32.780  16.400  16.560  1.00  0.00            
ATOM     57  H24 BCD     1      33.530  18.200  18.300  1.00  0.00            
ATOM     58  H25 BCD     1      35.450  16.940  18.220  1.00  0.00            
ATOM     59  H26 BCD     1      35.380  20.370  17.060  1.00  0.00            
ATOM     60  H27 BCD     1      32.460  20.300  17.840  1.00  0.00            
ATOM     61  H28 BCD     1      33.410  22.270  18.500  1.00  0.00            
ATOM     62  H29 BCD     1      34.180  22.620  16.980  1.00  0.00            
ATOM     63  H30 BCD     1      32.030  22.640  16.010  1.00  0.00            
ATOM     64  C19 BCD     1      27.890  16.620  16.850  1.00  0.00            
ATOM     65  O16 BCD     1      27.530  17.300  18.090  1.00  0.00            
ATOM     66  C20 BCD     1      29.060  15.700  16.860  1.00  0.00            
ATOM     67  O17 BCD     1      28.870  14.610  17.730  1.00  0.00            
ATOM     68  C21 BCD     1      30.290  16.510  17.360  1.00  0.00            
ATOM     69  O18 BCD     1      31.470  15.700  17.340  1.00  0.00            
ATOM     70  C22 BCD     1      30.480  17.620  16.300  1.00  0.00            
ATOM     71  C23 BCD     1      29.300  18.490  16.210  1.00  0.00            
ATOM     72  O19 BCD     1      28.190  17.660  15.890  1.00  0.00            
ATOM     73  C24 BCD     1      29.470  19.620  15.190  1.00  0.00            
ATOM     74  O20 BCD     1      29.790  19.010  13.840  1.00  0.00            
ATOM     75  H31 BCD     1      27.040  16.080  16.420  1.00  0.00            
ATOM     76  H32 BCD     1      29.240  15.180  15.910  1.00  0.00            
ATOM     77  H33 BCD     1      28.250  14.040  17.280  1.00  0.00            
ATOM     78  H34 BCD     1      30.290  17.080  18.300  1.00  0.00            
ATOM     79  H35 BCD     1      31.240  14.860  17.750  1.00  0.00            
ATOM     80  H36 BCD     1      30.740  17.210  15.320  1.00  0.00            
ATOM     81  H37 BCD     1      29.120  18.990  17.170  1.00  0.00            
ATOM     82  H38 BCD     1      28.600  20.290  15.110  1.00  0.00            
ATOM     83  H39 BCD     1      30.290  20.250  15.540  1.00  0.00            
ATOM     84  H40 BCD     1      29.680  19.760  13.250  1.00  0.00            
ATOM     85  C25 BCD     1      24.470  18.000  20.820  1.00  0.00            
ATOM     86  O21 BCD     1      25.280  18.690  21.730  1.00  0.00            
ATOM     87  C26 BCD     1      24.840  16.530  20.620  1.00  0.00            
ATOM     88  O22 BCD     1      24.800  15.790  21.830  1.00  0.00            
ATOM     89  C27 BCD     1      26.260  16.430  19.950  1.00  0.00            
ATOM     90  O23 BCD     1      26.690  15.040  19.650  1.00  0.00            
ATOM     91  C28 BCD     1      26.120  17.250  18.640  1.00  0.00            
ATOM     92  C29 BCD     1      25.690  18.710  18.880  1.00  0.00            
ATOM     93  O24 BCD     1      24.420  18.630  19.560  1.00  0.00            
ATOM     94  C30 BCD     1      25.450  19.500  17.570  1.00  0.00            
ATOM     95  O25 BCD     1      24.870  20.780  17.850  1.00  0.00            
ATOM     96  H41 BCD     1      23.500  17.960  21.330  1.00  0.00            
ATOM     97  H42 BCD     1      24.110  16.010  19.970  1.00  0.00            
ATOM     98  H43 BCD     1      25.290  14.970  21.710  1.00  0.00            
ATOM     99  H44 BCD     1      27.000  16.820  20.650  1.00  0.00            
ATOM    100  H45 BCD     1      27.610  14.970  19.370  1.00  0.00            
ATOM    101  H46 BCD     1      25.430  16.780  17.930  1.00  0.00            
ATOM    102  H47 BCD     1      26.450  19.190  19.520  1.00  0.00            
ATOM    103  H48 BCD     1      26.420  19.620  17.060  1.00  0.00            
ATOM    104  H49 BCD     1      24.920  18.870  16.850  1.00  0.00            
ATOM    105  H50 BCD     1      23.940  20.630  18.040  1.00  0.00            
ATOM    106  C31 BCD     1      25.570  20.670  25.200  1.00  0.00            
ATOM    107  O26 BCD     1      26.980  20.480  25.130  1.00  0.00            
ATOM    108  C32 BCD     1      24.900  19.330  25.280  1.00  0.00            
ATOM    109  O27 BCD     1      25.310  18.610  26.490  1.00  0.00            
ATOM    110  C33 BCD     1      25.050  18.550  24.030  1.00  0.00            
ATOM    111  C34 BCD     1      24.620  19.400  22.830  1.00  0.00            
ATOM    112  C35 BCD     1      25.250  20.810  22.920  1.00  0.00            
ATOM    113  O28 BCD     1      24.990  21.450  24.180  1.00  0.00            
ATOM    114  C36 BCD     1      24.750  21.670  21.860  1.00  0.00            
ATOM    115  O29 BCD     1      25.710  22.760  21.720  1.00  0.00            
ATOM    116  O30 BCD     1      24.250  17.340  24.030  1.00  0.00            
ATOM    117  H51 BCD     1      25.410  21.140  26.180  1.00  0.00            
ATOM    118  H52 BCD     1      23.830  19.480  25.510  1.00  0.00            
ATOM    119  H53 BCD     1      26.220  18.310  26.420  1.00  0.00            
ATOM    120  H54 BCD     1      26.090  18.270  23.820  1.00  0.00            
ATOM    121  H55 BCD     1      24.570  16.760  23.340  1.00  0.00            
ATOM    122  H56 BCD     1      23.530  19.350  22.710  1.00  0.00            
ATOM    123  H57 BCD     1      26.300  20.690  22.640  1.00  0.00            
ATOM    124  H58 BCD     1      24.510  21.210  20.900  1.00  0.00            
ATOM    125  H59 BCD     1      23.770  22.050  22.200  1.00  0.00            
ATOM    126  H60 BCD     1      25.500  23.350  20.990  1.00  0.00            
ATOM    127  C37 BCD     1      30.340  21.040  27.390  1.00  0.00            
ATOM    128  O31 BCD     1      31.000  21.150  26.170  1.00  0.00            
ATOM    129  C38 BCD     1      29.710  19.670  27.540  1.00  0.00            
ATOM    130  O32 BCD     1      30.660  18.580  27.760  1.00  0.00            
ATOM    131  C39 BCD     1      28.770  19.470  26.350  1.00  0.00            
ATOM    132  O33 BCD     1      28.110  18.200  26.480  1.00  0.00            
ATOM    133  C40 BCD     1      27.710  20.600  26.340  1.00  0.00            
ATOM    134  C41 BCD     1      28.330  22.020  26.410  1.00  0.00            
ATOM    135  O34 BCD     1      29.320  22.050  27.470  1.00  0.00            
ATOM    136  C42 BCD     1      27.300  23.120  26.720  1.00  0.00            
ATOM    137  O35 BCD     1      26.670  22.860  27.980  1.00  0.00            
ATOM    138  H61 BCD     1      31.040  21.230  28.210  1.00  0.00            
ATOM    139  H62 BCD     1      29.040  19.620  28.410  1.00  0.00            
ATOM    140  H63 BCD     1      30.120  17.870  28.120  1.00  0.00            
ATOM    141  H64 BCD     1      29.470  19.530  25.510  1.00  0.00            
ATOM    142  H65 BCD     1      28.450  17.610  25.800  1.00  0.00            
ATOM    143  H66 BCD     1      27.040  20.480  27.200  1.00  0.00            
ATOM    144  H67 BCD     1      28.810  22.130  25.430  1.00  0.00            
ATOM    145  H68 BCD     1      27.780  24.090  26.910  1.00  0.00            
ATOM    146  H69 BCD     1      26.560  23.230  25.910  1.00  0.00            
ATOM    147  H70 BCD     1      27.430  22.780  28.570  1.00  0.00            
ATOM    148  C1  AF6     2      31.780  19.710  20.800  1.00  0.00            
ATOM    149  C2  AF6     2      30.480  19.890  20.240  1.00  0.00            
ATOM    150  C3  AF6     2      29.320  19.700  20.960  1.00  0.00            
ATOM    151  C4  AF6     2      29.400  19.090  22.210  1.00  0.00            
ATOM    152  C5  AF6     2      30.600  18.830  22.800  1.00  0.00            
ATOM    153  C6  AF6     2      31.780  19.100  22.060  1.00  0.00            
ATOM    154  H1  AF6     2      32.720  19.940  20.300  1.00  0.00            
ATOM    155  H2  AF6     2      30.360  20.350  19.260  1.00  0.00            
ATOM    156  H3  AF6     2      28.330  19.800  20.520  1.00  0.00            
ATOM    157  H4  AF6     2      28.470  18.910  22.750  1.00  0.00            
ATOM    158  H5  AF6     2      30.630  18.340  23.770  1.00  0.00            
ATOM    159  H6  AF6     2      32.710  18.840  22.560  1.00  0.00            
TER
ENDMDL
MODEL        1
ATOM      1  C1  BCD     1      31.330  25.580  23.940  1.00  0.00            
ATOM      2  O1  BCD     1      32.740  25.590  23.930  1.00  0.00            
ATOM      3  C2  BCD     1      30.900  24.130  24.200  1.00  0.00            
ATOM      4  O2  BCD     1      31.460  23.710  25.460  1.00  0.00            
ATOM      5  C3  BCD     1      31.250  23.170  23.130  1.00  0.00            
ATOM      6  O3  BCD     1      30.690  21.870  23.550  1.00  0.00            
ATOM      7  C4  BCD     1      30.830  23.730  21.780  1.00  0.00            
ATOM      8  C5  BCD     1      31.300  25.160  21.550  1.00  0.00            
ATOM      9  O4  BCD     1      30.910  25.960  22.630  1.00  0.00            
ATOM     10  C6  BCD     1      30.740  25.800  20.270  1.00  0.00            
ATOM     11  O5  BCD     1      29.350  25.400  20.070  1.00  0.00            
ATOM     12  H1  BCD     1      30.920  26.270  24.690  1.00  0.00            
ATOM     13  H2  BCD     1      29.810  24.210  24.270  1.00  0.00            
ATOM     14  H3  BCD     1      30.970  22.940  25.760  1.00  0.00            
ATOM     15  H4  BCD     1      32.350  23.130  23.090  1.00  0.00            
ATOM     16  H5  BCD     1      31.150  21.190  23.040  1.00  0.00            
ATOM     17  H6  BCD     1      29.730  23.760  21.790  1.00  0.00            
ATOM     18  H7  BCD     1      32.390  25.190  21.440  1.00  0.00            
ATOM     19  H8  BCD     1      30.840  26.900  20.320  1.00  0.00            
ATOM     20  H9  BCD     1      31.390  25.380  19.500  1.00  0.00            
ATOM     21  H10 BCD     1      29.240  25.600  19.130  1.00  0.00            
ATOM     22  C7  BCD     1      36.140  27.650  25.380  1.00  0.00            
ATOM     23  O6  BCD     1      36.890  26.950  24.370  1.00  0.00            
ATOM     24  C8  BCD     1      35.500  26.580  26.320  1.00  0.00            
ATOM     25  O7  BCD     1      36.530  25.760  26.930  1.00  0.00            
ATOM     26  C9  BCD     1      34.530  25.720  25.500  1.00  0.00            
ATOM     27  O8  BCD     1      33.830  24.880  26.430  1.00  0.00            
ATOM     28  C10 BCD     1      33.470  26.520  24.700  1.00  0.00            
ATOM     29  C11 BCD     1      34.290  27.520  23.840  1.00  0.00            
ATOM     30  O9  BCD     1      34.980  28.340  24.730  1.00  0.00            
ATOM     31  C12 BCD     1      33.340  28.510  23.130  1.00  0.00            
ATOM     32  O10 BCD     1      34.050  29.270  22.120  1.00  0.00            
ATOM     33  H11 BCD     1      36.710  28.430  25.900  1.00  0.00            
ATOM     34  H12 BCD     1      34.990  27.210  27.070  1.00  0.00            
ATOM     35  H13 BCD     1      36.140  24.990  27.360  1.00  0.00            
ATOM     36  H14 BCD     1      35.060  25.060  24.800  1.00  0.00            
ATOM     37  H15 BCD     1      33.360  24.180  25.970  1.00  0.00            
ATOM     38  H16 BCD     1      32.880  27.000  25.490  1.00  0.00            
ATOM     39  H17 BCD     1      34.920  27.090  23.060  1.00  0.00            
ATOM     40  H18 BCD     1      32.600  27.910  22.580  1.00  0.00            
ATOM     41  H19 BCD     1      32.830  29.160  23.860  1.00  0.00            
ATOM     42  H20 BCD     1      34.790  29.740  22.500  1.00  0.00            
ATOM     43  C13 BCD     1      40.950  26.540  23.310  1.00  0.00            
ATOM     44  O11 BCD     1      40.510  26.030  22.040  1.00  0.00            
ATOM     45  C14 BCD     1      40.470  25.520  24.380  1.00  0.00            
ATOM     46  O12 BCD     1      41.090  24.240  24.140  1.00  0.00            
ATOM     47  C15 BCD     1      38.920  25.500  24.300  1.00  0.00            
ATOM     48  O13 BCD     1      38.480  24.640  25.400  1.00  0.00            
ATOM     49  C16 BCD     1      38.320  26.990  24.430  1.00  0.00            
ATOM     50  C17 BCD     1      38.950  27.880  23.390  1.00  0.00            
ATOM     51  O14 BCD     1      40.330  27.850  23.520  1.00  0.00            
ATOM     52  C18 BCD     1      38.430  29.240  23.540  1.00  0.00            
ATOM     53  O15 BCD     1      38.640  29.880  24.790  1.00  0.00            
ATOM     54  H21 BCD     1      42.030  26.600  23.460  1.00  0.00            
ATOM     55  H22 BCD     1      40.740  25.970  25.340  1.00  0.00            
ATOM     56  H23 BCD     1      40.920  23.750  24.940  1.00  0.00            
ATOM     57  H24 BCD     1      38.580  25.110  23.340  1.00  0.00            
ATOM     58  H25 BCD     1      37.740  25.100  25.810  1.00  0.00            
ATOM     59  H26 BCD     1      38.670  27.300  25.420  1.00  0.00            
ATOM     60  H27 BCD     1      38.660  27.450  22.420  1.00  0.00            
ATOM     61  H28 BCD     1      38.840  29.880  22.750  1.00  0.00            
ATOM     62  H29 BCD     1      37.350  29.280  23.340  1.00  0.00            
ATOM     63  H30 BCD     1      38.860  30.790  24.580  1.00  0.00            
ATOM     64  C19 BCD     1      41.960  24.960  18.300  1.00  0.00            
ATOM     65  O16 BCD     1      40.760  24.160  17.960  1.00  0.00            
ATOM     66  C20 BCD     1      42.700  24.390  19.520  1.00  0.00            
ATOM     67  O17 BCD     1      42.920  22.990  19.210  1.00  0.00            
ATOM     68  C21 BCD     1      41.790  24.490  20.780  1.00  0.00            
ATOM     69  O18 BCD     1      42.430  23.920  21.910  1.00  0.00            
ATOM     70  C22 BCD     1      41.460  25.920  21.020  1.00  0.00            
ATOM     71  C23 BCD     1      40.940  26.630  19.770  1.00  0.00            
ATOM     72  O19 BCD     1      41.670  26.270  18.590  1.00  0.00            
ATOM     73  C24 BCD     1      40.910  28.200  19.780  1.00  0.00            
ATOM     74  O20 BCD     1      42.250  28.720  19.960  1.00  0.00            
ATOM     75  H31 BCD     1      42.630  24.980  17.440  1.00  0.00            
ATOM     76  H32 BCD     1      43.620  24.990  19.580  1.00  0.00            
ATOM     77  H33 BCD     1      43.270  22.620  20.020  1.00  0.00            
ATOM     78  H34 BCD     1      40.890  23.900  20.590  1.00  0.00            
ATOM     79  H35 BCD     1      41.760  23.950  22.600  1.00  0.00            
ATOM     80  H36 BCD     1      42.370  26.450  21.310  1.00  0.00            
ATOM     81  H37 BCD     1      39.920  26.230  19.640  1.00  0.00            
ATOM     82  H38 BCD     1      40.520  28.620  18.840  1.00  0.00            
ATOM     83  H39 BCD     1      40.250  28.520  20.590  1.00  0.00            
ATOM     84  H40 BCD     1      42.120  29.660  20.120  1.00  0.00            
ATOM     85  C25 BCD     1      38.480  22.500  15.020  1.00  0.00            
ATOM     86  O21 BCD     1      37.430  22.290  15.990  1.00  0.00            
ATOM     87  C26 BCD     1      39.790  21.760  15.430  1.00  0.00            
ATOM     88  O22 BCD     1      39.430  20.370  15.410  1.00  0.00            
ATOM     89  C27 BCD     1      40.410  22.190  16.710  1.00  0.00            
ATOM     90  O23 BCD     1      41.720  21.700  17.060  1.00  0.00            
ATOM     91  C28 BCD     1      40.530  23.710  16.670  1.00  0.00            
ATOM     92  C29 BCD     1      39.270  24.460  16.170  1.00  0.00            
ATOM     93  O24 BCD     1      38.790  23.970  14.900  1.00  0.00            
ATOM     94  C30 BCD     1      39.510  25.930  16.160  1.00  0.00            
ATOM     95  O25 BCD     1      40.710  26.280  15.410  1.00  0.00            
ATOM     96  H41 BCD     1      38.120  22.200  14.030  1.00  0.00            
ATOM     97  H42 BCD     1      40.580  21.840  14.670  1.00  0.00            
ATOM     98  H43 BCD     1      38.720  20.090  15.990  1.00  0.00            
ATOM     99  H44 BCD     1      39.750  21.930  17.550  1.00  0.00            
ATOM    100  H45 BCD     1      42.220  22.370  17.530  1.00  0.00            
ATOM    101  H46 BCD     1      41.260  24.050  15.930  1.00  0.00            
ATOM    102  H47 BCD     1      38.430  24.310  16.860  1.00  0.00            
ATOM    103  H48 BCD     1      38.640  26.440  15.720  1.00  0.00            
ATOM    104  H49 BCD     1      39.570  26.160  17.230  1.00  0.00            
ATOM    105  H50 BCD     1      41.120  27.130  15.620  1.00  0.00            
ATOM    106  C31 BCD     1      33.550  20.760  16.040  1.00  0.00            
ATOM    107  O26 BCD     1      33.330  21.360  17.340  1.00  0.00            
ATOM    108  C32 BCD     1      34.680  19.680  16.100  1.00  0.00            
ATOM    109  O27 BCD     1      34.240  18.670  17.030  1.00  0.00            
ATOM    110  C33 BCD     1      35.980  20.330  16.590  1.00  0.00            
ATOM    111  C34 BCD     1      36.330  21.480  15.600  1.00  0.00            
ATOM    112  C35 BCD     1      35.130  22.460  15.340  1.00  0.00            
ATOM    113  O28 BCD     1      33.910  21.680  15.090  1.00  0.00            
ATOM    114  C36 BCD     1      35.280  23.430  14.170  1.00  0.00            
ATOM    115  O29 BCD     1      34.660  24.640  14.560  1.00  0.00            
ATOM    116  O30 BCD     1      37.060  19.350  16.560  1.00  0.00            
ATOM    117  H51 BCD     1      32.710  20.220  15.580  1.00  0.00            
ATOM    118  H52 BCD     1      34.810  19.290  15.080  1.00  0.00            
ATOM    119  H53 BCD     1      34.720  17.860  16.800  1.00  0.00            
ATOM    120  H54 BCD     1      35.860  20.670  17.630  1.00  0.00            
ATOM    121  H55 BCD     1      36.990  18.980  17.440  1.00  0.00            
ATOM    122  H56 BCD     1      36.560  20.890  14.700  1.00  0.00            
ATOM    123  H57 BCD     1      35.010  22.990  16.300  1.00  0.00            
ATOM    124  H58 BCD     1      36.350  23.600  13.980  1.00  0.00            
ATOM    125  H59 BCD     1      34.860  23.080  13.220  1.00  0.00            
ATOM    126  H60 BCD     1      35.370  25.280  14.580  1.00  0.00            
ATOM    127  C37 BCD     1      30.660  21.680  20.450  1.00  0.00            
ATOM    128  O31 BCD     1      31.380  22.860  20.790  1.00  0.00            
ATOM    129  C38 BCD     1      31.600  20.470  20.590  1.00  0.00            
ATOM    130  O32 BCD     1      31.940  20.240  21.920  1.00  0.00            
ATOM    131  C39 BCD     1      32.730  20.690  19.610  1.00  0.00            
ATOM    132  O33 BCD     1      33.700  19.600  19.510  1.00  0.00            
ATOM    133  C40 BCD     1      32.230  20.960  18.130  1.00  0.00            
ATOM    134  C41 BCD     1      31.200  22.090  18.070  1.00  0.00            
ATOM    135  O34 BCD     1      30.260  21.810  19.100  1.00  0.00            
ATOM    136  C42 BCD     1      30.490  22.250  16.770  1.00  0.00            
ATOM    137  O35 BCD     1      29.970  20.960  16.310  1.00  0.00            
ATOM    138  H61 BCD     1      29.720  21.500  20.990  1.00  0.00            
ATOM    139  H62 BCD     1      31.050  19.580  20.230  1.00  0.00            
ATOM    140  H63 BCD     1      32.800  19.840  22.030  1.00  0.00            
ATOM    141  H64 BCD     1      33.250  21.620  19.870  1.00  0.00            
ATOM    142  H65 BCD     1      33.930  19.420  18.600  1.00  0.00            
ATOM    143  H66 BCD     1      31.880  20.000  17.710  1.00  0.00            
ATOM    144  H67 BCD     1      31.650  23.040  18.360  1.00  0.00            
ATOM    145  H68 BCD     1      29.620  22.890  16.910  1.00  0.00            
ATOM    146  H69 BCD     1      31.150  22.860  16.140  1.00  0.00            
ATOM    147  H70 BCD     1      29.170  20.850  16.830  1.00  0.00            
ATOM    148  C1  AF6     2      37.290  23.310  21.500  1.00  0.00            
ATOM    149  C2  AF6     2      35.930  23.330  21.880  1.00  0.00            
ATOM    150  C3  AF6     2      34.940  23.390  20.880  1.00  0.00            
ATOM    151  C4  AF6     2      35.290  23.360  19.530  1.00  0.00            
ATOM    152  C5  AF6     2      36.670  23.300  19.220  1.00  0.00            
ATOM    153  C6  AF6     2      37.680  23.290  20.170  1.00  0.00            
ATOM    154  H1  AF6     2      38.040  23.370  22.290  1.00  0.00            
ATOM    155  H2  AF6     2      35.680  23.290  22.930  1.00  0.00            
ATOM    156  H3  AF6     2      33.930  23.570  21.230  1.00  0.00            
ATOM    157  H4  AF6     2      34.500  23.460  18.790  1.00  0.00            
ATOM    158  H5  AF6     2      36.990  23.290  18.180  1.00  0.00            
ATOM    159  H6  AF6     2      38.740  23.490  20.000  1.00  0.00            
TER
ENDMDL
MODEL        1
ATOM      1  C1  BCD     1      31.290  14.240  25.550  1.00  0.00            
ATOM      2  O1  BCD     1      31.620  13.800  24.200  1.00  0.00            
ATOM      3  C2  BCD     1      30.290  15.340  25.530  1.00  0.00            
ATOM      4  O2  BCD     1      29.130  14.900  24.920  1.00  0.00            
ATOM      5  C3  BCD     1      30.860  16.600  24.810  1.00  0.00            
ATOM      6  O3  BCD     1      29.870  17.650  24.830  1.00  0.00            
ATOM      7  C4  BCD     1      32.180  17.040  25.420  1.00  0.00            
ATOM      8  C5  BCD     1      33.120  15.850  25.650  1.00  0.00            
ATOM      9  O4  BCD     1      32.400  14.800  26.190  1.00  0.00            
ATOM     10  C6  BCD     1      34.430  15.990  26.410  1.00  0.00            
ATOM     11  O5  BCD     1      34.300  16.360  27.740  1.00  0.00            
ATOM     12  H1  BCD     1      30.870  13.420  26.140  1.00  0.00            
ATOM     13  H2  BCD     1      30.080  15.680  26.560  1.00  0.00            
ATOM     14  H3  BCD     1      29.350  14.390  24.130  1.00  0.00            
ATOM     15  H4  BCD     1      31.100  16.220  23.810  1.00  0.00            
ATOM     16  H5  BCD     1      29.130  17.450  24.250  1.00  0.00            
ATOM     17  H6  BCD     1      31.880  17.610  26.310  1.00  0.00            
ATOM     18  H7  BCD     1      33.310  15.500  24.630  1.00  0.00            
ATOM     19  H8  BCD     1      34.850  14.970  26.390  1.00  0.00            
ATOM     20  H9  BCD     1      35.140  16.680  25.930  1.00  0.00            
ATOM     21  H10 BCD     1      33.850  15.630  28.170  1.00  0.00            
ATOM     22  C7  BCD     1      31.230  10.350  21.990  1.00  0.00            
ATOM     23  O6  BCD     1      32.310  10.710  21.200  1.00  0.00            
ATOM     24  C8  BCD     1      30.220  11.420  21.790  1.00  0.00            
ATOM     25  O7  BCD     1      29.690  11.590  20.450  1.00  0.00            
ATOM     26  C9  BCD     1      30.710  12.730  22.330  1.00  0.00            
ATOM     27  O8  BCD     1      29.710  13.700  22.190  1.00  0.00            
ATOM     28  C10 BCD     1      31.140  12.570  23.730  1.00  0.00            
ATOM     29  C11 BCD     1      32.080  11.390  24.060  1.00  0.00            
ATOM     30  O9  BCD     1      31.540  10.210  23.360  1.00  0.00            
ATOM     31  C12 BCD     1      32.020  11.090  25.530  1.00  0.00            
ATOM     32  O10 BCD     1      32.700   9.820  25.820  1.00  0.00            
ATOM     33  H11 BCD     1      30.820   9.420  21.580  1.00  0.00            
ATOM     34  H12 BCD     1      29.330  11.100  22.350  1.00  0.00            
ATOM     35  H13 BCD     1      29.810  10.760  19.970  1.00  0.00            
ATOM     36  H14 BCD     1      31.570  13.070  21.740  1.00  0.00            
ATOM     37  H15 BCD     1      29.490  13.660  21.250  1.00  0.00            
ATOM     38  H16 BCD     1      30.300  12.340  24.400  1.00  0.00            
ATOM     39  H17 BCD     1      33.090  11.690  23.750  1.00  0.00            
ATOM     40  H18 BCD     1      32.550  11.930  26.010  1.00  0.00            
ATOM     41  H19 BCD     1      30.960  11.110  25.790  1.00  0.00            
ATOM     42  H20 BCD     1      32.250   9.150  25.300  1.00  0.00            
ATOM     43  C13 BCD     1      33.940   9.570  17.650  1.00  0.00            
ATOM     44  O11 BCD     1      33.900  10.910  17.120  1.00  0.00            
ATOM     45  C14 BCD     1      32.490   9.040  17.850  1.00  0.00            
ATOM     46  O12 BCD     1      31.720   9.030  16.560  1.00  0.00            
ATOM     47  C15 BCD     1      31.840   9.860  18.920  1.00  0.00            
ATOM     48  O13 BCD     1      30.440   9.400  19.160  1.00  0.00            
ATOM     49  C16 BCD     1      32.720   9.770  20.230  1.00  0.00            
ATOM     50  C17 BCD     1      34.170  10.110  20.000  1.00  0.00            
ATOM     51  O14 BCD     1      34.650   9.320  18.820  1.00  0.00            
ATOM     52  C18 BCD     1      35.040   9.890  21.220  1.00  0.00            
ATOM     53  O15 BCD     1      35.480   8.600  21.230  1.00  0.00            
ATOM     54  H21 BCD     1      34.440   9.010  16.850  1.00  0.00            
ATOM     55  H22 BCD     1      32.650   8.030  18.230  1.00  0.00            
ATOM     56  H23 BCD     1      31.040   8.370  16.740  1.00  0.00            
ATOM     57  H24 BCD     1      31.850  10.920  18.620  1.00  0.00            
ATOM     58  H25 BCD     1      30.470   8.450  19.060  1.00  0.00            
ATOM     59  H26 BCD     1      32.620   8.790  20.720  1.00  0.00            
ATOM     60  H27 BCD     1      34.270  11.180  19.780  1.00  0.00            
ATOM     61  H28 BCD     1      35.830  10.650  21.230  1.00  0.00            
ATOM     62  H29 BCD     1      34.340  10.060  22.050  1.00  0.00            
ATOM     63  H30 BCD     1      36.130   8.440  20.540  1.00  0.00            
ATOM     64  C19 BCD     1      35.690  13.100  14.260  1.00  0.00            
ATOM     65  O16 BCD     1      35.180  14.290  14.870  1.00  0.00            
ATOM     66  C20 BCD     1      34.560  12.220  13.740  1.00  0.00            
ATOM     67  O17 BCD     1      33.870  13.100  12.810  1.00  0.00            
ATOM     68  C21 BCD     1      33.710  11.750  14.990  1.00  0.00            
ATOM     69  O18 BCD     1      32.710  10.750  14.570  1.00  0.00            
ATOM     70  C22 BCD     1      34.690  11.110  15.950  1.00  0.00            
ATOM     71  C23 BCD     1      35.910  11.890  16.280  1.00  0.00            
ATOM     72  O19 BCD     1      36.550  12.360  15.110  1.00  0.00            
ATOM     73  C24 BCD     1      36.900  11.090  17.090  1.00  0.00            
ATOM     74  O20 BCD     1      37.410   9.930  16.390  1.00  0.00            
ATOM     75  H31 BCD     1      36.250  13.370  13.350  1.00  0.00            
ATOM     76  H32 BCD     1      34.900  11.280  13.290  1.00  0.00            
ATOM     77  H33 BCD     1      33.020  12.690  12.670  1.00  0.00            
ATOM     78  H34 BCD     1      33.320  12.670  15.460  1.00  0.00            
ATOM     79  H35 BCD     1      32.450  10.170  15.290  1.00  0.00            
ATOM     80  H36 BCD     1      34.910  10.150  15.460  1.00  0.00            
ATOM     81  H37 BCD     1      35.670  12.820  16.810  1.00  0.00            
ATOM     82  H38 BCD     1      37.810  11.620  17.420  1.00  0.00            
ATOM     83  H39 BCD     1      36.430  10.840  18.050  1.00  0.00            
ATOM     84  H40 BCD     1      38.220  10.190  15.950  1.00  0.00            
ATOM     85  C25 BCD     1      35.900  18.360  15.130  1.00  0.00            
ATOM     86  O21 BCD     1      35.330  18.290  16.440  1.00  0.00            
ATOM     87  C26 BCD     1      34.860  17.960  14.120  1.00  0.00            
ATOM     88  O22 BCD     1      33.610  18.750  14.290  1.00  0.00            
ATOM     89  C27 BCD     1      34.500  16.430  14.200  1.00  0.00            
ATOM     90  O23 BCD     1      33.580  15.890  13.270  1.00  0.00            
ATOM     91  C28 BCD     1      35.700  15.560  14.320  1.00  0.00            
ATOM     92  C29 BCD     1      36.720  16.130  15.210  1.00  0.00            
ATOM     93  O24 BCD     1      37.100  17.520  15.090  1.00  0.00            
ATOM     94  C30 BCD     1      38.030  15.350  15.240  1.00  0.00            
ATOM     95  O25 BCD     1      38.660  15.380  13.950  1.00  0.00            
ATOM     96  H41 BCD     1      36.180  19.410  15.020  1.00  0.00            
ATOM     97  H42 BCD     1      35.350  18.170  13.170  1.00  0.00            
ATOM     98  H43 BCD     1      32.900  18.350  13.790  1.00  0.00            
ATOM     99  H44 BCD     1      34.010  16.390  15.190  1.00  0.00            
ATOM    100  H45 BCD     1      33.820  14.970  13.410  1.00  0.00            
ATOM    101  H46 BCD     1      36.200  15.420  13.350  1.00  0.00            
ATOM    102  H47 BCD     1      36.270  15.930  16.190  1.00  0.00            
ATOM    103  H48 BCD     1      38.770  15.780  15.930  1.00  0.00            
ATOM    104  H49 BCD     1      37.840  14.340  15.620  1.00  0.00            
ATOM    105  H50 BCD     1      38.910  14.470  13.810  1.00  0.00            
ATOM    106  C31 BCD     1      34.750  20.440  19.940  1.00  0.00            
ATOM    107  O26 BCD     1      34.270  19.340  20.660  1.00  0.00            
ATOM    108  C32 BCD     1      33.780  20.720  18.810  1.00  0.00            
ATOM    109  O27 BCD     1      32.490  20.980  19.360  1.00  0.00            
ATOM    110  C33 BCD     1      33.860  19.670  17.790  1.00  0.00            
ATOM    111  C34 BCD     1      35.300  19.460  17.310  1.00  0.00            
ATOM    112  C35 BCD     1      36.290  19.250  18.460  1.00  0.00            
ATOM    113  O28 BCD     1      36.110  20.370  19.390  1.00  0.00            
ATOM    114  C36 BCD     1      37.740  19.040  18.080  1.00  0.00            
ATOM    115  O29 BCD     1      38.490  18.630  19.220  1.00  0.00            
ATOM    116  O30 BCD     1      33.090  20.070  16.610  1.00  0.00            
ATOM    117  H51 BCD     1      34.760  21.330  20.580  1.00  0.00            
ATOM    118  H52 BCD     1      34.100  21.690  18.410  1.00  0.00            
ATOM    119  H53 BCD     1      31.930  20.950  18.580  1.00  0.00            
ATOM    120  H54 BCD     1      33.560  18.690  18.170  1.00  0.00            
ATOM    121  H55 BCD     1      33.310  19.400  15.950  1.00  0.00            
ATOM    122  H56 BCD     1      35.760  20.320  16.800  1.00  0.00            
ATOM    123  H57 BCD     1      35.940  18.370  19.020  1.00  0.00            
ATOM    124  H58 BCD     1      37.760  18.220  17.350  1.00  0.00            
ATOM    125  H59 BCD     1      38.160  19.930  17.590  1.00  0.00            
ATOM    126  H60 BCD     1      38.770  19.510  19.480  1.00  0.00            
ATOM    127  C37 BCD     1      33.880  18.770  24.740  1.00  0.00            
ATOM    128  O31 BCD     1      32.740  17.950  24.470  1.00  0.00            
ATOM    129  C38 BCD     1      33.620  20.200  24.230  1.00  0.00            
ATOM    130  O32 BCD     1      32.450  20.700  24.900  1.00  0.00            
ATOM    131  C39 BCD     1      33.280  20.110  22.740  1.00  0.00            
ATOM    132  O33 BCD     1      32.860  21.330  22.140  1.00  0.00            
ATOM    133  C40 BCD     1      34.450  19.480  22.050  1.00  0.00            
ATOM    134  C41 BCD     1      34.830  18.070  22.590  1.00  0.00            
ATOM    135  O34 BCD     1      35.020  18.310  24.050  1.00  0.00            
ATOM    136  C42 BCD     1      36.170  17.520  22.000  1.00  0.00            
ATOM    137  O35 BCD     1      36.410  16.440  22.730  1.00  0.00            
ATOM    138  H61 BCD     1      34.030  18.830  25.820  1.00  0.00            
ATOM    139  H62 BCD     1      34.490  20.810  24.500  1.00  0.00            
ATOM    140  H63 BCD     1      32.000  20.140  25.530  1.00  0.00            
ATOM    141  H64 BCD     1      32.420  19.450  22.580  1.00  0.00            
ATOM    142  H65 BCD     1      32.480  21.120  21.280  1.00  0.00            
ATOM    143  H66 BCD     1      35.350  20.110  22.160  1.00  0.00            
ATOM    144  H67 BCD     1      34.000  17.390  22.360  1.00  0.00            
ATOM    145  H68 BCD     1      36.050  17.240  20.950  1.00  0.00            
ATOM    146  H69 BCD     1      36.960  18.260  22.190  1.00  0.00            
ATOM    147  H70 BCD     1      36.470  16.620  23.680  1.00  0.00            
ATOM    148  C1  AF6     2      32.100  14.460  18.160  1.00  0.00            
ATOM    149  C2  AF6     2      32.550  14.390  19.490  1.00  0.00            
ATOM    150  C3  AF6     2      32.400  15.430  20.380  1.00  0.00            
ATOM    151  C4  AF6     2      31.700  16.590  19.910  1.00  0.00            
ATOM    152  C5  AF6     2      31.200  16.690  18.570  1.00  0.00            
ATOM    153  C6  AF6     2      31.380  15.600  17.760  1.00  0.00            
ATOM    154  H1  AF6     2      32.370  13.700  17.440  1.00  0.00            
ATOM    155  H2  AF6     2      33.110  13.490  19.740  1.00  0.00            
ATOM    156  H3  AF6     2      32.750  15.330  21.410  1.00  0.00            
ATOM    157  H4  AF6     2      31.500  17.410  20.590  1.00  0.00            
ATOM    158  H5  AF6     2      30.580  17.530  18.260  1.00  0.00            
ATOM    159  H6  AF6     2      31.060  15.560  16.720  1.00  0.00            
TER
ENDMDL
MODEL        1
ATOM      1  C1  BCD     1      48.820  16.970  11.840  1.00  0.00            
ATOM      2  O1  BCD     1      47.700  17.010  12.590  1.00  0.00            
ATOM      3  C2  BCD     1      49.310  18.380  11.640  1.00  0.00            
ATOM      4  O2  BCD     1      49.620  18.820  12.950  1.00  0.00            
ATOM      5  C3  BCD     1      48.230  19.160  10.850  1.00  0.00            
ATOM      6  O3  BCD     1      48.540  20.580  10.750  1.00  0.00            
ATOM      7  C4  BCD     1      48.020  18.450   9.550  1.00  0.00            
ATOM      8  C5  BCD     1      47.660  16.970   9.800  1.00  0.00            
ATOM      9  O4  BCD     1      48.650  16.410  10.570  1.00  0.00            
ATOM     10  C6  BCD     1      47.320  16.180   8.560  1.00  0.00            
ATOM     11  O5  BCD     1      47.020  14.800   8.790  1.00  0.00            
ATOM     12  H1  BCD     1      49.590  16.380  12.350  1.00  0.00            
ATOM     13  H2  BCD     1      50.150  18.200  10.950  1.00  0.00            
ATOM     14  H3  BCD     1      50.300  18.230  13.280  1.00  0.00            
ATOM     15  H4  BCD     1      47.270  19.100  11.390  1.00  0.00            
ATOM     16  H5  BCD     1      48.110  21.100  11.430  1.00  0.00            
ATOM     17  H6  BCD     1      48.900  18.550   8.900  1.00  0.00            
ATOM     18  H7  BCD     1      46.700  16.890  10.330  1.00  0.00            
ATOM     19  H8  BCD     1      46.420  16.620   8.100  1.00  0.00            
ATOM     20  H9  BCD     1      48.260  16.270   8.020  1.00  0.00            
ATOM     21  H10 BCD     1      47.700  14.300   9.260  1.00  0.00            
ATOM     22  C7  BCD     1      46.270  14.900  15.760  1.00  0.00            
ATOM     23  O6  BCD     1      44.910  15.390  15.580  1.00  0.00            
ATOM     24  C8  BCD     1      47.190  16.000  16.040  1.00  0.00            
ATOM     25  O7  BCD     1      46.790  16.710  17.230  1.00  0.00            
ATOM     26  C9  BCD     1      47.370  16.940  14.930  1.00  0.00            
ATOM     27  O8  BCD     1      48.360  17.910  15.200  1.00  0.00            
ATOM     28  C10 BCD     1      47.690  16.120  13.690  1.00  0.00            
ATOM     29  C11 BCD     1      46.640  14.950  13.480  1.00  0.00            
ATOM     30  O9  BCD     1      46.640  14.140  14.640  1.00  0.00            
ATOM     31  C12 BCD     1      46.960  14.110  12.250  1.00  0.00            
ATOM     32  O10 BCD     1      46.070  13.050  11.980  1.00  0.00            
ATOM     33  H11 BCD     1      46.340  14.320  16.680  1.00  0.00            
ATOM     34  H12 BCD     1      48.170  15.520  16.170  1.00  0.00            
ATOM     35  H13 BCD     1      45.840  16.850  17.250  1.00  0.00            
ATOM     36  H14 BCD     1      46.490  17.570  14.710  1.00  0.00            
ATOM     37  H15 BCD     1      48.580  18.420  14.410  1.00  0.00            
ATOM     38  H16 BCD     1      48.660  15.620  13.810  1.00  0.00            
ATOM     39  H17 BCD     1      45.640  15.350  13.250  1.00  0.00            
ATOM     40  H18 BCD     1      46.840  14.850  11.450  1.00  0.00            
ATOM     41  H19 BCD     1      48.000  13.740  12.270  1.00  0.00            
ATOM     42  H20 BCD     1      45.890  12.660  12.840  1.00  0.00            
ATOM     43  C13 BCD     1      41.060  14.990  17.060  1.00  0.00            
ATOM     44  O11 BCD     1      40.600  15.960  16.080  1.00  0.00            
ATOM     45  C14 BCD     1      42.040  15.750  17.960  1.00  0.00            
ATOM     46  O12 BCD     1      41.420  17.000  18.470  1.00  0.00            
ATOM     47  C15 BCD     1      43.340  16.130  17.220  1.00  0.00            
ATOM     48  O13 BCD     1      44.260  16.710  18.120  1.00  0.00            
ATOM     49  C16 BCD     1      43.960  14.940  16.520  1.00  0.00            
ATOM     50  C17 BCD     1      42.910  14.140  15.760  1.00  0.00            
ATOM     51  O14 BCD     1      41.780  13.850  16.530  1.00  0.00            
ATOM     52  C18 BCD     1      43.480  12.830  15.110  1.00  0.00            
ATOM     53  O15 BCD     1      44.010  11.970  16.120  1.00  0.00            
ATOM     54  H21 BCD     1      40.200  14.680  17.650  1.00  0.00            
ATOM     55  H22 BCD     1      42.310  15.060  18.780  1.00  0.00            
ATOM     56  H23 BCD     1      41.730  17.130  19.370  1.00  0.00            
ATOM     57  H24 BCD     1      43.010  16.910  16.520  1.00  0.00            
ATOM     58  H25 BCD     1      43.790  17.520  18.350  1.00  0.00            
ATOM     59  H26 BCD     1      44.400  14.210  17.210  1.00  0.00            
ATOM     60  H27 BCD     1      42.540  14.730  14.910  1.00  0.00            
ATOM     61  H28 BCD     1      42.660  12.240  14.710  1.00  0.00            
ATOM     62  H29 BCD     1      44.230  12.970  14.320  1.00  0.00            
ATOM     63  H30 BCD     1      44.900  11.720  15.840  1.00  0.00            
ATOM     64  C19 BCD     1      37.360  16.930  13.780  1.00  0.00            
ATOM     65  O16 BCD     1      38.110  17.960  13.160  1.00  0.00            
ATOM     66  C20 BCD     1      37.230  17.120  15.280  1.00  0.00            
ATOM     67  O17 BCD     1      36.420  18.190  15.670  1.00  0.00            
ATOM     68  C21 BCD     1      38.650  17.130  15.930  1.00  0.00            
ATOM     69  O18 BCD     1      38.680  17.340  17.350  1.00  0.00            
ATOM     70  C22 BCD     1      39.260  15.750  15.610  1.00  0.00            
ATOM     71  C23 BCD     1      39.250  15.510  14.110  1.00  0.00            
ATOM     72  O19 BCD     1      37.930  15.650  13.530  1.00  0.00            
ATOM     73  C24 BCD     1      39.730  14.070  13.850  1.00  0.00            
ATOM     74  O20 BCD     1      38.690  13.200  14.190  1.00  0.00            
ATOM     75  H31 BCD     1      36.330  16.930  13.420  1.00  0.00            
ATOM     76  H32 BCD     1      36.770  16.220  15.700  1.00  0.00            
ATOM     77  H33 BCD     1      36.920  19.020  15.660  1.00  0.00            
ATOM     78  H34 BCD     1      39.240  17.890  15.400  1.00  0.00            
ATOM     79  H35 BCD     1      39.560  17.340  17.730  1.00  0.00            
ATOM     80  H36 BCD     1      38.780  14.970  16.220  1.00  0.00            
ATOM     81  H37 BCD     1      40.000  16.120  13.590  1.00  0.00            
ATOM     82  H38 BCD     1      39.870  13.950  12.770  1.00  0.00            
ATOM     83  H39 BCD     1      40.630  13.900  14.460  1.00  0.00            
ATOM     84  H40 BCD     1      38.910  12.270  14.100  1.00  0.00            
ATOM     85  C25 BCD     1      37.820  20.350   9.790  1.00  0.00            
ATOM     86  O21 BCD     1      39.210  20.340   9.610  1.00  0.00            
ATOM     87  C26 BCD     1      37.370  20.970  11.140  1.00  0.00            
ATOM     88  O22 BCD     1      37.680  22.350  11.200  1.00  0.00            
ATOM     89  C27 BCD     1      37.960  20.150  12.240  1.00  0.00            
ATOM     90  O23 BCD     1      37.550  20.640  13.520  1.00  0.00            
ATOM     91  C28 BCD     1      37.480  18.710  12.120  1.00  0.00            
ATOM     92  C29 BCD     1      37.830  18.140  10.760  1.00  0.00            
ATOM     93  O24 BCD     1      37.290  19.000   9.700  1.00  0.00            
ATOM     94  C30 BCD     1      37.250  16.750  10.460  1.00  0.00            
ATOM     95  O25 BCD     1      35.810  16.810  10.370  1.00  0.00            
ATOM     96  H41 BCD     1      37.410  21.040   9.050  1.00  0.00            
ATOM     97  H42 BCD     1      36.280  20.960  11.290  1.00  0.00            
ATOM     98  H43 BCD     1      37.310  22.670  12.030  1.00  0.00            
ATOM     99  H44 BCD     1      39.050  20.150  12.090  1.00  0.00            
ATOM    100  H45 BCD     1      38.210  20.290  14.110  1.00  0.00            
ATOM    101  H46 BCD     1      36.400  18.600  12.290  1.00  0.00            
ATOM    102  H47 BCD     1      38.910  17.980  10.730  1.00  0.00            
ATOM    103  H48 BCD     1      37.640  16.500   9.460  1.00  0.00            
ATOM    104  H49 BCD     1      37.580  15.910  11.080  1.00  0.00            
ATOM    105  H50 BCD     1      35.360  15.980  10.570  1.00  0.00            
ATOM    106  C31 BCD     1      42.320  21.710   7.020  1.00  0.00            
ATOM    107  O26 BCD     1      43.180  20.810   7.730  1.00  0.00            
ATOM    108  C32 BCD     1      41.660  22.690   7.960  1.00  0.00            
ATOM    109  O27 BCD     1      42.710  23.480   8.540  1.00  0.00            
ATOM    110  C33 BCD     1      40.840  22.040   9.070  1.00  0.00            
ATOM    111  C34 BCD     1      39.740  21.040   8.510  1.00  0.00            
ATOM    112  C35 BCD     1      40.490  20.130   7.500  1.00  0.00            
ATOM    113  O28 BCD     1      41.250  20.900   6.500  1.00  0.00            
ATOM    114  C36 BCD     1      39.470  19.170   6.930  1.00  0.00            
ATOM    115  O29 BCD     1      38.350  19.810   6.230  1.00  0.00            
ATOM    116  O30 BCD     1      40.160  23.170   9.710  1.00  0.00            
ATOM    117  H51 BCD     1      42.820  22.180   6.170  1.00  0.00            
ATOM    118  H52 BCD     1      41.060  23.330   7.300  1.00  0.00            
ATOM    119  H53 BCD     1      42.420  23.670   9.440  1.00  0.00            
ATOM    120  H54 BCD     1      41.550  21.520   9.720  1.00  0.00            
ATOM    121  H55 BCD     1      39.640  22.820  10.440  1.00  0.00            
ATOM    122  H56 BCD     1      39.050  21.650   7.920  1.00  0.00            
ATOM    123  H57 BCD     1      41.210  19.450   7.980  1.00  0.00            
ATOM    124  H58 BCD     1      39.930  18.480   6.210  1.00  0.00            
ATOM    125  H59 BCD     1      39.120  18.460   7.690  1.00  0.00            
ATOM    126  H60 BCD     1      37.570  19.410   6.620  1.00  0.00            
ATOM    127  C37 BCD     1      46.920  19.430   7.580  1.00  0.00            
ATOM    128  O31 BCD     1      46.880  19.140   8.990  1.00  0.00            
ATOM    129  C38 BCD     1      46.880  20.940   7.370  1.00  0.00            
ATOM    130  O32 BCD     1      47.970  21.450   8.080  1.00  0.00            
ATOM    131  C39 BCD     1      45.550  21.450   7.860  1.00  0.00            
ATOM    132  O33 BCD     1      45.340  22.870   7.650  1.00  0.00            
ATOM    133  C40 BCD     1      44.440  20.640   7.130  1.00  0.00            
ATOM    134  C41 BCD     1      44.610  19.030   7.090  1.00  0.00            
ATOM    135  O34 BCD     1      45.960  18.740   6.800  1.00  0.00            
ATOM    136  C42 BCD     1      43.720  18.250   6.150  1.00  0.00            
ATOM    137  O35 BCD     1      43.930  18.700   4.830  1.00  0.00            
ATOM    138  H61 BCD     1      47.900  19.050   7.260  1.00  0.00            
ATOM    139  H62 BCD     1      47.030  21.010   6.290  1.00  0.00            
ATOM    140  H63 BCD     1      47.850  21.050   8.950  1.00  0.00            
ATOM    141  H64 BCD     1      45.550  21.380   8.960  1.00  0.00            
ATOM    142  H65 BCD     1      44.460  23.040   8.010  1.00  0.00            
ATOM    143  H66 BCD     1      44.400  21.020   6.100  1.00  0.00            
ATOM    144  H67 BCD     1      44.390  18.630   8.090  1.00  0.00            
ATOM    145  H68 BCD     1      43.780  17.150   6.190  1.00  0.00            
ATOM    146  H69 BCD     1      42.670  18.360   6.450  1.00  0.00            
ATOM    147  H70 BCD     1      43.180  18.880   4.250  1.00  0.00            
ATOM    148  C1  AF6     2      42.410  17.890  13.790  1.00  0.00            
ATOM    149  C2  AF6     2      43.720  17.660  13.440  1.00  0.00            
ATOM    150  C3  AF6     2      44.230  17.980  12.140  1.00  0.00            
ATOM    151  C4  AF6     2      43.360  18.570  11.180  1.00  0.00            
ATOM    152  C5  AF6     2      42.010  18.740  11.490  1.00  0.00            
ATOM    153  C6  AF6     2      41.550  18.470  12.820  1.00  0.00            
ATOM    154  H1  AF6     2      42.050  17.690  14.790  1.00  0.00            
ATOM    155  H2  AF6     2      44.360  17.380  14.260  1.00  0.00            
ATOM    156  H3  AF6     2      45.230  17.830  11.750  1.00  0.00            
ATOM    157  H4  AF6     2      43.820  18.810  10.230  1.00  0.00            
ATOM    158  H5  AF6     2      41.360  19.190  10.740  1.00  0.00            
ATOM    159  H6  AF6     2      40.550  18.660  13.180  1.00  0.00            
TER
ENDMDL
MODEL        1
ATOM      1  C1  BCD     1      22.130  14.420  18.810  1.00  0.00            
ATOM      2  O1  BCD     1      22.050  13.840  17.540  1.00  0.00            
ATOM      3  C2  BCD     1      21.070  14.060  19.770  1.00  0.00            
ATOM      4  O2  BCD     1      21.170  12.720  20.170  1.00  0.00            
ATOM      5  C3  BCD     1      19.720  14.380  19.220  1.00  0.00            
ATOM      6  O3  BCD     1      18.730  14.350  20.280  1.00  0.00            
ATOM      7  C4  BCD     1      19.700  15.870  18.710  1.00  0.00            
ATOM      8  C5  BCD     1      20.920  16.300  17.860  1.00  0.00            
ATOM      9  O4  BCD     1      22.090  15.820  18.570  1.00  0.00            
ATOM     10  C6  BCD     1      20.940  17.820  17.680  1.00  0.00            
ATOM     11  O5  BCD     1      22.150  18.150  16.950  1.00  0.00            
ATOM     12  H1  BCD     1      23.160  14.190  19.130  1.00  0.00            
ATOM     13  H2  BCD     1      21.320  14.710  20.620  1.00  0.00            
ATOM     14  H3  BCD     1      20.910  12.100  19.480  1.00  0.00            
ATOM     15  H4  BCD     1      19.600  13.700  18.370  1.00  0.00            
ATOM     16  H5  BCD     1      18.440  13.440  20.390  1.00  0.00            
ATOM     17  H6  BCD     1      19.560  16.510  19.590  1.00  0.00            
ATOM     18  H7  BCD     1      20.830  15.800  16.890  1.00  0.00            
ATOM     19  H8  BCD     1      20.070  18.190  17.120  1.00  0.00            
ATOM     20  H9  BCD     1      20.970  18.250  18.690  1.00  0.00            
ATOM     21  H10 BCD     1      22.200  19.110  16.940  1.00  0.00            
ATOM     22  C7  BCD     1      23.030  10.860  15.050  1.00  0.00            
ATOM     23  O6  BCD     1      22.580  11.710  13.960  1.00  0.00            
ATOM     24  C8  BCD     1      21.970  10.530  16.100  1.00  0.00            
ATOM     25  O7  BCD     1      20.890   9.810  15.510  1.00  0.00            
ATOM     26  C9  BCD     1      21.540  11.710  16.920  1.00  0.00            
ATOM     27  O8  BCD     1      20.710  11.250  17.990  1.00  0.00            
ATOM     28  C10 BCD     1      22.670  12.580  17.390  1.00  0.00            
ATOM     29  C11 BCD     1      23.810  12.730  16.360  1.00  0.00            
ATOM     30  O9  BCD     1      24.070  11.420  15.850  1.00  0.00            
ATOM     31  C12 BCD     1      25.160  13.080  17.080  1.00  0.00            
ATOM     32  O10 BCD     1      25.500  12.190  18.100  1.00  0.00            
ATOM     33  H11 BCD     1      23.420   9.890  14.720  1.00  0.00            
ATOM     34  H12 BCD     1      22.440   9.850  16.820  1.00  0.00            
ATOM     35  H13 BCD     1      20.400   9.420  16.240  1.00  0.00            
ATOM     36  H14 BCD     1      21.030  12.290  16.130  1.00  0.00            
ATOM     37  H15 BCD     1      20.000  10.660  17.720  1.00  0.00            
ATOM     38  H16 BCD     1      22.990  12.160  18.350  1.00  0.00            
ATOM     39  H17 BCD     1      23.610  13.460  15.570  1.00  0.00            
ATOM     40  H18 BCD     1      25.910  13.000  16.280  1.00  0.00            
ATOM     41  H19 BCD     1      25.030  14.110  17.440  1.00  0.00            
ATOM     42  H20 BCD     1      25.150  11.310  17.930  1.00  0.00            
ATOM     43  C13 BCD     1      22.600  11.890   9.850  1.00  0.00            
ATOM     44  O11 BCD     1      21.520  12.880   9.930  1.00  0.00            
ATOM     45  C14 BCD     1      22.120  10.590  10.510  1.00  0.00            
ATOM     46  O12 BCD     1      20.900  10.150   9.830  1.00  0.00            
ATOM     47  C15 BCD     1      21.840  10.810  11.990  1.00  0.00            
ATOM     48  O13 BCD     1      21.420   9.620  12.670  1.00  0.00            
ATOM     49  C16 BCD     1      23.080  11.380  12.680  1.00  0.00            
ATOM     50  C17 BCD     1      23.630  12.610  11.930  1.00  0.00            
ATOM     51  O14 BCD     1      23.810  12.340  10.510  1.00  0.00            
ATOM     52  C18 BCD     1      24.940  13.060  12.630  1.00  0.00            
ATOM     53  O15 BCD     1      25.670  14.100  11.940  1.00  0.00            
ATOM     54  H21 BCD     1      22.820  11.790   8.780  1.00  0.00            
ATOM     55  H22 BCD     1      22.880   9.830  10.290  1.00  0.00            
ATOM     56  H23 BCD     1      21.010  10.500   8.940  1.00  0.00            
ATOM     57  H24 BCD     1      21.010  11.530  12.090  1.00  0.00            
ATOM     58  H25 BCD     1      21.010   9.910  13.490  1.00  0.00            
ATOM     59  H26 BCD     1      23.900  10.660  12.720  1.00  0.00            
ATOM     60  H27 BCD     1      22.870  13.400  12.040  1.00  0.00            
ATOM     61  H28 BCD     1      24.750  13.380  13.660  1.00  0.00            
ATOM     62  H29 BCD     1      25.660  12.230  12.660  1.00  0.00            
ATOM     63  H30 BCD     1      26.350  14.390  12.550  1.00  0.00            
ATOM     64  C19 BCD     1      19.880  15.810   7.310  1.00  0.00            
ATOM     65  O16 BCD     1      18.640  15.820   8.060  1.00  0.00            
ATOM     66  C20 BCD     1      20.310  14.420   6.660  1.00  0.00            
ATOM     67  O17 BCD     1      19.260  13.930   5.870  1.00  0.00            
ATOM     68  C21 BCD     1      20.480  13.400   7.750  1.00  0.00            
ATOM     69  O18 BCD     1      20.800  12.100   7.180  1.00  0.00            
ATOM     70  C22 BCD     1      21.500  13.850   8.790  1.00  0.00            
ATOM     71  C23 BCD     1      21.120  15.250   9.240  1.00  0.00            
ATOM     72  O19 BCD     1      20.940  16.160   8.190  1.00  0.00            
ATOM     73  C24 BCD     1      22.010  15.870  10.310  1.00  0.00            
ATOM     74  O20 BCD     1      23.410  15.600  10.090  1.00  0.00            
ATOM     75  H31 BCD     1      19.830  16.620   6.580  1.00  0.00            
ATOM     76  H32 BCD     1      21.240  14.500   6.080  1.00  0.00            
ATOM     77  H33 BCD     1      18.490  14.060   6.420  1.00  0.00            
ATOM     78  H34 BCD     1      19.540  13.280   8.310  1.00  0.00            
ATOM     79  H35 BCD     1      21.600  12.180   6.650  1.00  0.00            
ATOM     80  H36 BCD     1      22.440  13.860   8.220  1.00  0.00            
ATOM     81  H37 BCD     1      20.140  15.130   9.730  1.00  0.00            
ATOM     82  H38 BCD     1      21.820  16.950  10.310  1.00  0.00            
ATOM     83  H39 BCD     1      21.670  15.560  11.300  1.00  0.00            
ATOM     84  H40 BCD     1      23.560  14.660  10.190  1.00  0.00            
ATOM     85  C25 BCD     1      14.810  16.300   8.920  1.00  0.00            
ATOM     86  O21 BCD     1      15.450  16.160  10.220  1.00  0.00            
ATOM     87  C26 BCD     1      14.970  15.100   8.010  1.00  0.00            
ATOM     88  O22 BCD     1      14.280  13.920   8.590  1.00  0.00            
ATOM     89  C27 BCD     1      16.480  14.810   7.860  1.00  0.00            
ATOM     90  O23 BCD     1      16.670  13.710   6.920  1.00  0.00            
ATOM     91  C28 BCD     1      17.420  16.020   7.450  1.00  0.00            
ATOM     92  C29 BCD     1      16.850  17.310   8.080  1.00  0.00            
ATOM     93  O24 BCD     1      15.410  17.320   8.170  1.00  0.00            
ATOM     94  C30 BCD     1      17.240  18.500   7.360  1.00  0.00            
ATOM     95  O25 BCD     1      17.040  19.740   8.090  1.00  0.00            
ATOM     96  H41 BCD     1      13.740  16.550   8.950  1.00  0.00            
ATOM     97  H42 BCD     1      14.550  15.370   7.030  1.00  0.00            
ATOM     98  H43 BCD     1      14.760  13.680   9.390  1.00  0.00            
ATOM     99  H44 BCD     1      16.850  14.510   8.850  1.00  0.00            
ATOM    100  H45 BCD     1      16.190  12.950   7.270  1.00  0.00            
ATOM    101  H46 BCD     1      17.400  16.190   6.360  1.00  0.00            
ATOM    102  H47 BCD     1      17.290  17.540   9.060  1.00  0.00            
ATOM    103  H48 BCD     1      18.310  18.430   7.110  1.00  0.00            
ATOM    104  H49 BCD     1      16.730  18.550   6.390  1.00  0.00            
ATOM    105  H50 BCD     1      16.090  19.840   8.200  1.00  0.00            
ATOM    106  C31 BCD     1      14.410  15.250  14.090  1.00  0.00            
ATOM    107  O26 BCD     1      15.740  15.420  14.540  1.00  0.00            
ATOM    108  C32 BCD     1      14.440  14.060  13.090  1.00  0.00            
ATOM    109  O27 BCD     1      14.770  12.810  13.780  1.00  0.00            
ATOM    110  C33 BCD     1      15.380  14.500  11.950  1.00  0.00            
ATOM    111  C34 BCD     1      14.710  15.710  11.330  1.00  0.00            
ATOM    112  C35 BCD     1      14.430  16.860  12.250  1.00  0.00            
ATOM    113  O28 BCD     1      13.710  16.330  13.410  1.00  0.00            
ATOM    114  C36 BCD     1      13.600  17.930  11.580  1.00  0.00            
ATOM    115  O29 BCD     1      12.400  17.370  10.980  1.00  0.00            
ATOM    116  O30 BCD     1      15.540  13.400  10.940  1.00  0.00            
ATOM    117  H51 BCD     1      13.670  15.150  14.890  1.00  0.00            
ATOM    118  H52 BCD     1      13.440  14.000  12.640  1.00  0.00            
ATOM    119  H53 BCD     1      14.230  12.080  13.440  1.00  0.00            
ATOM    120  H54 BCD     1      16.310  14.850  12.440  1.00  0.00            
ATOM    121  H55 BCD     1      15.980  12.600  11.240  1.00  0.00            
ATOM    122  H56 BCD     1      13.730  15.360  10.980  1.00  0.00            
ATOM    123  H57 BCD     1      15.390  17.270  12.580  1.00  0.00            
ATOM    124  H58 BCD     1      13.290  18.700  12.300  1.00  0.00            
ATOM    125  H59 BCD     1      14.190  18.410  10.800  1.00  0.00            
ATOM    126  H60 BCD     1      11.900  16.880  11.640  1.00  0.00            
ATOM    127  C37 BCD     1      17.630  16.830  17.980  1.00  0.00            
ATOM    128  O31 BCD     1      18.580  15.850  17.900  1.00  0.00            
ATOM    129  C38 BCD     1      16.210  16.260  18.160  1.00  0.00            
ATOM    130  O32 BCD     1      16.240  15.570  19.390  1.00  0.00            
ATOM    131  C39 BCD     1      15.710  15.480  16.960  1.00  0.00            
ATOM    132  O33 BCD     1      14.420  15.070  17.250  1.00  0.00            
ATOM    133  C40 BCD     1      15.860  16.240  15.650  1.00  0.00            
ATOM    134  C41 BCD     1      17.180  16.950  15.550  1.00  0.00            
ATOM    135  O34 BCD     1      17.570  17.620  16.830  1.00  0.00            
ATOM    136  C42 BCD     1      17.270  17.910  14.440  1.00  0.00            
ATOM    137  O35 BCD     1      16.370  19.100  14.580  1.00  0.00            
ATOM    138  H61 BCD     1      17.810  17.460  18.850  1.00  0.00            
ATOM    139  H62 BCD     1      15.490  17.070  18.350  1.00  0.00            
ATOM    140  H63 BCD     1      17.090  15.120  19.480  1.00  0.00            
ATOM    141  H64 BCD     1      16.350  14.620  16.730  1.00  0.00            
ATOM    142  H65 BCD     1      14.270  14.140  17.060  1.00  0.00            
ATOM    143  H66 BCD     1      15.180  17.100  15.510  1.00  0.00            
ATOM    144  H67 BCD     1      17.890  16.140  15.330  1.00  0.00            
ATOM    145  H68 BCD     1      18.320  18.220  14.560  1.00  0.00            
ATOM    146  H69 BCD     1      17.140  17.390  13.490  1.00  0.00            
ATOM    147  H70 BCD     1      16.450  19.660  13.810  1.00  0.00            
ATOM    148  C1  AF6     2      18.970  14.060  12.210  1.00  0.00            
ATOM    149  C2  AF6     2      19.750  13.880  13.400  1.00  0.00            
ATOM    150  C3  AF6     2      20.390  15.000  13.940  1.00  0.00            
ATOM    151  C4  AF6     2      20.130  16.270  13.400  1.00  0.00            
ATOM    152  C5  AF6     2      19.290  16.470  12.330  1.00  0.00            
ATOM    153  C6  AF6     2      18.700  15.360  11.720  1.00  0.00            
ATOM    154  H1  AF6     2      18.550  13.200  11.690  1.00  0.00            
ATOM    155  H2  AF6     2      19.990  12.890  13.770  1.00  0.00            
ATOM    156  H3  AF6     2      21.070  14.940  14.790  1.00  0.00            
ATOM    157  H4  AF6     2      20.570  17.140  13.880  1.00  0.00            
ATOM    158  H5  AF6     2      19.160  17.480  11.950  1.00  0.00            
ATOM    159  H6  AF6     2      18.120  15.550  10.820  1.00  0.00            
TER
ENDMDL
MODEL        1
ATOM      1  C1  BCD     1      10.630  26.930  14.050  1.00  0.00            
ATOM      2  O1  BCD     1      10.880  26.500  15.360  1.00  0.00            
ATOM      3  C2  BCD     1       9.210  26.670  13.640  1.00  0.00            
ATOM      4  O2  BCD     1       8.270  27.430  14.440  1.00  0.00            
ATOM      5  C3  BCD     1       8.990  25.090  13.600  1.00  0.00            
ATOM      6  O3  BCD     1       7.590  24.730  13.300  1.00  0.00            
ATOM      7  C4  BCD     1      10.000  24.500  12.580  1.00  0.00            
ATOM      8  C5  BCD     1      11.420  24.800  13.120  1.00  0.00            
ATOM      9  O4  BCD     1      11.550  26.250  13.240  1.00  0.00            
ATOM     10  C6  BCD     1      12.520  24.390  12.190  1.00  0.00            
ATOM     11  O5  BCD     1      12.420  24.810  10.840  1.00  0.00            
ATOM     12  H1  BCD     1      10.860  28.000  13.960  1.00  0.00            
ATOM     13  H2  BCD     1       9.190  27.090  12.630  1.00  0.00            
ATOM     14  H3  BCD     1       7.430  27.170  14.060  1.00  0.00            
ATOM     15  H4  BCD     1       9.310  24.590  14.530  1.00  0.00            
ATOM     16  H5  BCD     1       7.640  23.860  13.700  1.00  0.00            
ATOM     17  H6  BCD     1       9.870  24.910  11.580  1.00  0.00            
ATOM     18  H7  BCD     1      11.610  24.280  14.070  1.00  0.00            
ATOM     19  H8  BCD     1      13.440  24.800  12.630  1.00  0.00            
ATOM     20  H9  BCD     1      12.610  23.300  12.290  1.00  0.00            
ATOM     21  H10 BCD     1      12.870  24.100  10.380  1.00  0.00            
ATOM     22  C7  BCD     1      12.030  27.660  19.040  1.00  0.00            
ATOM     23  O6  BCD     1      11.180  26.570  19.540  1.00  0.00            
ATOM     24  C8  BCD     1      11.080  28.620  18.340  1.00  0.00            
ATOM     25  O7  BCD     1       9.930  28.990  19.240  1.00  0.00            
ATOM     26  C9  BCD     1      10.640  28.060  17.060  1.00  0.00            
ATOM     27  O8  BCD     1       9.790  28.920  16.260  1.00  0.00            
ATOM     28  C10 BCD     1      11.650  27.330  16.210  1.00  0.00            
ATOM     29  C11 BCD     1      12.470  26.450  17.050  1.00  0.00            
ATOM     30  O9  BCD     1      12.980  27.290  18.090  1.00  0.00            
ATOM     31  C12 BCD     1      13.670  26.010  16.200  1.00  0.00            
ATOM     32  O10 BCD     1      14.610  25.160  16.870  1.00  0.00            
ATOM     33  H11 BCD     1      12.450  28.200  19.900  1.00  0.00            
ATOM     34  H12 BCD     1      11.700  29.500  18.120  1.00  0.00            
ATOM     35  H13 BCD     1       9.890  28.520  20.070  1.00  0.00            
ATOM     36  H14 BCD     1      10.010  27.230  17.420  1.00  0.00            
ATOM     37  H15 BCD     1       9.200  28.330  15.790  1.00  0.00            
ATOM     38  H16 BCD     1      12.310  28.020  15.670  1.00  0.00            
ATOM     39  H17 BCD     1      11.860  25.580  17.310  1.00  0.00            
ATOM     40  H18 BCD     1      13.290  25.660  15.230  1.00  0.00            
ATOM     41  H19 BCD     1      14.230  26.920  15.970  1.00  0.00            
ATOM     42  H20 BCD     1      15.260  25.030  16.170  1.00  0.00            
ATOM     43  C13 BCD     1      10.910  24.100  22.830  1.00  0.00            
ATOM     44  O11 BCD     1      10.120  23.220  22.000  1.00  0.00            
ATOM     45  C14 BCD     1      10.270  25.450  22.900  1.00  0.00            
ATOM     46  O12 BCD     1       9.080  25.560  23.720  1.00  0.00            
ATOM     47  C15 BCD     1      10.100  26.060  21.550  1.00  0.00            
ATOM     48  O13 BCD     1       9.630  27.420  21.640  1.00  0.00            
ATOM     49  C16 BCD     1      11.410  26.010  20.810  1.00  0.00            
ATOM     50  C17 BCD     1      12.030  24.630  20.780  1.00  0.00            
ATOM     51  O14 BCD     1      12.160  24.220  22.100  1.00  0.00            
ATOM     52  C18 BCD     1      13.390  24.570  20.140  1.00  0.00            
ATOM     53  O15 BCD     1      13.930  23.260  20.180  1.00  0.00            
ATOM     54  H21 BCD     1      11.110  23.630  23.800  1.00  0.00            
ATOM     55  H22 BCD     1      10.880  26.170  23.470  1.00  0.00            
ATOM     56  H23 BCD     1       8.550  24.780  23.530  1.00  0.00            
ATOM     57  H24 BCD     1       9.360  25.390  21.100  1.00  0.00            
ATOM     58  H25 BCD     1       9.050  27.440  22.410  1.00  0.00            
ATOM     59  H26 BCD     1      12.080  26.710  21.320  1.00  0.00            
ATOM     60  H27 BCD     1      11.360  23.890  20.310  1.00  0.00            
ATOM     61  H28 BCD     1      13.380  25.000  19.130  1.00  0.00            
ATOM     62  H29 BCD     1      14.000  25.270  20.720  1.00  0.00            
ATOM     63  H30 BCD     1      13.210  22.700  19.880  1.00  0.00            
ATOM     64  C19 BCD     1       7.980  19.780  22.300  1.00  0.00            
ATOM     65  O16 BCD     1       7.660  19.730  20.970  1.00  0.00            
ATOM     66  C20 BCD     1       7.380  20.940  23.050  1.00  0.00            
ATOM     67  O17 BCD     1       5.940  20.910  22.850  1.00  0.00            
ATOM     68  C21 BCD     1       8.020  22.290  22.550  1.00  0.00            
ATOM     69  O18 BCD     1       7.430  23.460  23.140  1.00  0.00            
ATOM     70  C22 BCD     1       9.540  22.180  22.690  1.00  0.00            
ATOM     71  C23 BCD     1      10.050  21.010  21.950  1.00  0.00            
ATOM     72  O19 BCD     1       9.430  19.790  22.400  1.00  0.00            
ATOM     73  C24 BCD     1      11.520  20.810  22.150  1.00  0.00            
ATOM     74  O20 BCD     1      11.940  20.830  23.520  1.00  0.00            
ATOM     75  H31 BCD     1       7.590  18.840  22.710  1.00  0.00            
ATOM     76  H32 BCD     1       7.570  20.660  24.090  1.00  0.00            
ATOM     77  H33 BCD     1       5.850  20.340  22.080  1.00  0.00            
ATOM     78  H34 BCD     1       7.930  22.370  21.460  1.00  0.00            
ATOM     79  H35 BCD     1       6.650  23.810  22.710  1.00  0.00            
ATOM     80  H36 BCD     1       9.840  22.050  23.740  1.00  0.00            
ATOM     81  H37 BCD     1       9.930  21.160  20.870  1.00  0.00            
ATOM     82  H38 BCD     1      11.850  19.860  21.710  1.00  0.00            
ATOM     83  H39 BCD     1      12.080  21.610  21.640  1.00  0.00            
ATOM     84  H40 BCD     1      12.790  20.390  23.450  1.00  0.00            
ATOM     85  C25 BCD     1       5.980  17.310  18.090  1.00  0.00            
ATOM     86  O21 BCD     1       6.500  18.160  17.100  1.00  0.00            
ATOM     87  C26 BCD     1       4.890  18.010  18.950  1.00  0.00            
ATOM     88  O22 BCD     1       3.840  18.400  18.070  1.00  0.00            
ATOM     89  C27 BCD     1       5.660  19.120  19.740  1.00  0.00            
ATOM     90  O23 BCD     1       4.810  19.710  20.730  1.00  0.00            
ATOM     91  C28 BCD     1       6.920  18.560  20.520  1.00  0.00            
ATOM     92  C29 BCD     1       7.800  17.730  19.610  1.00  0.00            
ATOM     93  O24 BCD     1       7.080  16.760  18.840  1.00  0.00            
ATOM     94  C30 BCD     1       8.800  17.080  20.470  1.00  0.00            
ATOM     95  O25 BCD     1       9.870  16.490  19.770  1.00  0.00            
ATOM     96  H41 BCD     1       5.530  16.390  17.700  1.00  0.00            
ATOM     97  H42 BCD     1       4.530  17.250  19.650  1.00  0.00            
ATOM     98  H43 BCD     1       3.400  19.180  18.430  1.00  0.00            
ATOM     99  H44 BCD     1       6.050  19.870  19.040  1.00  0.00            
ATOM    100  H45 BCD     1       4.180  20.330  20.330  1.00  0.00            
ATOM    101  H46 BCD     1       6.650  17.900  21.360  1.00  0.00            
ATOM    102  H47 BCD     1       8.280  18.420  18.890  1.00  0.00            
ATOM    103  H48 BCD     1       9.190  17.870  21.120  1.00  0.00            
ATOM    104  H49 BCD     1       8.290  16.310  21.070  1.00  0.00            
ATOM    105  H50 BCD     1      10.670  16.640  20.290  1.00  0.00            
ATOM    106  C31 BCD     1       7.490  18.090  13.040  1.00  0.00            
ATOM    107  O26 BCD     1       7.910  19.440  13.180  1.00  0.00            
ATOM    108  C32 BCD     1       5.970  18.080  13.340  1.00  0.00            
ATOM    109  O27 BCD     1       5.230  18.860  12.370  1.00  0.00            
ATOM    110  C33 BCD     1       5.780  18.490  14.790  1.00  0.00            
ATOM    111  C34 BCD     1       6.600  17.630  15.740  1.00  0.00            
ATOM    112  C35 BCD     1       8.080  17.570  15.330  1.00  0.00            
ATOM    113  O28 BCD     1       8.250  17.280  13.960  1.00  0.00            
ATOM    114  C36 BCD     1       8.890  16.640  16.160  1.00  0.00            
ATOM    115  O29 BCD     1       8.450  15.270  15.890  1.00  0.00            
ATOM    116  O30 BCD     1       4.390  18.390  15.120  1.00  0.00            
ATOM    117  H51 BCD     1       7.660  17.640  12.060  1.00  0.00            
ATOM    118  H52 BCD     1       5.630  17.040  13.320  1.00  0.00            
ATOM    119  H53 BCD     1       4.360  18.660  12.730  1.00  0.00            
ATOM    120  H54 BCD     1       6.020  19.560  14.740  1.00  0.00            
ATOM    121  H55 BCD     1       4.350  18.560  16.070  1.00  0.00            
ATOM    122  H56 BCD     1       6.320  16.570  15.670  1.00  0.00            
ATOM    123  H57 BCD     1       8.500  18.580  15.480  1.00  0.00            
ATOM    124  H58 BCD     1       9.940  16.760  15.870  1.00  0.00            
ATOM    125  H59 BCD     1       8.860  16.790  17.250  1.00  0.00            
ATOM    126  H60 BCD     1       7.800  14.960  16.520  1.00  0.00            
ATOM    127  C37 BCD     1       9.950  22.410  11.370  1.00  0.00            
ATOM    128  O31 BCD     1       9.800  23.110  12.620  1.00  0.00            
ATOM    129  C38 BCD     1       8.680  21.980  10.700  1.00  0.00            
ATOM    130  O32 BCD     1       8.040  23.140  10.280  1.00  0.00            
ATOM    131  C39 BCD     1       7.810  21.160  11.670  1.00  0.00            
ATOM    132  O33 BCD     1       6.570  20.790  11.150  1.00  0.00            
ATOM    133  C40 BCD     1       8.640  20.010  12.100  1.00  0.00            
ATOM    134  C41 BCD     1      10.040  20.390  12.640  1.00  0.00            
ATOM    135  O34 BCD     1      10.670  21.200  11.690  1.00  0.00            
ATOM    136  C42 BCD     1      10.970  19.220  13.020  1.00  0.00            
ATOM    137  O35 BCD     1      12.060  19.790  13.700  1.00  0.00            
ATOM    138  H61 BCD     1      10.720  22.930  10.790  1.00  0.00            
ATOM    139  H62 BCD     1       9.020  21.340   9.880  1.00  0.00            
ATOM    140  H63 BCD     1       7.130  22.990   9.990  1.00  0.00            
ATOM    141  H64 BCD     1       7.590  21.800  12.540  1.00  0.00            
ATOM    142  H65 BCD     1       6.010  20.330  11.780  1.00  0.00            
ATOM    143  H66 BCD     1       8.830  19.320  11.270  1.00  0.00            
ATOM    144  H67 BCD     1       9.860  21.070  13.480  1.00  0.00            
ATOM    145  H68 BCD     1      10.360  18.640  13.730  1.00  0.00            
ATOM    146  H69 BCD     1      11.370  18.640  12.180  1.00  0.00            
ATOM    147  H70 BCD     1      12.730  19.110  13.730  1.00  0.00            
ATOM    148  C1  AF6     2       9.710  23.450  17.580  1.00  0.00            
ATOM    149  C2  AF6     2      10.300  22.600  16.570  1.00  0.00            
ATOM    150  C3  AF6     2      10.030  21.240  16.560  1.00  0.00            
ATOM    151  C4  AF6     2       9.100  20.720  17.510  1.00  0.00            
ATOM    152  C5  AF6     2       8.450  21.540  18.460  1.00  0.00            
ATOM    153  C6  AF6     2       8.800  22.910  18.530  1.00  0.00            
ATOM    154  H1  AF6     2       9.760  24.540  17.570  1.00  0.00            
ATOM    155  H2  AF6     2      10.950  23.000  15.790  1.00  0.00            
ATOM    156  H3  AF6     2      10.590  20.510  15.990  1.00  0.00            
ATOM    157  H4  AF6     2       8.930  19.650  17.580  1.00  0.00            
ATOM    158  H5  AF6     2       7.650  21.210  19.110  1.00  0.00            
ATOM    159  H6  AF6     2       8.350  23.630  19.210  1.00  0.00            
TER
ENDMDL
MODEL        1
ATOM      1  C1  BCD     1      33.810  17.120  15.920  1.00  0.00            
ATOM      2  O1  BCD     1      34.710  16.990  14.910  1.00  0.00            
ATOM      3  C2  BCD     1      32.970  18.390  15.650  1.00  0.00            
ATOM      4  O2  BCD     1      32.170  18.180  14.490  1.00  0.00            
ATOM      5  C3  BCD     1      33.800  19.640  15.650  1.00  0.00            
ATOM      6  O3  BCD     1      32.930  20.770  15.740  1.00  0.00            
ATOM      7  C4  BCD     1      34.680  19.630  16.940  1.00  0.00            
ATOM      8  C5  BCD     1      35.310  18.280  17.350  1.00  0.00            
ATOM      9  O4  BCD     1      34.450  17.170  17.180  1.00  0.00            
ATOM     10  C6  BCD     1      35.840  18.290  18.770  1.00  0.00            
ATOM     11  O5  BCD     1      34.740  18.410  19.680  1.00  0.00            
ATOM     12  H1  BCD     1      33.130  16.270  15.800  1.00  0.00            
ATOM     13  H2  BCD     1      32.130  18.500  16.350  1.00  0.00            
ATOM     14  H3  BCD     1      31.660  18.990  14.440  1.00  0.00            
ATOM     15  H4  BCD     1      34.500  19.590  14.800  1.00  0.00            
ATOM     16  H5  BCD     1      33.580  21.480  15.820  1.00  0.00            
ATOM     17  H6  BCD     1      34.040  20.050  17.730  1.00  0.00            
ATOM     18  H7  BCD     1      36.140  18.040  16.660  1.00  0.00            
ATOM     19  H8  BCD     1      36.450  17.390  18.940  1.00  0.00            
ATOM     20  H9  BCD     1      36.490  19.170  18.790  1.00  0.00            
ATOM     21  H10 BCD     1      35.110  18.440  20.570  1.00  0.00            
ATOM     22  C7  BCD     1      35.720  13.990  12.090  1.00  0.00            
ATOM     23  O6  BCD     1      36.280  14.880  11.140  1.00  0.00            
ATOM     24  C8  BCD     1      34.230  14.260  12.300  1.00  0.00            
ATOM     25  O7  BCD     1      33.540  14.000  11.080  1.00  0.00            
ATOM     26  C9  BCD     1      34.000  15.600  13.080  1.00  0.00            
ATOM     27  O8  BCD     1      32.680  15.800  13.310  1.00  0.00            
ATOM     28  C10 BCD     1      34.810  15.610  14.360  1.00  0.00            
ATOM     29  C11 BCD     1      36.270  15.310  14.070  1.00  0.00            
ATOM     30  O9  BCD     1      36.410  14.110  13.340  1.00  0.00            
ATOM     31  C12 BCD     1      37.000  15.200  15.390  1.00  0.00            
ATOM     32  O10 BCD     1      36.690  13.990  16.140  1.00  0.00            
ATOM     33  H11 BCD     1      35.900  12.950  11.790  1.00  0.00            
ATOM     34  H12 BCD     1      33.920  13.400  12.900  1.00  0.00            
ATOM     35  H13 BCD     1      33.890  13.190  10.700  1.00  0.00            
ATOM     36  H14 BCD     1      34.400  16.360  12.400  1.00  0.00            
ATOM     37  H15 BCD     1      32.560  16.690  13.640  1.00  0.00            
ATOM     38  H16 BCD     1      34.390  14.860  15.040  1.00  0.00            
ATOM     39  H17 BCD     1      36.690  16.120  13.470  1.00  0.00            
ATOM     40  H18 BCD     1      38.060  15.470  15.320  1.00  0.00            
ATOM     41  H19 BCD     1      36.750  16.010  16.080  1.00  0.00            
ATOM     42  H20 BCD     1      36.700  13.350  15.430  1.00  0.00            
ATOM     43  C13 BCD     1      37.860  15.360   7.250  1.00  0.00            
ATOM     44  O11 BCD     1      38.050  16.710   7.600  1.00  0.00            
ATOM     45  C14 BCD     1      36.330  15.040   7.330  1.00  0.00            
ATOM     46  O12 BCD     1      35.540  15.840   6.490  1.00  0.00            
ATOM     47  C15 BCD     1      35.790  15.180   8.760  1.00  0.00            
ATOM     48  O13 BCD     1      34.440  14.710   8.750  1.00  0.00            
ATOM     49  C16 BCD     1      36.570  14.450   9.800  1.00  0.00            
ATOM     50  C17 BCD     1      38.100  14.640   9.600  1.00  0.00            
ATOM     51  O14 BCD     1      38.500  14.520   8.190  1.00  0.00            
ATOM     52  C18 BCD     1      38.790  13.620  10.510  1.00  0.00            
ATOM     53  O15 BCD     1      38.430  12.300  10.070  1.00  0.00            
ATOM     54  H21 BCD     1      38.300  15.020   6.300  1.00  0.00            
ATOM     55  H22 BCD     1      36.300  14.040   6.880  1.00  0.00            
ATOM     56  H23 BCD     1      34.710  15.410   6.690  1.00  0.00            
ATOM     57  H24 BCD     1      35.820  16.240   9.050  1.00  0.00            
ATOM     58  H25 BCD     1      34.010  14.750   9.600  1.00  0.00            
ATOM     59  H26 BCD     1      36.280  13.400   9.650  1.00  0.00            
ATOM     60  H27 BCD     1      38.340  15.680   9.860  1.00  0.00            
ATOM     61  H28 BCD     1      39.840  13.850  10.280  1.00  0.00            
ATOM     62  H29 BCD     1      38.650  13.780  11.590  1.00  0.00            
ATOM     63  H30 BCD     1      38.490  12.210   9.120  1.00  0.00            
ATOM     64  C19 BCD     1      39.790  20.050   6.160  1.00  0.00            
ATOM     65  O16 BCD     1      39.780  20.630   7.500  1.00  0.00            
ATOM     66  C20 BCD     1      38.400  19.690   5.610  1.00  0.00            
ATOM     67  O17 BCD     1      37.780  21.000   5.550  1.00  0.00            
ATOM     68  C21 BCD     1      37.620  18.760   6.500  1.00  0.00            
ATOM     69  O18 BCD     1      36.320  18.430   5.980  1.00  0.00            
ATOM     70  C22 BCD     1      38.540  17.550   6.520  1.00  0.00            
ATOM     71  C23 BCD     1      39.980  17.810   6.940  1.00  0.00            
ATOM     72  O19 BCD     1      40.500  18.870   6.200  1.00  0.00            
ATOM     73  C24 BCD     1      40.840  16.590   6.890  1.00  0.00            
ATOM     74  O20 BCD     1      41.010  16.300   5.500  1.00  0.00            
ATOM     75  H31 BCD     1      40.300  20.690   5.420  1.00  0.00            
ATOM     76  H32 BCD     1      38.400  19.240   4.610  1.00  0.00            
ATOM     77  H33 BCD     1      36.870  20.830   5.310  1.00  0.00            
ATOM     78  H34 BCD     1      37.450  19.340   7.410  1.00  0.00            
ATOM     79  H35 BCD     1      35.880  17.700   6.400  1.00  0.00            
ATOM     80  H36 BCD     1      38.450  16.970   5.590  1.00  0.00            
ATOM     81  H37 BCD     1      40.090  18.070   8.000  1.00  0.00            
ATOM     82  H38 BCD     1      41.830  16.760   7.330  1.00  0.00            
ATOM     83  H39 BCD     1      40.350  15.790   7.470  1.00  0.00            
ATOM     84  H40 BCD     1      41.080  15.340   5.500  1.00  0.00            
ATOM     85  C25 BCD     1      40.950  23.800   9.460  1.00  0.00            
ATOM     86  O21 BCD     1      39.890  23.470  10.310  1.00  0.00            
ATOM     87  C26 BCD     1      40.580  24.170   8.050  1.00  0.00            
ATOM     88  O22 BCD     1      39.570  25.290   8.110  1.00  0.00            
ATOM     89  C27 BCD     1      39.890  22.970   7.350  1.00  0.00            
ATOM     90  O23 BCD     1      39.530  23.160   5.900  1.00  0.00            
ATOM     91  C28 BCD     1      40.700  21.720   7.580  1.00  0.00            
ATOM     92  C29 BCD     1      41.250  21.460   9.010  1.00  0.00            
ATOM     93  O24 BCD     1      41.880  22.660   9.420  1.00  0.00            
ATOM     94  C30 BCD     1      42.310  20.390   8.880  1.00  0.00            
ATOM     95  O25 BCD     1      42.750  19.970  10.170  1.00  0.00            
ATOM     96  H41 BCD     1      41.570  24.580   9.900  1.00  0.00            
ATOM     97  H42 BCD     1      41.480  24.440   7.480  1.00  0.00            
ATOM     98  H43 BCD     1      39.130  25.280   7.250  1.00  0.00            
ATOM     99  H44 BCD     1      38.930  22.850   7.870  1.00  0.00            
ATOM    100  H45 BCD     1      38.800  22.570   5.700  1.00  0.00            
ATOM    101  H46 BCD     1      41.450  21.570   6.790  1.00  0.00            
ATOM    102  H47 BCD     1      40.480  21.180   9.740  1.00  0.00            
ATOM    103  H48 BCD     1      42.020  19.460   8.370  1.00  0.00            
ATOM    104  H49 BCD     1      43.150  20.800   8.320  1.00  0.00            
ATOM    105  H50 BCD     1      41.940  20.130  10.660  1.00  0.00            
ATOM    106  C31 BCD     1      38.480  24.780  14.040  1.00  0.00            
ATOM    107  O26 BCD     1      37.980  23.460  14.310  1.00  0.00            
ATOM    108  C32 BCD     1      37.850  25.330  12.880  1.00  0.00            
ATOM    109  O27 BCD     1      36.460  25.550  13.040  1.00  0.00            
ATOM    110  C33 BCD     1      38.190  24.660  11.540  1.00  0.00            
ATOM    111  C34 BCD     1      39.670  24.410  11.450  1.00  0.00            
ATOM    112  C35 BCD     1      40.260  23.880  12.770  1.00  0.00            
ATOM    113  O28 BCD     1      39.960  24.700  13.870  1.00  0.00            
ATOM    114  C36 BCD     1      41.800  23.760  12.600  1.00  0.00            
ATOM    115  O29 BCD     1      42.510  24.940  12.220  1.00  0.00            
ATOM    116  O30 BCD     1      37.670  25.340  10.360  1.00  0.00            
ATOM    117  H51 BCD     1      38.270  25.380  14.930  1.00  0.00            
ATOM    118  H52 BCD     1      38.210  26.360  12.760  1.00  0.00            
ATOM    119  H53 BCD     1      36.130  25.650  12.140  1.00  0.00            
ATOM    120  H54 BCD     1      37.840  23.620  11.590  1.00  0.00            
ATOM    121  H55 BCD     1      38.170  25.230   9.540  1.00  0.00            
ATOM    122  H56 BCD     1      40.130  25.370  11.210  1.00  0.00            
ATOM    123  H57 BCD     1      39.900  22.850  12.930  1.00  0.00            
ATOM    124  H58 BCD     1      42.090  23.520  13.630  1.00  0.00            
ATOM    125  H59 BCD     1      42.110  22.870  12.040  1.00  0.00            
ATOM    126  H60 BCD     1      43.400  24.880  12.550  1.00  0.00            
ATOM    127  C37 BCD     1      36.230  21.560  17.530  1.00  0.00            
ATOM    128  O31 BCD     1      35.770  20.550  16.610  1.00  0.00            
ATOM    129  C38 BCD     1      35.590  22.940  17.030  1.00  0.00            
ATOM    130  O32 BCD     1      34.190  22.930  16.980  1.00  0.00            
ATOM    131  C39 BCD     1      36.130  23.330  15.740  1.00  0.00            
ATOM    132  O33 BCD     1      35.720  24.750  15.510  1.00  0.00            
ATOM    133  C40 BCD     1      37.640  23.190  15.630  1.00  0.00            
ATOM    134  C41 BCD     1      38.120  21.850  16.090  1.00  0.00            
ATOM    135  O34 BCD     1      37.600  21.580  17.420  1.00  0.00            
ATOM    136  C42 BCD     1      39.620  21.710  16.220  1.00  0.00            
ATOM    137  O35 BCD     1      40.240  22.340  17.320  1.00  0.00            
ATOM    138  H61 BCD     1      35.960  21.410  18.580  1.00  0.00            
ATOM    139  H62 BCD     1      35.920  23.690  17.760  1.00  0.00            
ATOM    140  H63 BCD     1      33.840  22.700  17.840  1.00  0.00            
ATOM    141  H64 BCD     1      35.630  22.740  14.960  1.00  0.00            
ATOM    142  H65 BCD     1      36.090  24.930  14.650  1.00  0.00            
ATOM    143  H66 BCD     1      38.210  23.880  16.270  1.00  0.00            
ATOM    144  H67 BCD     1      37.740  21.120  15.360  1.00  0.00            
ATOM    145  H68 BCD     1      39.870  20.640  16.290  1.00  0.00            
ATOM    146  H69 BCD     1      40.050  22.180  15.320  1.00  0.00            
ATOM    147  H70 BCD     1      39.710  22.380  18.120  1.00  0.00            
ATOM    148  C1  AF6     2      36.930  18.680  12.440  1.00  0.00            
ATOM    149  C2  AF6     2      37.610  19.870  12.660  1.00  0.00            
ATOM    150  C3  AF6     2      37.990  20.670  11.500  1.00  0.00            
ATOM    151  C4  AF6     2      37.520  20.300  10.210  1.00  0.00            
ATOM    152  C5  AF6     2      36.850  19.020  10.080  1.00  0.00            
ATOM    153  C6  AF6     2      36.520  18.240  11.150  1.00  0.00            
ATOM    154  H1  AF6     2      36.600  18.180  13.350  1.00  0.00            
ATOM    155  H2  AF6     2      37.750  20.240  13.670  1.00  0.00            
ATOM    156  H3  AF6     2      38.520  21.610  11.620  1.00  0.00            
ATOM    157  H4  AF6     2      37.830  21.000   9.440  1.00  0.00            
ATOM    158  H5  AF6     2      36.550  18.630   9.110  1.00  0.00            
ATOM    159  H6  AF6     2      35.930  17.340  11.040  1.00  0.00            
TER
ENDMDL
MODEL        1
ATOM      1  C1  BCD     1      14.220  19.570  17.780  1.00  0.00            
ATOM      2  O1  BCD     1      14.960  19.620  19.010  1.00  0.00            
ATOM      3  C2  BCD     1      15.200  19.730  16.650  1.00  0.00            
ATOM      4  O2  BCD     1      16.180  18.710  16.820  1.00  0.00            
ATOM      5  C3  BCD     1      15.960  21.040  16.550  1.00  0.00            
ATOM      6  O3  BCD     1      16.700  21.100  15.280  1.00  0.00            
ATOM      7  C4  BCD     1      14.980  22.140  16.640  1.00  0.00            
ATOM      8  C5  BCD     1      13.960  21.930  17.780  1.00  0.00            
ATOM      9  O4  BCD     1      13.310  20.640  17.640  1.00  0.00            
ATOM     10  C6  BCD     1      12.960  23.020  17.880  1.00  0.00            
ATOM     11  O5  BCD     1      12.100  22.800  19.020  1.00  0.00            
ATOM     12  H1  BCD     1      13.710  18.610  17.640  1.00  0.00            
ATOM     13  H2  BCD     1      14.570  19.730  15.750  1.00  0.00            
ATOM     14  H3  BCD     1      16.800  18.900  16.110  1.00  0.00            
ATOM     15  H4  BCD     1      16.580  21.150  17.450  1.00  0.00            
ATOM     16  H5  BCD     1      17.240  21.890  15.300  1.00  0.00            
ATOM     17  H6  BCD     1      14.420  22.220  15.700  1.00  0.00            
ATOM     18  H7  BCD     1      14.520  21.840  18.720  1.00  0.00            
ATOM     19  H8  BCD     1      13.540  23.930  18.100  1.00  0.00            
ATOM     20  H9  BCD     1      12.340  23.120  16.980  1.00  0.00            
ATOM     21  H10 BCD     1      11.950  23.660  19.420  1.00  0.00            
ATOM     22  C7  BCD     1      14.990  17.320  22.380  1.00  0.00            
ATOM     23  O6  BCD     1      15.760  18.260  23.020  1.00  0.00            
ATOM     24  C8  BCD     1      15.810  16.810  21.290  1.00  0.00            
ATOM     25  O7  BCD     1      16.950  16.120  21.750  1.00  0.00            
ATOM     26  C9  BCD     1      16.110  17.900  20.190  1.00  0.00            
ATOM     27  O8  BCD     1      16.750  17.290  18.990  1.00  0.00            
ATOM     28  C10 BCD     1      14.790  18.500  19.850  1.00  0.00            
ATOM     29  C11 BCD     1      14.010  18.980  21.100  1.00  0.00            
ATOM     30  O9  BCD     1      13.780  17.880  21.920  1.00  0.00            
ATOM     31  C12 BCD     1      12.660  19.580  20.680  1.00  0.00            
ATOM     32  O10 BCD     1      11.810  18.830  19.800  1.00  0.00            
ATOM     33  H11 BCD     1      14.800  16.480  23.050  1.00  0.00            
ATOM     34  H12 BCD     1      15.130  16.170  20.710  1.00  0.00            
ATOM     35  H13 BCD     1      17.410  15.660  21.040  1.00  0.00            
ATOM     36  H14 BCD     1      16.630  18.780  20.590  1.00  0.00            
ATOM     37  H15 BCD     1      16.620  17.870  18.240  1.00  0.00            
ATOM     38  H16 BCD     1      14.130  17.780  19.340  1.00  0.00            
ATOM     39  H17 BCD     1      14.580  19.710  21.690  1.00  0.00            
ATOM     40  H18 BCD     1      12.110  19.760  21.610  1.00  0.00            
ATOM     41  H19 BCD     1      12.930  20.540  20.230  1.00  0.00            
ATOM     42  H20 BCD     1      11.490  19.410  19.100  1.00  0.00            
ATOM     43  C13 BCD     1      17.570  19.600  26.470  1.00  0.00            
ATOM     44  O11 BCD     1      17.160  20.910  26.050  1.00  0.00            
ATOM     45  C14 BCD     1      18.530  18.750  25.510  1.00  0.00            
ATOM     46  O12 BCD     1      19.730  19.470  25.410  1.00  0.00            
ATOM     47  C15 BCD     1      17.790  18.700  24.160  1.00  0.00            
ATOM     48  O13 BCD     1      18.480  17.960  23.140  1.00  0.00            
ATOM     49  C16 BCD     1      16.410  18.060  24.310  1.00  0.00            
ATOM     50  C17 BCD     1      15.650  18.800  25.380  1.00  0.00            
ATOM     51  O14 BCD     1      16.450  18.790  26.590  1.00  0.00            
ATOM     52  C18 BCD     1      14.310  18.180  25.730  1.00  0.00            
ATOM     53  O15 BCD     1      13.350  19.080  26.420  1.00  0.00            
ATOM     54  H21 BCD     1      18.130  19.640  27.410  1.00  0.00            
ATOM     55  H22 BCD     1      18.610  17.740  25.920  1.00  0.00            
ATOM     56  H23 BCD     1      20.340  18.990  24.840  1.00  0.00            
ATOM     57  H24 BCD     1      17.550  19.700  23.770  1.00  0.00            
ATOM     58  H25 BCD     1      17.890  17.710  22.420  1.00  0.00            
ATOM     59  H26 BCD     1      16.440  16.990  24.560  1.00  0.00            
ATOM     60  H27 BCD     1      15.450  19.800  24.980  1.00  0.00            
ATOM     61  H28 BCD     1      13.810  17.910  24.790  1.00  0.00            
ATOM     62  H29 BCD     1      14.490  17.310  26.390  1.00  0.00            
ATOM     63  H30 BCD     1      13.120  19.750  25.770  1.00  0.00            
ATOM     64  C19 BCD     1      17.570  24.780  27.430  1.00  0.00            
ATOM     65  O16 BCD     1      17.570  25.300  26.080  1.00  0.00            
ATOM     66  C20 BCD     1      18.730  23.850  27.690  1.00  0.00            
ATOM     67  O17 BCD     1      19.900  24.610  27.340  1.00  0.00            
ATOM     68  C21 BCD     1      18.680  22.650  26.800  1.00  0.00            
ATOM     69  O18 BCD     1      19.660  21.680  27.000  1.00  0.00            
ATOM     70  C22 BCD     1      17.300  21.940  27.030  1.00  0.00            
ATOM     71  C23 BCD     1      16.150  22.930  26.790  1.00  0.00            
ATOM     72  O19 BCD     1      16.360  24.110  27.600  1.00  0.00            
ATOM     73  C24 BCD     1      14.810  22.330  27.050  1.00  0.00            
ATOM     74  O20 BCD     1      13.770  23.210  26.690  1.00  0.00            
ATOM     75  H31 BCD     1      17.680  25.610  28.140  1.00  0.00            
ATOM     76  H32 BCD     1      18.680  23.630  28.760  1.00  0.00            
ATOM     77  H33 BCD     1      20.460  24.640  28.120  1.00  0.00            
ATOM     78  H34 BCD     1      18.850  23.020  25.780  1.00  0.00            
ATOM     79  H35 BCD     1      19.530  20.930  26.410  1.00  0.00            
ATOM     80  H36 BCD     1      17.290  21.640  28.080  1.00  0.00            
ATOM     81  H37 BCD     1      16.250  23.120  25.710  1.00  0.00            
ATOM     82  H38 BCD     1      14.640  21.510  26.330  1.00  0.00            
ATOM     83  H39 BCD     1      14.700  21.990  28.080  1.00  0.00            
ATOM     84  H40 BCD     1      13.780  24.040  27.180  1.00  0.00            
ATOM     85  C25 BCD     1      17.390  28.670  23.870  1.00  0.00            
ATOM     86  O21 BCD     1      17.580  27.860  22.720  1.00  0.00            
ATOM     87  C26 BCD     1      18.550  28.510  24.740  1.00  0.00            
ATOM     88  O22 BCD     1      19.750  29.030  24.130  1.00  0.00            
ATOM     89  C27 BCD     1      18.730  27.110  25.260  1.00  0.00            
ATOM     90  O23 BCD     1      19.840  26.950  26.130  1.00  0.00            
ATOM     91  C28 BCD     1      17.430  26.740  25.990  1.00  0.00            
ATOM     92  C29 BCD     1      16.170  27.020  25.150  1.00  0.00            
ATOM     93  O24 BCD     1      16.260  28.360  24.690  1.00  0.00            
ATOM     94  C30 BCD     1      14.840  26.930  26.000  1.00  0.00            
ATOM     95  O25 BCD     1      13.750  26.990  25.170  1.00  0.00            
ATOM     96  H41 BCD     1      17.330  29.710  23.520  1.00  0.00            
ATOM     97  H42 BCD     1      18.370  29.080  25.660  1.00  0.00            
ATOM     98  H43 BCD     1      19.880  28.340  23.460  1.00  0.00            
ATOM     99  H44 BCD     1      18.850  26.430  24.410  1.00  0.00            
ATOM    100  H45 BCD     1      19.770  26.110  26.600  1.00  0.00            
ATOM    101  H46 BCD     1      17.370  27.240  26.960  1.00  0.00            
ATOM    102  H47 BCD     1      16.070  26.320  24.300  1.00  0.00            
ATOM    103  H48 BCD     1      14.710  26.000  26.570  1.00  0.00            
ATOM    104  H49 BCD     1      14.900  27.690  26.780  1.00  0.00            
ATOM    105  H50 BCD     1      13.640  27.820  24.680  1.00  0.00            
ATOM    106  C31 BCD     1      18.110  28.030  18.680  1.00  0.00            
ATOM    107  O26 BCD     1      17.490  26.800  18.580  1.00  0.00            
ATOM    108  C32 BCD     1      19.390  27.890  19.460  1.00  0.00            
ATOM    109  O27 BCD     1      20.190  26.880  18.850  1.00  0.00            
ATOM    110  C33 BCD     1      19.050  27.380  20.860  1.00  0.00            
ATOM    111  C34 BCD     1      18.060  28.430  21.530  1.00  0.00            
ATOM    112  C35 BCD     1      16.830  28.570  20.640  1.00  0.00            
ATOM    113  O28 BCD     1      17.190  28.940  19.320  1.00  0.00            
ATOM    114  C36 BCD     1      15.750  29.490  21.260  1.00  0.00            
ATOM    115  O29 BCD     1      16.310  30.830  21.470  1.00  0.00            
ATOM    116  O30 BCD     1      20.200  27.310  21.770  1.00  0.00            
ATOM    117  H51 BCD     1      18.220  28.490  17.690  1.00  0.00            
ATOM    118  H52 BCD     1      19.900  28.860  19.590  1.00  0.00            
ATOM    119  H53 BCD     1      21.070  27.280  18.860  1.00  0.00            
ATOM    120  H54 BCD     1      18.570  26.400  20.750  1.00  0.00            
ATOM    121  H55 BCD     1      20.430  26.410  22.000  1.00  0.00            
ATOM    122  H56 BCD     1      18.520  29.420  21.630  1.00  0.00            
ATOM    123  H57 BCD     1      16.420  27.550  20.570  1.00  0.00            
ATOM    124  H58 BCD     1      14.950  29.510  20.500  1.00  0.00            
ATOM    125  H59 BCD     1      15.450  29.110  22.240  1.00  0.00            
ATOM    126  H60 BCD     1      15.600  31.240  21.980  1.00  0.00            
ATOM    127  C37 BCD     1      15.830  24.280  15.900  1.00  0.00            
ATOM    128  O31 BCD     1      15.780  23.360  16.930  1.00  0.00            
ATOM    129  C38 BCD     1      17.270  24.660  15.580  1.00  0.00            
ATOM    130  O32 BCD     1      17.950  23.490  15.080  1.00  0.00            
ATOM    131  C39 BCD     1      17.860  25.290  16.820  1.00  0.00            
ATOM    132  O33 BCD     1      19.220  25.780  16.590  1.00  0.00            
ATOM    133  C40 BCD     1      16.970  26.390  17.300  1.00  0.00            
ATOM    134  C41 BCD     1      15.490  26.090  17.450  1.00  0.00            
ATOM    135  O34 BCD     1      15.050  25.410  16.270  1.00  0.00            
ATOM    136  C42 BCD     1      14.610  27.330  17.670  1.00  0.00            
ATOM    137  O35 BCD     1      14.580  28.200  16.530  1.00  0.00            
ATOM    138  H61 BCD     1      15.380  23.810  15.010  1.00  0.00            
ATOM    139  H62 BCD     1      17.260  25.470  14.840  1.00  0.00            
ATOM    140  H63 BCD     1      18.490  23.860  14.380  1.00  0.00            
ATOM    141  H64 BCD     1      17.880  24.490  17.580  1.00  0.00            
ATOM    142  H65 BCD     1      19.480  26.300  17.350  1.00  0.00            
ATOM    143  H66 BCD     1      17.070  27.230  16.600  1.00  0.00            
ATOM    144  H67 BCD     1      15.290  25.560  18.390  1.00  0.00            
ATOM    145  H68 BCD     1      13.600  27.050  17.970  1.00  0.00            
ATOM    146  H69 BCD     1      14.920  27.940  18.530  1.00  0.00            
ATOM    147  H70 BCD     1      15.390  28.710  16.500  1.00  0.00            
ATOM    148  C1  AF6     2      17.440  24.190  22.680  1.00  0.00            
ATOM    149  C2  AF6     2      17.930  22.880  22.860  1.00  0.00            
ATOM    150  C3  AF6     2      17.710  21.920  21.850  1.00  0.00            
ATOM    151  C4  AF6     2      16.990  22.240  20.640  1.00  0.00            
ATOM    152  C5  AF6     2      16.470  23.570  20.520  1.00  0.00            
ATOM    153  C6  AF6     2      16.610  24.480  21.560  1.00  0.00            
ATOM    154  H1  AF6     2      17.670  24.960  23.400  1.00  0.00            
ATOM    155  H2  AF6     2      18.550  22.630  23.710  1.00  0.00            
ATOM    156  H3  AF6     2      18.130  20.940  22.050  1.00  0.00            
ATOM    157  H4  AF6     2      16.710  21.500  19.900  1.00  0.00            
ATOM    158  H5  AF6     2      15.830  23.800  19.670  1.00  0.00            
ATOM    159  H6  AF6     2      16.250  25.490  21.400  1.00  0.00            
TER
ENDMDL
MODEL        1
ATOM      1  C1  BCD     1      31.580  34.190  24.720  1.00  0.00            
ATOM      2  O1  BCD     1      33.020  33.930  24.750  1.00  0.00            
ATOM      3  C2  BCD     1      30.900  33.330  25.820  1.00  0.00            
ATOM      4  O2  BCD     1      31.480  33.550  27.100  1.00  0.00            
ATOM      5  C3  BCD     1      31.040  31.880  25.470  1.00  0.00            
ATOM      6  O3  BCD     1      30.440  30.980  26.500  1.00  0.00            
ATOM      7  C4  BCD     1      30.490  31.560  24.110  1.00  0.00            
ATOM      8  C5  BCD     1      31.060  32.550  23.040  1.00  0.00            
ATOM      9  O4  BCD     1      30.990  33.900  23.460  1.00  0.00            
ATOM     10  C6  BCD     1      30.390  32.490  21.640  1.00  0.00            
ATOM     11  O5  BCD     1      29.050  33.010  21.560  1.00  0.00            
ATOM     12  H1  BCD     1      31.350  35.240  24.910  1.00  0.00            
ATOM     13  H2  BCD     1      29.830  33.460  25.990  1.00  0.00            
ATOM     14  H3  BCD     1      30.940  33.010  27.680  1.00  0.00            
ATOM     15  H4  BCD     1      32.080  31.540  25.380  1.00  0.00            
ATOM     16  H5  BCD     1      30.040  30.190  26.130  1.00  0.00            
ATOM     17  H6  BCD     1      29.400  31.580  24.140  1.00  0.00            
ATOM     18  H7  BCD     1      32.140  32.380  22.900  1.00  0.00            
ATOM     19  H8  BCD     1      31.060  33.060  20.990  1.00  0.00            
ATOM     20  H9  BCD     1      30.400  31.450  21.270  1.00  0.00            
ATOM     21  H10 BCD     1      29.180  33.780  22.110  1.00  0.00            
ATOM     22  C7  BCD     1      36.480  36.260  24.540  1.00  0.00            
ATOM     23  O6  BCD     1      37.260  35.030  24.630  1.00  0.00            
ATOM     24  C8  BCD     1      35.640  36.410  25.850  1.00  0.00            
ATOM     25  O7  BCD     1      36.560  36.430  26.990  1.00  0.00            
ATOM     26  C9  BCD     1      34.680  35.180  25.920  1.00  0.00            
ATOM     27  O8  BCD     1      33.720  35.240  27.010  1.00  0.00            
ATOM     28  C10 BCD     1      33.880  35.120  24.620  1.00  0.00            
ATOM     29  C11 BCD     1      34.800  35.070  23.440  1.00  0.00            
ATOM     30  O9  BCD     1      35.710  36.140  23.380  1.00  0.00            
ATOM     31  C12 BCD     1      34.040  35.090  22.070  1.00  0.00            
ATOM     32  O10 BCD     1      33.540  36.370  21.840  1.00  0.00            
ATOM     33  H11 BCD     1      37.130  37.140  24.430  1.00  0.00            
ATOM     34  H12 BCD     1      35.040  37.320  25.860  1.00  0.00            
ATOM     35  H13 BCD     1      36.000  36.860  27.640  1.00  0.00            
ATOM     36  H14 BCD     1      35.240  34.250  26.110  1.00  0.00            
ATOM     37  H15 BCD     1      33.060  34.540  26.960  1.00  0.00            
ATOM     38  H16 BCD     1      33.200  35.970  24.480  1.00  0.00            
ATOM     39  H17 BCD     1      35.300  34.100  23.440  1.00  0.00            
ATOM     40  H18 BCD     1      34.670  34.760  21.230  1.00  0.00            
ATOM     41  H19 BCD     1      33.220  34.360  22.040  1.00  0.00            
ATOM     42  H20 BCD     1      34.300  36.940  22.000  1.00  0.00            
ATOM     43  C13 BCD     1      41.080  33.500  24.100  1.00  0.00            
ATOM     44  O11 BCD     1      40.410  32.240  23.820  1.00  0.00            
ATOM     45  C14 BCD     1      40.710  34.140  25.470  1.00  0.00            
ATOM     46  O12 BCD     1      41.270  33.260  26.470  1.00  0.00            
ATOM     47  C15 BCD     1      39.190  34.150  25.640  1.00  0.00            
ATOM     48  O13 BCD     1      38.960  34.840  26.790  1.00  0.00            
ATOM     49  C16 BCD     1      38.700  35.000  24.470  1.00  0.00            
ATOM     50  C17 BCD     1      39.100  34.550  23.060  1.00  0.00            
ATOM     51  O14 BCD     1      40.620  34.410  23.090  1.00  0.00            
ATOM     52  C18 BCD     1      38.720  35.580  22.020  1.00  0.00            
ATOM     53  O15 BCD     1      39.440  36.800  22.130  1.00  0.00            
ATOM     54  H21 BCD     1      42.170  33.370  24.080  1.00  0.00            
ATOM     55  H22 BCD     1      41.140  35.150  25.500  1.00  0.00            
ATOM     56  H23 BCD     1      41.820  33.660  27.150  1.00  0.00            
ATOM     57  H24 BCD     1      38.710  33.170  25.580  1.00  0.00            
ATOM     58  H25 BCD     1      38.120  35.270  26.990  1.00  0.00            
ATOM     59  H26 BCD     1      39.130  36.010  24.500  1.00  0.00            
ATOM     60  H27 BCD     1      38.600  33.620  22.780  1.00  0.00            
ATOM     61  H28 BCD     1      38.890  35.100  21.050  1.00  0.00            
ATOM     62  H29 BCD     1      37.640  35.760  21.960  1.00  0.00            
ATOM     63  H30 BCD     1      40.330  36.560  22.400  1.00  0.00            
ATOM     64  C19 BCD     1      41.240  28.380  22.620  1.00  0.00            
ATOM     65  O16 BCD     1      39.890  27.890  22.990  1.00  0.00            
ATOM     66  C20 BCD     1      42.090  28.960  23.820  1.00  0.00            
ATOM     67  O17 BCD     1      42.230  27.950  24.820  1.00  0.00            
ATOM     68  C21 BCD     1      41.390  30.230  24.340  1.00  0.00            
ATOM     69  O18 BCD     1      42.180  30.810  25.490  1.00  0.00            
ATOM     70  C22 BCD     1      41.220  31.220  23.200  1.00  0.00            
ATOM     71  C23 BCD     1      40.480  30.570  22.000  1.00  0.00            
ATOM     72  O19 BCD     1      41.060  29.330  21.580  1.00  0.00            
ATOM     73  C24 BCD     1      40.470  31.580  20.860  1.00  0.00            
ATOM     74  O20 BCD     1      39.430  31.310  19.870  1.00  0.00            
ATOM     75  H31 BCD     1      41.640  27.450  22.210  1.00  0.00            
ATOM     76  H32 BCD     1      43.060  29.230  23.410  1.00  0.00            
ATOM     77  H33 BCD     1      41.400  27.940  25.300  1.00  0.00            
ATOM     78  H34 BCD     1      40.410  29.940  24.730  1.00  0.00            
ATOM     79  H35 BCD     1      41.650  31.480  25.940  1.00  0.00            
ATOM     80  H36 BCD     1      42.190  31.640  22.910  1.00  0.00            
ATOM     81  H37 BCD     1      39.460  30.440  22.360  1.00  0.00            
ATOM     82  H38 BCD     1      40.400  32.570  21.320  1.00  0.00            
ATOM     83  H39 BCD     1      41.450  31.550  20.360  1.00  0.00            
ATOM     84  H40 BCD     1      38.730  31.940  20.050  1.00  0.00            
ATOM     85  C25 BCD     1      37.850  24.720  24.830  1.00  0.00            
ATOM     86  O21 BCD     1      36.570  25.390  24.610  1.00  0.00            
ATOM     87  C26 BCD     1      38.720  25.630  25.740  1.00  0.00            
ATOM     88  O22 BCD     1      38.170  25.700  27.030  1.00  0.00            
ATOM     89  C27 BCD     1      39.070  26.960  25.130  1.00  0.00            
ATOM     90  O23 BCD     1      39.970  27.590  26.170  1.00  0.00            
ATOM     91  C28 BCD     1      39.730  26.690  23.760  1.00  0.00            
ATOM     92  C29 BCD     1      38.860  25.820  22.840  1.00  0.00            
ATOM     93  O24 BCD     1      38.390  24.610  23.550  1.00  0.00            
ATOM     94  C30 BCD     1      39.620  25.390  21.560  1.00  0.00            
ATOM     95  O25 BCD     1      40.780  24.600  21.860  1.00  0.00            
ATOM     96  H41 BCD     1      37.800  23.690  25.190  1.00  0.00            
ATOM     97  H42 BCD     1      39.670  25.080  25.780  1.00  0.00            
ATOM     98  H43 BCD     1      37.420  25.100  27.090  1.00  0.00            
ATOM     99  H44 BCD     1      38.090  27.450  25.020  1.00  0.00            
ATOM    100  H45 BCD     1      39.420  27.690  26.950  1.00  0.00            
ATOM    101  H46 BCD     1      40.710  26.230  23.900  1.00  0.00            
ATOM    102  H47 BCD     1      37.990  26.410  22.530  1.00  0.00            
ATOM    103  H48 BCD     1      38.930  24.810  20.940  1.00  0.00            
ATOM    104  H49 BCD     1      39.930  26.290  21.030  1.00  0.00            
ATOM    105  H50 BCD     1      41.560  24.880  21.390  1.00  0.00            
ATOM    106  C31 BCD     1      32.610  24.950  24.490  1.00  0.00            
ATOM    107  O26 BCD     1      32.640  26.340  24.210  1.00  0.00            
ATOM    108  C32 BCD     1      33.220  24.730  25.930  1.00  0.00            
ATOM    109  O27 BCD     1      32.340  25.350  26.890  1.00  0.00            
ATOM    110  C33 BCD     1      34.680  25.210  25.920  1.00  0.00            
ATOM    111  C34 BCD     1      35.430  24.620  24.730  1.00  0.00            
ATOM    112  C35 BCD     1      34.720  24.720  23.390  1.00  0.00            
ATOM    113  O28 BCD     1      33.360  24.210  23.530  1.00  0.00            
ATOM    114  C36 BCD     1      35.370  23.970  22.210  1.00  0.00            
ATOM    115  O29 BCD     1      35.500  22.570  22.320  1.00  0.00            
ATOM    116  O30 BCD     1      35.320  24.970  27.210  1.00  0.00            
ATOM    117  H51 BCD     1      31.560  24.620  24.470  1.00  0.00            
ATOM    118  H52 BCD     1      33.340  23.660  26.140  1.00  0.00            
ATOM    119  H53 BCD     1      32.720  25.160  27.750  1.00  0.00            
ATOM    120  H54 BCD     1      34.730  26.300  25.790  1.00  0.00            
ATOM    121  H55 BCD     1      35.540  25.810  27.640  1.00  0.00            
ATOM    122  H56 BCD     1      35.710  23.570  24.850  1.00  0.00            
ATOM    123  H57 BCD     1      34.560  25.750  23.070  1.00  0.00            
ATOM    124  H58 BCD     1      34.750  24.070  21.300  1.00  0.00            
ATOM    125  H59 BCD     1      36.310  24.430  21.900  1.00  0.00            
ATOM    126  H60 BCD     1      35.400  22.160  21.460  1.00  0.00            
ATOM    127  C37 BCD     1      30.220  29.380  23.060  1.00  0.00            
ATOM    128  O31 BCD     1      31.030  30.280  23.730  1.00  0.00            
ATOM    129  C38 BCD     1      29.570  28.440  24.090  1.00  0.00            
ATOM    130  O32 BCD     1      28.880  29.180  25.100  1.00  0.00            
ATOM    131  C39 BCD     1      30.660  27.640  24.680  1.00  0.00            
ATOM    132  O33 BCD     1      30.170  26.690  25.620  1.00  0.00            
ATOM    133  C40 BCD     1      31.510  26.910  23.650  1.00  0.00            
ATOM    134  C41 BCD     1      32.050  27.790  22.490  1.00  0.00            
ATOM    135  O34 BCD     1      30.960  28.650  22.020  1.00  0.00            
ATOM    136  C42 BCD     1      32.490  26.930  21.330  1.00  0.00            
ATOM    137  O35 BCD     1      32.810  27.660  20.150  1.00  0.00            
ATOM    138  H61 BCD     1      29.490  30.020  22.560  1.00  0.00            
ATOM    139  H62 BCD     1      28.870  27.800  23.540  1.00  0.00            
ATOM    140  H63 BCD     1      28.170  29.640  24.650  1.00  0.00            
ATOM    141  H64 BCD     1      31.270  28.390  25.200  1.00  0.00            
ATOM    142  H65 BCD     1      30.860  26.230  26.100  1.00  0.00            
ATOM    143  H66 BCD     1      30.820  26.210  23.180  1.00  0.00            
ATOM    144  H67 BCD     1      32.950  28.380  22.710  1.00  0.00            
ATOM    145  H68 BCD     1      33.260  26.170  21.520  1.00  0.00            
ATOM    146  H69 BCD     1      31.620  26.350  21.020  1.00  0.00            
ATOM    147  H70 BCD     1      32.210  28.380  19.960  1.00  0.00            
ATOM    148  C1  AF6     2      37.030  29.670  24.440  1.00  0.00            
ATOM    149  C2  AF6     2      35.810  29.010  24.670  1.00  0.00            
ATOM    150  C3  AF6     2      34.730  29.800  25.040  1.00  0.00            
ATOM    151  C4  AF6     2      34.920  31.190  25.020  1.00  0.00            
ATOM    152  C5  AF6     2      36.150  31.800  24.790  1.00  0.00            
ATOM    153  C6  AF6     2      37.200  30.990  24.480  1.00  0.00            
ATOM    154  H1  AF6     2      37.940  29.190  24.090  1.00  0.00            
ATOM    155  H2  AF6     2      35.730  27.930  24.650  1.00  0.00            
ATOM    156  H3  AF6     2      33.790  29.330  25.330  1.00  0.00            
ATOM    157  H4  AF6     2      34.080  31.820  25.320  1.00  0.00            
ATOM    158  H5  AF6     2      36.360  32.840  25.020  1.00  0.00            
ATOM    159  H6  AF6     2      38.170  31.450  24.270  1.00  0.00            
TER
ENDMDL
MODEL        1
ATOM      1  C1  BCD     1      35.060  14.470  20.510  1.00  0.00            
ATOM      2  O1  BCD     1      34.990  15.790  20.010  1.00  0.00            
ATOM      3  C2  BCD     1      33.810  13.670  20.090  1.00  0.00            
ATOM      4  O2  BCD     1      33.670  13.690  18.680  1.00  0.00            
ATOM      5  C3  BCD     1      32.600  14.260  20.870  1.00  0.00            
ATOM      6  O3  BCD     1      31.380  13.620  20.600  1.00  0.00            
ATOM      7  C4  BCD     1      32.910  14.480  22.330  1.00  0.00            
ATOM      8  C5  BCD     1      34.220  15.140  22.650  1.00  0.00            
ATOM      9  O4  BCD     1      35.190  14.360  21.950  1.00  0.00            
ATOM     10  C6  BCD     1      34.500  15.380  24.100  1.00  0.00            
ATOM     11  O5  BCD     1      34.750  14.200  24.810  1.00  0.00            
ATOM     12  H1  BCD     1      35.980  14.020  20.120  1.00  0.00            
ATOM     13  H2  BCD     1      33.910  12.660  20.530  1.00  0.00            
ATOM     14  H3  BCD     1      32.800  13.370  18.440  1.00  0.00            
ATOM     15  H4  BCD     1      32.540  15.290  20.500  1.00  0.00            
ATOM     16  H5  BCD     1      30.650  14.030  21.080  1.00  0.00            
ATOM     17  H6  BCD     1      32.800  13.490  22.780  1.00  0.00            
ATOM     18  H7  BCD     1      34.210  16.160  22.240  1.00  0.00            
ATOM     19  H8  BCD     1      35.350  16.060  24.220  1.00  0.00            
ATOM     20  H9  BCD     1      33.650  15.890  24.580  1.00  0.00            
ATOM     21  H10 BCD     1      34.580  14.320  25.750  1.00  0.00            
ATOM     22  C7  BCD     1      37.240  18.360  17.750  1.00  0.00            
ATOM     23  O6  BCD     1      36.360  19.390  18.240  1.00  0.00            
ATOM     24  C8  BCD     1      36.430  17.400  16.930  1.00  0.00            
ATOM     25  O7  BCD     1      35.830  18.030  15.790  1.00  0.00            
ATOM     26  C9  BCD     1      35.400  16.760  17.870  1.00  0.00            
ATOM     27  O8  BCD     1      34.610  15.750  17.330  1.00  0.00            
ATOM     28  C10 BCD     1      36.100  16.160  19.120  1.00  0.00            
ATOM     29  C11 BCD     1      37.010  17.150  19.810  1.00  0.00            
ATOM     30  O9  BCD     1      37.890  17.740  18.850  1.00  0.00            
ATOM     31  C12 BCD     1      37.760  16.490  20.960  1.00  0.00            
ATOM     32  O10 BCD     1      38.740  17.350  21.410  1.00  0.00            
ATOM     33  H11 BCD     1      37.990  18.800  17.080  1.00  0.00            
ATOM     34  H12 BCD     1      37.190  16.640  16.700  1.00  0.00            
ATOM     35  H13 BCD     1      36.540  18.150  15.160  1.00  0.00            
ATOM     36  H14 BCD     1      34.730  17.540  18.250  1.00  0.00            
ATOM     37  H15 BCD     1      34.210  15.310  18.080  1.00  0.00            
ATOM     38  H16 BCD     1      36.730  15.290  18.870  1.00  0.00            
ATOM     39  H17 BCD     1      36.350  17.910  20.240  1.00  0.00            
ATOM     40  H18 BCD     1      37.080  16.310  21.810  1.00  0.00            
ATOM     41  H19 BCD     1      38.240  15.520  20.760  1.00  0.00            
ATOM     42  H20 BCD     1      39.300  17.520  20.660  1.00  0.00            
ATOM     43  C13 BCD     1      35.750  23.470  17.540  1.00  0.00            
ATOM     44  O11 BCD     1      35.270  23.490  18.840  1.00  0.00            
ATOM     45  C14 BCD     1      34.880  22.510  16.830  1.00  0.00            
ATOM     46  O12 BCD     1      33.480  23.020  16.890  1.00  0.00            
ATOM     47  C15 BCD     1      34.910  21.110  17.420  1.00  0.00            
ATOM     48  O13 BCD     1      34.110  20.260  16.620  1.00  0.00            
ATOM     49  C16 BCD     1      36.340  20.640  17.440  1.00  0.00            
ATOM     50  C17 BCD     1      37.240  21.630  18.150  1.00  0.00            
ATOM     51  O14 BCD     1      37.070  22.970  17.630  1.00  0.00            
ATOM     52  C18 BCD     1      38.700  21.360  18.220  1.00  0.00            
ATOM     53  O15 BCD     1      39.310  21.360  16.940  1.00  0.00            
ATOM     54  H21 BCD     1      35.720  24.400  16.960  1.00  0.00            
ATOM     55  H22 BCD     1      35.230  22.410  15.800  1.00  0.00            
ATOM     56  H23 BCD     1      33.330  23.600  16.140  1.00  0.00            
ATOM     57  H24 BCD     1      34.550  21.120  18.450  1.00  0.00            
ATOM     58  H25 BCD     1      34.680  19.540  16.330  1.00  0.00            
ATOM     59  H26 BCD     1      36.690  20.560  16.400  1.00  0.00            
ATOM     60  H27 BCD     1      36.870  21.610  19.180  1.00  0.00            
ATOM     61  H28 BCD     1      39.070  22.200  18.820  1.00  0.00            
ATOM     62  H29 BCD     1      38.930  20.380  18.670  1.00  0.00            
ATOM     63  H30 BCD     1      40.190  21.040  17.150  1.00  0.00            
ATOM     64  C19 BCD     1      33.670  26.240  21.370  1.00  0.00            
ATOM     65  O16 BCD     1      32.510  25.420  21.300  1.00  0.00            
ATOM     66  C20 BCD     1      33.880  26.790  20.010  1.00  0.00            
ATOM     67  O17 BCD     1      32.760  27.460  19.610  1.00  0.00            
ATOM     68  C21 BCD     1      34.160  25.650  19.020  1.00  0.00            
ATOM     69  O18 BCD     1      34.380  26.190  17.730  1.00  0.00            
ATOM     70  C22 BCD     1      35.270  24.720  19.570  1.00  0.00            
ATOM     71  C23 BCD     1      35.140  24.380  21.050  1.00  0.00            
ATOM     72  O19 BCD     1      34.870  25.570  21.770  1.00  0.00            
ATOM     73  C24 BCD     1      36.380  23.810  21.700  1.00  0.00            
ATOM     74  O20 BCD     1      37.620  24.460  21.370  1.00  0.00            
ATOM     75  H31 BCD     1      33.510  27.000  22.140  1.00  0.00            
ATOM     76  H32 BCD     1      34.660  27.550  20.160  1.00  0.00            
ATOM     77  H33 BCD     1      32.650  27.590  18.670  1.00  0.00            
ATOM     78  H34 BCD     1      33.290  24.980  19.040  1.00  0.00            
ATOM     79  H35 BCD     1      33.540  26.450  17.330  1.00  0.00            
ATOM     80  H36 BCD     1      36.220  25.260  19.460  1.00  0.00            
ATOM     81  H37 BCD     1      34.370  23.620  21.180  1.00  0.00            
ATOM     82  H38 BCD     1      36.170  23.890  22.770  1.00  0.00            
ATOM     83  H39 BCD     1      36.420  22.730  21.500  1.00  0.00            
ATOM     84  H40 BCD     1      38.230  24.170  22.050  1.00  0.00            
ATOM     85  C25 BCD     1      29.160  24.660  23.570  1.00  0.00            
ATOM     86  O21 BCD     1      29.350  23.260  23.200  1.00  0.00            
ATOM     87  C26 BCD     1      28.970  25.530  22.300  1.00  0.00            
ATOM     88  O22 BCD     1      27.760  24.980  21.690  1.00  0.00            
ATOM     89  C27 BCD     1      30.200  25.580  21.410  1.00  0.00            
ATOM     90  O23 BCD     1      30.110  26.490  20.240  1.00  0.00            
ATOM     91  C28 BCD     1      31.430  25.870  22.180  1.00  0.00            
ATOM     92  C29 BCD     1      31.490  25.070  23.520  1.00  0.00            
ATOM     93  O24 BCD     1      30.290  25.190  24.250  1.00  0.00            
ATOM     94  C30 BCD     1      32.620  25.460  24.400  1.00  0.00            
ATOM     95  O25 BCD     1      32.570  26.880  24.630  1.00  0.00            
ATOM     96  H41 BCD     1      28.240  24.740  24.160  1.00  0.00            
ATOM     97  H42 BCD     1      28.810  26.580  22.600  1.00  0.00            
ATOM     98  H43 BCD     1      27.700  25.510  20.890  1.00  0.00            
ATOM     99  H44 BCD     1      30.270  24.540  21.070  1.00  0.00            
ATOM    100  H45 BCD     1      30.990  26.730  19.950  1.00  0.00            
ATOM    101  H46 BCD     1      31.470  26.950  22.380  1.00  0.00            
ATOM    102  H47 BCD     1      31.650  24.010  23.320  1.00  0.00            
ATOM    103  H48 BCD     1      32.530  24.850  25.300  1.00  0.00            
ATOM    104  H49 BCD     1      33.540  25.130  23.890  1.00  0.00            
ATOM    105  H50 BCD     1      31.750  27.010  25.120  1.00  0.00            
ATOM    106  C31 BCD     1      28.370  19.440  24.380  1.00  0.00            
ATOM    107  O26 BCD     1      29.460  18.690  23.960  1.00  0.00            
ATOM    108  C32 BCD     1      27.580  19.980  23.180  1.00  0.00            
ATOM    109  O27 BCD     1      27.390  18.980  22.180  1.00  0.00            
ATOM    110  C33 BCD     1      28.120  21.320  22.660  1.00  0.00            
ATOM    111  C34 BCD     1      28.670  22.230  23.800  1.00  0.00            
ATOM    112  C35 BCD     1      29.610  21.550  24.750  1.00  0.00            
ATOM    113  O28 BCD     1      28.820  20.440  25.250  1.00  0.00            
ATOM    114  C36 BCD     1      30.100  22.440  25.910  1.00  0.00            
ATOM    115  O29 BCD     1      29.000  22.680  26.760  1.00  0.00            
ATOM    116  O30 BCD     1      27.070  22.020  22.000  1.00  0.00            
ATOM    117  H51 BCD     1      27.670  18.830  24.950  1.00  0.00            
ATOM    118  H52 BCD     1      26.620  20.170  23.660  1.00  0.00            
ATOM    119  H53 BCD     1      27.230  19.540  21.410  1.00  0.00            
ATOM    120  H54 BCD     1      28.900  21.050  21.940  1.00  0.00            
ATOM    121  H55 BCD     1      27.530  22.770  21.610  1.00  0.00            
ATOM    122  H56 BCD     1      27.820  22.590  24.390  1.00  0.00            
ATOM    123  H57 BCD     1      30.400  21.140  24.110  1.00  0.00
[truncated: 1,488,122 more chars]
