# Supplementary material for: Achieving Chemical Accuracy in Cyclodextrin Host–Guest Binding via Integrative Atomistic Modelling
Source: Adv Sci (Weinh). 2025 Dec 14;13(10):e19782. doi: 10.1002/advs.202519782 (PMC12915143; doi:10.1002/advs.202519782)
Supplement: Supplementary file 1 — Supporting Information [file ADVS-13-e19782-s003.zip › all_poses/BCD.AG7.pdb]

MODEL        1
ATOM      1  C1  BCD     1      29.290  35.020  18.030  1.00  0.00            
ATOM      2  O1  BCD     1      28.970  34.810  19.410  1.00  0.00            
ATOM      3  C2  BCD     1      29.320  33.810  17.160  1.00  0.00            
ATOM      4  O2  BCD     1      28.000  33.260  17.070  1.00  0.00            
ATOM      5  C3  BCD     1      30.290  32.800  17.820  1.00  0.00            
ATOM      6  O3  BCD     1      30.260  31.530  17.020  1.00  0.00            
ATOM      7  C4  BCD     1      31.670  33.470  17.800  1.00  0.00            
ATOM      8  C5  BCD     1      31.610  34.800  18.510  1.00  0.00            
ATOM      9  O4  BCD     1      30.610  35.630  17.910  1.00  0.00            
ATOM     10  C6  BCD     1      32.900  35.620  18.430  1.00  0.00            
ATOM     11  O5  BCD     1      33.290  36.050  17.080  1.00  0.00            
ATOM     12  H1  BCD     1      28.600  35.750  17.580  1.00  0.00            
ATOM     13  H2  BCD     1      29.680  34.110  16.160  1.00  0.00            
ATOM     14  H3  BCD     1      28.020  32.790  16.230  1.00  0.00            
ATOM     15  H4  BCD     1      29.790  32.530  18.760  1.00  0.00            
ATOM     16  H5  BCD     1      29.510  30.960  17.200  1.00  0.00            
ATOM     17  H6  BCD     1      32.120  33.590  16.800  1.00  0.00            
ATOM     18  H7  BCD     1      31.270  34.560  19.520  1.00  0.00            
ATOM     19  H8  BCD     1      32.710  36.550  19.000  1.00  0.00            
ATOM     20  H9  BCD     1      33.780  35.140  18.880  1.00  0.00            
ATOM     21  H10 BCD     1      34.200  35.790  16.930  1.00  0.00            
ATOM     22  C7  BCD     1      25.720  35.530  21.790  1.00  0.00            
ATOM     23  O6  BCD     1      26.440  35.380  22.970  1.00  0.00            
ATOM     24  C8  BCD     1      25.690  34.120  21.080  1.00  0.00            
ATOM     25  O7  BCD     1      25.150  33.180  22.000  1.00  0.00            
ATOM     26  C9  BCD     1      27.070  33.720  20.450  1.00  0.00            
ATOM     27  O8  BCD     1      26.870  32.660  19.470  1.00  0.00            
ATOM     28  C10 BCD     1      27.610  34.970  19.720  1.00  0.00            
ATOM     29  C11 BCD     1      27.650  36.270  20.560  1.00  0.00            
ATOM     30  O9  BCD     1      26.350  36.570  21.080  1.00  0.00            
ATOM     31  C12 BCD     1      28.260  37.480  19.820  1.00  0.00            
ATOM     32  O10 BCD     1      27.510  37.900  18.670  1.00  0.00            
ATOM     33  H11 BCD     1      24.680  35.800  22.000  1.00  0.00            
ATOM     34  H12 BCD     1      25.050  34.090  20.190  1.00  0.00            
ATOM     35  H13 BCD     1      25.110  32.350  21.530  1.00  0.00            
ATOM     36  H14 BCD     1      27.720  33.460  21.300  1.00  0.00            
ATOM     37  H15 BCD     1      27.420  32.880  18.710  1.00  0.00            
ATOM     38  H16 BCD     1      26.990  35.270  18.870  1.00  0.00            
ATOM     39  H17 BCD     1      28.250  36.110  21.460  1.00  0.00            
ATOM     40  H18 BCD     1      28.410  38.390  20.410  1.00  0.00            
ATOM     41  H19 BCD     1      29.290  37.200  19.580  1.00  0.00            
ATOM     42  H20 BCD     1      26.680  37.420  18.670  1.00  0.00            
ATOM     43  C13 BCD     1      26.390  35.980  27.100  1.00  0.00            
ATOM     44  O11 BCD     1      27.590  35.200  27.100  1.00  0.00            
ATOM     45  C14 BCD     1      25.240  35.120  26.600  1.00  0.00            
ATOM     46  O12 BCD     1      25.140  33.910  27.410  1.00  0.00            
ATOM     47  C15 BCD     1      25.430  34.700  25.090  1.00  0.00            
ATOM     48  O13 BCD     1      24.310  34.040  24.410  1.00  0.00            
ATOM     49  C16 BCD     1      25.870  35.820  24.190  1.00  0.00            
ATOM     50  C17 BCD     1      26.880  36.800  24.820  1.00  0.00            
ATOM     51  O14 BCD     1      26.540  37.040  26.220  1.00  0.00            
ATOM     52  C18 BCD     1      26.970  38.100  24.190  1.00  0.00            
ATOM     53  O15 BCD     1      25.770  38.740  23.960  1.00  0.00            
ATOM     54  H21 BCD     1      26.170  36.350  28.110  1.00  0.00            
ATOM     55  H22 BCD     1      24.330  35.710  26.740  1.00  0.00            
ATOM     56  H23 BCD     1      24.300  34.000  27.860  1.00  0.00            
ATOM     57  H24 BCD     1      26.310  34.040  25.060  1.00  0.00            
ATOM     58  H25 BCD     1      24.580  33.760  23.530  1.00  0.00            
ATOM     59  H26 BCD     1      24.920  36.370  24.090  1.00  0.00            
ATOM     60  H27 BCD     1      27.870  36.330  24.760  1.00  0.00            
ATOM     61  H28 BCD     1      27.690  38.730  24.730  1.00  0.00            
ATOM     62  H29 BCD     1      27.530  38.010  23.250  1.00  0.00            
ATOM     63  H30 BCD     1      25.310  38.570  24.780  1.00  0.00            
ATOM     64  C19 BCD     1      30.690  33.700  29.490  1.00  0.00            
ATOM     65  O16 BCD     1      30.990  32.870  28.370  1.00  0.00            
ATOM     66  C20 BCD     1      29.270  33.520  30.110  1.00  0.00            
ATOM     67  O17 BCD     1      29.280  32.190  30.680  1.00  0.00            
ATOM     68  C21 BCD     1      28.180  33.710  29.010  1.00  0.00            
ATOM     69  O18 BCD     1      26.830  33.470  29.480  1.00  0.00            
ATOM     70  C22 BCD     1      28.290  35.130  28.400  1.00  0.00            
ATOM     71  C23 BCD     1      29.770  35.360  28.050  1.00  0.00            
ATOM     72  O19 BCD     1      30.720  35.010  29.110  1.00  0.00            
ATOM     73  C24 BCD     1      30.080  36.760  27.610  1.00  0.00            
ATOM     74  O20 BCD     1      29.360  37.760  28.290  1.00  0.00            
ATOM     75  H31 BCD     1      31.530  33.510  30.170  1.00  0.00            
ATOM     76  H32 BCD     1      29.230  34.340  30.840  1.00  0.00            
ATOM     77  H33 BCD     1      29.810  32.250  31.480  1.00  0.00            
ATOM     78  H34 BCD     1      28.490  32.970  28.260  1.00  0.00            
ATOM     79  H35 BCD     1      26.260  33.620  28.720  1.00  0.00            
ATOM     80  H36 BCD     1      27.950  35.960  29.040  1.00  0.00            
ATOM     81  H37 BCD     1      29.980  34.670  27.230  1.00  0.00            
ATOM     82  H38 BCD     1      31.160  36.950  27.710  1.00  0.00            
ATOM     83  H39 BCD     1      29.830  36.930  26.560  1.00  0.00            
ATOM     84  H40 BCD     1      29.780  37.920  29.140  1.00  0.00            
ATOM     85  C25 BCD     1      33.070  29.520  27.190  1.00  0.00            
ATOM     86  O21 BCD     1      32.710  29.750  25.890  1.00  0.00            
ATOM     87  C26 BCD     1      31.810  29.230  27.960  1.00  0.00            
ATOM     88  O22 BCD     1      31.190  28.100  27.310  1.00  0.00            
ATOM     89  C27 BCD     1      30.900  30.490  28.030  1.00  0.00            
ATOM     90  O23 BCD     1      29.680  30.270  28.790  1.00  0.00            
ATOM     91  C28 BCD     1      31.750  31.690  28.510  1.00  0.00            
ATOM     92  C29 BCD     1      33.060  31.850  27.700  1.00  0.00            
ATOM     93  O24 BCD     1      33.810  30.630  27.660  1.00  0.00            
ATOM     94  C30 BCD     1      33.850  33.010  28.280  1.00  0.00            
ATOM     95  O25 BCD     1      34.340  32.850  29.600  1.00  0.00            
ATOM     96  H41 BCD     1      33.730  28.660  27.290  1.00  0.00            
ATOM     97  H42 BCD     1      32.240  28.960  28.940  1.00  0.00            
ATOM     98  H43 BCD     1      31.110  28.380  26.390  1.00  0.00            
ATOM     99  H44 BCD     1      30.650  30.720  26.980  1.00  0.00            
ATOM    100  H45 BCD     1      29.450  31.150  29.120  1.00  0.00            
ATOM    101  H46 BCD     1      31.950  31.550  29.580  1.00  0.00            
ATOM    102  H47 BCD     1      32.820  32.120  26.660  1.00  0.00            
ATOM    103  H48 BCD     1      34.700  33.180  27.620  1.00  0.00            
ATOM    104  H49 BCD     1      33.270  33.940  28.320  1.00  0.00            
ATOM    105  H50 BCD     1      34.620  33.740  29.830  1.00  0.00            
ATOM    106  C31 BCD     1      34.090  28.760  21.970  1.00  0.00            
ATOM    107  O26 BCD     1      33.800  30.080  21.560  1.00  0.00            
ATOM    108  C32 BCD     1      32.890  28.030  22.510  1.00  0.00            
ATOM    109  O27 BCD     1      31.880  27.830  21.530  1.00  0.00            
ATOM    110  C33 BCD     1      32.290  28.820  23.700  1.00  0.00            
ATOM    111  C34 BCD     1      33.340  28.960  24.850  1.00  0.00            
ATOM    112  C35 BCD     1      34.590  29.600  24.290  1.00  0.00            
ATOM    113  O28 BCD     1      34.990  28.830  23.100  1.00  0.00            
ATOM    114  C36 BCD     1      35.740  29.720  25.260  1.00  0.00            
ATOM    115  O29 BCD     1      35.960  28.510  25.990  1.00  0.00            
ATOM    116  O30 BCD     1      31.130  28.030  24.270  1.00  0.00            
ATOM    117  H51 BCD     1      34.500  28.110  21.180  1.00  0.00            
ATOM    118  H52 BCD     1      33.180  27.080  22.980  1.00  0.00            
ATOM    119  H53 BCD     1      31.410  27.100  21.940  1.00  0.00            
ATOM    120  H54 BCD     1      31.980  29.840  23.440  1.00  0.00            
ATOM    121  H55 BCD     1      30.350  28.180  23.740  1.00  0.00            
ATOM    122  H56 BCD     1      33.590  27.960  25.260  1.00  0.00            
ATOM    123  H57 BCD     1      34.260  30.600  23.990  1.00  0.00            
ATOM    124  H58 BCD     1      36.660  30.010  24.730  1.00  0.00            
ATOM    125  H59 BCD     1      35.560  30.520  25.990  1.00  0.00            
ATOM    126  H60 BCD     1      36.240  27.880  25.320  1.00  0.00            
ATOM    127  C37 BCD     1      33.740  32.330  18.220  1.00  0.00            
ATOM    128  O31 BCD     1      32.370  32.580  18.670  1.00  0.00            
ATOM    129  C38 BCD     1      33.780  30.850  17.920  1.00  0.00            
ATOM    130  O32 BCD     1      32.820  30.510  16.890  1.00  0.00            
ATOM    131  C39 BCD     1      33.550  30.040  19.190  1.00  0.00            
ATOM    132  O33 BCD     1      33.760  28.690  18.920  1.00  0.00            
ATOM    133  C40 BCD     1      34.420  30.560  20.350  1.00  0.00            
ATOM    134  C41 BCD     1      34.470  32.020  20.460  1.00  0.00            
ATOM    135  O34 BCD     1      34.770  32.590  19.180  1.00  0.00            
ATOM    136  C42 BCD     1      35.490  32.500  21.450  1.00  0.00            
ATOM    137  O35 BCD     1      35.200  33.850  21.780  1.00  0.00            
ATOM    138  H61 BCD     1      33.980  32.910  17.320  1.00  0.00            
ATOM    139  H62 BCD     1      34.830  30.650  17.640  1.00  0.00            
ATOM    140  H63 BCD     1      32.050  31.080  16.930  1.00  0.00            
ATOM    141  H64 BCD     1      32.490  30.170  19.430  1.00  0.00            
ATOM    142  H65 BCD     1      32.940  28.310  19.240  1.00  0.00            
ATOM    143  H66 BCD     1      35.430  30.120  20.260  1.00  0.00            
ATOM    144  H67 BCD     1      33.480  32.330  20.800  1.00  0.00            
ATOM    145  H68 BCD     1      35.410  31.910  22.370  1.00  0.00            
ATOM    146  H69 BCD     1      36.480  32.280  21.030  1.00  0.00            
ATOM    147  H70 BCD     1      35.640  34.350  21.090  1.00  0.00            
ATOM    148  C1  AG7     2      30.180  33.160  23.660  1.00  0.00            
ATOM    149  C2  AG7     2      29.510  31.930  24.040  1.00  0.00            
ATOM    150  C3  AG7     2      28.640  31.820  25.070  1.00  0.00            
ATOM    151  C4  AG7     2      28.180  30.520  25.540  1.00  0.00            
ATOM    152  N1  AG7     2      26.690  30.250  25.530  1.00  0.00            
ATOM    153  C5  AG7     2      26.140  30.370  24.100  1.00  0.00            
ATOM    154  C6  AG7     2      24.610  30.250  24.030  1.00  0.00            
ATOM    155  N2  AG7     2      23.840  31.110  25.060  1.00  0.00            
ATOM    156  C7  AG7     2      24.490  30.910  26.430  1.00  0.00            
ATOM    157  C8  AG7     2      25.980  31.200  26.430  1.00  0.00            
ATOM    158  C9  AG7     2      22.330  30.770  25.150  1.00  0.00            
ATOM    159  C10 AG7     2      21.470  30.900  23.960  1.00  0.00            
ATOM    160  C11 AG7     2      20.600  29.810  23.730  1.00  0.00            
ATOM    161  C12 AG7     2      19.830  29.730  22.550  1.00  0.00            
ATOM    162  C13 AG7     2      19.960  30.790  21.660  1.00  0.00            
ATOM    163  C14 AG7     2      20.830  31.840  21.870  1.00  0.00            
ATOM    164  C15 AG7     2      21.580  31.940  23.040  1.00  0.00            
ATOM    165  C16 AG7     2      21.540  31.490  26.290  1.00  0.00            
ATOM    166  C17 AG7     2      21.680  32.870  26.450  1.00  0.00            
ATOM    167  C18 AG7     2      20.910  33.570  27.360  1.00  0.00            
ATOM    168  C19 AG7     2      20.120  32.850  28.270  1.00  0.00            
ATOM    169  C20 AG7     2      20.050  31.460  28.180  1.00  0.00            
ATOM    170  C21 AG7     2      20.780  30.830  27.180  1.00  0.00            
ATOM    171  C22 AG7     2      31.160  33.100  22.680  1.00  0.00            
ATOM    172  C23 AG7     2      31.860  34.220  22.170  1.00  0.00            
ATOM    173  C24 AG7     2      31.350  35.470  22.550  1.00  0.00            
ATOM    174  C25 AG7     2      30.350  35.520  23.450  1.00  0.00            
ATOM    175  C26 AG7     2      29.730  34.450  24.020  1.00  0.00            
ATOM    176  H1  AG7     2      29.800  31.060  23.460  1.00  0.00            
ATOM    177  H2  AG7     2      28.290  32.730  25.560  1.00  0.00            
ATOM    178  H3  AG7     2      28.550  30.250  26.530  1.00  0.00            
ATOM    179  H4  AG7     2      28.680  29.840  24.840  1.00  0.00            
ATOM    180  H5  AG7     2      26.450  29.310  25.870  1.00  0.00            
ATOM    181  H6  AG7     2      26.650  29.610  23.510  1.00  0.00            
ATOM    182  H7  AG7     2      26.370  31.340  23.650  1.00  0.00            
ATOM    183  H8  AG7     2      24.360  29.230  24.310  1.00  0.00            
ATOM    184  H9  AG7     2      24.310  30.440  23.000  1.00  0.00            
ATOM    185  H10 AG7     2      24.020  32.110  24.890  1.00  0.00            
ATOM    186  H11 AG7     2      24.380  29.880  26.760  1.00  0.00            
ATOM    187  H12 AG7     2      23.990  31.640  27.070  1.00  0.00            
ATOM    188  H13 AG7     2      26.210  32.230  26.170  1.00  0.00            
ATOM    189  H14 AG7     2      26.350  30.900  27.420  1.00  0.00            
ATOM    190  H15 AG7     2      22.440  29.730  25.460  1.00  0.00            
ATOM    191  H16 AG7     2      20.560  29.030  24.480  1.00  0.00            
ATOM    192  H17 AG7     2      19.280  28.840  22.290  1.00  0.00            
ATOM    193  H18 AG7     2      19.430  30.790  20.720  1.00  0.00            
ATOM    194  H19 AG7     2      20.910  32.560  21.060  1.00  0.00            
ATOM    195  H20 AG7     2      22.320  32.710  23.240  1.00  0.00            
ATOM    196  H21 AG7     2      22.240  33.480  25.740  1.00  0.00            
ATOM    197  H22 AG7     2      20.860  34.640  27.500  1.00  0.00            
ATOM    198  H23 AG7     2      19.700  33.430  29.080  1.00  0.00            
ATOM    199  H24 AG7     2      19.470  30.830  28.840  1.00  0.00            
ATOM    200  H25 AG7     2      20.790  29.740  27.090  1.00  0.00            
ATOM    201  H26 AG7     2      31.420  32.120  22.290  1.00  0.00            
ATOM    202  H27 AG7     2      32.640  34.240  21.410  1.00  0.00            
ATOM    203  H28 AG7     2      31.850  36.370  22.220  1.00  0.00            
ATOM    204  H29 AG7     2      29.890  36.480  23.680  1.00  0.00            
ATOM    205  H30 AG7     2      28.900  34.570  24.710  1.00  0.00            
TER
ENDMDL
MODEL        1
ATOM      1  C1  BCD     1      27.170  27.960  13.380  1.00  0.00            
ATOM      2  O1  BCD     1      26.830  28.350  14.710  1.00  0.00            
ATOM      3  C2  BCD     1      27.950  26.650  13.480  1.00  0.00            
ATOM      4  O2  BCD     1      27.090  25.710  14.150  1.00  0.00            
ATOM      5  C3  BCD     1      29.260  26.750  14.190  1.00  0.00            
ATOM      6  O3  BCD     1      30.040  25.470  14.220  1.00  0.00            
ATOM      7  C4  BCD     1      30.070  27.820  13.570  1.00  0.00            
ATOM      8  C5  BCD     1      29.270  29.090  13.390  1.00  0.00            
ATOM      9  O4  BCD     1      28.030  28.900  12.740  1.00  0.00            
ATOM     10  C6  BCD     1      29.910  30.210  12.540  1.00  0.00            
ATOM     11  O5  BCD     1      30.240  29.780  11.240  1.00  0.00            
ATOM     12  H1  BCD     1      26.280  27.880  12.740  1.00  0.00            
ATOM     13  H2  BCD     1      28.240  26.270  12.490  1.00  0.00            
ATOM     14  H3  BCD     1      26.530  26.320  14.640  1.00  0.00            
ATOM     15  H4  BCD     1      29.050  27.190  15.180  1.00  0.00            
ATOM     16  H5  BCD     1      29.470  24.730  14.450  1.00  0.00            
ATOM     17  H6  BCD     1      30.500  27.510  12.610  1.00  0.00            
ATOM     18  H7  BCD     1      29.150  29.430  14.420  1.00  0.00            
ATOM     19  H8  BCD     1      29.250  31.070  12.410  1.00  0.00            
ATOM     20  H9  BCD     1      30.820  30.560  13.050  1.00  0.00            
ATOM     21  H10 BCD     1      31.060  30.250  11.090  1.00  0.00            
ATOM     22  C7  BCD     1      23.620  29.630  16.930  1.00  0.00            
ATOM     23  O6  BCD     1      24.430  29.710  18.140  1.00  0.00            
ATOM     24  C8  BCD     1      23.520  28.300  16.410  1.00  0.00            
ATOM     25  O7  BCD     1      22.810  27.580  17.420  1.00  0.00            
ATOM     26  C9  BCD     1      24.800  27.660  15.920  1.00  0.00            
ATOM     27  O8  BCD     1      24.600  26.300  15.480  1.00  0.00            
ATOM     28  C10 BCD     1      25.430  28.650  14.950  1.00  0.00            
ATOM     29  C11 BCD     1      25.450  30.110  15.450  1.00  0.00            
ATOM     30  O9  BCD     1      24.110  30.420  15.850  1.00  0.00            
ATOM     31  C12 BCD     1      25.900  31.180  14.450  1.00  0.00            
ATOM     32  O10 BCD     1      25.270  31.140  13.100  1.00  0.00            
ATOM     33  H11 BCD     1      22.630  30.080  17.110  1.00  0.00            
ATOM     34  H12 BCD     1      22.770  28.350  15.610  1.00  0.00            
ATOM     35  H13 BCD     1      22.430  26.820  16.950  1.00  0.00            
ATOM     36  H14 BCD     1      25.510  27.720  16.760  1.00  0.00            
ATOM     37  H15 BCD     1      25.000  25.760  16.170  1.00  0.00            
ATOM     38  H16 BCD     1      24.770  28.580  14.080  1.00  0.00            
ATOM     39  H17 BCD     1      26.130  30.180  16.310  1.00  0.00            
ATOM     40  H18 BCD     1      25.630  32.150  14.890  1.00  0.00            
ATOM     41  H19 BCD     1      27.000  31.140  14.390  1.00  0.00            
ATOM     42  H20 BCD     1      25.980  31.130  12.460  1.00  0.00            
ATOM     43  C13 BCD     1      24.160  31.700  21.670  1.00  0.00            
ATOM     44  O11 BCD     1      25.190  30.970  22.320  1.00  0.00            
ATOM     45  C14 BCD     1      23.000  30.840  21.280  1.00  0.00            
ATOM     46  O12 BCD     1      22.450  30.170  22.410  1.00  0.00            
ATOM     47  C15 BCD     1      23.410  29.880  20.210  1.00  0.00            
ATOM     48  O13 BCD     1      22.350  29.030  19.810  1.00  0.00            
ATOM     49  C16 BCD     1      23.900  30.670  19.030  1.00  0.00            
ATOM     50  C17 BCD     1      25.010  31.620  19.430  1.00  0.00            
ATOM     51  O14 BCD     1      24.640  32.370  20.590  1.00  0.00            
ATOM     52  C18 BCD     1      25.420  32.660  18.370  1.00  0.00            
ATOM     53  O15 BCD     1      24.280  33.490  18.050  1.00  0.00            
ATOM     54  H21 BCD     1      23.750  32.480  22.320  1.00  0.00            
ATOM     55  H22 BCD     1      22.190  31.480  20.910  1.00  0.00            
ATOM     56  H23 BCD     1      22.100  30.750  23.100  1.00  0.00            
ATOM     57  H24 BCD     1      24.260  29.270  20.530  1.00  0.00            
ATOM     58  H25 BCD     1      22.520  28.590  18.970  1.00  0.00            
ATOM     59  H26 BCD     1      23.120  31.290  18.560  1.00  0.00            
ATOM     60  H27 BCD     1      25.910  31.030  19.620  1.00  0.00            
ATOM     61  H28 BCD     1      26.260  33.210  18.820  1.00  0.00            
ATOM     62  H29 BCD     1      25.790  32.170  17.470  1.00  0.00            
ATOM     63  H30 BCD     1      24.710  34.170  17.520  1.00  0.00            
ATOM     64  C19 BCD     1      27.960  31.590  25.190  1.00  0.00            
ATOM     65  O16 BCD     1      28.780  30.950  24.160  1.00  0.00            
ATOM     66  C20 BCD     1      26.930  30.600  25.610  1.00  0.00            
ATOM     67  O17 BCD     1      27.480  29.500  26.310  1.00  0.00            
ATOM     68  C21 BCD     1      26.180  30.160  24.360  1.00  0.00            
ATOM     69  O18 BCD     1      25.160  29.130  24.660  1.00  0.00            
ATOM     70  C22 BCD     1      25.550  31.360  23.620  1.00  0.00            
ATOM     71  C23 BCD     1      26.500  32.510  23.540  1.00  0.00            
ATOM     72  O19 BCD     1      27.230  32.730  24.710  1.00  0.00            
ATOM     73  C24 BCD     1      25.900  33.890  23.200  1.00  0.00            
ATOM     74  O20 BCD     1      24.820  34.090  24.100  1.00  0.00            
ATOM     75  H31 BCD     1      28.510  32.050  26.010  1.00  0.00            
ATOM     76  H32 BCD     1      26.150  31.020  26.270  1.00  0.00            
ATOM     77  H33 BCD     1      28.110  29.020  25.770  1.00  0.00            
ATOM     78  H34 BCD     1      26.880  29.640  23.680  1.00  0.00            
ATOM     79  H35 BCD     1      25.620  28.290  24.710  1.00  0.00            
ATOM     80  H36 BCD     1      24.680  31.630  24.230  1.00  0.00            
ATOM     81  H37 BCD     1      27.140  32.150  22.710  1.00  0.00            
ATOM     82  H38 BCD     1      26.590  34.730  23.360  1.00  0.00            
ATOM     83  H39 BCD     1      25.480  33.940  22.190  1.00  0.00            
ATOM     84  H40 BCD     1      24.420  34.890  23.760  1.00  0.00            
ATOM     85  C25 BCD     1      32.740  29.700  23.740  1.00  0.00            
ATOM     86  O21 BCD     1      32.600  29.530  22.310  1.00  0.00            
ATOM     87  C26 BCD     1      31.800  28.660  24.420  1.00  0.00            
ATOM     88  O22 BCD     1      31.900  27.370  23.810  1.00  0.00            
ATOM     89  C27 BCD     1      30.320  29.050  24.280  1.00  0.00            
ATOM     90  O23 BCD     1      29.460  28.150  25.060  1.00  0.00            
ATOM     91  C28 BCD     1      30.080  30.550  24.580  1.00  0.00            
ATOM     92  C29 BCD     1      31.040  31.480  23.880  1.00  0.00            
ATOM     93  O24 BCD     1      32.450  31.060  24.140  1.00  0.00            
ATOM     94  C30 BCD     1      30.940  32.930  24.370  1.00  0.00            
ATOM     95  O25 BCD     1      31.010  32.990  25.790  1.00  0.00            
ATOM     96  H41 BCD     1      33.780  29.460  23.960  1.00  0.00            
ATOM     97  H42 BCD     1      32.110  28.620  25.470  1.00  0.00            
ATOM     98  H43 BCD     1      32.260  27.440  22.920  1.00  0.00            
ATOM     99  H44 BCD     1      30.020  28.920  23.240  1.00  0.00            
ATOM    100  H45 BCD     1      29.630  27.250  24.760  1.00  0.00            
ATOM    101  H46 BCD     1      30.180  30.620  25.670  1.00  0.00            
ATOM    102  H47 BCD     1      30.870  31.480  22.800  1.00  0.00            
ATOM    103  H48 BCD     1      31.810  33.470  23.980  1.00  0.00            
ATOM    104  H49 BCD     1      30.020  33.390  24.000  1.00  0.00            
ATOM    105  H50 BCD     1      30.810  33.870  26.140  1.00  0.00            
ATOM    106  C31 BCD     1      34.700  28.950  18.790  1.00  0.00            
ATOM    107  O26 BCD     1      33.550  29.070  17.920  1.00  0.00            
ATOM    108  C32 BCD     1      34.650  27.780  19.750  1.00  0.00            
ATOM    109  O27 BCD     1      34.400  26.570  19.110  1.00  0.00            
ATOM    110  C33 BCD     1      33.560  28.070  20.750  1.00  0.00            
ATOM    111  C34 BCD     1      33.720  29.380  21.530  1.00  0.00            
ATOM    112  C35 BCD     1      33.860  30.490  20.500  1.00  0.00            
ATOM    113  O28 BCD     1      34.840  30.180  19.530  1.00  0.00            
ATOM    114  C36 BCD     1      34.200  31.840  21.090  1.00  0.00            
ATOM    115  O29 BCD     1      35.230  31.740  22.040  1.00  0.00            
ATOM    116  O30 BCD     1      33.360  26.870  21.640  1.00  0.00            
ATOM    117  H51 BCD     1      35.670  28.860  18.300  1.00  0.00            
ATOM    118  H52 BCD     1      35.600  27.720  20.310  1.00  0.00            
ATOM    119  H53 BCD     1      35.230  26.110  19.210  1.00  0.00            
ATOM    120  H54 BCD     1      32.640  28.230  20.170  1.00  0.00            
ATOM    121  H55 BCD     1      33.370  26.030  21.170  1.00  0.00            
ATOM    122  H56 BCD     1      34.570  29.300  22.210  1.00  0.00            
ATOM    123  H57 BCD     1      32.950  30.580  19.890  1.00  0.00            
ATOM    124  H58 BCD     1      34.440  32.480  20.230  1.00  0.00            
ATOM    125  H59 BCD     1      33.230  32.100  21.540  1.00  0.00            
ATOM    126  H60 BCD     1      34.780  31.690  22.890  1.00  0.00            
ATOM    127  C37 BCD     1      32.360  28.450  14.010  1.00  0.00            
ATOM    128  O31 BCD     1      31.120  28.020  14.470  1.00  0.00            
ATOM    129  C38 BCD     1      33.470  27.550  14.530  1.00  0.00            
ATOM    130  O32 BCD     1      33.320  26.160  14.100  1.00  0.00            
ATOM    131  C39 BCD     1      33.640  27.630  16.010  1.00  0.00            
ATOM    132  O33 BCD     1      34.780  26.920  16.410  1.00  0.00            
ATOM    133  C40 BCD     1      33.810  29.090  16.500  1.00  0.00            
ATOM    134  C41 BCD     1      32.800  29.970  15.820  1.00  0.00            
ATOM    135  O34 BCD     1      32.650  29.750  14.410  1.00  0.00            
ATOM    136  C42 BCD     1      32.950  31.380  16.200  1.00  0.00            
ATOM    137  O35 BCD     1      31.800  32.130  15.920  1.00  0.00            
ATOM    138  H61 BCD     1      32.320  28.380  12.920  1.00  0.00            
ATOM    139  H62 BCD     1      34.430  27.870  14.100  1.00  0.00            
ATOM    140  H63 BCD     1      32.580  25.820  14.610  1.00  0.00            
ATOM    141  H64 BCD     1      32.700  27.280  16.470  1.00  0.00            
ATOM    142  H65 BCD     1      34.500  26.620  17.280  1.00  0.00            
ATOM    143  H66 BCD     1      34.760  29.610  16.310  1.00  0.00            
ATOM    144  H67 BCD     1      31.880  29.570  16.260  1.00  0.00            
ATOM    145  H68 BCD     1      33.090  31.410  17.290  1.00  0.00            
ATOM    146  H69 BCD     1      33.780  31.860  15.660  1.00  0.00            
ATOM    147  H70 BCD     1      31.990  33.000  16.280  1.00  0.00            
ATOM    148  C1  AG7     2      27.300  27.880  20.150  1.00  0.00            
ATOM    149  C2  AG7     2      26.540  26.630  20.560  1.00  0.00            
ATOM    150  C3  AG7     2      25.890  26.480  21.730  1.00  0.00            
ATOM    151  C4  AG7     2      25.060  25.390  22.190  1.00  0.00            
ATOM    152  N1  AG7     2      23.530  25.740  22.250  1.00  0.00            
ATOM    153  C5  AG7     2      22.930  26.050  20.910  1.00  0.00            
ATOM    154  C6  AG7     2      21.390  26.290  21.100  1.00  0.00            
ATOM    155  N2  AG7     2      21.000  27.420  22.050  1.00  0.00            
ATOM    156  C7  AG7     2      21.880  27.370  23.340  1.00  0.00            
ATOM    157  C8  AG7     2      23.340  26.940  23.190  1.00  0.00            
ATOM    158  C9  AG7     2      19.460  27.490  22.430  1.00  0.00            
ATOM    159  C10 AG7     2      18.460  27.400  21.240  1.00  0.00            
ATOM    160  C11 AG7     2      17.380  26.490  21.350  1.00  0.00            
ATOM    161  C12 AG7     2      16.560  26.310  20.260  1.00  0.00            
ATOM    162  C13 AG7     2      16.920  26.910  19.060  1.00  0.00            
ATOM    163  C14 AG7     2      17.960  27.850  18.960  1.00  0.00            
ATOM    164  C15 AG7     2      18.730  28.110  20.050  1.00  0.00            
ATOM    165  C16 AG7     2      19.060  28.720  23.260  1.00  0.00            
ATOM    166  C17 AG7     2      19.340  30.020  22.750  1.00  0.00            
ATOM    167  C18 AG7     2      19.120  31.140  23.590  1.00  0.00            
ATOM    168  C19 AG7     2      18.590  30.940  24.870  1.00  0.00            
ATOM    169  C20 AG7     2      18.270  29.660  25.320  1.00  0.00            
ATOM    170  C21 AG7     2      18.540  28.530  24.540  1.00  0.00            
ATOM    171  C22 AG7     2      27.340  28.170  18.760  1.00  0.00            
ATOM    172  C23 AG7     2      27.960  29.380  18.350  1.00  0.00            
ATOM    173  C24 AG7     2      28.400  30.330  19.300  1.00  0.00            
ATOM    174  C25 AG7     2      28.260  30.040  20.660  1.00  0.00            
ATOM    175  C26 AG7     2      27.740  28.830  21.050  1.00  0.00            
ATOM    176  H1  AG7     2      26.480  25.780  19.890  1.00  0.00            
ATOM    177  H2  AG7     2      25.900  27.310  22.440  1.00  0.00            
ATOM    178  H3  AG7     2      25.420  25.050  23.160  1.00  0.00            
ATOM    179  H4  AG7     2      25.230  24.470  21.630  1.00  0.00            
ATOM    180  H5  AG7     2      22.940  25.030  22.720  1.00  0.00            
ATOM    181  H6  AG7     2      23.070  25.090  20.420  1.00  0.00            
ATOM    182  H7  AG7     2      23.490  26.870  20.470  1.00  0.00            
ATOM    183  H8  AG7     2      20.860  25.440  21.540  1.00  0.00            
ATOM    184  H9  AG7     2      20.920  26.590  20.170  1.00  0.00            
ATOM    185  H10 AG7     2      21.190  28.360  21.680  1.00  0.00            
ATOM    186  H11 AG7     2      21.330  26.790  24.090  1.00  0.00            
ATOM    187  H12 AG7     2      21.900  28.360  23.800  1.00  0.00            
ATOM    188  H13 AG7     2      23.800  27.780  22.660  1.00  0.00            
ATOM    189  H14 AG7     2      23.720  26.770  24.190  1.00  0.00            
ATOM    190  H15 AG7     2      19.350  26.630  23.090  1.00  0.00            
ATOM    191  H16 AG7     2      17.180  26.000  22.290  1.00  0.00            
ATOM    192  H17 AG7     2      15.760  25.580  20.260  1.00  0.00            
ATOM    193  H18 AG7     2      16.400  26.710  18.130  1.00  0.00            
ATOM    194  H19 AG7     2      18.240  28.370  18.050  1.00  0.00            
ATOM    195  H20 AG7     2      19.570  28.790  19.950  1.00  0.00            
ATOM    196  H21 AG7     2      19.600  30.110  21.700  1.00  0.00            
ATOM    197  H22 AG7     2      19.230  32.140  23.170  1.00  0.00            
ATOM    198  H23 AG7     2      18.400  31.770  25.550  1.00  0.00            
ATOM    199  H24 AG7     2      17.850  29.590  26.320  1.00  0.00            
ATOM    200  H25 AG7     2      18.390  27.520  24.910  1.00  0.00            
ATOM    201  H26 AG7     2      26.940  27.390  18.120  1.00  0.00            
ATOM    202  H27 AG7     2      28.130  29.530  17.280  1.00  0.00            
ATOM    203  H28 AG7     2      28.840  31.280  19.000  1.00  0.00            
ATOM    204  H29 AG7     2      28.460  30.770  21.440  1.00  0.00            
ATOM    205  H30 AG7     2      27.710  28.620  22.120  1.00  0.00            
TER
ENDMDL
MODEL        1
ATOM      1  C1  BCD     1      28.830  32.290  23.790  1.00  0.00            
ATOM      2  O1  BCD     1      27.680  31.630  24.360  1.00  0.00            
ATOM      3  C2  BCD     1      29.290  31.510  22.540  1.00  0.00            
ATOM      4  O2  BCD     1      28.080  31.270  21.790  1.00  0.00            
ATOM      5  C3  BCD     1      29.840  30.150  23.030  1.00  0.00            
ATOM      6  O3  BCD     1      30.420  29.470  21.850  1.00  0.00            
ATOM      7  C4  BCD     1      30.980  30.330  24.020  1.00  0.00            
ATOM      8  C5  BCD     1      30.470  31.190  25.160  1.00  0.00            
ATOM      9  O4  BCD     1      29.950  32.360  24.710  1.00  0.00            
ATOM     10  C6  BCD     1      31.570  31.580  26.120  1.00  0.00            
ATOM     11  O5  BCD     1      32.550  32.350  25.440  1.00  0.00            
ATOM     12  H1  BCD     1      28.670  33.340  23.490  1.00  0.00            
ATOM     13  H2  BCD     1      30.050  32.020  21.940  1.00  0.00            
ATOM     14  H3  BCD     1      28.360  31.220  20.870  1.00  0.00            
ATOM     15  H4  BCD     1      29.010  29.660  23.560  1.00  0.00            
ATOM     16  H5  BCD     1      30.570  28.600  22.230  1.00  0.00            
ATOM     17  H6  BCD     1      31.890  30.730  23.540  1.00  0.00            
ATOM     18  H7  BCD     1      29.680  30.650  25.700  1.00  0.00            
ATOM     19  H8  BCD     1      31.090  32.120  26.950  1.00  0.00            
ATOM     20  H9  BCD     1      32.160  30.700  26.440  1.00  0.00            
ATOM     21  H10 BCD     1      33.370  31.840  25.420  1.00  0.00            
ATOM     22  C7  BCD     1      23.950  32.120  25.940  1.00  0.00            
ATOM     23  O6  BCD     1      24.180  30.830  26.500  1.00  0.00            
ATOM     24  C8  BCD     1      23.920  32.200  24.450  1.00  0.00            
ATOM     25  O7  BCD     1      22.810  31.420  23.950  1.00  0.00            
ATOM     26  C9  BCD     1      25.300  31.680  23.930  1.00  0.00            
ATOM     27  O8  BCD     1      25.470  31.810  22.500  1.00  0.00            
ATOM     28  C10 BCD     1      26.510  32.450  24.630  1.00  0.00            
ATOM     29  C11 BCD     1      26.310  32.570  26.170  1.00  0.00            
ATOM     30  O9  BCD     1      24.970  32.950  26.400  1.00  0.00            
ATOM     31  C12 BCD     1      27.300  33.620  26.630  1.00  0.00            
ATOM     32  O10 BCD     1      26.970  34.960  26.300  1.00  0.00            
ATOM     33  H11 BCD     1      23.010  32.500  26.360  1.00  0.00            
ATOM     34  H12 BCD     1      24.060  33.270  24.230  1.00  0.00            
ATOM     35  H13 BCD     1      22.190  31.960  23.460  1.00  0.00            
ATOM     36  H14 BCD     1      25.380  30.630  24.200  1.00  0.00            
ATOM     37  H15 BCD     1      26.340  31.490  22.250  1.00  0.00            
ATOM     38  H16 BCD     1      26.590  33.440  24.170  1.00  0.00            
ATOM     39  H17 BCD     1      26.560  31.600  26.620  1.00  0.00            
ATOM     40  H18 BCD     1      27.550  33.530  27.690  1.00  0.00            
ATOM     41  H19 BCD     1      28.250  33.310  26.170  1.00  0.00            
ATOM     42  H20 BCD     1      26.590  35.320  27.110  1.00  0.00            
ATOM     43  C13 BCD     1      22.080  27.620  28.020  1.00  0.00            
ATOM     44  O11 BCD     1      23.290  27.140  28.630  1.00  0.00            
ATOM     45  C14 BCD     1      22.270  27.620  26.510  1.00  0.00            
ATOM     46  O12 BCD     1      22.700  26.290  25.960  1.00  0.00            
ATOM     47  C15 BCD     1      23.260  28.650  25.970  1.00  0.00            
ATOM     48  O13 BCD     1      23.070  28.830  24.550  1.00  0.00            
ATOM     49  C16 BCD     1      23.080  29.970  26.680  1.00  0.00            
ATOM     50  C17 BCD     1      22.870  29.860  28.200  1.00  0.00            
ATOM     51  O14 BCD     1      21.840  28.880  28.540  1.00  0.00            
ATOM     52  C18 BCD     1      22.470  31.160  28.790  1.00  0.00            
ATOM     53  O15 BCD     1      21.230  31.610  28.170  1.00  0.00            
ATOM     54  H21 BCD     1      21.240  27.010  28.400  1.00  0.00            
ATOM     55  H22 BCD     1      21.290  27.920  26.110  1.00  0.00            
ATOM     56  H23 BCD     1      21.950  25.700  25.980  1.00  0.00            
ATOM     57  H24 BCD     1      24.280  28.320  26.190  1.00  0.00            
ATOM     58  H25 BCD     1      23.030  29.740  24.250  1.00  0.00            
ATOM     59  H26 BCD     1      22.150  30.480  26.380  1.00  0.00            
ATOM     60  H27 BCD     1      23.870  29.540  28.530  1.00  0.00            
ATOM     61  H28 BCD     1      22.410  31.110  29.880  1.00  0.00            
ATOM     62  H29 BCD     1      23.210  31.940  28.570  1.00  0.00            
ATOM     63  H30 BCD     1      20.530  30.970  28.310  1.00  0.00            
ATOM     64  C19 BCD     1      24.600  24.440  31.540  1.00  0.00            
ATOM     65  O16 BCD     1      25.840  25.140  31.500  1.00  0.00            
ATOM     66  C20 BCD     1      24.400  23.890  30.160  1.00  0.00            
ATOM     67  O17 BCD     1      25.280  22.830  29.890  1.00  0.00            
ATOM     68  C21 BCD     1      24.410  25.060  29.130  1.00  0.00            
ATOM     69  O18 BCD     1      24.300  24.690  27.700  1.00  0.00            
ATOM     70  C22 BCD     1      23.290  26.040  29.460  1.00  0.00            
ATOM     71  C23 BCD     1      23.510  26.480  30.920  1.00  0.00            
ATOM     72  O19 BCD     1      23.580  25.360  31.840  1.00  0.00            
ATOM     73  C24 BCD     1      22.290  27.310  31.420  1.00  0.00            
ATOM     74  O20 BCD     1      22.370  27.730  32.730  1.00  0.00            
ATOM     75  H31 BCD     1      24.530  23.660  32.300  1.00  0.00            
ATOM     76  H32 BCD     1      23.420  23.390  30.130  1.00  0.00            
ATOM     77  H33 BCD     1      25.070  22.650  28.970  1.00  0.00            
ATOM     78  H34 BCD     1      25.340  25.640  29.260  1.00  0.00            
ATOM     79  H35 BCD     1      23.720  25.280  27.200  1.00  0.00            
ATOM     80  H36 BCD     1      22.330  25.510  29.310  1.00  0.00            
ATOM     81  H37 BCD     1      24.400  27.120  30.930  1.00  0.00            
ATOM     82  H38 BCD     1      22.070  28.250  30.900  1.00  0.00            
ATOM     83  H39 BCD     1      21.450  26.620  31.310  1.00  0.00            
ATOM     84  H40 BCD     1      22.650  26.940  33.190  1.00  0.00            
ATOM     85  C25 BCD     1      29.670  24.230  32.540  1.00  0.00            
ATOM     86  O21 BCD     1      29.800  24.550  31.140  1.00  0.00            
ATOM     87  C26 BCD     1      28.770  23.020  32.560  1.00  0.00            
ATOM     88  O22 BCD     1      29.500  21.910  31.990  1.00  0.00            
ATOM     89  C27 BCD     1      27.450  23.310  31.860  1.00  0.00            
ATOM     90  O23 BCD     1      26.620  22.180  31.920  1.00  0.00            
ATOM     91  C28 BCD     1      26.840  24.620  32.450  1.00  0.00            
ATOM     92  C29 BCD     1      27.860  25.770  32.650  1.00  0.00            
ATOM     93  O24 BCD     1      29.120  25.350  33.250  1.00  0.00            
ATOM     94  C30 BCD     1      27.210  26.870  33.550  1.00  0.00            
ATOM     95  O25 BCD     1      27.200  26.440  34.890  1.00  0.00            
ATOM     96  H41 BCD     1      30.690  24.170  32.960  1.00  0.00            
ATOM     97  H42 BCD     1      28.510  22.830  33.610  1.00  0.00            
ATOM     98  H43 BCD     1      29.560  22.110  31.050  1.00  0.00            
ATOM     99  H44 BCD     1      27.630  23.520  30.800  1.00  0.00            
ATOM    100  H45 BCD     1      26.110  22.320  31.110  1.00  0.00            
ATOM    101  H46 BCD     1      26.370  24.360  33.410  1.00  0.00            
ATOM    102  H47 BCD     1      28.120  26.160  31.660  1.00  0.00            
ATOM    103  H48 BCD     1      27.890  27.730  33.470  1.00  0.00            
ATOM    104  H49 BCD     1      26.220  27.160  33.180  1.00  0.00            
ATOM    105  H50 BCD     1      26.300  26.660  35.150  1.00  0.00            
ATOM    106  C31 BCD     1      32.690  24.590  28.140  1.00  0.00            
ATOM    107  O26 BCD     1      31.960  25.670  27.460  1.00  0.00            
ATOM    108  C32 BCD     1      31.780  23.310  28.220  1.00  0.00            
ATOM    109  O27 BCD     1      31.520  22.730  26.980  1.00  0.00            
ATOM    110  C33 BCD     1      30.560  23.490  29.130  1.00  0.00            
ATOM    111  C34 BCD     1      30.970  24.090  30.440  1.00  0.00            
ATOM    112  C35 BCD     1      31.870  25.350  30.250  1.00  0.00            
ATOM    113  O28 BCD     1      33.020  24.960  29.420  1.00  0.00            
ATOM    114  C36 BCD     1      32.280  25.970  31.500  1.00  0.00            
ATOM    115  O29 BCD     1      33.020  25.160  32.410  1.00  0.00            
ATOM    116  O30 BCD     1      29.680  22.330  29.290  1.00  0.00            
ATOM    117  H51 BCD     1      33.610  24.300  27.610  1.00  0.00            
ATOM    118  H52 BCD     1      32.450  22.620  28.760  1.00  0.00            
ATOM    119  H53 BCD     1      32.260  22.230  26.620  1.00  0.00            
ATOM    120  H54 BCD     1      29.990  24.310  28.670  1.00  0.00            
ATOM    121  H55 BCD     1      29.160  22.100  28.510  1.00  0.00            
ATOM    122  H56 BCD     1      31.480  23.330  31.040  1.00  0.00            
ATOM    123  H57 BCD     1      31.390  26.190  29.730  1.00  0.00            
ATOM    124  H58 BCD     1      32.930  26.820  31.260  1.00  0.00            
ATOM    125  H59 BCD     1      31.400  26.280  32.080  1.00  0.00            
ATOM    126  H60 BCD     1      33.620  24.640  31.870  1.00  0.00            
ATOM    127  C37 BCD     1      32.290  28.290  24.170  1.00  0.00            
ATOM    128  O31 BCD     1      31.110  29.060  24.530  1.00  0.00            
ATOM    129  C38 BCD     1      31.840  26.880  23.870  1.00  0.00            
ATOM    130  O32 BCD     1      30.880  26.900  22.840  1.00  0.00            
ATOM    131  C39 BCD     1      31.390  26.020  25.140  1.00  0.00            
ATOM    132  O33 BCD     1      31.250  24.580  24.790  1.00  0.00            
ATOM    133  C40 BCD     1      32.460  26.220  26.220  1.00  0.00            
ATOM    134  C41 BCD     1      32.840  27.690  26.480  1.00  0.00            
ATOM    135  O34 BCD     1      33.290  28.260  25.190  1.00  0.00            
ATOM    136  C42 BCD     1      34.020  27.910  27.440  1.00  0.00            
ATOM    137  O35 BCD     1      34.250  29.330  27.530  1.00  0.00            
ATOM    138  H61 BCD     1      32.780  28.680  23.270  1.00  0.00            
ATOM    139  H62 BCD     1      32.660  26.330  23.400  1.00  0.00            
ATOM    140  H63 BCD     1      30.980  26.000  22.500  1.00  0.00            
ATOM    141  H64 BCD     1      30.440  26.480  25.450  1.00  0.00            
ATOM    142  H65 BCD     1      31.270  24.050  25.590  1.00  0.00            
ATOM    143  H66 BCD     1      33.360  25.750  25.780  1.00  0.00            
ATOM    144  H67 BCD     1      31.900  28.110  26.870  1.00  0.00            
ATOM    145  H68 BCD     1      33.740  27.550  28.430  1.00  0.00            
ATOM    146  H69 BCD     1      34.910  27.380  27.070  1.00  0.00            
ATOM    147  H70 BCD     1      33.850  29.760  28.300  1.00  0.00            
ATOM    148  C1  AG7     2      27.510  27.370  26.720  1.00  0.00            
ATOM    149  C2  AG7     2      27.680  27.100  25.200  1.00  0.00            
ATOM    150  C3  AG7     2      27.440  28.000  24.240  1.00  0.00            
ATOM    151  C4  AG7     2      27.530  27.550  22.770  1.00  0.00            
ATOM    152  N1  AG7     2      26.180  27.370  22.000  1.00  0.00            
ATOM    153  C5  AG7     2      25.470  28.700  21.970  1.00  0.00            
ATOM    154  C6  AG7     2      24.010  28.590  21.370  1.00  0.00            
ATOM    155  N2  AG7     2      23.130  27.520  21.990  1.00  0.00            
ATOM    156  C7  AG7     2      23.890  26.160  21.910  1.00  0.00            
ATOM    157  C8  AG7     2      25.270  26.230  22.570  1.00  0.00            
ATOM    158  C9  AG7     2      21.770  27.370  21.340  1.00  0.00            
ATOM    159  C10 AG7     2      21.010  28.650  21.200  1.00  0.00            
ATOM    160  C11 AG7     2      20.810  29.130  19.870  1.00  0.00            
ATOM    161  C12 AG7     2      20.000  30.280  19.570  1.00  0.00            
ATOM    162  C13 AG7     2      19.410  30.930  20.600  1.00  0.00            
ATOM    163  C14 AG7     2      19.640  30.500  21.930  1.00  0.00            
ATOM    164  C15 AG7     2      20.460  29.400  22.250  1.00  0.00            
ATOM    165  C16 AG7     2      20.880  26.320  21.920  1.00  0.00            
ATOM    166  C17 AG7     2      20.490  26.230  23.280  1.00  0.00            
ATOM    167  C18 AG7     2      19.520  25.300  23.720  1.00  0.00            
ATOM    168  C19 AG7     2      19.130  24.320  22.840  1.00  0.00            
ATOM    169  C20 AG7     2      19.530  24.340  21.490  1.00  0.00            
ATOM    170  C21 AG7     2      20.360  25.340  21.000  1.00  0.00            
ATOM    171  C22 AG7     2      27.100  28.600  27.260  1.00  0.00            
ATOM    172  C23 AG7     2      27.040  28.860  28.650  1.00  0.00            
ATOM    173  C24 AG7     2      27.430  27.850  29.580  1.00  0.00            
ATOM    174  C25 AG7     2      27.810  26.600  29.060  1.00  0.00            
ATOM    175  C26 AG7     2      27.930  26.440  27.640  1.00  0.00            
ATOM    176  H1  AG7     2      27.960  26.070  24.990  1.00  0.00            
ATOM    177  H2  AG7     2      27.080  29.000  24.500  1.00  0.00            
ATOM    178  H3  AG7     2      28.180  26.670  22.750  1.00  0.00            
ATOM    179  H4  AG7     2      28.090  28.240  22.140  1.00  0.00            
ATOM    180  H5  AG7     2      26.320  27.150  21.000  1.00  0.00            
ATOM    181  H6  AG7     2      26.080  29.390  21.380  1.00  0.00            
ATOM    182  H7  AG7     2      25.290  29.150  22.950  1.00  0.00            
ATOM    183  H8  AG7     2      24.140  28.160  20.370  1.00  0.00            
ATOM    184  H9  AG7     2      23.570  29.580  21.230  1.00  0.00            
ATOM    185  H10 AG7     2      22.910  27.770  22.970  1.00  0.00            
ATOM    186  H11 AG7     2      24.060  25.890  20.870  1.00  0.00            
ATOM    187  H12 AG7     2      23.390  25.320  22.390  1.00  0.00            
ATOM    188  H13 AG7     2      25.030  26.430  23.610  1.00  0.00            
ATOM    189  H14 AG7     2      25.760  25.260  22.630  1.00  0.00            
ATOM    190  H15 AG7     2      22.090  27.050  20.350  1.00  0.00            
ATOM    191  H16 AG7     2      21.180  28.550  19.030  1.00  0.00            
ATOM    192  H17 AG7     2      19.790  30.430  18.510  1.00  0.00            
ATOM    193  H18 AG7     2      18.780  31.800  20.440  1.00  0.00            
ATOM    194  H19 AG7     2      19.240  31.060  22.780  1.00  0.00            
ATOM    195  H20 AG7     2      20.610  29.040  23.260  1.00  0.00            
ATOM    196  H21 AG7     2      20.890  26.980  23.960  1.00  0.00            
ATOM    197  H22 AG7     2      19.180  25.360  24.750  1.00  0.00            
ATOM    198  H23 AG7     2      18.480  23.490  23.110  1.00  0.00            
ATOM    199  H24 AG7     2      19.260  23.550  20.800  1.00  0.00            
ATOM    200  H25 AG7     2      20.700  25.230  19.980  1.00  0.00            
ATOM    201  H26 AG7     2      26.730  29.340  26.550  1.00  0.00            
ATOM    202  H27 AG7     2      26.580  29.760  29.060  1.00  0.00            
ATOM    203  H28 AG7     2      27.220  28.060  30.620  1.00  0.00            
ATOM    204  H29 AG7     2      28.000  25.730  29.680  1.00  0.00            
ATOM    205  H30 AG7     2      28.120  25.420  27.340  1.00  0.00            
TER
ENDMDL
MODEL        1
ATOM      1  C1  BCD     1      27.340  32.930  19.160  1.00  0.00            
ATOM      2  O1  BCD     1      26.610  31.900  19.840  1.00  0.00            
ATOM      3  C2  BCD     1      27.700  32.610  17.700  1.00  0.00            
ATOM      4  O2  BCD     1      26.440  32.460  17.070  1.00  0.00            
ATOM      5  C3  BCD     1      28.610  31.340  17.790  1.00  0.00            
ATOM      6  O3  BCD     1      29.140  30.930  16.510  1.00  0.00            
ATOM      7  C4  BCD     1      29.770  31.610  18.760  1.00  0.00            
ATOM      8  C5  BCD     1      29.340  32.220  20.120  1.00  0.00            
ATOM      9  O4  BCD     1      28.520  33.350  19.860  1.00  0.00            
ATOM     10  C6  BCD     1      30.480  32.850  20.970  1.00  0.00            
ATOM     11  O5  BCD     1      31.290  33.840  20.250  1.00  0.00            
ATOM     12  H1  BCD     1      26.710  33.830  19.190  1.00  0.00            
ATOM     13  H2  BCD     1      28.230  33.440  17.210  1.00  0.00            
ATOM     14  H3  BCD     1      26.430  33.180  16.430  1.00  0.00            
ATOM     15  H4  BCD     1      28.020  30.540  18.240  1.00  0.00            
ATOM     16  H5  BCD     1      28.580  31.330  15.840  1.00  0.00            
ATOM     17  H6  BCD     1      30.550  32.220  18.290  1.00  0.00            
ATOM     18  H7  BCD     1      28.760  31.520  20.740  1.00  0.00            
ATOM     19  H8  BCD     1      30.050  33.390  21.830  1.00  0.00            
ATOM     20  H9  BCD     1      31.080  32.020  21.380  1.00  0.00            
ATOM     21  H10 BCD     1      31.800  34.320  20.910  1.00  0.00            
ATOM     22  C7  BCD     1      23.420  31.620  22.410  1.00  0.00            
ATOM     23  O6  BCD     1      24.240  30.770  23.220  1.00  0.00            
ATOM     24  C8  BCD     1      23.250  30.940  21.050  1.00  0.00            
ATOM     25  O7  BCD     1      22.600  29.660  21.130  1.00  0.00            
ATOM     26  C9  BCD     1      24.520  30.830  20.290  1.00  0.00            
ATOM     27  O8  BCD     1      24.300  30.260  18.960  1.00  0.00            
ATOM     28  C10 BCD     1      25.260  32.180  20.180  1.00  0.00            
ATOM     29  C11 BCD     1      25.270  32.930  21.460  1.00  0.00            
ATOM     30  O9  BCD     1      23.970  32.900  22.140  1.00  0.00            
ATOM     31  C12 BCD     1      25.520  34.430  21.390  1.00  0.00            
ATOM     32  O10 BCD     1      24.680  35.130  20.480  1.00  0.00            
ATOM     33  H11 BCD     1      22.410  31.640  22.820  1.00  0.00            
ATOM     34  H12 BCD     1      22.630  31.650  20.480  1.00  0.00            
ATOM     35  H13 BCD     1      23.120  29.060  20.600  1.00  0.00            
ATOM     36  H14 BCD     1      25.190  30.170  20.860  1.00  0.00            
ATOM     37  H15 BCD     1      23.760  30.880  18.460  1.00  0.00            
ATOM     38  H16 BCD     1      24.810  32.820  19.410  1.00  0.00            
ATOM     39  H17 BCD     1      26.030  32.500  22.120  1.00  0.00            
ATOM     40  H18 BCD     1      25.350  34.750  22.430  1.00  0.00            
ATOM     41  H19 BCD     1      26.580  34.580  21.110  1.00  0.00            
ATOM     42  H20 BCD     1      25.060  35.970  20.240  1.00  0.00            
ATOM     43  C13 BCD     1      24.480  30.560  27.370  1.00  0.00            
ATOM     44  O11 BCD     1      24.750  29.130  27.340  1.00  0.00            
ATOM     45  C14 BCD     1      23.050  30.770  26.800  1.00  0.00            
ATOM     46  O12 BCD     1      22.090  30.150  27.580  1.00  0.00            
ATOM     47  C15 BCD     1      23.090  30.310  25.320  1.00  0.00            
ATOM     48  O13 BCD     1      21.800  30.540  24.800  1.00  0.00            
ATOM     49  C16 BCD     1      24.190  31.150  24.640  1.00  0.00            
ATOM     50  C17 BCD     1      25.540  30.900  25.280  1.00  0.00            
ATOM     51  O14 BCD     1      25.500  31.230  26.660  1.00  0.00            
ATOM     52  C18 BCD     1      26.720  31.600  24.660  1.00  0.00            
ATOM     53  O15 BCD     1      26.430  33.020  24.580  1.00  0.00            
ATOM     54  H21 BCD     1      24.630  30.990  28.360  1.00  0.00            
ATOM     55  H22 BCD     1      22.810  31.840  26.680  1.00  0.00            
ATOM     56  H23 BCD     1      22.100  29.190  27.660  1.00  0.00            
ATOM     57  H24 BCD     1      23.310  29.250  25.180  1.00  0.00            
ATOM     58  H25 BCD     1      21.410  31.330  25.190  1.00  0.00            
ATOM     59  H26 BCD     1      23.840  32.190  24.760  1.00  0.00            
ATOM     60  H27 BCD     1      25.750  29.830  25.150  1.00  0.00            
ATOM     61  H28 BCD     1      27.590  31.410  25.290  1.00  0.00            
ATOM     62  H29 BCD     1      27.050  31.180  23.700  1.00  0.00            
ATOM     63  H30 BCD     1      26.270  33.330  25.480  1.00  0.00            
ATOM     64  C19 BCD     1      25.730  25.660  29.260  1.00  0.00            
ATOM     65  O16 BCD     1      26.170  25.440  27.950  1.00  0.00            
ATOM     66  C20 BCD     1      24.190  25.900  29.030  1.00  0.00            
ATOM     67  O17 BCD     1      23.660  24.690  28.480  1.00  0.00            
ATOM     68  C21 BCD     1      23.910  27.140  28.210  1.00  0.00            
ATOM     69  O18 BCD     1      22.500  27.470  28.070  1.00  0.00            
ATOM     70  C22 BCD     1      24.770  28.360  28.520  1.00  0.00            
ATOM     71  C23 BCD     1      26.260  28.020  28.850  1.00  0.00            
ATOM     72  O19 BCD     1      26.280  26.910  29.730  1.00  0.00            
ATOM     73  C24 BCD     1      26.980  29.180  29.420  1.00  0.00            
ATOM     74  O20 BCD     1      26.450  29.730  30.640  1.00  0.00            
ATOM     75  H31 BCD     1      25.900  24.830  29.960  1.00  0.00            
ATOM     76  H32 BCD     1      23.790  26.070  30.040  1.00  0.00            
ATOM     77  H33 BCD     1      24.370  24.280  27.980  1.00  0.00            
ATOM     78  H34 BCD     1      24.310  26.870  27.230  1.00  0.00            
ATOM     79  H35 BCD     1      22.030  26.660  28.290  1.00  0.00            
ATOM     80  H36 BCD     1      24.300  28.920  29.340  1.00  0.00            
ATOM     81  H37 BCD     1      26.680  27.780  27.870  1.00  0.00            
ATOM     82  H38 BCD     1      28.060  28.980  29.380  1.00  0.00            
ATOM     83  H39 BCD     1      26.840  30.000  28.710  1.00  0.00            
ATOM     84  H40 BCD     1      27.090  30.400  30.910  1.00  0.00            
ATOM     85  C25 BCD     1      28.720  23.500  25.410  1.00  0.00            
ATOM     86  O21 BCD     1      28.850  24.570  24.480  1.00  0.00            
ATOM     87  C26 BCD     1      27.310  22.910  25.510  1.00  0.00            
ATOM     88  O22 BCD     1      26.690  22.420  24.390  1.00  0.00            
ATOM     89  C27 BCD     1      26.400  23.840  26.260  1.00  0.00            
ATOM     90  O23 BCD     1      25.080  23.240  26.450  1.00  0.00            
ATOM     91  C28 BCD     1      27.000  24.360  27.580  1.00  0.00            
ATOM     92  C29 BCD     1      28.380  24.950  27.320  1.00  0.00            
ATOM     93  O24 BCD     1      29.190  23.930  26.690  1.00  0.00            
ATOM     94  C30 BCD     1      29.090  25.510  28.520  1.00  0.00            
ATOM     95  O25 BCD     1      29.140  24.430  29.460  1.00  0.00            
ATOM     96  H41 BCD     1      29.300  22.640  25.050  1.00  0.00            
ATOM     97  H42 BCD     1      27.630  22.090  26.170  1.00  0.00            
ATOM     98  H43 BCD     1      26.960  22.870  23.590  1.00  0.00            
ATOM     99  H44 BCD     1      26.310  24.760  25.670  1.00  0.00            
ATOM    100  H45 BCD     1      24.760  22.690  25.730  1.00  0.00            
ATOM    101  H46 BCD     1      26.890  23.660  28.420  1.00  0.00            
ATOM    102  H47 BCD     1      28.230  25.820  26.660  1.00  0.00            
ATOM    103  H48 BCD     1      30.060  25.930  28.230  1.00  0.00            
ATOM    104  H49 BCD     1      28.450  26.320  28.900  1.00  0.00            
ATOM    105  H50 BCD     1      29.420  23.600  29.070  1.00  0.00            
ATOM    106  C31 BCD     1      31.220  25.300  21.030  1.00  0.00            
ATOM    107  O26 BCD     1      30.850  26.670  20.830  1.00  0.00            
ATOM    108  C32 BCD     1      29.990  24.340  20.820  1.00  0.00            
ATOM    109  O27 BCD     1      29.360  24.540  19.570  1.00  0.00            
ATOM    110  C33 BCD     1      29.000  24.490  22.030  1.00  0.00            
ATOM    111  C34 BCD     1      29.680  24.400  23.380  1.00  0.00            
ATOM    112  C35 BCD     1      30.730  25.590  23.420  1.00  0.00            
ATOM    113  O28 BCD     1      31.640  25.190  22.380  1.00  0.00            
ATOM    114  C36 BCD     1      31.410  25.820  24.760  1.00  0.00            
ATOM    115  O29 BCD     1      32.300  24.760  25.020  1.00  0.00            
ATOM    116  O30 BCD     1      27.950  23.520  21.910  1.00  0.00            
ATOM    117  H51 BCD     1      32.070  25.030  20.400  1.00  0.00            
ATOM    118  H52 BCD     1      30.470  23.350  20.890  1.00  0.00            
ATOM    119  H53 BCD     1      29.650  25.340  19.140  1.00  0.00            
ATOM    120  H54 BCD     1      28.550  25.490  22.010  1.00  0.00            
ATOM    121  H55 BCD     1      27.620  23.530  21.010  1.00  0.00            
ATOM    122  H56 BCD     1      30.230  23.460  23.470  1.00  0.00            
ATOM    123  H57 BCD     1      30.110  26.450  23.110  1.00  0.00            
ATOM    124  H58 BCD     1      32.040  26.720  24.720  1.00  0.00            
ATOM    125  H59 BCD     1      30.740  25.910  25.620  1.00  0.00            
ATOM    126  H60 BCD     1      32.550  24.740  25.950  1.00  0.00            
ATOM    127  C37 BCD     1      31.530  30.000  18.580  1.00  0.00            
ATOM    128  O31 BCD     1      30.270  30.330  19.070  1.00  0.00            
ATOM    129  C38 BCD     1      31.460  28.690  17.860  1.00  0.00            
ATOM    130  O32 BCD     1      30.790  28.830  16.610  1.00  0.00            
ATOM    131  C39 BCD     1      30.800  27.640  18.720  1.00  0.00            
ATOM    132  O33 BCD     1      30.640  26.490  17.900  1.00  0.00            
ATOM    133  C40 BCD     1      31.690  27.430  20.040  1.00  0.00            
ATOM    134  C41 BCD     1      32.030  28.860  20.660  1.00  0.00            
ATOM    135  O34 BCD     1      32.490  29.860  19.660  1.00  0.00            
ATOM    136  C42 BCD     1      33.000  28.700  21.810  1.00  0.00            
ATOM    137  O35 BCD     1      33.220  29.890  22.630  1.00  0.00            
ATOM    138  H61 BCD     1      31.960  30.720  17.870  1.00  0.00            
ATOM    139  H62 BCD     1      32.510  28.400  17.720  1.00  0.00            
ATOM    140  H63 BCD     1      30.100  29.490  16.770  1.00  0.00            
ATOM    141  H64 BCD     1      29.820  28.080  18.940  1.00  0.00            
ATOM    142  H65 BCD     1      29.980  26.610  17.210  1.00  0.00            
ATOM    143  H66 BCD     1      32.580  26.900  19.690  1.00  0.00            
ATOM    144  H67 BCD     1      31.100  29.310  21.060  1.00  0.00            
ATOM    145  H68 BCD     1      32.640  27.950  22.530  1.00  0.00            
ATOM    146  H69 BCD     1      33.900  28.240  21.380  1.00  0.00            
ATOM    147  H70 BCD     1      33.570  30.510  21.980  1.00  0.00            
ATOM    148  C1  AG7     2      25.800  26.590  22.830  1.00  0.00            
ATOM    149  C2  AG7     2      24.650  25.860  23.340  1.00  0.00            
ATOM    150  C3  AG7     2      23.820  26.280  24.290  1.00  0.00            
ATOM    151  C4  AG7     2      22.550  25.560  24.510  1.00  0.00            
ATOM    152  N1  AG7     2      21.200  26.210  24.230  1.00  0.00            
ATOM    153  C5  AG7     2      21.310  27.140  22.990  1.00  0.00            
ATOM    154  C6  AG7     2      20.110  28.070  22.700  1.00  0.00            
ATOM    155  N2  AG7     2      19.590  28.790  23.930  1.00  0.00            
ATOM    156  C7  AG7     2      19.400  27.770  25.000  1.00  0.00            
ATOM    157  C8  AG7     2      20.700  27.020  25.370  1.00  0.00            
ATOM    158  C9  AG7     2      18.280  29.520  23.550  1.00  0.00            
ATOM    159  C10 AG7     2      18.360  30.470  22.370  1.00  0.00            
ATOM    160  C11 AG7     2      17.760  30.170  21.160  1.00  0.00            
ATOM    161  C12 AG7     2      18.050  30.960  19.990  1.00  0.00            
ATOM    162  C13 AG7     2      18.870  32.090  20.090  1.00  0.00            
ATOM    163  C14 AG7     2      19.500  32.370  21.270  1.00  0.00            
ATOM    164  C15 AG7     2      19.280  31.510  22.410  1.00  0.00            
ATOM    165  C16 AG7     2      17.540  30.190  24.740  1.00  0.00            
ATOM    166  C17 AG7     2      18.170  30.740  25.860  1.00  0.00            
ATOM    167  C18 AG7     2      17.440  31.150  26.990  1.00  0.00            
ATOM    168  C19 AG7     2      16.050  31.000  26.950  1.00  0.00            
ATOM    169  C20 AG7     2      15.370  30.580  25.830  1.00  0.00            
ATOM    170  C21 AG7     2      16.120  30.200  24.700  1.00  0.00            
ATOM    171  C22 AG7     2      25.990  26.670  21.430  1.00  0.00            
ATOM    172  C23 AG7     2      27.030  27.450  20.890  1.00  0.00            
ATOM    173  C24 AG7     2      27.840  28.220  21.770  1.00  0.00            
ATOM    174  C25 AG7     2      27.600  28.220  23.140  1.00  0.00            
ATOM    175  C26 AG7     2      26.600  27.460  23.680  1.00  0.00            
ATOM    176  H1  AG7     2      24.340  25.040  22.690  1.00  0.00            
ATOM    177  H2  AG7     2      24.040  27.150  24.900  1.00  0.00            
ATOM    178  H3  AG7     2      22.430  25.280  25.560  1.00  0.00            
ATOM    179  H4  AG7     2      22.550  24.640  23.930  1.00  0.00            
ATOM    180  H5  AG7     2      20.530  25.470  23.950  1.00  0.00            
ATOM    181  H6  AG7     2      21.590  26.500  22.160  1.00  0.00            
ATOM    182  H7  AG7     2      22.140  27.830  23.150  1.00  0.00            
ATOM    183  H8  AG7     2      19.280  27.470  22.330  1.00  0.00            
ATOM    184  H9  AG7     2      20.440  28.760  21.930  1.00  0.00            
ATOM    185  H10 AG7     2      20.390  29.430  24.070  1.00  0.00            
ATOM    186  H11 AG7     2      18.610  27.070  24.690  1.00  0.00            
ATOM    187  H12 AG7     2      18.890  28.250  25.830  1.00  0.00            
ATOM    188  H13 AG7     2      21.410  27.790  25.670  1.00  0.00            
ATOM    189  H14 AG7     2      20.470  26.320  26.170  1.00  0.00            
ATOM    190  H15 AG7     2      17.590  28.700  23.330  1.00  0.00            
ATOM    191  H16 AG7     2      17.170  29.260  21.180  1.00  0.00            
ATOM    192  H17 AG7     2      17.450  30.720  19.110  1.00  0.00            
ATOM    193  H18 AG7     2      19.240  32.630  19.220  1.00  0.00            
ATOM    194  H19 AG7     2      20.180  33.210  21.280  1.00  0.00            
ATOM    195  H20 AG7     2      19.810  31.680  23.340  1.00  0.00            
ATOM    196  H21 AG7     2      19.250  30.840  25.840  1.00  0.00            
ATOM    197  H22 AG7     2      18.030  31.440  27.850  1.00  0.00            
ATOM    198  H23 AG7     2      15.510  31.240  27.860  1.00  0.00            
ATOM    199  H24 AG7     2      14.290  30.550  25.920  1.00  0.00            
ATOM    200  H25 AG7     2      15.680  30.070  23.720  1.00  0.00            
ATOM    201  H26 AG7     2      25.360  26.080  20.770  1.00  0.00            
ATOM    202  H27 AG7     2      27.100  27.540  19.810  1.00  0.00            
ATOM    203  H28 AG7     2      28.670  28.840  21.440  1.00  0.00            
ATOM    204  H29 AG7     2      28.250  28.830  23.760  1.00  0.00            
ATOM    205  H30 AG7     2      26.630  27.360  24.770  1.00  0.00            
TER
ENDMDL
MODEL        1
ATOM      1  C1  BCD     1      29.900  28.650  23.010  1.00  0.00            
ATOM      2  O1  BCD     1      29.240  28.530  24.300  1.00  0.00            
ATOM      3  C2  BCD     1      29.670  27.370  22.270  1.00  0.00            
ATOM      4  O2  BCD     1      28.270  27.210  22.160  1.00  0.00            
ATOM      5  C3  BCD     1      30.400  26.170  22.880  1.00  0.00            
ATOM      6  O3  BCD     1      30.150  25.010  22.150  1.00  0.00            
ATOM      7  C4  BCD     1      31.850  26.520  23.080  1.00  0.00            
ATOM      8  C5  BCD     1      32.050  27.830  23.820  1.00  0.00            
ATOM      9  O4  BCD     1      31.300  28.950  23.170  1.00  0.00            
ATOM     10  C6  BCD     1      33.470  28.370  23.770  1.00  0.00            
ATOM     11  O5  BCD     1      34.030  28.290  22.470  1.00  0.00            
ATOM     12  H1  BCD     1      29.480  29.470  22.420  1.00  0.00            
ATOM     13  H2  BCD     1      30.040  27.500  21.240  1.00  0.00            
ATOM     14  H3  BCD     1      28.150  26.500  21.520  1.00  0.00            
ATOM     15  H4  BCD     1      30.050  26.090  23.920  1.00  0.00            
ATOM     16  H5  BCD     1      30.610  24.280  22.560  1.00  0.00            
ATOM     17  H6  BCD     1      32.260  26.590  22.060  1.00  0.00            
ATOM     18  H7  BCD     1      31.690  27.700  24.840  1.00  0.00            
ATOM     19  H8  BCD     1      33.540  29.370  24.220  1.00  0.00            
ATOM     20  H9  BCD     1      33.930  27.720  24.530  1.00  0.00            
ATOM     21  H10 BCD     1      34.190  29.210  22.220  1.00  0.00            
ATOM     22  C7  BCD     1      26.390  30.680  26.360  1.00  0.00            
ATOM     23  O6  BCD     1      26.100  29.370  26.900  1.00  0.00            
ATOM     24  C8  BCD     1      26.260  30.720  24.810  1.00  0.00            
ATOM     25  O7  BCD     1      24.900  30.620  24.430  1.00  0.00            
ATOM     26  C9  BCD     1      27.130  29.660  24.190  1.00  0.00            
ATOM     27  O8  BCD     1      27.110  29.680  22.760  1.00  0.00            
ATOM     28  C10 BCD     1      28.580  29.760  24.690  1.00  0.00            
ATOM     29  C11 BCD     1      28.700  29.810  26.190  1.00  0.00            
ATOM     30  O9  BCD     1      27.800  30.950  26.620  1.00  0.00            
ATOM     31  C12 BCD     1      30.110  30.120  26.680  1.00  0.00            
ATOM     32  O10 BCD     1      30.510  31.450  26.290  1.00  0.00            
ATOM     33  H11 BCD     1      25.750  31.470  26.770  1.00  0.00            
ATOM     34  H12 BCD     1      26.670  31.680  24.470  1.00  0.00            
ATOM     35  H13 BCD     1      24.790  30.920  23.530  1.00  0.00            
ATOM     36  H14 BCD     1      26.860  28.640  24.500  1.00  0.00            
ATOM     37  H15 BCD     1      27.470  28.830  22.490  1.00  0.00            
ATOM     38  H16 BCD     1      29.000  30.680  24.250  1.00  0.00            
ATOM     39  H17 BCD     1      28.400  28.890  26.700  1.00  0.00            
ATOM     40  H18 BCD     1      30.120  30.000  27.770  1.00  0.00            
ATOM     41  H19 BCD     1      30.780  29.380  26.220  1.00  0.00            
ATOM     42  H20 BCD     1      31.110  31.370  25.550  1.00  0.00            
ATOM     43  C13 BCD     1      23.170  27.030  28.450  1.00  0.00            
ATOM     44  O11 BCD     1      24.200  26.240  28.980  1.00  0.00            
ATOM     45  C14 BCD     1      23.160  27.080  26.950  1.00  0.00            
ATOM     46  O12 BCD     1      22.880  25.740  26.500  1.00  0.00            
ATOM     47  C15 BCD     1      24.470  27.630  26.410  1.00  0.00            
ATOM     48  O13 BCD     1      24.380  27.720  24.980  1.00  0.00            
ATOM     49  C16 BCD     1      24.760  29.010  27.080  1.00  0.00            
ATOM     50  C17 BCD     1      24.480  29.010  28.620  1.00  0.00            
ATOM     51  O14 BCD     1      23.240  28.360  28.900  1.00  0.00            
ATOM     52  C18 BCD     1      24.420  30.480  29.120  1.00  0.00            
ATOM     53  O15 BCD     1      23.660  31.350  28.280  1.00  0.00            
ATOM     54  H21 BCD     1      22.170  26.680  28.730  1.00  0.00            
ATOM     55  H22 BCD     1      22.380  27.810  26.690  1.00  0.00            
ATOM     56  H23 BCD     1      22.010  25.470  26.800  1.00  0.00            
ATOM     57  H24 BCD     1      25.320  26.990  26.680  1.00  0.00            
ATOM     58  H25 BCD     1      24.540  28.630  24.710  1.00  0.00            
ATOM     59  H26 BCD     1      24.090  29.730  26.610  1.00  0.00            
ATOM     60  H27 BCD     1      25.320  28.430  29.020  1.00  0.00            
ATOM     61  H28 BCD     1      23.940  30.460  30.110  1.00  0.00            
ATOM     62  H29 BCD     1      25.440  30.880  29.230  1.00  0.00            
ATOM     63  H30 BCD     1      23.460  32.160  28.760  1.00  0.00            
ATOM     64  C19 BCD     1      24.940  23.200  31.660  1.00  0.00            
ATOM     65  O16 BCD     1      26.190  23.310  31.050  1.00  0.00            
ATOM     66  C20 BCD     1      23.780  22.920  30.710  1.00  0.00            
ATOM     67  O17 BCD     1      23.740  21.560  30.360  1.00  0.00            
ATOM     68  C21 BCD     1      23.870  23.870  29.510  1.00  0.00            
ATOM     69  O18 BCD     1      22.940  23.600  28.460  1.00  0.00            
ATOM     70  C22 BCD     1      23.840  25.320  30.030  1.00  0.00            
ATOM     71  C23 BCD     1      24.810  25.540  31.190  1.00  0.00            
ATOM     72  O19 BCD     1      24.690  24.510  32.160  1.00  0.00            
ATOM     73  C24 BCD     1      24.590  26.900  31.860  1.00  0.00            
ATOM     74  O20 BCD     1      25.600  27.160  32.870  1.00  0.00            
ATOM     75  H31 BCD     1      24.880  22.540  32.530  1.00  0.00            
ATOM     76  H32 BCD     1      22.840  23.180  31.210  1.00  0.00            
ATOM     77  H33 BCD     1      22.910  21.470  29.890  1.00  0.00            
ATOM     78  H34 BCD     1      24.870  23.720  29.080  1.00  0.00            
ATOM     79  H35 BCD     1      23.230  24.000  27.640  1.00  0.00            
ATOM     80  H36 BCD     1      22.800  25.560  30.300  1.00  0.00            
ATOM     81  H37 BCD     1      25.820  25.530  30.770  1.00  0.00            
ATOM     82  H38 BCD     1      24.600  27.700  31.120  1.00  0.00            
ATOM     83  H39 BCD     1      23.610  26.870  32.360  1.00  0.00            
ATOM     84  H40 BCD     1      25.550  26.410  33.470  1.00  0.00            
ATOM     85  C25 BCD     1      29.880  21.550  31.530  1.00  0.00            
ATOM     86  O21 BCD     1      30.240  21.830  30.170  1.00  0.00            
ATOM     87  C26 BCD     1      28.660  20.650  31.620  1.00  0.00            
ATOM     88  O22 BCD     1      28.980  19.480  30.930  1.00  0.00            
ATOM     89  C27 BCD     1      27.420  21.300  31.140  1.00  0.00            
ATOM     90  O23 BCD     1      26.240  20.530  31.290  1.00  0.00            
ATOM     91  C28 BCD     1      27.260  22.700  31.770  1.00  0.00            
ATOM     92  C29 BCD     1      28.490  23.550  31.660  1.00  0.00            
ATOM     93  O24 BCD     1      29.570  22.820  32.150  1.00  0.00            
ATOM     94  C30 BCD     1      28.370  24.860  32.540  1.00  0.00            
ATOM     95  O25 BCD     1      27.930  24.530  33.890  1.00  0.00            
ATOM     96  H41 BCD     1      30.740  21.110  32.050  1.00  0.00            
ATOM     97  H42 BCD     1      28.510  20.400  32.680  1.00  0.00            
ATOM     98  H43 BCD     1      29.650  19.650  30.260  1.00  0.00            
ATOM     99  H44 BCD     1      27.570  21.520  30.070  1.00  0.00            
ATOM    100  H45 BCD     1      25.490  21.000  30.900  1.00  0.00            
ATOM    101  H46 BCD     1      27.140  22.530  32.850  1.00  0.00            
ATOM    102  H47 BCD     1      28.680  23.790  30.610  1.00  0.00            
ATOM    103  H48 BCD     1      29.430  25.120  32.670  1.00  0.00            
ATOM    104  H49 BCD     1      27.800  25.630  32.010  1.00  0.00            
ATOM    105  H50 BCD     1      27.100  24.930  34.140  1.00  0.00            
ATOM    106  C31 BCD     1      33.690  21.710  27.870  1.00  0.00            
ATOM    107  O26 BCD     1      33.120  22.710  27.000  1.00  0.00            
ATOM    108  C32 BCD     1      32.840  20.390  27.900  1.00  0.00            
ATOM    109  O27 BCD     1      32.640  19.900  26.560  1.00  0.00            
ATOM    110  C33 BCD     1      31.460  20.690  28.560  1.00  0.00            
ATOM    111  C34 BCD     1      31.610  21.420  29.900  1.00  0.00            
ATOM    112  C35 BCD     1      32.560  22.570  29.830  1.00  0.00            
ATOM    113  O28 BCD     1      33.780  22.170  29.200  1.00  0.00            
ATOM    114  C36 BCD     1      32.880  23.320  31.090  1.00  0.00            
ATOM    115  O29 BCD     1      33.100  22.500  32.190  1.00  0.00            
ATOM    116  O30 BCD     1      30.640  19.470  28.760  1.00  0.00            
ATOM    117  H51 BCD     1      34.720  21.520  27.540  1.00  0.00            
ATOM    118  H52 BCD     1      33.450  19.690  28.490  1.00  0.00            
ATOM    119  H53 BCD     1      32.110  19.090  26.590  1.00  0.00            
ATOM    120  H54 BCD     1      30.980  21.330  27.800  1.00  0.00            
ATOM    121  H55 BCD     1      30.600  18.920  27.980  1.00  0.00            
ATOM    122  H56 BCD     1      31.960  20.750  30.700  1.00  0.00            
ATOM    123  H57 BCD     1      32.070  23.290  29.160  1.00  0.00            
ATOM    124  H58 BCD     1      33.770  23.950  30.950  1.00  0.00            
ATOM    125  H59 BCD     1      32.170  24.150  31.230  1.00  0.00            
ATOM    126  H60 BCD     1      33.530  23.110  32.790  1.00  0.00            
ATOM    127  C37 BCD     1      33.930  25.070  23.770  1.00  0.00            
ATOM    128  O31 BCD     1      32.420  25.360  23.780  1.00  0.00            
ATOM    129  C38 BCD     1      34.270  23.570  23.620  1.00  0.00            
ATOM    130  O32 BCD     1      33.820  23.210  22.230  1.00  0.00            
ATOM    131  C39 BCD     1      33.620  22.770  24.720  1.00  0.00            
ATOM    132  O33 BCD     1      33.970  21.360  24.570  1.00  0.00            
ATOM    133  C40 BCD     1      34.020  23.370  26.100  1.00  0.00            
ATOM    134  C41 BCD     1      33.730  24.890  26.260  1.00  0.00            
ATOM    135  O34 BCD     1      34.420  25.580  25.120  1.00  0.00            
ATOM    136  C42 BCD     1      34.310  25.370  27.640  1.00  0.00            
ATOM    137  O35 BCD     1      33.690  26.580  28.170  1.00  0.00            
ATOM    138  H61 BCD     1      34.420  25.560  22.930  1.00  0.00            
ATOM    139  H62 BCD     1      35.360  23.600  23.700  1.00  0.00            
ATOM    140  H63 BCD     1      33.980  22.270  22.150  1.00  0.00            
ATOM    141  H64 BCD     1      32.530  22.770  24.580  1.00  0.00            
ATOM    142  H65 BCD     1      33.490  20.860  25.230  1.00  0.00            
ATOM    143  H66 BCD     1      35.100  23.180  26.190  1.00  0.00            
ATOM    144  H67 BCD     1      32.660  25.130  26.320  1.00  0.00            
ATOM    145  H68 BCD     1      34.130  24.520  28.310  1.00  0.00            
ATOM    146  H69 BCD     1      35.400  25.490  27.520  1.00  0.00            
ATOM    147  H70 BCD     1      33.570  27.190  27.440  1.00  0.00            
ATOM    148  C1  AG7     2      28.830  25.690  28.110  1.00  0.00            
ATOM    149  C2  AG7     2      28.550  24.750  27.030  1.00  0.00            
ATOM    150  C3  AG7     2      27.320  24.400  26.650  1.00  0.00            
ATOM    151  C4  AG7     2      27.100  23.330  25.540  1.00  0.00            
ATOM    152  N1  AG7     2      26.060  23.710  24.480  1.00  0.00            
ATOM    153  C5  AG7     2      26.470  25.090  23.930  1.00  0.00            
ATOM    154  C6  AG7     2      25.480  25.440  22.880  1.00  0.00            
ATOM    155  N2  AG7     2      24.010  25.510  23.270  1.00  0.00            
ATOM    156  C7  AG7     2      23.600  24.200  23.960  1.00  0.00            
ATOM    157  C8  AG7     2      24.630  23.740  25.060  1.00  0.00            
ATOM    158  C9  AG7     2      23.060  25.690  22.060  1.00  0.00            
ATOM    159  C10 AG7     2      23.470  26.600  20.890  1.00  0.00            
ATOM    160  C11 AG7     2      23.360  26.050  19.610  1.00  0.00            
ATOM    161  C12 AG7     2      23.720  26.890  18.500  1.00  0.00            
ATOM    162  C13 AG7     2      23.990  28.270  18.670  1.00  0.00            
ATOM    163  C14 AG7     2      24.150  28.810  19.990  1.00  0.00            
ATOM    164  C15 AG7     2      23.880  27.940  21.090  1.00  0.00            
ATOM    165  C16 AG7     2      21.650  26.100  22.520  1.00  0.00            
ATOM    166  C17 AG7     2      21.410  27.340  23.200  1.00  0.00            
ATOM    167  C18 AG7     2      20.170  27.550  23.820  1.00  0.00            
ATOM    168  C19 AG7     2      19.170  26.530  23.810  1.00  0.00            
ATOM    169  C20 AG7     2      19.430  25.260  23.200  1.00  0.00            
ATOM    170  C21 AG7     2      20.670  25.120  22.520  1.00  0.00            
ATOM    171  C22 AG7     2      30.120  26.170  28.190  1.00  0.00            
ATOM    172  C23 AG7     2      30.540  27.160  29.140  1.00  0.00            
ATOM    173  C24 AG7     2      29.600  27.820  29.860  1.00  0.00            
ATOM    174  C25 AG7     2      28.270  27.380  29.850  1.00  0.00            
ATOM    175  C26 AG7     2      27.880  26.250  28.970  1.00  0.00            
ATOM    176  H1  AG7     2      29.410  24.280  26.550  1.00  0.00            
ATOM    177  H2  AG7     2      26.400  24.780  27.080  1.00  0.00            
ATOM    178  H3  AG7     2      26.730  22.400  25.980  1.00  0.00            
ATOM    179  H4  AG7     2      28.020  23.120  25.010  1.00  0.00            
ATOM    180  H5  AG7     2      26.100  23.020  23.710  1.00  0.00            
ATOM    181  H6  AG7     2      27.500  24.990  23.590  1.00  0.00            
ATOM    182  H7  AG7     2      26.380  25.820  24.730  1.00  0.00            
ATOM    183  H8  AG7     2      25.480  24.700  22.080  1.00  0.00            
ATOM    184  H9  AG7     2      25.810  26.380  22.430  1.00  0.00            
ATOM    185  H10 AG7     2      23.860  26.280  23.940  1.00  0.00            
ATOM    186  H11 AG7     2      23.580  23.390  23.230  1.00  0.00            
ATOM    187  H12 AG7     2      22.650  24.300  24.480  1.00  0.00            
ATOM    188  H13 AG7     2      24.610  24.410  25.920  1.00  0.00            
ATOM    189  H14 AG7     2      24.430  22.730  25.420  1.00  0.00            
ATOM    190  H15 AG7     2      22.860  24.670  21.700  1.00  0.00            
ATOM    191  H16 AG7     2      23.110  25.000  19.480  1.00  0.00            
ATOM    192  H17 AG7     2      23.580  26.440  17.520  1.00  0.00            
ATOM    193  H18 AG7     2      24.280  28.840  17.790  1.00  0.00            
ATOM    194  H19 AG7     2      24.440  29.840  20.220  1.00  0.00            
ATOM    195  H20 AG7     2      23.910  28.440  22.060  1.00  0.00            
ATOM    196  H21 AG7     2      22.190  28.090  23.300  1.00  0.00            
ATOM    197  H22 AG7     2      20.020  28.510  24.310  1.00  0.00            
ATOM    198  H23 AG7     2      18.190  26.660  24.270  1.00  0.00            
ATOM    199  H24 AG7     2      18.710  24.450  23.240  1.00  0.00            
ATOM    200  H25 AG7     2      20.870  24.190  21.990  1.00  0.00            
ATOM    201  H26 AG7     2      30.860  25.780  27.510  1.00  0.00            
ATOM    202  H27 AG7     2      31.590  27.410  29.270  1.00  0.00            
ATOM    203  H28 AG7     2      29.900  28.510  30.640  1.00  0.00            
ATOM    204  H29 AG7     2      27.540  27.750  30.560  1.00  0.00            
ATOM    205  H30 AG7     2      26.870  25.860  28.940  1.00  0.00            
TER
ENDMDL
MODEL        1
ATOM      1  C1  BCD     1      25.010  32.860  20.700  1.00  0.00            
ATOM      2  O1  BCD     1      24.300  32.290  21.820  1.00  0.00            
ATOM      3  C2  BCD     1      24.960  31.920  19.520  1.00  0.00            
ATOM      4  O2  BCD     1      23.550  31.560  19.110  1.00  0.00            
ATOM      5  C3  BCD     1      25.650  30.600  19.930  1.00  0.00            
ATOM      6  O3  BCD     1      25.750  29.730  18.810  1.00  0.00            
ATOM      7  C4  BCD     1      27.070  30.860  20.380  1.00  0.00            
ATOM      8  C5  BCD     1      27.050  31.920  21.480  1.00  0.00            
ATOM      9  O4  BCD     1      26.360  33.050  21.030  1.00  0.00            
ATOM     10  C6  BCD     1      28.430  32.390  21.890  1.00  0.00            
ATOM     11  O5  BCD     1      29.110  32.970  20.770  1.00  0.00            
ATOM     12  H1  BCD     1      24.620  33.840  20.400  1.00  0.00            
ATOM     13  H2  BCD     1      25.470  32.410  18.680  1.00  0.00            
ATOM     14  H3  BCD     1      23.620  31.300  18.190  1.00  0.00            
ATOM     15  H4  BCD     1      25.100  30.030  20.690  1.00  0.00            
ATOM     16  H5  BCD     1      24.900  29.300  18.660  1.00  0.00            
ATOM     17  H6  BCD     1      27.700  31.270  19.580  1.00  0.00            
ATOM     18  H7  BCD     1      26.490  31.510  22.330  1.00  0.00            
ATOM     19  H8  BCD     1      28.410  33.050  22.760  1.00  0.00            
ATOM     20  H9  BCD     1      28.910  31.490  22.290  1.00  0.00            
ATOM     21  H10 BCD     1      29.960  33.390  20.950  1.00  0.00            
ATOM     22  C7  BCD     1      21.430  33.280  24.500  1.00  0.00            
ATOM     23  O6  BCD     1      21.480  31.970  25.030  1.00  0.00            
ATOM     24  C8  BCD     1      21.010  33.250  23.040  1.00  0.00            
ATOM     25  O7  BCD     1      19.680  32.640  22.990  1.00  0.00            
ATOM     26  C9  BCD     1      22.010  32.480  22.230  1.00  0.00            
ATOM     27  O8  BCD     1      21.600  32.520  20.820  1.00  0.00            
ATOM     28  C10 BCD     1      23.340  33.130  22.480  1.00  0.00            
ATOM     29  C11 BCD     1      23.740  33.290  23.910  1.00  0.00            
ATOM     30  O9  BCD     1      22.740  33.900  24.610  1.00  0.00            
ATOM     31  C12 BCD     1      24.970  34.140  23.960  1.00  0.00            
ATOM     32  O10 BCD     1      24.690  35.480  23.600  1.00  0.00            
ATOM     33  H11 BCD     1      20.780  33.900  25.110  1.00  0.00            
ATOM     34  H12 BCD     1      20.970  34.220  22.540  1.00  0.00            
ATOM     35  H13 BCD     1      19.420  32.840  22.080  1.00  0.00            
ATOM     36  H14 BCD     1      22.000  31.450  22.600  1.00  0.00            
ATOM     37  H15 BCD     1      22.290  32.180  20.250  1.00  0.00            
ATOM     38  H16 BCD     1      23.290  34.080  21.930  1.00  0.00            
ATOM     39  H17 BCD     1      23.920  32.290  24.340  1.00  0.00            
ATOM     40  H18 BCD     1      25.380  34.200  24.980  1.00  0.00            
ATOM     41  H19 BCD     1      25.730  33.700  23.320  1.00  0.00            
ATOM     42  H20 BCD     1      25.430  36.090  23.700  1.00  0.00            
ATOM     43  C13 BCD     1      19.480  29.420  27.510  1.00  0.00            
ATOM     44  O11 BCD     1      19.650  28.390  26.520  1.00  0.00            
ATOM     45  C14 BCD     1      18.690  30.620  26.970  1.00  0.00            
ATOM     46  O12 BCD     1      17.390  30.200  26.680  1.00  0.00            
ATOM     47  C15 BCD     1      19.370  31.380  25.870  1.00  0.00            
ATOM     48  O13 BCD     1      18.620  32.550  25.520  1.00  0.00            
ATOM     49  C16 BCD     1      20.840  31.660  26.250  1.00  0.00            
ATOM     50  C17 BCD     1      21.530  30.480  26.890  1.00  0.00            
ATOM     51  O14 BCD     1      20.760  29.910  28.020  1.00  0.00            
ATOM     52  C18 BCD     1      22.960  30.690  27.420  1.00  0.00            
ATOM     53  O15 BCD     1      23.420  29.540  28.130  1.00  0.00            
ATOM     54  H21 BCD     1      18.990  28.830  28.300  1.00  0.00            
ATOM     55  H22 BCD     1      18.630  31.310  27.820  1.00  0.00            
ATOM     56  H23 BCD     1      16.810  30.900  26.960  1.00  0.00            
ATOM     57  H24 BCD     1      19.450  30.710  25.000  1.00  0.00            
ATOM     58  H25 BCD     1      18.900  32.660  24.600  1.00  0.00            
ATOM     59  H26 BCD     1      20.840  32.580  26.850  1.00  0.00            
ATOM     60  H27 BCD     1      21.510  29.710  26.110  1.00  0.00            
ATOM     61  H28 BCD     1      23.640  31.010  26.630  1.00  0.00            
ATOM     62  H29 BCD     1      22.870  31.580  28.060  1.00  0.00            
ATOM     63  H30 BCD     1      22.590  29.190  28.470  1.00  0.00            
ATOM     64  C19 BCD     1      18.260  24.860  25.060  1.00  0.00            
ATOM     65  O16 BCD     1      19.450  25.100  24.390  1.00  0.00            
ATOM     66  C20 BCD     1      17.310  25.970  24.730  1.00  0.00            
ATOM     67  O17 BCD     1      16.800  25.820  23.290  1.00  0.00            
ATOM     68  C21 BCD     1      18.070  27.280  24.970  1.00  0.00            
ATOM     69  O18 BCD     1      17.200  28.380  24.750  1.00  0.00            
ATOM     70  C22 BCD     1      18.710  27.380  26.460  1.00  0.00            
ATOM     71  C23 BCD     1      19.390  26.090  26.820  1.00  0.00            
ATOM     72  O19 BCD     1      18.580  25.000  26.500  1.00  0.00            
ATOM     73  C24 BCD     1      19.740  25.940  28.300  1.00  0.00            
ATOM     74  O20 BCD     1      18.640  26.340  29.080  1.00  0.00            
ATOM     75  H31 BCD     1      17.850  23.860  24.860  1.00  0.00            
ATOM     76  H32 BCD     1      16.470  25.940  25.430  1.00  0.00            
ATOM     77  H33 BCD     1      17.550  25.490  22.790  1.00  0.00            
ATOM     78  H34 BCD     1      18.890  27.380  24.250  1.00  0.00            
ATOM     79  H35 BCD     1      17.260  29.040  25.450  1.00  0.00            
ATOM     80  H36 BCD     1      17.850  27.510  27.140  1.00  0.00            
ATOM     81  H37 BCD     1      20.350  25.950  26.300  1.00  0.00            
ATOM     82  H38 BCD     1      20.090  24.930  28.560  1.00  0.00            
ATOM     83  H39 BCD     1      20.570  26.580  28.630  1.00  0.00            
ATOM     84  H40 BCD     1      19.010  26.440  29.970  1.00  0.00            
ATOM     85  C25 BCD     1      22.120  22.970  22.090  1.00  0.00            
ATOM     86  O21 BCD     1      23.250  23.840  22.350  1.00  0.00            
ATOM     87  C26 BCD     1      20.970  23.570  21.340  1.00  0.00            
ATOM     88  O22 BCD     1      21.400  24.050  20.060  1.00  0.00            
ATOM     89  C27 BCD     1      20.260  24.580  22.180  1.00  0.00            
ATOM     90  O23 BCD     1      19.100  24.960  21.400  1.00  0.00            
ATOM     91  C28 BCD     1      19.880  24.060  23.570  1.00  0.00            
ATOM     92  C29 BCD     1      21.050  23.320  24.250  1.00  0.00            
ATOM     93  O24 BCD     1      21.560  22.430  23.280  1.00  0.00            
ATOM     94  C30 BCD     1      20.790  22.560  25.400  1.00  0.00            
ATOM     95  O25 BCD     1      22.030  21.860  25.850  1.00  0.00            
ATOM     96  H41 BCD     1      22.460  22.050  21.610  1.00  0.00            
ATOM     97  H42 BCD     1      20.350  22.690  21.140  1.00  0.00            
ATOM     98  H43 BCD     1      21.960  23.380  19.660  1.00  0.00            
ATOM     99  H44 BCD     1      20.900  25.470  22.280  1.00  0.00            
ATOM    100  H45 BCD     1      19.340  24.890  20.470  1.00  0.00            
ATOM    101  H46 BCD     1      19.120  23.280  23.460  1.00  0.00            
ATOM    102  H47 BCD     1      21.760  24.130  24.460  1.00  0.00            
ATOM    103  H48 BCD     1      20.440  23.230  26.200  1.00  0.00            
ATOM    104  H49 BCD     1      20.020  21.810  25.180  1.00  0.00            
ATOM    105  H50 BCD     1      22.060  21.100  25.260  1.00  0.00            
ATOM    106  C31 BCD     1      27.370  24.330  22.180  1.00  0.00            
ATOM    107  O26 BCD     1      27.010  25.660  21.720  1.00  0.00            
ATOM    108  C32 BCD     1      26.820  23.300  21.160  1.00  0.00            
ATOM    109  O27 BCD     1      27.350  23.450  19.880  1.00  0.00            
ATOM    110  C33 BCD     1      25.230  23.400  21.090  1.00  0.00            
ATOM    111  C34 BCD     1      24.570  23.340  22.470  1.00  0.00            
ATOM    112  C35 BCD     1      25.310  24.300  23.490  1.00  0.00            
ATOM    113  O28 BCD     1      26.760  24.080  23.390  1.00  0.00            
ATOM    114  C36 BCD     1      24.880  24.100  24.880  1.00  0.00            
ATOM    115  O29 BCD     1      25.540  24.960  25.720  1.00  0.00            
ATOM    116  O30 BCD     1      24.700  22.370  20.290  1.00  0.00            
ATOM    117  H51 BCD     1      28.450  24.170  22.300  1.00  0.00            
ATOM    118  H52 BCD     1      27.080  22.290  21.510  1.00  0.00            
ATOM    119  H53 BCD     1      27.460  24.400  19.790  1.00  0.00            
ATOM    120  H54 BCD     1      24.920  24.380  20.700  1.00  0.00            
ATOM    121  H55 BCD     1      25.370  22.310  19.610  1.00  0.00            
ATOM    122  H56 BCD     1      24.640  22.350  22.940  1.00  0.00            
ATOM    123  H57 BCD     1      25.080  25.300  23.110  1.00  0.00            
ATOM    124  H58 BCD     1      23.800  24.300  24.910  1.00  0.00            
ATOM    125  H59 BCD     1      25.120  23.070  25.170  1.00  0.00            
ATOM    126  H60 BCD     1      26.390  24.530  25.840  1.00  0.00            
ATOM    127  C37 BCD     1      28.860  29.190  20.630  1.00  0.00            
ATOM    128  O31 BCD     1      27.550  29.650  20.950  1.00  0.00            
ATOM    129  C38 BCD     1      28.720  28.190  19.520  1.00  0.00            
ATOM    130  O32 BCD     1      28.310  28.840  18.340  1.00  0.00            
ATOM    131  C39 BCD     1      27.780  27.060  20.000  1.00  0.00            
ATOM    132  O33 BCD     1      27.550  26.030  18.960  1.00  0.00            
ATOM    133  C40 BCD     1      28.180  26.420  21.280  1.00  0.00            
ATOM    134  C41 BCD     1      28.670  27.450  22.290  1.00  0.00            
ATOM    135  O34 BCD     1      29.420  28.490  21.710  1.00  0.00            
ATOM    136  C42 BCD     1      29.500  26.900  23.540  1.00  0.00            
ATOM    137  O35 BCD     1      30.670  26.190  23.130  1.00  0.00            
ATOM    138  H61 BCD     1      29.560  29.960  20.290  1.00  0.00            
ATOM    139  H62 BCD     1      29.700  27.740  19.310  1.00  0.00            
ATOM    140  H63 BCD     1      27.410  29.170  18.390  1.00  0.00            
ATOM    141  H64 BCD     1      26.800  27.510  20.180  1.00  0.00            
ATOM    142  H65 BCD     1      27.250  26.430  18.140  1.00  0.00            
ATOM    143  H66 BCD     1      28.960  25.680  21.070  1.00  0.00            
ATOM    144  H67 BCD     1      27.770  27.850  22.790  1.00  0.00            
ATOM    145  H68 BCD     1      29.800  27.740  24.190  1.00  0.00            
ATOM    146  H69 BCD     1      28.890  26.230  24.160  1.00  0.00            
ATOM    147  H70 BCD     1      30.990  26.760  22.430  1.00  0.00            
ATOM    148  C1  AG7     2      22.690  27.890  22.900  1.00  0.00            
ATOM    149  C2  AG7     2      21.870  27.960  21.760  1.00  0.00            
ATOM    150  C3  AG7     2      20.590  28.510  21.730  1.00  0.00            
ATOM    151  C4  AG7     2      19.870  28.810  20.460  1.00  0.00            
ATOM    152  N1  AG7     2      18.350  29.060  20.660  1.00  0.00            
ATOM    153  C5  AG7     2      17.950  30.150  21.640  1.00  0.00            
ATOM    154  C6  AG7     2      16.400  30.250  21.820  1.00  0.00            
ATOM    155  N2  AG7     2      15.700  28.930  22.250  1.00  0.00            
ATOM    156  C7  AG7     2      16.090  27.830  21.220  1.00  0.00            
ATOM    157  C8  AG7     2      17.680  27.750  21.030  1.00  0.00            
ATOM    158  C9  AG7     2      14.210  29.170  22.340  1.00  0.00            
ATOM    159  C10 AG7     2      13.690  30.580  22.890  1.00  0.00            
ATOM    160  C11 AG7     2      13.120  31.480  21.960  1.00  0.00            
ATOM    161  C12 AG7     2      12.630  32.720  22.380  1.00  0.00            
ATOM    162  C13 AG7     2      12.590  33.040  23.760  1.00  0.00            
ATOM    163  C14 AG7     2      13.130  32.100  24.670  1.00  0.00            
ATOM    164  C15 AG7     2      13.680  30.890  24.240  1.00  0.00            
ATOM    165  C16 AG7     2      13.380  28.160  23.080  1.00  0.00            
ATOM    166  C17 AG7     2      13.930  27.440  24.180  1.00  0.00            
ATOM    167  C18 AG7     2      13.110  26.420  24.750  1.00  0.00            
ATOM    168  C19 AG7     2      11.840  26.170  24.280  1.00  0.00            
ATOM    169  C20 AG7     2      11.300  26.910  23.230  1.00  0.00            
ATOM    170  C21 AG7     2      12.100  27.890  22.600  1.00  0.00            
ATOM    171  C22 AG7     2      22.050  27.730  24.210  1.00  0.00            
ATOM    172  C23 AG7     2      22.780  27.530  25.420  1.00  0.00            
ATOM    173  C24 AG7     2      24.230  27.650  25.350  1.00  0.00            
ATOM    174  C25 AG7     2      24.900  27.930  24.110  1.00  0.00            
ATOM    175  C26 AG7     2      24.110  28.000  22.880  1.00  0.00            
ATOM    176  H1  AG7     2      22.360  27.680  20.830  1.00  0.00            
ATOM    177  H2  AG7     2      20.140  28.930  22.630  1.00  0.00            
ATOM    178  H3  AG7     2      20.010  28.010  19.730  1.00  0.00            
ATOM    179  H4  AG7     2      20.200  29.750  20.020  1.00  0.00            
ATOM    180  H5  AG7     2      18.000  29.220  19.700  1.00  0.00            
ATOM    181  H6  AG7     2      18.450  31.080  21.360  1.00  0.00            
ATOM    182  H7  AG7     2      18.430  29.860  22.570  1.00  0.00            
ATOM    183  H8  AG7     2      15.890  30.720  20.980  1.00  0.00            
ATOM    184  H9  AG7     2      16.250  30.900  22.680  1.00  0.00            
ATOM    185  H10 AG7     2      16.080  28.730  23.190  1.00  0.00            
ATOM    186  H11 AG7     2      15.610  28.040  20.270  1.00  0.00            
ATOM    187  H12 AG7     2      15.810  26.840  21.580  1.00  0.00            
ATOM    188  H13 AG7     2      18.220  27.500  21.950  1.00  0.00            
ATOM    189  H14 AG7     2      17.940  27.010  20.270  1.00  0.00            
ATOM    190  H15 AG7     2      13.820  29.050  21.330  1.00  0.00            
ATOM    191  H16 AG7     2      13.200  31.220  20.910  1.00  0.00            
ATOM    192  H17 AG7     2      12.200  33.480  21.730  1.00  0.00            
ATOM    193  H18 AG7     2      12.120  33.980  24.020  1.00  0.00            
ATOM    194  H19 AG7     2      13.150  32.380  25.720  1.00  0.00            
ATOM    195  H20 AG7     2      14.070  30.230  25.010  1.00  0.00            
ATOM    196  H21 AG7     2      14.960  27.610  24.470  1.00  0.00            
ATOM    197  H22 AG7     2      13.610  25.810  25.490  1.00  0.00            
ATOM    198  H23 AG7     2      11.300  25.350  24.730  1.00  0.00            
ATOM    199  H24 AG7     2      10.310  26.640  22.850  1.00  0.00            
ATOM    200  H25 AG7     2      11.710  28.480  21.770  1.00  0.00            
ATOM    201  H26 AG7     2      20.970  27.840  24.260  1.00  0.00            
ATOM    202  H27 AG7     2      22.310  27.490  26.400  1.00  0.00            
ATOM    203  H28 AG7     2      24.790  27.560  26.270  1.00  0.00            
ATOM    204  H29 AG7     2      25.980  28.060  24.100  1.00  0.00            
ATOM    205  H30 AG7     2      24.680  28.150  21.960  1.00  0.00            
TER
ENDMDL
MODEL        1
ATOM      1  C1  BCD     1      25.920  30.610  21.490  1.00  0.00            
ATOM      2  O1  BCD     1      25.220  30.660  22.760  1.00  0.00            
ATOM      3  C2  BCD     1      25.020  29.930  20.500  1.00  0.00            
ATOM      4  O2  BCD     1      23.790  30.690  20.410  1.00  0.00            
ATOM      5  C3  BCD     1      24.700  28.430  20.990  1.00  0.00            
ATOM      6  O3  BCD     1      23.830  27.880  20.120  1.00  0.00            
ATOM      7  C4  BCD     1      25.990  27.640  21.190  1.00  0.00            
ATOM      8  C5  BCD     1      26.840  28.470  22.140  1.00  0.00            
ATOM      9  O4  BCD     1      27.060  29.830  21.620  1.00  0.00            
ATOM     10  C6  BCD     1      28.190  27.940  22.450  1.00  0.00            
ATOM     11  O5  BCD     1      28.930  27.750  21.300  1.00  0.00            
ATOM     12  H1  BCD     1      26.160  31.630  21.180  1.00  0.00            
ATOM     13  H2  BCD     1      25.570  29.950  19.550  1.00  0.00            
ATOM     14  H3  BCD     1      24.030  31.440  19.870  1.00  0.00            
ATOM     15  H4  BCD     1      24.190  28.500  21.960  1.00  0.00            
ATOM     16  H5  BCD     1      24.060  27.850  19.190  1.00  0.00            
ATOM     17  H6  BCD     1      26.480  27.560  20.210  1.00  0.00            
ATOM     18  H7  BCD     1      26.380  28.450  23.140  1.00  0.00            
ATOM     19  H8  BCD     1      28.750  28.720  22.990  1.00  0.00            
ATOM     20  H9  BCD     1      28.130  27.030  23.050  1.00  0.00            
ATOM     21  H10 BCD     1      29.820  28.060  21.480  1.00  0.00            
ATOM     22  C7  BCD     1      25.630  32.410  26.370  1.00  0.00            
ATOM     23  O6  BCD     1      26.040  31.130  26.840  1.00  0.00            
ATOM     24  C8  BCD     1      24.220  32.410  25.870  1.00  0.00            
ATOM     25  O7  BCD     1      23.300  31.850  26.830  1.00  0.00            
ATOM     26  C9  BCD     1      24.020  31.680  24.440  1.00  0.00            
ATOM     27  O8  BCD     1      22.740  32.030  23.810  1.00  0.00            
ATOM     28  C10 BCD     1      25.210  31.920  23.570  1.00  0.00            
ATOM     29  C11 BCD     1      26.660  31.990  24.190  1.00  0.00            
ATOM     30  O9  BCD     1      26.530  32.830  25.380  1.00  0.00            
ATOM     31  C12 BCD     1      27.790  32.480  23.320  1.00  0.00            
ATOM     32  O10 BCD     1      28.990  32.290  24.020  1.00  0.00            
ATOM     33  H11 BCD     1      25.640  33.200  27.130  1.00  0.00            
ATOM     34  H12 BCD     1      23.980  33.470  25.710  1.00  0.00            
ATOM     35  H13 BCD     1      22.600  32.490  26.970  1.00  0.00            
ATOM     36  H14 BCD     1      24.020  30.620  24.730  1.00  0.00            
ATOM     37  H15 BCD     1      23.010  32.460  22.990  1.00  0.00            
ATOM     38  H16 BCD     1      25.100  32.710  22.810  1.00  0.00            
ATOM     39  H17 BCD     1      27.020  30.980  24.430  1.00  0.00            
ATOM     40  H18 BCD     1      27.700  32.130  22.280  1.00  0.00            
ATOM     41  H19 BCD     1      27.620  33.560  23.170  1.00  0.00            
ATOM     42  H20 BCD     1      28.710  32.470  24.920  1.00  0.00            
ATOM     43  C13 BCD     1      27.170  29.490  30.300  1.00  0.00            
ATOM     44  O11 BCD     1      28.000  28.550  29.580  1.00  0.00            
ATOM     45  C14 BCD     1      25.730  29.260  29.960  1.00  0.00            
ATOM     46  O12 BCD     1      25.210  27.960  30.260  1.00  0.00            
ATOM     47  C15 BCD     1      25.440  29.690  28.500  1.00  0.00            
ATOM     48  O13 BCD     1      24.140  29.490  28.020  1.00  0.00            
ATOM     49  C16 BCD     1      26.040  31.060  28.230  1.00  0.00            
ATOM     50  C17 BCD     1      27.430  31.250  28.770  1.00  0.00            
ATOM     51  O14 BCD     1      27.580  30.860  30.170  1.00  0.00            
ATOM     52  C18 BCD     1      27.980  32.630  28.720  1.00  0.00            
ATOM     53  O15 BCD     1      29.370  32.560  28.890  1.00  0.00            
ATOM     54  H21 BCD     1      27.280  29.230  31.360  1.00  0.00            
ATOM     55  H22 BCD     1      25.090  29.900  30.580  1.00  0.00            
ATOM     56  H23 BCD     1      24.280  27.950  30.020  1.00  0.00            
ATOM     57  H24 BCD     1      25.960  28.930  27.900  1.00  0.00            
ATOM     58  H25 BCD     1      23.880  30.270  27.520  1.00  0.00            
ATOM     59  H26 BCD     1      25.470  31.870  28.730  1.00  0.00            
ATOM     60  H27 BCD     1      28.080  30.560  28.210  1.00  0.00            
ATOM     61  H28 BCD     1      27.790  33.300  27.870  1.00  0.00            
ATOM     62  H29 BCD     1      27.560  33.170  29.590  1.00  0.00            
ATOM     63  H30 BCD     1      29.580  32.080  29.690  1.00  0.00            
ATOM     64  C19 BCD     1      30.910  25.660  30.650  1.00  0.00            
ATOM     65  O16 BCD     1      30.600  24.830  29.510  1.00  0.00            
ATOM     66  C20 BCD     1      29.690  25.820  31.600  1.00  0.00            
ATOM     67  O17 BCD     1      29.260  24.610  32.200  1.00  0.00            
ATOM     68  C21 BCD     1      28.530  26.530  30.840  1.00  0.00            
ATOM     69  O18 BCD     1      27.340  26.670  31.660  1.00  0.00            
ATOM     70  C22 BCD     1      29.080  27.880  30.290  1.00  0.00            
ATOM     71  C23 BCD     1      30.290  27.640  29.380  1.00  0.00            
ATOM     72  O19 BCD     1      31.220  26.920  30.120  1.00  0.00            
ATOM     73  C24 BCD     1      30.920  28.930  28.990  1.00  0.00            
ATOM     74  O20 BCD     1      32.120  28.650  28.190  1.00  0.00            
ATOM     75  H31 BCD     1      31.840  25.360  31.140  1.00  0.00            
ATOM     76  H32 BCD     1      29.940  26.530  32.390  1.00  0.00            
ATOM     77  H33 BCD     1      28.530  24.840  32.770  1.00  0.00            
ATOM     78  H34 BCD     1      28.340  25.790  30.050  1.00  0.00            
ATOM     79  H35 BCD     1      26.550  26.910  31.170  1.00  0.00            
ATOM     80  H36 BCD     1      29.510  28.540  31.060  1.00  0.00            
ATOM     81  H37 BCD     1      29.990  27.110  28.470  1.00  0.00            
ATOM     82  H38 BCD     1      30.190  29.470  28.380  1.00  0.00            
ATOM     83  H39 BCD     1      31.340  29.410  29.890  1.00  0.00            
ATOM     84  H40 BCD     1      32.810  28.400  28.810  1.00  0.00            
ATOM     85  C25 BCD     1      31.300  21.520  27.410  1.00  0.00            
ATOM     86  O21 BCD     1      30.350  22.140  26.470  1.00  0.00            
ATOM     87  C26 BCD     1      30.670  21.230  28.740  1.00  0.00            
ATOM     88  O22 BCD     1      29.490  20.330  28.540  1.00  0.00            
ATOM     89  C27 BCD     1      30.050  22.460  29.240  1.00  0.00            
ATOM     90  O23 BCD     1      29.310  22.260  30.530  1.00  0.00            
ATOM     91  C28 BCD     1      31.210  23.520  29.390  1.00  0.00            
ATOM     92  C29 BCD     1      32.000  23.630  28.160  1.00  0.00            
ATOM     93  O24 BCD     1      32.360  22.290  27.690  1.00  0.00            
ATOM     94  C30 BCD     1      33.310  24.370  28.290  1.00  0.00            
ATOM     95  O25 BCD     1      33.810  24.690  26.970  1.00  0.00            
ATOM     96  H41 BCD     1      31.750  20.600  27.040  1.00  0.00            
ATOM     97  H42 BCD     1      31.350  20.780  29.460  1.00  0.00            
ATOM     98  H43 BCD     1      28.860  20.630  29.200  1.00  0.00            
ATOM     99  H44 BCD     1      29.410  22.860  28.450  1.00  0.00            
ATOM    100  H45 BCD     1      29.120  23.140  30.870  1.00  0.00            
ATOM    101  H46 BCD     1      31.870  23.370  30.250  1.00  0.00            
ATOM    102  H47 BCD     1      31.450  24.100  27.340  1.00  0.00            
ATOM    103  H48 BCD     1      33.170  25.260  28.920  1.00  0.00            
ATOM    104  H49 BCD     1      34.010  23.690  28.810  1.00  0.00            
ATOM    105  H50 BCD     1      34.770  24.680  27.000  1.00  0.00            
ATOM    106  C31 BCD     1      29.330  21.900  22.590  1.00  0.00            
ATOM    107  O26 BCD     1      28.350  22.950  22.840  1.00  0.00            
ATOM    108  C32 BCD     1      28.970  20.670  23.460  1.00  0.00            
ATOM    109  O27 BCD     1      27.700  20.100  23.100  1.00  0.00            
ATOM    110  C33 BCD     1      29.010  21.120  24.890  1.00  0.00            
ATOM    111  C34 BCD     1      30.370  21.680  25.150  1.00  0.00            
ATOM    112  C35 BCD     1      30.850  22.830  24.260  1.00  0.00            
ATOM    113  O28 BCD     1      30.640  22.320  22.920  1.00  0.00            
ATOM    114  C36 BCD     1      32.280  23.210  24.540  1.00  0.00            
ATOM    115  O29 BCD     1      33.200  22.150  24.350  1.00  0.00            
ATOM    116  O30 BCD     1      28.930  20.000  25.820  1.00  0.00            
ATOM    117  H51 BCD     1      29.380  21.570  21.550  1.00  0.00            
ATOM    118  H52 BCD     1      29.770  19.920  23.350  1.00  0.00            
ATOM    119  H53 BCD     1      27.910  19.420  22.460  1.00  0.00            
ATOM    120  H54 BCD     1      28.390  21.980  25.180  1.00  0.00            
ATOM    121  H55 BCD     1      29.210  20.370  26.660  1.00  0.00            
ATOM    122  H56 BCD     1      31.160  20.920  25.040  1.00  0.00            
ATOM    123  H57 BCD     1      30.170  23.670  24.490  1.00  0.00            
ATOM    124  H58 BCD     1      32.430  24.070  23.870  1.00  0.00            
ATOM    125  H59 BCD     1      32.200  23.440  25.610  1.00  0.00            
ATOM    126  H60 BCD     1      33.820  22.110  25.090  1.00  0.00            
ATOM    127  C37 BCD     1      25.500  25.270  20.950  1.00  0.00            
ATOM    128  O31 BCD     1      25.690  26.380  21.810  1.00  0.00            
ATOM    129  C38 BCD     1      25.090  24.090  21.730  1.00  0.00            
ATOM    130  O32 BCD     1      23.910  24.210  22.490  1.00  0.00            
ATOM    131  C39 BCD     1      26.220  23.600  22.640  1.00  0.00            
ATOM    132  O33 BCD     1      25.730  22.390  23.290  1.00  0.00            
ATOM    133  C40 BCD     1      27.420  23.270  21.770  1.00  0.00            
ATOM    134  C41 BCD     1      27.850  24.520  20.980  1.00  0.00            
ATOM    135  O34 BCD     1      26.740  24.980  20.190  1.00  0.00            
ATOM    136  C42 BCD     1      29.150  24.260  20.120  1.00  0.00            
ATOM    137  O35 BCD     1      28.970  23.180  19.150  1.00  0.00            
ATOM    138  H61 BCD     1      24.660  25.580  20.310  1.00  0.00            
ATOM    139  H62 BCD     1      24.810  23.290  21.030  1.00  0.00            
ATOM    140  H63 BCD     1      23.490  23.340  22.480  1.00  0.00            
ATOM    141  H64 BCD     1      26.540  24.380  23.340  1.00  0.00            
ATOM    142  H65 BCD     1      26.520  21.930  23.590  1.00  0.00            
ATOM    143  H66 BCD     1      27.340  22.420  21.080  1.00  0.00            
ATOM    144  H67 BCD     1      28.010  25.290  21.740  1.00  0.00            
ATOM    145  H68 BCD     1      29.600  25.150  19.670  1.00  0.00            
ATOM    146  H69 BCD     1      29.960  23.980  20.800  1.00  0.00            
ATOM    147  H70 BCD     1      29.760  22.650  19.230  1.00  0.00            
ATOM    148  C1  AG7     2      27.520  27.110  25.940  1.00  0.00            
ATOM    149  C2  AG7     2      26.230  26.470  26.180  1.00  0.00            
ATOM    150  C3  AG7     2      25.070  27.080  25.720  1.00  0.00            
ATOM    151  C4  AG7     2      23.740  26.510  26.020  1.00  0.00            
ATOM    152  N1  AG7     2      23.010  26.020  24.760  1.00  0.00            
ATOM    153  C5  AG7     2      22.920  27.070  23.700  1.00  0.00            
ATOM    154  C6  AG7     2      22.080  26.650  22.500  1.00  0.00            
ATOM    155  N2  AG7     2      20.700  26.050  22.740  1.00  0.00            
ATOM    156  C7  AG7     2      20.790  25.000  23.870  1.00  0.00            
ATOM    157  C8  AG7     2      21.610  25.460  25.070  1.00  0.00            
ATOM    158  C9  AG7     2      20.250  25.350  21.450  1.00  0.00            
ATOM    159  C10 AG7     2      20.400  26.160  20.210  1.00  0.00            
ATOM    160  C11 AG7     2      20.730  25.500  19.010  1.00  0.00            
ATOM    161  C12 AG7     2      20.730  26.230  17.830  1.00  0.00            
ATOM    162  C13 AG7     2      20.430  27.610  17.800  1.00  0.00            
ATOM    163  C14 AG7     2      20.000  28.280  18.950  1.00  0.00            
ATOM    164  C15 AG7     2      19.970  27.530  20.160  1.00  0.00            
ATOM    165  C16 AG7     2      18.930  24.620  21.370  1.00  0.00            
ATOM    166  C17 AG7     2      17.780  25.280  21.880  1.00  0.00            
ATOM    167  C18 AG7     2      16.530  24.670  21.720  1.00  0.00            
ATOM    168  C19 AG7     2      16.450  23.480  20.990  1.00  0.00            
ATOM    169  C20 AG7     2      17.540  22.760  20.540  1.00  0.00            
ATOM    170  C21 AG7     2      18.820  23.350  20.720  1.00  0.00            
ATOM    171  C22 AG7     2      28.670  26.300  25.990  1.00  0.00            
ATOM    172  C23 AG7     2      29.920  26.790  25.690  1.00  0.00            
ATOM    173  C24 AG7     2      30.090  28.220  25.480  1.00  0.00            
ATOM    174  C25 AG7     2      28.930  29.010  25.580  1.00  0.00            
ATOM    175  C26 AG7     2      27.650  28.480  25.740  1.00  0.00            
ATOM    176  H1  AG7     2      26.260  25.530  26.730  1.00  0.00            
ATOM    177  H2  AG7     2      25.010  28.080  25.290  1.00  0.00            
ATOM    178  H3  AG7     2      22.990  27.200  26.400  1.00  0.00            
ATOM    179  H4  AG7     2      23.830  25.670  26.720  1.00  0.00            
ATOM    180  H5  AG7     2      23.550  25.280  24.290  1.00  0.00            
ATOM    181  H6  AG7     2      23.900  27.330  23.310  1.00  0.00            
ATOM    182  H7  AG7     2      22.480  28.010  24.040  1.00  0.00            
ATOM    183  H8  AG7     2      22.570  25.920  21.840  1.00  0.00            
ATOM    184  H9  AG7     2      21.840  27.550  21.930  1.00  0.00            
ATOM    185  H10 AG7     2      20.060  26.790  23.060  1.00  0.00            
ATOM    186  H11 AG7     2      21.260  24.070  23.560  1.00  0.00            
ATOM    187  H12 AG7     2      19.730  24.920  24.110  1.00  0.00            
ATOM    188  H13 AG7     2      21.160  26.220  25.720  1.00  0.00            
ATOM    189  H14 AG7     2      21.750  24.560  25.670  1.00  0.00            
ATOM    190  H15 AG7     2      20.960  24.550  21.250  1.00  0.00            
ATOM    191  H16 AG7     2      21.010  24.460  19.000  1.00  0.00            
ATOM    192  H17 AG7     2      20.950  25.620  16.960  1.00  0.00            
ATOM    193  H18 AG7     2      20.520  28.120  16.850  1.00  0.00            
ATOM    194  H19 AG7     2      19.730  29.330  18.950  1.00  0.00            
ATOM    195  H20 AG7     2      19.690  28.030  21.090  1.00  0.00            
ATOM    196  H21 AG7     2      17.780  26.250  22.380  1.00  0.00            
ATOM    197  H22 AG7     2      15.630  25.150  22.100  1.00  0.00            
ATOM    198  H23 AG7     2      15.480  23.140  20.640  1.00  0.00            
ATOM    199  H24 AG7     2      17.460  21.920  19.860  1.00  0.00            
ATOM    200  H25 AG7     2      19.720  22.890  20.350  1.00  0.00            
ATOM    201  H26 AG7     2      28.540  25.300  26.400  1.00  0.00            
ATOM    202  H27 AG7     2      30.810  26.200  25.910  1.00  0.00            
ATOM    203  H28 AG7     2      31.090  28.580  25.270  1.00  0.00            
ATOM    204  H29 AG7     2      29.010  30.090  25.700  1.00  0.00            
ATOM    205  H30 AG7     2      26.760  29.100  25.800  1.00  0.00            
TER
ENDMDL
MODEL        1
ATOM      1  C1  BCD     1      32.800  32.080  29.210  1.00  0.00            
ATOM      2  O1  BCD     1      31.740  31.310  28.650  1.00  0.00            
ATOM      3  C2  BCD     1      32.410  33.570  29.410  1.00  0.00            
ATOM      4  O2  BCD     1      31.240  33.780  30.220  1.00  0.00            
ATOM      5  C3  BCD     1      32.120  34.170  28.020  1.00  0.00            
ATOM      6  O3  BCD     1      31.640  35.530  28.040  1.00  0.00            
ATOM      7  C4  BCD     1      33.380  34.090  27.110  1.00  0.00            
ATOM      8  C5  BCD     1      33.830  32.660  27.090  1.00  0.00            
ATOM      9  O4  BCD     1      33.990  32.110  28.380  1.00  0.00            
ATOM     10  C6  BCD     1      35.000  32.330  26.210  1.00  0.00            
ATOM     11  O5  BCD     1      36.190  32.750  26.780  1.00  0.00            
ATOM     12  H1  BCD     1      33.050  31.700  30.210  1.00  0.00            
ATOM     13  H2  BCD     1      33.250  34.110  29.870  1.00  0.00            
ATOM     14  H3  BCD     1      31.130  34.720  30.360  1.00  0.00            
ATOM     15  H4  BCD     1      31.370  33.570  27.480  1.00  0.00            
ATOM     16  H5  BCD     1      31.540  35.780  27.120  1.00  0.00            
ATOM     17  H6  BCD     1      34.120  34.830  27.420  1.00  0.00            
ATOM     18  H7  BCD     1      33.050  32.080  26.590  1.00  0.00            
ATOM     19  H8  BCD     1      35.060  31.240  26.180  1.00  0.00            
ATOM     20  H9  BCD     1      34.830  32.620  25.170  1.00  0.00            
ATOM     21  H10 BCD     1      36.780  32.890  26.030  1.00  0.00            
ATOM     22  C7  BCD     1      28.750  28.590  29.390  1.00  0.00            
ATOM     23  O6  BCD     1      29.050  27.990  28.160  1.00  0.00            
ATOM     24  C8  BCD     1      28.370  30.060  29.250  1.00  0.00            
ATOM     25  O7  BCD     1      27.230  30.200  28.470  1.00  0.00            
ATOM     26  C9  BCD     1      29.480  30.860  28.620  1.00  0.00            
ATOM     27  O8  BCD     1      29.200  32.280  28.360  1.00  0.00            
ATOM     28  C10 BCD     1      30.710  30.730  29.490  1.00  0.00            
ATOM     29  C11 BCD     1      31.030  29.260  29.660  1.00  0.00            
ATOM     30  O9  BCD     1      29.910  28.580  30.230  1.00  0.00            
ATOM     31  C12 BCD     1      32.320  29.020  30.480  1.00  0.00            
ATOM     32  O10 BCD     1      32.360  29.930  31.610  1.00  0.00            
ATOM     33  H11 BCD     1      28.000  28.020  29.950  1.00  0.00            
ATOM     34  H12 BCD     1      28.100  30.400  30.260  1.00  0.00            
ATOM     35  H13 BCD     1      26.640  29.440  28.440  1.00  0.00            
ATOM     36  H14 BCD     1      29.650  30.380  27.650  1.00  0.00            
ATOM     37  H15 BCD     1      29.860  32.650  27.770  1.00  0.00            
ATOM     38  H16 BCD     1      30.630  31.250  30.450  1.00  0.00            
ATOM     39  H17 BCD     1      31.260  28.900  28.650  1.00  0.00            
ATOM     40  H18 BCD     1      32.370  27.970  30.770  1.00  0.00            
ATOM     41  H19 BCD     1      33.230  29.100  29.880  1.00  0.00            
ATOM     42  H20 BCD     1      31.490  30.070  31.980  1.00  0.00            
ATOM     43  C13 BCD     1      27.490  25.000  25.840  1.00  0.00            
ATOM     44  O11 BCD     1      27.490  25.740  24.650  1.00  0.00            
ATOM     45  C14 BCD     1      26.550  25.660  26.850  1.00  0.00            
ATOM     46  O12 BCD     1      25.260  25.680  26.260  1.00  0.00            
ATOM     47  C15 BCD     1      27.060  26.970  27.380  1.00  0.00            
ATOM     48  O13 BCD     1      26.170  27.410  28.410  1.00  0.00            
ATOM     49  C16 BCD     1      28.450  26.760  27.920  1.00  0.00            
ATOM     50  C17 BCD     1      29.360  26.150  26.870  1.00  0.00            
ATOM     51  O14 BCD     1      28.780  24.880  26.420  1.00  0.00            
ATOM     52  C18 BCD     1      30.810  25.860  27.440  1.00  0.00            
ATOM     53  O15 BCD     1      30.850  25.030  28.620  1.00  0.00            
ATOM     54  H21 BCD     1      27.060  24.020  25.610  1.00  0.00            
ATOM     55  H22 BCD     1      26.550  25.020  27.750  1.00  0.00            
ATOM     56  H23 BCD     1      25.310  26.320  25.540  1.00  0.00            
ATOM     57  H24 BCD     1      27.270  27.630  26.530  1.00  0.00            
ATOM     58  H25 BCD     1      25.270  27.150  28.190  1.00  0.00            
ATOM     59  H26 BCD     1      28.470  26.230  28.880  1.00  0.00            
ATOM     60  H27 BCD     1      29.480  26.850  26.040  1.00  0.00            
ATOM     61  H28 BCD     1      31.360  25.480  26.570  1.00  0.00            
ATOM     62  H29 BCD     1      31.300  26.810  27.710  1.00  0.00            
ATOM     63  H30 BCD     1      31.720  25.140  29.010  1.00  0.00            
ATOM     64  C19 BCD     1      28.030  25.460  20.600  1.00  0.00            
ATOM     65  O16 BCD     1      28.390  26.800  20.730  1.00  0.00            
ATOM     66  C20 BCD     1      26.590  25.420  21.120  1.00  0.00            
ATOM     67  O17 BCD     1      25.750  26.020  20.200  1.00  0.00            
ATOM     68  C21 BCD     1      26.550  25.820  22.610  1.00  0.00            
ATOM     69  O18 BCD     1      25.220  25.790  23.200  1.00  0.00            
ATOM     70  C22 BCD     1      27.460  24.970  23.440  1.00  0.00            
ATOM     71  C23 BCD     1      28.900  24.800  22.810  1.00  0.00            
ATOM     72  O19 BCD     1      28.840  24.600  21.360  1.00  0.00            
ATOM     73  C24 BCD     1      29.820  23.790  23.480  1.00  0.00            
ATOM     74  O20 BCD     1      31.130  24.000  23.060  1.00  0.00            
ATOM     75  H31 BCD     1      28.050  25.130  19.550  1.00  0.00            
ATOM     76  H32 BCD     1      26.240  24.380  21.180  1.00  0.00            
ATOM     77  H33 BCD     1      25.980  26.950  20.130  1.00  0.00            
ATOM     78  H34 BCD     1      26.990  26.820  22.710  1.00  0.00            
ATOM     79  H35 BCD     1      24.580  26.380  22.800  1.00  0.00            
ATOM     80  H36 BCD     1      27.050  23.960  23.570  1.00  0.00            
ATOM     81  H37 BCD     1      29.410  25.740  23.050  1.00  0.00            
ATOM     82  H38 BCD     1      29.680  23.820  24.560  1.00  0.00            
ATOM     83  H39 BCD     1      29.530  22.790  23.120  1.00  0.00            
ATOM     84  H40 BCD     1      31.020  24.020  22.110  1.00  0.00            
ATOM     85  C25 BCD     1      30.470  29.660  18.490  1.00  0.00            
ATOM     86  O21 BCD     1      30.690  30.490  19.590  1.00  0.00            
ATOM     87  C26 BCD     1      29.020  29.400  18.110  1.00  0.00            
ATOM     88  O22 BCD     1      28.310  30.720  17.900  1.00  0.00            
ATOM     89  C27 BCD     1      28.230  28.730  19.210  1.00  0.00            
ATOM     90  O23 BCD     1      26.890  28.390  18.780  1.00  0.00            
ATOM     91  C28 BCD     1      28.980  27.380  19.600  1.00  0.00            
ATOM     92  C29 BCD     1      30.430  27.640  19.800  1.00  0.00            
ATOM     93  O24 BCD     1      30.980  28.360  18.660  1.00  0.00            
ATOM     94  C30 BCD     1      31.220  26.360  19.890  1.00  0.00            
ATOM     95  O25 BCD     1      32.600  26.650  19.870  1.00  0.00            
ATOM     96  H41 BCD     1      30.970  29.960  17.560  1.00  0.00            
ATOM     97  H42 BCD     1      29.060  28.820  17.180  1.00  0.00            
ATOM     98  H43 BCD     1      28.480  31.030  17.010  1.00  0.00            
ATOM     99  H44 BCD     1      28.140  29.350  20.100  1.00  0.00            
ATOM    100  H45 BCD     1      26.570  29.220  18.410  1.00  0.00            
ATOM    101  H46 BCD     1      28.780  26.710  18.750  1.00  0.00            
ATOM    102  H47 BCD     1      30.580  28.190  20.740  1.00  0.00            
ATOM    103  H48 BCD     1      30.970  26.040  20.910  1.00  0.00            
ATOM    104  H49 BCD     1      30.970  25.600  19.140  1.00  0.00            
ATOM    105  H50 BCD     1      32.620  27.240  19.110  1.00  0.00            
ATOM    106  C31 BCD     1      31.880  34.430  20.350  1.00  0.00            
ATOM    107  O26 BCD     1      32.250  34.130  21.740  1.00  0.00            
ATOM    108  C32 BCD     1      30.400  34.190  20.050  1.00  0.00            
ATOM    109  O27 BCD     1      29.630  34.910  21.060  1.00  0.00            
ATOM    110  C33 BCD     1      30.170  32.710  20.270  1.00  0.00            
ATOM    111  C34 BCD     1      30.940  31.890  19.310  1.00  0.00            
ATOM    112  C35 BCD     1      32.430  32.170  19.530  1.00  0.00            
ATOM    113  O28 BCD     1      32.720  33.580  19.520  1.00  0.00            
ATOM    114  C36 BCD     1      33.320  31.560  18.500  1.00  0.00            
ATOM    115  O29 BCD     1      32.750  31.700  17.230  1.00  0.00            
ATOM    116  O30 BCD     1      28.780  32.320  20.280  1.00  0.00            
ATOM    117  H51 BCD     1      32.090  35.500  20.240  1.00  0.00            
ATOM    118  H52 BCD     1      30.320  34.440  18.990  1.00  0.00            
ATOM    119  H53 BCD     1      28.720  34.870  20.750  1.00  0.00            
ATOM    120  H54 BCD     1      30.640  32.360  21.200  1.00  0.00            
ATOM    121  H55 BCD     1      28.560  31.910  19.440  1.00  0.00            
ATOM    122  H56 BCD     1      30.610  32.210  18.310  1.00  0.00            
ATOM    123  H57 BCD     1      32.690  31.730  20.500  1.00  0.00            
ATOM    124  H58 BCD     1      34.270  32.110  18.550  1.00  0.00            
ATOM    125  H59 BCD     1      33.450  30.500  18.750  1.00  0.00            
ATOM    126  H60 BCD     1      33.460  31.810  16.590  1.00  0.00            
ATOM    127  C37 BCD     1      33.600  35.570  25.190  1.00  0.00            
ATOM    128  O31 BCD     1      32.850  34.530  25.850  1.00  0.00            
ATOM    129  C38 BCD     1      32.560  36.460  24.520  1.00  0.00            
ATOM    130  O32 BCD     1      31.570  36.900  25.470  1.00  0.00            
ATOM    131  C39 BCD     1      31.900  35.620  23.450  1.00  0.00            
ATOM    132  O33 BCD     1      30.890  36.450  22.740  1.00  0.00            
ATOM    133  C40 BCD     1      32.980  35.080  22.490  1.00  0.00            
ATOM    134  C41 BCD     1      34.120  34.410  23.200  1.00  0.00            
ATOM    135  O34 BCD     1      34.600  35.180  24.270  1.00  0.00            
ATOM    136  C42 BCD     1      35.250  33.880  22.310  1.00  0.00            
ATOM    137  O35 BCD     1      35.980  34.890  21.650  1.00  0.00            
ATOM    138  H61 BCD     1      34.030  36.200  25.970  1.00  0.00            
ATOM    139  H62 BCD     1      33.050  37.250  23.930  1.00  0.00            
ATOM    140  H63 BCD     1      31.360  37.820  25.320  1.00  0.00            
ATOM    141  H64 BCD     1      31.400  34.750  23.870  1.00  0.00            
ATOM    142  H65 BCD     1      30.360  35.910  22.150  1.00  0.00            
ATOM    143  H66 BCD     1      33.410  35.880  21.870  1.00  0.00            
ATOM    144  H67 BCD     1      33.680  33.460  23.540  1.00  0.00            
ATOM    145  H68 BCD     1      35.960  33.380  22.970  1.00  0.00            
ATOM    146  H69 BCD     1      34.840  33.190  21.560  1.00  0.00            
ATOM    147  H70 BCD     1      36.810  35.140  22.070  1.00  0.00            
ATOM    148  C1  AG7     2      31.550  28.410  24.640  1.00  0.00            
ATOM    149  C2  AG7     2      30.280  28.860  23.970  1.00  0.00            
ATOM    150  C3  AG7     2      29.210  29.120  24.750  1.00  0.00            
ATOM    151  C4  AG7     2      27.830  29.450  24.300  1.00  0.00            
ATOM    152  N1  AG7     2      27.580  30.890  24.450  1.00  0.00            
ATOM    153  C5  AG7     2      26.370  31.260  25.340  1.00  0.00            
ATOM    154  C6  AG7     2      26.120  32.800  25.440  1.00  0.00            
ATOM    155  N2  AG7     2      25.950  33.450  24.050  1.00  0.00            
ATOM    156  C7  AG7     2      27.190  33.060  23.270  1.00  0.00            
ATOM    157  C8  AG7     2      27.520  31.540  23.060  1.00  0.00            
ATOM    158  C9  AG7     2      26.060  35.010  24.220  1.00  0.00            
ATOM    159  C10 AG7     2      25.010  35.430  25.260  1.00  0.00            
ATOM    160  C11 AG7     2      25.530  35.990  26.470  1.00  0.00            
ATOM    161  C12 AG7     2      24.680  36.440  27.480  1.00  0.00            
ATOM    162  C13 AG7     2      23.270  36.320  27.350  1.00  0.00            
ATOM    163  C14 AG7     2      22.750  35.810  26.120  1.00  0.00            
ATOM    164  C15 AG7     2      23.650  35.340  25.070  1.00  0.00            
ATOM    165  C16 AG7     2      25.990  35.960  23.070  1.00  0.00            
ATOM    166  C17 AG7     2      25.310  35.620  21.940  1.00  0.00            
ATOM    167  C18 AG7     2      25.280  36.470  20.830  1.00  0.00            
ATOM    168  C19 AG7     2      25.960  37.740  20.870  1.00  0.00            
ATOM    169  C20 AG7     2      26.580  38.060  22.030  1.00  0.00            
ATOM    170  C21 AG7     2      26.640  37.180  23.140  1.00  0.00            
ATOM    171  C22 AG7     2      32.180  27.250  24.260  1.00  0.00            
ATOM    172  C23 AG7     2      33.290  26.840  25.020  1.00  0.00            
ATOM    173  C24 AG7     2      33.810  27.500  26.100  1.00  0.00            
ATOM    174  C25 AG7     2      33.220  28.730  26.470  1.00  0.00            
ATOM    175  C26 AG7     2      32.120  29.170  25.760  1.00  0.00            
ATOM    176  H1  AG7     2      30.250  28.710  22.890  1.00  0.00            
ATOM    177  H2  AG7     2      29.330  29.130  25.830  1.00  0.00            
ATOM    178  H3  AG7     2      27.090  28.940  24.920  1.00  0.00            
ATOM    179  H4  AG7     2      27.670  29.090  23.280  1.00  0.00            
ATOM    180  H5  AG7     2      28.400  31.280  24.940  1.00  0.00            
ATOM    181  H6  AG7     2      26.690  31.020  26.350  1.00  0.00            
ATOM    182  H7  AG7     2      25.470  30.720  25.040  1.00  0.00            
ATOM    183  H8  AG7     2      27.020  33.170  25.950  1.00  0.00            
ATOM    184  H9  AG7     2      25.280  33.090  26.060  1.00  0.00            
ATOM    185  H10 AG7     2      25.040  33.160  23.670  1.00  0.00            
ATOM    186  H11 AG7     2      28.080  33.440  23.750  1.00  0.00            
ATOM    187  H12 AG7     2      27.090  33.520  22.280  1.00  0.00            
ATOM    188  H13 AG7     2      26.700  31.070  22.530  1.00  0.00            
ATOM    189  H14 AG7     2      28.430  31.300  22.490  1.00  0.00            
ATOM    190  H15 AG7     2      27.010  35.180  24.710  1.00  0.00            
ATOM    191  H16 AG7     2      26.590  36.070  26.690  1.00  0.00            
ATOM    192  H17 AG7     2      25.000  36.840  28.430  1.00  0.00            
ATOM    193  H18 AG7     2      22.670  36.680  28.180  1.00  0.00            
ATOM    194  H19 AG7     2      21.680  35.790  25.960  1.00  0.00            
ATOM    195  H20 AG7     2      23.320  34.810  24.190  1.00  0.00            
ATOM    196  H21 AG7     2      24.750  34.700  21.900  1.00  0.00            
ATOM    197  H22 AG7     2      24.720  36.210  19.940  1.00  0.00            
ATOM    198  H23 AG7     2      25.970  38.380  19.990  1.00  0.00            
ATOM    199  H24 AG7     2      27.260  38.900  22.080  1.00  0.00            
ATOM    200  H25 AG7     2      27.310  37.440  23.950  1.00  0.00            
ATOM    201  H26 AG7     2      31.690  26.540  23.610  1.00  0.00            
ATOM    202  H27 AG7     2      33.890  26.060  24.560  1.00  0.00            
ATOM    203  H28 AG7     2      34.690  27.160  26.630  1.00  0.00            
ATOM    204  H29 AG7     2      33.550  29.210  27.380  1.00  0.00            
ATOM    205  H30 AG7     2      31.650  30.090  26.110  1.00  0.00            
TER
ENDMDL
MODEL        1
ATOM      1  C1  BCD     1      29.080  27.060  23.590  1.00  0.00            
ATOM      2  O1  BCD     1      28.480  26.780  24.860  1.00  0.00            
ATOM      3  C2  BCD     1      29.110  25.750  22.900  1.00  0.00            
ATOM      4  O2  BCD     1      27.840  25.190  22.660  1.00  0.00            
ATOM      5  C3  BCD     1      30.130  24.760  23.540  1.00  0.00            
ATOM      6  O3  BCD     1      30.310  23.450  22.920  1.00  0.00            
ATOM      7  C4  BCD     1      31.500  25.550  23.610  1.00  0.00            
ATOM      8  C5  BCD     1      31.310  26.910  24.420  1.00  0.00            
ATOM      9  O4  BCD     1      30.350  27.690  23.690  1.00  0.00            
ATOM     10  C6  BCD     1      32.560  27.760  24.570  1.00  0.00            
ATOM     11  O5  BCD     1      33.070  28.000  23.250  1.00  0.00            
ATOM     12  H1  BCD     1      28.470  27.780  23.030  1.00  0.00            
ATOM     13  H2  BCD     1      29.570  25.990  21.930  1.00  0.00            
ATOM     14  H3  BCD     1      27.940  24.440  22.070  1.00  0.00            
ATOM     15  H4  BCD     1      29.780  24.710  24.580  1.00  0.00            
ATOM     16  H5  BCD     1      29.500  22.940  22.810  1.00  0.00            
ATOM     17  H6  BCD     1      31.850  25.660  22.570  1.00  0.00            
ATOM     18  H7  BCD     1      30.970  26.730  25.450  1.00  0.00            
ATOM     19  H8  BCD     1      32.180  28.670  25.050  1.00  0.00            
ATOM     20  H9  BCD     1      33.280  27.300  25.260  1.00  0.00            
ATOM     21  H10 BCD     1      32.560  28.730  22.890  1.00  0.00            
ATOM     22  C7  BCD     1      25.670  28.300  27.400  1.00  0.00            
ATOM     23  O6  BCD     1      25.740  27.140  28.160  1.00  0.00            
ATOM     24  C8  BCD     1      25.180  28.010  25.990  1.00  0.00            
ATOM     25  O7  BCD     1      23.840  27.460  26.120  1.00  0.00            
ATOM     26  C9  BCD     1      26.190  27.080  25.260  1.00  0.00            
ATOM     27  O8  BCD     1      25.860  27.030  23.860  1.00  0.00            
ATOM     28  C10 BCD     1      27.570  27.760  25.340  1.00  0.00            
ATOM     29  C11 BCD     1      27.980  28.280  26.700  1.00  0.00            
ATOM     30  O9  BCD     1      26.890  29.010  27.240  1.00  0.00            
ATOM     31  C12 BCD     1      29.180  29.160  26.750  1.00  0.00            
ATOM     32  O10 BCD     1      28.970  30.370  26.000  1.00  0.00            
ATOM     33  H11 BCD     1      24.940  28.960  27.880  1.00  0.00            
ATOM     34  H12 BCD     1      25.170  28.960  25.440  1.00  0.00            
ATOM     35  H13 BCD     1      23.250  28.210  26.260  1.00  0.00            
ATOM     36  H14 BCD     1      26.200  26.120  25.800  1.00  0.00            
ATOM     37  H15 BCD     1      26.420  26.400  23.390  1.00  0.00            
ATOM     38  H16 BCD     1      27.460  28.640  24.690  1.00  0.00            
ATOM     39  H17 BCD     1      28.160  27.380  27.300  1.00  0.00            
ATOM     40  H18 BCD     1      29.510  29.320  27.780  1.00  0.00            
ATOM     41  H19 BCD     1      29.990  28.660  26.200  1.00  0.00            
ATOM     42  H20 BCD     1      29.800  30.850  26.130  1.00  0.00            
ATOM     43  C13 BCD     1      25.070  25.380  31.640  1.00  0.00            
ATOM     44  O11 BCD     1      25.830  24.350  31.050  1.00  0.00            
ATOM     45  C14 BCD     1      23.760  25.600  30.870  1.00  0.00            
ATOM     46  O12 BCD     1      22.780  24.520  30.950  1.00  0.00            
ATOM     47  C15 BCD     1      24.150  26.010  29.400  1.00  0.00            
ATOM     48  O13 BCD     1      22.990  26.250  28.520  1.00  0.00            
ATOM     49  C16 BCD     1      25.120  27.170  29.430  1.00  0.00            
ATOM     50  C17 BCD     1      26.250  27.000  30.360  1.00  0.00            
ATOM     51  O14 BCD     1      25.760  26.660  31.700  1.00  0.00            
ATOM     52  C18 BCD     1      27.270  28.190  30.510  1.00  0.00            
ATOM     53  O15 BCD     1      26.610  29.390  30.880  1.00  0.00            
ATOM     54  H21 BCD     1      24.900  25.070  32.680  1.00  0.00            
ATOM     55  H22 BCD     1      23.260  26.470  31.320  1.00  0.00            
ATOM     56  H23 BCD     1      23.120  23.790  30.420  1.00  0.00            
ATOM     57  H24 BCD     1      24.670  25.120  29.030  1.00  0.00            
ATOM     58  H25 BCD     1      23.360  26.450  27.650  1.00  0.00            
ATOM     59  H26 BCD     1      24.680  28.150  29.660  1.00  0.00            
ATOM     60  H27 BCD     1      26.900  26.190  30.010  1.00  0.00            
ATOM     61  H28 BCD     1      28.160  27.940  31.100  1.00  0.00            
ATOM     62  H29 BCD     1      27.850  28.370  29.600  1.00  0.00            
ATOM     63  H30 BCD     1      27.350  29.950  31.140  1.00  0.00            
ATOM     64  C19 BCD     1      26.460  20.380  31.250  1.00  0.00            
ATOM     65  O16 BCD     1      27.450  20.440  30.270  1.00  0.00            
ATOM     66  C20 BCD     1      25.140  20.830  30.760  1.00  0.00            
ATOM     67  O17 BCD     1      24.730  19.910  29.740  1.00  0.00            
ATOM     68  C21 BCD     1      25.220  22.250  30.270  1.00  0.00            
ATOM     69  O18 BCD     1      23.950  22.620  29.640  1.00  0.00            
ATOM     70  C22 BCD     1      25.510  23.050  31.530  1.00  0.00            
ATOM     71  C23 BCD     1      26.830  22.510  32.280  1.00  0.00            
ATOM     72  O19 BCD     1      26.800  21.090  32.440  1.00  0.00            
ATOM     73  C24 BCD     1      27.000  23.230  33.550  1.00  0.00            
ATOM     74  O20 BCD     1      25.800  23.230  34.400  1.00  0.00            
ATOM     75  H31 BCD     1      26.390  19.340  31.590  1.00  0.00            
ATOM     76  H32 BCD     1      24.490  20.650  31.620  1.00  0.00            
ATOM     77  H33 BCD     1      25.400  20.020  29.070  1.00  0.00            
ATOM     78  H34 BCD     1      25.980  22.480  29.510  1.00  0.00            
ATOM     79  H35 BCD     1      23.510  21.920  29.160  1.00  0.00            
ATOM     80  H36 BCD     1      24.720  23.030  32.280  1.00  0.00            
ATOM     81  H37 BCD     1      27.640  22.770  31.570  1.00  0.00            
ATOM     82  H38 BCD     1      27.860  22.810  34.080  1.00  0.00            
ATOM     83  H39 BCD     1      27.320  24.260  33.330  1.00  0.00            
ATOM     84  H40 BCD     1      25.860  22.460  34.970  1.00  0.00            
ATOM     85  C25 BCD     1      29.740  18.180  27.730  1.00  0.00            
ATOM     86  O21 BCD     1      30.670  19.270  27.610  1.00  0.00            
ATOM     87  C26 BCD     1      28.380  18.520  27.200  1.00  0.00            
ATOM     88  O22 BCD     1      28.500  18.960  25.840  1.00  0.00            
ATOM     89  C27 BCD     1      27.710  19.570  28.020  1.00  0.00            
ATOM     90  O23 BCD     1      26.400  19.930  27.600  1.00  0.00            
ATOM     91  C28 BCD     1      27.740  19.210  29.540  1.00  0.00            
ATOM     92  C29 BCD     1      29.100  18.710  29.970  1.00  0.00            
ATOM     93  O24 BCD     1      29.620  17.760  29.030  1.00  0.00            
ATOM     94  C30 BCD     1      29.020  17.940  31.320  1.00  0.00            
ATOM     95  O25 BCD     1      27.930  17.040  31.370  1.00  0.00            
ATOM     96  H41 BCD     1      30.150  17.350  27.140  1.00  0.00            
ATOM     97  H42 BCD     1      27.950  17.510  27.230  1.00  0.00            
ATOM     98  H43 BCD     1      28.630  18.130  25.380  1.00  0.00            
ATOM     99  H44 BCD     1      28.360  20.400  27.740  1.00  0.00            
ATOM    100  H45 BCD     1      26.310  19.690  26.670  1.00  0.00            
ATOM    101  H46 BCD     1      26.980  18.460  29.790  1.00  0.00            
ATOM    102  H47 BCD     1      29.740  19.590  30.090  1.00  0.00            
ATOM    103  H48 BCD     1      29.980  17.430  31.440  1.00  0.00            
ATOM    104  H49 BCD     1      28.890  18.650  32.150  1.00  0.00            
ATOM    105  H50 BCD     1      28.100  16.310  30.760  1.00  0.00            
ATOM    106  C31 BCD     1      34.360  20.070  26.710  1.00  0.00            
ATOM    107  O26 BCD     1      33.620  21.150  26.140  1.00  0.00            
ATOM    108  C32 BCD     1      33.990  18.750  26.110  1.00  0.00            
ATOM    109  O27 BCD     1      34.340  18.650  24.780  1.00  0.00            
ATOM    110  C33 BCD     1      32.540  18.500  26.280  1.00  0.00            
ATOM    111  C34 BCD     1      32.020  18.820  27.730  1.00  0.00            
ATOM    112  C35 BCD     1      32.690  19.940  28.390  1.00  0.00            
ATOM    113  O28 BCD     1      34.070  19.940  28.110  1.00  0.00            
ATOM    114  C36 BCD     1      32.610  19.770  29.910  1.00  0.00            
ATOM    115  O29 BCD     1      33.190  18.500  30.210  1.00  0.00            
ATOM    116  O30 BCD     1      32.150  17.160  25.930  1.00  0.00            
ATOM    117  H51 BCD     1      35.440  20.220  26.650  1.00  0.00            
ATOM    118  H52 BCD     1      34.460  17.920  26.660  1.00  0.00            
ATOM    119  H53 BCD     1      33.750  19.270  24.340  1.00  0.00            
ATOM    120  H54 BCD     1      31.950  19.170  25.640  1.00  0.00            
ATOM    121  H55 BCD     1      32.090  17.100  24.970  1.00  0.00            
ATOM    122  H56 BCD     1      32.200  17.890  28.280  1.00  0.00            
ATOM    123  H57 BCD     1      32.240  20.870  28.020  1.00  0.00            
ATOM    124  H58 BCD     1      33.110  20.590  30.440  1.00  0.00            
ATOM    125  H59 BCD     1      31.600  19.790  30.330  1.00  0.00            
ATOM    126  H60 BCD     1      33.840  18.270  29.550  1.00  0.00            
ATOM    127  C37 BCD     1      33.590  24.440  23.700  1.00  0.00            
ATOM    128  O31 BCD     1      32.430  24.830  24.380  1.00  0.00            
ATOM    129  C38 BCD     1      33.590  23.140  22.910  1.00  0.00            
ATOM    130  O32 BCD     1      32.750  23.380  21.780  1.00  0.00            
ATOM    131  C39 BCD     1      33.300  21.960  23.860  1.00  0.00            
ATOM    132  O33 BCD     1      33.290  20.710  23.180  1.00  0.00            
ATOM    133  C40 BCD     1      34.250  22.000  25.130  1.00  0.00            
ATOM    134  C41 BCD     1      34.380  23.400  25.750  1.00  0.00            
ATOM    135  O34 BCD     1      34.600  24.290  24.710  1.00  0.00            
ATOM    136  C42 BCD     1      35.460  23.310  26.780  1.00  0.00            
ATOM    137  O35 BCD     1      35.330  24.500  27.540  1.00  0.00            
ATOM    138  H61 BCD     1      34.060  25.250  23.140  1.00  0.00            
ATOM    139  H62 BCD     1      34.560  22.920  22.450  1.00  0.00            
ATOM    140  H63 BCD     1      31.880  23.490  22.160  1.00  0.00            
ATOM    141  H64 BCD     1      32.250  22.110  24.130  1.00  0.00            
ATOM    142  H65 BCD     1      32.550  20.760  22.560  1.00  0.00            
ATOM    143  H66 BCD     1      35.200  21.620  24.720  1.00  0.00            
ATOM    144  H67 BCD     1      33.510  23.760  26.300  1.00  0.00            
ATOM    145  H68 BCD     1      35.200  22.510  27.480  1.00  0.00            
ATOM    146  H69 BCD     1      36.460  23.100  26.380  1.00  0.00            
ATOM    147  H70 BCD     1      35.520  24.300  28.460  1.00  0.00            
ATOM    148  C1  AG7     2      27.800  23.320  26.010  1.00  0.00            
ATOM    149  C2  AG7     2      26.560  22.900  25.290  1.00  0.00            
ATOM    150  C3  AG7     2      25.330  23.120  25.790  1.00  0.00            
ATOM    151  C4  AG7     2      24.110  22.600  25.090  1.00  0.00            
ATOM    152  N1  AG7     2      23.600  23.540  24.030  1.00  0.00            
ATOM    153  C5  AG7     2      24.690  23.680  22.890  1.00  0.00            
ATOM    154  C6  AG7     2      24.110  24.690  21.830  1.00  0.00            
ATOM    155  N2  AG7     2      23.550  26.050  22.400  1.00  0.00            
ATOM    156  C7  AG7     2      22.600  25.780  23.560  1.00  0.00            
ATOM    157  C8  AG7     2      23.270  24.890  24.650  1.00  0.00            
ATOM    158  C9  AG7     2      22.890  27.000  21.390  1.00  0.00            
ATOM    159  C10 AG7     2      23.790  27.480  20.210  1.00  0.00            
ATOM    160  C11 AG7     2      23.230  27.580  18.940  1.00  0.00            
ATOM    161  C12 AG7     2      24.050  27.830  17.830  1.00  0.00            
ATOM    162  C13 AG7     2      25.440  28.010  17.960  1.00  0.00            
ATOM    163  C14 AG7     2      26.020  28.010  19.240  1.00  0.00            
ATOM    164  C15 AG7     2      25.190  27.690  20.360  1.00  0.00            
ATOM    165  C16 AG7     2      22.420  28.230  22.120  1.00  0.00            
ATOM    166  C17 AG7     2      23.270  29.160  22.760  1.00  0.00            
ATOM    167  C18 AG7     2      22.740  30.320  23.390  1.00  0.00            
ATOM    168  C19 AG7     2      21.350  30.560  23.190  1.00  0.00            
ATOM    169  C20 AG7     2      20.550  29.580  22.670  1.00  0.00            
ATOM    170  C21 AG7     2      21.040  28.440  22.040  1.00  0.00            
ATOM    171  C22 AG7     2      27.950  24.390  26.890  1.00  0.00            
ATOM    172  C23 AG7     2      29.230  24.720  27.470  1.00  0.00            
ATOM    173  C24 AG7     2      30.350  23.870  27.430  1.00  0.00            
ATOM    174  C25 AG7     2      30.220  22.750  26.550  1.00  0.00            
ATOM    175  C26 AG7     2      28.940  22.520  25.920  1.00  0.00            
ATOM    176  H1  AG7     2      26.730  22.350  24.370  1.00  0.00            
ATOM    177  H2  AG7     2      25.120  23.680  26.700  1.00  0.00            
ATOM    178  H3  AG7     2      23.400  22.350  25.880  1.00  0.00            
ATOM    179  H4  AG7     2      24.410  21.680  24.590  1.00  0.00            
ATOM    180  H5  AG7     2      22.800  23.190  23.480  1.00  0.00            
ATOM    181  H6  AG7     2      24.780  22.680  22.450  1.00  0.00            
ATOM    182  H7  AG7     2      25.670  23.980  23.270  1.00  0.00            
ATOM    183  H8  AG7     2      23.310  24.240  21.240  1.00  0.00            
ATOM    184  H9  AG7     2      24.950  24.960  21.190  1.00  0.00            
ATOM    185  H10 AG7     2      24.330  26.580  22.800  1.00  0.00            
ATOM    186  H11 AG7     2      21.620  25.370  23.280  1.00  0.00            
ATOM    187  H12 AG7     2      22.490  26.680  24.160  1.00  0.00            
ATOM    188  H13 AG7     2      24.230  25.350  24.890  1.00  0.00            
ATOM    189  H14 AG7     2      22.650  24.820  25.540  1.00  0.00            
ATOM    190  H15 AG7     2      22.050  26.480  20.930  1.00  0.00            
ATOM    191  H16 AG7     2      22.180  27.350  18.830  1.00  0.00            
ATOM    192  H17 AG7     2      23.630  27.790  16.830  1.00  0.00            
ATOM    193  H18 AG7     2      26.160  28.080  17.160  1.00  0.00            
ATOM    194  H19 AG7     2      27.100  28.120  19.310  1.00  0.00            
ATOM    195  H20 AG7     2      25.630  27.700  21.350  1.00  0.00            
ATOM    196  H21 AG7     2      24.340  29.000  22.880  1.00  0.00            
ATOM    197  H22 AG7     2      23.360  31.130  23.770  1.00  0.00            
ATOM    198  H23 AG7     2      20.900  31.440  23.640  1.00  0.00            
ATOM    199  H24 AG7     2      19.490  29.790  22.530  1.00  0.00            
ATOM    200  H25 AG7     2      20.400  27.710  21.560  1.00  0.00            
ATOM    201  H26 AG7     2      27.080  25.000  27.060  1.00  0.00            
ATOM    202  H27 AG7     2      29.290  25.650  28.040  1.00  0.00            
ATOM    203  H28 AG7     2      31.280  24.160  27.920  1.00  0.00            
ATOM    204  H29 AG7     2      31.040  22.130  26.220  1.00  0.00            
ATOM    205  H30 AG7     2      28.970  21.690  25.230  1.00  0.00            
TER
ENDMDL
MODEL        1
ATOM      1  C1  BCD     1      25.160  38.600  25.320  1.00  0.00            
ATOM      2  O1  BCD     1      23.810  38.310  25.570  1.00  0.00            
ATOM      3  C2  BCD     1      25.890  37.540  24.530  1.00  0.00            
ATOM      4  O2  BCD     1      25.350  37.400  23.250  1.00  0.00            
ATOM      5  C3  BCD     1      25.910  36.250  25.330  1.00  0.00            
ATOM      6  O3  BCD     1      26.720  35.220  24.650  1.00  0.00            
ATOM      7  C4  BCD     1      26.530  36.530  26.670  1.00  0.00            
ATOM      8  C5  BCD     1      25.880  37.750  27.390  1.00  0.00            
ATOM      9  O4  BCD     1      25.860  38.840  26.490  1.00  0.00            
ATOM     10  C6  BCD     1      26.500  38.150  28.670  1.00  0.00            
ATOM     11  O5  BCD     1      27.820  38.600  28.330  1.00  0.00            
ATOM     12  H1  BCD     1      25.220  39.540  24.760  1.00  0.00            
ATOM     13  H2  BCD     1      26.930  37.870  24.460  1.00  0.00            
ATOM     14  H3  BCD     1      24.410  37.480  23.430  1.00  0.00            
ATOM     15  H4  BCD     1      24.880  35.890  25.490  1.00  0.00            
ATOM     16  H5  BCD     1      27.390  35.580  24.060  1.00  0.00            
ATOM     17  H6  BCD     1      27.600  36.710  26.500  1.00  0.00            
ATOM     18  H7  BCD     1      24.840  37.530  27.630  1.00  0.00            
ATOM     19  H8  BCD     1      25.910  38.980  29.080  1.00  0.00            
ATOM     20  H9  BCD     1      26.360  37.290  29.350  1.00  0.00            
ATOM     21  H10 BCD     1      27.710  39.430  27.870  1.00  0.00            
ATOM     22  C7  BCD     1      20.080  39.780  24.800  1.00  0.00            
ATOM     23  O6  BCD     1      19.590  39.030  25.910  1.00  0.00            
ATOM     24  C8  BCD     1      20.610  38.870  23.690  1.00  0.00            
ATOM     25  O7  BCD     1      19.540  38.030  23.290  1.00  0.00            
ATOM     26  C9  BCD     1      21.880  38.120  24.180  1.00  0.00            
ATOM     27  O8  BCD     1      22.580  37.360  23.180  1.00  0.00            
ATOM     28  C10 BCD     1      22.850  39.100  24.800  1.00  0.00            
ATOM     29  C11 BCD     1      22.180  40.030  25.870  1.00  0.00            
ATOM     30  O9  BCD     1      21.070  40.650  25.250  1.00  0.00            
ATOM     31  C12 BCD     1      23.100  41.100  26.420  1.00  0.00            
ATOM     32  O10 BCD     1      23.670  41.930  25.370  1.00  0.00            
ATOM     33  H11 BCD     1      19.230  40.360  24.430  1.00  0.00            
ATOM     34  H12 BCD     1      20.860  39.470  22.800  1.00  0.00            
ATOM     35  H13 BCD     1      19.850  37.630  22.470  1.00  0.00            
ATOM     36  H14 BCD     1      21.670  37.460  25.030  1.00  0.00            
ATOM     37  H15 BCD     1      22.050  36.780  22.620  1.00  0.00            
ATOM     38  H16 BCD     1      23.290  39.760  24.040  1.00  0.00            
ATOM     39  H17 BCD     1      21.780  39.400  26.670  1.00  0.00            
ATOM     40  H18 BCD     1      22.580  41.700  27.180  1.00  0.00            
ATOM     41  H19 BCD     1      23.950  40.660  26.960  1.00  0.00            
ATOM     42  H20 BCD     1      22.940  42.090  24.770  1.00  0.00            
ATOM     43  C13 BCD     1      16.150  38.290  28.170  1.00  0.00            
ATOM     44  O11 BCD     1      16.950  37.510  29.080  1.00  0.00            
ATOM     45  C14 BCD     1      16.180  37.580  26.740  1.00  0.00            
ATOM     46  O12 BCD     1      15.720  36.250  26.740  1.00  0.00            
ATOM     47  C15 BCD     1      17.590  37.640  26.040  1.00  0.00            
ATOM     48  O13 BCD     1      17.500  37.210  24.670  1.00  0.00            
ATOM     49  C16 BCD     1      18.190  39.050  26.180  1.00  0.00            
ATOM     50  C17 BCD     1      18.000  39.660  27.600  1.00  0.00            
ATOM     51  O14 BCD     1      16.660  39.610  28.010  1.00  0.00            
ATOM     52  C18 BCD     1      18.330  41.150  27.720  1.00  0.00            
ATOM     53  O15 BCD     1      17.390  41.840  26.850  1.00  0.00            
ATOM     54  H21 BCD     1      15.180  38.350  28.670  1.00  0.00            
ATOM     55  H22 BCD     1      15.490  38.210  26.160  1.00  0.00            
ATOM     56  H23 BCD     1      14.830  36.330  27.090  1.00  0.00            
ATOM     57  H24 BCD     1      18.180  36.930  26.630  1.00  0.00            
ATOM     58  H25 BCD     1      18.360  37.480  24.340  1.00  0.00            
ATOM     59  H26 BCD     1      17.720  39.730  25.470  1.00  0.00            
ATOM     60  H27 BCD     1      18.620  39.080  28.290  1.00  0.00            
ATOM     61  H28 BCD     1      18.260  41.530  28.740  1.00  0.00            
ATOM     62  H29 BCD     1      19.360  41.200  27.320  1.00  0.00            
ATOM     63  H30 BCD     1      17.800  42.700  26.730  1.00  0.00            
ATOM     64  C19 BCD     1      16.890  35.880  32.830  1.00  0.00            
ATOM     65  O16 BCD     1      17.960  34.980  32.390  1.00  0.00            
ATOM     66  C20 BCD     1      15.630  35.630  31.940  1.00  0.00            
ATOM     67  O17 BCD     1      15.250  34.220  32.170  1.00  0.00            
ATOM     68  C21 BCD     1      15.950  35.920  30.510  1.00  0.00            
ATOM     69  O18 BCD     1      14.820  35.690  29.690  1.00  0.00            
ATOM     70  C22 BCD     1      16.450  37.380  30.450  1.00  0.00            
ATOM     71  C23 BCD     1      17.640  37.640  31.360  1.00  0.00            
ATOM     72  O19 BCD     1      17.280  37.220  32.700  1.00  0.00            
ATOM     73  C24 BCD     1      18.030  39.090  31.460  1.00  0.00            
ATOM     74  O20 BCD     1      18.910  39.410  32.580  1.00  0.00            
ATOM     75  H31 BCD     1      16.660  35.860  33.900  1.00  0.00            
ATOM     76  H32 BCD     1      14.760  36.220  32.250  1.00  0.00            
ATOM     77  H33 BCD     1      14.370  34.130  32.550  1.00  0.00            
ATOM     78  H34 BCD     1      16.820  35.310  30.240  1.00  0.00            
ATOM     79  H35 BCD     1      15.100  34.960  29.140  1.00  0.00            
ATOM     80  H36 BCD     1      15.670  38.110  30.690  1.00  0.00            
ATOM     81  H37 BCD     1      18.480  36.980  31.080  1.00  0.00            
ATOM     82  H38 BCD     1      18.590  39.310  30.540  1.00  0.00            
ATOM     83  H39 BCD     1      17.120  39.720  31.480  1.00  0.00            
ATOM     84  H40 BCD     1      18.430  39.300  33.400  1.00  0.00            
ATOM     85  C25 BCD     1      20.780  32.540  34.200  1.00  0.00            
ATOM     86  O21 BCD     1      21.470  32.760  32.960  1.00  0.00            
ATOM     87  C26 BCD     1      19.430  31.920  33.800  1.00  0.00            
ATOM     88  O22 BCD     1      19.710  30.640  33.160  1.00  0.00            
ATOM     89  C27 BCD     1      18.470  32.740  32.880  1.00  0.00            
ATOM     90  O23 BCD     1      17.110  32.140  32.830  1.00  0.00            
ATOM     91  C28 BCD     1      18.400  34.190  33.460  1.00  0.00            
ATOM     92  C29 BCD     1      19.700  34.730  34.100  1.00  0.00            
ATOM     93  O24 BCD     1      20.460  33.790  34.880  1.00  0.00            
ATOM     94  C30 BCD     1      19.390  35.960  34.870  1.00  0.00            
ATOM     95  O25 BCD     1      18.380  35.700  35.840  1.00  0.00            
ATOM     96  H41 BCD     1      21.320  31.870  34.880  1.00  0.00            
ATOM     97  H42 BCD     1      18.970  31.780  34.790  1.00  0.00            
ATOM     98  H43 BCD     1      20.310  30.210  33.780  1.00  0.00            
ATOM     99  H44 BCD     1      18.890  32.860  31.870  1.00  0.00            
ATOM    100  H45 BCD     1      16.550  32.760  32.350  1.00  0.00            
ATOM    101  H46 BCD     1      17.570  34.160  34.180  1.00  0.00            
ATOM    102  H47 BCD     1      20.390  34.810  33.260  1.00  0.00            
ATOM    103  H48 BCD     1      20.310  36.390  35.290  1.00  0.00            
ATOM    104  H49 BCD     1      19.020  36.790  34.260  1.00  0.00            
ATOM    105  H50 BCD     1      18.490  36.470  36.400  1.00  0.00            
ATOM    106  C31 BCD     1      25.270  31.750  31.560  1.00  0.00            
ATOM    107  O26 BCD     1      25.320  32.830  30.550  1.00  0.00            
ATOM    108  C32 BCD     1      24.190  30.760  31.150  1.00  0.00            
ATOM    109  O27 BCD     1      24.530  30.310  29.820  1.00  0.00            
ATOM    110  C33 BCD     1      22.770  31.340  31.340  1.00  0.00            
ATOM    111  C34 BCD     1      22.710  32.010  32.720  1.00  0.00            
ATOM    112  C35 BCD     1      23.820  33.050  32.820  1.00  0.00            
ATOM    113  O28 BCD     1      24.950  32.330  32.830  1.00  0.00            
ATOM    114  C36 BCD     1      23.790  33.780  34.170  1.00  0.00            
ATOM    115  O29 BCD     1      24.890  34.600  34.320  1.00  0.00            
ATOM    116  O30 BCD     1      21.690  30.420  31.080  1.00  0.00            
ATOM    117  H51 BCD     1      26.230  31.230  31.660  1.00  0.00            
ATOM    118  H52 BCD     1      24.320  29.950  31.880  1.00  0.00            
ATOM    119  H53 BCD     1      23.780  30.430  29.240  1.00  0.00            
ATOM    120  H54 BCD     1      22.650  32.140  30.590  1.00  0.00            
ATOM    121  H55 BCD     1      20.900  30.690  31.570  1.00  0.00            
ATOM    122  H56 BCD     1      22.800  31.250  33.510  1.00  0.00            
ATOM    123  H57 BCD     1      23.660  33.690  31.940  1.00  0.00            
ATOM    124  H58 BCD     1      22.890  34.390  34.280  1.00  0.00            
ATOM    125  H59 BCD     1      23.800  32.940  34.890  1.00  0.00            
ATOM    126  H60 BCD     1      25.010  35.180  33.560  1.00  0.00            
ATOM    127  C37 BCD     1      27.610  34.670  27.860  1.00  0.00            
ATOM    128  O31 BCD     1      26.430  35.370  27.480  1.00  0.00            
ATOM    129  C38 BCD     1      27.500  33.190  27.580  1.00  0.00            
ATOM    130  O32 BCD     1      27.180  32.960  26.180  1.00  0.00            
ATOM    131  C39 BCD     1      26.430  32.510  28.500  1.00  0.00            
ATOM    132  O33 BCD     1      26.520  31.120  28.360  1.00  0.00            
ATOM    133  C40 BCD     1      26.600  32.950  29.970  1.00  0.00            
ATOM    134  C41 BCD     1      26.910  34.460  30.110  1.00  0.00            
ATOM    135  O34 BCD     1      27.850  35.000  29.160  1.00  0.00            
ATOM    136  C42 BCD     1      27.450  34.790  31.470  1.00  0.00            
ATOM    137  O35 BCD     1      27.530  36.190  31.580  1.00  0.00            
ATOM    138  H61 BCD     1      28.450  35.020  27.240  1.00  0.00            
ATOM    139  H62 BCD     1      28.520  32.830  27.750  1.00  0.00            
ATOM    140  H63 BCD     1      26.830  33.750  25.760  1.00  0.00            
ATOM    141  H64 BCD     1      25.420  32.830  28.200  1.00  0.00            
ATOM    142  H65 BCD     1      25.780  30.750  28.840  1.00  0.00            
ATOM    143  H66 BCD     1      27.280  32.250  30.470  1.00  0.00            
ATOM    144  H67 BCD     1      26.000  35.040  29.920  1.00  0.00            
ATOM    145  H68 BCD     1      26.800  34.370  32.240  1.00  0.00            
ATOM    146  H69 BCD     1      28.450  34.340  31.540  1.00  0.00            
ATOM    147  H70 BCD     1      28.350  36.320  32.060  1.00  0.00            
ATOM    148  C1  AG7     2      20.230  34.650  26.710  1.00  0.00            
ATOM    149  C2  AG7     2      19.540  33.910  25.590  1.00  0.00            
ATOM    150  C3  AG7     2      19.420  34.250  24.290  1.00  0.00            
ATOM    151  C4  AG7     2      18.540  33.380  23.380  1.00  0.00            
ATOM    152  N1  AG7     2      17.200  34.050  23.140  1.00  0.00            
ATOM    153  C5  AG7     2      17.460  35.340  22.270  1.00  0.00            
ATOM    154  C6  AG7     2      16.180  36.010  21.870  1.00  0.00            
ATOM    155  N2  AG7     2      15.240  36.280  23.040  1.00  0.00            
ATOM    156  C7  AG7     2      14.990  35.080  23.940  1.00  0.00            
ATOM    157  C8  AG7     2      16.330  34.460  24.390  1.00  0.00            
ATOM    158  C9  AG7     2      13.880  36.830  22.580  1.00  0.00            
ATOM    159  C10 AG7     2      14.000  37.870  21.460  1.00  0.00            
ATOM    160  C11 AG7     2      13.010  37.900  20.400  1.00  0.00            
ATOM    161  C12 AG7     2      13.070  38.760  19.270  1.00  0.00            
ATOM    162  C13 AG7     2      14.140  39.690  19.250  1.00  0.00            
ATOM    163  C14 AG7     2      15.160  39.630  20.230  1.00  0.00            
ATOM    164  C15 AG7     2      15.070  38.760  21.350  1.00  0.00            
ATOM    165  C16 AG7     2      12.940  37.380  23.650  1.00  0.00            
ATOM    166  C17 AG7     2      13.350  38.550  24.340  1.00  0.00            
ATOM    167  C18 AG7     2      12.450  39.140  25.230  1.00  0.00            
ATOM    168  C19 AG7     2      11.190  38.570  25.380  1.00  0.00            
ATOM    169  C20 AG7     2      10.800  37.430  24.670  1.00  0.00            
ATOM    170  C21 AG7     2      11.690  36.790  23.780  1.00  0.00            
ATOM    171  C22 AG7     2      19.670  34.740  28.010  1.00  0.00            
ATOM    172  C23 AG7     2      20.360  35.360  29.050  1.00  0.00            
ATOM    173  C24 AG7     2      21.640  35.840  28.790  1.00  0.00            
ATOM    174  C25 AG7     2      22.190  35.880  27.490  1.00  0.00            
ATOM    175  C26 AG7     2      21.500  35.190  26.480  1.00  0.00            
ATOM    176  H1  AG7     2      19.010  33.060  26.020  1.00  0.00            
ATOM    177  H2  AG7     2      20.000  35.060  23.860  1.00  0.00            
ATOM    178  H3  AG7     2      18.230  32.510  23.960  1.00  0.00            
ATOM    179  H4  AG7     2      19.040  33.030  22.480  1.00  0.00            
ATOM    180  H5  AG7     2      16.580  33.380  22.660  1.00  0.00            
ATOM    181  H6  AG7     2      18.050  35.200  21.370  1.00  0.00            
ATOM    182  H7  AG7     2      17.950  36.170  22.790  1.00  0.00            
ATOM    183  H8  AG7     2      15.770  35.370  21.080  1.00  0.00            
ATOM    184  H9  AG7     2      16.400  36.890  21.260  1.00  0.00            
ATOM    185  H10 AG7     2      15.720  36.950  23.660  1.00  0.00            
ATOM    186  H11 AG7     2      14.570  34.250  23.370  1.00  0.00            
ATOM    187  H12 AG7     2      14.480  35.460  24.820  1.00  0.00            
ATOM    188  H13 AG7     2      16.940  35.150  24.970  1.00  0.00            
ATOM    189  H14 AG7     2      16.070  33.500  24.840  1.00  0.00            
ATOM    190  H15 AG7     2      13.320  36.050  22.050  1.00  0.00            
ATOM    191  H16 AG7     2      12.160  37.230  20.450  1.00  0.00            
ATOM    192  H17 AG7     2      12.290  38.820  18.510  1.00  0.00            
ATOM    193  H18 AG7     2      14.350  40.490  18.550  1.00  0.00            
ATOM    194  H19 AG7     2      16.020  40.290  20.220  1.00  0.00            
ATOM    195  H20 AG7     2      15.880  38.820  22.080  1.00  0.00            
ATOM    196  H21 AG7     2      14.300  38.990  24.060  1.00  0.00            
ATOM    197  H22 AG7     2      12.730  40.080  25.690  1.00  0.00            
ATOM    198  H23 AG7     2      10.440  38.990  26.050  1.00  0.00            
ATOM    199  H24 AG7     2       9.830  36.990  24.860  1.00  0.00            
ATOM    200  H25 AG7     2      11.380  35.870  23.290  1.00  0.00            
ATOM    201  H26 AG7     2      18.650  34.380  28.150  1.00  0.00            
ATOM    202  H27 AG7     2      19.990  35.470  30.070  1.00  0.00            
ATOM    203  H28 AG7     2      22.200  36.150  29.670  1.00  0.00            
ATOM    204  H29 AG7     2      23.140  36.350  27.240  1.00  0.00            
ATOM    205  H30 AG7     2      21.820  35.100  25.450  1.00  0.00            
TER
ENDMDL
MODEL        1
ATOM      1  C1  BCD     1      26.330  35.850  25.030  1.00  0.00            
ATOM      2  O1  BCD     1      26.580  34.470  24.800  1.00  0.00            
ATOM      3  C2  BCD     1      25.720  36.700  23.950  1.00  0.00            
ATOM      4  O2  BCD     1      24.480  36.050  23.670  1.00  0.00            
ATOM      5  C3  BCD     1      26.590  36.700  22.680  1.00  0.00            
ATOM      6  O3  BCD     1      25.980  37.590  21.630  1.00  0.00            
ATOM      7  C4  BCD     1      28.030  37.160  23.000  1.00  0.00            
ATOM      8  C5  BCD     1      28.590  36.500  24.290  1.00  0.00            
ATOM      9  O4  BCD     1      27.550  36.430  25.270  1.00  0.00            
ATOM     10  C6  BCD     1      29.630  37.440  24.940  1.00  0.00            
ATOM     11  O5  BCD     1      30.110  36.740  26.140  1.00  0.00            
ATOM     12  H1  BCD     1      25.730  35.990  25.930  1.00  0.00            
ATOM     13  H2  BCD     1      25.490  37.740  24.200  1.00  0.00            
ATOM     14  H3  BCD     1      24.190  36.250  22.780  1.00  0.00            
ATOM     15  H4  BCD     1      26.740  35.660  22.370  1.00  0.00            
ATOM     16  H5  BCD     1      26.280  37.270  20.780  1.00  0.00            
ATOM     17  H6  BCD     1      27.910  38.230  23.210  1.00  0.00            
ATOM     18  H7  BCD     1      29.010  35.520  24.040  1.00  0.00            
ATOM     19  H8  BCD     1      30.410  37.840  24.280  1.00  0.00            
ATOM     20  H9  BCD     1      29.060  38.340  25.200  1.00  0.00            
ATOM     21  H10 BCD     1      29.300  36.430  26.550  1.00  0.00            
ATOM     22  C7  BCD     1      26.110  30.700  25.950  1.00  0.00            
ATOM     23  O6  BCD     1      27.010  30.170  25.010  1.00  0.00            
ATOM     24  C8  BCD     1      24.770  31.240  25.270  1.00  0.00            
ATOM     25  O7  BCD     1      24.190  30.360  24.390  1.00  0.00            
ATOM     26  C9  BCD     1      25.150  32.600  24.620  1.00  0.00            
ATOM     27  O8  BCD     1      24.070  33.270  24.030  1.00  0.00            
ATOM     28  C10 BCD     1      25.950  33.530  25.580  1.00  0.00            
ATOM     29  C11 BCD     1      27.120  32.870  26.220  1.00  0.00            
ATOM     30  O9  BCD     1      26.740  31.630  26.790  1.00  0.00            
ATOM     31  C12 BCD     1      27.940  33.730  27.150  1.00  0.00            
ATOM     32  O10 BCD     1      27.160  34.240  28.270  1.00  0.00            
ATOM     33  H11 BCD     1      25.710  29.890  26.560  1.00  0.00            
ATOM     34  H12 BCD     1      24.040  31.490  26.050  1.00  0.00            
ATOM     35  H13 BCD     1      23.310  30.660  24.150  1.00  0.00            
ATOM     36  H14 BCD     1      25.850  32.330  23.820  1.00  0.00            
ATOM     37  H15 BCD     1      24.480  34.120  23.830  1.00  0.00            
ATOM     38  H16 BCD     1      25.320  33.920  26.380  1.00  0.00            
ATOM     39  H17 BCD     1      27.790  32.730  25.360  1.00  0.00            
ATOM     40  H18 BCD     1      28.810  33.200  27.570  1.00  0.00            
ATOM     41  H19 BCD     1      28.300  34.610  26.600  1.00  0.00            
ATOM     42  H20 BCD     1      26.940  33.450  28.780  1.00  0.00            
ATOM     43  C13 BCD     1      28.800  26.440  24.390  1.00  0.00            
ATOM     44  O11 BCD     1      29.670  27.130  23.520  1.00  0.00            
ATOM     45  C14 BCD     1      27.420  26.600  23.910  1.00  0.00            
ATOM     46  O12 BCD     1      27.360  25.900  22.640  1.00  0.00            
ATOM     47  C15 BCD     1      27.100  28.100  23.780  1.00  0.00            
ATOM     48  O13 BCD     1      25.730  28.140  23.320  1.00  0.00            
ATOM     49  C16 BCD     1      27.170  28.720  25.160  1.00  0.00            
ATOM     50  C17 BCD     1      28.530  28.410  25.830  1.00  0.00            
ATOM     51  O14 BCD     1      28.860  27.000  25.710  1.00  0.00            
ATOM     52  C18 BCD     1      28.600  28.810  27.350  1.00  0.00            
ATOM     53  O15 BCD     1      27.620  28.060  28.100  1.00  0.00            
ATOM     54  H21 BCD     1      29.050  25.390  24.560  1.00  0.00            
ATOM     55  H22 BCD     1      26.730  26.080  24.590  1.00  0.00            
ATOM     56  H23 BCD     1      26.460  26.010  22.330  1.00  0.00            
ATOM     57  H24 BCD     1      27.800  28.560  23.080  1.00  0.00            
ATOM     58  H25 BCD     1      25.290  28.940  23.610  1.00  0.00            
ATOM     59  H26 BCD     1      26.370  28.290  25.780  1.00  0.00            
ATOM     60  H27 BCD     1      29.230  29.030  25.270  1.00  0.00            
ATOM     61  H28 BCD     1      29.570  28.550  27.780  1.00  0.00            
ATOM     62  H29 BCD     1      28.500  29.900  27.410  1.00  0.00            
ATOM     63  H30 BCD     1      27.480  28.490  28.950  1.00  0.00            
ATOM     64  C19 BCD     1      33.250  26.080  21.640  1.00  0.00            
ATOM     65  O16 BCD     1      33.360  27.460  21.170  1.00  0.00            
ATOM     66  C20 BCD     1      31.970  25.390  21.150  1.00  0.00            
ATOM     67  O17 BCD     1      32.100  25.260  19.760  1.00  0.00            
ATOM     68  C21 BCD     1      30.760  26.190  21.550  1.00  0.00            
ATOM     69  O18 BCD     1      29.540  25.450  21.250  1.00  0.00            
ATOM     70  C22 BCD     1      30.820  26.420  23.040  1.00  0.00            
ATOM     71  C23 BCD     1      32.090  26.930  23.560  1.00  0.00            
ATOM     72  O19 BCD     1      33.170  26.150  23.040  1.00  0.00            
ATOM     73  C24 BCD     1      32.190  26.890  25.090  1.00  0.00            
ATOM     74  O20 BCD     1      33.540  27.200  25.240  1.00  0.00            
ATOM     75  H31 BCD     1      34.070  25.420  21.350  1.00  0.00            
ATOM     76  H32 BCD     1      31.830  24.430  21.680  1.00  0.00            
ATOM     77  H33 BCD     1      31.260  24.830  19.590  1.00  0.00            
ATOM     78  H34 BCD     1      30.790  27.170  21.060  1.00  0.00            
ATOM     79  H35 BCD     1      28.760  25.900  21.570  1.00  0.00            
ATOM     80  H36 BCD     1      30.760  25.410  23.470  1.00  0.00            
ATOM     81  H37 BCD     1      32.190  28.000  23.360  1.00  0.00            
ATOM     82  H38 BCD     1      31.630  27.730  25.510  1.00  0.00            
ATOM     83  H39 BCD     1      31.830  25.970  25.580  1.00  0.00            
ATOM     84  H40 BCD     1      33.930  26.460  24.790  1.00  0.00            
ATOM     85  C25 BCD     1      35.290  30.280  19.090  1.00  0.00            
ATOM     86  O21 BCD     1      34.050  30.970  19.120  1.00  0.00            
ATOM     87  C26 BCD     1      35.050  28.940  18.370  1.00  0.00            
ATOM     88  O22 BCD     1      34.590  29.220  17.070  1.00  0.00            
ATOM     89  C27 BCD     1      34.020  28.130  19.080  1.00  0.00            
ATOM     90  O23 BCD     1      33.760  26.870  18.380  1.00  0.00            
ATOM     91  C28 BCD     1      34.540  27.870  20.480  1.00  0.00            
ATOM     92  C29 BCD     1      34.980  29.240  21.160  1.00  0.00            
ATOM     93  O24 BCD     1      35.830  30.140  20.400  1.00  0.00            
ATOM     94  C30 BCD     1      35.530  28.910  22.560  1.00  0.00            
ATOM     95  O25 BCD     1      36.700  28.050  22.600  1.00  0.00            
ATOM     96  H41 BCD     1      36.000  30.950  18.600  1.00  0.00            
ATOM     97  H42 BCD     1      36.010  28.430  18.180  1.00  0.00            
ATOM     98  H43 BCD     1      34.460  28.350  16.690  1.00  0.00            
ATOM     99  H44 BCD     1      33.060  28.640  19.180  1.00  0.00            
ATOM    100  H45 BCD     1      33.000  26.590  18.890  1.00  0.00            
ATOM    101  H46 BCD     1      35.330  27.110  20.460  1.00  0.00            
ATOM    102  H47 BCD     1      34.130  29.910  21.340  1.00  0.00            
ATOM    103  H48 BCD     1      35.690  29.830  23.140  1.00  0.00            
ATOM    104  H49 BCD     1      34.670  28.440  23.060  1.00  0.00            
ATOM    105  H50 BCD     1      37.210  28.190  23.400  1.00  0.00            
ATOM    106  C31 BCD     1      32.490  34.530  18.000  1.00  0.00            
ATOM    107  O26 BCD     1      31.720  34.550  19.260  1.00  0.00            
ATOM    108  C32 BCD     1      32.060  33.280  17.120  1.00  0.00            
ATOM    109  O27 BCD     1      30.730  33.440  16.660  1.00  0.00            
ATOM    110  C33 BCD     1      32.420  32.010  17.840  1.00  0.00            
ATOM    111  C34 BCD     1      33.930  32.040  18.190  1.00  0.00            
ATOM    112  C35 BCD     1      34.320  33.300  18.940  1.00  0.00            
ATOM    113  O28 BCD     1      33.860  34.420  18.330  1.00  0.00            
ATOM    114  C36 BCD     1      35.780  33.680  19.140  1.00  0.00            
ATOM    115  O29 BCD     1      36.540  33.790  17.930  1.00  0.00            
ATOM    116  O30 BCD     1      32.100  30.920  16.960  1.00  0.00            
ATOM    117  H51 BCD     1      32.370  35.490  17.490  1.00  0.00            
ATOM    118  H52 BCD     1      32.750  33.520  16.290  1.00  0.00            
ATOM    119  H53 BCD     1      30.540  32.630  16.180  1.00  0.00            
ATOM    120  H54 BCD     1      31.810  31.990  18.750  1.00  0.00            
ATOM    121  H55 BCD     1      32.910  30.410  16.810  1.00  0.00            
ATOM    122  H56 BCD     1      34.510  31.910  17.270  1.00  0.00            
ATOM    123  H57 BCD     1      33.770  33.160  19.880  1.00  0.00            
ATOM    124  H58 BCD     1      36.090  34.520  19.770  1.00  0.00            
ATOM    125  H59 BCD     1      36.140  32.790  19.680  1.00  0.00            
ATOM    126  H60 BCD     1      37.420  34.120  18.120  1.00  0.00            
ATOM    127  C37 BCD     1      29.990  37.470  21.620  1.00  0.00            
ATOM    128  O31 BCD     1      28.730  36.830  21.820  1.00  0.00            
ATOM    129  C38 BCD     1      30.150  37.870  20.110  1.00  0.00            
ATOM    130  O32 BCD     1      29.140  38.650  19.570  1.00  0.00            
ATOM    131  C39 BCD     1      30.530  36.660  19.210  1.00  0.00            
ATOM    132  O33 BCD     1      31.030  37.140  17.930  1.00  0.00            
ATOM    133  C40 BCD     1      31.560  35.730  19.910  1.00  0.00            
ATOM    134  C41 BCD     1      31.260  35.440  21.400  1.00  0.00            
ATOM    135  O34 BCD     1      31.040  36.650  22.090  1.00  0.00            
ATOM    136  C42 BCD     1      32.350  34.560  22.020  1.00  0.00            
ATOM    137  O35 BCD     1      33.610  35.250  21.990  1.00  0.00            
ATOM    138  H61 BCD     1      30.130  38.290  22.340  1.00  0.00            
ATOM    139  H62 BCD     1      30.960  38.620  20.120  1.00  0.00            
ATOM    140  H63 BCD     1      28.330  38.170  19.770  1.00  0.00            
ATOM    141  H64 BCD     1      29.650  36.030  19.050  1.00  0.00            
ATOM    142  H65 BCD     1      30.410  36.870  17.260  1.00  0.00            
ATOM    143  H66 BCD     1      32.530  36.240  19.920  1.00  0.00            
ATOM    144  H67 BCD     1      30.300  34.910  21.380  1.00  0.00            
ATOM    145  H68 BCD     1      32.120  34.280  23.050  1.00  0.00            
ATOM    146  H69 BCD     1      32.460  33.600  21.490  1.00  0.00            
ATOM    147  H70 BCD     1      34.250  34.660  22.400  1.00  0.00            
ATOM    148  C1  AG7     2      29.570  31.820  21.940  1.00  0.00            
ATOM    149  C2  AG7     2      28.520  32.320  21.030  1.00  0.00            
ATOM    150  C3  AG7     2      27.920  33.510  20.980  1.00  0.00            
ATOM    151  C4  AG7     2      27.000  34.040  19.860  1.00  0.00            
ATOM    152  N1  AG7     2      25.720  33.260  19.650  1.00  0.00            
ATOM    153  C5  AG7     2      25.230  32.510  20.850  1.00  0.00            
ATOM    154  C6  AG7     2      24.070  31.500  20.640  1.00  0.00            
ATOM    155  N2  AG7     2      24.410  30.520  19.470  1.00  0.00            
ATOM    156  C7  AG7     2      24.780  31.370  18.280  1.00  0.00            
ATOM    157  C8  AG7     2      25.980  32.280  18.540  1.00  0.00            
ATOM    158  C9  AG7     2      23.200  29.530  19.140  1.00  0.00            
ATOM    159  C10 AG7     2      22.540  28.890  20.310  1.00  0.00            
ATOM    160  C11 AG7     2      21.190  29.210  20.560  1.00  0.00            
ATOM    161  C12 AG7     2      20.520  28.670  21.630  1.00  0.00            
ATOM    162  C13 AG7     2      21.180  27.820  22.510  1.00  0.00            
ATOM    163  C14 AG7     2      22.510  27.500  22.270  1.00  0.00            
ATOM    164  C15 AG7     2      23.150  27.960  21.120  1.00  0.00            
ATOM    165  C16 AG7     2      23.440  28.510  18.030  1.00  0.00            
ATOM    166  C17 AG7     2      22.390  28.150  17.180  1.00  0.00            
ATOM    167  C18 AG7     2      22.600  27.100  16.180  1.00  0.00            
ATOM    168  C19 AG7     2      23.830  26.420  16.090  1.00  0.00            
ATOM    169  C20 AG7     2      24.860  26.850  16.940  1.00  0.00            
ATOM    170  C21 AG7     2      24.670  27.840  17.900  1.00  0.00            
ATOM    171  C22 AG7     2      30.310  30.700  21.530  1.00  0.00            
ATOM    172  C23 AG7     2      31.320  30.170  22.320  1.00  0.00            
ATOM    173  C24 AG7     2      31.580  30.780  23.580  1.00  0.00            
ATOM    174  C25 AG7     2      30.810  31.840  24.000  1.00  0.00            
ATOM    175  C26 AG7     2      29.810  32.390  23.200  1.00  0.00            
ATOM    176  H1  AG7     2      28.340  31.660  20.180  1.00  0.00            
ATOM    177  H2  AG7     2      28.110  34.310  21.690  1.00  0.00            
ATOM    178  H3  AG7     2      27.550  34.080  18.920  1.00  0.00            
ATOM    179  H4  AG7     2      26.630  35.040  20.080  1.00  0.00            
ATOM    180  H5  AG7     2      24.950  33.900  19.380  1.00  0.00            
ATOM    181  H6  AG7     2      25.020  33.250  21.620  1.00  0.00            
ATOM    182  H7  AG7     2      26.150  31.980  21.120  1.00  0.00            
ATOM    183  H8  AG7     2      23.210  32.110  20.350  1.00  0.00            
ATOM    184  H9  AG7     2      23.860  30.950  21.560  1.00  0.00            
ATOM    185  H10 AG7     2      25.220  29.980  19.810  1.00  0.00            
ATOM    186  H11 AG7     2      23.890  31.930  17.990  1.00  0.00            
ATOM    187  H12 AG7     2      24.990  30.690  17.460  1.00  0.00            
ATOM    188  H13 AG7     2      26.910  31.730  18.700  1.00  0.00            
ATOM    189  H14 AG7     2      26.130  32.850  17.620  1.00  0.00            
ATOM    190  H15 AG7     2      22.460  30.290  18.880  1.00  0.00            
ATOM    191  H16 AG7     2      20.640  29.920  19.950  1.00  0.00            
ATOM    192  H17 AG7     2      19.460  28.830  21.780  1.00  0.00            
ATOM    193  H18 AG7     2      20.750  27.510  23.460  1.00  0.00            
ATOM    194  H19 AG7     2      23.050  26.950  23.040  1.00  0.00            
ATOM    195  H20 AG7     2      24.190  27.690  21.000  1.00  0.00            
ATOM    196  H21 AG7     2      21.490  28.770  17.200  1.00  0.00            
ATOM    197  H22 AG7     2      21.820  26.840  15.480  1.00  0.00            
ATOM    198  H23 AG7     2      24.020  25.620  15.380  1.00  0.00            
ATOM    199  H24 AG7     2      25.800  26.320  16.980  1.00  0.00            
ATOM    200  H25 AG7     2      25.410  27.930  18.690  1.00  0.00            
ATOM    201  H26 AG7     2      29.940  30.170  20.660  1.00  0.00            
ATOM    202  H27 AG7     2      31.940  29.390  21.900  1.00  0.00            
ATOM    203  H28 AG7     2      32.380  30.510  24.260  1.00  0.00            
ATOM    204  H29 AG7     2      30.930  32.190  25.020  1.00  0.00            
ATOM    205  H30 AG7     2      29.260  33.240  23.590  1.00  0.00            
TER
ENDMDL
MODEL        1
ATOM      1  C1  BCD     1      24.440  35.020  27.940  1.00  0.00            
ATOM      2  O1  BCD     1      23.020  35.260  27.890  1.00  0.00            
ATOM      3  C2  BCD     1      24.770  33.560  27.610  1.00  0.00            
ATOM      4  O2  BCD     1      24.430  33.110  26.330  1.00  0.00            
ATOM      5  C3  BCD     1      24.220  32.500  28.690  1.00  0.00            
ATOM      6  O3  BCD     1      24.730  31.210  28.330  1.00  0.00            
ATOM      7  C4  BCD     1      24.830  33.040  29.980  1.00  0.00            
ATOM      8  C5  BCD     1      24.510  34.500  30.260  1.00  0.00            
ATOM      9  O4  BCD     1      24.990  35.290  29.160  1.00  0.00            
ATOM     10  C6  BCD     1      25.020  34.970  31.600  1.00  0.00            
ATOM     11  O5  BCD     1      26.440  34.890  31.570  1.00  0.00            
ATOM     12  H1  BCD     1      24.910  35.720  27.240  1.00  0.00            
ATOM     13  H2  BCD     1      25.850  33.460  27.710  1.00  0.00            
ATOM     14  H3  BCD     1      23.500  32.900  26.270  1.00  0.00            
ATOM     15  H4  BCD     1      23.130  32.650  28.690  1.00  0.00            
ATOM     16  H5  BCD     1      25.100  31.120  27.450  1.00  0.00            
ATOM     17  H6  BCD     1      25.910  32.840  29.980  1.00  0.00            
ATOM     18  H7  BCD     1      23.420  34.550  30.310  1.00  0.00            
ATOM     19  H8  BCD     1      24.540  35.930  31.840  1.00  0.00            
ATOM     20  H9  BCD     1      24.670  34.340  32.430  1.00  0.00            
ATOM     21  H10 BCD     1      26.760  34.710  32.470  1.00  0.00            
ATOM     22  C7  BCD     1      19.620  36.070  25.810  1.00  0.00            
ATOM     23  O6  BCD     1      19.040  36.260  27.130  1.00  0.00            
ATOM     24  C8  BCD     1      20.130  34.720  25.670  1.00  0.00            
ATOM     25  O7  BCD     1      18.980  33.780  25.730  1.00  0.00            
ATOM     26  C9  BCD     1      21.170  34.380  26.750  1.00  0.00            
ATOM     27  O8  BCD     1      21.680  33.050  26.570  1.00  0.00            
ATOM     28  C10 BCD     1      22.290  35.400  26.660  1.00  0.00            
ATOM     29  C11 BCD     1      21.760  36.870  26.540  1.00  0.00            
ATOM     30  O9  BCD     1      20.680  37.020  25.630  1.00  0.00            
ATOM     31  C12 BCD     1      22.880  37.770  26.030  1.00  0.00            
ATOM     32  O10 BCD     1      23.400  37.340  24.730  1.00  0.00            
ATOM     33  H11 BCD     1      18.840  36.260  25.060  1.00  0.00            
ATOM     34  H12 BCD     1      20.580  34.620  24.670  1.00  0.00            
ATOM     35  H13 BCD     1      19.310  32.870  25.760  1.00  0.00            
ATOM     36  H14 BCD     1      20.460  34.390  27.590  1.00  0.00            
ATOM     37  H15 BCD     1      21.040  32.340  26.590  1.00  0.00            
ATOM     38  H16 BCD     1      22.870  35.090  25.790  1.00  0.00            
ATOM     39  H17 BCD     1      21.430  37.220  27.520  1.00  0.00            
ATOM     40  H18 BCD     1      22.500  38.800  26.040  1.00  0.00            
ATOM     41  H19 BCD     1      23.720  37.680  26.720  1.00  0.00            
ATOM     42  H20 BCD     1      23.840  38.080  24.290  1.00  0.00            
ATOM     43  C13 BCD     1      15.610  37.640  28.830  1.00  0.00            
ATOM     44  O11 BCD     1      15.890  36.880  29.960  1.00  0.00            
ATOM     45  C14 BCD     1      15.430  36.770  27.570  1.00  0.00            
ATOM     46  O12 BCD     1      14.340  35.860  27.810  1.00  0.00            
ATOM     47  C15 BCD     1      16.720  36.060  27.250  1.00  0.00            
ATOM     48  O13 BCD     1      16.710  35.270  26.060  1.00  0.00            
ATOM     49  C16 BCD     1      17.850  37.070  27.190  1.00  0.00            
ATOM     50  C17 BCD     1      17.920  38.110  28.320  1.00  0.00            
ATOM     51  O14 BCD     1      16.560  38.630  28.600  1.00  0.00            
ATOM     52  C18 BCD     1      18.780  39.280  27.960  1.00  0.00            
ATOM     53  O15 BCD     1      18.370  39.970  26.770  1.00  0.00            
ATOM     54  H21 BCD     1      14.620  38.080  28.990  1.00  0.00            
ATOM     55  H22 BCD     1      15.180  37.350  26.680  1.00  0.00            
ATOM     56  H23 BCD     1      14.090  35.900  28.740  1.00  0.00            
ATOM     57  H24 BCD     1      16.900  35.370  28.090  1.00  0.00            
ATOM     58  H25 BCD     1      17.500  34.730  25.940  1.00  0.00            
ATOM     59  H26 BCD     1      17.870  37.590  26.220  1.00  0.00            
ATOM     60  H27 BCD     1      18.250  37.580  29.230  1.00  0.00            
ATOM     61  H28 BCD     1      18.730  39.940  28.850  1.00  0.00            
ATOM     62  H29 BCD     1      19.810  39.020  27.690  1.00  0.00            
ATOM     63  H30 BCD     1      17.770  40.700  26.960  1.00  0.00            
ATOM     64  C19 BCD     1      14.650  36.080  33.800  1.00  0.00            
ATOM     65  O16 BCD     1      15.280  34.830  33.840  1.00  0.00            
ATOM     66  C20 BCD     1      13.560  36.080  32.710  1.00  0.00            
ATOM     67  O17 BCD     1      12.720  34.930  32.770  1.00  0.00            
ATOM     68  C21 BCD     1      14.130  36.180  31.280  1.00  0.00            
ATOM     69  O18 BCD     1      13.080  36.450  30.390  1.00  0.00            
ATOM     70  C22 BCD     1      15.300  37.190  31.210  1.00  0.00            
ATOM     71  C23 BCD     1      16.300  36.930  32.300  1.00  0.00            
ATOM     72  O19 BCD     1      15.590  37.010  33.540  1.00  0.00            
ATOM     73  C24 BCD     1      17.380  37.940  32.210  1.00  0.00            
ATOM     74  O20 BCD     1      18.610  37.480  32.810  1.00  0.00            
ATOM     75  H31 BCD     1      14.190  36.350  34.760  1.00  0.00            
ATOM     76  H32 BCD     1      12.810  36.850  32.930  1.00  0.00            
ATOM     77  H33 BCD     1      13.330  34.220  32.980  1.00  0.00            
ATOM     78  H34 BCD     1      14.540  35.170  31.160  1.00  0.00            
ATOM     79  H35 BCD     1      12.390  36.940  30.840  1.00  0.00            
ATOM     80  H36 BCD     1      14.810  38.170  31.300  1.00  0.00            
ATOM     81  H37 BCD     1      16.720  35.930  32.140  1.00  0.00            
ATOM     82  H38 BCD     1      17.510  38.130  31.140  1.00  0.00            
ATOM     83  H39 BCD     1      16.960  38.860  32.630  1.00  0.00            
ATOM     84  H40 BCD     1      18.470  37.420  33.760  1.00  0.00            
ATOM     85  C25 BCD     1      16.530  31.940  36.310  1.00  0.00            
ATOM     86  O21 BCD     1      17.550  31.840  35.260  1.00  0.00            
ATOM     87  C26 BCD     1      15.180  31.580  35.620  1.00  0.00            
ATOM     88  O22 BCD     1      15.130  30.300  35.000  1.00  0.00            
ATOM     89  C27 BCD     1      14.920  32.560  34.530  1.00  0.00            
ATOM     90  O23 BCD     1      13.640  32.370  34.010  1.00  0.00            
ATOM     91  C28 BCD     1      15.130  34.000  34.920  1.00  0.00            
ATOM     92  C29 BCD     1      16.290  34.250  35.850  1.00  0.00            
ATOM     93  O24 BCD     1      16.430  33.250  36.840  1.00  0.00            
ATOM     94  C30 BCD     1      16.410  35.650  36.440  1.00  0.00            
ATOM     95  O25 BCD     1      15.290  35.920  37.260  1.00  0.00            
ATOM     96  H41 BCD     1      16.750  31.300  37.160  1.00  0.00            
ATOM     97  H42 BCD     1      14.380  31.630  36.370  1.00  0.00            
ATOM     98  H43 BCD     1      14.220  30.000  35.070  1.00  0.00            
ATOM     99  H44 BCD     1      15.660  32.270  33.780  1.00  0.00            
ATOM    100  H45 BCD     1      13.460  31.500  33.650  1.00  0.00            
ATOM    101  H46 BCD     1      14.260  34.360  35.490  1.00  0.00            
ATOM    102  H47 BCD     1      17.130  34.280  35.140  1.00  0.00            
ATOM    103  H48 BCD     1      17.300  35.660  37.080  1.00  0.00            
ATOM    104  H49 BCD     1      16.530  36.410  35.660  1.00  0.00            
ATOM    105  H50 BCD     1      15.220  36.870  37.370  1.00  0.00            
ATOM    106  C31 BCD     1      20.840  29.380  34.570  1.00  0.00            
ATOM    107  O26 BCD     1      21.350  30.430  33.780  1.00  0.00            
ATOM    108  C32 BCD     1      19.490  28.800  34.060  1.00  0.00            
ATOM    109  O27 BCD     1      19.690  28.220  32.770  1.00  0.00            
ATOM    110  C33 BCD     1      18.400  29.890  33.990  1.00  0.00            
ATOM    111  C34 BCD     1      18.260  30.590  35.360  1.00  0.00            
ATOM    112  C35 BCD     1      19.630  30.940  35.950  1.00  0.00            
ATOM    113  O28 BCD     1      20.470  29.880  35.870  1.00  0.00            
ATOM    114  C36 BCD     1      19.540  31.410  37.360  1.00  0.00            
ATOM    115  O29 BCD     1      20.760  31.780  37.930  1.00  0.00            
ATOM    116  O30 BCD     1      17.110  29.210  33.640  1.00  0.00            
ATOM    117  H51 BCD     1      21.650  28.680  34.780  1.00  0.00            
ATOM    118  H52 BCD     1      19.150  28.070  34.800  1.00  0.00            
ATOM    119  H53 BCD     1      18.770  28.030  32.580  1.00  0.00            
ATOM    120  H54 BCD     1      18.730  30.570  33.200  1.00  0.00            
ATOM    121  H55 BCD     1      16.360  29.580  34.110  1.00  0.00            
ATOM    122  H56 BCD     1      17.740  29.860  36.000  1.00  0.00            
ATOM    123  H57 BCD     1      19.970  31.750  35.300  1.00  0.00            
ATOM    124  H58 BCD     1      18.840  32.260  37.350  1.00  0.00            
ATOM    125  H59 BCD     1      19.080  30.640  37.990  1.00  0.00            
ATOM    126  H60 BCD     1      21.430  31.090  37.920  1.00  0.00            
ATOM    127  C37 BCD     1      24.840  31.310  31.800  1.00  0.00            
ATOM    128  O31 BCD     1      24.160  32.270  30.980  1.00  0.00            
ATOM    129  C38 BCD     1      24.350  29.820  31.710  1.00  0.00            
ATOM    130  O32 BCD     1      24.680  29.440  30.340  1.00  0.00            
ATOM    131  C39 BCD     1      22.900  29.720  32.070  1.00  0.00            
ATOM    132  O33 BCD     1      22.610  28.310  32.230  1.00  0.00            
ATOM    133  C40 BCD     1      22.730  30.410  33.480  1.00  0.00            
ATOM    134  C41 BCD     1      23.230  31.830  33.570  1.00  0.00            
ATOM    135  O34 BCD     1      24.600  31.780  33.110  1.00  0.00            
ATOM    136  C42 BCD     1      23.160  32.290  35.090  1.00  0.00            
ATOM    137  O35 BCD     1      23.580  33.640  35.200  1.00  0.00            
ATOM    138  H61 BCD     1      25.910  31.400  31.590  1.00  0.00            
ATOM    139  H62 BCD     1      24.900  29.220  32.440  1.00  0.00            
ATOM    140  H63 BCD     1      24.520  30.180  29.740  1.00  0.00            
ATOM    141  H64 BCD     1      22.470  30.220  31.200  1.00  0.00            
ATOM    142  H65 BCD     1      21.650  28.240  32.260  1.00  0.00            
ATOM    143  H66 BCD     1      23.250  29.820  34.240  1.00  0.00            
ATOM    144  H67 BCD     1      22.670  32.520  32.920  1.00  0.00            
ATOM    145  H68 BCD     1      22.130  32.210  35.480  1.00  0.00            
ATOM    146  H69 BCD     1      23.860  31.690  35.670  1.00  0.00            
ATOM    147  H70 BCD     1      24.430  33.700  34.750  1.00  0.00            
ATOM    148  C1  AG7     2      17.950  33.420  30.530  1.00  0.00            
ATOM    149  C2  AG7     2      16.850  32.640  29.900  1.00  0.00            
ATOM    150  C3  AG7     2      17.000  31.940  28.690  1.00  0.00            
ATOM    151  C4  AG7     2      15.980  30.920  28.170  1.00  0.00            
ATOM    152  N1  AG7     2      15.230  31.380  26.930  1.00  0.00            
ATOM    153  C5  AG7     2      16.140  32.130  25.940  1.00  0.00            
ATOM    154  C6  AG7     2      15.400  32.860  24.770  1.00  0.00            
ATOM    155  N2  AG7     2      14.220  33.770  25.170  1.00  0.00            
ATOM    156  C7  AG7     2      13.370  33.020  26.220  1.00  0.00            
ATOM    157  C8  AG7     2      14.180  32.350  27.360  1.00  0.00            
ATOM    158  C9  AG7     2      13.410  34.230  23.940  1.00  0.00            
ATOM    159  C10 AG7     2      14.340  35.000  23.040  1.00  0.00            
ATOM    160  C11 AG7     2      14.450  34.500  21.710  1.00  0.00            
ATOM    161  C12 AG7     2      15.370  35.140  20.800  1.00  0.00            
ATOM    162  C13 AG7     2      16.160  36.210  21.250  1.00  0.00            
ATOM    163  C14 AG7     2      15.990  36.800  22.510  1.00  0.00            
ATOM    164  C15 AG7     2      15.050  36.200  23.360  1.00  0.00            
ATOM    165  C16 AG7     2      12.060  34.900  24.120  1.00  0.00            
ATOM    166  C17 AG7     2      11.820  35.990  24.980  1.00  0.00            
ATOM    167  C18 AG7     2      10.550  36.490  25.210  1.00  0.00            
ATOM    168  C19 AG7     2       9.470  35.870  24.560  1.00  0.00            
ATOM    169  C20 AG7     2       9.660  34.760  23.680  1.00  0.00            
ATOM    170  C21 AG7     2      10.960  34.270  23.440  1.00  0.00            
ATOM    171  C22 AG7     2      18.320  33.350  31.870  1.00  0.00            
ATOM    172  C23 AG7     2      19.380  34.070  32.430  1.00  0.00            
ATOM    173  C24 AG7     2      20.140  34.870  31.640  1.00  0.00            
ATOM    174  C25 AG7     2      19.780  35.000  30.240  1.00  0.00            
ATOM    175  C26 AG7     2      18.740  34.210  29.740  1.00  0.00            
ATOM    176  H1  AG7     2      15.950  32.450  30.490  1.00  0.00            
ATOM    177  H2  AG7     2      17.930  32.000  28.140  1.00  0.00            
ATOM    178  H3  AG7     2      15.220  30.700  28.920  1.00  0.00            
ATOM    179  H4  AG7     2      16.460  29.980  27.900  1.00  0.00            
ATOM    180  H5  AG7     2      14.790  30.560  26.480  1.00  0.00            
ATOM    181  H6  AG7     2      16.820  31.460  25.420  1.00  0.00            
ATOM    182  H7  AG7     2      16.680  32.850  26.550  1.00  0.00            
ATOM    183  H8  AG7     2      15.010  32.070  24.120  1.00  0.00            
ATOM    184  H9  AG7     2      16.070  33.430  24.120  1.00  0.00            
ATOM    185  H10 AG7     2      14.660  34.530  25.710  1.00  0.00            
ATOM    186  H11 AG7     2      12.730  32.290  25.720  1.00  0.00            
ATOM    187  H12 AG7     2      12.640  33.670  26.710  1.00  0.00            
ATOM    188  H13 AG7     2      14.740  33.080  27.960  1.00  0.00            
ATOM    189  H14 AG7     2      13.480  31.850  28.030  1.00  0.00            
ATOM    190  H15 AG7     2      13.180  33.290  23.430  1.00  0.00            
ATOM    191  H16 AG7     2      13.800  33.690  21.400  1.00  0.00            
ATOM    192  H17 AG7     2      15.610  34.720  19.820  1.00  0.00            
ATOM    193  H18 AG7     2      16.980  36.540  20.620  1.00  0.00            
ATOM    194  H19 AG7     2      16.610  37.600  22.920  1.00  0.00            
ATOM    195  H20 AG7     2      15.010  36.610  24.370  1.00  0.00            
ATOM    196  H21 AG7     2      12.650  36.460  25.500  1.00  0.00            
ATOM    197  H22 AG7     2      10.330  37.280  25.930  1.00  0.00            
ATOM    198  H23 AG7     2       8.490  36.210  24.890  1.00  0.00            
ATOM    199  H24 AG7     2       8.790  34.230  23.320  1.00  0.00            
ATOM    200  H25 AG7     2      11.080  33.380  22.830  1.00  0.00            
ATOM    201  H26 AG7     2      17.710  32.660  32.450  1.00  0.00            
ATOM    202  H27 AG7     2      19.650  33.920  33.470  1.00  0.00            
ATOM    203  H28 AG7     2      21.010  35.310  32.120  1.00  0.00            
ATOM    204  H29 AG7     2      20.280  35.720  29.600  1.00  0.00            
ATOM    205  H30 AG7     2      18.450  34.360  28.700  1.00  0.00            
TER
ENDMDL
MODEL        1
ATOM      1  C1  BCD     1      32.510  30.280  26.060  1.00  0.00            
ATOM      2  O1  BCD     1      31.250  30.990  26.120  1.00  0.00            
ATOM      3  C2  BCD     1      33.070  30.190  24.690  1.00  0.00            
ATOM      4  O2  BCD     1      33.400  31.480  24.170  1.00  0.00            
ATOM      5  C3  BCD     1      32.190  29.290  23.760  1.00  0.00            
ATOM      6  O3  BCD     1      32.850  28.860  22.470  1.00  0.00            
ATOM      7  C4  BCD     1      31.880  28.010  24.530  1.00  0.00            
ATOM      8  C5  BCD     1      31.460  28.230  25.930  1.00  0.00            
ATOM      9  O4  BCD     1      32.400  29.000  26.610  1.00  0.00            
ATOM     10  C6  BCD     1      31.090  27.000  26.760  1.00  0.00            
ATOM     11  O5  BCD     1      32.210  26.140  26.900  1.00  0.00            
ATOM     12  H1  BCD     1      33.240  30.830  26.660  1.00  0.00            
ATOM     13  H2  BCD     1      34.080  29.760  24.700  1.00  0.00            
ATOM     14  H3  BCD     1      33.680  31.400  23.250  1.00  0.00            
ATOM     15  H4  BCD     1      31.240  29.790  23.520  1.00  0.00            
ATOM     16  H5  BCD     1      32.170  28.420  21.960  1.00  0.00            
ATOM     17  H6  BCD     1      32.780  27.380  24.550  1.00  0.00            
ATOM     18  H7  BCD     1      30.510  28.780  25.890  1.00  0.00            
ATOM     19  H8  BCD     1      30.750  27.240  27.770  1.00  0.00            
ATOM     20  H9  BCD     1      30.260  26.520  26.220  1.00  0.00            
ATOM     21  H10 BCD     1      32.910  26.630  27.340  1.00  0.00            
ATOM     22  C7  BCD     1      29.450  34.390  27.460  1.00  0.00            
ATOM     23  O6  BCD     1      28.250  33.660  27.420  1.00  0.00            
ATOM     24  C8  BCD     1      30.050  34.520  26.150  1.00  0.00            
ATOM     25  O7  BCD     1      29.240  35.280  25.260  1.00  0.00            
ATOM     26  C9  BCD     1      30.410  33.100  25.640  1.00  0.00            
ATOM     27  O8  BCD     1      31.140  33.110  24.340  1.00  0.00            
ATOM     28  C10 BCD     1      31.200  32.270  26.620  1.00  0.00            
ATOM     29  C11 BCD     1      30.660  32.350  28.050  1.00  0.00            
ATOM     30  O9  BCD     1      30.360  33.740  28.370  1.00  0.00            
ATOM     31  C12 BCD     1      31.590  31.740  29.080  1.00  0.00            
ATOM     32  O10 BCD     1      32.910  32.270  28.970  1.00  0.00            
ATOM     33  H11 BCD     1      29.180  35.390  27.820  1.00  0.00            
ATOM     34  H12 BCD     1      30.980  35.090  26.270  1.00  0.00            
ATOM     35  H13 BCD     1      28.350  35.020  25.510  1.00  0.00            
ATOM     36  H14 BCD     1      29.490  32.510  25.610  1.00  0.00            
ATOM     37  H15 BCD     1      31.950  32.590  24.370  1.00  0.00            
ATOM     38  H16 BCD     1      32.200  32.710  26.720  1.00  0.00            
ATOM     39  H17 BCD     1      29.670  31.870  28.040  1.00  0.00            
ATOM     40  H18 BCD     1      31.020  31.960  29.990  1.00  0.00            
ATOM     41  H19 BCD     1      31.520  30.650  28.930  1.00  0.00            
ATOM     42  H20 BCD     1      33.560  31.610  29.250  1.00  0.00            
ATOM     43  C13 BCD     1      24.600  34.050  29.510  1.00  0.00            
ATOM     44  O11 BCD     1      24.040  33.040  28.780  1.00  0.00            
ATOM     45  C14 BCD     1      25.040  35.140  28.610  1.00  0.00            
ATOM     46  O12 BCD     1      23.870  35.720  28.000  1.00  0.00            
ATOM     47  C15 BCD     1      26.110  34.600  27.630  1.00  0.00            
ATOM     48  O13 BCD     1      26.500  35.650  26.710  1.00  0.00            
ATOM     49  C16 BCD     1      27.270  34.060  28.430  1.00  0.00            
ATOM     50  C17 BCD     1      26.860  32.970  29.430  1.00  0.00            
ATOM     51  O14 BCD     1      25.700  33.500  30.210  1.00  0.00            
ATOM     52  C18 BCD     1      27.950  32.490  30.350  1.00  0.00            
ATOM     53  O15 BCD     1      28.560  33.500  31.220  1.00  0.00            
ATOM     54  H21 BCD     1      23.930  34.400  30.310  1.00  0.00            
ATOM     55  H22 BCD     1      25.540  35.910  29.210  1.00  0.00            
ATOM     56  H23 BCD     1      23.920  36.660  28.170  1.00  0.00            
ATOM     57  H24 BCD     1      25.610  33.780  27.090  1.00  0.00            
ATOM     58  H25 BCD     1      26.810  36.310  27.340  1.00  0.00            
ATOM     59  H26 BCD     1      27.640  34.920  29.000  1.00  0.00            
ATOM     60  H27 BCD     1      26.450  32.110  28.870  1.00  0.00            
ATOM     61  H28 BCD     1      27.480  31.780  31.040  1.00  0.00            
ATOM     62  H29 BCD     1      28.780  31.910  29.920  1.00  0.00            
ATOM     63  H30 BCD     1      29.240  33.060  31.740  1.00  0.00            
ATOM     64  C19 BCD     1      21.170  30.270  28.200  1.00  0.00            
ATOM     65  O16 BCD     1      21.890  29.710  27.070  1.00  0.00            
ATOM     66  C20 BCD     1      20.780  31.690  27.940  1.00  0.00            
ATOM     67  O17 BCD     1      20.000  31.850  26.690  1.00  0.00            
ATOM     68  C21 BCD     1      21.970  32.580  27.900  1.00  0.00            
ATOM     69  O18 BCD     1      21.530  33.920  27.650  1.00  0.00            
ATOM     70  C22 BCD     1      22.810  32.430  29.160  1.00  0.00            
ATOM     71  C23 BCD     1      23.050  30.970  29.430  1.00  0.00            
ATOM     72  O19 BCD     1      21.900  30.260  29.460  1.00  0.00            
ATOM     73  C24 BCD     1      23.800  30.820  30.730  1.00  0.00            
ATOM     74  O20 BCD     1      23.280  31.450  31.900  1.00  0.00            
ATOM     75  H31 BCD     1      20.330  29.560  28.240  1.00  0.00            
ATOM     76  H32 BCD     1      20.120  31.920  28.790  1.00  0.00            
ATOM     77  H33 BCD     1      20.310  31.320  25.950  1.00  0.00            
ATOM     78  H34 BCD     1      22.710  32.190  27.180  1.00  0.00            
ATOM     79  H35 BCD     1      22.230  34.510  27.940  1.00  0.00            
ATOM     80  H36 BCD     1      22.400  32.830  30.100  1.00  0.00            
ATOM     81  H37 BCD     1      23.750  30.590  28.670  1.00  0.00            
ATOM     82  H38 BCD     1      24.010  29.750  30.860  1.00  0.00            
ATOM     83  H39 BCD     1      24.760  31.310  30.510  1.00  0.00            
ATOM     84  H40 BCD     1      23.860  31.400  32.660  1.00  0.00            
ATOM     85  C25 BCD     1      21.680  26.580  24.470  1.00  0.00            
ATOM     86  O21 BCD     1      23.060  26.560  24.210  1.00  0.00            
ATOM     87  C26 BCD     1      21.050  27.920  23.970  1.00  0.00            
ATOM     88  O22 BCD     1      21.250  28.090  22.490  1.00  0.00            
ATOM     89  C27 BCD     1      21.540  29.120  24.810  1.00  0.00            
ATOM     90  O23 BCD     1      20.900  30.300  24.370  1.00  0.00            
ATOM     91  C28 BCD     1      21.260  28.740  26.250  1.00  0.00            
ATOM     92  C29 BCD     1      21.960  27.490  26.670  1.00  0.00            
ATOM     93  O24 BCD     1      21.440  26.430  25.860  1.00  0.00            
ATOM     94  C30 BCD     1      21.540  27.130  28.170  1.00  0.00            
ATOM     95  O25 BCD     1      20.090  27.280  28.370  1.00  0.00            
ATOM     96  H41 BCD     1      21.130  25.840  23.880  1.00  0.00            
ATOM     97  H42 BCD     1      19.960  27.950  24.130  1.00  0.00            
ATOM     98  H43 BCD     1      21.970  27.540  22.180  1.00  0.00            
ATOM     99  H44 BCD     1      22.630  29.210  24.850  1.00  0.00            
ATOM    100  H45 BCD     1      21.290  30.610  23.540  1.00  0.00            
ATOM    101  H46 BCD     1      20.190  28.620  26.440  1.00  0.00            
ATOM    102  H47 BCD     1      23.060  27.600  26.600  1.00  0.00            
ATOM    103  H48 BCD     1      21.830  26.110  28.450  1.00  0.00            
ATOM    104  H49 BCD     1      22.170  27.730  28.830  1.00  0.00            
ATOM    105  H50 BCD     1      19.790  26.810  29.160  1.00  0.00            
ATOM    106  C31 BCD     1      26.150  24.340  22.630  1.00  0.00            
ATOM    107  O26 BCD     1      27.050  25.520  22.730  1.00  0.00            
ATOM    108  C32 BCD     1      24.970  24.650  21.650  1.00  0.00            
ATOM    109  O27 BCD     1      25.510  25.090  20.440  1.00  0.00            
ATOM    110  C33 BCD     1      24.070  25.730  22.240  1.00  0.00            
ATOM    111  C34 BCD     1      23.600  25.390  23.630  1.00  0.00            
ATOM    112  C35 BCD     1      24.780  24.960  24.480  1.00  0.00            
ATOM    113  O28 BCD     1      25.700  24.010  23.920  1.00  0.00            
ATOM    114  C36 BCD     1      24.510  24.510  25.870  1.00  0.00            
ATOM    115  O29 BCD     1      23.940  23.240  25.850  1.00  0.00            
ATOM    116  O30 BCD     1      23.020  26.090  21.360  1.00  0.00            
ATOM    117  H51 BCD     1      26.700  23.440  22.340  1.00  0.00            
ATOM    118  H52 BCD     1      24.370  23.750  21.420  1.00  0.00            
ATOM    119  H53 BCD     1      24.860  25.690  20.060  1.00  0.00            
ATOM    120  H54 BCD     1      24.630  26.640  22.450  1.00  0.00            
ATOM    121  H55 BCD     1      22.710  25.430  20.730  1.00  0.00            
ATOM    122  H56 BCD     1      22.930  24.530  23.530  1.00  0.00            
ATOM    123  H57 BCD     1      25.370  25.890  24.550  1.00  0.00            
ATOM    124  H58 BCD     1      25.450  24.600  26.420  1.00  0.00            
ATOM    125  H59 BCD     1      23.810  25.260  26.270  1.00  0.00            
ATOM    126  H60 BCD     1      24.690  22.690  25.600  1.00  0.00            
ATOM    127  C37 BCD     1      31.120  26.270  22.920  1.00  0.00            
ATOM    128  O31 BCD     1      30.780  27.360  23.870  1.00  0.00            
ATOM    129  C38 BCD     1      30.410  26.530  21.600  1.00  0.00            
ATOM    130  O32 BCD     1      30.710  27.790  21.050  1.00  0.00            
ATOM    131  C39 BCD     1      28.870  26.420  21.700  1.00  0.00            
ATOM    132  O33 BCD     1      28.260  26.330  20.340  1.00  0.00            
ATOM    133  C40 BCD     1      28.440  25.200  22.500  1.00  0.00            
ATOM    134  C41 BCD     1      29.320  25.000  23.760  1.00  0.00            
ATOM    135  O34 BCD     1      30.680  25.020  23.440  1.00  0.00            
ATOM    136  C42 BCD     1      28.970  23.680  24.590  1.00  0.00            
ATOM    137  O35 BCD     1      29.570  23.820  25.880  1.00  0.00            
ATOM    138  H61 BCD     1      32.210  26.340  22.840  1.00  0.00            
ATOM    139  H62 BCD     1      30.750  25.750  20.910  1.00  0.00            
ATOM    140  H63 BCD     1      30.370  27.760  20.150  1.00  0.00            
ATOM    141  H64 BCD     1      28.490  27.290  22.250  1.00  0.00            
ATOM    142  H65 BCD     1      27.410  25.910  20.500  1.00  0.00            
ATOM    143  H66 BCD     1      28.550  24.330  21.850  1.00  0.00            
ATOM    144  H67 BCD     1      29.120  25.780  24.500  1.00  0.00            
ATOM    145  H68 BCD     1      27.870  23.660  24.640  1.00  0.00            
ATOM    146  H69 BCD     1      29.400  22.850  24.020  1.00  0.00            
ATOM    147  H70 BCD     1      30.510  23.990  25.730  1.00  0.00            
ATOM    148  C1  AG7     2      26.390  30.020  26.390  1.00  0.00            
ATOM    149  C2  AG7     2      26.310  30.820  25.170  1.00  0.00            
ATOM    150  C3  AG7     2      25.290  31.570  24.760  1.00  0.00            
ATOM    151  C4  AG7     2      25.210  32.110  23.340  1.00  0.00            
ATOM    152  N1  AG7     2      25.070  33.580  23.210  1.00  0.00            
ATOM    153  C5  AG7     2      24.890  34.040  21.810  1.00  0.00            
ATOM    154  C6  AG7     2      24.780  35.540  21.640  1.00  0.00            
ATOM    155  N2  AG7     2      25.870  36.390  22.230  1.00  0.00            
ATOM    156  C7  AG7     2      26.140  35.880  23.590  1.00  0.00            
ATOM    157  C8  AG7     2      26.230  34.340  23.810  1.00  0.00            
ATOM    158  C9  AG7     2      25.370  37.890  22.200  1.00  0.00            
ATOM    159  C10 AG7     2      25.650  38.620  20.870  1.00  0.00            
ATOM    160  C11 AG7     2      24.760  39.620  20.400  1.00  0.00            
ATOM    161  C12 AG7     2      25.200  40.390  19.320  1.00  0.00            
ATOM    162  C13 AG7     2      26.360  40.060  18.560  1.00  0.00            
ATOM    163  C14 AG7     2      27.150  38.980  18.970  1.00  0.00            
ATOM    164  C15 AG7     2      26.760  38.260  20.080  1.00  0.00            
ATOM    165  C16 AG7     2      25.870  38.690  23.350  1.00  0.00            
ATOM    166  C17 AG7     2      27.230  38.990  23.630  1.00  0.00            
ATOM    167  C18 AG7     2      27.670  39.700  24.820  1.00  0.00            
ATOM    168  C19 AG7     2      26.770  40.070  25.820  1.00  0.00            
ATOM    169  C20 AG7     2      25.390  39.690  25.620  1.00  0.00            
ATOM    170  C21 AG7     2      24.980  39.080  24.380  1.00  0.00            
ATOM    171  C22 AG7     2      27.640  29.780  26.990  1.00  0.00            
ATOM    172  C23 AG7     2      27.820  29.090  28.150  1.00  0.00            
ATOM    173  C24 AG7     2      26.630  28.630  28.770  1.00  0.00            
ATOM    174  C25 AG7     2      25.420  28.710  28.140  1.00  0.00            
ATOM    175  C26 AG7     2      25.300  29.390  26.990  1.00  0.00            
ATOM    176  H1  AG7     2      27.190  30.670  24.540  1.00  0.00            
ATOM    177  H2  AG7     2      24.410  31.640  25.390  1.00  0.00            
ATOM    178  H3  AG7     2      24.470  31.640  22.690  1.00  0.00            
ATOM    179  H4  AG7     2      26.140  31.880  22.830  1.00  0.00            
ATOM    180  H5  AG7     2      24.250  33.830  23.790  1.00  0.00            
ATOM    181  H6  AG7     2      24.010  33.530  21.420  1.00  0.00            
ATOM    182  H7  AG7     2      25.810  33.740  21.320  1.00  0.00            
ATOM    183  H8  AG7     2      23.820  35.940  21.970  1.00  0.00            
ATOM    184  H9  AG7     2      24.830  35.730  20.560  1.00  0.00            
ATOM    185  H10 AG7     2      26.760  36.180  21.770  1.00  0.00            
ATOM    186  H11 AG7     2      25.300  36.220  24.190  1.00  0.00            
ATOM    187  H12 AG7     2      27.060  36.280  24.010  1.00  0.00            
ATOM    188  H13 AG7     2      27.080  33.880  23.310  1.00  0.00            
ATOM    189  H14 AG7     2      26.330  34.180  24.890  1.00  0.00            
ATOM    190  H15 AG7     2      24.290  37.940  22.310  1.00  0.00            
ATOM    191  H16 AG7     2      23.780  39.750  20.840  1.00  0.00            
ATOM    192  H17 AG7     2      24.550  41.120  18.850  1.00  0.00            
ATOM    193  H18 AG7     2      26.630  40.570  17.640  1.00  0.00            
ATOM    194  H19 AG7     2      27.930  38.630  18.300  1.00  0.00            
ATOM    195  H20 AG7     2      27.460  37.520  20.460  1.00  0.00            
ATOM    196  H21 AG7     2      27.950  38.730  22.850  1.00  0.00            
ATOM    197  H22 AG7     2      28.700  40.010  24.980  1.00  0.00            
ATOM    198  H23 AG7     2      27.110  40.600  26.700  1.00  0.00            
ATOM    199  H24 AG7     2      24.540  39.910  26.260  1.00  0.00            
ATOM    200  H25 AG7     2      23.920  38.880  24.250  1.00  0.00            
ATOM    201  H26 AG7     2      28.430  30.320  26.480  1.00  0.00            
ATOM    202  H27 AG7     2      28.810  28.950  28.570  1.00  0.00            
ATOM    203  H28 AG7     2      26.710  28.050  29.690  1.00  0.00            
ATOM    204  H29 AG7     2      24.530  28.270  28.590  1.00  0.00            
ATOM    205  H30 AG7     2      24.280  29.660  26.730  1.00  0.00            
TER
ENDMDL
MODEL        1
ATOM      1  C1  BCD     1      20.500  32.290  26.250  1.00  0.00            
ATOM      2  O1  BCD     1      20.900  31.060  26.840  1.00  0.00            
ATOM      3  C2  BCD     1      20.130  32.090  24.860  1.00  0.00            
ATOM      4  O2  BCD     1      18.990  31.270  24.750  1.00  0.00            
ATOM      5  C3  BCD     1      21.290  31.510  24.070  1.00  0.00            
ATOM      6  O3  BCD     1      20.930  31.300  22.680  1.00  0.00            
ATOM      7  C4  BCD     1      22.560  32.310  24.290  1.00  0.00            
ATOM      8  C5  BCD     1      22.770  32.910  25.660  1.00  0.00            
ATOM      9  O4  BCD     1      21.510  33.250  26.200  1.00  0.00            
ATOM     10  C6  BCD     1      23.720  34.170  25.680  1.00  0.00            
ATOM     11  O5  BCD     1      23.140  35.380  25.040  1.00  0.00            
ATOM     12  H1  BCD     1      19.690  32.730  26.820  1.00  0.00            
ATOM     13  H2  BCD     1      19.880  33.100  24.500  1.00  0.00            
ATOM     14  H3  BCD     1      19.010  31.230  23.790  1.00  0.00            
ATOM     15  H4  BCD     1      21.510  30.530  24.520  1.00  0.00            
ATOM     16  H5  BCD     1      21.390  30.490  22.440  1.00  0.00            
ATOM     17  H6  BCD     1      22.430  33.140  23.580  1.00  0.00            
ATOM     18  H7  BCD     1      23.150  32.090  26.290  1.00  0.00            
ATOM     19  H8  BCD     1      23.870  34.480  26.720  1.00  0.00            
ATOM     20  H9  BCD     1      24.690  33.920  25.240  1.00  0.00            
ATOM     21  H10 BCD     1      23.720  36.140  25.180  1.00  0.00            
ATOM     22  C7  BCD     1      19.550  28.210  29.610  1.00  0.00            
ATOM     23  O6  BCD     1      20.860  27.730  29.850  1.00  0.00            
ATOM     24  C8  BCD     1      19.190  28.000  28.090  1.00  0.00            
ATOM     25  O7  BCD     1      19.510  26.640  27.810  1.00  0.00            
ATOM     26  C9  BCD     1      19.900  28.940  27.170  1.00  0.00            
ATOM     27  O8  BCD     1      19.500  28.820  25.850  1.00  0.00            
ATOM     28  C10 BCD     1      19.860  30.430  27.620  1.00  0.00            
ATOM     29  C11 BCD     1      20.280  30.550  29.100  1.00  0.00            
ATOM     30  O9  BCD     1      19.450  29.640  29.870  1.00  0.00            
ATOM     31  C12 BCD     1      20.150  31.890  29.640  1.00  0.00            
ATOM     32  O10 BCD     1      18.880  32.460  29.430  1.00  0.00            
ATOM     33  H11 BCD     1      18.810  27.700  30.230  1.00  0.00            
ATOM     34  H12 BCD     1      18.120  28.200  27.920  1.00  0.00            
ATOM     35  H13 BCD     1      19.520  26.130  28.620  1.00  0.00            
ATOM     36  H14 BCD     1      20.940  28.580  27.200  1.00  0.00            
ATOM     37  H15 BCD     1      19.400  29.700  25.460  1.00  0.00            
ATOM     38  H16 BCD     1      18.860  30.850  27.460  1.00  0.00            
ATOM     39  H17 BCD     1      21.330  30.230  29.150  1.00  0.00            
ATOM     40  H18 BCD     1      20.220  31.830  30.730  1.00  0.00            
ATOM     41  H19 BCD     1      20.980  32.510  29.270  1.00  0.00            
ATOM     42  H20 BCD     1      18.840  33.320  29.850  1.00  0.00            
ATOM     43  C13 BCD     1      22.650  25.050  32.240  1.00  0.00            
ATOM     44  O11 BCD     1      23.720  24.850  31.260  1.00  0.00            
ATOM     45  C14 BCD     1      21.290  24.540  31.800  1.00  0.00            
ATOM     46  O12 BCD     1      21.460  23.160  31.550  1.00  0.00            
ATOM     47  C15 BCD     1      20.930  25.440  30.570  1.00  0.00            
ATOM     48  O13 BCD     1      19.690  25.070  29.920  1.00  0.00            
ATOM     49  C16 BCD     1      20.990  26.930  31.000  1.00  0.00            
ATOM     50  C17 BCD     1      22.370  27.320  31.500  1.00  0.00            
ATOM     51  O14 BCD     1      22.590  26.400  32.600  1.00  0.00            
ATOM     52  C18 BCD     1      22.390  28.720  32.020  1.00  0.00            
ATOM     53  O15 BCD     1      21.840  28.740  33.260  1.00  0.00            
ATOM     54  H21 BCD     1      22.900  24.520  33.170  1.00  0.00            
ATOM     55  H22 BCD     1      20.580  24.630  32.630  1.00  0.00            
ATOM     56  H23 BCD     1      20.620  22.710  31.660  1.00  0.00            
ATOM     57  H24 BCD     1      21.790  25.320  29.900  1.00  0.00            
ATOM     58  H25 BCD     1      19.400  24.340  30.480  1.00  0.00            
ATOM     59  H26 BCD     1      20.350  27.150  31.870  1.00  0.00            
ATOM     60  H27 BCD     1      23.100  27.250  30.680  1.00  0.00            
ATOM     61  H28 BCD     1      23.380  29.180  32.090  1.00  0.00            
ATOM     62  H29 BCD     1      22.020  29.320  31.180  1.00  0.00            
ATOM     63  H30 BCD     1      22.090  27.870  33.560  1.00  0.00            
ATOM     64  C19 BCD     1      27.480  23.260  30.990  1.00  0.00            
ATOM     65  O16 BCD     1      27.530  23.840  29.680  1.00  0.00            
ATOM     66  C20 BCD     1      26.390  22.260  30.970  1.00  0.00            
ATOM     67  O17 BCD     1      26.610  21.160  29.980  1.00  0.00            
ATOM     68  C21 BCD     1      25.020  22.910  30.810  1.00  0.00            
ATOM     69  O18 BCD     1      23.990  22.000  30.950  1.00  0.00            
ATOM     70  C22 BCD     1      24.760  24.070  31.730  1.00  0.00            
ATOM     71  C23 BCD     1      26.010  24.980  31.920  1.00  0.00            
ATOM     72  O19 BCD     1      27.200  24.220  32.020  1.00  0.00            
ATOM     73  C24 BCD     1      25.850  25.700  33.240  1.00  0.00            
ATOM     74  O20 BCD     1      25.550  24.890  34.330  1.00  0.00            
ATOM     75  H31 BCD     1      28.460  22.830  31.220  1.00  0.00            
ATOM     76  H32 BCD     1      26.400  21.840  31.980  1.00  0.00            
ATOM     77  H33 BCD     1      25.960  20.460  30.150  1.00  0.00            
ATOM     78  H34 BCD     1      24.960  23.420  29.840  1.00  0.00            
ATOM     79  H35 BCD     1      23.210  22.550  30.830  1.00  0.00            
ATOM     80  H36 BCD     1      24.530  23.550  32.670  1.00  0.00            
ATOM     81  H37 BCD     1      26.010  25.720  31.110  1.00  0.00            
ATOM     82  H38 BCD     1      26.820  26.160  33.460  1.00  0.00            
ATOM     83  H39 BCD     1      25.130  26.530  33.150  1.00  0.00            
ATOM     84  H40 BCD     1      26.400  24.520  34.570  1.00  0.00            
ATOM     85  C25 BCD     1      29.860  24.560  26.370  1.00  0.00            
ATOM     86  O21 BCD     1      28.720  25.360  25.830  1.00  0.00            
ATOM     87  C26 BCD     1      29.360  23.150  26.510  1.00  0.00            
ATOM     88  O22 BCD     1      28.900  22.630  25.300  1.00  0.00            
ATOM     89  C27 BCD     1      28.320  22.990  27.590  1.00  0.00            
ATOM     90  O23 BCD     1      28.080  21.600  27.800  1.00  0.00            
ATOM     91  C28 BCD     1      28.730  23.710  28.920  1.00  0.00            
ATOM     92  C29 BCD     1      29.220  25.120  28.630  1.00  0.00            
ATOM     93  O24 BCD     1      30.200  25.110  27.630  1.00  0.00            
ATOM     94  C30 BCD     1      29.700  25.790  29.940  1.00  0.00            
ATOM     95  O25 BCD     1      30.730  25.000  30.430  1.00  0.00            
ATOM     96  H41 BCD     1      30.710  24.770  25.710  1.00  0.00            
ATOM     97  H42 BCD     1      30.200  22.540  26.860  1.00  0.00            
ATOM     98  H43 BCD     1      28.210  23.270  25.090  1.00  0.00            
ATOM     99  H44 BCD     1      27.430  23.560  27.280  1.00  0.00            
ATOM    100  H45 BCD     1      27.470  21.500  28.540  1.00  0.00            
ATOM    101  H46 BCD     1      29.470  23.070  29.410  1.00  0.00            
ATOM    102  H47 BCD     1      28.340  25.640  28.250  1.00  0.00            
ATOM    103  H48 BCD     1      30.090  26.810  29.870  1.00  0.00            
ATOM    104  H49 BCD     1      28.870  25.790  30.660  1.00  0.00            
ATOM    105  H50 BCD     1      31.410  24.920  29.760  1.00  0.00            
ATOM    106  C31 BCD     1      28.100  28.020  22.800  1.00  0.00            
ATOM    107  O26 BCD     1      27.060  28.700  23.500  1.00  0.00            
ATOM    108  C32 BCD     1      27.720  26.550  22.570  1.00  0.00            
ATOM    109  O27 BCD     1      26.540  26.590  21.860  1.00  0.00            
ATOM    110  C33 BCD     1      27.530  25.850  23.890  1.00  0.00            
ATOM    111  C34 BCD     1      28.870  25.960  24.560  1.00  0.00            
ATOM    112  C35 BCD     1      29.360  27.400  24.760  1.00  0.00            
ATOM    113  O28 BCD     1      29.350  28.070  23.490  1.00  0.00            
ATOM    114  C36 BCD     1      30.810  27.380  25.230  1.00  0.00            
ATOM    115  O29 BCD     1      31.720  26.680  24.380  1.00  0.00            
ATOM    116  O30 BCD     1      27.080  24.410  23.710  1.00  0.00            
ATOM    117  H51 BCD     1      28.260  28.440  21.800  1.00  0.00            
ATOM    118  H52 BCD     1      28.510  26.160  21.910  1.00  0.00            
ATOM    119  H53 BCD     1      26.420  25.730  21.460  1.00  0.00            
ATOM    120  H54 BCD     1      26.820  26.380  24.540  1.00  0.00            
ATOM    121  H55 BCD     1      26.200  24.180  23.420  1.00  0.00            
ATOM    122  H56 BCD     1      29.650  25.380  24.040  1.00  0.00            
ATOM    123  H57 BCD     1      28.760  28.010  25.450  1.00  0.00            
ATOM    124  H58 BCD     1      31.200  28.390  25.390  1.00  0.00            
ATOM    125  H59 BCD     1      30.790  26.970  26.250  1.00  0.00            
ATOM    126  H60 BCD     1      31.750  27.100  23.510  1.00  0.00            
ATOM    127  C37 BCD     1      24.610  32.130  22.990  1.00  0.00            
ATOM    128  O31 BCD     1      23.670  31.520  23.880  1.00  0.00            
ATOM    129  C38 BCD     1      24.780  31.230  21.770  1.00  0.00            
ATOM    130  O32 BCD     1      23.600  31.110  20.960  1.00  0.00            
ATOM    131  C39 BCD     1      25.380  29.880  22.190  1.00  0.00            
ATOM    132  O33 BCD     1      25.500  28.950  21.120  1.00  0.00            
ATOM    133  C40 BCD     1      26.650  29.990  22.960  1.00  0.00            
ATOM    134  C41 BCD     1      26.450  30.960  24.130  1.00  0.00            
ATOM    135  O34 BCD     1      25.900  32.230  23.650  1.00  0.00            
ATOM    136  C42 BCD     1      27.800  31.120  24.740  1.00  0.00            
ATOM    137  O35 BCD     1      27.900  32.170  25.650  1.00  0.00            
ATOM    138  H61 BCD     1      24.330  33.150  22.720  1.00  0.00            
ATOM    139  H62 BCD     1      25.610  31.710  21.250  1.00  0.00            
ATOM    140  H63 BCD     1      23.880  30.990  20.050  1.00  0.00            
ATOM    141  H64 BCD     1      24.710  29.410  22.920  1.00  0.00            
ATOM    142  H65 BCD     1      25.920  28.180  21.510  1.00  0.00            
ATOM    143  H66 BCD     1      27.370  30.370  22.220  1.00  0.00            
ATOM    144  H67 BCD     1      25.730  30.500  24.820  1.00  0.00            
ATOM    145  H68 BCD     1      28.110  30.210  25.270  1.00  0.00            
ATOM    146  H69 BCD     1      28.560  31.360  23.970  1.00  0.00            
ATOM    147  H70 BCD     1      27.810  32.930  25.070  1.00  0.00            
ATOM    148  C1  AG7     2      24.530  28.530  27.540  1.00  0.00            
ATOM    149  C2  AG7     2      24.330  27.570  26.400  1.00  0.00            
ATOM    150  C3  AG7     2      23.780  27.920  25.230  1.00  0.00            
ATOM    151  C4  AG7     2      23.540  27.060  24.040  1.00  0.00            
ATOM    152  N1  AG7     2      22.290  26.190  24.010  1.00  0.00            
ATOM    153  C5  AG7     2      21.160  27.140  24.220  1.00  0.00            
ATOM    154  C6  AG7     2      19.770  26.510  24.010  1.00  0.00            
ATOM    155  N2  AG7     2      19.580  25.410  25.100  1.00  0.00            
ATOM    156  C7  AG7     2      20.780  24.490  25.120  1.00  0.00            
ATOM    157  C8  AG7     2      22.150  25.200  25.120  1.00  0.00            
ATOM    158  C9  AG7     2      18.300  24.570  24.810  1.00  0.00            
ATOM    159  C10 AG7     2      17.090  25.390  24.570  1.00  0.00            
ATOM    160  C11 AG7     2      16.210  24.920  23.580  1.00  0.00            
ATOM    161  C12 AG7     2      15.200  25.740  23.140  1.00  0.00            
ATOM    162  C13 AG7     2      15.030  27.010  23.680  1.00  0.00            
ATOM    163  C14 AG7     2      15.870  27.520  24.720  1.00  0.00            
ATOM    164  C15 AG7     2      16.910  26.720  25.160  1.00  0.00            
ATOM    165  C16 AG7     2      17.960  23.580  25.950  1.00  0.00            
ATOM    166  C17 AG7     2      17.480  24.020  27.170  1.00  0.00            
ATOM    167  C18 AG7     2      17.510  23.150  28.280  1.00  0.00            
ATOM    168  C19 AG7     2      18.000  21.820  28.070  1.00  0.00            
ATOM    169  C20 AG7     2      18.490  21.390  26.820  1.00  0.00            
ATOM    170  C21 AG7     2      18.460  22.350  25.750  1.00  0.00            
ATOM    171  C22 AG7     2      25.060  28.080  28.770  1.00  0.00            
ATOM    172  C23 AG7     2      25.210  28.970  29.870  1.00  0.00            
ATOM    173  C24 AG7     2      25.030  30.330  29.640  1.00  0.00            
ATOM    174  C25 AG7     2      24.520  30.780  28.420  1.00  0.00            
ATOM    175  C26 AG7     2      24.320  29.900  27.360  1.00  0.00            
ATOM    176  H1  AG7     2      24.690  26.540  26.380  1.00  0.00            
ATOM    177  H2  AG7     2      23.380  28.930  25.160  1.00  0.00            
ATOM    178  H3  AG7     2      24.470  26.540  23.810  1.00  0.00            
ATOM    179  H4  AG7     2      23.370  27.680  23.160  1.00  0.00            
ATOM    180  H5  AG7     2      22.110  25.680  23.130  1.00  0.00            
ATOM    181  H6  AG7     2      21.350  27.970  23.540  1.00  0.00            
ATOM    182  H7  AG7     2      21.320  27.540  25.220  1.00  0.00            
ATOM    183  H8  AG7     2      19.700  25.980  23.050  1.00  0.00            
ATOM    184  H9  AG7     2      18.940  27.220  24.050  1.00  0.00            
ATOM    185  H10 AG7     2      19.460  25.880  26.000  1.00  0.00            
ATOM    186  H11 AG7     2      20.710  23.770  24.310  1.00  0.00            
ATOM    187  H12 AG7     2      20.670  23.930  26.050  1.00  0.00            
ATOM    188  H13 AG7     2      22.290  25.780  26.030  1.00  0.00            
ATOM    189  H14 AG7     2      22.960  24.470  25.060  1.00  0.00            
ATOM    190  H15 AG7     2      18.400  23.840  24.000  1.00  0.00            
ATOM    191  H16 AG7     2      16.290  23.930  23.150  1.00  0.00            
ATOM    192  H17 AG7     2      14.510  25.390  22.380  1.00  0.00            
ATOM    193  H18 AG7     2      14.270  27.610  23.190  1.00  0.00            
ATOM    194  H19 AG7     2      15.750  28.560  25.010  1.00  0.00            
ATOM    195  H20 AG7     2      17.640  27.120  25.850  1.00  0.00            
ATOM    196  H21 AG7     2      17.090  25.020  27.330  1.00  0.00            
ATOM    197  H22 AG7     2      17.280  23.550  29.260  1.00  0.00            
ATOM    198  H23 AG7     2      18.040  21.060  28.840  1.00  0.00            
ATOM    199  H24 AG7     2      19.000  20.440  26.670  1.00  0.00            
ATOM    200  H25 AG7     2      18.860  22.030  24.790  1.00  0.00            
ATOM    201  H26 AG7     2      25.270  27.030  28.960  1.00  0.00            
ATOM    202  H27 AG7     2      25.660  28.660  30.810  1.00  0.00            
ATOM    203  H28 AG7     2      25.250  31.030  30.450  1.00  0.00            
ATOM    204  H29 AG7     2      24.340  31.850  28.360  1.00  0.00            
ATOM    205  H30 AG7     2      23.940  30.300  26.420  1.00  0.00            
TER
ENDMDL
MODEL        1
ATOM      1  C1  BCD     1      25.130  37.010  26.480  1.00  0.00            
ATOM      2  O1  BCD     1      23.800  36.520  26.260  1.00  0.00            
ATOM      3  C2  BCD     1      26.080  35.990  25.870  1.00  0.00            
ATOM      4  O2  BCD     1      25.890  35.820  24.480  1.00  0.00            
ATOM      5  C3  BCD     1      26.000  34.620  26.600  1.00  0.00            
ATOM      6  O3  BCD     1      27.090  33.670  26.230  1.00  0.00            
ATOM      7  C4  BCD     1      26.060  34.840  28.120  1.00  0.00            
ATOM      8  C5  BCD     1      25.120  35.900  28.580  1.00  0.00            
ATOM      9  O4  BCD     1      25.430  37.110  27.880  1.00  0.00            
ATOM     10  C6  BCD     1      25.120  36.190  30.050  1.00  0.00            
ATOM     11  O5  BCD     1      26.510  36.590  30.430  1.00  0.00            
ATOM     12  H1  BCD     1      25.120  37.990  25.990  1.00  0.00            
ATOM     13  H2  BCD     1      27.070  36.400  26.080  1.00  0.00            
ATOM     14  H3  BCD     1      26.760  36.020  24.140  1.00  0.00            
ATOM     15  H4  BCD     1      25.040  34.170  26.310  1.00  0.00            
ATOM     16  H5  BCD     1      26.970  32.900  26.790  1.00  0.00            
ATOM     17  H6  BCD     1      27.060  35.180  28.410  1.00  0.00            
ATOM     18  H7  BCD     1      24.090  35.520  28.490  1.00  0.00            
ATOM     19  H8  BCD     1      24.340  36.910  30.340  1.00  0.00            
ATOM     20  H9  BCD     1      24.850  35.240  30.520  1.00  0.00            
ATOM     21  H10 BCD     1      26.690  37.430  29.990  1.00  0.00            
ATOM     22  C7  BCD     1      20.080  38.370  26.800  1.00  0.00            
ATOM     23  O6  BCD     1      19.800  37.570  27.920  1.00  0.00            
ATOM     24  C8  BCD     1      20.310  37.480  25.600  1.00  0.00            
ATOM     25  O7  BCD     1      19.160  36.780  25.240  1.00  0.00            
ATOM     26  C9  BCD     1      21.570  36.690  25.670  1.00  0.00            
ATOM     27  O8  BCD     1      21.710  35.960  24.430  1.00  0.00            
ATOM     28  C10 BCD     1      22.770  37.460  26.050  1.00  0.00            
ATOM     29  C11 BCD     1      22.410  38.320  27.310  1.00  0.00            
ATOM     30  O9  BCD     1      21.250  39.010  27.160  1.00  0.00            
ATOM     31  C12 BCD     1      23.370  39.340  27.700  1.00  0.00            
ATOM     32  O10 BCD     1      23.820  40.270  26.650  1.00  0.00            
ATOM     33  H11 BCD     1      19.250  39.080  26.670  1.00  0.00            
ATOM     34  H12 BCD     1      20.550  38.190  24.790  1.00  0.00            
ATOM     35  H13 BCD     1      18.830  36.310  26.010  1.00  0.00            
ATOM     36  H14 BCD     1      21.470  35.980  26.500  1.00  0.00            
ATOM     37  H15 BCD     1      22.240  36.440  23.790  1.00  0.00            
ATOM     38  H16 BCD     1      23.130  38.150  25.270  1.00  0.00            
ATOM     39  H17 BCD     1      22.340  37.580  28.130  1.00  0.00            
ATOM     40  H18 BCD     1      22.890  40.040  28.400  1.00  0.00            
ATOM     41  H19 BCD     1      24.240  38.900  28.200  1.00  0.00            
ATOM     42  H20 BCD     1      23.000  40.540  26.230  1.00  0.00            
ATOM     43  C13 BCD     1      16.670  37.140  30.660  1.00  0.00            
ATOM     44  O11 BCD     1      17.360  36.220  31.440  1.00  0.00            
ATOM     45  C14 BCD     1      16.340  36.640  29.240  1.00  0.00            
ATOM     46  O12 BCD     1      15.630  35.360  29.300  1.00  0.00            
ATOM     47  C15 BCD     1      17.710  36.470  28.570  1.00  0.00            
ATOM     48  O13 BCD     1      17.510  35.900  27.310  1.00  0.00            
ATOM     49  C16 BCD     1      18.490  37.740  28.500  1.00  0.00            
ATOM     50  C17 BCD     1      18.640  38.320  29.910  1.00  0.00            
ATOM     51  O14 BCD     1      17.420  38.370  30.620  1.00  0.00            
ATOM     52  C18 BCD     1      19.250  39.790  29.810  1.00  0.00            
ATOM     53  O15 BCD     1      18.450  40.570  28.990  1.00  0.00            
ATOM     54  H21 BCD     1      15.690  37.310  31.120  1.00  0.00            
ATOM     55  H22 BCD     1      15.670  37.420  28.850  1.00  0.00            
ATOM     56  H23 BCD     1      15.170  35.220  28.480  1.00  0.00            
ATOM     57  H24 BCD     1      18.200  35.800  29.280  1.00  0.00            
ATOM     58  H25 BCD     1      16.710  36.270  26.930  1.00  0.00            
ATOM     59  H26 BCD     1      17.760  38.420  28.040  1.00  0.00            
ATOM     60  H27 BCD     1      19.370  37.670  30.410  1.00  0.00            
ATOM     61  H28 BCD     1      19.610  40.310  30.710  1.00  0.00            
ATOM     62  H29 BCD     1      20.170  39.650  29.230  1.00  0.00            
ATOM     63  H30 BCD     1      18.970  41.360  28.800  1.00  0.00            
ATOM     64  C19 BCD     1      17.190  34.000  34.860  1.00  0.00            
ATOM     65  O16 BCD     1      18.000  33.030  34.230  1.00  0.00            
ATOM     66  C20 BCD     1      15.890  34.200  34.080  1.00  0.00            
ATOM     67  O17 BCD     1      15.120  32.950  34.120  1.00  0.00            
ATOM     68  C21 BCD     1      16.130  34.550  32.630  1.00  0.00            
ATOM     69  O18 BCD     1      14.830  34.810  31.990  1.00  0.00            
ATOM     70  C22 BCD     1      16.900  35.910  32.760  1.00  0.00            
ATOM     71  C23 BCD     1      18.110  35.900  33.650  1.00  0.00            
ATOM     72  O19 BCD     1      17.770  35.280  34.830  1.00  0.00            
ATOM     73  C24 BCD     1      18.590  37.300  33.990  1.00  0.00            
ATOM     74  O20 BCD     1      19.810  37.250  34.610  1.00  0.00            
ATOM     75  H31 BCD     1      17.030  33.710  35.910  1.00  0.00            
ATOM     76  H32 BCD     1      15.320  35.020  34.540  1.00  0.00            
ATOM     77  H33 BCD     1      14.210  33.100  33.840  1.00  0.00            
ATOM     78  H34 BCD     1      16.850  33.900  32.110  1.00  0.00            
ATOM     79  H35 BCD     1      14.920  34.820  31.030  1.00  0.00            
ATOM     80  H36 BCD     1      16.200  36.640  33.180  1.00  0.00            
ATOM     81  H37 BCD     1      18.960  35.350  33.220  1.00  0.00            
ATOM     82  H38 BCD     1      18.700  37.910  33.090  1.00  0.00            
ATOM     83  H39 BCD     1      17.880  37.860  34.610  1.00  0.00            
ATOM     84  H40 BCD     1      20.000  38.200  34.590  1.00  0.00            
ATOM     85  C25 BCD     1      20.030  29.590  35.080  1.00  0.00            
ATOM     86  O21 BCD     1      20.900  29.870  34.010  1.00  0.00            
ATOM     87  C26 BCD     1      18.600  29.420  34.690  1.00  0.00            
ATOM     88  O22 BCD     1      18.570  28.370  33.740  1.00  0.00            
ATOM     89  C27 BCD     1      18.140  30.640  33.980  1.00  0.00            
ATOM     90  O23 BCD     1      16.840  30.470  33.390  1.00  0.00            
ATOM     91  C28 BCD     1      18.230  31.810  34.970  1.00  0.00            
ATOM     92  C29 BCD     1      19.720  31.920  35.420  1.00  0.00            
ATOM     93  O24 BCD     1      20.020  30.710  35.960  1.00  0.00            
ATOM     94  C30 BCD     1      20.010  32.950  36.460  1.00  0.00            
ATOM     95  O25 BCD     1      19.210  32.820  37.690  1.00  0.00            
ATOM     96  H41 BCD     1      20.440  28.800  35.730  1.00  0.00            
ATOM     97  H42 BCD     1      17.850  29.230  35.480  1.00  0.00            
ATOM     98  H43 BCD     1      19.370  28.330  33.210  1.00  0.00            
ATOM     99  H44 BCD     1      18.810  30.840  33.140  1.00  0.00            
ATOM    100  H45 BCD     1      16.460  31.340  33.270  1.00  0.00            
ATOM    101  H46 BCD     1      17.480  31.690  35.760  1.00  0.00            
ATOM    102  H47 BCD     1      20.430  32.110  34.610  1.00  0.00            
ATOM    103  H48 BCD     1      21.070  32.930  36.760  1.00  0.00            
ATOM    104  H49 BCD     1      19.830  33.950  36.040  1.00  0.00            
ATOM    105  H50 BCD     1      19.480  32.050  38.190  1.00  0.00            
ATOM    106  C31 BCD     1      24.370  29.000  32.190  1.00  0.00            
ATOM    107  O26 BCD     1      24.210  30.190  31.470  1.00  0.00            
ATOM    108  C32 BCD     1      23.230  28.100  31.690  1.00  0.00            
ATOM    109  O27 BCD     1      23.270  28.160  30.300  1.00  0.00            
ATOM    110  C33 BCD     1      21.900  28.610  32.340  1.00  0.00            
ATOM    111  C34 BCD     1      22.020  29.000  33.770  1.00  0.00            
ATOM    112  C35 BCD     1      23.220  29.890  34.030  1.00  0.00            
ATOM    113  O28 BCD     1      24.390  29.290  33.580  1.00  0.00            
ATOM    114  C36 BCD     1      23.390  30.150  35.500  1.00  0.00            
ATOM    115  O29 BCD     1      24.520  30.940  35.560  1.00  0.00            
ATOM    116  O30 BCD     1      20.690  27.740  32.210  1.00  0.00            
ATOM    117  H51 BCD     1      25.310  28.580  31.810  1.00  0.00            
ATOM    118  H52 BCD     1      23.310  27.120  32.170  1.00  0.00            
ATOM    119  H53 BCD     1      22.650  27.530  29.920  1.00  0.00            
ATOM    120  H54 BCD     1      21.510  29.430  31.720  1.00  0.00            
ATOM    121  H55 BCD     1      20.810  27.050  31.540  1.00  0.00            
ATOM    122  H56 BCD     1      22.010  28.130  34.440  1.00  0.00            
ATOM    123  H57 BCD     1      22.990  30.780  33.440  1.00  0.00            
ATOM    124  H58 BCD     1      22.550  30.680  35.970  1.00  0.00            
ATOM    125  H59 BCD     1      23.540  29.250  36.120  1.00  0.00            
ATOM    126  H60 BCD     1      25.220  30.350  35.270  1.00  0.00            
ATOM    127  C37 BCD     1      26.650  32.880  29.310  1.00  0.00            
ATOM    128  O31 BCD     1      25.590  33.630  28.810  1.00  0.00            
ATOM    129  C38 BCD     1      26.720  31.390  28.830  1.00  0.00            
ATOM    130  O32 BCD     1      26.620  31.360  27.380  1.00  0.00            
ATOM    131  C39 BCD     1      25.410  30.720  29.440  1.00  0.00            
ATOM    132  O33 BCD     1      25.440  29.280  29.260  1.00  0.00            
ATOM    133  C40 BCD     1      25.430  30.810  30.970  1.00  0.00            
ATOM    134  C41 BCD     1      25.440  32.260  31.330  1.00  0.00            
ATOM    135  O34 BCD     1      26.600  32.900  30.700  1.00  0.00            
ATOM    136  C42 BCD     1      25.550  32.390  32.850  1.00  0.00            
ATOM    137  O35 BCD     1      25.640  33.780  33.200  1.00  0.00            
ATOM    138  H61 BCD     1      27.560  33.470  29.180  1.00  0.00            
ATOM    139  H62 BCD     1      27.540  30.820  29.270  1.00  0.00            
ATOM    140  H63 BCD     1      26.980  30.550  27.010  1.00  0.00            
ATOM    141  H64 BCD     1      24.490  31.200  29.060  1.00  0.00            
ATOM    142  H65 BCD     1      24.640  28.900  29.620  1.00  0.00            
ATOM    143  H66 BCD     1      26.360  30.370  31.360  1.00  0.00            
ATOM    144  H67 BCD     1      24.490  32.770  31.160  1.00  0.00            
ATOM    145  H68 BCD     1      24.630  31.990  33.280  1.00  0.00            
ATOM    146  H69 BCD     1      26.350  31.720  33.200  1.00  0.00            
ATOM    147  H70 BCD     1      25.560  34.260  32.380  1.00  0.00            
ATOM    148  C1  AG7     2      21.690  33.560  30.430  1.00  0.00            
ATOM    149  C2  AG7     2      21.750  32.790  29.190  1.00  0.00            
ATOM    150  C3  AG7     2      21.990  33.270  27.920  1.00  0.00            
ATOM    151  C4  AG7     2      21.930  32.380  26.670  1.00  0.00            
ATOM    152  N1  AG7     2      20.490  32.150  26.350  1.00  0.00            
ATOM    153  C5  AG7     2      20.460  31.160  25.120  1.00  0.00            
ATOM    154  C6  AG7     2      19.040  31.170  24.540  1.00  0.00            
ATOM    155  N2  AG7     2      18.490  32.540  24.130  1.00  0.00            
ATOM    156  C7  AG7     2      18.390  33.450  25.280  1.00  0.00            
ATOM    157  C8  AG7     2      19.770  33.500  25.930  1.00  0.00            
ATOM    158  C9  AG7     2      17.100  32.440  23.390  1.00  0.00            
ATOM    159  C10 AG7     2      17.030  31.490  22.120  1.00  0.00            
ATOM    160  C11 AG7     2      15.800  30.840  21.820  1.00  0.00            
ATOM    161  C12 AG7     2      15.660  30.090  20.590  1.00  0.00            
ATOM    162  C13 AG7     2      16.820  29.980  19.790  1.00  0.00            
ATOM    163  C14 AG7     2      18.030  30.650  20.070  1.00  0.00            
ATOM    164  C15 AG7     2      18.070  31.430  21.210  1.00  0.00            
ATOM    165  C16 AG7     2      16.480  33.760  22.930  1.00  0.00            
ATOM    166  C17 AG7     2      17.180  34.750  22.280  1.00  0.00            
ATOM    167  C18 AG7     2      16.600  35.990  22.040  1.00  0.00            
ATOM    168  C19 AG7     2      15.220  36.090  22.170  1.00  0.00            
ATOM    169  C20 AG7     2      14.470  35.060  22.670  1.00  0.00            
ATOM    170  C21 AG7     2      15.090  33.870  23.150  1.00  0.00            
ATOM    171  C22 AG7     2      21.960  32.860  31.600  1.00  0.00            
ATOM    172  C23 AG7     2      21.900  33.450  32.870  1.00  0.00            
ATOM    173  C24 AG7     2      21.570  34.810  32.960  1.00  0.00            
ATOM    174  C25 AG7     2      21.380  35.570  31.760  1.00  0.00            
ATOM    175  C26 AG7     2      21.350  34.960  30.510  1.00  0.00            
ATOM    176  H1  AG7     2      21.490  31.740  29.340  1.00  0.00            
ATOM    177  H2  AG7     2      22.180  34.320  27.690  1.00  0.00            
ATOM    178  H3  AG7     2      22.430  31.410  26.750  1.00  0.00            
ATOM    179  H4  AG7     2      22.490  32.790  25.830  1.00  0.00            
ATOM    180  H5  AG7     2      20.060  31.710  27.170  1.00  0.00            
ATOM    181  H6  AG7     2      20.600  30.180  25.570  1.00  0.00            
ATOM    182  H7  AG7     2      21.340  31.420  24.530  1.00  0.00            
ATOM    183  H8  AG7     2      18.260  30.690  25.140  1.00  0.00            
ATOM    184  H9  AG7     2      19.070  30.610  23.610  1.00  0.00            
ATOM    185  H10 AG7     2      19.190  32.920  23.490  1.00  0.00            
ATOM    186  H11 AG7     2      17.710  32.960  25.990  1.00  0.00            
ATOM    187  H12 AG7     2      18.110  34.490  25.170  1.00  0.00            
ATOM    188  H13 AG7     2      20.470  33.870  25.170  1.00  0.00            
ATOM    189  H14 AG7     2      19.690  34.220  26.740  1.00  0.00            
ATOM    190  H15 AG7     2      16.430  32.030  24.150  1.00  0.00            
ATOM    191  H16 AG7     2      14.950  31.000  22.470  1.00  0.00            
ATOM    192  H17 AG7     2      14.730  29.550  20.450  1.00  0.00            
ATOM    193  H18 AG7     2      16.700  29.490  18.830  1.00  0.00            
ATOM    194  H19 AG7     2      18.840  30.560  19.350  1.00  0.00            
ATOM    195  H20 AG7     2      18.940  32.070  21.250  1.00  0.00            
ATOM    196  H21 AG7     2      18.260  34.640  22.170  1.00  0.00            
ATOM    197  H22 AG7     2      17.170  36.850  21.720  1.00  0.00            
ATOM    198  H23 AG7     2      14.740  37.050  21.960  1.00  0.00            
ATOM    199  H24 AG7     2      13.390  35.090  22.540  1.00  0.00            
ATOM    200  H25 AG7     2      14.500  33.100  23.650  1.00  0.00            
ATOM    201  H26 AG7     2      22.150  31.800  31.500  1.00  0.00            
ATOM    202  H27 AG7     2      22.110  32.810  33.720  1.00  0.00            
ATOM    203  H28 AG7     2      21.400  35.260  33.930  1.00  0.00            
ATOM    204  H29 AG7     2      21.150  36.620  31.900  1.00  0.00            
ATOM    205  H30 AG7     2      21.110  35.500  29.610  1.00  0.00            
TER
ENDMDL
MODEL        1
ATOM      1  C1  BCD     1      26.410  34.720  20.740  1.00  0.00            
ATOM      2  O1  BCD     1      25.710  33.590  21.170  1.00  0.00            
ATOM      3  C2  BCD     1      26.680  34.600  19.280  1.00  0.00            
ATOM      4  O2  BCD     1      25.460  34.310  18.600  1.00  0.00            
ATOM      5  C3  BCD     1      27.670  33.460  18.970  1.00  0.00            
ATOM      6  O3  BCD     1      28.120  33.590  17.670  1.00  0.00            
ATOM      7  C4  BCD     1      28.950  33.490  19.850  1.00  0.00            
ATOM      8  C5  BCD     1      28.540  33.660  21.290  1.00  0.00            
ATOM      9  O4  BCD     1      27.590  34.720  21.420  1.00  0.00            
ATOM     10  C6  BCD     1      29.740  33.920  22.170  1.00  0.00            
ATOM     11  O5  BCD     1      29.350  33.670  23.490  1.00  0.00            
ATOM     12  H1  BCD     1      25.780  35.550  21.070  1.00  0.00            
ATOM     13  H2  BCD     1      27.110  35.550  18.920  1.00  0.00            
ATOM     14  H3  BCD     1      25.600  34.370  17.650  1.00  0.00            
ATOM     15  H4  BCD     1      27.190  32.500  19.180  1.00  0.00            
ATOM     16  H5  BCD     1      28.760  32.910  17.450  1.00  0.00            
ATOM     17  H6  BCD     1      29.600  34.330  19.560  1.00  0.00            
ATOM     18  H7  BCD     1      27.930  32.790  21.590  1.00  0.00            
ATOM     19  H8  BCD     1      30.570  33.260  21.880  1.00  0.00            
ATOM     20  H9  BCD     1      30.050  34.970  22.090  1.00  0.00            
ATOM     21  H10 BCD     1      30.090  33.260  23.940  1.00  0.00            
ATOM     22  C7  BCD     1      22.740  32.560  23.860  1.00  0.00            
ATOM     23  O6  BCD     1      23.470  31.420  24.190  1.00  0.00            
ATOM     24  C8  BCD     1      22.330  32.590  22.440  1.00  0.00            
ATOM     25  O7  BCD     1      21.440  31.450  22.130  1.00  0.00            
ATOM     26  C9  BCD     1      23.560  32.570  21.530  1.00  0.00            
ATOM     27  O8  BCD     1      23.240  32.630  20.100  1.00  0.00            
ATOM     28  C10 BCD     1      24.470  33.770  21.900  1.00  0.00            
ATOM     29  C11 BCD     1      24.790  33.830  23.370  1.00  0.00            
ATOM     30  O9  BCD     1      23.650  33.580  24.180  1.00  0.00            
ATOM     31  C12 BCD     1      25.380  35.190  23.710  1.00  0.00            
ATOM     32  O10 BCD     1      24.740  36.300  23.080  1.00  0.00            
ATOM     33  H11 BCD     1      21.810  32.530  24.450  1.00  0.00            
ATOM     34  H12 BCD     1      21.820  33.550  22.280  1.00  0.00            
ATOM     35  H13 BCD     1      20.650  31.790  21.700  1.00  0.00            
ATOM     36  H14 BCD     1      24.060  31.650  21.860  1.00  0.00            
ATOM     37  H15 BCD     1      23.850  33.240  19.700  1.00  0.00            
ATOM     38  H16 BCD     1      23.880  34.690  21.800  1.00  0.00            
ATOM     39  H17 BCD     1      25.580  33.120  23.630  1.00  0.00            
ATOM     40  H18 BCD     1      25.440  35.240  24.800  1.00  0.00            
ATOM     41  H19 BCD     1      26.420  35.240  23.350  1.00  0.00            
ATOM     42  H20 BCD     1      24.040  36.640  23.640  1.00  0.00            
ATOM     43  C13 BCD     1      23.430  28.320  26.820  1.00  0.00            
ATOM     44  O11 BCD     1      24.380  27.470  26.150  1.00  0.00            
ATOM     45  C14 BCD     1      22.130  28.460  26.050  1.00  0.00            
ATOM     46  O12 BCD     1      21.700  27.190  25.640  1.00  0.00            
ATOM     47  C15 BCD     1      22.380  29.420  24.910  1.00  0.00            
ATOM     48  O13 BCD     1      21.150  29.740  24.280  1.00  0.00            
ATOM     49  C16 BCD     1      23.040  30.670  25.330  1.00  0.00            
ATOM     50  C17 BCD     1      24.330  30.360  26.110  1.00  0.00            
ATOM     51  O14 BCD     1      24.080  29.500  27.180  1.00  0.00            
ATOM     52  C18 BCD     1      25.000  31.610  26.720  1.00  0.00            
ATOM     53  O15 BCD     1      24.100  32.650  27.240  1.00  0.00            
ATOM     54  H21 BCD     1      23.160  27.810  27.740  1.00  0.00            
ATOM     55  H22 BCD     1      21.350  28.930  26.660  1.00  0.00            
ATOM     56  H23 BCD     1      20.840  27.350  25.240  1.00  0.00            
ATOM     57  H24 BCD     1      23.030  28.910  24.180  1.00  0.00            
ATOM     58  H25 BCD     1      21.200  30.410  23.590  1.00  0.00            
ATOM     59  H26 BCD     1      22.300  31.240  25.900  1.00  0.00            
ATOM     60  H27 BCD     1      25.020  29.850  25.430  1.00  0.00            
ATOM     61  H28 BCD     1      25.650  31.270  27.540  1.00  0.00            
ATOM     62  H29 BCD     1      25.650  32.010  25.930  1.00  0.00            
ATOM     63  H30 BCD     1      23.930  33.390  26.640  1.00  0.00            
ATOM     64  C19 BCD     1      26.430  23.860  26.280  1.00  0.00            
ATOM     65  O16 BCD     1      26.570  24.070  24.890  1.00  0.00            
ATOM     66  C20 BCD     1      24.940  23.780  26.660  1.00  0.00            
ATOM     67  O17 BCD     1      24.310  22.590  26.190  1.00  0.00            
ATOM     68  C21 BCD     1      24.150  24.990  26.220  1.00  0.00            
ATOM     69  O18 BCD     1      22.790  24.800  26.670  1.00  0.00            
ATOM     70  C22 BCD     1      24.840  26.280  26.770  1.00  0.00            
ATOM     71  C23 BCD     1      26.390  26.260  26.610  1.00  0.00            
ATOM     72  O19 BCD     1      26.920  24.980  26.980  1.00  0.00            
ATOM     73  C24 BCD     1      27.110  27.370  27.450  1.00  0.00            
ATOM     74  O20 BCD     1      26.660  27.390  28.750  1.00  0.00            
ATOM     75  H31 BCD     1      26.900  22.940  26.640  1.00  0.00            
ATOM     76  H32 BCD     1      24.970  23.650  27.750  1.00  0.00            
ATOM     77  H33 BCD     1      23.550  22.340  26.720  1.00  0.00            
ATOM     78  H34 BCD     1      24.160  24.930  25.120  1.00  0.00            
ATOM     79  H35 BCD     1      22.260  25.470  26.220  1.00  0.00            
ATOM     80  H36 BCD     1      24.650  26.300  27.850  1.00  0.00            
ATOM     81  H37 BCD     1      26.660  26.500  25.580  1.00  0.00            
ATOM     82  H38 BCD     1      28.180  27.130  27.510  1.00  0.00            
ATOM     83  H39 BCD     1      27.010  28.340  26.960  1.00  0.00            
ATOM     84  H40 BCD     1      26.780  28.270  29.110  1.00  0.00            
ATOM     85  C25 BCD     1      29.390  23.020  22.050  1.00  0.00            
ATOM     86  O21 BCD     1      29.080  24.290  21.550  1.00  0.00            
ATOM     87  C26 BCD     1      28.160  22.180  22.040  1.00  0.00            
ATOM     88  O22 BCD     1      27.760  21.970  20.720  1.00  0.00            
ATOM     89  C27 BCD     1      26.970  22.720  22.910  1.00  0.00            
ATOM     90  O23 BCD     1      25.760  21.920  22.920  1.00  0.00            
ATOM     91  C28 BCD     1      27.550  23.150  24.290  1.00  0.00            
ATOM     92  C29 BCD     1      28.950  23.790  24.310  1.00  0.00            
ATOM     93  O24 BCD     1      29.860  23.120  23.360  1.00  0.00            
ATOM     94  C30 BCD     1      29.620  23.720  25.620  1.00  0.00            
ATOM     95  O25 BCD     1      29.760  22.320  26.020  1.00  0.00            
ATOM     96  H41 BCD     1      30.110  22.460  21.450  1.00  0.00            
ATOM     97  H42 BCD     1      28.430  21.180  22.400  1.00  0.00            
ATOM     98  H43 BCD     1      27.880  22.760  20.190  1.00  0.00            
ATOM     99  H44 BCD     1      26.700  23.700  22.490  1.00  0.00            
ATOM    100  H45 BCD     1      26.020  21.030  23.170  1.00  0.00            
ATOM    101  H46 BCD     1      27.510  22.190  24.840  1.00  0.00            
ATOM    102  H47 BCD     1      28.770  24.810  23.950  1.00  0.00            
ATOM    103  H48 BCD     1      30.640  24.110  25.600  1.00  0.00            
ATOM    104  H49 BCD     1      29.080  24.310  26.380  1.00  0.00            
ATOM    105  H50 BCD     1      30.380  22.000  25.360  1.00  0.00            
ATOM    106  C31 BCD     1      30.890  26.880  18.840  1.00  0.00            
ATOM    107  O26 BCD     1      30.460  28.070  19.500  1.00  0.00            
ATOM    108  C32 BCD     1      29.830  25.980  18.320  1.00  0.00            
ATOM    109  O27 BCD     1      29.010  26.630  17.350  1.00  0.00            
ATOM    110  C33 BCD     1      29.020  25.440  19.520  1.00  0.00            
ATOM    111  C34 BCD     1      29.880  24.730  20.430  1.00  0.00            
ATOM    112  C35 BCD     1      30.930  25.770  20.960  1.00  0.00            
ATOM    113  O28 BCD     1      31.620  26.300  19.870  1.00  0.00            
ATOM    114  C36 BCD     1      31.940  25.110  21.770  1.00  0.00            
ATOM    115  O29 BCD     1      32.460  23.890  21.160  1.00  0.00            
ATOM    116  O30 BCD     1      27.920  24.600  19.040  1.00  0.00            
ATOM    117  H51 BCD     1      31.510  27.130  17.960  1.00  0.00            
ATOM    118  H52 BCD     1      30.280  25.070  17.930  1.00  0.00            
ATOM    119  H53 BCD     1      28.160  26.190  17.250  1.00  0.00            
ATOM    120  H54 BCD     1      28.640  26.280  20.120  1.00  0.00            
ATOM    121  H55 BCD     1      27.110  25.070  18.810  1.00  0.00            
ATOM    122  H56 BCD     1      30.370  23.910  19.900  1.00  0.00            
ATOM    123  H57 BCD     1      30.490  26.480  21.670  1.00  0.00            
ATOM    124  H58 BCD     1      32.770  25.830  21.810  1.00  0.00            
ATOM    125  H59 BCD     1      31.610  24.820  22.770  1.00  0.00            
ATOM    126  H60 BCD     1      32.660  23.180  21.770  1.00  0.00            
ATOM    127  C37 BCD     1      30.840  32.210  19.200  1.00  0.00            
ATOM    128  O31 BCD     1      29.570  32.250  19.740  1.00  0.00            
ATOM    129  C38 BCD     1      30.790  31.420  17.870  1.00  0.00            
ATOM    130  O32 BCD     1      30.000  32.010  16.910  1.00  0.00            
ATOM    131  C39 BCD     1      30.120  30.050  18.060  1.00  0.00            
ATOM    132  O33 BCD     1      29.910  29.310  16.810  1.00  0.00            
ATOM    133  C40 BCD     1      31.030  29.330  19.120  1.00  0.00            
ATOM    134  C41 BCD     1      31.220  30.130  20.450  1.00  0.00            
ATOM    135  O34 BCD     1      31.700  31.390  20.070  1.00  0.00            
ATOM    136  C42 BCD     1      32.220  29.480  21.390  1.00  0.00            
ATOM    137  O35 BCD     1      33.480  29.400  20.720  1.00  0.00            
ATOM    138  H61 BCD     1      31.350  33.180  19.190  1.00  0.00            
ATOM    139  H62 BCD     1      31.800  31.270  17.460  1.00  0.00            
ATOM    140  H63 BCD     1      29.810  31.280  16.320  1.00  0.00            
ATOM    141  H64 BCD     1      29.130  30.180  18.510  1.00  0.00            
ATOM    142  H65 BCD     1      29.560  28.440  17.040  1.00  0.00            
ATOM    143  H66 BCD     1      31.960  29.120  18.560  1.00  0.00            
ATOM    144  H67 BCD     1      30.250  30.200  20.940  1.00  0.00            
ATOM    145  H68 BCD     1      32.400  30.050  22.310  1.00  0.00            
ATOM    146  H69 BCD     1      31.880  28.470  21.670  1.00  0.00            
ATOM    147  H70 BCD     1      34.020  28.970  21.380  1.00  0.00            
ATOM    148  C1  AG7     2      28.070  29.550  23.170  1.00  0.00            
ATOM    149  C2  AG7     2      27.520  29.710  21.810  1.00  0.00            
ATOM    150  C3  AG7     2      27.060  28.700  21.010  1.00  0.00            
ATOM    151  C4  AG7     2      26.310  28.910  19.770  1.00  0.00            
ATOM    152  N1  AG7     2      25.000  28.100  19.790  1.00  0.00            
ATOM    153  C5  AG7     2      24.390  28.300  18.390  1.00  0.00            
ATOM    154  C6  AG7     2      22.970  27.640  18.330  1.00  0.00            
ATOM    155  N2  AG7     2      21.980  27.980  19.450  1.00  0.00            
ATOM    156  C7  AG7     2      22.720  27.780  20.800  1.00  0.00            
ATOM    157  C8  AG7     2      23.950  28.610  20.800  1.00  0.00            
ATOM    158  C9  AG7     2      20.740  27.180  19.310  1.00  0.00            
ATOM    159  C10 AG7     2      19.540  27.620  20.230  1.00  0.00            
ATOM    160  C11 AG7     2      18.300  26.970  20.030  1.00  0.00            
ATOM    161  C12 AG7     2      17.200  27.360  20.820  1.00  0.00            
ATOM    162  C13 AG7     2      17.250  28.480  21.670  1.00  0.00            
ATOM    163  C14 AG7     2      18.430  29.180  21.830  1.00  0.00            
ATOM    164  C15 AG7     2      19.570  28.730  21.150  1.00  0.00            
ATOM    165  C16 AG7     2      20.900  25.630  19.310  1.00  0.00            
ATOM    166  C17 AG7     2      20.950  24.840  20.440  1.00  0.00            
ATOM    167  C18 AG7     2      21.130  23.460  20.260  1.00  0.00            
ATOM    168  C19 AG7     2      21.240  22.880  19.030  1.00  0.00            
ATOM    169  C20 AG7     2      21.060  23.700  17.920  1.00  0.00            
ATOM    170  C21 AG7     2      20.870  25.060  18.050  1.00  0.00            
ATOM    171  C22 AG7     2      28.710  28.400  23.510  1.00  0.00            
ATOM    172  C23 AG7     2      29.340  28.310  24.810  1.00  0.00            
ATOM    173  C24 AG7     2      29.270  29.360  25.790  1.00  0.00            
ATOM    174  C25 AG7     2      28.550  30.550  25.440  1.00  0.00            
ATOM    175  C26 AG7     2      28.000  30.590  24.120  1.00  0.00            
ATOM    176  H1  AG7     2      27.380  30.710  21.410  1.00  0.00            
ATOM    177  H2  AG7     2      27.050  27.660  21.350  1.00  0.00            
ATOM    178  H3  AG7     2      26.930  28.430  19.010  1.00  0.00            
ATOM    179  H4  AG7     2      26.100  29.950  19.500  1.00  0.00            
ATOM    180  H5  AG7     2      25.260  27.110  19.960  1.00  0.00            
ATOM    181  H6  AG7     2      24.950  27.990  17.510  1.00  0.00            
ATOM    182  H7  AG7     2      24.230  29.370  18.260  1.00  0.00            
ATOM    183  H8  AG7     2      23.160  26.570  18.260  1.00  0.00            
ATOM    184  H9  AG7     2      22.460  27.980  17.420  1.00  0.00            
ATOM    185  H10 AG7     2      21.830  29.000  19.430  1.00  0.00            
ATOM    186  H11 AG7     2      22.900  26.710  20.940  1.00  0.00            
ATOM    187  H12 AG7     2      22.000  28.070  21.570  1.00  0.00            
ATOM    188  H13 AG7     2      23.620  29.600  20.480  1.00  0.00            
ATOM    189  H14 AG7     2      24.420  28.690  21.780  1.00  0.00            
ATOM    190  H15 AG7     2      20.420  27.460  18.300  1.00  0.00            
ATOM    191  H16 AG7     2      18.160  26.160  19.320  1.00  0.00            
ATOM    192  H17 AG7     2      16.280  26.780  20.790  1.00  0.00            
ATOM    193  H18 AG7     2      16.390  28.760  22.280  1.00  0.00            
ATOM    194  H19 AG7     2      18.490  29.990  22.550  1.00  0.00            
ATOM    195  H20 AG7     2      20.490  29.310  21.180  1.00  0.00            
ATOM    196  H21 AG7     2      21.020  25.360  21.390  1.00  0.00            
ATOM    197  H22 AG7     2      21.210  22.830  21.140  1.00  0.00            
ATOM    198  H23 AG7     2      21.460  21.830  18.910  1.00  0.00            
ATOM    199  H24 AG7     2      21.330  23.190  17.000  1.00  0.00            
ATOM    200  H25 AG7     2      20.840  25.730  17.190  1.00  0.00            
ATOM    201  H26 AG7     2      28.850  27.540  22.860  1.00  0.00            
ATOM    202  H27 AG7     2      29.800  27.360  25.020  1.00  0.00            
ATOM    203  H28 AG7     2      29.710  29.220  26.780  1.00  0.00            
ATOM    204  H29 AG7     2      28.470  31.400  26.110  1.00  0.00            
ATOM    205  H30 AG7     2      27.500  31.510  23.840  1.00  0.00            
TER
ENDMDL
MODEL        1
ATOM      1  C1  BCD     1      34.530  25.010  14.440  1.00  0.00            
ATOM      2  O1  BCD     1      34.360  26.450  14.410  1.00  0.00            
ATOM      3  C2  BCD     1      33.170  24.320  14.220  1.00  0.00            
ATOM      4  O2  BCD     1      32.700  24.620  12.870  1.00  0.00            
ATOM      5  C3  BCD     1      32.130  24.610  15.260  1.00  0.00            
ATOM      6  O3  BCD     1      31.070  23.640  14.950  1.00  0.00            
ATOM      7  C4  BCD     1      32.760  24.260  16.600  1.00  0.00            
ATOM      8  C5  BCD     1      34.060  25.010  16.820  1.00  0.00            
ATOM      9  O4  BCD     1      34.940  24.720  15.760  1.00  0.00            
ATOM     10  C6  BCD     1      34.750  24.760  18.090  1.00  0.00            
ATOM     11  O5  BCD     1      35.960  25.500  17.980  1.00  0.00            
ATOM     12  H1  BCD     1      35.240  24.680  13.680  1.00  0.00            
ATOM     13  H2  BCD     1      33.360  23.240  14.290  1.00  0.00            
ATOM     14  H3  BCD     1      31.800  24.290  12.790  1.00  0.00            
ATOM     15  H4  BCD     1      31.880  25.670  15.190  1.00  0.00            
ATOM     16  H5  BCD     1      30.440  23.730  15.680  1.00  0.00            
ATOM     17  H6  BCD     1      33.000  23.190  16.620  1.00  0.00            
ATOM     18  H7  BCD     1      33.750  26.060  16.870  1.00  0.00            
ATOM     19  H8  BCD     1      34.250  25.180  18.970  1.00  0.00            
ATOM     20  H9  BCD     1      34.870  23.670  18.060  1.00  0.00            
ATOM     21  H10 BCD     1      36.200  25.530  17.050  1.00  0.00            
ATOM     22  C7  BCD     1      35.810  29.850  13.150  1.00  0.00            
ATOM     23  O6  BCD     1      35.110  30.220  14.390  1.00  0.00            
ATOM     24  C8  BCD     1      34.810  29.300  12.210  1.00  0.00            
ATOM     25  O7  BCD     1      33.900  30.320  11.800  1.00  0.00            
ATOM     26  C9  BCD     1      34.100  28.150  12.890  1.00  0.00            
ATOM     27  O8  BCD     1      33.260  27.390  11.970  1.00  0.00            
ATOM     28  C10 BCD     1      35.070  27.130  13.430  1.00  0.00            
ATOM     29  C11 BCD     1      36.340  27.800  14.150  1.00  0.00            
ATOM     30  O9  BCD     1      36.780  28.890  13.420  1.00  0.00            
ATOM     31  C12 BCD     1      37.510  26.780  14.220  1.00  0.00            
ATOM     32  O10 BCD     1      37.850  26.420  12.900  1.00  0.00            
ATOM     33  H11 BCD     1      36.220  30.770  12.710  1.00  0.00            
ATOM     34  H12 BCD     1      35.380  28.920  11.350  1.00  0.00            
ATOM     35  H13 BCD     1      33.440  29.990  11.030  1.00  0.00            
ATOM     36  H14 BCD     1      33.560  28.590  13.740  1.00  0.00            
ATOM     37  H15 BCD     1      32.800  26.700  12.450  1.00  0.00            
ATOM     38  H16 BCD     1      35.440  26.510  12.610  1.00  0.00            
ATOM     39  H17 BCD     1      36.200  28.190  15.160  1.00  0.00            
ATOM     40  H18 BCD     1      38.310  27.290  14.770  1.00  0.00            
ATOM     41  H19 BCD     1      37.210  25.890  14.790  1.00  0.00            
ATOM     42  H20 BCD     1      38.400  27.150  12.610  1.00  0.00            
ATOM     43  C13 BCD     1      34.110  33.530  16.530  1.00  0.00            
ATOM     44  O11 BCD     1      33.830  32.780  17.720  1.00  0.00            
ATOM     45  C14 BCD     1      33.200  33.260  15.330  1.00  0.00            
ATOM     46  O12 BCD     1      31.830  33.530  15.710  1.00  0.00            
ATOM     47  C15 BCD     1      33.470  31.800  14.930  1.00  0.00            
ATOM     48  O13 BCD     1      32.630  31.430  13.890  1.00  0.00            
ATOM     49  C16 BCD     1      34.930  31.610  14.560  1.00  0.00            
ATOM     50  C17 BCD     1      35.830  32.010  15.760  1.00  0.00            
ATOM     51  O14 BCD     1      35.520  33.360  16.110  1.00  0.00            
ATOM     52  C18 BCD     1      37.330  31.780  15.420  1.00  0.00            
ATOM     53  O15 BCD     1      38.230  32.070  16.550  1.00  0.00            
ATOM     54  H21 BCD     1      33.850  34.570  16.780  1.00  0.00            
ATOM     55  H22 BCD     1      33.460  33.970  14.540  1.00  0.00            
ATOM     56  H23 BCD     1      31.640  32.920  16.430  1.00  0.00            
ATOM     57  H24 BCD     1      33.270  31.110  15.760  1.00  0.00            
ATOM     58  H25 BCD     1      33.180  30.860  13.350  1.00  0.00            
ATOM     59  H26 BCD     1      35.090  32.210  13.660  1.00  0.00            
ATOM     60  H27 BCD     1      35.620  31.360  16.610  1.00  0.00            
ATOM     61  H28 BCD     1      37.480  30.720  15.200  1.00  0.00            
ATOM     62  H29 BCD     1      37.650  32.440  14.600  1.00  0.00            
ATOM     63  H30 BCD     1      39.110  32.190  16.180  1.00  0.00            
ATOM     64  C19 BCD     1      33.700  33.380  21.730  1.00  0.00            
ATOM     65  O16 BCD     1      32.850  32.220  21.700  1.00  0.00            
ATOM     66  C20 BCD     1      33.110  34.510  20.830  1.00  0.00            
ATOM     67  O17 BCD     1      31.820  34.920  21.350  1.00  0.00            
ATOM     68  C21 BCD     1      32.860  34.030  19.390  1.00  0.00            
ATOM     69  O18 BCD     1      32.190  35.040  18.610  1.00  0.00            
ATOM     70  C22 BCD     1      34.180  33.470  18.870  1.00  0.00            
ATOM     71  C23 BCD     1      34.930  32.500  19.860  1.00  0.00            
ATOM     72  O19 BCD     1      35.040  33.100  21.240  1.00  0.00            
ATOM     73  C24 BCD     1      36.320  32.170  19.360  1.00  0.00            
ATOM     74  O20 BCD     1      37.160  33.300  19.040  1.00  0.00            
ATOM     75  H31 BCD     1      33.770  33.780  22.740  1.00  0.00            
ATOM     76  H32 BCD     1      33.770  35.380  20.800  1.00  0.00            
ATOM     77  H33 BCD     1      31.330  34.090  21.310  1.00  0.00            
ATOM     78  H34 BCD     1      32.090  33.260  19.510  1.00  0.00            
ATOM     79  H35 BCD     1      31.310  35.120  19.000  1.00  0.00            
ATOM     80  H36 BCD     1      34.830  34.320  18.650  1.00  0.00            
ATOM     81  H37 BCD     1      34.390  31.560  19.990  1.00  0.00            
ATOM     82  H38 BCD     1      36.850  31.540  20.100  1.00  0.00            
ATOM     83  H39 BCD     1      36.270  31.500  18.490  1.00  0.00            
ATOM     84  H40 BCD     1      37.230  33.350  18.080  1.00  0.00            
ATOM     85  C25 BCD     1      29.850  30.510  24.050  1.00  0.00            
ATOM     86  O21 BCD     1      30.040  29.360  23.230  1.00  0.00            
ATOM     87  C26 BCD     1      29.450  31.640  23.150  1.00  0.00            
ATOM     88  O22 BCD     1      28.180  31.350  22.540  1.00  0.00            
ATOM     89  C27 BCD     1      30.480  31.810  22.030  1.00  0.00            
ATOM     90  O23 BCD     1      30.030  32.790  21.110  1.00  0.00            
ATOM     91  C28 BCD     1      31.790  32.090  22.700  1.00  0.00            
ATOM     92  C29 BCD     1      32.150  31.010  23.670  1.00  0.00            
ATOM     93  O24 BCD     1      31.070  30.900  24.610  1.00  0.00            
ATOM     94  C30 BCD     1      33.440  31.230  24.400  1.00  0.00            
ATOM     95  O25 BCD     1      33.460  32.370  25.190  1.00  0.00            
ATOM     96  H41 BCD     1      29.050  30.320  24.780  1.00  0.00            
ATOM     97  H42 BCD     1      29.400  32.540  23.780  1.00  0.00            
ATOM     98  H43 BCD     1      28.090  32.110  21.960  1.00  0.00            
ATOM     99  H44 BCD     1      30.480  30.860  21.480  1.00  0.00            
ATOM    100  H45 BCD     1      29.380  32.500  20.470  1.00  0.00            
ATOM    101  H46 BCD     1      31.630  33.060  23.190  1.00  0.00            
ATOM    102  H47 BCD     1      32.290  30.070  23.110  1.00  0.00            
ATOM    103  H48 BCD     1      33.470  30.410  25.130  1.00  0.00            
ATOM    104  H49 BCD     1      34.330  31.160  23.760  1.00  0.00            
ATOM    105  H50 BCD     1      32.630  32.260  25.670  1.00  0.00            
ATOM    106  C31 BCD     1      28.890  25.590  22.450  1.00  0.00            
ATOM    107  O26 BCD     1      29.650  25.840  21.250  1.00  0.00            
ATOM    108  C32 BCD     1      27.740  26.560  22.510  1.00  0.00            
ATOM    109  O27 BCD     1      26.910  26.300  21.360  1.00  0.00            
ATOM    110  C33 BCD     1      28.260  27.960  22.530  1.00  0.00            
ATOM    111  C34 BCD     1      29.300  28.210  23.650  1.00  0.00            
ATOM    112  C35 BCD     1      30.370  27.110  23.630  1.00  0.00            
ATOM    113  O28 BCD     1      29.740  25.770  23.580  1.00  0.00            
ATOM    114  C36 BCD     1      31.130  27.050  24.930  1.00  0.00            
ATOM    115  O29 BCD     1      30.430  27.110  26.150  1.00  0.00            
ATOM    116  O30 BCD     1      27.240  28.970  22.810  1.00  0.00            
ATOM    117  H51 BCD     1      28.530  24.560  22.460  1.00  0.00            
ATOM    118  H52 BCD     1      27.170  26.420  23.440  1.00  0.00            
ATOM    119  H53 BCD     1      26.230  25.650  21.570  1.00  0.00            
ATOM    120  H54 BCD     1      28.720  28.010  21.530  1.00  0.00            
ATOM    121  H55 BCD     1      27.680  29.820  22.700  1.00  0.00            
ATOM    122  H56 BCD     1      28.890  28.330  24.660  1.00  0.00            
ATOM    123  H57 BCD     1      31.110  27.200  22.820  1.00  0.00            
ATOM    124  H58 BCD     1      31.810  26.180  24.920  1.00  0.00            
ATOM    125  H59 BCD     1      31.820  27.900  24.940  1.00  0.00            
ATOM    126  H60 BCD     1      29.580  26.680  26.030  1.00  0.00            
ATOM    127  C37 BCD     1      31.350  23.510  18.350  1.00  0.00            
ATOM    128  O31 BCD     1      31.860  24.590  17.620  1.00  0.00            
ATOM    129  C38 BCD     1      29.790  23.520  18.390  1.00  0.00            
ATOM    130  O32 BCD     1      29.180  23.590  17.070  1.00  0.00            
ATOM    131  C39 BCD     1      29.340  24.680  19.270  1.00  0.00            
ATOM    132  O33 BCD     1      27.960  24.610  19.500  1.00  0.00            
ATOM    133  C40 BCD     1      30.020  24.620  20.610  1.00  0.00            
ATOM    134  C41 BCD     1      31.570  24.600  20.500  1.00  0.00            
ATOM    135  O34 BCD     1      31.790  23.450  19.730  1.00  0.00            
ATOM    136  C42 BCD     1      32.260  24.520  21.850  1.00  0.00            
ATOM    137  O35 BCD     1      33.660  24.740  21.740  1.00  0.00            
ATOM    138  H61 BCD     1      31.640  22.570  17.870  1.00  0.00            
ATOM    139  H62 BCD     1      29.520  22.620  18.950  1.00  0.00            
ATOM    140  H63 BCD     1      28.270  23.480  17.350  1.00  0.00            
ATOM    141  H64 BCD     1      29.580  25.610  18.750  1.00  0.00            
ATOM    142  H65 BCD     1      27.750  25.380  20.030  1.00  0.00            
ATOM    143  H66 BCD     1      29.760  23.720  21.170  1.00  0.00            
ATOM    144  H67 BCD     1      31.930  25.490  19.970  1.00  0.00            
ATOM    145  H68 BCD     1      31.840  25.200  22.600  1.00  0.00            
ATOM    146  H69 BCD     1      32.060  23.530  22.290  1.00  0.00            
ATOM    147  H70 BCD     1      34.090  24.880  22.590  1.00  0.00            
ATOM    148  C1  AG7     2      32.280  28.570  18.010  1.00  0.00            
ATOM    149  C2  AG7     2      31.070  28.500  17.190  1.00  0.00            
ATOM    150  C3  AG7     2      30.970  28.680  15.860  1.00  0.00            
ATOM    151  C4  AG7     2      29.670  28.500  15.080  1.00  0.00            
ATOM    152  N1  AG7     2      29.260  29.670  14.200  1.00  0.00            
ATOM    153  C5  AG7     2      29.980  29.640  12.840  1.00  0.00            
ATOM    154  C6  AG7     2      29.610  30.910  11.970  1.00  0.00            
ATOM    155  N2  AG7     2      29.970  32.210  12.710  1.00  0.00            
ATOM    156  C7  AG7     2      29.260  32.230  13.990  1.00  0.00            
ATOM    157  C8  AG7     2      29.540  30.980  14.860  1.00  0.00            
ATOM    158  C9  AG7     2      29.580  33.380  11.710  1.00  0.00            
ATOM    159  C10 AG7     2      30.450  33.310  10.430  1.00  0.00            
ATOM    160  C11 AG7     2      29.890  33.260   9.140  1.00  0.00            
ATOM    161  C12 AG7     2      30.700  33.300   7.970  1.00  0.00            
ATOM    162  C13 AG7     2      32.050  33.270   8.070  1.00  0.00            
ATOM    163  C14 AG7     2      32.620  33.330   9.320  1.00  0.00            
ATOM    164  C15 AG7     2      31.900  33.320  10.530  1.00  0.00            
ATOM    165  C16 AG7     2      29.760  34.800  12.350  1.00  0.00            
ATOM    166  C17 AG7     2      30.960  35.150  13.000  1.00  0.00            
ATOM    167  C18 AG7     2      31.060  36.460  13.540  1.00  0.00            
ATOM    168  C19 AG7     2      30.050  37.410  13.410  1.00  0.00            
ATOM    169  C20 AG7     2      28.860  37.010  12.780  1.00  0.00            
ATOM    170  C21 AG7     2      28.700  35.710  12.260  1.00  0.00            
ATOM    171  C22 AG7     2      32.160  28.510  19.420  1.00  0.00            
ATOM    172  C23 AG7     2      33.290  28.430  20.250  1.00  0.00            
ATOM    173  C24 AG7     2      34.530  28.450  19.630  1.00  0.00            
ATOM    174  C25 AG7     2      34.690  28.570  18.220  1.00  0.00            
ATOM    175  C26 AG7     2      33.550  28.520  17.370  1.00  0.00            
ATOM    176  H1  AG7     2      30.180  28.290  17.780  1.00  0.00            
ATOM    177  H2  AG7     2      31.820  28.910  15.220  1.00  0.00            
ATOM    178  H3  AG7     2      28.920  28.300  15.850  1.00  0.00            
ATOM    179  H4  AG7     2      29.730  27.590  14.490  1.00  0.00            
ATOM    180  H5  AG7     2      28.230  29.630  14.110  1.00  0.00            
ATOM    181  H6  AG7     2      29.750  28.700  12.330  1.00  0.00            
ATOM    182  H7  AG7     2      31.050  29.650  13.040  1.00  0.00            
ATOM    183  H8  AG7     2      28.550  30.800  11.730  1.00  0.00            
ATOM    184  H9  AG7     2      30.170  30.860  11.030  1.00  0.00            
ATOM    185  H10 AG7     2      30.960  32.280  12.970  1.00  0.00            
ATOM    186  H11 AG7     2      28.180  32.260  13.850  1.00  0.00            
ATOM    187  H12 AG7     2      29.470  33.160  14.510  1.00  0.00            
ATOM    188  H13 AG7     2      30.600  31.000  15.130  1.00  0.00            
ATOM    189  H14 AG7     2      28.980  31.090  15.790  1.00  0.00            
ATOM    190  H15 AG7     2      28.540  33.330  11.390  1.00  0.00            
ATOM    191  H16 AG7     2      28.820  33.090   8.990  1.00  0.00            
ATOM    192  H17 AG7     2      30.190  33.220   7.010  1.00  0.00            
ATOM    193  H18 AG7     2      32.690  33.290   7.190  1.00  0.00            
ATOM    194  H19 AG7     2      33.700  33.320   9.380  1.00  0.00            
ATOM    195  H20 AG7     2      32.390  33.270  11.500  1.00  0.00            
ATOM    196  H21 AG7     2      31.680  34.370  13.240  1.00  0.00            
ATOM    197  H22 AG7     2      31.930  36.810  14.100  1.00  0.00            
ATOM    198  H23 AG7     2      30.110  38.310  14.000  1.00  0.00            
ATOM    199  H24 AG7     2      28.010  37.680  12.670  1.00  0.00            
ATOM    200  H25 AG7     2      27.800  35.420  11.710  1.00  0.00            
ATOM    201  H26 AG7     2      31.200  28.450  19.920  1.00  0.00            
ATOM    202  H27 AG7     2      33.210  28.230  21.320  1.00  0.00            
ATOM    203  H28 AG7     2      35.360  28.400  20.320  1.00  0.00            
ATOM    204  H29 AG7     2      35.690  28.750  17.850  1.00  0.00            
ATOM    205  H30 AG7     2      33.710  28.440  16.300  1.00  0.00            
TER
ENDMDL
MODEL        1
ATOM      1  C1  BCD     1      36.140  23.490  12.390  1.00  0.00            
ATOM      2  O1  BCD     1      35.730  24.860  12.230  1.00  0.00            
ATOM      3  C2  BCD     1      34.970  22.610  11.910  1.00  0.00            
ATOM      4  O2  BCD     1      34.710  22.830  10.490  1.00  0.00            
ATOM      5  C3  BCD     1      33.740  22.820  12.810  1.00  0.00            
ATOM      6  O3  BCD     1      32.690  21.850  12.620  1.00  0.00            
ATOM      7  C4  BCD     1      34.220  22.670  14.240  1.00  0.00            
ATOM      8  C5  BCD     1      35.460  23.510  14.640  1.00  0.00            
ATOM      9  O4  BCD     1      36.460  23.140  13.670  1.00  0.00            
ATOM     10  C6  BCD     1      36.050  23.100  16.000  1.00  0.00            
ATOM     11  O5  BCD     1      37.320  23.800  16.230  1.00  0.00            
ATOM     12  H1  BCD     1      37.100  23.380  11.880  1.00  0.00            
ATOM     13  H2  BCD     1      35.230  21.550  11.940  1.00  0.00            
ATOM     14  H3  BCD     1      35.240  22.210   9.990  1.00  0.00            
ATOM     15  H4  BCD     1      33.360  23.830  12.640  1.00  0.00            
ATOM     16  H5  BCD     1      31.990  21.940  13.280  1.00  0.00            
ATOM     17  H6  BCD     1      34.570  21.650  14.400  1.00  0.00            
ATOM     18  H7  BCD     1      35.290  24.590  14.670  1.00  0.00            
ATOM     19  H8  BCD     1      35.490  23.350  16.920  1.00  0.00            
ATOM     20  H9  BCD     1      36.100  22.000  16.040  1.00  0.00            
ATOM     21  H10 BCD     1      37.400  24.480  15.550  1.00  0.00            
ATOM     22  C7  BCD     1      36.130  28.630  11.260  1.00  0.00            
ATOM     23  O6  BCD     1      35.640  28.820  12.560  1.00  0.00            
ATOM     24  C8  BCD     1      35.270  27.850  10.310  1.00  0.00            
ATOM     25  O7  BCD     1      34.060  28.550  10.040  1.00  0.00            
ATOM     26  C9  BCD     1      35.050  26.420  10.740  1.00  0.00            
ATOM     27  O8  BCD     1      34.470  25.500   9.760  1.00  0.00            
ATOM     28  C10 BCD     1      36.320  25.740  11.320  1.00  0.00            
ATOM     29  C11 BCD     1      37.200  26.640  12.120  1.00  0.00            
ATOM     30  O9  BCD     1      37.310  27.870  11.400  1.00  0.00            
ATOM     31  C12 BCD     1      38.580  26.090  12.260  1.00  0.00            
ATOM     32  O10 BCD     1      39.380  25.980  11.110  1.00  0.00            
ATOM     33  H11 BCD     1      36.470  29.470  10.660  1.00  0.00            
ATOM     34  H12 BCD     1      35.920  27.820   9.420  1.00  0.00            
ATOM     35  H13 BCD     1      33.720  28.050   9.300  1.00  0.00            
ATOM     36  H14 BCD     1      34.380  26.520  11.600  1.00  0.00            
ATOM     37  H15 BCD     1      34.640  24.620  10.110  1.00  0.00            
ATOM     38  H16 BCD     1      36.880  25.230  10.520  1.00  0.00            
ATOM     39  H17 BCD     1      36.760  26.790  13.120  1.00  0.00            
ATOM     40  H18 BCD     1      39.010  26.880  12.890  1.00  0.00            
ATOM     41  H19 BCD     1      38.570  25.150  12.830  1.00  0.00            
ATOM     42  H20 BCD     1      40.290  26.110  11.400  1.00  0.00            
ATOM     43  C13 BCD     1      34.790  32.060  15.120  1.00  0.00            
ATOM     44  O11 BCD     1      34.400  31.360  16.320  1.00  0.00            
ATOM     45  C14 BCD     1      33.830  31.880  13.950  1.00  0.00            
ATOM     46  O12 BCD     1      32.500  32.010  14.500  1.00  0.00            
ATOM     47  C15 BCD     1      33.980  30.410  13.490  1.00  0.00            
ATOM     48  O13 BCD     1      33.180  30.270  12.260  1.00  0.00            
ATOM     49  C16 BCD     1      35.500  30.130  13.120  1.00  0.00            
ATOM     50  C17 BCD     1      36.320  30.330  14.390  1.00  0.00            
ATOM     51  O14 BCD     1      36.140  31.690  14.760  1.00  0.00            
ATOM     52  C18 BCD     1      37.800  30.210  14.110  1.00  0.00            
ATOM     53  O15 BCD     1      38.560  30.620  15.280  1.00  0.00            
ATOM     54  H21 BCD     1      34.770  33.120  15.400  1.00  0.00            
ATOM     55  H22 BCD     1      34.020  32.630  13.170  1.00  0.00            
ATOM     56  H23 BCD     1      32.370  31.290  15.120  1.00  0.00            
ATOM     57  H24 BCD     1      33.630  29.750  14.300  1.00  0.00            
ATOM     58  H25 BCD     1      33.570  29.630  11.670  1.00  0.00            
ATOM     59  H26 BCD     1      35.840  30.860  12.370  1.00  0.00            
ATOM     60  H27 BCD     1      36.030  29.660  15.200  1.00  0.00            
ATOM     61  H28 BCD     1      38.130  29.190  13.870  1.00  0.00            
ATOM     62  H29 BCD     1      38.110  30.800  13.240  1.00  0.00            
ATOM     63  H30 BCD     1      38.040  30.550  16.090  1.00  0.00            
ATOM     64  C19 BCD     1      34.320  31.690  20.410  1.00  0.00            
ATOM     65  O16 BCD     1      33.210  30.850  20.230  1.00  0.00            
ATOM     66  C20 BCD     1      34.180  33.040  19.700  1.00  0.00            
ATOM     67  O17 BCD     1      33.150  33.850  20.240  1.00  0.00            
ATOM     68  C21 BCD     1      34.080  32.870  18.190  1.00  0.00            
ATOM     69  O18 BCD     1      34.250  34.130  17.630  1.00  0.00            
ATOM     70  C22 BCD     1      35.060  31.860  17.500  1.00  0.00            
ATOM     71  C23 BCD     1      35.360  30.660  18.400  1.00  0.00            
ATOM     72  O19 BCD     1      35.440  31.050  19.860  1.00  0.00            
ATOM     73  C24 BCD     1      36.690  29.980  18.070  1.00  0.00            
ATOM     74  O20 BCD     1      37.750  30.950  18.120  1.00  0.00            
ATOM     75  H31 BCD     1      34.480  31.860  21.480  1.00  0.00            
ATOM     76  H32 BCD     1      35.150  33.540  19.800  1.00  0.00            
ATOM     77  H33 BCD     1      32.370  33.290  20.260  1.00  0.00            
ATOM     78  H34 BCD     1      33.060  32.530  18.010  1.00  0.00            
ATOM     79  H35 BCD     1      33.710  34.760  18.120  1.00  0.00            
ATOM     80  H36 BCD     1      36.020  32.330  17.240  1.00  0.00            
ATOM     81  H37 BCD     1      34.610  29.900  18.160  1.00  0.00            
ATOM     82  H38 BCD     1      36.880  29.160  18.770  1.00  0.00            
ATOM     83  H39 BCD     1      36.580  29.550  17.070  1.00  0.00            
ATOM     84  H40 BCD     1      38.530  30.460  18.380  1.00  0.00            
ATOM     85  C25 BCD     1      30.030  28.940  22.060  1.00  0.00            
ATOM     86  O21 BCD     1      29.970  28.360  20.770  1.00  0.00            
ATOM     87  C26 BCD     1      29.910  30.450  21.940  1.00  0.00            
ATOM     88  O22 BCD     1      28.640  30.680  21.390  1.00  0.00            
ATOM     89  C27 BCD     1      30.960  31.080  21.000  1.00  0.00            
ATOM     90  O23 BCD     1      30.880  32.470  21.000  1.00  0.00            
ATOM     91  C28 BCD     1      32.380  30.640  21.350  1.00  0.00            
ATOM     92  C29 BCD     1      32.480  29.120  21.630  1.00  0.00            
ATOM     93  O24 BCD     1      31.360  28.660  22.460  1.00  0.00            
ATOM     94  C30 BCD     1      33.810  28.800  22.390  1.00  0.00            
ATOM     95  O25 BCD     1      33.860  29.650  23.500  1.00  0.00            
ATOM     96  H41 BCD     1      29.260  28.440  22.650  1.00  0.00            
ATOM     97  H42 BCD     1      29.940  30.920  22.930  1.00  0.00            
ATOM     98  H43 BCD     1      27.970  30.070  21.700  1.00  0.00            
ATOM     99  H44 BCD     1      30.740  30.560  20.050  1.00  0.00            
ATOM    100  H45 BCD     1      29.950  32.680  21.060  1.00  0.00            
ATOM    101  H46 BCD     1      32.670  31.320  22.170  1.00  0.00            
ATOM    102  H47 BCD     1      32.590  28.510  20.720  1.00  0.00            
ATOM    103  H48 BCD     1      33.740  27.780  22.800  1.00  0.00            
ATOM    104  H49 BCD     1      34.680  28.900  21.730  1.00  0.00            
ATOM    105  H50 BCD     1      33.450  29.140  24.210  1.00  0.00            
ATOM    106  C31 BCD     1      29.470  24.490  19.110  1.00  0.00            
ATOM    107  O26 BCD     1      30.750  24.590  18.420  1.00  0.00            
ATOM    108  C32 BCD     1      28.630  25.660  18.550  1.00  0.00            
ATOM    109  O27 BCD     1      28.700  25.810  17.030  1.00  0.00            
ATOM    110  C33 BCD     1      28.980  27.040  19.070  1.00  0.00            
ATOM    111  C34 BCD     1      29.320  27.060  20.540  1.00  0.00            
ATOM    112  C35 BCD     1      30.220  25.870  20.990  1.00  0.00            
ATOM    113  O28 BCD     1      29.550  24.680  20.540  1.00  0.00            
ATOM    114  C36 BCD     1      30.350  25.710  22.480  1.00  0.00            
ATOM    115  O29 BCD     1      29.030  25.650  23.090  1.00  0.00            
ATOM    116  O30 BCD     1      27.990  28.090  18.860  1.00  0.00            
ATOM    117  H51 BCD     1      28.940  23.600  18.760  1.00  0.00            
ATOM    118  H52 BCD     1      27.630  25.330  18.850  1.00  0.00            
ATOM    119  H53 BCD     1      28.230  26.640  16.890  1.00  0.00            
ATOM    120  H54 BCD     1      29.910  27.330  18.570  1.00  0.00            
ATOM    121  H55 BCD     1      28.460  28.930  18.800  1.00  0.00            
ATOM    122  H56 BCD     1      28.390  27.080  21.130  1.00  0.00            
ATOM    123  H57 BCD     1      31.230  25.900  20.550  1.00  0.00            
ATOM    124  H58 BCD     1      31.030  24.850  22.530  1.00  0.00            
ATOM    125  H59 BCD     1      30.950  26.550  22.840  1.00  0.00            
ATOM    126  H60 BCD     1      28.900  24.700  23.120  1.00  0.00            
ATOM    127  C37 BCD     1      32.510  21.930  15.820  1.00  0.00            
ATOM    128  O31 BCD     1      33.100  23.010  15.090  1.00  0.00            
ATOM    129  C38 BCD     1      31.090  22.110  15.670  1.00  0.00            
ATOM    130  O32 BCD     1      30.590  21.960  14.370  1.00  0.00            
ATOM    131  C39 BCD     1      30.500  23.370  16.380  1.00  0.00            
ATOM    132  O33 BCD     1      29.100  23.260  16.360  1.00  0.00            
ATOM    133  C40 BCD     1      31.110  23.390  17.810  1.00  0.00            
ATOM    134  C41 BCD     1      32.560  23.110  17.880  1.00  0.00            
ATOM    135  O34 BCD     1      32.880  21.960  17.130  1.00  0.00            
ATOM    136  C42 BCD     1      33.140  22.910  19.280  1.00  0.00            
ATOM    137  O35 BCD     1      34.530  22.690  19.180  1.00  0.00            
ATOM    138  H61 BCD     1      32.830  21.020  15.300  1.00  0.00            
ATOM    139  H62 BCD     1      30.640  21.300  16.250  1.00  0.00            
ATOM    140  H63 BCD     1      29.640  22.090  14.450  1.00  0.00            
ATOM    141  H64 BCD     1      30.820  24.280  15.850  1.00  0.00            
ATOM    142  H65 BCD     1      28.720  24.110  16.600  1.00  0.00            
ATOM    143  H66 BCD     1      30.640  22.580  18.390  1.00  0.00            
ATOM    144  H67 BCD     1      33.010  24.010  17.440  1.00  0.00            
ATOM    145  H68 BCD     1      32.940  23.740  19.980  1.00  0.00            
ATOM    146  H69 BCD     1      32.530  22.160  19.790  1.00  0.00            
ATOM    147  H70 BCD     1      34.670  21.890  18.670  1.00  0.00            
ATOM    148  C1  AG7     2      33.020  26.750  16.460  1.00  0.00            
ATOM    149  C2  AG7     2      31.680  27.070  15.790  1.00  0.00            
ATOM    150  C3  AG7     2      31.410  26.720  14.530  1.00  0.00            
ATOM    151  C4  AG7     2      30.010  27.000  14.010  1.00  0.00            
ATOM    152  N1  AG7     2      29.690  28.240  13.160  1.00  0.00            
ATOM    153  C5  AG7     2      30.650  28.160  11.960  1.00  0.00            
ATOM    154  C6  AG7     2      30.350  29.360  11.010  1.00  0.00            
ATOM    155  N2  AG7     2      30.430  30.750  11.680  1.00  0.00            
ATOM    156  C7  AG7     2      29.590  30.740  13.000  1.00  0.00            
ATOM    157  C8  AG7     2      29.910  29.590  13.930  1.00  0.00            
ATOM    158  C9  AG7     2      29.870  31.770  10.740  1.00  0.00            
ATOM    159  C10 AG7     2      30.490  31.840   9.350  1.00  0.00            
ATOM    160  C11 AG7     2      29.700  31.700   8.170  1.00  0.00            
ATOM    161  C12 AG7     2      30.220  32.000   6.940  1.00  0.00            
ATOM    162  C13 AG7     2      31.550  32.300   6.790  1.00  0.00            
ATOM    163  C14 AG7     2      32.300  32.470   7.930  1.00  0.00            
ATOM    164  C15 AG7     2      31.830  32.260   9.220  1.00  0.00            
ATOM    165  C16 AG7     2      29.810  33.120  11.360  1.00  0.00            
ATOM    166  C17 AG7     2      30.860  33.640  12.150  1.00  0.00            
ATOM    167  C18 AG7     2      30.840  34.930  12.640  1.00  0.00            
ATOM    168  C19 AG7     2      29.710  35.680  12.320  1.00  0.00            
ATOM    169  C20 AG7     2      28.590  35.180  11.700  1.00  0.00            
ATOM    170  C21 AG7     2      28.650  33.900  11.260  1.00  0.00            
ATOM    171  C22 AG7     2      33.060  26.600  17.840  1.00  0.00            
ATOM    172  C23 AG7     2      34.340  26.550  18.410  1.00  0.00            
ATOM    173  C24 AG7     2      35.530  26.600  17.630  1.00  0.00            
ATOM    174  C25 AG7     2      35.470  26.790  16.240  1.00  0.00            
ATOM    175  C26 AG7     2      34.170  26.860  15.630  1.00  0.00            
ATOM    176  H1  AG7     2      30.930  27.480  16.460  1.00  0.00            
ATOM    177  H2  AG7     2      32.090  26.290  13.780  1.00  0.00            
ATOM    178  H3  AG7     2      29.320  27.090  14.850  1.00  0.00            
ATOM    179  H4  AG7     2      29.600  26.150  13.470  1.00  0.00            
ATOM    180  H5  AG7     2      28.710  28.080  12.880  1.00  0.00            
ATOM    181  H6  AG7     2      30.410  27.180  11.560  1.00  0.00            
ATOM    182  H7  AG7     2      31.630  28.320  12.420  1.00  0.00            
ATOM    183  H8  AG7     2      29.350  29.200  10.620  1.00  0.00            
ATOM    184  H9  AG7     2      31.130  29.370  10.250  1.00  0.00            
ATOM    185  H10 AG7     2      31.430  30.930  11.910  1.00  0.00            
ATOM    186  H11 AG7     2      28.510  30.750  12.840  1.00  0.00            
ATOM    187  H12 AG7     2      29.830  31.680  13.510  1.00  0.00            
ATOM    188  H13 AG7     2      30.920  29.630  14.330  1.00  0.00            
ATOM    189  H14 AG7     2      29.180  29.560  14.740  1.00  0.00            
ATOM    190  H15 AG7     2      28.830  31.470  10.600  1.00  0.00            
ATOM    191  H16 AG7     2      28.630  31.470   8.220  1.00  0.00            
ATOM    192  H17 AG7     2      29.580  31.910   6.070  1.00  0.00            
ATOM    193  H18 AG7     2      32.090  32.470   5.860  1.00  0.00            
ATOM    194  H19 AG7     2      33.290  32.910   7.820  1.00  0.00            
ATOM    195  H20 AG7     2      32.470  32.460  10.070  1.00  0.00            
ATOM    196  H21 AG7     2      31.770  33.060  12.270  1.00  0.00            
ATOM    197  H22 AG7     2      31.620  35.280  13.300  1.00  0.00            
ATOM    198  H23 AG7     2      29.750  36.720  12.630  1.00  0.00            
ATOM    199  H24 AG7     2      27.720  35.810  11.560  1.00  0.00            
ATOM    200  H25 AG7     2      27.810  33.560  10.660  1.00  0.00            
ATOM    201  H26 AG7     2      32.200  26.600  18.510  1.00  0.00            
ATOM    202  H27 AG7     2      34.400  26.450  19.490  1.00  0.00            
ATOM    203  H28 AG7     2      36.510  26.430  18.070  1.00  0.00            
ATOM    204  H29 AG7     2      36.370  26.760  15.630  1.00  0.00            
ATOM    205  H30 AG7     2      34.140  26.910  14.550  1.00  0.00            
TER
ENDMDL
MODEL        1
ATOM      1  C1  BCD     1      27.930  25.440  22.540  1.00  0.00            
ATOM      2  O1  BCD     1      27.360  26.730  22.970  1.00  0.00            
ATOM      3  C2  BCD     1      28.030  25.350  21.040  1.00  0.00            
ATOM      4  O2  BCD     1      28.850  26.340  20.440  1.00  0.00            
ATOM      5  C3  BCD     1      26.660  25.200  20.400  1.00  0.00            
ATOM      6  O3  BCD     1      26.720  25.000  19.000  1.00  0.00            
ATOM      7  C4  BCD     1      25.840  24.060  21.030  1.00  0.00            
ATOM      8  C5  BCD     1      25.840  24.280  22.600  1.00  0.00            
ATOM      9  O4  BCD     1      27.190  24.400  23.140  1.00  0.00            
ATOM     10  C6  BCD     1      25.210  23.120  23.380  1.00  0.00            
ATOM     11  O5  BCD     1      26.050  21.940  23.350  1.00  0.00            
ATOM     12  H1  BCD     1      28.960  25.360  22.890  1.00  0.00            
ATOM     13  H2  BCD     1      28.540  24.400  20.830  1.00  0.00            
ATOM     14  H3  BCD     1      29.420  25.910  19.790  1.00  0.00            
ATOM     15  H4  BCD     1      26.120  26.130  20.600  1.00  0.00            
ATOM     16  H5  BCD     1      26.100  25.680  18.720  1.00  0.00            
ATOM     17  H6  BCD     1      26.190  23.040  20.800  1.00  0.00            
ATOM     18  H7  BCD     1      25.260  25.190  22.810  1.00  0.00            
ATOM     19  H8  BCD     1      25.070  23.350  24.440  1.00  0.00            
ATOM     20  H9  BCD     1      24.170  22.900  23.120  1.00  0.00            
ATOM     21  H10 BCD     1      25.530  21.250  23.770  1.00  0.00            
ATOM     22  C7  BCD     1      27.670  30.270  24.910  1.00  0.00            
ATOM     23  O6  BCD     1      26.290  30.140  25.030  1.00  0.00            
ATOM     24  C8  BCD     1      28.090  30.310  23.430  1.00  0.00            
ATOM     25  O7  BCD     1      27.330  31.370  22.860  1.00  0.00            
ATOM     26  C9  BCD     1      27.730  28.980  22.720  1.00  0.00            
ATOM     27  O8  BCD     1      28.310  28.920  21.370  1.00  0.00            
ATOM     28  C10 BCD     1      28.240  27.730  23.530  1.00  0.00            
ATOM     29  C11 BCD     1      28.060  27.850  25.010  1.00  0.00            
ATOM     30  O9  BCD     1      28.390  29.110  25.480  1.00  0.00            
ATOM     31  C12 BCD     1      28.710  26.700  25.840  1.00  0.00            
ATOM     32  O10 BCD     1      30.100  26.790  26.040  1.00  0.00            
ATOM     33  H11 BCD     1      28.030  31.180  25.390  1.00  0.00            
ATOM     34  H12 BCD     1      29.170  30.450  23.360  1.00  0.00            
ATOM     35  H13 BCD     1      27.470  31.320  21.910  1.00  0.00            
ATOM     36  H14 BCD     1      26.640  28.810  22.700  1.00  0.00            
ATOM     37  H15 BCD     1      28.260  27.980  21.140  1.00  0.00            
ATOM     38  H16 BCD     1      29.310  27.620  23.300  1.00  0.00            
ATOM     39  H17 BCD     1      27.010  27.670  25.250  1.00  0.00            
ATOM     40  H18 BCD     1      28.200  26.740  26.810  1.00  0.00            
ATOM     41  H19 BCD     1      28.370  25.720  25.470  1.00  0.00            
ATOM     42  H20 BCD     1      30.390  25.870  26.010  1.00  0.00            
ATOM     43  C13 BCD     1      23.470  32.170  27.300  1.00  0.00            
ATOM     44  O11 BCD     1      22.580  31.890  26.210  1.00  0.00            
ATOM     45  C14 BCD     1      24.770  32.910  26.920  1.00  0.00            
ATOM     46  O12 BCD     1      24.490  34.240  26.420  1.00  0.00            
ATOM     47  C15 BCD     1      25.340  32.150  25.760  1.00  0.00            
ATOM     48  O13 BCD     1      26.430  32.830  25.060  1.00  0.00            
ATOM     49  C16 BCD     1      25.840  30.820  26.200  1.00  0.00            
ATOM     50  C17 BCD     1      24.630  30.030  26.760  1.00  0.00            
ATOM     51  O14 BCD     1      23.860  30.840  27.690  1.00  0.00            
ATOM     52  C18 BCD     1      24.950  28.640  27.360  1.00  0.00            
ATOM     53  O15 BCD     1      25.840  28.720  28.490  1.00  0.00            
ATOM     54  H21 BCD     1      22.900  32.610  28.120  1.00  0.00            
ATOM     55  H22 BCD     1      25.420  32.930  27.800  1.00  0.00            
ATOM     56  H23 BCD     1      25.130  34.850  26.790  1.00  0.00            
ATOM     57  H24 BCD     1      24.640  32.040  24.930  1.00  0.00            
ATOM     58  H25 BCD     1      26.730  32.260  24.350  1.00  0.00            
ATOM     59  H26 BCD     1      26.630  30.800  26.970  1.00  0.00            
ATOM     60  H27 BCD     1      23.920  29.810  25.960  1.00  0.00            
ATOM     61  H28 BCD     1      24.070  28.070  27.690  1.00  0.00            
ATOM     62  H29 BCD     1      25.410  28.000  26.610  1.00  0.00            
ATOM     63  H30 BCD     1      25.560  28.090  29.150  1.00  0.00            
ATOM     64  C19 BCD     1      18.590  32.240  25.290  1.00  0.00            
ATOM     65  O16 BCD     1      18.500  30.920  24.850  1.00  0.00            
ATOM     66  C20 BCD     1      19.570  33.100  24.470  1.00  0.00            
ATOM     67  O17 BCD     1      19.190  33.250  23.170  1.00  0.00            
ATOM     68  C21 BCD     1      21.010  32.750  24.600  1.00  0.00            
ATOM     69  O18 BCD     1      21.860  33.650  23.960  1.00  0.00            
ATOM     70  C22 BCD     1      21.320  32.540  26.110  1.00  0.00            
ATOM     71  C23 BCD     1      20.260  31.640  26.820  1.00  0.00            
ATOM     72  O19 BCD     1      19.010  32.280  26.670  1.00  0.00            
ATOM     73  C24 BCD     1      20.450  31.550  28.330  1.00  0.00            
ATOM     74  O20 BCD     1      20.520  32.890  28.900  1.00  0.00            
ATOM     75  H31 BCD     1      17.600  32.710  25.220  1.00  0.00            
ATOM     76  H32 BCD     1      19.540  34.080  24.960  1.00  0.00            
ATOM     77  H33 BCD     1      19.370  34.150  22.900  1.00  0.00            
ATOM     78  H34 BCD     1      21.140  31.800  24.060  1.00  0.00            
ATOM     79  H35 BCD     1      21.790  34.470  24.460  1.00  0.00            
ATOM     80  H36 BCD     1      21.370  33.530  26.570  1.00  0.00            
ATOM     81  H37 BCD     1      20.290  30.620  26.390  1.00  0.00            
ATOM     82  H38 BCD     1      19.480  31.130  28.610  1.00  0.00            
ATOM     83  H39 BCD     1      21.380  31.010  28.550  1.00  0.00            
ATOM     84  H40 BCD     1      19.690  33.310  28.690  1.00  0.00            
ATOM     85  C25 BCD     1      16.290  28.490  22.390  1.00  0.00            
ATOM     86  O21 BCD     1      17.560  28.210  21.890  1.00  0.00            
ATOM     87  C26 BCD     1      15.990  30.000  22.130  1.00  0.00            
ATOM     88  O22 BCD     1      15.900  30.210  20.730  1.00  0.00            
ATOM     89  C27 BCD     1      17.060  30.850  22.890  1.00  0.00            
ATOM     90  O23 BCD     1      16.710  32.270  22.760  1.00  0.00            
ATOM     91  C28 BCD     1      17.230  30.480  24.360  1.00  0.00            
ATOM     92  C29 BCD     1      17.390  28.930  24.520  1.00  0.00            
ATOM     93  O24 BCD     1      16.310  28.270  23.830  1.00  0.00            
ATOM     94  C30 BCD     1      17.300  28.600  25.990  1.00  0.00            
ATOM     95  O25 BCD     1      16.070  28.980  26.620  1.00  0.00            
ATOM     96  H41 BCD     1      15.470  27.870  22.020  1.00  0.00            
ATOM     97  H42 BCD     1      15.020  30.100  22.640  1.00  0.00            
ATOM     98  H43 BCD     1      15.250  30.910  20.640  1.00  0.00            
ATOM     99  H44 BCD     1      18.030  30.670  22.410  1.00  0.00            
ATOM    100  H45 BCD     1      17.530  32.780  22.760  1.00  0.00            
ATOM    101  H46 BCD     1      16.430  30.870  25.010  1.00  0.00            
ATOM    102  H47 BCD     1      18.340  28.590  24.070  1.00  0.00            
ATOM    103  H48 BCD     1      17.450  27.530  26.180  1.00  0.00            
ATOM    104  H49 BCD     1      18.120  29.170  26.440  1.00  0.00            
ATOM    105  H50 BCD     1      15.370  28.700  26.020  1.00  0.00            
ATOM    106  C31 BCD     1      19.480  26.180  18.920  1.00  0.00            
ATOM    107  O26 BCD     1      20.600  26.040  19.770  1.00  0.00            
ATOM    108  C32 BCD     1      19.320  27.680  18.600  1.00  0.00            
ATOM    109  O27 BCD     1      20.420  28.250  18.000  1.00  0.00            
ATOM    110  C33 BCD     1      18.820  28.470  19.820  1.00  0.00            
ATOM    111  C34 BCD     1      17.630  27.710  20.530  1.00  0.00            
ATOM    112  C35 BCD     1      17.880  26.200  20.680  1.00  0.00            
ATOM    113  O28 BCD     1      18.290  25.720  19.460  1.00  0.00            
ATOM    114  C36 BCD     1      16.530  25.490  21.050  1.00  0.00            
ATOM    115  O29 BCD     1      15.570  25.760  20.050  1.00  0.00            
ATOM    116  O30 BCD     1      18.340  29.790  19.510  1.00  0.00            
ATOM    117  H51 BCD     1      19.630  25.600  18.000  1.00  0.00            
ATOM    118  H52 BCD     1      18.440  27.800  17.950  1.00  0.00            
ATOM    119  H53 BCD     1      20.030  29.090  17.720  1.00  0.00            
ATOM    120  H54 BCD     1      19.650  28.370  20.530  1.00  0.00            
ATOM    121  H55 BCD     1      17.460  29.870  19.880  1.00  0.00            
ATOM    122  H56 BCD     1      16.700  27.900  19.990  1.00  0.00            
ATOM    123  H57 BCD     1      18.680  25.920  21.390  1.00  0.00            
ATOM    124  H58 BCD     1      16.760  24.420  21.020  1.00  0.00            
ATOM    125  H59 BCD     1      16.270  25.790  22.070  1.00  0.00            
ATOM    126  H60 BCD     1      14.740  26.110  20.390  1.00  0.00            
ATOM    127  C37 BCD     1      23.540  23.280  20.600  1.00  0.00            
ATOM    128  O31 BCD     1      24.550  24.270  20.500  1.00  0.00            
ATOM    129  C38 BCD     1      22.860  23.080  19.310  1.00  0.00            
ATOM    130  O32 BCD     1      23.930  22.870  18.370  1.00  0.00            
ATOM    131  C39 BCD     1      21.910  24.230  18.940  1.00  0.00            
ATOM    132  O33 BCD     1      21.160  23.850  17.740  1.00  0.00            
ATOM    133  C40 BCD     1      21.050  24.710  20.060  1.00  0.00            
ATOM    134  C41 BCD     1      21.770  24.740  21.350  1.00  0.00            
ATOM    135  O34 BCD     1      22.570  23.560  21.590  1.00  0.00            
ATOM    136  C42 BCD     1      20.870  25.070  22.550  1.00  0.00            
ATOM    137  O35 BCD     1      19.830  24.040  22.600  1.00  0.00            
ATOM    138  H61 BCD     1      23.860  22.340  21.050  1.00  0.00            
ATOM    139  H62 BCD     1      22.330  22.120  19.410  1.00  0.00            
ATOM    140  H63 BCD     1      24.270  23.710  18.060  1.00  0.00            
ATOM    141  H64 BCD     1      22.550  25.100  18.730  1.00  0.00            
ATOM    142  H65 BCD     1      21.860  23.630  17.120  1.00  0.00            
ATOM    143  H66 BCD     1      20.180  24.060  20.180  1.00  0.00            
ATOM    144  H67 BCD     1      22.570  25.490  21.320  1.00  0.00            
ATOM    145  H68 BCD     1      21.400  25.070  23.520  1.00  0.00            
ATOM    146  H69 BCD     1      20.430  26.060  22.400  1.00  0.00            
ATOM    147  H70 BCD     1      19.140  24.430  23.150  1.00  0.00            
ATOM    148  C1  AG7     2      22.340  28.390  24.070  1.00  0.00            
ATOM    149  C2  AG7     2      22.650  29.210  22.870  1.00  0.00            
ATOM    150  C3  AG7     2      21.860  30.100  22.260  1.00  0.00            
ATOM    151  C4  AG7     2      22.260  30.960  21.080  1.00  0.00            
ATOM    152  N1  AG7     2      22.730  32.350  21.540  1.00  0.00            
ATOM    153  C5  AG7     2      22.880  33.170  20.240  1.00  0.00            
ATOM    154  C6  AG7     2      23.570  34.520  20.370  1.00  0.00            
ATOM    155  N2  AG7     2      24.980  34.330  20.990  1.00  0.00            
ATOM    156  C7  AG7     2      24.680  33.700  22.370  1.00  0.00            
ATOM    157  C8  AG7     2      24.100  32.320  22.190  1.00  0.00            
ATOM    158  C9  AG7     2      25.670  35.710  21.090  1.00  0.00            
ATOM    159  C10 AG7     2      25.670  36.460  19.720  1.00  0.00            
ATOM    160  C11 AG7     2      24.840  37.560  19.510  1.00  0.00            
ATOM    161  C12 AG7     2      24.750  38.150  18.210  1.00  0.00            
ATOM    162  C13 AG7     2      25.580  37.730  17.150  1.00  0.00            
ATOM    163  C14 AG7     2      26.390  36.570  17.350  1.00  0.00            
ATOM    164  C15 AG7     2      26.430  35.950  18.680  1.00  0.00            
ATOM    165  C16 AG7     2      27.040  35.540  21.690  1.00  0.00            
ATOM    166  C17 AG7     2      27.930  34.540  21.340  1.00  0.00            
ATOM    167  C18 AG7     2      29.170  34.400  22.010  1.00  0.00            
ATOM    168  C19 AG7     2      29.520  35.440  22.890  1.00  0.00            
ATOM    169  C20 AG7     2      28.680  36.450  23.200  1.00  0.00            
ATOM    170  C21 AG7     2      27.400  36.510  22.600  1.00  0.00            
ATOM    171  C22 AG7     2      23.190  27.290  24.440  1.00  0.00            
ATOM    172  C23 AG7     2      22.940  26.550  25.570  1.00  0.00            
ATOM    173  C24 AG7     2      21.820  26.820  26.400  1.00  0.00            
ATOM    174  C25 AG7     2      21.000  27.850  26.070  1.00  0.00            
ATOM    175  C26 AG7     2      21.190  28.610  24.870  1.00  0.00            
ATOM    176  H1  AG7     2      23.690  29.040  22.590  1.00  0.00            
ATOM    177  H2  AG7     2      20.870  30.350  22.630  1.00  0.00            
ATOM    178  H3  AG7     2      21.410  31.130  20.410  1.00  0.00            
ATOM    179  H4  AG7     2      23.100  30.420  20.640  1.00  0.00            
ATOM    180  H5  AG7     2      22.050  32.780  22.180  1.00  0.00            
ATOM    181  H6  AG7     2      21.880  33.370  19.850  1.00  0.00            
ATOM    182  H7  AG7     2      23.350  32.510  19.500  1.00  0.00            
ATOM    183  H8  AG7     2      23.060  35.300  20.940  1.00  0.00            
ATOM    184  H9  AG7     2      23.770  34.960  19.400  1.00  0.00            
ATOM    185  H10 AG7     2      25.560  33.650  20.480  1.00  0.00            
ATOM    186  H11 AG7     2      24.060  34.290  23.040  1.00  0.00            
ATOM    187  H12 AG7     2      25.610  33.660  22.960  1.00  0.00            
ATOM    188  H13 AG7     2      24.700  31.630  21.590  1.00  0.00            
ATOM    189  H14 AG7     2      23.960  31.840  23.150  1.00  0.00            
ATOM    190  H15 AG7     2      25.060  36.320  21.760  1.00  0.00            
ATOM    191  H16 AG7     2      24.230  37.960  20.310  1.00  0.00            
ATOM    192  H17 AG7     2      24.190  39.060  18.050  1.00  0.00            
ATOM    193  H18 AG7     2      25.500  38.270  16.210  1.00  0.00            
ATOM    194  H19 AG7     2      26.960  36.220  16.500  1.00  0.00            
ATOM    195  H20 AG7     2      27.190  35.190  18.790  1.00  0.00            
ATOM    196  H21 AG7     2      27.600  33.700  20.740  1.00  0.00            
ATOM    197  H22 AG7     2      29.800  33.540  21.840  1.00  0.00            
ATOM    198  H23 AG7     2      30.530  35.450  23.280  1.00  0.00            
ATOM    199  H24 AG7     2      28.950  37.280  23.850  1.00  0.00            
ATOM    200  H25 AG7     2      26.720  37.290  22.930  1.00  0.00            
ATOM    201  H26 AG7     2      24.040  26.950  23.850  1.00  0.00            
ATOM    202  H27 AG7     2      23.600  25.730  25.840  1.00  0.00            
ATOM    203  H28 AG7     2      21.680  26.250  27.320  1.00  0.00            
ATOM    204  H29 AG7     2      20.180  28.080  26.740  1.00  0.00            
ATOM    205  H30 AG7     2      20.490  29.390  24.630  1.00  0.00            
TER
ENDMDL
MODEL        1
ATOM      1  C1  BCD     1      22.850  31.670  20.410  1.00  0.00            
ATOM      2  O1  BCD     1      22.890  30.540  19.590  1.00  0.00            
ATOM      3  C2  BCD     1      21.650  31.600  21.370  1.00  0.00            
ATOM      4  O2  BCD     1      21.790  30.420  22.180  1.00  0.00            
ATOM      5  C3  BCD     1      20.300  31.620  20.620  1.00  0.00            
ATOM      6  O3  BCD     1      19.230  31.570  21.560  1.00  0.00            
ATOM      7  C4  BCD     1      20.240  32.840  19.710  1.00  0.00            
ATOM      8  C5  BCD     1      21.480  32.940  18.720  1.00  0.00            
ATOM      9  O4  BCD     1      22.700  32.790  19.490  1.00  0.00            
ATOM     10  C6  BCD     1      21.470  34.190  17.940  1.00  0.00            
ATOM     11  O5  BCD     1      21.630  35.350  18.770  1.00  0.00            
ATOM     12  H1  BCD     1      23.760  31.860  21.000  1.00  0.00            
ATOM     13  H2  BCD     1      21.750  32.470  22.030  1.00  0.00            
ATOM     14  H3  BCD     1      22.720  30.200  22.210  1.00  0.00            
ATOM     15  H4  BCD     1      20.210  30.660  20.090  1.00  0.00            
ATOM     16  H5  BCD     1      18.460  32.070  21.270  1.00  0.00            
ATOM     17  H6  BCD     1      20.180  33.790  20.270  1.00  0.00            
ATOM     18  H7  BCD     1      21.450  32.080  18.030  1.00  0.00            
ATOM     19  H8  BCD     1      22.290  34.220  17.210  1.00  0.00            
ATOM     20  H9  BCD     1      20.560  34.300  17.340  1.00  0.00            
ATOM     21  H10 BCD     1      22.570  35.510  18.840  1.00  0.00            
ATOM     22  C7  BCD     1      25.060  27.310  18.880  1.00  0.00            
ATOM     23  O6  BCD     1      23.760  26.740  18.680  1.00  0.00            
ATOM     24  C8  BCD     1      25.270  27.780  20.310  1.00  0.00            
ATOM     25  O7  BCD     1      25.370  26.780  21.300  1.00  0.00            
ATOM     26  C9  BCD     1      24.190  28.770  20.510  1.00  0.00            
ATOM     27  O8  BCD     1      24.420  29.330  21.800  1.00  0.00            
ATOM     28  C10 BCD     1      24.060  29.860  19.420  1.00  0.00            
ATOM     29  C11 BCD     1      24.080  29.330  17.970  1.00  0.00            
ATOM     30  O9  BCD     1      25.150  28.370  17.910  1.00  0.00            
ATOM     31  C12 BCD     1      24.170  30.500  16.840  1.00  0.00            
ATOM     32  O10 BCD     1      23.940  30.180  15.480  1.00  0.00            
ATOM     33  H11 BCD     1      25.840  26.630  18.520  1.00  0.00            
ATOM     34  H12 BCD     1      26.290  28.190  20.350  1.00  0.00            
ATOM     35  H13 BCD     1      26.130  26.240  21.070  1.00  0.00            
ATOM     36  H14 BCD     1      23.250  28.200  20.610  1.00  0.00            
ATOM     37  H15 BCD     1      25.080  28.790  22.240  1.00  0.00            
ATOM     38  H16 BCD     1      24.850  30.610  19.520  1.00  0.00            
ATOM     39  H17 BCD     1      23.150  28.780  17.740  1.00  0.00            
ATOM     40  H18 BCD     1      23.530  31.360  17.070  1.00  0.00            
ATOM     41  H19 BCD     1      25.190  30.860  16.990  1.00  0.00            
ATOM     42  H20 BCD     1      24.020  30.950  14.910  1.00  0.00            
ATOM     43  C13 BCD     1      21.920  22.920  18.420  1.00  0.00            
ATOM     44  O11 BCD     1      20.790  23.590  17.840  1.00  0.00            
ATOM     45  C14 BCD     1      22.240  23.360  19.800  1.00  0.00            
ATOM     46  O12 BCD     1      21.150  22.970  20.640  1.00  0.00            
ATOM     47  C15 BCD     1      22.490  24.890  19.760  1.00  0.00            
ATOM     48  O13 BCD     1      22.650  25.410  21.080  1.00  0.00            
ATOM     49  C16 BCD     1      23.700  25.310  18.830  1.00  0.00            
ATOM     50  C17 BCD     1      23.490  24.600  17.510  1.00  0.00            
ATOM     51  O14 BCD     1      23.080  23.210  17.630  1.00  0.00            
ATOM     52  C18 BCD     1      24.760  24.530  16.600  1.00  0.00            
ATOM     53  O15 BCD     1      25.780  23.810  17.330  1.00  0.00            
ATOM     54  H21 BCD     1      21.710  21.840  18.410  1.00  0.00            
ATOM     55  H22 BCD     1      23.170  22.930  20.190  1.00  0.00            
ATOM     56  H23 BCD     1      21.490  23.080  21.530  1.00  0.00            
ATOM     57  H24 BCD     1      21.610  25.380  19.310  1.00  0.00            
ATOM     58  H25 BCD     1      23.530  25.820  21.090  1.00  0.00            
ATOM     59  H26 BCD     1      24.620  24.950  19.310  1.00  0.00            
ATOM     60  H27 BCD     1      22.690  25.070  16.930  1.00  0.00            
ATOM     61  H28 BCD     1      24.430  24.070  15.660  1.00  0.00            
ATOM     62  H29 BCD     1      25.170  25.520  16.410  1.00  0.00            
ATOM     63  H30 BCD     1      25.500  22.890  17.200  1.00  0.00            
ATOM     64  C19 BCD     1      17.200  22.620  16.110  1.00  0.00            
ATOM     65  O16 BCD     1      16.770  23.940  16.300  1.00  0.00            
ATOM     66  C20 BCD     1      17.460  21.970  17.490  1.00  0.00            
ATOM     67  O17 BCD     1      16.310  22.070  18.330  1.00  0.00            
ATOM     68  C21 BCD     1      18.640  22.700  18.180  1.00  0.00            
ATOM     69  O18 BCD     1      18.950  22.070  19.440  1.00  0.00            
ATOM     70  C22 BCD     1      19.820  22.700  17.220  1.00  0.00            
ATOM     71  C23 BCD     1      19.490  23.220  15.780  1.00  0.00            
ATOM     72  O19 BCD     1      18.330  22.570  15.280  1.00  0.00            
ATOM     73  C24 BCD     1      20.610  23.020  14.780  1.00  0.00            
ATOM     74  O20 BCD     1      21.030  21.690  14.840  1.00  0.00            
ATOM     75  H31 BCD     1      16.400  22.040  15.630  1.00  0.00            
ATOM     76  H32 BCD     1      17.640  20.890  17.440  1.00  0.00            
ATOM     77  H33 BCD     1      16.040  22.990  18.210  1.00  0.00            
ATOM     78  H34 BCD     1      18.240  23.720  18.250  1.00  0.00            
ATOM     79  H35 BCD     1      19.840  22.240  19.750  1.00  0.00            
ATOM     80  H36 BCD     1      20.160  21.660  17.220  1.00  0.00            
ATOM     81  H37 BCD     1      19.400  24.310  15.750  1.00  0.00            
ATOM     82  H38 BCD     1      20.310  23.250  13.750  1.00  0.00            
ATOM     83  H39 BCD     1      21.510  23.580  15.070  1.00  0.00            
ATOM     84  H40 BCD     1      21.380  21.420  13.980  1.00  0.00            
ATOM     85  C25 BCD     1      13.840  26.590  15.040  1.00  0.00            
ATOM     86  O21 BCD     1      14.280  27.560  15.970  1.00  0.00            
ATOM     87  C26 BCD     1      13.310  25.360  15.770  1.00  0.00            
ATOM     88  O22 BCD     1      12.300  25.690  16.750  1.00  0.00            
ATOM     89  C27 BCD     1      14.450  24.630  16.460  1.00  0.00            
ATOM     90  O23 BCD     1      13.920  23.430  17.050  1.00  0.00            
ATOM     91  C28 BCD     1      15.590  24.290  15.530  1.00  0.00            
ATOM     92  C29 BCD     1      16.020  25.550  14.740  1.00  0.00            
ATOM     93  O24 BCD     1      14.870  26.250  14.140  1.00  0.00            
ATOM     94  C30 BCD     1      17.020  25.280  13.580  1.00  0.00            
ATOM     95  O25 BCD     1      17.520  26.500  13.030  1.00  0.00            
ATOM     96  H41 BCD     1      13.050  26.960  14.380  1.00  0.00            
ATOM     97  H42 BCD     1      12.940  24.610  15.060  1.00  0.00            
ATOM     98  H43 BCD     1      11.880  24.890  17.090  1.00  0.00            
ATOM     99  H44 BCD     1      14.910  25.260  17.230  1.00  0.00            
ATOM    100  H45 BCD     1      13.670  23.670  17.950  1.00  0.00            
ATOM    101  H46 BCD     1      15.210  23.550  14.820  1.00  0.00            
ATOM    102  H47 BCD     1      16.390  26.260  15.500  1.00  0.00            
ATOM    103  H48 BCD     1      17.900  24.680  13.880  1.00  0.00            
ATOM    104  H49 BCD     1      16.400  24.680  12.910  1.00  0.00            
ATOM    105  H50 BCD     1      16.780  27.110  13.040  1.00  0.00            
ATOM    106  C31 BCD     1      13.920  31.370  17.220  1.00  0.00            
ATOM    107  O26 BCD     1      15.350  31.420  17.490  1.00  0.00            
ATOM    108  C32 BCD     1      13.290  30.300  18.110  1.00  0.00            
ATOM    109  O27 BCD     1      13.660  30.540  19.470  1.00  0.00            
ATOM    110  C33 BCD     1      13.590  28.880  17.680  1.00  0.00            
ATOM    111  C34 BCD     1      13.440  28.720  16.150  1.00  0.00            
ATOM    112  C35 BCD     1      14.210  29.830  15.480  1.00  0.00            
ATOM    113  O28 BCD     1      13.700  31.040  15.880  1.00  0.00            
ATOM    114  C36 BCD     1      14.020  29.770  13.930  1.00  0.00            
ATOM    115  O29 BCD     1      12.660  29.630  13.560  1.00  0.00            
ATOM    116  O30 BCD     1      12.850  27.880  18.400  1.00  0.00            
ATOM    117  H51 BCD     1      13.500  32.370  17.390  1.00  0.00            
ATOM    118  H52 BCD     1      12.210  30.510  18.050  1.00  0.00            
ATOM    119  H53 BCD     1      13.270  29.810  19.960  1.00  0.00            
ATOM    120  H54 BCD     1      14.660  28.700  17.870  1.00  0.00            
ATOM    121  H55 BCD     1      12.920  27.080  17.870  1.00  0.00            
ATOM    122  H56 BCD     1      12.420  28.470  15.830  1.00  0.00            
ATOM    123  H57 BCD     1      15.260  29.850  15.810  1.00  0.00            
ATOM    124  H58 BCD     1      14.420  30.680  13.450  1.00  0.00            
ATOM    125  H59 BCD     1      14.620  28.950  13.510  1.00  0.00            
ATOM    126  H60 BCD     1      12.130  30.190  14.140  1.00  0.00            
ATOM    127  C37 BCD     1      18.340  33.980  18.740  1.00  0.00            
ATOM    128  O31 BCD     1      19.130  32.790  18.860  1.00  0.00            
ATOM    129  C38 BCD     1      17.090  33.950  19.580  1.00  0.00            
ATOM    130  O32 BCD     1      17.380  33.800  20.960  1.00  0.00            
ATOM    131  C39 BCD     1      16.140  32.810  19.270  1.00  0.00            
ATOM    132  O33 BCD     1      14.840  32.840  19.880  1.00  0.00            
ATOM    133  C40 BCD     1      15.920  32.730  17.770  1.00  0.00            
ATOM    134  C41 BCD     1      17.220  32.800  16.960  1.00  0.00            
ATOM    135  O34 BCD     1      17.880  34.010  17.370  1.00  0.00            
ATOM    136  C42 BCD     1      16.940  32.950  15.460  1.00  0.00            
ATOM    137  O35 BCD     1      18.110  32.820  14.660  1.00  0.00            
ATOM    138  H61 BCD     1      19.020  34.820  18.940  1.00  0.00            
ATOM    139  H62 BCD     1      16.500  34.810  19.260  1.00  0.00            
ATOM    140  H63 BCD     1      16.580  33.830  21.480  1.00  0.00            
ATOM    141  H64 BCD     1      16.660  31.860  19.470  1.00  0.00            
ATOM    142  H65 BCD     1      14.380  32.040  19.620  1.00  0.00            
ATOM    143  H66 BCD     1      15.210  33.520  17.520  1.00  0.00            
ATOM    144  H67 BCD     1      17.830  31.910  17.150  1.00  0.00            
ATOM    145  H68 BCD     1      16.290  32.120  15.150  1.00  0.00            
ATOM    146  H69 BCD     1      16.340  33.850  15.270  1.00  0.00            
ATOM    147  H70 BCD     1      18.720  33.540  14.860  1.00  0.00            
ATOM    148  C1  AG7     2      18.990  28.640  17.650  1.00  0.00            
ATOM    149  C2  AG7     2      18.790  27.870  18.910  1.00  0.00            
ATOM    150  C3  AG7     2      19.680  27.550  19.910  1.00  0.00            
ATOM    151  C4  AG7     2      19.370  26.620  21.090  1.00  0.00            
ATOM    152  N1  AG7     2      19.430  27.320  22.500  1.00  0.00            
ATOM    153  C5  AG7     2      18.830  28.690  22.460  1.00  0.00            
ATOM    154  C6  AG7     2      18.860  29.330  23.910  1.00  0.00            
ATOM    155  N2  AG7     2      20.270  29.440  24.370  1.00  0.00            
ATOM    156  C7  AG7     2      20.890  28.120  24.340  1.00  0.00            
ATOM    157  C8  AG7     2      20.860  27.460  22.930  1.00  0.00            
ATOM    158  C9  AG7     2      20.270  29.980  25.800  1.00  0.00            
ATOM    159  C10 AG7     2      19.740  31.410  25.950  1.00  0.00            
ATOM    160  C11 AG7     2      18.890  31.680  27.060  1.00  0.00            
ATOM    161  C12 AG7     2      18.400  33.010  27.130  1.00  0.00            
ATOM    162  C13 AG7     2      18.730  34.020  26.230  1.00  0.00            
ATOM    163  C14 AG7     2      19.610  33.720  25.190  1.00  0.00            
ATOM    164  C15 AG7     2      20.100  32.420  25.090  1.00  0.00            
ATOM    165  C16 AG7     2      21.630  30.030  26.520  1.00  0.00            
ATOM    166  C17 AG7     2      22.780  30.270  25.720  1.00  0.00            
ATOM    167  C18 AG7     2      24.020  30.100  26.310  1.00  0.00            
ATOM    168  C19 AG7     2      24.090  29.600  27.640  1.00  0.00            
ATOM    169  C20 AG7     2      22.980  29.430  28.490  1.00  0.00            
ATOM    170  C21 AG7     2      21.750  29.660  27.860  1.00  0.00            
ATOM    171  C22 AG7     2      17.960  28.610  16.710  1.00  0.00            
ATOM    172  C23 AG7     2      18.150  29.140  15.410  1.00  0.00            
ATOM    173  C24 AG7     2      19.330  29.820  15.140  1.00  0.00            
ATOM    174  C25 AG7     2      20.320  30.060  16.120  1.00  0.00            
ATOM    175  C26 AG7     2      20.120  29.430  17.380  1.00  0.00            
ATOM    176  H1  AG7     2      17.740  27.630  19.090  1.00  0.00            
ATOM    177  H2  AG7     2      20.730  27.790  19.800  1.00  0.00            
ATOM    178  H3  AG7     2      20.120  25.830  21.020  1.00  0.00            
ATOM    179  H4  AG7     2      18.370  26.170  21.040  1.00  0.00            
ATOM    180  H5  AG7     2      19.000  26.680  23.180  1.00  0.00            
ATOM    181  H6  AG7     2      17.780  28.550  22.200  1.00  0.00            
ATOM    182  H7  AG7     2      19.370  29.250  21.700  1.00  0.00            
ATOM    183  H8  AG7     2      18.380  28.690  24.650  1.00  0.00            
ATOM    184  H9  AG7     2      18.360  30.300  23.830  1.00  0.00            
ATOM    185  H10 AG7     2      20.740  30.100  23.730  1.00  0.00            
ATOM    186  H11 AG7     2      20.240  27.610  25.050  1.00  0.00            
ATOM    187  H12 AG7     2      21.930  28.180  24.670  1.00  0.00            
ATOM    188  H13 AG7     2      21.440  28.070  22.230  1.00  0.00            
ATOM    189  H14 AG7     2      21.280  26.460  23.050  1.00  0.00            
ATOM    190  H15 AG7     2      19.690  29.290  26.420  1.00  0.00            
ATOM    191  H16 AG7     2      18.520  30.840  27.640  1.00  0.00            
ATOM    192  H17 AG7     2      17.740  33.180  27.970  1.00  0.00            
ATOM    193  H18 AG7     2      18.310  35.020  26.300  1.00  0.00            
ATOM    194  H19 AG7     2      19.860  34.410  24.390  1.00  0.00            
ATOM    195  H20 AG7     2      20.760  32.210  24.250  1.00  0.00            
ATOM    196  H21 AG7     2      22.780  30.650  24.700  1.00  0.00            
ATOM    197  H22 AG7     2      24.890  30.200  25.660  1.00  0.00            
ATOM    198  H23 AG7     2      25.110  29.450  27.960  1.00  0.00            
ATOM    199  H24 AG7     2      23.030  29.240  29.560  1.00  0.00            
ATOM    200  H25 AG7     2      20.840  29.400  28.390  1.00  0.00            
ATOM    201  H26 AG7     2      17.070  28.010  16.870  1.00  0.00            
ATOM    202  H27 AG7     2      17.420  28.990  14.620  1.00  0.00            
ATOM    203  H28 AG7     2      19.370  30.430  14.240  1.00  0.00            
ATOM    204  H29 AG7     2      21.210  30.660  15.940  1.00  0.00            
ATOM    205  H30 AG7     2      20.900  29.630  18.110  1.00  0.00            
TER
ENDMDL
MODEL        1
ATOM      1  C1  BCD     1      33.760  26.140  26.610  1.00  0.00            
ATOM      2  O1  BCD     1      32.490  26.440  26.010  1.00  0.00            
ATOM      3  C2  BCD     1      34.480  25.160  25.730  1.00  0.00            
ATOM      4  O2  BCD     1      34.530  25.740  24.380  1.00  0.00            
ATOM      5  C3  BCD     1      33.900  23.700  25.690  1.00  0.00            
ATOM      6  O3  BCD     1      34.690  22.780  24.870  1.00  0.00            
ATOM      7  C4  BCD     1      33.820  23.180  27.090  1.00  0.00            
ATOM      8  C5  BCD     1      33.030  24.170  27.980  1.00  0.00            
ATOM      9  O4  BCD     1      33.590  25.500  27.890  1.00  0.00            
ATOM     10  C6  BCD     1      32.920  23.890  29.440  1.00  0.00            
ATOM     11  O5  BCD     1      34.220  23.930  30.010  1.00  0.00            
ATOM     12  H1  BCD     1      34.250  27.100  26.820  1.00  0.00            
ATOM     13  H2  BCD     1      35.520  25.120  26.090  1.00  0.00            
ATOM     14  H3  BCD     1      34.900  26.630  24.420  1.00  0.00            
ATOM     15  H4  BCD     1      32.940  23.860  25.190  1.00  0.00            
ATOM     16  H5  BCD     1      34.240  21.930  24.870  1.00  0.00            
ATOM     17  H6  BCD     1      34.800  23.030  27.570  1.00  0.00            
ATOM     18  H7  BCD     1      32.010  24.100  27.590  1.00  0.00            
ATOM     19  H8  BCD     1      32.250  24.700  29.780  1.00  0.00            
ATOM     20  H9  BCD     1      32.480  22.900  29.600  1.00  0.00            
ATOM     21  H10 BCD     1      34.760  24.460  29.420  1.00  0.00            
ATOM     22  C7  BCD     1      29.220  28.680  26.710  1.00  0.00            
ATOM     23  O6  BCD     1      28.530  27.440  26.980  1.00  0.00            
ATOM     24  C8  BCD     1      29.840  28.640  25.360  1.00  0.00            
ATOM     25  O7  BCD     1      28.960  28.620  24.230  1.00  0.00            
ATOM     26  C9  BCD     1      30.910  27.640  25.090  1.00  0.00            
ATOM     27  O8  BCD     1      31.560  27.870  23.870  1.00  0.00            
ATOM     28  C10 BCD     1      31.900  27.680  26.220  1.00  0.00            
ATOM     29  C11 BCD     1      31.310  27.890  27.640  1.00  0.00            
ATOM     30  O9  BCD     1      30.260  28.850  27.660  1.00  0.00            
ATOM     31  C12 BCD     1      32.300  28.330  28.740  1.00  0.00            
ATOM     32  O10 BCD     1      32.870  29.580  28.470  1.00  0.00            
ATOM     33  H11 BCD     1      28.550  29.520  26.920  1.00  0.00            
ATOM     34  H12 BCD     1      30.320  29.620  25.240  1.00  0.00            
ATOM     35  H13 BCD     1      28.240  29.250  24.340  1.00  0.00            
ATOM     36  H14 BCD     1      30.430  26.650  25.060  1.00  0.00            
ATOM     37  H15 BCD     1      32.090  27.090  23.710  1.00  0.00            
ATOM     38  H16 BCD     1      32.670  28.450  26.070  1.00  0.00            
ATOM     39  H17 BCD     1      30.970  26.880  27.890  1.00  0.00            
ATOM     40  H18 BCD     1      31.680  28.300  29.640  1.00  0.00            
ATOM     41  H19 BCD     1      33.060  27.550  28.860  1.00  0.00            
ATOM     42  H20 BCD     1      32.890  30.180  29.220  1.00  0.00            
ATOM     43  C13 BCD     1      24.860  26.600  29.020  1.00  0.00            
ATOM     44  O11 BCD     1      25.230  25.360  29.590  1.00  0.00            
ATOM     45  C14 BCD     1      24.900  26.600  27.480  1.00  0.00            
ATOM     46  O12 BCD     1      23.980  25.630  26.900  1.00  0.00            
ATOM     47  C15 BCD     1      26.350  26.400  27.000  1.00  0.00            
ATOM     48  O13 BCD     1      26.490  26.230  25.570  1.00  0.00            
ATOM     49  C16 BCD     1      27.190  27.580  27.540  1.00  0.00            
ATOM     50  C17 BCD     1      27.090  27.690  29.070  1.00  0.00            
ATOM     51  O14 BCD     1      25.720  27.650  29.490  1.00  0.00            
ATOM     52  C18 BCD     1      27.850  28.880  29.640  1.00  0.00            
ATOM     53  O15 BCD     1      27.420  30.170  29.100  1.00  0.00            
ATOM     54  H21 BCD     1      23.810  26.790  29.290  1.00  0.00            
ATOM     55  H22 BCD     1      24.510  27.580  27.180  1.00  0.00            
ATOM     56  H23 BCD     1      23.110  25.860  27.260  1.00  0.00            
ATOM     57  H24 BCD     1      26.770  25.510  27.470  1.00  0.00            
ATOM     58  H25 BCD     1      25.980  25.480  25.260  1.00  0.00            
ATOM     59  H26 BCD     1      26.730  28.490  27.130  1.00  0.00            
ATOM     60  H27 BCD     1      27.670  26.810  29.370  1.00  0.00            
ATOM     61  H28 BCD     1      27.630  28.880  30.720  1.00  0.00            
ATOM     62  H29 BCD     1      28.910  28.690  29.470  1.00  0.00            
ATOM     63  H30 BCD     1      26.480  30.250  29.270  1.00  0.00            
ATOM     64  C19 BCD     1      23.880  22.890  32.650  1.00  0.00            
ATOM     65  O16 BCD     1      24.260  21.850  31.770  1.00  0.00            
ATOM     66  C20 BCD     1      22.810  23.770  31.930  1.00  0.00            
ATOM     67  O17 BCD     1      21.540  23.100  31.710  1.00  0.00            
ATOM     68  C21 BCD     1      23.290  24.350  30.620  1.00  0.00            
ATOM     69  O18 BCD     1      22.230  25.160  29.980  1.00  0.00            
ATOM     70  C22 BCD     1      24.610  25.100  30.850  1.00  0.00            
ATOM     71  C23 BCD     1      25.550  24.270  31.690  1.00  0.00            
ATOM     72  O19 BCD     1      24.980  23.740  32.890  1.00  0.00            
ATOM     73  C24 BCD     1      26.720  25.040  32.160  1.00  0.00            
ATOM     74  O20 BCD     1      26.230  26.240  32.690  1.00  0.00            
ATOM     75  H31 BCD     1      23.480  22.480  33.580  1.00  0.00            
ATOM     76  H32 BCD     1      22.790  24.600  32.650  1.00  0.00            
ATOM     77  H33 BCD     1      21.190  22.920  32.580  1.00  0.00            
ATOM     78  H34 BCD     1      23.560  23.520  29.960  1.00  0.00            
ATOM     79  H35 BCD     1      21.620  24.630  29.460  1.00  0.00            
ATOM     80  H36 BCD     1      24.310  26.040  31.350  1.00  0.00            
ATOM     81  H37 BCD     1      25.940  23.460  31.070  1.00  0.00            
ATOM     82  H38 BCD     1      27.260  24.440  32.900  1.00  0.00            
ATOM     83  H39 BCD     1      27.500  25.220  31.410  1.00  0.00            
ATOM     84  H40 BCD     1      25.890  26.060  33.570  1.00  0.00            
ATOM     85  C25 BCD     1      25.760  18.070  31.610  1.00  0.00            
ATOM     86  O21 BCD     1      26.600  18.510  30.590  1.00  0.00            
ATOM     87  C26 BCD     1      24.300  18.220  31.260  1.00  0.00            
ATOM     88  O22 BCD     1      24.050  17.410  30.100  1.00  0.00            
ATOM     89  C27 BCD     1      23.880  19.630  31.020  1.00  0.00            
ATOM     90  O23 BCD     1      22.500  19.730  30.970  1.00  0.00            
ATOM     91  C28 BCD     1      24.330  20.500  32.220  1.00  0.00            
ATOM     92  C29 BCD     1      25.800  20.220  32.700  1.00  0.00            
ATOM     93  O24 BCD     1      26.030  18.770  32.790  1.00  0.00            
ATOM     94  C30 BCD     1      26.080  20.890  34.080  1.00  0.00            
ATOM     95  O25 BCD     1      25.190  20.530  35.080  1.00  0.00            
ATOM     96  H41 BCD     1      26.010  17.050  31.900  1.00  0.00            
ATOM     97  H42 BCD     1      23.720  17.770  32.070  1.00  0.00            
ATOM     98  H43 BCD     1      23.190  17.720  29.780  1.00  0.00            
ATOM     99  H44 BCD     1      24.410  20.010  30.140  1.00  0.00            
ATOM    100  H45 BCD     1      22.280  20.460  30.380  1.00  0.00            
ATOM    101  H46 BCD     1      23.660  20.290  33.060  1.00  0.00            
ATOM    102  H47 BCD     1      26.520  20.600  31.960  1.00  0.00            
ATOM    103  H48 BCD     1      27.090  20.580  34.390  1.00  0.00            
ATOM    104  H49 BCD     1      26.180  21.980  33.960  1.00  0.00            
ATOM    105  H50 BCD     1      25.680  20.060  35.760  1.00  0.00            
ATOM    106  C31 BCD     1      29.730  17.310  28.400  1.00  0.00            
ATOM    107  O26 BCD     1      30.120  18.740  28.300  1.00  0.00            
ATOM    108  C32 BCD     1      28.450  17.080  27.760  1.00  0.00            
ATOM    109  O27 BCD     1      28.410  17.490  26.420  1.00  0.00            
ATOM    110  C33 BCD     1      27.430  17.900  28.540  1.00  0.00            
ATOM    111  C34 BCD     1      27.460  17.490  29.990  1.00  0.00            
ATOM    112  C35 BCD     1      28.830  17.590  30.620  1.00  0.00            
ATOM    113  O28 BCD     1      29.640  16.790  29.750  1.00  0.00            
ATOM    114  C36 BCD     1      28.810  17.020  32.020  1.00  0.00            
ATOM    115  O29 BCD     1      28.320  15.670  31.960  1.00  0.00            
ATOM    116  O30 BCD     1      26.020  17.730  28.070  1.00  0.00            
ATOM    117  H51 BCD     1      30.510  16.730  27.900  1.00  0.00            
ATOM    118  H52 BCD     1      28.290  15.990  27.810  1.00  0.00            
ATOM    119  H53 BCD     1      27.510  17.470  26.090  1.00  0.00            
ATOM    120  H54 BCD     1      27.780  18.940  28.480  1.00  0.00            
ATOM    121  H55 BCD     1      25.420  17.660  28.820  1.00  0.00            
ATOM    122  H56 BCD     1      27.110  16.450  30.020  1.00  0.00            
ATOM    123  H57 BCD     1      29.040  18.660  30.570  1.00  0.00            
ATOM    124  H58 BCD     1      29.810  17.120  32.470  1.00  0.00            
ATOM    125  H59 BCD     1      28.170  17.660  32.640  1.00  0.00            
ATOM    126  H60 BCD     1      29.060  15.070  31.860  1.00  0.00            
ATOM    127  C37 BCD     1      33.620  20.780  27.280  1.00  0.00            
ATOM    128  O31 BCD     1      32.940  22.030  27.150  1.00  0.00            
ATOM    129  C38 BCD     1      33.080  19.850  26.230  1.00  0.00            
ATOM    130  O32 BCD     1      33.230  20.380  24.890  1.00  0.00            
ATOM    131  C39 BCD     1      31.590  19.480  26.570  1.00  0.00            
ATOM    132  O33 BCD     1      30.990  18.510  25.700  1.00  0.00            
ATOM    133  C40 BCD     1      31.520  19.000  27.980  1.00  0.00            
ATOM    134  C41 BCD     1      32.200  19.950  29.060  1.00  0.00            
ATOM    135  O34 BCD     1      33.500  20.270  28.590  1.00  0.00            
ATOM    136  C42 BCD     1      32.140  19.340  30.390  1.00  0.00            
ATOM    137  O35 BCD     1      32.990  18.180  30.420  1.00  0.00            
ATOM    138  H61 BCD     1      34.700  20.890  27.110  1.00  0.00            
ATOM    139  H62 BCD     1      33.550  18.870  26.350  1.00  0.00            
ATOM    140  H63 BCD     1      33.580  19.670  24.330  1.00  0.00            
ATOM    141  H64 BCD     1      30.950  20.370  26.630  1.00  0.00            
ATOM    142  H65 BCD     1      30.050  18.390  25.870  1.00  0.00            
ATOM    143  H66 BCD     1      32.020  18.020  27.930  1.00  0.00            
ATOM    144  H67 BCD     1      31.600  20.870  29.030  1.00  0.00            
ATOM    145  H68 BCD     1      32.450  20.090  31.140  1.00  0.00            
ATOM    146  H69 BCD     1      31.110  19.100  30.690  1.00  0.00            
ATOM    147  H70 BCD     1      32.910  17.520  31.110  1.00  0.00            
ATOM    148  C1  AG7     2      28.730  22.790  27.080  1.00  0.00            
ATOM    149  C2  AG7     2      28.550  22.630  25.610  1.00  0.00            
ATOM    150  C3  AG7     2      29.390  23.030  24.600  1.00  0.00            
ATOM    151  C4  AG7     2      29.220  22.870  23.090  1.00  0.00            
ATOM    152  N1  AG7     2      28.240  23.940  22.520  1.00  0.00            
ATOM    153  C5  AG7     2      28.090  23.970  21.000  1.00  0.00            
ATOM    154  C6  AG7     2      27.070  24.960  20.670  1.00  0.00            
ATOM    155  N2  AG7     2      27.250  26.400  21.080  1.00  0.00            
ATOM    156  C7  AG7     2      27.600  26.420  22.550  1.00  0.00            
ATOM    157  C8  AG7     2      28.700  25.370  22.940  1.00  0.00            
ATOM    158  C9  AG7     2      25.980  27.310  20.820  1.00  0.00            
ATOM    159  C10 AG7     2      26.270  28.860  20.710  1.00  0.00            
ATOM    160  C11 AG7     2      25.200  29.750  20.830  1.00  0.00            
ATOM    161  C12 AG7     2      25.440  31.120  20.960  1.00  0.00            
ATOM    162  C13 AG7     2      26.770  31.610  20.810  1.00  0.00            
ATOM    163  C14 AG7     2      27.790  30.720  20.670  1.00  0.00            
ATOM    164  C15 AG7     2      27.590  29.370  20.700  1.00  0.00            
ATOM    165  C16 AG7     2      24.790  26.990  21.690  1.00  0.00            
ATOM    166  C17 AG7     2      24.750  27.590  22.930  1.00  0.00            
ATOM    167  C18 AG7     2      23.680  27.340  23.830  1.00  0.00            
ATOM    168  C19 AG7     2      22.750  26.360  23.430  1.00  0.00            
ATOM    169  C20 AG7     2      22.760  25.830  22.130  1.00  0.00            
ATOM    170  C21 AG7     2      23.810  26.060  21.230  1.00  0.00            
ATOM    171  C22 AG7     2      28.390  21.740  27.990  1.00  0.00            
ATOM    172  C23 AG7     2      28.680  21.910  29.370  1.00  0.00            
ATOM    173  C24 AG7     2      29.260  23.060  29.890  1.00  0.00            
ATOM    174  C25 AG7     2      29.530  24.110  29.030  1.00  0.00            
ATOM    175  C26 AG7     2      29.240  24.000  27.640  1.00  0.00            
ATOM    176  H1  AG7     2      27.690  22.050  25.290  1.00  0.00            
ATOM    177  H2  AG7     2      30.340  23.480  24.880  1.00  0.00            
ATOM    178  H3  AG7     2      29.020  21.860  22.730  1.00  0.00            
ATOM    179  H4  AG7     2      30.220  22.980  22.670  1.00  0.00            
ATOM    180  H5  AG7     2      27.320  23.750  22.930  1.00  0.00            
ATOM    181  H6  AG7     2      27.690  23.020  20.660  1.00  0.00            
ATOM    182  H7  AG7     2      29.010  24.190  20.450  1.00  0.00            
ATOM    183  H8  AG7     2      26.120  24.550  20.990  1.00  0.00            
ATOM    184  H9  AG7     2      26.990  24.980  19.580  1.00  0.00            
ATOM    185  H10 AG7     2      28.130  26.700  20.640  1.00  0.00            
ATOM    186  H11 AG7     2      26.670  26.280  23.100  1.00  0.00            
ATOM    187  H12 AG7     2      28.020  27.400  22.760  1.00  0.00            
ATOM    188  H13 AG7     2      29.620  25.530  22.380  1.00  0.00            
ATOM    189  H14 AG7     2      29.020  25.350  23.990  1.00  0.00            
ATOM    190  H15 AG7     2      25.660  27.050  19.810  1.00  0.00            
ATOM    191  H16 AG7     2      24.200  29.330  20.790  1.00  0.00            
ATOM    192  H17 AG7     2      24.620  31.810  21.160  1.00  0.00            
ATOM    193  H18 AG7     2      26.960  32.670  20.960  1.00  0.00            
ATOM    194  H19 AG7     2      28.830  31.060  20.670  1.00  0.00            
ATOM    195  H20 AG7     2      28.410  28.650  20.750  1.00  0.00            
ATOM    196  H21 AG7     2      25.580  28.240  23.160  1.00  0.00            
ATOM    197  H22 AG7     2      23.750  27.750  24.830  1.00  0.00            
ATOM    198  H23 AG7     2      21.980  26.090  24.160  1.00  0.00            
ATOM    199  H24 AG7     2      21.960  25.160  21.830  1.00  0.00            
ATOM    200  H25 AG7     2      23.730  25.750  20.200  1.00  0.00            
ATOM    201  H26 AG7     2      27.920  20.810  27.690  1.00  0.00            
ATOM    202  H27 AG7     2      28.290  21.120  29.990  1.00  0.00            
ATOM    203  H28 AG7     2      29.330  23.140  30.970  1.00  0.00            
ATOM    204  H29 AG7     2      29.920  25.040  29.420  1.00  0.00            
ATOM    205  H30 AG7     2      29.480  24.860  27.030  1.00  0.00            
TER
ENDMDL
MODEL        1
ATOM      1  C1  BCD     1      34.860  22.680  26.740  1.00  0.00            
ATOM      2  O1  BCD     1      33.650  23.260  27.400  1.00  0.00            
ATOM      3  C2  BCD     1      34.630  22.330  25.250  1.00  0.00            
ATOM      4  O2  BCD     1      34.200  23.480  24.510  1.00  0.00            
ATOM      5  C3  BCD     1      33.630  21.140  25.150  1.00  0.00            
ATOM      6  O3  BCD     1      33.670  20.680  23.810  1.00  0.00            
ATOM      7  C4  BCD     1      34.030  20.020  26.080  1.00  0.00            
ATOM      8  C5  BCD     1      34.380  20.510  27.440  1.00  0.00            
ATOM      9  O4  BCD     1      35.390  21.520  27.380  1.00  0.00            
ATOM     10  C6  BCD     1      34.890  19.440  28.380  1.00  0.00            
ATOM     11  O5  BCD     1      36.130  18.830  27.960  1.00  0.00            
ATOM     12  H1  BCD     1      35.690  23.390  26.750  1.00  0.00            
ATOM     13  H2  BCD     1      35.610  21.960  24.910  1.00  0.00            
ATOM     14  H3  BCD     1      34.410  23.420  23.570  1.00  0.00            
ATOM     15  H4  BCD     1      32.670  21.580  25.430  1.00  0.00            
ATOM     16  H5  BCD     1      33.210  19.840  23.710  1.00  0.00            
ATOM     17  H6  BCD     1      34.900  19.540  25.600  1.00  0.00            
ATOM     18  H7  BCD     1      33.410  20.820  27.850  1.00  0.00            
ATOM     19  H8  BCD     1      35.120  19.960  29.320  1.00  0.00            
ATOM     20  H9  BCD     1      34.080  18.730  28.570  1.00  0.00            
ATOM     21  H10 BCD     1      36.750  19.530  28.190  1.00  0.00            
ATOM     22  C7  BCD     1      32.060  26.570  29.300  1.00  0.00            
ATOM     23  O6  BCD     1      31.000  25.710  29.620  1.00  0.00            
ATOM     24  C8  BCD     1      32.210  26.760  27.780  1.00  0.00            
ATOM     25  O7  BCD     1      30.990  27.270  27.240  1.00  0.00            
ATOM     26  C9  BCD     1      32.670  25.460  27.050  1.00  0.00            
ATOM     27  O8  BCD     1      32.980  25.500  25.670  1.00  0.00            
ATOM     28  C10 BCD     1      33.760  24.680  27.770  1.00  0.00            
ATOM     29  C11 BCD     1      33.690  24.750  29.340  1.00  0.00            
ATOM     30  O9  BCD     1      33.340  26.030  29.790  1.00  0.00            
ATOM     31  C12 BCD     1      34.910  24.180  30.000  1.00  0.00            
ATOM     32  O10 BCD     1      36.090  24.690  29.420  1.00  0.00            
ATOM     33  H11 BCD     1      31.830  27.510  29.820  1.00  0.00            
ATOM     34  H12 BCD     1      33.030  27.480  27.640  1.00  0.00            
ATOM     35  H13 BCD     1      30.320  26.670  27.580  1.00  0.00            
ATOM     36  H14 BCD     1      31.870  24.720  27.180  1.00  0.00            
ATOM     37  H15 BCD     1      33.280  24.650  25.340  1.00  0.00            
ATOM     38  H16 BCD     1      34.790  25.020  27.600  1.00  0.00            
ATOM     39  H17 BCD     1      32.920  24.050  29.690  1.00  0.00            
ATOM     40  H18 BCD     1      34.960  24.570  31.030  1.00  0.00            
ATOM     41  H19 BCD     1      34.920  23.080  29.980  1.00  0.00            
ATOM     42  H20 BCD     1      36.220  25.590  29.740  1.00  0.00            
ATOM     43  C13 BCD     1      27.100  26.270  31.070  1.00  0.00            
ATOM     44  O11 BCD     1      27.080  24.950  31.550  1.00  0.00            
ATOM     45  C14 BCD     1      27.290  26.230  29.560  1.00  0.00            
ATOM     46  O12 BCD     1      26.140  25.620  28.890  1.00  0.00            
ATOM     47  C15 BCD     1      28.690  25.620  29.140  1.00  0.00            
ATOM     48  O13 BCD     1      28.830  25.680  27.730  1.00  0.00            
ATOM     49  C16 BCD     1      29.780  26.430  29.900  1.00  0.00            
ATOM     50  C17 BCD     1      29.550  26.490  31.430  1.00  0.00            
ATOM     51  O14 BCD     1      28.190  26.980  31.680  1.00  0.00            
ATOM     52  C18 BCD     1      30.560  27.280  32.150  1.00  0.00            
ATOM     53  O15 BCD     1      30.640  28.600  31.640  1.00  0.00            
ATOM     54  H21 BCD     1      26.100  26.610  31.380  1.00  0.00            
ATOM     55  H22 BCD     1      27.390  27.310  29.360  1.00  0.00            
ATOM     56  H23 BCD     1      25.550  25.400  29.620  1.00  0.00            
ATOM     57  H24 BCD     1      28.730  24.550  29.400  1.00  0.00            
ATOM     58  H25 BCD     1      28.060  25.220  27.370  1.00  0.00            
ATOM     59  H26 BCD     1      29.910  27.420  29.430  1.00  0.00            
ATOM     60  H27 BCD     1      29.550  25.470  31.830  1.00  0.00            
ATOM     61  H28 BCD     1      30.310  27.280  33.210  1.00  0.00            
ATOM     62  H29 BCD     1      31.520  26.780  31.950  1.00  0.00            
ATOM     63  H30 BCD     1      30.120  29.210  32.170  1.00  0.00            
ATOM     64  C19 BCD     1      24.530  22.160  33.350  1.00  0.00            
ATOM     65  O16 BCD     1      25.040  21.230  32.340  1.00  0.00            
ATOM     66  C20 BCD     1      23.890  23.380  32.650  1.00  0.00            
ATOM     67  O17 BCD     1      22.740  22.920  31.950  1.00  0.00            
ATOM     68  C21 BCD     1      24.910  24.040  31.740  1.00  0.00            
ATOM     69  O18 BCD     1      24.260  25.130  31.120  1.00  0.00            
ATOM     70  C22 BCD     1      26.130  24.490  32.510  1.00  0.00            
ATOM     71  C23 BCD     1      26.700  23.270  33.360  1.00  0.00            
ATOM     72  O19 BCD     1      25.630  22.660  34.120  1.00  0.00            
ATOM     73  C24 BCD     1      27.840  23.750  34.330  1.00  0.00            
ATOM     74  O20 BCD     1      27.270  24.650  35.300  1.00  0.00            
ATOM     75  H31 BCD     1      23.920  21.650  34.110  1.00  0.00            
ATOM     76  H32 BCD     1      23.650  24.020  33.510  1.00  0.00            
ATOM     77  H33 BCD     1      22.470  23.630  31.360  1.00  0.00            
ATOM     78  H34 BCD     1      25.240  23.350  30.960  1.00  0.00            
ATOM     79  H35 BCD     1      23.510  25.480  31.610  1.00  0.00            
ATOM     80  H36 BCD     1      25.830  25.320  33.170  1.00  0.00            
ATOM     81  H37 BCD     1      27.140  22.540  32.670  1.00  0.00            
ATOM     82  H38 BCD     1      28.500  22.950  34.690  1.00  0.00            
ATOM     83  H39 BCD     1      28.530  24.360  33.740  1.00  0.00            
ATOM     84  H40 BCD     1      28.000  25.050  35.780  1.00  0.00            
ATOM     85  C25 BCD     1      24.490  17.720  30.180  1.00  0.00            
ATOM     86  O21 BCD     1      25.860  17.690  29.760  1.00  0.00            
ATOM     87  C26 BCD     1      23.750  18.980  29.680  1.00  0.00            
ATOM     88  O22 BCD     1      23.950  19.110  28.280  1.00  0.00            
ATOM     89  C27 BCD     1      24.250  20.280  30.330  1.00  0.00            
ATOM     90  O23 BCD     1      23.650  21.470  29.970  1.00  0.00            
ATOM     91  C28 BCD     1      24.220  20.190  31.860  1.00  0.00            
ATOM     92  C29 BCD     1      24.920  18.840  32.280  1.00  0.00            
ATOM     93  O24 BCD     1      24.400  17.720  31.620  1.00  0.00            
ATOM     94  C30 BCD     1      25.070  18.590  33.780  1.00  0.00            
ATOM     95  O25 BCD     1      23.800  18.610  34.470  1.00  0.00            
ATOM     96  H41 BCD     1      23.950  16.890  29.720  1.00  0.00            
ATOM     97  H42 BCD     1      22.690  18.810  29.900  1.00  0.00            
ATOM     98  H43 BCD     1      23.340  19.780  27.980  1.00  0.00            
ATOM     99  H44 BCD     1      25.340  20.320  30.170  1.00  0.00            
ATOM    100  H45 BCD     1      23.100  21.830  30.670  1.00  0.00            
ATOM    101  H46 BCD     1      23.200  20.260  32.240  1.00  0.00            
ATOM    102  H47 BCD     1      25.960  18.990  31.950  1.00  0.00            
ATOM    103  H48 BCD     1      25.490  17.590  33.960  1.00  0.00            
ATOM    104  H49 BCD     1      25.710  19.340  34.270  1.00  0.00            
ATOM    105  H50 BCD     1      23.950  18.140  35.290  1.00  0.00            
ATOM    106  C31 BCD     1      28.590  15.590  27.450  1.00  0.00            
ATOM    107  O26 BCD     1      29.390  16.760  27.220  1.00  0.00            
ATOM    108  C32 BCD     1      27.210  15.740  26.950  1.00  0.00            
ATOM    109  O27 BCD     1      27.140  16.000  25.520  1.00  0.00            
ATOM    110  C33 BCD     1      26.420  16.820  27.670  1.00  0.00            
ATOM    111  C34 BCD     1      26.410  16.540  29.190  1.00  0.00            
ATOM    112  C35 BCD     1      27.860  16.380  29.650  1.00  0.00            
ATOM    113  O28 BCD     1      28.460  15.350  28.880  1.00  0.00            
ATOM    114  C36 BCD     1      27.940  16.020  31.110  1.00  0.00            
ATOM    115  O29 BCD     1      26.970  15.100  31.530  1.00  0.00            
ATOM    116  O30 BCD     1      25.020  16.920  27.160  1.00  0.00            
ATOM    117  H51 BCD     1      29.080  14.700  27.050  1.00  0.00            
ATOM    118  H52 BCD     1      26.790  14.750  27.170  1.00  0.00            
ATOM    119  H53 BCD     1      28.070  16.130  25.320  1.00  0.00            
ATOM    120  H54 BCD     1      27.050  17.690  27.420  1.00  0.00            
ATOM    121  H55 BCD     1      24.640  17.740  27.490  1.00  0.00            
ATOM    122  H56 BCD     1      25.800  15.650  29.400  1.00  0.00            
ATOM    123  H57 BCD     1      28.460  17.280  29.430  1.00  0.00            
ATOM    124  H58 BCD     1      28.950  15.620  31.310  1.00  0.00            
ATOM    125  H59 BCD     1      27.810  16.940  31.690  1.00  0.00            
ATOM    126  H60 BCD     1      27.090  14.920  32.460  1.00  0.00            
ATOM    127  C37 BCD     1      33.220  17.670  25.990  1.00  0.00            
ATOM    128  O31 BCD     1      32.970  19.030  26.170  1.00  0.00            
ATOM    129  C38 BCD     1      32.320  17.170  24.880  1.00  0.00            
ATOM    130  O32 BCD     1      32.450  17.910  23.680  1.00  0.00            
ATOM    131  C39 BCD     1      30.900  17.170  25.320  1.00  0.00            
ATOM    132  O33 BCD     1      30.020  16.550  24.440  1.00  0.00            
ATOM    133  C40 BCD     1      30.700  16.490  26.680  1.00  0.00            
ATOM    134  C41 BCD     1      31.610  17.040  27.740  1.00  0.00            
ATOM    135  O34 BCD     1      32.960  16.960  27.190  1.00  0.00            
ATOM    136  C42 BCD     1      31.660  16.260  29.060  1.00  0.00            
ATOM    137  O35 BCD     1      31.780  14.800  28.850  1.00  0.00            
ATOM    138  H61 BCD     1      34.300  17.550  25.830  1.00  0.00            
ATOM    139  H62 BCD     1      32.600  16.120  24.700  1.00  0.00            
ATOM    140  H63 BCD     1      31.830  17.570  23.030  1.00  0.00            
ATOM    141  H64 BCD     1      30.520  18.200  25.310  1.00  0.00            
ATOM    142  H65 BCD     1      29.540  17.210  23.940  1.00  0.00            
ATOM    143  H66 BCD     1      30.950  15.430  26.560  1.00  0.00            
ATOM    144  H67 BCD     1      31.370  18.110  27.820  1.00  0.00            
ATOM    145  H68 BCD     1      32.510  16.540  29.700  1.00  0.00            
ATOM    146  H69 BCD     1      30.800  16.540  29.670  1.00  0.00            
ATOM    147  H70 BCD     1      32.610  14.670  28.380  1.00  0.00            
ATOM    148  C1  AG7     2      29.250  21.220  28.790  1.00  0.00            
ATOM    149  C2  AG7     2      29.080  21.060  27.330  1.00  0.00            
ATOM    150  C3  AG7     2      29.980  21.450  26.390  1.00  0.00            
ATOM    151  C4  AG7     2      29.650  21.540  24.970  1.00  0.00            
ATOM    152  N1  AG7     2      29.190  22.930  24.670  1.00  0.00            
ATOM    153  C5  AG7     2      28.700  23.100  23.220  1.00  0.00            
ATOM    154  C6  AG7     2      28.280  24.560  22.930  1.00  0.00            
ATOM    155  N2  AG7     2      29.270  25.670  23.290  1.00  0.00            
ATOM    156  C7  AG7     2      29.760  25.430  24.690  1.00  0.00            
ATOM    157  C8  AG7     2      30.260  23.990  24.890  1.00  0.00            
ATOM    158  C9  AG7     2      28.700  27.070  22.940  1.00  0.00            
ATOM    159  C10 AG7     2      29.810  28.120  22.450  1.00  0.00            
ATOM    160  C11 AG7     2      29.550  28.870  21.300  1.00  0.00            
ATOM    161  C12 AG7     2      30.490  29.840  20.890  1.00  0.00            
ATOM    162  C13 AG7     2      31.730  29.990  21.490  1.00  0.00            
ATOM    163  C14 AG7     2      32.010  29.200  22.630  1.00  0.00            
ATOM    164  C15 AG7     2      31.010  28.310  23.130  1.00  0.00            
ATOM    165  C16 AG7     2      27.770  27.650  23.980  1.00  0.00            
ATOM    166  C17 AG7     2      28.250  28.360  25.100  1.00  0.00            
ATOM    167  C18 AG7     2      27.360  28.690  26.170  1.00  0.00            
ATOM    168  C19 AG7     2      26.030  28.180  26.170  1.00  0.00            
ATOM    169  C20 AG7     2      25.580  27.450  25.120  1.00  0.00            
ATOM    170  C21 AG7     2      26.400  27.230  23.970  1.00  0.00            
ATOM    171  C22 AG7     2      28.540  20.490  29.710  1.00  0.00            
ATOM    172  C23 AG7     2      28.810  20.620  31.080  1.00  0.00            
ATOM    173  C24 AG7     2      29.690  21.650  31.550  1.00  0.00            
ATOM    174  C25 AG7     2      30.230  22.490  30.620  1.00  0.00            
ATOM    175  C26 AG7     2      30.030  22.310  29.230  1.00  0.00            
ATOM    176  H1  AG7     2      28.120  20.600  27.090  1.00  0.00            
ATOM    177  H2  AG7     2      30.900  21.960  26.660  1.00  0.00            
ATOM    178  H3  AG7     2      28.780  20.900  24.830  1.00  0.00            
ATOM    179  H4  AG7     2      30.430  21.230  24.280  1.00  0.00            
ATOM    180  H5  AG7     2      28.430  23.160  25.340  1.00  0.00            
ATOM    181  H6  AG7     2      27.800  22.540  22.960  1.00  0.00            
ATOM    182  H7  AG7     2      29.550  22.790  22.610  1.00  0.00            
ATOM    183  H8  AG7     2      27.320  24.690  23.430  1.00  0.00            
ATOM    184  H9  AG7     2      28.040  24.680  21.870  1.00  0.00            
ATOM    185  H10 AG7     2      30.070  25.470  22.670  1.00  0.00            
ATOM    186  H11 AG7     2      28.870  25.600  25.300  1.00  0.00            
ATOM    187  H12 AG7     2      30.530  26.120  25.040  1.00  0.00            
ATOM    188  H13 AG7     2      31.070  23.880  24.170  1.00  0.00            
ATOM    189  H14 AG7     2      30.730  23.850  25.860  1.00  0.00            
ATOM    190  H15 AG7     2      28.050  26.780  22.110  1.00  0.00            
ATOM    191  H16 AG7     2      28.580  28.730  20.830  1.00  0.00            
ATOM    192  H17 AG7     2      30.190  30.440  20.040  1.00  0.00            
ATOM    193  H18 AG7     2      32.410  30.760  21.130  1.00  0.00            
ATOM    194  H19 AG7     2      32.910  29.300  23.230  1.00  0.00            
ATOM    195  H20 AG7     2      31.160  27.640  23.970  1.00  0.00            
ATOM    196  H21 AG7     2      29.250  28.770  25.100  1.00  0.00            
ATOM    197  H22 AG7     2      27.760  29.270  27.000  1.00  0.00            
ATOM    198  H23 AG7     2      25.330  28.360  26.980  1.00  0.00            
ATOM    199  H24 AG7     2      24.580  27.020  25.200  1.00  0.00            
ATOM    200  H25 AG7     2      26.000  26.610  23.180  1.00  0.00            
ATOM    201  H26 AG7     2      27.750  19.780  29.470  1.00  0.00            
ATOM    202  H27 AG7     2      28.440  19.820  31.710  1.00  0.00            
ATOM    203  H28 AG7     2      29.880  21.740  32.610  1.00  0.00            
ATOM    204  H29 AG7     2      30.920  23.260  30.980  1.00  0.00            
ATOM    205  H30 AG7     2      30.520  22.920  28.470  1.00  0.00            
TER
ENDMDL
MODEL        1
ATOM      1  C1  BCD     1      23.330  35.720  19.650  1.00  0.00            
ATOM      2  O1  BCD     1      22.430  34.930  18.950  1.00  0.00            
ATOM      3  C2  BCD     1      24.310  36.320  18.610  1.00  0.00            
ATOM      4  O2  BCD     1      23.530  37.120  17.660  1.00  0.00            
ATOM      5  C3  BCD     1      25.230  35.270  17.930  1.00  0.00            
ATOM      6  O3  BCD     1      26.180  35.870  16.970  1.00  0.00            
ATOM      7  C4  BCD     1      25.990  34.410  19.020  1.00  0.00            
ATOM      8  C5  BCD     1      25.000  33.810  20.090  1.00  0.00            
ATOM      9  O4  BCD     1      24.210  34.970  20.580  1.00  0.00            
ATOM     10  C6  BCD     1      25.720  33.110  21.200  1.00  0.00            
ATOM     11  O5  BCD     1      24.670  32.600  22.050  1.00  0.00            
ATOM     12  H1  BCD     1      22.830  36.570  20.120  1.00  0.00            
ATOM     13  H2  BCD     1      24.970  36.990  19.170  1.00  0.00            
ATOM     14  H3  BCD     1      24.070  37.800  17.230  1.00  0.00            
ATOM     15  H4  BCD     1      24.620  34.560  17.370  1.00  0.00            
ATOM     16  H5  BCD     1      26.680  35.150  16.580  1.00  0.00            
ATOM     17  H6  BCD     1      26.770  34.930  19.580  1.00  0.00            
ATOM     18  H7  BCD     1      24.260  33.080  19.720  1.00  0.00            
ATOM     19  H8  BCD     1      26.390  32.300  20.890  1.00  0.00            
ATOM     20  H9  BCD     1      26.320  33.850  21.750  1.00  0.00            
ATOM     21  H10 BCD     1      24.240  33.430  22.270  1.00  0.00            
ATOM     22  C7  BCD     1      18.400  34.320  18.750  1.00  0.00            
ATOM     23  O6  BCD     1      18.670  33.450  17.610  1.00  0.00            
ATOM     24  C8  BCD     1      18.950  35.730  18.560  1.00  0.00            
ATOM     25  O7  BCD     1      18.160  36.400  17.580  1.00  0.00            
ATOM     26  C9  BCD     1      20.390  35.750  18.240  1.00  0.00            
ATOM     27  O8  BCD     1      20.900  37.080  18.020  1.00  0.00            
ATOM     28  C10 BCD     1      21.130  35.040  19.410  1.00  0.00            
ATOM     29  C11 BCD     1      20.520  33.670  19.600  1.00  0.00            
ATOM     30  O9  BCD     1      19.090  33.720  19.820  1.00  0.00            
ATOM     31  C12 BCD     1      21.120  32.980  20.800  1.00  0.00            
ATOM     32  O10 BCD     1      21.000  33.820  21.950  1.00  0.00            
ATOM     33  H11 BCD     1      17.330  34.320  18.980  1.00  0.00            
ATOM     34  H12 BCD     1      18.830  36.210  19.530  1.00  0.00            
ATOM     35  H13 BCD     1      18.260  35.910  16.760  1.00  0.00            
ATOM     36  H14 BCD     1      20.580  35.130  17.350  1.00  0.00            
ATOM     37  H15 BCD     1      21.840  37.140  17.800  1.00  0.00            
ATOM     38  H16 BCD     1      21.150  35.580  20.370  1.00  0.00            
ATOM     39  H17 BCD     1      20.670  32.990  18.750  1.00  0.00            
ATOM     40  H18 BCD     1      20.690  31.980  20.900  1.00  0.00            
ATOM     41  H19 BCD     1      22.150  32.680  20.570  1.00  0.00            
ATOM     42  H20 BCD     1      21.680  33.580  22.590  1.00  0.00            
ATOM     43  C13 BCD     1      16.570  31.360  14.750  1.00  0.00            
ATOM     44  O11 BCD     1      17.800  30.670  14.480  1.00  0.00            
ATOM     45  C14 BCD     1      16.840  32.840  14.420  1.00  0.00            
ATOM     46  O12 BCD     1      17.200  33.070  13.050  1.00  0.00            
ATOM     47  C15 BCD     1      17.900  33.400  15.380  1.00  0.00            
ATOM     48  O13 BCD     1      18.170  34.820  15.180  1.00  0.00            
ATOM     49  C16 BCD     1      17.520  33.150  16.820  1.00  0.00            
ATOM     50  C17 BCD     1      17.170  31.670  17.100  1.00  0.00            
ATOM     51  O14 BCD     1      16.160  31.260  16.110  1.00  0.00            
ATOM     52  C18 BCD     1      16.660  31.520  18.500  1.00  0.00            
ATOM     53  O15 BCD     1      15.590  32.430  18.810  1.00  0.00            
ATOM     54  H21 BCD     1      15.810  30.960  14.070  1.00  0.00            
ATOM     55  H22 BCD     1      15.910  33.340  14.720  1.00  0.00            
ATOM     56  H23 BCD     1      16.740  33.850  12.730  1.00  0.00            
ATOM     57  H24 BCD     1      18.780  32.810  15.100  1.00  0.00            
ATOM     58  H25 BCD     1      18.640  34.910  14.340  1.00  0.00            
ATOM     59  H26 BCD     1      16.690  33.810  17.120  1.00  0.00            
ATOM     60  H27 BCD     1      18.020  30.980  17.130  1.00  0.00            
ATOM     61  H28 BCD     1      16.350  30.470  18.630  1.00  0.00            
ATOM     62  H29 BCD     1      17.430  31.630  19.270  1.00  0.00            
ATOM     63  H30 BCD     1      15.720  32.840  19.670  1.00  0.00            
ATOM     64  C19 BCD     1      19.390  27.050  13.470  1.00  0.00            
ATOM     65  O16 BCD     1      20.640  27.460  14.010  1.00  0.00            
ATOM     66  C20 BCD     1      18.990  27.930  12.330  1.00  0.00            
ATOM     67  O17 BCD     1      20.030  27.790  11.340  1.00  0.00            
ATOM     68  C21 BCD     1      18.780  29.390  12.800  1.00  0.00            
ATOM     69  O18 BCD     1      18.350  30.280  11.750  1.00  0.00            
ATOM     70  C22 BCD     1      17.750  29.360  13.900  1.00  0.00            
ATOM     71  C23 BCD     1      17.980  28.380  15.030  1.00  0.00            
ATOM     72  O19 BCD     1      18.320  27.110  14.500  1.00  0.00            
ATOM     73  C24 BCD     1      16.750  28.070  15.850  1.00  0.00            
ATOM     74  O20 BCD     1      17.030  27.010  16.780  1.00  0.00            
ATOM     75  H31 BCD     1      19.380  26.000  13.160  1.00  0.00            
ATOM     76  H32 BCD     1      18.010  27.530  12.030  1.00  0.00            
ATOM     77  H33 BCD     1      19.570  28.240  10.630  1.00  0.00            
ATOM     78  H34 BCD     1      19.710  29.780  13.240  1.00  0.00            
ATOM     79  H35 BCD     1      18.750  31.140  11.880  1.00  0.00            
ATOM     80  H36 BCD     1      16.770  29.160  13.450  1.00  0.00            
ATOM     81  H37 BCD     1      18.760  28.690  15.740  1.00  0.00            
ATOM     82  H38 BCD     1      16.360  28.960  16.340  1.00  0.00            
ATOM     83  H39 BCD     1      15.970  27.800  15.120  1.00  0.00            
ATOM     84  H40 BCD     1      17.480  26.340  16.260  1.00  0.00            
ATOM     85  C25 BCD     1      24.250  25.420  15.060  1.00  0.00            
ATOM     86  O21 BCD     1      24.880  26.650  15.470  1.00  0.00            
ATOM     87  C26 BCD     1      23.880  25.520  13.540  1.00  0.00            
ATOM     88  O22 BCD     1      25.180  25.530  12.830  1.00  0.00            
ATOM     89  C27 BCD     1      22.880  26.730  13.290  1.00  0.00            
ATOM     90  O23 BCD     1      22.590  27.080  11.900  1.00  0.00            
ATOM     91  C28 BCD     1      21.610  26.430  14.120  1.00  0.00            
ATOM     92  C29 BCD     1      21.950  26.130  15.600  1.00  0.00            
ATOM     93  O24 BCD     1      23.050  25.160  15.800  1.00  0.00            
ATOM     94  C30 BCD     1      20.760  25.530  16.310  1.00  0.00            
ATOM     95  O25 BCD     1      20.360  24.240  15.890  1.00  0.00            
ATOM     96  H41 BCD     1      24.950  24.590  15.170  1.00  0.00            
ATOM     97  H42 BCD     1      23.410  24.540  13.380  1.00  0.00            
ATOM     98  H43 BCD     1      24.860  25.150  12.010  1.00  0.00            
ATOM     99  H44 BCD     1      23.380  27.610  13.720  1.00  0.00            
ATOM    100  H45 BCD     1      21.640  27.210  11.840  1.00  0.00            
ATOM    101  H46 BCD     1      21.260  25.490  13.670  1.00  0.00            
ATOM    102  H47 BCD     1      22.190  27.010  16.200  1.00  0.00            
ATOM    103  H48 BCD     1      21.100  25.480  17.350  1.00  0.00            
ATOM    104  H49 BCD     1      20.000  26.330  16.240  1.00  0.00            
ATOM    105  H50 BCD     1      19.810  23.940  16.620  1.00  0.00            
ATOM    106  C31 BCD     1      28.250  28.280  17.340  1.00  0.00            
ATOM    107  O26 BCD     1      27.600  29.560  17.270  1.00  0.00            
ATOM    108  C32 BCD     1      28.560  27.740  15.970  1.00  0.00            
ATOM    109  O27 BCD     1      29.400  28.590  15.240  1.00  0.00            
ATOM    110  C33 BCD     1      27.160  27.440  15.200  1.00  0.00            
ATOM    111  C34 BCD     1      26.190  26.610  16.110  1.00  0.00            
ATOM    112  C35 BCD     1      26.200  27.050  17.550  1.00  0.00            
ATOM    113  O28 BCD     1      27.490  27.280  18.040  1.00  0.00            
ATOM    114  C36 BCD     1      25.420  26.010  18.380  1.00  0.00            
ATOM    115  O29 BCD     1      25.990  24.710  18.400  1.00  0.00            
ATOM    116  O30 BCD     1      27.410  26.600  14.010  1.00  0.00            
ATOM    117  H51 BCD     1      29.210  28.260  17.880  1.00  0.00            
ATOM    118  H52 BCD     1      29.080  26.790  16.150  1.00  0.00            
ATOM    119  H53 BCD     1      29.490  28.130  14.400  1.00  0.00            
ATOM    120  H54 BCD     1      26.670  28.400  14.940  1.00  0.00            
ATOM    121  H55 BCD     1      26.590  26.330  13.580  1.00  0.00            
ATOM    122  H56 BCD     1      26.500  25.560  16.130  1.00  0.00            
ATOM    123  H57 BCD     1      25.640  28.000  17.540  1.00  0.00            
ATOM    124  H58 BCD     1      25.220  26.460  19.370  1.00  0.00            
ATOM    125  H59 BCD     1      24.410  25.880  17.950  1.00  0.00            
ATOM    126  H60 BCD     1      26.890  24.980  18.180  1.00  0.00            
ATOM    127  C37 BCD     1      28.010  33.460  18.130  1.00  0.00            
ATOM    128  O31 BCD     1      26.630  33.350  18.350  1.00  0.00            
ATOM    129  C38 BCD     1      28.380  33.130  16.700  1.00  0.00            
ATOM    130  O32 BCD     1      27.760  34.010  15.780  1.00  0.00            
ATOM    131  C39 BCD     1      28.070  31.630  16.380  1.00  0.00            
ATOM    132  O33 BCD     1      28.670  31.300  15.100  1.00  0.00            
ATOM    133  C40 BCD     1      28.460  30.670  17.450  1.00  0.00            
ATOM    134  C41 BCD     1      28.370  31.210  18.870  1.00  0.00            
ATOM    135  O34 BCD     1      28.720  32.580  18.940  1.00  0.00            
ATOM    136  C42 BCD     1      29.240  30.580  19.900  1.00  0.00            
ATOM    137  O35 BCD     1      30.630  30.740  19.560  1.00  0.00            
ATOM    138  H61 BCD     1      28.430  34.460  18.310  1.00  0.00            
ATOM    139  H62 BCD     1      29.480  33.190  16.680  1.00  0.00            
ATOM    140  H63 BCD     1      28.010  33.810  14.870  1.00  0.00            
ATOM    141  H64 BCD     1      26.980  31.580  16.230  1.00  0.00            
ATOM    142  H65 BCD     1      28.970  30.390  15.020  1.00  0.00            
ATOM    143  H66 BCD     1      29.510  30.360  17.380  1.00  0.00            
ATOM    144  H67 BCD     1      27.330  31.090  19.180  1.00  0.00            
ATOM    145  H68 BCD     1      28.970  31.090  20.840  1.00  0.00            
ATOM    146  H69 BCD     1      29.030  29.510  19.920  1.00  0.00            
ATOM    147  H70 BCD     1      30.940  31.630  19.400  1.00  0.00            
ATOM    148  C1  AG7     2      23.080  30.860  17.500  1.00  0.00            
ATOM    149  C2  AG7     2      23.120  31.860  16.370  1.00  0.00            
ATOM    150  C3  AG7     2      24.120  31.900  15.400  1.00  0.00            
ATOM    151  C4  AG7     2      24.250  32.900  14.280  1.00  0.00            
ATOM    152  N1  AG7     2      24.180  32.150  12.980  1.00  0.00            
ATOM    153  C5  AG7     2      24.640  32.960  11.790  1.00  0.00            
ATOM    154  C6  AG7     2      24.580  32.170  10.530  1.00  0.00            
ATOM    155  N2  AG7     2      23.180  31.600  10.220  1.00  0.00            
ATOM    156  C7  AG7     2      22.780  30.730  11.400  1.00  0.00            
ATOM    157  C8  AG7     2      22.770  31.630  12.630  1.00  0.00            
ATOM    158  C9  AG7     2      23.340  30.580   8.990  1.00  0.00            
ATOM    159  C10 AG7     2      23.880  31.180   7.750  1.00  0.00            
ATOM    160  C11 AG7     2      25.090  30.630   7.350  1.00  0.00            
ATOM    161  C12 AG7     2      25.780  31.120   6.260  1.00  0.00            
ATOM    162  C13 AG7     2      25.230  32.160   5.550  1.00  0.00            
ATOM    163  C14 AG7     2      24.070  32.790   5.960  1.00  0.00            
ATOM    164  C15 AG7     2      23.320  32.270   7.040  1.00  0.00            
ATOM    165  C16 AG7     2      22.000  29.850   8.680  1.00  0.00            
ATOM    166  C17 AG7     2      20.790  30.530   8.500  1.00  0.00            
ATOM    167  C18 AG7     2      19.610  29.810   8.210  1.00  0.00            
ATOM    168  C19 AG7     2      19.620  28.410   8.040  1.00  0.00            
ATOM    169  C20 AG7     2      20.860  27.730   8.190  1.00  0.00            
ATOM    170  C21 AG7     2      22.010  28.510   8.460  1.00  0.00            
ATOM    171  C22 AG7     2      21.910  30.220  17.860  1.00  0.00            
ATOM    172  C23 AG7     2      21.930  29.290  18.940  1.00  0.00            
ATOM    173  C24 AG7     2      23.060  29.070  19.710  1.00  0.00            
ATOM    174  C25 AG7     2      24.280  29.730  19.390  1.00  0.00            
ATOM    175  C26 AG7     2      24.250  30.550  18.240  1.00  0.00            
ATOM    176  H1  AG7     2      22.340  32.610  16.370  1.00  0.00            
ATOM    177  H2  AG7     2      24.970  31.230  15.480  1.00  0.00            
ATOM    178  H3  AG7     2      25.230  33.370  14.340  1.00  0.00            
ATOM    179  H4  AG7     2      23.420  33.600  14.220  1.00  0.00            
ATOM    180  H5  AG7     2      24.860  31.410  13.190  1.00  0.00            
ATOM    181  H6  AG7     2      25.650  33.320  11.960  1.00  0.00            
ATOM    182  H7  AG7     2      23.970  33.820  11.750  1.00  0.00            
ATOM    183  H8  AG7     2      25.290  31.350  10.650  1.00  0.00            
ATOM    184  H9  AG7     2      24.930  32.840   9.740  1.00  0.00            
ATOM    185  H10 AG7     2      22.480  32.350  10.090  1.00  0.00            
ATOM    186  H11 AG7     2      23.540  29.960  11.500  1.00  0.00            
ATOM    187  H12 AG7     2      21.880  30.160  11.210  1.00  0.00            
ATOM    188  H13 AG7     2      22.150  32.500  12.390  1.00  0.00            
ATOM    189  H14 AG7     2      22.460  31.070  13.510  1.00  0.00            
ATOM    190  H15 AG7     2      24.130  29.840   9.180  1.00  0.00            
ATOM    191  H16 AG7     2      25.550  29.870   7.970  1.00  0.00            
ATOM    192  H17 AG7     2      26.700  30.610   5.990  1.00  0.00            
ATOM    193  H18 AG7     2      25.780  32.450   4.660  1.00  0.00            
ATOM    194  H19 AG7     2      23.730  33.570   5.270  1.00  0.00            
ATOM    195  H20 AG7     2      22.430  32.710   7.480  1.00  0.00            
ATOM    196  H21 AG7     2      20.830  31.610   8.590  1.00  0.00            
ATOM    197  H22 AG7     2      18.700  30.360   7.990  1.00  0.00            
ATOM    198  H23 AG7     2      18.710  27.860   7.820  1.00  0.00            
ATOM    199  H24 AG7     2      20.920  26.650   8.020  1.00  0.00            
ATOM    200  H25 AG7     2      23.010  28.080   8.460  1.00  0.00            
ATOM    201  H26 AG7     2      21.050  30.340  17.210  1.00  0.00            
ATOM    202  H27 AG7     2      21.030  28.770  19.260  1.00  0.00            
ATOM    203  H28 AG7     2      23.110  28.420  20.580  1.00  0.00            
ATOM    204  H29 AG7     2      25.170  29.630  20.000  1.00  0.00            
ATOM    205  H30 AG7     2      25.170  30.940  17.800  1.00  0.00            
TER
ENDMDL
MODEL        1
ATOM      1  C1  BCD     1      23.220  27.800  20.120  1.00  0.00            
ATOM      2  O1  BCD     1      22.470  26.680  19.740  1.00  0.00            
ATOM      3  C2  BCD     1      22.780  28.120  21.530  1.00  0.00            
ATOM      4  O2  BCD     1      22.950  27.000  22.340  1.00  0.00            
ATOM      5  C3  BCD     1      21.370  28.640  21.680  1.00  0.00            
ATOM      6  O3  BCD     1      20.930  29.040  23.000  1.00  0.00            
ATOM      7  C4  BCD     1      21.170  29.790  20.710  1.00  0.00            
ATOM      8  C5  BCD     1      21.550  29.300  19.320  1.00  0.00            
ATOM      9  O4  BCD     1      22.980  28.900  19.290  1.00  0.00            
ATOM     10  C6  BCD     1      21.480  30.260  18.250  1.00  0.00            
ATOM     11  O5  BCD     1      21.890  31.540  18.720  1.00  0.00            
ATOM     12  H1  BCD     1      24.300  27.590  20.070  1.00  0.00            
ATOM     13  H2  BCD     1      23.520  28.880  21.810  1.00  0.00            
ATOM     14  H3  BCD     1      22.610  26.220  21.890  1.00  0.00            
ATOM     15  H4  BCD     1      20.740  27.790  21.390  1.00  0.00            
ATOM     16  H5  BCD     1      20.100  29.520  23.020  1.00  0.00            
ATOM     17  H6  BCD     1      21.810  30.610  21.070  1.00  0.00            
ATOM     18  H7  BCD     1      20.970  28.390  19.120  1.00  0.00            
ATOM     19  H8  BCD     1      22.180  29.900  17.490  1.00  0.00            
ATOM     20  H9  BCD     1      20.450  30.310  17.870  1.00  0.00            
ATOM     21  H10 BCD     1      21.240  32.230  18.550  1.00  0.00            
ATOM     22  C7  BCD     1      23.270  23.020  17.910  1.00  0.00            
ATOM     23  O6  BCD     1      22.000  23.210  17.310  1.00  0.00            
ATOM     24  C8  BCD     1      22.970  22.990  19.400  1.00  0.00            
ATOM     25  O7  BCD     1      22.000  21.940  19.670  1.00  0.00            
ATOM     26  C9  BCD     1      22.340  24.350  19.870  1.00  0.00            
ATOM     27  O8  BCD     1      22.290  24.220  21.310  1.00  0.00            
ATOM     28  C10 BCD     1      23.210  25.460  19.490  1.00  0.00            
ATOM     29  C11 BCD     1      23.680  25.420  17.980  1.00  0.00            
ATOM     30  O9  BCD     1      24.130  24.080  17.670  1.00  0.00            
ATOM     31  C12 BCD     1      24.770  26.310  17.660  1.00  0.00            
ATOM     32  O10 BCD     1      25.950  25.930  18.420  1.00  0.00            
ATOM     33  H11 BCD     1      23.820  22.090  17.690  1.00  0.00            
ATOM     34  H12 BCD     1      23.880  22.710  19.950  1.00  0.00            
ATOM     35  H13 BCD     1      21.750  21.670  18.780  1.00  0.00            
ATOM     36  H14 BCD     1      21.290  24.410  19.540  1.00  0.00            
ATOM     37  H15 BCD     1      21.710  23.500  21.570  1.00  0.00            
ATOM     38  H16 BCD     1      24.150  25.340  20.030  1.00  0.00            
ATOM     39  H17 BCD     1      22.830  25.750  17.380  1.00  0.00            
ATOM     40  H18 BCD     1      25.030  26.180  16.600  1.00  0.00            
ATOM     41  H19 BCD     1      24.460  27.360  17.800  1.00  0.00            
ATOM     42  H20 BCD     1      26.790  26.100  17.980  1.00  0.00            
ATOM     43  C13 BCD     1      19.680  22.620  13.970  1.00  0.00            
ATOM     44  O11 BCD     1      18.720  23.620  14.340  1.00  0.00            
ATOM     45  C14 BCD     1      19.680  21.450  15.000  1.00  0.00            
ATOM     46  O12 BCD     1      18.370  20.940  15.050  1.00  0.00            
ATOM     47  C15 BCD     1      20.200  22.070  16.300  1.00  0.00            
ATOM     48  O13 BCD     1      20.250  21.050  17.310  1.00  0.00            
ATOM     49  C16 BCD     1      21.640  22.620  16.080  1.00  0.00            
ATOM     50  C17 BCD     1      21.620  23.680  15.000  1.00  0.00            
ATOM     51  O14 BCD     1      20.930  23.190  13.870  1.00  0.00            
ATOM     52  C18 BCD     1      23.030  24.120  14.630  1.00  0.00            
ATOM     53  O15 BCD     1      23.930  23.040  14.370  1.00  0.00            
ATOM     54  H21 BCD     1      19.410  22.220  12.990  1.00  0.00            
ATOM     55  H22 BCD     1      20.370  20.620  14.790  1.00  0.00            
ATOM     56  H23 BCD     1      18.310  20.010  15.280  1.00  0.00            
ATOM     57  H24 BCD     1      19.470  22.840  16.570  1.00  0.00            
ATOM     58  H25 BCD     1      19.370  20.720  17.500  1.00  0.00            
ATOM     59  H26 BCD     1      22.220  21.740  15.760  1.00  0.00            
ATOM     60  H27 BCD     1      21.070  24.580  15.310  1.00  0.00            
ATOM     61  H28 BCD     1      22.870  24.590  13.650  1.00  0.00            
ATOM     62  H29 BCD     1      23.490  24.790  15.370  1.00  0.00            
ATOM     63  H30 BCD     1      24.710  23.550  14.130  1.00  0.00            
ATOM     64  C19 BCD     1      15.490  25.660  12.860  1.00  0.00            
ATOM     65  O16 BCD     1      15.470  26.250  14.170  1.00  0.00            
ATOM     66  C20 BCD     1      15.300  24.150  13.010  1.00  0.00            
ATOM     67  O17 BCD     1      14.030  23.940  13.470  1.00  0.00            
ATOM     68  C21 BCD     1      16.280  23.580  14.020  1.00  0.00            
ATOM     69  O18 BCD     1      16.150  22.200  14.220  1.00  0.00            
ATOM     70  C22 BCD     1      17.690  23.930  13.410  1.00  0.00            
ATOM     71  C23 BCD     1      17.830  25.440  13.120  1.00  0.00            
ATOM     72  O19 BCD     1      16.770  25.850  12.290  1.00  0.00            
ATOM     73  C24 BCD     1      19.170  25.780  12.490  1.00  0.00            
ATOM     74  O20 BCD     1      19.070  27.160  12.020  1.00  0.00            
ATOM     75  H31 BCD     1      14.770  26.070  12.150  1.00  0.00            
ATOM     76  H32 BCD     1      15.420  23.590  12.080  1.00  0.00            
ATOM     77  H33 BCD     1      13.830  23.000  13.460  1.00  0.00            
ATOM     78  H34 BCD     1      16.110  24.070  14.990  1.00  0.00            
ATOM     79  H35 BCD     1      17.050  21.890  14.370  1.00  0.00            
ATOM     80  H36 BCD     1      17.850  23.400  12.470  1.00  0.00            
ATOM     81  H37 BCD     1      17.810  25.930  14.110  1.00  0.00            
ATOM     82  H38 BCD     1      20.040  25.640  13.140  1.00  0.00            
ATOM     83  H39 BCD     1      19.380  25.200  11.580  1.00  0.00            
ATOM     84  H40 BCD     1      18.340  27.160  11.390  1.00  0.00            
ATOM     85  C25 BCD     1      12.660  28.860  15.680  1.00  0.00            
ATOM     86  O21 BCD     1      13.570  29.240  16.700  1.00  0.00            
ATOM     87  C26 BCD     1      12.320  27.360  15.810  1.00  0.00            
ATOM     88  O22 BCD     1      11.610  27.370  17.060  1.00  0.00            
ATOM     89  C27 BCD     1      13.650  26.580  15.700  1.00  0.00            
ATOM     90  O23 BCD     1      13.490  25.200  15.900  1.00  0.00            
ATOM     91  C28 BCD     1      14.200  26.910  14.300  1.00  0.00            
ATOM     92  C29 BCD     1      14.460  28.370  14.220  1.00  0.00            
ATOM     93  O24 BCD     1      13.240  29.180  14.470  1.00  0.00            
ATOM     94  C30 BCD     1      15.070  28.830  12.910  1.00  0.00            
ATOM     95  O25 BCD     1      15.160  30.260  12.890  1.00  0.00            
ATOM     96  H41 BCD     1      11.750  29.480  15.740  1.00  0.00            
ATOM     97  H42 BCD     1      11.610  26.950  15.070  1.00  0.00            
ATOM     98  H43 BCD     1      11.080  26.570  17.190  1.00  0.00            
ATOM     99  H44 BCD     1      14.370  27.050  16.380  1.00  0.00            
ATOM    100  H45 BCD     1      13.480  24.770  15.040  1.00  0.00            
ATOM    101  H46 BCD     1      13.490  26.590  13.520  1.00  0.00            
ATOM    102  H47 BCD     1      15.180  28.670  14.990  1.00  0.00            
ATOM    103  H48 BCD     1      16.060  28.380  12.820  1.00  0.00            
ATOM    104  H49 BCD     1      14.480  28.420  12.080  1.00  0.00            
ATOM    105  H50 BCD     1      16.060  30.460  13.130  1.00  0.00            
ATOM    106  C31 BCD     1      14.380  31.770  19.800  1.00  0.00            
ATOM    107  O26 BCD     1      15.640  31.100  19.670  1.00  0.00            
ATOM    108  C32 BCD     1      13.270  30.700  20.140  1.00  0.00            
ATOM    109  O27 BCD     1      13.570  30.290  21.480  1.00  0.00            
ATOM    110  C33 BCD     1      13.260  29.590  19.080  1.00  0.00            
ATOM    111  C34 BCD     1      13.150  30.200  17.690  1.00  0.00            
ATOM    112  C35 BCD     1      14.020  31.390  17.500  1.00  0.00            
ATOM    113  O28 BCD     1      14.000  32.360  18.550  1.00  0.00            
ATOM    114  C36 BCD     1      13.700  32.080  16.170  1.00  0.00            
ATOM    115  O29 BCD     1      12.390  32.590  16.200  1.00  0.00            
ATOM    116  O30 BCD     1      12.330  28.540  19.330  1.00  0.00            
ATOM    117  H51 BCD     1      14.360  32.570  20.540  1.00  0.00            
ATOM    118  H52 BCD     1      12.290  31.190  20.040  1.00  0.00            
ATOM    119  H53 BCD     1      12.970  29.610  21.790  1.00  0.00            
ATOM    120  H54 BCD     1      14.260  29.150  19.110  1.00  0.00            
ATOM    121  H55 BCD     1      11.940  28.210  18.510  1.00  0.00            
ATOM    122  H56 BCD     1      12.110  30.530  17.540  1.00  0.00            
ATOM    123  H57 BCD     1      15.020  30.970  17.310  1.00  0.00            
ATOM    124  H58 BCD     1      14.360  32.910  15.870  1.00  0.00            
ATOM    125  H59 BCD     1      13.820  31.400  15.310  1.00  0.00            
ATOM    126  H60 BCD     1      12.360  33.370  16.750  1.00  0.00            
ATOM    127  C37 BCD     1      19.540  31.500  20.900  1.00  0.00            
ATOM    128  O31 BCD     1      19.860  30.160  20.550  1.00  0.00            
ATOM    129  C38 BCD     1      18.480  31.420  22.070  1.00  0.00            
ATOM    130  O32 BCD     1      18.850  30.460  23.190  1.00  0.00            
ATOM    131  C39 BCD     1      17.130  30.960  21.440  1.00  0.00            
ATOM    132  O33 BCD     1      16.130  31.100  22.460  1.00  0.00            
ATOM    133  C40 BCD     1      16.780  31.770  20.190  1.00  0.00            
ATOM    134  C41 BCD     1      17.860  31.650  19.110  1.00  0.00            
ATOM    135  O34 BCD     1      19.080  32.140  19.680  1.00  0.00            
ATOM    136  C42 BCD     1      17.600  32.430  17.890  1.00  0.00            
ATOM    137  O35 BCD     1      18.430  32.160  16.710  1.00  0.00            
ATOM    138  H61 BCD     1      20.440  32.040  21.240  1.00  0.00            
ATOM    139  H62 BCD     1      18.270  32.440  22.400  1.00  0.00            
ATOM    140  H63 BCD     1      18.130  30.440  23.820  1.00  0.00            
ATOM    141  H64 BCD     1      17.040  29.930  21.060  1.00  0.00            
ATOM    142  H65 BCD     1      15.330  30.610  22.230  1.00  0.00            
ATOM    143  H66 BCD     1      16.540  32.810  20.470  1.00  0.00            
ATOM    144  H67 BCD     1      18.090  30.620  18.820  1.00  0.00            
ATOM    145  H68 BCD     1      16.560  32.330  17.560  1.00  0.00            
ATOM    146  H69 BCD     1      17.680  33.510  18.070  1.00  0.00            
ATOM    147  H70 BCD     1      18.260  31.350  16.210  1.00  0.00            
ATOM    148  C1  AG7     2      18.310  26.680  19.170  1.00  0.00            
ATOM    149  C2  AG7     2      18.330  25.820  20.370  1.00  0.00            
ATOM    150  C3  AG7     2      17.850  26.080  21.640  1.00  0.00            
ATOM    151  C4  AG7     2      17.980  25.120  22.790  1.00  0.00            
ATOM    152  N1  AG7     2      18.830  25.620  23.980  1.00  0.00            
ATOM    153  C5  AG7     2      18.450  27.050  24.380  1.00  0.00            
ATOM    154  C6  AG7     2      19.380  27.560  25.480  1.00  0.00            
ATOM    155  N2  AG7     2      20.880  27.440  25.290  1.00  0.00            
ATOM    156  C7  AG7     2      21.080  25.960  25.000  1.00  0.00            
ATOM    157  C8  AG7     2      20.310  25.480  23.720  1.00  0.00            
ATOM    158  C9  AG7     2      21.660  27.760  26.700  1.00  0.00            
ATOM    159  C10 AG7     2      21.630  29.230  27.170  1.00  0.00            
ATOM    160  C11 AG7     2      21.860  29.540  28.550  1.00  0.00            
ATOM    161  C12 AG7     2      21.830  30.870  29.000  1.00  0.00            
ATOM    162  C13 AG7     2      21.450  31.940  28.100  1.00  0.00            
ATOM    163  C14 AG7     2      21.220  31.610  26.770  1.00  0.00            
ATOM    164  C15 AG7     2      21.210  30.290  26.310  1.00  0.00            
ATOM    165  C16 AG7     2      23.110  27.330  26.690  1.00  0.00            
ATOM    166  C17 AG7     2      24.010  27.610  25.630  1.00  0.00            
ATOM    167  C18 AG7     2      25.320  27.120  25.700  1.00  0.00            
ATOM    168  C19 AG7     2      25.710  26.270  26.740  1.00  0.00            
ATOM    169  C20 AG7     2      24.820  25.960  27.750  1.00  0.00            
ATOM    170  C21 AG7     2      23.550  26.520  27.760  1.00  0.00            
ATOM    171  C22 AG7     2      19.130  26.350  18.050  1.00  0.00            
ATOM    172  C23 AG7     2      18.830  27.000  16.820  1.00  0.00            
ATOM    173  C24 AG7     2      17.770  27.910  16.590  1.00  0.00            
ATOM    174  C25 AG7     2      17.020  28.230  17.740  1.00  0.00            
ATOM    175  C26 AG7     2      17.310  27.720  19.000  1.00  0.00            
ATOM    176  H1  AG7     2      18.770  24.840  20.260  1.00  0.00            
ATOM    177  H2  AG7     2      17.300  27.000  21.800  1.00  0.00            
ATOM    178  H3  AG7     2      18.430  24.160  22.520  1.00  0.00            
ATOM    179  H4  AG7     2      16.950  25.030  23.130  1.00  0.00            
ATOM    180  H5  AG7     2      18.620  24.990  24.780  1.00  0.00            
ATOM    181  H6  AG7     2      17.420  27.040  24.720  1.00  0.00            
ATOM    182  H7  AG7     2      18.670  27.690  23.520  1.00  0.00            
ATOM    183  H8  AG7     2      19.100  26.920  26.320  1.00  0.00            
ATOM    184  H9  AG7     2      19.110  28.610  25.660  1.00  0.00            
ATOM    185  H10 AG7     2      21.240  28.060  24.540  1.00  0.00            
ATOM    186  H11 AG7     2      20.910  25.310  25.860  1.00  0.00            
ATOM    187  H12 AG7     2      22.110  25.840  24.670  1.00  0.00            
ATOM    188  H13 AG7     2      20.630  26.010  22.820  1.00  0.00            
ATOM    189  H14 AG7     2      20.530  24.440  23.510  1.00  0.00            
ATOM    190  H15 AG7     2      21.240  27.190  27.530  1.00  0.00            
ATOM    191  H16 AG7     2      22.160  28.790  29.280  1.00  0.00            
ATOM    192  H17 AG7     2      21.930  31.080  30.060  1.00  0.00            
ATOM    193  H18 AG7     2      21.310  32.930  28.510  1.00  0.00            
ATOM    194  H19 AG7     2      20.720  32.360  26.160  1.00  0.00            
ATOM    195  H20 AG7     2      20.890  30.040  25.310  1.00  0.00            
ATOM    196  H21 AG7     2      23.630  28.190  24.790  1.00  0.00            
ATOM    197  H22 AG7     2      25.950  27.340  24.850  1.00  0.00            
ATOM    198  H23 AG7     2      26.690  25.810  26.680  1.00  0.00            
ATOM    199  H24 AG7     2      25.080  25.300  28.570  1.00  0.00            
ATOM    200  H25 AG7     2      22.890  26.380  28.610  1.00  0.00            
ATOM    201  H26 AG7     2      19.950  25.650  18.190  1.00  0.00            
ATOM    202  H27 AG7     2      19.470  26.820  15.960  1.00  0.00            
ATOM    203  H28 AG7     2      17.660  28.300  15.580  1.00  0.00            
ATOM    204  H29 AG7     2      16.180  28.920  17.650  1.00  0.00            
ATOM    205  H30 AG7     2      16.690  27.890  19.880  1.00  0.00            
TER
ENDMDL
MODEL        1
ATOM      1  C1  BCD     1      28.020   2.260  13.610  1.00  0.00            
ATOM      2  O1  BCD     1      28.340   0.960  14.180  1.00  0.00            
ATOM      3  C2  BCD     1      28.440   2.380  12.130  1.00  0.00            
ATOM      4  O2  BCD     1      27.850   1.290  11.390  1.00  0.00            
ATOM      5  C3  BCD     1      29.960   2.230  12.150  1.00  0.00            
ATOM      6  O3  BCD     1      30.410   2.560  10.800  1.00  0.00            
ATOM      7  C4  BCD     1      30.590   3.340  13.060  1.00  0.00            
ATOM      8  C5  BCD     1      29.990   3.300  14.500  1.00  0.00            
ATOM      9  O4  BCD     1      28.570   3.280  14.410  1.00  0.00            
ATOM     10  C6  BCD     1      30.460   4.370  15.440  1.00  0.00            
ATOM     11  O5  BCD     1      29.840   5.630  15.180  1.00  0.00            
ATOM     12  H1  BCD     1      26.930   2.370  13.660  1.00  0.00            
ATOM     13  H2  BCD     1      28.200   3.380  11.760  1.00  0.00            
ATOM     14  H3  BCD     1      28.500   0.580  11.400  1.00  0.00            
ATOM     15  H4  BCD     1      30.230   1.250  12.570  1.00  0.00            
ATOM     16  H5  BCD     1      31.320   2.850  10.790  1.00  0.00            
ATOM     17  H6  BCD     1      30.430   4.370  12.700  1.00  0.00            
ATOM     18  H7  BCD     1      30.400   2.380  14.940  1.00  0.00            
ATOM     19  H8  BCD     1      30.220   4.060  16.470  1.00  0.00            
ATOM     20  H9  BCD     1      31.540   4.560  15.500  1.00  0.00            
ATOM     21  H10 BCD     1      28.880   5.540  15.220  1.00  0.00            
ATOM     22  C7  BCD     1      27.490  -1.240  17.480  1.00  0.00            
ATOM     23  O6  BCD     1      28.870  -1.210  17.860  1.00  0.00            
ATOM     24  C8  BCD     1      27.180  -1.910  16.140  1.00  0.00            
ATOM     25  O7  BCD     1      27.740  -3.220  16.070  1.00  0.00            
ATOM     26  C9  BCD     1      27.840  -1.080  14.960  1.00  0.00            
ATOM     27  O8  BCD     1      27.800  -1.750  13.690  1.00  0.00            
ATOM     28  C10 BCD     1      27.370   0.330  14.990  1.00  0.00            
ATOM     29  C11 BCD     1      27.410   1.020  16.460  1.00  0.00            
ATOM     30  O9  BCD     1      26.970   0.090  17.470  1.00  0.00            
ATOM     31  C12 BCD     1      26.360   2.180  16.550  1.00  0.00            
ATOM     32  O10 BCD     1      25.030   1.810  16.270  1.00  0.00            
ATOM     33  H11 BCD     1      26.900  -1.730  18.260  1.00  0.00            
ATOM     34  H12 BCD     1      26.090  -1.950  16.060  1.00  0.00            
ATOM     35  H13 BCD     1      27.650  -3.500  15.160  1.00  0.00            
ATOM     36  H14 BCD     1      28.910  -0.970  15.200  1.00  0.00            
ATOM     37  H15 BCD     1      26.890  -1.980  13.460  1.00  0.00            
ATOM     38  H16 BCD     1      26.330   0.470  14.660  1.00  0.00            
ATOM     39  H17 BCD     1      28.430   1.300  16.730  1.00  0.00            
ATOM     40  H18 BCD     1      26.370   2.620  17.560  1.00  0.00            
ATOM     41  H19 BCD     1      26.550   3.010  15.860  1.00  0.00            
ATOM     42  H20 BCD     1      24.880   0.910  16.560  1.00  0.00            
ATOM     43  C13 BCD     1      31.410  -2.920  20.740  1.00  0.00            
ATOM     44  O11 BCD     1      32.440  -1.900  20.650  1.00  0.00            
ATOM     45  C14 BCD     1      31.200  -3.620  19.360  1.00  0.00            
ATOM     46  O12 BCD     1      32.400  -4.080  18.770  1.00  0.00            
ATOM     47  C15 BCD     1      30.580  -2.720  18.320  1.00  0.00            
ATOM     48  O13 BCD     1      30.210  -3.530  17.190  1.00  0.00            
ATOM     49  C16 BCD     1      29.320  -2.110  18.910  1.00  0.00            
ATOM     50  C17 BCD     1      29.630  -1.370  20.280  1.00  0.00            
ATOM     51  O14 BCD     1      30.200  -2.350  21.210  1.00  0.00            
ATOM     52  C18 BCD     1      28.550  -0.500  20.860  1.00  0.00            
ATOM     53  O15 BCD     1      27.310  -1.060  21.030  1.00  0.00            
ATOM     54  H21 BCD     1      31.700  -3.660  21.500  1.00  0.00            
ATOM     55  H22 BCD     1      30.530  -4.480  19.510  1.00  0.00            
ATOM     56  H23 BCD     1      33.030  -3.420  18.470  1.00  0.00            
ATOM     57  H24 BCD     1      31.250  -1.920  17.980  1.00  0.00            
ATOM     58  H25 BCD     1      29.310  -3.280  16.950  1.00  0.00            
ATOM     59  H26 BCD     1      28.520  -2.860  19.020  1.00  0.00            
ATOM     60  H27 BCD     1      30.490  -0.720  20.060  1.00  0.00            
ATOM     61  H28 BCD     1      28.830  -0.230  21.880  1.00  0.00            
ATOM     62  H29 BCD     1      28.490   0.410  20.240  1.00  0.00            
ATOM     63  H30 BCD     1      27.320  -1.570  21.850  1.00  0.00            
ATOM     64  C19 BCD     1      35.900  -0.580  22.280  1.00  0.00            
ATOM     65  O16 BCD     1      36.380  -0.700  20.970  1.00  0.00            
ATOM     66  C20 BCD     1      35.440  -1.990  22.900  1.00  0.00            
ATOM     67  O17 BCD     1      36.480  -2.950  22.840  1.00  0.00            
ATOM     68  C21 BCD     1      34.260  -2.600  22.110  1.00  0.00            
ATOM     69  O18 BCD     1      33.600  -3.730  22.780  1.00  0.00            
ATOM     70  C22 BCD     1      33.220  -1.560  21.800  1.00  0.00            
ATOM     71  C23 BCD     1      33.690  -0.110  21.490  1.00  0.00            
ATOM     72  O19 BCD     1      34.780   0.330  22.370  1.00  0.00            
ATOM     73  C24 BCD     1      32.500   0.850  21.700  1.00  0.00            
ATOM     74  O20 BCD     1      31.980   0.800  23.030  1.00  0.00            
ATOM     75  H31 BCD     1      36.630  -0.100  22.940  1.00  0.00            
ATOM     76  H32 BCD     1      35.120  -1.730  23.910  1.00  0.00            
ATOM     77  H33 BCD     1      36.030  -3.780  22.980  1.00  0.00            
ATOM     78  H34 BCD     1      34.710  -2.930  21.160  1.00  0.00            
ATOM     79  H35 BCD     1      33.100  -3.400  23.530  1.00  0.00            
ATOM     80  H36 BCD     1      32.570  -1.520  22.680  1.00  0.00            
ATOM     81  H37 BCD     1      33.960  -0.020  20.430  1.00  0.00            
ATOM     82  H38 BCD     1      32.770   1.880  21.410  1.00  0.00            
ATOM     83  H39 BCD     1      31.670   0.590  21.030  1.00  0.00            
ATOM     84  H40 BCD     1      31.400   1.550  23.160  1.00  0.00            
ATOM     85  C25 BCD     1      39.230  -0.540  18.190  1.00  0.00            
ATOM     86  O21 BCD     1      38.150  -0.240  17.390  1.00  0.00            
ATOM     87  C26 BCD     1      39.170  -1.920  18.770  1.00  0.00            
ATOM     88  O22 BCD     1      39.250  -2.880  17.680  1.00  0.00            
ATOM     89  C27 BCD     1      37.780  -2.030  19.530  1.00  0.00            
ATOM     90  O23 BCD     1      37.610  -3.360  20.130  1.00  0.00            
ATOM     91  C28 BCD     1      37.800  -1.010  20.680  1.00  0.00            
ATOM     92  C29 BCD     1      38.290   0.410  20.220  1.00  0.00            
ATOM     93  O24 BCD     1      39.400   0.320  19.250  1.00  0.00            
ATOM     94  C30 BCD     1      38.680   1.350  21.370  1.00  0.00            
ATOM     95  O25 BCD     1      39.390   0.730  22.440  1.00  0.00            
ATOM     96  H41 BCD     1      40.090  -0.410  17.520  1.00  0.00            
ATOM     97  H42 BCD     1      40.060  -2.110  19.390  1.00  0.00            
ATOM     98  H43 BCD     1      38.490  -2.790  17.100  1.00  0.00            
ATOM     99  H44 BCD     1      36.960  -1.740  18.860  1.00  0.00            
ATOM    100  H45 BCD     1      37.190  -3.160  20.970  1.00  0.00            
ATOM    101  H46 BCD     1      38.440  -1.350  21.500  1.00  0.00            
ATOM    102  H47 BCD     1      37.470   0.780  19.590  1.00  0.00            
ATOM    103  H48 BCD     1      39.320   2.150  20.980  1.00  0.00            
ATOM    104  H49 BCD     1      37.760   1.860  21.670  1.00  0.00            
ATOM    105  H50 BCD     1      40.270   0.510  22.130  1.00  0.00            
ATOM    106  C31 BCD     1      37.070   0.840  13.600  1.00  0.00            
ATOM    107  O26 BCD     1      35.800   1.280  14.050  1.00  0.00            
ATOM    108  C32 BCD     1      37.180  -0.660  13.850  1.00  0.00            
ATOM    109  O27 BCD     1      36.080  -1.410  13.320  1.00  0.00            
ATOM    110  C33 BCD     1      37.340  -1.020  15.300  1.00  0.00            
ATOM    111  C34 BCD     1      38.410  -0.110  15.990  1.00  0.00            
ATOM    112  C35 BCD     1      38.150   1.390  15.710  1.00  0.00            
ATOM    113  O28 BCD     1      38.050   1.590  14.340  1.00  0.00            
ATOM    114  C36 BCD     1      39.320   2.240  16.190  1.00  0.00            
ATOM    115  O29 BCD     1      38.950   3.640  16.200  1.00  0.00            
ATOM    116  O30 BCD     1      37.780  -2.370  15.460  1.00  0.00            
ATOM    117  H51 BCD     1      37.260   1.080  12.550  1.00  0.00            
ATOM    118  H52 BCD     1      38.130  -1.020  13.450  1.00  0.00            
ATOM    119  H53 BCD     1      36.290  -2.350  13.310  1.00  0.00            
ATOM    120  H54 BCD     1      36.410  -0.750  15.810  1.00  0.00            
ATOM    121  H55 BCD     1      38.640  -2.460  15.040  1.00  0.00            
ATOM    122  H56 BCD     1      39.410  -0.490  15.730  1.00  0.00            
ATOM    123  H57 BCD     1      37.230   1.740  16.200  1.00  0.00            
ATOM    124  H58 BCD     1      39.550   2.010  17.240  1.00  0.00            
ATOM    125  H59 BCD     1      40.210   2.070  15.570  1.00  0.00            
ATOM    126  H60 BCD     1      39.780   4.000  15.870  1.00  0.00            
ATOM    127  C37 BCD     1      32.990   3.980  12.790  1.00  0.00            
ATOM    128  O31 BCD     1      32.020   3.010  13.150  1.00  0.00            
ATOM    129  C38 BCD     1      33.880   3.480  11.620  1.00  0.00            
ATOM    130  O32 BCD     1      33.060   3.330  10.490  1.00  0.00            
ATOM    131  C39 BCD     1      34.590   2.240  12.110  1.00  0.00            
ATOM    132  O33 BCD     1      35.540   1.700  11.130  1.00  0.00            
ATOM    133  C40 BCD     1      35.380   2.530  13.480  1.00  0.00            
ATOM    134  C41 BCD     1      34.460   3.200  14.510  1.00  0.00            
ATOM    135  O34 BCD     1      33.770   4.300  13.860  1.00  0.00
[truncated: 2,033,167 more chars]
