# Supplementary material for: Achieving Chemical Accuracy in Cyclodextrin Host–Guest Binding via Integrative Atomistic Modelling
Source: Adv Sci (Weinh). 2025 Dec 14;13(10):e19782. doi: 10.1002/advs.202519782 (PMC12915143; doi:10.1002/advs.202519782)
Supplement: Supplementary file 1 — Supporting Information [file ADVS-13-e19782-s003.zip › all_poses/BCD.AK3.pdb]

MODEL        1
ATOM      1  C1  BCD     1      10.470  29.510  24.510  1.00  0.00            
ATOM      2  O1  BCD     1      11.760  29.200  25.070  1.00  0.00            
ATOM      3  C2  BCD     1       9.830  28.260  23.830  1.00  0.00            
ATOM      4  O2  BCD     1       9.520  27.110  24.620  1.00  0.00            
ATOM      5  C3  BCD     1      10.720  27.770  22.670  1.00  0.00            
ATOM      6  O3  BCD     1      10.140  26.660  21.790  1.00  0.00            
ATOM      7  C4  BCD     1      11.130  28.830  21.760  1.00  0.00            
ATOM      8  C5  BCD     1      11.770  30.040  22.490  1.00  0.00            
ATOM      9  O4  BCD     1      10.810  30.440  23.500  1.00  0.00            
ATOM     10  C6  BCD     1      12.170  31.190  21.580  1.00  0.00            
ATOM     11  O5  BCD     1      11.110  31.580  20.730  1.00  0.00            
ATOM     12  H1  BCD     1       9.700  29.950  25.150  1.00  0.00            
ATOM     13  H2  BCD     1       8.920  28.600  23.330  1.00  0.00            
ATOM     14  H3  BCD     1       9.220  26.420  24.020  1.00  0.00            
ATOM     15  H4  BCD     1      11.590  27.330  23.170  1.00  0.00            
ATOM     16  H5  BCD     1      10.470  26.740  20.890  1.00  0.00            
ATOM     17  H6  BCD     1      10.210  29.090  21.230  1.00  0.00            
ATOM     18  H7  BCD     1      12.730  29.840  22.990  1.00  0.00            
ATOM     19  H8  BCD     1      12.470  32.070  22.150  1.00  0.00            
ATOM     20  H9  BCD     1      13.010  30.830  20.970  1.00  0.00            
ATOM     21  H10 BCD     1      10.830  32.480  20.940  1.00  0.00            
ATOM     22  C7  BCD     1      13.670  28.840  28.580  1.00  0.00            
ATOM     23  O6  BCD     1      14.590  28.010  27.970  1.00  0.00            
ATOM     24  C8  BCD     1      12.220  28.310  28.580  1.00  0.00            
ATOM     25  O7  BCD     1      12.200  27.090  29.290  1.00  0.00            
ATOM     26  C9  BCD     1      11.880  28.080  27.180  1.00  0.00            
ATOM     27  O8  BCD     1      10.530  27.560  27.130  1.00  0.00            
ATOM     28  C10 BCD     1      11.920  29.420  26.410  1.00  0.00            
ATOM     29  C11 BCD     1      13.300  30.070  26.610  1.00  0.00            
ATOM     30  O9  BCD     1      13.700  30.080  27.950  1.00  0.00            
ATOM     31  C12 BCD     1      13.450  31.560  26.130  1.00  0.00            
ATOM     32  O10 BCD     1      12.390  32.400  26.650  1.00  0.00            
ATOM     33  H11 BCD     1      13.890  28.980  29.650  1.00  0.00            
ATOM     34  H12 BCD     1      11.490  28.990  29.050  1.00  0.00            
ATOM     35  H13 BCD     1      11.280  26.840  29.160  1.00  0.00            
ATOM     36  H14 BCD     1      12.610  27.360  26.790  1.00  0.00            
ATOM     37  H15 BCD     1      10.190  27.300  26.270  1.00  0.00            
ATOM     38  H16 BCD     1      11.120  30.020  26.870  1.00  0.00            
ATOM     39  H17 BCD     1      14.030  29.490  26.030  1.00  0.00            
ATOM     40  H18 BCD     1      14.390  31.940  26.540  1.00  0.00            
ATOM     41  H19 BCD     1      13.530  31.630  25.040  1.00  0.00            
ATOM     42  H20 BCD     1      12.510  32.510  27.600  1.00  0.00            
ATOM     43  C13 BCD     1      18.210  26.060  28.750  1.00  0.00            
ATOM     44  O11 BCD     1      18.400  25.940  27.330  1.00  0.00            
ATOM     45  C14 BCD     1      16.850  25.450  29.240  1.00  0.00            
ATOM     46  O12 BCD     1      16.830  24.000  29.020  1.00  0.00            
ATOM     47  C15 BCD     1      15.650  26.040  28.580  1.00  0.00            
ATOM     48  O13 BCD     1      14.440  25.400  29.130  1.00  0.00            
ATOM     49  C16 BCD     1      15.640  27.560  28.810  1.00  0.00            
ATOM     50  C17 BCD     1      17.000  28.200  28.420  1.00  0.00            
ATOM     51  O14 BCD     1      18.060  27.470  29.070  1.00  0.00            
ATOM     52  C18 BCD     1      17.060  29.690  28.770  1.00  0.00            
ATOM     53  O15 BCD     1      17.040  29.920  30.170  1.00  0.00            
ATOM     54  H21 BCD     1      19.110  25.630  29.200  1.00  0.00            
ATOM     55  H22 BCD     1      16.720  25.640  30.310  1.00  0.00            
ATOM     56  H23 BCD     1      15.990  23.710  29.390  1.00  0.00            
ATOM     57  H24 BCD     1      15.820  25.860  27.510  1.00  0.00            
ATOM     58  H25 BCD     1      13.780  26.060  29.370  1.00  0.00            
ATOM     59  H26 BCD     1      15.440  27.690  29.880  1.00  0.00            
ATOM     60  H27 BCD     1      17.070  28.050  27.340  1.00  0.00            
ATOM     61  H28 BCD     1      18.000  30.100  28.360  1.00  0.00            
ATOM     62  H29 BCD     1      16.210  30.090  28.210  1.00  0.00            
ATOM     63  H30 BCD     1      17.870  29.860  30.660  1.00  0.00            
ATOM     64  C19 BCD     1      21.260  24.330  24.740  1.00  0.00            
ATOM     65  O16 BCD     1      20.330  24.460  23.610  1.00  0.00            
ATOM     66  C20 BCD     1      20.760  23.450  25.820  1.00  0.00            
ATOM     67  O17 BCD     1      20.460  22.170  25.280  1.00  0.00            
ATOM     68  C21 BCD     1      19.400  24.060  26.320  1.00  0.00            
ATOM     69  O18 BCD     1      18.870  23.200  27.350  1.00  0.00            
ATOM     70  C22 BCD     1      19.610  25.420  26.870  1.00  0.00            
ATOM     71  C23 BCD     1      20.330  26.400  25.800  1.00  0.00            
ATOM     72  O19 BCD     1      21.520  25.660  25.240  1.00  0.00            
ATOM     73  C24 BCD     1      20.600  27.690  26.530  1.00  0.00            
ATOM     74  O20 BCD     1      21.070  28.560  25.510  1.00  0.00            
ATOM     75  H31 BCD     1      22.170  24.020  24.210  1.00  0.00            
ATOM     76  H32 BCD     1      21.480  23.370  26.640  1.00  0.00            
ATOM     77  H33 BCD     1      19.730  21.920  25.850  1.00  0.00            
ATOM     78  H34 BCD     1      18.730  24.240  25.470  1.00  0.00            
ATOM     79  H35 BCD     1      18.090  23.510  27.820  1.00  0.00            
ATOM     80  H36 BCD     1      20.320  25.440  27.710  1.00  0.00            
ATOM     81  H37 BCD     1      19.660  26.660  24.960  1.00  0.00            
ATOM     82  H38 BCD     1      19.660  28.060  26.950  1.00  0.00            
ATOM     83  H39 BCD     1      21.310  27.580  27.370  1.00  0.00            
ATOM     84  H40 BCD     1      21.570  29.250  25.970  1.00  0.00            
ATOM     85  C25 BCD     1      19.990  23.860  19.520  1.00  0.00            
ATOM     86  O21 BCD     1      18.730  24.480  19.440  1.00  0.00            
ATOM     87  C26 BCD     1      19.940  22.640  20.430  1.00  0.00            
ATOM     88  O22 BCD     1      18.840  21.830  19.970  1.00  0.00            
ATOM     89  C27 BCD     1      19.700  22.980  21.910  1.00  0.00            
ATOM     90  O23 BCD     1      19.760  21.800  22.750  1.00  0.00            
ATOM     91  C28 BCD     1      20.690  24.090  22.320  1.00  0.00            
ATOM     92  C29 BCD     1      20.610  25.270  21.350  1.00  0.00            
ATOM     93  O24 BCD     1      20.930  24.740  20.100  1.00  0.00            
ATOM     94  C30 BCD     1      21.520  26.300  21.860  1.00  0.00            
ATOM     95  O25 BCD     1      22.850  25.950  22.060  1.00  0.00            
ATOM     96  H41 BCD     1      20.250  23.640  18.480  1.00  0.00            
ATOM     97  H42 BCD     1      20.920  22.150  20.330  1.00  0.00            
ATOM     98  H43 BCD     1      18.850  21.210  20.710  1.00  0.00            
ATOM     99  H44 BCD     1      18.700  23.420  21.970  1.00  0.00            
ATOM    100  H45 BCD     1      19.650  21.880  23.700  1.00  0.00            
ATOM    101  H46 BCD     1      21.760  23.850  22.180  1.00  0.00            
ATOM    102  H47 BCD     1      19.550  25.550  21.350  1.00  0.00            
ATOM    103  H48 BCD     1      21.590  27.130  21.130  1.00  0.00            
ATOM    104  H49 BCD     1      21.210  26.700  22.830  1.00  0.00            
ATOM    105  H50 BCD     1      23.110  25.530  21.240  1.00  0.00            
ATOM    106  C31 BCD     1      15.560  25.690  17.100  1.00  0.00            
ATOM    107  O26 BCD     1      14.820  26.000  18.290  1.00  0.00            
ATOM    108  C32 BCD     1      15.900  24.180  17.040  1.00  0.00            
ATOM    109  O27 BCD     1      14.720  23.400  16.870  1.00  0.00            
ATOM    110  C33 BCD     1      16.800  23.780  18.230  1.00  0.00            
ATOM    111  C34 BCD     1      18.030  24.670  18.210  1.00  0.00            
ATOM    112  C35 BCD     1      17.600  26.110  18.130  1.00  0.00            
ATOM    113  O28 BCD     1      16.740  26.340  17.000  1.00  0.00            
ATOM    114  C36 BCD     1      18.790  27.040  18.110  1.00  0.00            
ATOM    115  O29 BCD     1      19.430  26.880  16.830  1.00  0.00            
ATOM    116  O30 BCD     1      17.100  22.360  18.090  1.00  0.00            
ATOM    117  H51 BCD     1      14.890  25.860  16.250  1.00  0.00            
ATOM    118  H52 BCD     1      16.500  24.050  16.120  1.00  0.00            
ATOM    119  H53 BCD     1      14.320  23.280  17.740  1.00  0.00            
ATOM    120  H54 BCD     1      16.240  24.040  19.140  1.00  0.00            
ATOM    121  H55 BCD     1      17.590  22.130  18.890  1.00  0.00            
ATOM    122  H56 BCD     1      18.630  24.560  17.290  1.00  0.00            
ATOM    123  H57 BCD     1      17.100  26.350  19.070  1.00  0.00            
ATOM    124  H58 BCD     1      18.520  28.090  18.250  1.00  0.00            
ATOM    125  H59 BCD     1      19.400  26.780  18.980  1.00  0.00            
ATOM    126  H60 BCD     1      20.370  26.760  17.010  1.00  0.00            
ATOM    127  C37 BCD     1      11.850  28.640  19.460  1.00  0.00            
ATOM    128  O31 BCD     1      12.100  28.380  20.800  1.00  0.00            
ATOM    129  C38 BCD     1      11.470  27.460  18.670  1.00  0.00            
ATOM    130  O32 BCD     1      10.230  26.990  19.310  1.00  0.00            
ATOM    131  C39 BCD     1      12.540  26.410  18.680  1.00  0.00            
ATOM    132  O33 BCD     1      12.210  25.370  17.790  1.00  0.00            
ATOM    133  C40 BCD     1      13.840  27.050  18.100  1.00  0.00            
ATOM    134  C41 BCD     1      14.170  28.270  18.960  1.00  0.00            
ATOM    135  O34 BCD     1      13.100  29.130  18.850  1.00  0.00            
ATOM    136  C42 BCD     1      15.390  29.020  18.370  1.00  0.00            
ATOM    137  O35 BCD     1      15.250  29.210  16.950  1.00  0.00            
ATOM    138  H61 BCD     1      11.000  29.330  19.410  1.00  0.00            
ATOM    139  H62 BCD     1      11.330  27.800  17.630  1.00  0.00            
ATOM    140  H63 BCD     1       9.970  26.280  18.710  1.00  0.00            
ATOM    141  H64 BCD     1      12.740  26.060  19.700  1.00  0.00            
ATOM    142  H65 BCD     1      11.640  24.690  18.170  1.00  0.00            
ATOM    143  H66 BCD     1      13.720  27.350  17.050  1.00  0.00            
ATOM    144  H67 BCD     1      14.340  28.050  20.020  1.00  0.00            
ATOM    145  H68 BCD     1      15.370  30.020  18.810  1.00  0.00            
ATOM    146  H69 BCD     1      16.350  28.520  18.580  1.00  0.00            
ATOM    147  H70 BCD     1      14.370  29.590  16.820  1.00  0.00            
ATOM    148  C1  AK3     2      15.440  25.040  21.460  1.00  0.00            
ATOM    149  C2  AK3     2      14.920  24.920  22.870  1.00  0.00            
ATOM    150  C3  AK3     2      15.530  23.660  23.600  1.00  0.00            
ATOM    151  C4  AK3     2      15.210  23.920  25.120  1.00  0.00            
ATOM    152  C5  AK3     2      14.420  25.220  25.140  1.00  0.00            
ATOM    153  C6  AK3     2      13.040  24.830  24.440  1.00  0.00            
ATOM    154  C7  AK3     2      13.430  24.800  22.940  1.00  0.00            
ATOM    155  O1  AK3     2      12.840  23.980  22.240  1.00  0.00            
ATOM    156  C8  AK3     2      15.150  26.010  24.000  1.00  0.00            
ATOM    157  C9  AK3     2      14.520  27.400  23.740  1.00  0.00            
ATOM    158  C10 AK3     2      16.650  26.370  24.270  1.00  0.00            
ATOM    159  H1  AK3     2      15.300  24.070  20.970  1.00  0.00            
ATOM    160  H2  AK3     2      15.040  25.870  20.870  1.00  0.00            
ATOM    161  H3  AK3     2      16.510  25.210  21.660  1.00  0.00            
ATOM    162  H4  AK3     2      16.570  23.520  23.290  1.00  0.00            
ATOM    163  H5  AK3     2      14.890  22.800  23.330  1.00  0.00            
ATOM    164  H6  AK3     2      16.150  23.990  25.690  1.00  0.00            
ATOM    165  H7  AK3     2      14.660  23.140  25.660  1.00  0.00            
ATOM    166  H8  AK3     2      14.290  25.730  26.100  1.00  0.00            
ATOM    167  H9  AK3     2      12.210  25.540  24.540  1.00  0.00            
ATOM    168  H10 AK3     2      12.650  23.860  24.770  1.00  0.00            
ATOM    169  H11 AK3     2      15.150  28.180  24.200  1.00  0.00            
ATOM    170  H12 AK3     2      14.530  27.680  22.680  1.00  0.00            
ATOM    171  H13 AK3     2      13.470  27.400  24.040  1.00  0.00            
ATOM    172  H14 AK3     2      16.830  27.040  25.110  1.00  0.00            
ATOM    173  H15 AK3     2      17.220  25.430  24.340  1.00  0.00            
ATOM    174  H16 AK3     2      17.000  26.880  23.360  1.00  0.00            
TER
ENDMDL
MODEL        1
ATOM      1  C1  BCD     1      13.660  34.250  18.640  1.00  0.00            
ATOM      2  O1  BCD     1      13.070  33.580  19.730  1.00  0.00            
ATOM      3  C2  BCD     1      13.100  34.010  17.260  1.00  0.00            
ATOM      4  O2  BCD     1      11.690  34.160  17.190  1.00  0.00            
ATOM      5  C3  BCD     1      13.470  32.610  16.910  1.00  0.00            
ATOM      6  O3  BCD     1      12.970  32.270  15.610  1.00  0.00            
ATOM      7  C4  BCD     1      14.970  32.310  17.000  1.00  0.00            
ATOM      8  C5  BCD     1      15.570  32.750  18.290  1.00  0.00            
ATOM      9  O4  BCD     1      15.110  34.010  18.620  1.00  0.00            
ATOM     10  C6  BCD     1      17.130  32.850  18.300  1.00  0.00            
ATOM     11  O5  BCD     1      17.550  33.930  17.550  1.00  0.00            
ATOM     12  H1  BCD     1      13.600  35.320  18.870  1.00  0.00            
ATOM     13  H2  BCD     1      13.590  34.660  16.530  1.00  0.00            
ATOM     14  H3  BCD     1      11.490  33.690  16.380  1.00  0.00            
ATOM     15  H4  BCD     1      12.960  31.920  17.600  1.00  0.00            
ATOM     16  H5  BCD     1      12.790  31.330  15.550  1.00  0.00            
ATOM     17  H6  BCD     1      15.320  32.870  16.120  1.00  0.00            
ATOM     18  H7  BCD     1      15.280  32.000  19.030  1.00  0.00            
ATOM     19  H8  BCD     1      17.440  33.150  19.310  1.00  0.00            
ATOM     20  H9  BCD     1      17.670  31.920  18.080  1.00  0.00            
ATOM     21  H10 BCD     1      18.440  33.840  17.220  1.00  0.00            
ATOM     22  C7  BCD     1      12.000  34.550  23.640  1.00  0.00            
ATOM     23  O6  BCD     1      12.640  33.350  24.110  1.00  0.00            
ATOM     24  C8  BCD     1      10.880  34.200  22.710  1.00  0.00            
ATOM     25  O7  BCD     1       9.980  33.230  23.350  1.00  0.00            
ATOM     26  C9  BCD     1      11.380  33.470  21.430  1.00  0.00            
ATOM     27  O8  BCD     1      10.260  33.250  20.570  1.00  0.00            
ATOM     28  C10 BCD     1      12.460  34.370  20.720  1.00  0.00            
ATOM     29  C11 BCD     1      13.500  34.950  21.700  1.00  0.00            
ATOM     30  O9  BCD     1      12.940  35.330  22.970  1.00  0.00            
ATOM     31  C12 BCD     1      14.220  36.250  21.250  1.00  0.00            
ATOM     32  O10 BCD     1      13.170  37.270  21.020  1.00  0.00            
ATOM     33  H11 BCD     1      11.560  35.100  24.480  1.00  0.00            
ATOM     34  H12 BCD     1      10.380  35.130  22.400  1.00  0.00            
ATOM     35  H13 BCD     1       9.660  32.780  22.560  1.00  0.00            
ATOM     36  H14 BCD     1      11.820  32.480  21.660  1.00  0.00            
ATOM     37  H15 BCD     1      10.410  32.540  19.930  1.00  0.00            
ATOM     38  H16 BCD     1      11.900  35.180  20.240  1.00  0.00            
ATOM     39  H17 BCD     1      14.310  34.250  21.940  1.00  0.00            
ATOM     40  H18 BCD     1      15.070  36.540  21.870  1.00  0.00            
ATOM     41  H19 BCD     1      14.710  36.040  20.290  1.00  0.00            
ATOM     42  H20 BCD     1      12.830  37.660  21.830  1.00  0.00            
ATOM     43  C13 BCD     1      13.910  30.840  27.050  1.00  0.00            
ATOM     44  O11 BCD     1      14.090  29.830  26.090  1.00  0.00            
ATOM     45  C14 BCD     1      12.440  31.200  27.170  1.00  0.00            
ATOM     46  O12 BCD     1      11.700  30.030  27.560  1.00  0.00            
ATOM     47  C15 BCD     1      11.930  31.930  25.860  1.00  0.00            
ATOM     48  O13 BCD     1      10.590  32.390  25.930  1.00  0.00            
ATOM     49  C16 BCD     1      12.930  33.000  25.480  1.00  0.00            
ATOM     50  C17 BCD     1      14.450  32.540  25.460  1.00  0.00            
ATOM     51  O14 BCD     1      14.710  32.000  26.800  1.00  0.00            
ATOM     52  C18 BCD     1      15.390  33.630  25.040  1.00  0.00            
ATOM     53  O15 BCD     1      15.480  34.710  25.970  1.00  0.00            
ATOM     54  H21 BCD     1      14.240  30.460  28.020  1.00  0.00            
ATOM     55  H22 BCD     1      12.390  31.920  28.000  1.00  0.00            
ATOM     56  H23 BCD     1      11.890  29.360  26.900  1.00  0.00            
ATOM     57  H24 BCD     1      12.010  31.110  25.130  1.00  0.00            
ATOM     58  H25 BCD     1      10.310  32.820  25.120  1.00  0.00            
ATOM     59  H26 BCD     1      12.860  33.910  26.080  1.00  0.00            
ATOM     60  H27 BCD     1      14.520  31.750  24.700  1.00  0.00            
ATOM     61  H28 BCD     1      16.360  33.210  24.760  1.00  0.00            
ATOM     62  H29 BCD     1      15.040  34.070  24.100  1.00  0.00            
ATOM     63  H30 BCD     1      15.750  34.420  26.850  1.00  0.00            
ATOM     64  C19 BCD     1      15.700  26.070  26.270  1.00  0.00            
ATOM     65  O16 BCD     1      16.050  26.070  24.900  1.00  0.00            
ATOM     66  C20 BCD     1      14.170  26.090  26.460  1.00  0.00            
ATOM     67  O17 BCD     1      13.500  25.100  25.730  1.00  0.00            
ATOM     68  C21 BCD     1      13.680  27.480  26.000  1.00  0.00            
ATOM     69  O18 BCD     1      12.270  27.700  26.210  1.00  0.00            
ATOM     70  C22 BCD     1      14.480  28.620  26.640  1.00  0.00            
ATOM     71  C23 BCD     1      16.040  28.370  26.510  1.00  0.00            
ATOM     72  O19 BCD     1      16.290  27.120  27.040  1.00  0.00            
ATOM     73  C24 BCD     1      16.780  29.390  27.400  1.00  0.00            
ATOM     74  O20 BCD     1      16.500  29.480  28.780  1.00  0.00            
ATOM     75  H31 BCD     1      16.080  25.120  26.670  1.00  0.00            
ATOM     76  H32 BCD     1      13.910  25.930  27.510  1.00  0.00            
ATOM     77  H33 BCD     1      12.850  24.690  26.310  1.00  0.00            
ATOM     78  H34 BCD     1      13.810  27.510  24.910  1.00  0.00            
ATOM     79  H35 BCD     1      11.900  26.920  25.780  1.00  0.00            
ATOM     80  H36 BCD     1      14.100  28.600  27.670  1.00  0.00            
ATOM     81  H37 BCD     1      16.380  28.380  25.470  1.00  0.00            
ATOM     82  H38 BCD     1      17.830  29.100  27.310  1.00  0.00            
ATOM     83  H39 BCD     1      16.770  30.340  26.850  1.00  0.00            
ATOM     84  H40 BCD     1      16.680  28.660  29.240  1.00  0.00            
ATOM     85  C25 BCD     1      17.900  23.870  21.990  1.00  0.00            
ATOM     86  O21 BCD     1      17.430  24.810  21.000  1.00  0.00            
ATOM     87  C26 BCD     1      16.690  23.210  22.590  1.00  0.00            
ATOM     88  O22 BCD     1      15.900  22.650  21.600  1.00  0.00            
ATOM     89  C27 BCD     1      15.850  24.270  23.400  1.00  0.00            
ATOM     90  O23 BCD     1      14.740  23.590  24.060  1.00  0.00            
ATOM     91  C28 BCD     1      16.770  24.950  24.400  1.00  0.00            
ATOM     92  C29 BCD     1      17.970  25.600  23.680  1.00  0.00            
ATOM     93  O24 BCD     1      18.640  24.610  22.960  1.00  0.00            
ATOM     94  C30 BCD     1      18.910  26.380  24.600  1.00  0.00            
ATOM     95  O25 BCD     1      19.320  25.540  25.660  1.00  0.00            
ATOM     96  H41 BCD     1      18.530  23.080  21.570  1.00  0.00            
ATOM     97  H42 BCD     1      17.040  22.420  23.260  1.00  0.00            
ATOM     98  H43 BCD     1      16.170  23.020  20.760  1.00  0.00            
ATOM     99  H44 BCD     1      15.450  25.050  22.740  1.00  0.00            
ATOM    100  H45 BCD     1      14.200  24.210  24.570  1.00  0.00            
ATOM    101  H46 BCD     1      17.140  24.290  25.210  1.00  0.00            
ATOM    102  H47 BCD     1      17.460  26.260  22.970  1.00  0.00            
ATOM    103  H48 BCD     1      19.810  26.630  24.010  1.00  0.00            
ATOM    104  H49 BCD     1      18.440  27.350  24.810  1.00  0.00            
ATOM    105  H50 BCD     1      20.100  25.020  25.460  1.00  0.00            
ATOM    106  C31 BCD     1      18.140  26.140  17.100  1.00  0.00            
ATOM    107  O26 BCD     1      17.070  27.090  17.240  1.00  0.00            
ATOM    108  C32 BCD     1      17.470  24.780  17.250  1.00  0.00            
ATOM    109  O27 BCD     1      16.310  24.540  16.350  1.00  0.00            
ATOM    110  C33 BCD     1      17.020  24.580  18.670  1.00  0.00            
ATOM    111  C34 BCD     1      18.100  24.890  19.710  1.00  0.00            
ATOM    112  C35 BCD     1      18.710  26.280  19.460  1.00  0.00            
ATOM    113  O28 BCD     1      19.190  26.350  18.120  1.00  0.00            
ATOM    114  C36 BCD     1      19.900  26.540  20.430  1.00  0.00            
ATOM    115  O29 BCD     1      21.000  25.540  20.410  1.00  0.00            
ATOM    116  O30 BCD     1      16.460  23.260  18.870  1.00  0.00            
ATOM    117  H51 BCD     1      18.570  26.220  16.090  1.00  0.00            
ATOM    118  H52 BCD     1      18.200  23.960  17.180  1.00  0.00            
ATOM    119  H53 BCD     1      15.650  25.230  16.460  1.00  0.00            
ATOM    120  H54 BCD     1      16.180  25.280  18.800  1.00  0.00            
ATOM    121  H55 BCD     1      15.530  23.370  18.650  1.00  0.00            
ATOM    122  H56 BCD     1      18.850  24.090  19.610  1.00  0.00            
ATOM    123  H57 BCD     1      18.030  27.110  19.720  1.00  0.00            
ATOM    124  H58 BCD     1      20.350  27.500  20.120  1.00  0.00            
ATOM    125  H59 BCD     1      19.510  26.640  21.450  1.00  0.00            
ATOM    126  H60 BCD     1      21.780  26.080  20.600  1.00  0.00            
ATOM    127  C37 BCD     1      15.340  30.420  15.460  1.00  0.00            
ATOM    128  O31 BCD     1      15.170  30.940  16.810  1.00  0.00            
ATOM    129  C38 BCD     1      14.680  29.140  15.400  1.00  0.00            
ATOM    130  O32 BCD     1      13.340  29.440  15.700  1.00  0.00            
ATOM    131  C39 BCD     1      15.160  28.120  16.390  1.00  0.00            
ATOM    132  O33 BCD     1      14.480  26.940  16.430  1.00  0.00            
ATOM    133  C40 BCD     1      16.680  27.910  16.150  1.00  0.00            
ATOM    134  C41 BCD     1      17.390  29.250  15.980  1.00  0.00            
ATOM    135  O34 BCD     1      16.740  30.180  15.150  1.00  0.00            
ATOM    136  C42 BCD     1      18.810  29.130  15.510  1.00  0.00            
ATOM    137  O35 BCD     1      18.820  28.620  14.210  1.00  0.00            
ATOM    138  H61 BCD     1      15.050  31.180  14.740  1.00  0.00            
ATOM    139  H62 BCD     1      14.640  28.730  14.380  1.00  0.00            
ATOM    140  H63 BCD     1      12.770  28.670  15.700  1.00  0.00            
ATOM    141  H64 BCD     1      15.050  28.600  17.370  1.00  0.00            
ATOM    142  H65 BCD     1      13.550  27.100  16.610  1.00  0.00            
ATOM    143  H66 BCD     1      16.670  27.340  15.210  1.00  0.00            
ATOM    144  H67 BCD     1      17.430  29.680  16.990  1.00  0.00            
ATOM    145  H68 BCD     1      19.370  30.070  15.600  1.00  0.00            
ATOM    146  H69 BCD     1      19.340  28.390  16.110  1.00  0.00            
ATOM    147  H70 BCD     1      18.670  29.290  13.540  1.00  0.00            
ATOM    148  C1  AK3     2      13.600  26.470  20.360  1.00  0.00            
ATOM    149  C2  AK3     2      13.210  27.880  21.020  1.00  0.00            
ATOM    150  C3  AK3     2      12.510  27.740  22.430  1.00  0.00            
ATOM    151  C4  AK3     2      12.540  29.160  23.040  1.00  0.00            
ATOM    152  C5  AK3     2      13.370  29.950  21.970  1.00  0.00            
ATOM    153  C6  AK3     2      12.360  30.200  20.870  1.00  0.00            
ATOM    154  C7  AK3     2      12.350  28.840  20.240  1.00  0.00            
ATOM    155  O1  AK3     2      11.760  28.580  19.200  1.00  0.00            
ATOM    156  C8  AK3     2      14.310  28.860  21.390  1.00  0.00            
ATOM    157  C9  AK3     2      15.140  29.190  20.070  1.00  0.00            
ATOM    158  C10 AK3     2      15.310  28.440  22.520  1.00  0.00            
ATOM    159  H1  AK3     2      12.740  25.920  19.970  1.00  0.00            
ATOM    160  H2  AK3     2      14.350  26.610  19.570  1.00  0.00            
ATOM    161  H3  AK3     2      14.050  25.780  21.090  1.00  0.00            
ATOM    162  H4  AK3     2      12.920  27.020  23.140  1.00  0.00            
ATOM    163  H5  AK3     2      11.450  27.440  22.430  1.00  0.00            
ATOM    164  H6  AK3     2      12.990  29.210  24.040  1.00  0.00            
ATOM    165  H7  AK3     2      11.500  29.470  23.200  1.00  0.00            
ATOM    166  H8  AK3     2      13.920  30.850  22.270  1.00  0.00            
ATOM    167  H9  AK3     2      12.750  30.970  20.190  1.00  0.00            
ATOM    168  H10 AK3     2      11.380  30.420  21.310  1.00  0.00            
ATOM    169  H11 AK3     2      15.730  28.340  19.710  1.00  0.00            
ATOM    170  H12 AK3     2      14.530  29.610  19.260  1.00  0.00            
ATOM    171  H13 AK3     2      15.860  29.980  20.330  1.00  0.00            
ATOM    172  H14 AK3     2      15.360  29.060  23.430  1.00  0.00            
ATOM    173  H15 AK3     2      15.090  27.450  22.940  1.00  0.00            
ATOM    174  H16 AK3     2      16.340  28.360  22.140  1.00  0.00            
TER
ENDMDL
MODEL        1
ATOM      1  C1  BCD     1      14.660  34.930  21.720  1.00  0.00            
ATOM      2  O1  BCD     1      13.980  34.230  22.840  1.00  0.00            
ATOM      3  C2  BCD     1      13.780  34.940  20.510  1.00  0.00            
ATOM      4  O2  BCD     1      12.520  35.620  20.810  1.00  0.00            
ATOM      5  C3  BCD     1      13.490  33.520  20.070  1.00  0.00            
ATOM      6  O3  BCD     1      12.530  33.440  18.950  1.00  0.00            
ATOM      7  C4  BCD     1      14.730  32.700  19.840  1.00  0.00            
ATOM      8  C5  BCD     1      15.730  32.870  20.930  1.00  0.00            
ATOM      9  O4  BCD     1      15.900  34.250  21.380  1.00  0.00            
ATOM     10  C6  BCD     1      17.040  32.380  20.450  1.00  0.00            
ATOM     11  O5  BCD     1      17.690  33.070  19.330  1.00  0.00            
ATOM     12  H1  BCD     1      14.920  35.940  22.050  1.00  0.00            
ATOM     13  H2  BCD     1      14.250  35.540  19.710  1.00  0.00            
ATOM     14  H3  BCD     1      11.910  35.560  20.080  1.00  0.00            
ATOM     15  H4  BCD     1      13.030  33.090  20.970  1.00  0.00            
ATOM     16  H5  BCD     1      11.920  32.700  19.060  1.00  0.00            
ATOM     17  H6  BCD     1      15.140  33.080  18.900  1.00  0.00            
ATOM     18  H7  BCD     1      15.490  32.220  21.780  1.00  0.00            
ATOM     19  H8  BCD     1      17.760  32.400  21.270  1.00  0.00            
ATOM     20  H9  BCD     1      16.950  31.360  20.060  1.00  0.00            
ATOM     21  H10 BCD     1      18.590  32.730  19.330  1.00  0.00            
ATOM     22  C7  BCD     1      13.640  35.050  26.970  1.00  0.00            
ATOM     23  O6  BCD     1      13.240  33.720  27.270  1.00  0.00            
ATOM     24  C8  BCD     1      12.550  35.530  26.010  1.00  0.00            
ATOM     25  O7  BCD     1      11.250  35.320  26.590  1.00  0.00            
ATOM     26  C9  BCD     1      12.610  34.920  24.630  1.00  0.00            
ATOM     27  O8  BCD     1      11.840  35.570  23.580  1.00  0.00            
ATOM     28  C10 BCD     1      14.050  34.930  24.080  1.00  0.00            
ATOM     29  C11 BCD     1      15.030  34.300  25.080  1.00  0.00            
ATOM     30  O9  BCD     1      14.930  35.050  26.380  1.00  0.00            
ATOM     31  C12 BCD     1      16.490  34.320  24.600  1.00  0.00            
ATOM     32  O10 BCD     1      16.850  35.640  24.270  1.00  0.00            
ATOM     33  H11 BCD     1      13.750  35.560  27.940  1.00  0.00            
ATOM     34  H12 BCD     1      12.690  36.620  25.900  1.00  0.00            
ATOM     35  H13 BCD     1      11.220  34.570  27.180  1.00  0.00            
ATOM     36  H14 BCD     1      12.290  33.880  24.740  1.00  0.00            
ATOM     37  H15 BCD     1      12.250  35.400  22.720  1.00  0.00            
ATOM     38  H16 BCD     1      14.270  36.000  23.950  1.00  0.00            
ATOM     39  H17 BCD     1      14.720  33.250  25.060  1.00  0.00            
ATOM     40  H18 BCD     1      17.130  33.860  25.370  1.00  0.00            
ATOM     41  H19 BCD     1      16.650  33.740  23.680  1.00  0.00            
ATOM     42  H20 BCD     1      16.710  36.210  25.030  1.00  0.00            
ATOM     43  C13 BCD     1      12.800  30.790  30.060  1.00  0.00            
ATOM     44  O11 BCD     1      13.140  29.820  29.130  1.00  0.00            
ATOM     45  C14 BCD     1      11.560  31.570  29.790  1.00  0.00            
ATOM     46  O12 BCD     1      10.470  30.670  29.700  1.00  0.00            
ATOM     47  C15 BCD     1      11.730  32.440  28.560  1.00  0.00            
ATOM     48  O13 BCD     1      10.550  33.280  28.450  1.00  0.00            
ATOM     49  C16 BCD     1      12.960  33.300  28.590  1.00  0.00            
ATOM     50  C17 BCD     1      14.190  32.540  29.120  1.00  0.00            
ATOM     51  O14 BCD     1      13.830  31.740  30.230  1.00  0.00            
ATOM     52  C18 BCD     1      15.280  33.570  29.510  1.00  0.00            
ATOM     53  O15 BCD     1      16.470  32.970  29.760  1.00  0.00            
ATOM     54  H21 BCD     1      12.690  30.250  31.010  1.00  0.00            
ATOM     55  H22 BCD     1      11.550  32.230  30.670  1.00  0.00            
ATOM     56  H23 BCD     1       9.750  31.230  29.410  1.00  0.00            
ATOM     57  H24 BCD     1      11.850  31.820  27.660  1.00  0.00            
ATOM     58  H25 BCD     1       9.790  32.780  28.150  1.00  0.00            
ATOM     59  H26 BCD     1      12.710  34.130  29.270  1.00  0.00            
ATOM     60  H27 BCD     1      14.610  32.000  28.270  1.00  0.00            
ATOM     61  H28 BCD     1      15.410  34.330  28.730  1.00  0.00            
ATOM     62  H29 BCD     1      14.980  34.190  30.370  1.00  0.00            
ATOM     63  H30 BCD     1      16.880  33.230  30.590  1.00  0.00            
ATOM     64  C19 BCD     1      13.420  25.650  28.790  1.00  0.00            
ATOM     65  O16 BCD     1      13.170  25.740  27.390  1.00  0.00            
ATOM     66  C20 BCD     1      12.220  26.160  29.600  1.00  0.00            
ATOM     67  O17 BCD     1      11.040  25.450  29.060  1.00  0.00            
ATOM     68  C21 BCD     1      11.990  27.660  29.430  1.00  0.00            
ATOM     69  O18 BCD     1      10.960  28.030  30.350  1.00  0.00            
ATOM     70  C22 BCD     1      13.320  28.470  29.640  1.00  0.00            
ATOM     71  C23 BCD     1      14.470  27.840  28.890  1.00  0.00            
ATOM     72  O19 BCD     1      14.530  26.470  29.200  1.00  0.00            
ATOM     73  C24 BCD     1      15.810  28.440  29.230  1.00  0.00            
ATOM     74  O20 BCD     1      16.820  27.980  28.300  1.00  0.00            
ATOM     75  H31 BCD     1      13.600  24.600  29.030  1.00  0.00            
ATOM     76  H32 BCD     1      12.360  25.980  30.670  1.00  0.00            
ATOM     77  H33 BCD     1      11.220  25.390  28.120  1.00  0.00            
ATOM     78  H34 BCD     1      11.640  27.950  28.440  1.00  0.00            
ATOM     79  H35 BCD     1      10.670  28.930  30.170  1.00  0.00            
ATOM     80  H36 BCD     1      13.540  28.590  30.710  1.00  0.00            
ATOM     81  H37 BCD     1      14.270  28.050  27.830  1.00  0.00            
ATOM     82  H38 BCD     1      15.820  29.540  29.250  1.00  0.00            
ATOM     83  H39 BCD     1      16.070  28.090  30.240  1.00  0.00            
ATOM     84  H40 BCD     1      17.130  27.120  28.600  1.00  0.00            
ATOM     85  C25 BCD     1      13.380  23.390  24.110  1.00  0.00            
ATOM     86  O21 BCD     1      13.450  24.570  23.280  1.00  0.00            
ATOM     87  C26 BCD     1      11.950  23.440  24.800  1.00  0.00            
ATOM     88  O22 BCD     1      11.060  23.380  23.750  1.00  0.00            
ATOM     89  C27 BCD     1      11.870  24.630  25.740  1.00  0.00            
ATOM     90  O23 BCD     1      10.590  24.720  26.400  1.00  0.00            
ATOM     91  C28 BCD     1      13.090  24.560  26.650  1.00  0.00            
ATOM     92  C29 BCD     1      14.450  24.420  25.860  1.00  0.00            
ATOM     93  O24 BCD     1      14.420  23.290  24.990  1.00  0.00            
ATOM     94  C30 BCD     1      15.730  24.260  26.640  1.00  0.00            
ATOM     95  O25 BCD     1      15.610  23.340  27.690  1.00  0.00            
ATOM     96  H41 BCD     1      13.370  22.560  23.390  1.00  0.00            
ATOM     97  H42 BCD     1      11.830  22.520  25.390  1.00  0.00            
ATOM     98  H43 BCD     1      10.170  23.670  23.970  1.00  0.00            
ATOM     99  H44 BCD     1      12.080  25.530  25.140  1.00  0.00            
ATOM    100  H45 BCD     1       9.950  25.220  25.890  1.00  0.00            
ATOM    101  H46 BCD     1      12.890  23.720  27.330  1.00  0.00            
ATOM    102  H47 BCD     1      14.730  25.280  25.250  1.00  0.00            
ATOM    103  H48 BCD     1      16.460  23.770  25.980  1.00  0.00            
ATOM    104  H49 BCD     1      16.100  25.200  27.070  1.00  0.00            
ATOM    105  H50 BCD     1      15.520  22.480  27.280  1.00  0.00            
ATOM    106  C31 BCD     1      14.390  25.730  19.450  1.00  0.00            
ATOM    107  O26 BCD     1      14.040  27.060  19.880  1.00  0.00            
ATOM    108  C32 BCD     1      13.170  24.830  19.560  1.00  0.00            
ATOM    109  O27 BCD     1      12.000  25.410  18.760  1.00  0.00            
ATOM    110  C33 BCD     1      12.740  24.640  21.010  1.00  0.00            
ATOM    111  C34 BCD     1      13.930  24.370  21.940  1.00  0.00            
ATOM    112  C35 BCD     1      15.190  25.270  21.660  1.00  0.00            
ATOM    113  O28 BCD     1      15.420  25.190  20.240  1.00  0.00            
ATOM    114  C36 BCD     1      16.390  24.670  22.350  1.00  0.00            
ATOM    115  O29 BCD     1      17.660  25.300  21.980  1.00  0.00            
ATOM    116  O30 BCD     1      11.770  23.640  21.130  1.00  0.00            
ATOM    117  H51 BCD     1      14.780  25.750  18.420  1.00  0.00            
ATOM    118  H52 BCD     1      13.430  23.840  19.180  1.00  0.00            
ATOM    119  H53 BCD     1      11.340  24.740  18.940  1.00  0.00            
ATOM    120  H54 BCD     1      12.220  25.520  21.390  1.00  0.00            
ATOM    121  H55 BCD     1      11.570  23.560  22.070  1.00  0.00            
ATOM    122  H56 BCD     1      14.230  23.320  21.790  1.00  0.00            
ATOM    123  H57 BCD     1      15.050  26.330  21.900  1.00  0.00            
ATOM    124  H58 BCD     1      16.240  24.760  23.440  1.00  0.00            
ATOM    125  H59 BCD     1      16.490  23.610  22.110  1.00  0.00            
ATOM    126  H60 BCD     1      17.730  25.270  21.030  1.00  0.00            
ATOM    127  C37 BCD     1      14.230  30.870  18.410  1.00  0.00            
ATOM    128  O31 BCD     1      14.300  31.370  19.700  1.00  0.00            
ATOM    129  C38 BCD     1      12.910  30.110  18.190  1.00  0.00            
ATOM    130  O32 BCD     1      11.780  31.000  18.390  1.00  0.00            
ATOM    131  C39 BCD     1      12.730  28.910  19.000  1.00  0.00            
ATOM    132  O33 BCD     1      11.520  28.100  18.780  1.00  0.00            
ATOM    133  C40 BCD     1      14.010  28.060  18.870  1.00  0.00            
ATOM    134  C41 BCD     1      15.310  28.880  19.010  1.00  0.00            
ATOM    135  O34 BCD     1      15.250  30.020  18.150  1.00  0.00            
ATOM    136  C42 BCD     1      16.520  28.110  18.630  1.00  0.00            
ATOM    137  O35 BCD     1      16.610  27.880  17.210  1.00  0.00            
ATOM    138  H61 BCD     1      14.340  31.680  17.680  1.00  0.00            
ATOM    139  H62 BCD     1      12.920  29.640  17.200  1.00  0.00            
ATOM    140  H63 BCD     1      11.080  30.420  18.100  1.00  0.00            
ATOM    141  H64 BCD     1      12.720  29.290  20.030  1.00  0.00            
ATOM    142  H65 BCD     1      11.760  27.170  18.680  1.00  0.00            
ATOM    143  H66 BCD     1      13.930  27.750  17.820  1.00  0.00            
ATOM    144  H67 BCD     1      15.390  29.140  20.070  1.00  0.00            
ATOM    145  H68 BCD     1      17.390  28.660  19.010  1.00  0.00            
ATOM    146  H69 BCD     1      16.610  27.120  19.110  1.00  0.00            
ATOM    147  H70 BCD     1      17.540  27.760  16.990  1.00  0.00            
ATOM    148  C1  AK3     2      13.140  27.910  23.500  1.00  0.00            
ATOM    149  C2  AK3     2      12.050  28.690  24.170  1.00  0.00            
ATOM    150  C3  AK3     2      11.570  28.170  25.560  1.00  0.00            
ATOM    151  C4  AK3     2      10.780  29.350  26.060  1.00  0.00            
ATOM    152  C5  AK3     2      10.970  30.450  24.940  1.00  0.00            
ATOM    153  C6  AK3     2      10.010  29.950  23.760  1.00  0.00            
ATOM    154  C7  AK3     2      10.720  28.700  23.340  1.00  0.00            
ATOM    155  O1  AK3     2      10.110  27.650  23.040  1.00  0.00            
ATOM    156  C8  AK3     2      12.340  30.280  24.300  1.00  0.00            
ATOM    157  C9  AK3     2      12.580  31.040  22.980  1.00  0.00            
ATOM    158  C10 AK3     2      13.440  30.700  25.260  1.00  0.00            
ATOM    159  H1  AK3     2      14.090  28.120  23.990  1.00  0.00            
ATOM    160  H2  AK3     2      13.020  26.820  23.520  1.00  0.00            
ATOM    161  H3  AK3     2      13.230  28.300  22.470  1.00  0.00            
ATOM    162  H4  AK3     2      12.430  27.920  26.190  1.00  0.00            
ATOM    163  H5  AK3     2      11.010  27.240  25.420  1.00  0.00            
ATOM    164  H6  AK3     2      11.280  29.630  27.000  1.00  0.00            
ATOM    165  H7  AK3     2       9.760  29.000  26.270  1.00  0.00            
ATOM    166  H8  AK3     2      10.730  31.390  25.450  1.00  0.00            
ATOM    167  H9  AK3     2       9.950  30.740  23.010  1.00  0.00            
ATOM    168  H10 AK3     2       9.020  29.750  24.180  1.00  0.00            
ATOM    169  H11 AK3     2      13.510  30.630  22.580  1.00  0.00            
ATOM    170  H12 AK3     2      11.900  30.980  22.120  1.00  0.00            
ATOM    171  H13 AK3     2      12.730  32.120  23.120  1.00  0.00            
ATOM    172  H14 AK3     2      14.430  30.620  24.800  1.00  0.00            
ATOM    173  H15 AK3     2      13.280  31.750  25.520  1.00  0.00            
ATOM    174  H16 AK3     2      13.380  30.210  26.240  1.00  0.00            
TER
ENDMDL
MODEL        1
ATOM      1  C1  BCD     1      13.270  30.500  26.410  1.00  0.00            
ATOM      2  O1  BCD     1      14.400  30.180  27.230  1.00  0.00            
ATOM      3  C2  BCD     1      12.160  29.520  26.790  1.00  0.00            
ATOM      4  O2  BCD     1      11.720  29.680  28.210  1.00  0.00            
ATOM      5  C3  BCD     1      12.690  28.070  26.440  1.00  0.00            
ATOM      6  O3  BCD     1      11.720  27.050  26.730  1.00  0.00            
ATOM      7  C4  BCD     1      13.170  27.940  24.950  1.00  0.00            
ATOM      8  C5  BCD     1      14.190  29.050  24.730  1.00  0.00            
ATOM      9  O4  BCD     1      13.610  30.250  25.020  1.00  0.00            
ATOM     10  C6  BCD     1      14.630  29.040  23.280  1.00  0.00            
ATOM     11  O5  BCD     1      15.940  29.550  22.990  1.00  0.00            
ATOM     12  H1  BCD     1      12.920  31.530  26.560  1.00  0.00            
ATOM     13  H2  BCD     1      11.370  29.800  26.090  1.00  0.00            
ATOM     14  H3  BCD     1      10.910  29.170  28.290  1.00  0.00            
ATOM     15  H4  BCD     1      13.570  27.950  27.090  1.00  0.00            
ATOM     16  H5  BCD     1      12.110  26.220  26.450  1.00  0.00            
ATOM     17  H6  BCD     1      12.340  28.090  24.240  1.00  0.00            
ATOM     18  H7  BCD     1      15.030  28.780  25.380  1.00  0.00            
ATOM     19  H8  BCD     1      14.660  28.020  22.870  1.00  0.00            
ATOM     20  H9  BCD     1      13.860  29.450  22.600  1.00  0.00            
ATOM     21  H10 BCD     1      16.350  29.020  22.300  1.00  0.00            
ATOM     22  C7  BCD     1      16.890  32.170  29.860  1.00  0.00            
ATOM     23  O6  BCD     1      17.920  31.180  29.710  1.00  0.00            
ATOM     24  C8  BCD     1      15.690  31.460  30.410  1.00  0.00            
ATOM     25  O7  BCD     1      16.130  30.830  31.640  1.00  0.00            
ATOM     26  C9  BCD     1      14.980  30.530  29.520  1.00  0.00            
ATOM     27  O8  BCD     1      13.760  30.000  30.090  1.00  0.00            
ATOM     28  C10 BCD     1      14.780  31.150  28.110  1.00  0.00            
ATOM     29  C11 BCD     1      16.060  31.860  27.530  1.00  0.00            
ATOM     30  O9  BCD     1      16.600  32.740  28.550  1.00  0.00            
ATOM     31  C12 BCD     1      15.890  32.620  26.170  1.00  0.00            
ATOM     32  O10 BCD     1      14.850  33.520  26.130  1.00  0.00            
ATOM     33  H11 BCD     1      17.030  33.000  30.560  1.00  0.00            
ATOM     34  H12 BCD     1      14.990  32.280  30.600  1.00  0.00            
ATOM     35  H13 BCD     1      15.520  30.210  32.050  1.00  0.00            
ATOM     36  H14 BCD     1      15.750  29.760  29.380  1.00  0.00            
ATOM     37  H15 BCD     1      13.120  29.800  29.400  1.00  0.00            
ATOM     38  H16 BCD     1      13.930  31.840  28.190  1.00  0.00            
ATOM     39  H17 BCD     1      16.790  31.050  27.420  1.00  0.00            
ATOM     40  H18 BCD     1      16.910  32.980  26.010  1.00  0.00            
ATOM     41  H19 BCD     1      15.700  31.910  25.350  1.00  0.00            
ATOM     42  H20 BCD     1      14.710  33.800  25.230  1.00  0.00            
ATOM     43  C13 BCD     1      21.910  30.510  30.070  1.00  0.00            
ATOM     44  O11 BCD     1      21.680  29.150  29.500  1.00  0.00            
ATOM     45  C14 BCD     1      21.180  30.550  31.430  1.00  0.00            
ATOM     46  O12 BCD     1      21.670  29.600  32.270  1.00  0.00            
ATOM     47  C15 BCD     1      19.640  30.370  31.120  1.00  0.00            
ATOM     48  O13 BCD     1      18.830  30.480  32.260  1.00  0.00            
ATOM     49  C16 BCD     1      19.260  31.470  30.080  1.00  0.00            
ATOM     50  C17 BCD     1      20.180  31.470  28.820  1.00  0.00            
ATOM     51  O14 BCD     1      21.560  31.570  29.270  1.00  0.00            
ATOM     52  C18 BCD     1      19.900  32.730  27.960  1.00  0.00            
ATOM     53  O15 BCD     1      20.980  32.790  27.060  1.00  0.00            
ATOM     54  H21 BCD     1      23.010  30.580  30.080  1.00  0.00            
ATOM     55  H22 BCD     1      21.310  31.560  31.830  1.00  0.00            
ATOM     56  H23 BCD     1      21.880  28.790  31.780  1.00  0.00            
ATOM     57  H24 BCD     1      19.630  29.360  30.700  1.00  0.00            
ATOM     58  H25 BCD     1      17.910  30.490  31.990  1.00  0.00            
ATOM     59  H26 BCD     1      19.390  32.480  30.490  1.00  0.00            
ATOM     60  H27 BCD     1      20.000  30.570  28.220  1.00  0.00            
ATOM     61  H28 BCD     1      18.960  32.640  27.400  1.00  0.00            
ATOM     62  H29 BCD     1      19.970  33.560  28.670  1.00  0.00            
ATOM     63  H30 BCD     1      21.710  32.380  27.540  1.00  0.00            
ATOM     64  C19 BCD     1      24.010  26.200  27.570  1.00  0.00            
ATOM     65  O16 BCD     1      22.930  25.470  26.960  1.00  0.00            
ATOM     66  C20 BCD     1      23.960  26.100  29.100  1.00  0.00            
ATOM     67  O17 BCD     1      23.900  24.730  29.550  1.00  0.00            
ATOM     68  C21 BCD     1      22.860  26.990  29.670  1.00  0.00            
ATOM     69  O18 BCD     1      22.810  27.020  31.130  1.00  0.00            
ATOM     70  C22 BCD     1      22.890  28.400  29.110  1.00  0.00            
ATOM     71  C23 BCD     1      22.950  28.400  27.610  1.00  0.00            
ATOM     72  O19 BCD     1      23.990  27.530  27.190  1.00  0.00            
ATOM     73  C24 BCD     1      23.090  29.790  27.020  1.00  0.00            
ATOM     74  O20 BCD     1      24.330  30.340  27.570  1.00  0.00            
ATOM     75  H31 BCD     1      24.930  25.810  27.120  1.00  0.00            
ATOM     76  H32 BCD     1      24.930  26.500  29.420  1.00  0.00            
ATOM     77  H33 BCD     1      23.090  24.320  29.250  1.00  0.00            
ATOM     78  H34 BCD     1      21.930  26.540  29.290  1.00  0.00            
ATOM     79  H35 BCD     1      23.630  27.300  31.530  1.00  0.00            
ATOM     80  H36 BCD     1      23.820  28.790  29.560  1.00  0.00            
ATOM     81  H37 BCD     1      22.010  27.960  27.250  1.00  0.00            
ATOM     82  H38 BCD     1      23.180  29.720  25.930  1.00  0.00            
ATOM     83  H39 BCD     1      22.280  30.470  27.330  1.00  0.00            
ATOM     84  H40 BCD     1      24.970  29.660  27.780  1.00  0.00            
ATOM     85  C25 BCD     1      22.140  23.590  23.410  1.00  0.00            
ATOM     86  O21 BCD     1      20.730  23.690  23.720  1.00  0.00            
ATOM     87  C26 BCD     1      22.900  22.800  24.440  1.00  0.00            
ATOM     88  O22 BCD     1      22.390  21.420  24.430  1.00  0.00            
ATOM     89  C27 BCD     1      22.800  23.380  25.790  1.00  0.00            
ATOM     90  O23 BCD     1      23.520  22.590  26.680  1.00  0.00            
ATOM     91  C28 BCD     1      23.190  24.820  25.710  1.00  0.00            
ATOM     92  C29 BCD     1      22.440  25.590  24.550  1.00  0.00            
ATOM     93  O24 BCD     1      22.670  24.860  23.380  1.00  0.00            
ATOM     94  C30 BCD     1      22.940  27.020  24.350  1.00  0.00            
ATOM     95  O25 BCD     1      22.400  27.710  23.270  1.00  0.00            
ATOM     96  H41 BCD     1      22.410  23.200  22.420  1.00  0.00            
ATOM     97  H42 BCD     1      23.980  22.730  24.230  1.00  0.00            
ATOM     98  H43 BCD     1      21.510  21.520  24.050  1.00  0.00            
ATOM     99  H44 BCD     1      21.750  23.370  26.110  1.00  0.00            
ATOM    100  H45 BCD     1      23.140  21.710  26.610  1.00  0.00            
ATOM    101  H46 BCD     1      24.260  24.860  25.450  1.00  0.00            
ATOM    102  H47 BCD     1      21.380  25.720  24.800  1.00  0.00            
ATOM    103  H48 BCD     1      22.640  27.610  25.220  1.00  0.00            
ATOM    104  H49 BCD     1      24.020  27.120  24.200  1.00  0.00            
ATOM    105  H50 BCD     1      22.920  27.420  22.520  1.00  0.00            
ATOM    106  C31 BCD     1      17.180  23.100  22.100  1.00  0.00            
ATOM    107  O26 BCD     1      16.610  23.710  23.210  1.00  0.00            
ATOM    108  C32 BCD     1      17.910  21.870  22.500  1.00  0.00            
ATOM    109  O27 BCD     1      17.080  20.970  23.190  1.00  0.00            
ATOM    110  C33 BCD     1      19.180  22.100  23.250  1.00  0.00            
ATOM    111  C34 BCD     1      19.900  23.310  22.670  1.00  0.00            
ATOM    112  C35 BCD     1      19.160  24.490  22.190  1.00  0.00            
ATOM    113  O28 BCD     1      18.120  23.960  21.420  1.00  0.00            
ATOM    114  C36 BCD     1      20.040  25.440  21.280  1.00  0.00            
ATOM    115  O29 BCD     1      20.630  24.780  20.150  1.00  0.00            
ATOM    116  O30 BCD     1      19.980  20.920  23.290  1.00  0.00            
ATOM    117  H51 BCD     1      16.380  22.790  21.420  1.00  0.00            
ATOM    118  H52 BCD     1      18.180  21.390  21.550  1.00  0.00            
ATOM    119  H53 BCD     1      17.630  20.330  23.640  1.00  0.00            
ATOM    120  H54 BCD     1      18.770  22.340  24.240  1.00  0.00            
ATOM    121  H55 BCD     1      19.570  20.260  23.850  1.00  0.00            
ATOM    122  H56 BCD     1      20.480  22.950  21.810  1.00  0.00            
ATOM    123  H57 BCD     1      18.790  24.940  23.120  1.00  0.00            
ATOM    124  H58 BCD     1      19.380  26.250  20.960  1.00  0.00            
ATOM    125  H59 BCD     1      20.880  25.920  21.800  1.00  0.00            
ATOM    126  H60 BCD     1      19.940  24.780  19.480  1.00  0.00            
ATOM    127  C37 BCD     1      13.050  25.690  24.090  1.00  0.00            
ATOM    128  O31 BCD     1      13.780  26.660  24.830  1.00  0.00            
ATOM    129  C38 BCD     1      13.220  24.310  24.810  1.00  0.00            
ATOM    130  O32 BCD     1      12.860  24.660  26.130  1.00  0.00            
ATOM    131  C39 BCD     1      14.670  23.840  24.660  1.00  0.00            
ATOM    132  O33 BCD     1      14.770  22.570  25.280  1.00  0.00            
ATOM    133  C40 BCD     1      15.210  23.920  23.160  1.00  0.00            
ATOM    134  C41 BCD     1      14.880  25.270  22.620  1.00  0.00            
ATOM    135  O34 BCD     1      13.500  25.600  22.800  1.00  0.00            
ATOM    136  C42 BCD     1      15.010  25.350  21.150  1.00  0.00            
ATOM    137  O35 BCD     1      14.510  24.220  20.420  1.00  0.00            
ATOM    138  H61 BCD     1      11.990  25.970  24.120  1.00  0.00            
ATOM    139  H62 BCD     1      12.570  23.510  24.450  1.00  0.00            
ATOM    140  H63 BCD     1      13.050  23.930  26.740  1.00  0.00            
ATOM    141  H64 BCD     1      15.280  24.600  25.170  1.00  0.00            
ATOM    142  H65 BCD     1      15.660  22.220  25.210  1.00  0.00            
ATOM    143  H66 BCD     1      14.750  23.120  22.560  1.00  0.00            
ATOM    144  H67 BCD     1      15.480  25.990  23.190  1.00  0.00            
ATOM    145  H68 BCD     1      14.560  26.280  20.790  1.00  0.00            
ATOM    146  H69 BCD     1      16.080  25.470  20.920  1.00  0.00            
ATOM    147  H70 BCD     1      13.660  23.970  20.780  1.00  0.00            
ATOM    148  C1  AK3     2      19.430  24.700  27.110  1.00  0.00            
ATOM    149  C2  AK3     2      18.340  25.610  27.580  1.00  0.00            
ATOM    150  C3  AK3     2      18.520  26.020  29.140  1.00  0.00            
ATOM    151  C4  AK3     2      17.600  27.310  29.280  1.00  0.00            
ATOM    152  C5  AK3     2      16.990  27.410  27.830  1.00  0.00            
ATOM    153  C6  AK3     2      15.960  26.310  27.720  1.00  0.00            
ATOM    154  C7  AK3     2      16.840  25.060  27.580  1.00  0.00            
ATOM    155  O1  AK3     2      16.430  23.880  27.470  1.00  0.00            
ATOM    156  C8  AK3     2      18.120  26.960  26.830  1.00  0.00            
ATOM    157  C9  AK3     2      17.650  26.870  25.340  1.00  0.00            
ATOM    158  C10 AK3     2      19.390  27.850  26.880  1.00  0.00            
ATOM    159  H1  AK3     2      19.650  24.670  26.040  1.00  0.00            
ATOM    160  H2  AK3     2      20.370  24.980  27.590  1.00  0.00            
ATOM    161  H3  AK3     2      19.110  23.670  27.310  1.00  0.00            
ATOM    162  H4  AK3     2      19.590  26.250  29.290  1.00  0.00            
ATOM    163  H5  AK3     2      18.220  25.150  29.730  1.00  0.00            
ATOM    164  H6  AK3     2      18.130  28.240  29.480  1.00  0.00            
ATOM    165  H7  AK3     2      16.840  27.110  30.050  1.00  0.00            
ATOM    166  H8  AK3     2      16.470  28.360  27.660  1.00  0.00            
ATOM    167  H9  AK3     2      15.300  26.480  26.860  1.00  0.00            
ATOM    168  H10 AK3     2      15.290  26.330  28.590  1.00  0.00            
ATOM    169  H11 AK3     2      17.110  25.960  25.040  1.00  0.00            
ATOM    170  H12 AK3     2      17.250  27.840  25.020  1.00  0.00            
ATOM    171  H13 AK3     2      18.500  26.850  24.630  1.00  0.00            
ATOM    172  H14 AK3     2      19.380  28.740  26.240  1.00  0.00            
ATOM    173  H15 AK3     2      19.700  28.080  27.900  1.00  0.00            
ATOM    174  H16 AK3     2      20.210  27.220  26.500  1.00  0.00            
TER
ENDMDL
MODEL        1
ATOM      1  C1  BCD     1      16.380  37.320  21.240  1.00  0.00            
ATOM      2  O1  BCD     1      15.790  36.420  22.170  1.00  0.00            
ATOM      3  C2  BCD     1      15.490  37.840  20.170  1.00  0.00            
ATOM      4  O2  BCD     1      14.250  38.480  20.700  1.00  0.00            
ATOM      5  C3  BCD     1      15.130  36.740  19.070  1.00  0.00            
ATOM      6  O3  BCD     1      14.470  37.330  17.980  1.00  0.00            
ATOM      7  C4  BCD     1      16.310  36.000  18.620  1.00  0.00            
ATOM      8  C5  BCD     1      17.130  35.530  19.800  1.00  0.00            
ATOM      9  O4  BCD     1      17.460  36.610  20.600  1.00  0.00            
ATOM     10  C6  BCD     1      18.390  34.760  19.270  1.00  0.00            
ATOM     11  O5  BCD     1      19.230  35.500  18.450  1.00  0.00            
ATOM     12  H1  BCD     1      16.860  38.110  21.820  1.00  0.00            
ATOM     13  H2  BCD     1      16.040  38.580  19.590  1.00  0.00            
ATOM     14  H3  BCD     1      13.820  38.880  19.940  1.00  0.00            
ATOM     15  H4  BCD     1      14.420  36.090  19.590  1.00  0.00            
ATOM     16  H5  BCD     1      13.970  36.710  17.450  1.00  0.00            
ATOM     17  H6  BCD     1      16.920  36.680  18.000  1.00  0.00            
ATOM     18  H7  BCD     1      16.530  34.840  20.410  1.00  0.00            
ATOM     19  H8  BCD     1      18.920  34.420  20.170  1.00  0.00            
ATOM     20  H9  BCD     1      17.990  33.890  18.740  1.00  0.00            
ATOM     21  H10 BCD     1      19.960  34.890  18.270  1.00  0.00            
ATOM     22  C7  BCD     1      14.910  36.250  26.140  1.00  0.00            
ATOM     23  O6  BCD     1      14.950  34.780  25.930  1.00  0.00            
ATOM     24  C8  BCD     1      13.880  36.930  25.200  1.00  0.00            
ATOM     25  O7  BCD     1      12.540  36.560  25.580  1.00  0.00            
ATOM     26  C9  BCD     1      14.130  36.520  23.760  1.00  0.00            
ATOM     27  O8  BCD     1      13.100  36.990  22.930  1.00  0.00            
ATOM     28  C10 BCD     1      15.480  37.050  23.380  1.00  0.00            
ATOM     29  C11 BCD     1      16.600  36.690  24.380  1.00  0.00            
ATOM     30  O9  BCD     1      16.200  36.780  25.800  1.00  0.00            
ATOM     31  C12 BCD     1      17.940  37.420  24.210  1.00  0.00            
ATOM     32  O10 BCD     1      17.760  38.780  24.150  1.00  0.00            
ATOM     33  H11 BCD     1      14.740  36.560  27.180  1.00  0.00            
ATOM     34  H12 BCD     1      14.060  38.000  25.380  1.00  0.00            
ATOM     35  H13 BCD     1      12.010  36.520  24.780  1.00  0.00            
ATOM     36  H14 BCD     1      14.080  35.430  23.640  1.00  0.00            
ATOM     37  H15 BCD     1      13.490  37.300  22.100  1.00  0.00            
ATOM     38  H16 BCD     1      15.430  38.130  23.160  1.00  0.00            
ATOM     39  H17 BCD     1      16.840  35.650  24.140  1.00  0.00            
ATOM     40  H18 BCD     1      18.620  37.110  25.020  1.00  0.00            
ATOM     41  H19 BCD     1      18.440  37.110  23.290  1.00  0.00            
ATOM     42  H20 BCD     1      18.470  39.280  24.580  1.00  0.00            
ATOM     43  C13 BCD     1      14.990  31.350  28.040  1.00  0.00            
ATOM     44  O11 BCD     1      14.660  30.680  26.810  1.00  0.00            
ATOM     45  C14 BCD     1      13.910  32.360  28.480  1.00  0.00            
ATOM     46  O12 BCD     1      12.710  31.660  28.560  1.00  0.00            
ATOM     47  C15 BCD     1      13.730  33.360  27.380  1.00  0.00            
ATOM     48  O13 BCD     1      12.760  34.460  27.710  1.00  0.00            
ATOM     49  C16 BCD     1      15.090  33.960  27.120  1.00  0.00            
ATOM     50  C17 BCD     1      16.180  32.910  26.850  1.00  0.00            
ATOM     51  O14 BCD     1      16.260  31.940  27.860  1.00  0.00            
ATOM     52  C18 BCD     1      17.510  33.600  26.520  1.00  0.00            
ATOM     53  O15 BCD     1      17.910  34.360  27.580  1.00  0.00            
ATOM     54  H21 BCD     1      15.220  30.630  28.840  1.00  0.00            
ATOM     55  H22 BCD     1      14.140  32.940  29.380  1.00  0.00            
ATOM     56  H23 BCD     1      12.340  31.890  29.420  1.00  0.00            
ATOM     57  H24 BCD     1      13.350  32.860  26.480  1.00  0.00            
ATOM     58  H25 BCD     1      12.650  35.070  26.980  1.00  0.00            
ATOM     59  H26 BCD     1      15.380  34.560  28.000  1.00  0.00            
ATOM     60  H27 BCD     1      15.820  32.350  25.980  1.00  0.00            
ATOM     61  H28 BCD     1      18.320  32.880  26.340  1.00  0.00            
ATOM     62  H29 BCD     1      17.380  34.310  25.690  1.00  0.00            
ATOM     63  H30 BCD     1      18.340  33.690  28.120  1.00  0.00            
ATOM     64  C19 BCD     1      13.770  26.990  25.200  1.00  0.00            
ATOM     65  O16 BCD     1      13.960  27.520  23.840  1.00  0.00            
ATOM     66  C20 BCD     1      12.600  27.620  25.970  1.00  0.00            
ATOM     67  O17 BCD     1      11.350  27.430  25.170  1.00  0.00            
ATOM     68  C21 BCD     1      12.940  29.160  26.120  1.00  0.00            
ATOM     69  O18 BCD     1      11.940  29.900  26.780  1.00  0.00            
ATOM     70  C22 BCD     1      14.260  29.320  26.860  1.00  0.00            
ATOM     71  C23 BCD     1      15.400  28.550  26.280  1.00  0.00            
ATOM     72  O19 BCD     1      14.920  27.180  26.060  1.00  0.00            
ATOM     73  C24 BCD     1      16.660  28.600  27.160  1.00  0.00            
ATOM     74  O20 BCD     1      16.370  28.430  28.590  1.00  0.00            
ATOM     75  H31 BCD     1      13.610  25.910  25.190  1.00  0.00            
ATOM     76  H32 BCD     1      12.550  27.200  26.980  1.00  0.00            
ATOM     77  H33 BCD     1      10.730  28.140  25.310  1.00  0.00            
ATOM     78  H34 BCD     1      13.060  29.550  25.100  1.00  0.00            
ATOM     79  H35 BCD     1      12.330  30.540  27.390  1.00  0.00            
ATOM     80  H36 BCD     1      14.080  28.970  27.880  1.00  0.00            
ATOM     81  H37 BCD     1      15.660  28.970  25.300  1.00  0.00            
ATOM     82  H38 BCD     1      17.280  27.790  26.750  1.00  0.00            
ATOM     83  H39 BCD     1      17.250  29.500  26.940  1.00  0.00            
ATOM     84  H40 BCD     1      17.220  28.660  28.960  1.00  0.00            
ATOM     85  C25 BCD     1      14.550  26.120  19.990  1.00  0.00            
ATOM     86  O21 BCD     1      14.900  27.410  19.540  1.00  0.00            
ATOM     87  C26 BCD     1      13.130  26.040  20.510  1.00  0.00            
ATOM     88  O22 BCD     1      12.200  26.310  19.500  1.00  0.00            
ATOM     89  C27 BCD     1      12.950  26.970  21.750  1.00  0.00            
ATOM     90  O23 BCD     1      11.630  27.000  22.290  1.00  0.00            
ATOM     91  C28 BCD     1      14.040  26.520  22.800  1.00  0.00            
ATOM     92  C29 BCD     1      15.440  26.630  22.180  1.00  0.00            
ATOM     93  O24 BCD     1      15.350  25.700  21.050  1.00  0.00            
ATOM     94  C30 BCD     1      16.470  26.080  23.080  1.00  0.00            
ATOM     95  O25 BCD     1      16.140  24.770  23.490  1.00  0.00            
ATOM     96  H41 BCD     1      14.680  25.380  19.190  1.00  0.00            
ATOM     97  H42 BCD     1      12.940  25.030  20.880  1.00  0.00            
ATOM     98  H43 BCD     1      11.410  25.840  19.780  1.00  0.00            
ATOM     99  H44 BCD     1      13.180  27.930  21.280  1.00  0.00            
ATOM    100  H45 BCD     1      11.660  27.350  23.180  1.00  0.00            
ATOM    101  H46 BCD     1      13.830  25.480  23.110  1.00  0.00            
ATOM    102  H47 BCD     1      15.620  27.670  21.890  1.00  0.00            
ATOM    103  H48 BCD     1      17.460  26.110  22.620  1.00  0.00            
ATOM    104  H49 BCD     1      16.590  26.740  23.940  1.00  0.00            
ATOM    105  H50 BCD     1      16.300  24.250  22.690  1.00  0.00            
ATOM    106  C31 BCD     1      16.330  29.640  16.490  1.00  0.00            
ATOM    107  O26 BCD     1      15.870  30.880  17.060  1.00  0.00            
ATOM    108  C32 BCD     1      15.110  28.760  16.110  1.00  0.00            
ATOM    109  O27 BCD     1      14.170  29.560  15.350  1.00  0.00            
ATOM    110  C33 BCD     1      14.390  28.210  17.340  1.00  0.00            
ATOM    111  C34 BCD     1      15.440  27.580  18.280  1.00  0.00            
ATOM    112  C35 BCD     1      16.660  28.490  18.580  1.00  0.00            
ATOM    113  O28 BCD     1      17.140  28.840  17.320  1.00  0.00            
ATOM    114  C36 BCD     1      17.590  27.620  19.370  1.00  0.00            
ATOM    115  O29 BCD     1      18.810  28.270  19.250  1.00  0.00            
ATOM    116  O30 BCD     1      13.380  27.140  17.130  1.00  0.00            
ATOM    117  H51 BCD     1      16.920  29.810  15.590  1.00  0.00            
ATOM    118  H52 BCD     1      15.510  27.940  15.500  1.00  0.00            
ATOM    119  H53 BCD     1      13.500  28.980  14.970  1.00  0.00            
ATOM    120  H54 BCD     1      13.830  29.020  17.820  1.00  0.00            
ATOM    121  H55 BCD     1      13.000  26.900  17.980  1.00  0.00            
ATOM    122  H56 BCD     1      15.750  26.570  17.970  1.00  0.00            
ATOM    123  H57 BCD     1      16.430  29.320  19.260  1.00  0.00            
ATOM    124  H58 BCD     1      17.240  27.520  20.400  1.00  0.00            
ATOM    125  H59 BCD     1      17.640  26.600  18.960  1.00  0.00            
ATOM    126  H60 BCD     1      19.010  28.580  20.140  1.00  0.00            
ATOM    127  C37 BCD     1      15.720  34.940  16.520  1.00  0.00            
ATOM    128  O31 BCD     1      15.840  34.840  17.900  1.00  0.00            
ATOM    129  C38 BCD     1      14.410  34.230  16.220  1.00  0.00            
ATOM    130  O32 BCD     1      13.330  34.940  16.870  1.00  0.00            
ATOM    131  C39 BCD     1      14.470  32.750  16.640  1.00  0.00            
ATOM    132  O33 BCD     1      13.290  32.060  16.240  1.00  0.00            
ATOM    133  C40 BCD     1      15.680  31.960  16.130  1.00  0.00            
ATOM    134  C41 BCD     1      17.010  32.820  16.280  1.00  0.00            
ATOM    135  O34 BCD     1      16.790  34.270  16.000  1.00  0.00            
ATOM    136  C42 BCD     1      18.200  32.250  15.530  1.00  0.00            
ATOM    137  O35 BCD     1      17.950  32.260  14.100  1.00  0.00            
ATOM    138  H61 BCD     1      15.820  36.020  16.360  1.00  0.00            
ATOM    139  H62 BCD     1      14.250  34.240  15.130  1.00  0.00            
ATOM    140  H63 BCD     1      12.540  34.380  16.890  1.00  0.00            
ATOM    141  H64 BCD     1      14.610  32.760  17.730  1.00  0.00            
ATOM    142  H65 BCD     1      13.410  31.120  16.050  1.00  0.00            
ATOM    143  H66 BCD     1      15.580  31.680  15.080  1.00  0.00            
ATOM    144  H67 BCD     1      17.320  32.730  17.330  1.00  0.00            
ATOM    145  H68 BCD     1      19.080  32.820  15.860  1.00  0.00            
ATOM    146  H69 BCD     1      18.370  31.240  15.930  1.00  0.00            
ATOM    147  H70 BCD     1      18.600  31.700  13.660  1.00  0.00            
ATOM    148  C1  AK3     2      11.770  34.020  21.280  1.00  0.00            
ATOM    149  C2  AK3     2      12.870  32.900  21.080  1.00  0.00            
ATOM    150  C3  AK3     2      14.330  33.400  20.770  1.00  0.00            
ATOM    151  C4  AK3     2      15.170  32.130  21.200  1.00  0.00            
ATOM    152  C5  AK3     2      14.140  31.110  21.670  1.00  0.00            
ATOM    153  C6  AK3     2      13.470  30.640  20.340  1.00  0.00            
ATOM    154  C7  AK3     2      12.670  31.830  19.950  1.00  0.00            
ATOM    155  O1  AK3     2      11.680  31.790  19.270  1.00  0.00            
ATOM    156  C8  AK3     2      13.090  31.970  22.340  1.00  0.00            
ATOM    157  C9  AK3     2      11.830  31.110  22.720  1.00  0.00            
ATOM    158  C10 AK3     2      13.570  32.570  23.720  1.00  0.00            
ATOM    159  H1  AK3     2      11.950  34.650  20.400  1.00  0.00            
ATOM    160  H2  AK3     2      10.800  33.520  21.360  1.00  0.00            
ATOM    161  H3  AK3     2      12.090  34.610  22.150  1.00  0.00            
ATOM    162  H4  AK3     2      14.500  34.290  21.390  1.00  0.00            
ATOM    163  H5  AK3     2      14.440  33.710  19.720  1.00  0.00            
ATOM    164  H6  AK3     2      15.880  32.380  22.000  1.00  0.00            
ATOM    165  H7  AK3     2      15.840  31.840  20.380  1.00  0.00            
ATOM    166  H8  AK3     2      14.480  30.350  22.380  1.00  0.00            
ATOM    167  H9  AK3     2      12.940  29.690  20.460  1.00  0.00            
ATOM    168  H10 AK3     2      14.140  30.450  19.490  1.00  0.00            
ATOM    169  H11 AK3     2      12.000  30.450  23.590  1.00  0.00            
ATOM    170  H12 AK3     2      11.070  31.760  23.180  1.00  0.00            
ATOM    171  H13 AK3     2      11.360  30.450  21.980  1.00  0.00            
ATOM    172  H14 AK3     2      13.640  31.790  24.480  1.00  0.00            
ATOM    173  H15 AK3     2      14.530  33.100  23.670  1.00  0.00            
ATOM    174  H16 AK3     2      12.770  33.210  24.110  1.00  0.00            
TER
ENDMDL
MODEL        1
ATOM      1  C1  BCD     1      15.430  35.910  21.790  1.00  0.00            
ATOM      2  O1  BCD     1      15.220  34.700  22.460  1.00  0.00            
ATOM      3  C2  BCD     1      14.240  36.140  20.870  1.00  0.00            
ATOM      4  O2  BCD     1      12.980  36.170  21.590  1.00  0.00            
ATOM      5  C3  BCD     1      14.150  35.030  19.920  1.00  0.00            
ATOM      6  O3  BCD     1      13.050  35.150  18.930  1.00  0.00            
ATOM      7  C4  BCD     1      15.430  34.930  19.070  1.00  0.00            
ATOM      8  C5  BCD     1      16.700  34.900  19.970  1.00  0.00            
ATOM      9  O4  BCD     1      16.600  35.900  21.010  1.00  0.00            
ATOM     10  C6  BCD     1      18.080  34.970  19.240  1.00  0.00            
ATOM     11  O5  BCD     1      17.930  35.940  18.250  1.00  0.00            
ATOM     12  H1  BCD     1      15.700  36.740  22.440  1.00  0.00            
ATOM     13  H2  BCD     1      14.370  37.080  20.320  1.00  0.00            
ATOM     14  H3  BCD     1      12.300  36.600  21.070  1.00  0.00            
ATOM     15  H4  BCD     1      13.970  34.080  20.440  1.00  0.00            
ATOM     16  H5  BCD     1      12.200  35.050  19.370  1.00  0.00            
ATOM     17  H6  BCD     1      15.470  35.750  18.350  1.00  0.00            
ATOM     18  H7  BCD     1      16.720  34.000  20.600  1.00  0.00            
ATOM     19  H8  BCD     1      18.820  35.210  20.010  1.00  0.00            
ATOM     20  H9  BCD     1      18.440  34.020  18.810  1.00  0.00            
ATOM     21  H10 BCD     1      17.860  36.850  18.540  1.00  0.00            
ATOM     22  C7  BCD     1      15.380  33.150  26.430  1.00  0.00            
ATOM     23  O6  BCD     1      15.140  31.810  26.000  1.00  0.00            
ATOM     24  C8  BCD     1      14.230  34.110  26.070  1.00  0.00            
ATOM     25  O7  BCD     1      13.030  33.530  26.630  1.00  0.00            
ATOM     26  C9  BCD     1      14.000  34.260  24.510  1.00  0.00            
ATOM     27  O8  BCD     1      12.890  35.040  24.240  1.00  0.00            
ATOM     28  C10 BCD     1      15.290  34.760  23.900  1.00  0.00            
ATOM     29  C11 BCD     1      16.550  33.920  24.290  1.00  0.00            
ATOM     30  O9  BCD     1      16.520  33.730  25.800  1.00  0.00            
ATOM     31  C12 BCD     1      17.930  34.330  23.800  1.00  0.00            
ATOM     32  O10 BCD     1      18.170  35.700  24.310  1.00  0.00            
ATOM     33  H11 BCD     1      15.560  33.240  27.510  1.00  0.00            
ATOM     34  H12 BCD     1      14.420  35.150  26.340  1.00  0.00            
ATOM     35  H13 BCD     1      12.280  34.070  26.380  1.00  0.00            
ATOM     36  H14 BCD     1      13.910  33.270  24.050  1.00  0.00            
ATOM     37  H15 BCD     1      13.000  35.380  23.350  1.00  0.00            
ATOM     38  H16 BCD     1      15.520  35.770  24.260  1.00  0.00            
ATOM     39  H17 BCD     1      16.460  32.970  23.750  1.00  0.00            
ATOM     40  H18 BCD     1      18.710  33.590  24.040  1.00  0.00            
ATOM     41  H19 BCD     1      17.890  34.280  22.710  1.00  0.00            
ATOM     42  H20 BCD     1      19.000  35.940  23.870  1.00  0.00            
ATOM     43  C13 BCD     1      15.260  28.010  27.580  1.00  0.00            
ATOM     44  O11 BCD     1      14.400  27.430  26.590  1.00  0.00            
ATOM     45  C14 BCD     1      14.470  29.110  28.380  1.00  0.00            
ATOM     46  O12 BCD     1      13.280  28.650  29.050  1.00  0.00            
ATOM     47  C15 BCD     1      14.160  30.350  27.560  1.00  0.00            
ATOM     48  O13 BCD     1      13.720  31.500  28.340  1.00  0.00            
ATOM     49  C16 BCD     1      15.440  30.800  26.890  1.00  0.00            
ATOM     50  C17 BCD     1      16.100  29.650  26.100  1.00  0.00            
ATOM     51  O14 BCD     1      16.390  28.580  27.010  1.00  0.00            
ATOM     52  C18 BCD     1      17.410  30.080  25.410  1.00  0.00            
ATOM     53  O15 BCD     1      18.500  30.080  26.400  1.00  0.00            
ATOM     54  H21 BCD     1      15.690  27.350  28.350  1.00  0.00            
ATOM     55  H22 BCD     1      15.190  29.470  29.120  1.00  0.00            
ATOM     56  H23 BCD     1      12.570  29.050  28.540  1.00  0.00            
ATOM     57  H24 BCD     1      13.410  30.080  26.800  1.00  0.00            
ATOM     58  H25 BCD     1      13.380  32.190  27.760  1.00  0.00            
ATOM     59  H26 BCD     1      16.120  31.130  27.680  1.00  0.00            
ATOM     60  H27 BCD     1      15.360  29.340  25.350  1.00  0.00            
ATOM     61  H28 BCD     1      17.660  29.440  24.550  1.00  0.00            
ATOM     62  H29 BCD     1      17.270  31.080  24.970  1.00  0.00            
ATOM     63  H30 BCD     1      19.270  29.620  26.040  1.00  0.00            
ATOM     64  C19 BCD     1      13.550  23.860  24.580  1.00  0.00            
ATOM     65  O16 BCD     1      13.460  24.650  23.420  1.00  0.00            
ATOM     66  C20 BCD     1      12.540  24.310  25.590  1.00  0.00            
ATOM     67  O17 BCD     1      11.200  24.070  25.110  1.00  0.00            
ATOM     68  C21 BCD     1      12.790  25.770  26.080  1.00  0.00            
ATOM     69  O18 BCD     1      11.890  25.950  27.240  1.00  0.00            
ATOM     70  C22 BCD     1      14.210  25.980  26.460  1.00  0.00            
ATOM     71  C23 BCD     1      15.260  25.340  25.540  1.00  0.00            
ATOM     72  O19 BCD     1      14.870  24.000  25.160  1.00  0.00            
ATOM     73  C24 BCD     1      16.680  25.290  26.010  1.00  0.00            
ATOM     74  O20 BCD     1      16.910  24.840  27.370  1.00  0.00            
ATOM     75  H31 BCD     1      13.370  22.800  24.400  1.00  0.00            
ATOM     76  H32 BCD     1      12.690  23.720  26.500  1.00  0.00            
ATOM     77  H33 BCD     1      10.660  24.270  25.870  1.00  0.00            
ATOM     78  H34 BCD     1      12.570  26.540  25.330  1.00  0.00            
ATOM     79  H35 BCD     1      11.470  26.810  27.300  1.00  0.00            
ATOM     80  H36 BCD     1      14.330  25.500  27.440  1.00  0.00            
ATOM     81  H37 BCD     1      15.240  25.910  24.600  1.00  0.00            
ATOM     82  H38 BCD     1      17.260  24.700  25.290  1.00  0.00            
ATOM     83  H39 BCD     1      17.030  26.330  26.060  1.00  0.00            
ATOM     84  H40 BCD     1      17.790  25.160  27.610  1.00  0.00            
ATOM     85  C25 BCD     1      13.310  24.250  19.370  1.00  0.00            
ATOM     86  O21 BCD     1      13.760  25.660  19.330  1.00  0.00            
ATOM     87  C26 BCD     1      11.990  23.980  20.170  1.00  0.00            
ATOM     88  O22 BCD     1      10.830  24.640  19.480  1.00  0.00            
ATOM     89  C27 BCD     1      12.040  24.500  21.590  1.00  0.00            
ATOM     90  O23 BCD     1      10.860  24.120  22.270  1.00  0.00            
ATOM     91  C28 BCD     1      13.300  23.900  22.180  1.00  0.00            
ATOM     92  C29 BCD     1      14.610  24.000  21.370  1.00  0.00            
ATOM     93  O24 BCD     1      14.350  23.550  20.060  1.00  0.00            
ATOM     94  C30 BCD     1      15.810  23.310  22.000  1.00  0.00            
ATOM     95  O25 BCD     1      15.460  21.970  22.330  1.00  0.00            
ATOM     96  H41 BCD     1      13.330  23.700  18.420  1.00  0.00            
ATOM     97  H42 BCD     1      11.960  22.890  20.200  1.00  0.00            
ATOM     98  H43 BCD     1      10.290  24.790  20.250  1.00  0.00            
ATOM     99  H44 BCD     1      12.090  25.590  21.580  1.00  0.00            
ATOM    100  H45 BCD     1      10.920  24.140  23.230  1.00  0.00            
ATOM    101  H46 BCD     1      13.170  22.850  22.470  1.00  0.00            
ATOM    102  H47 BCD     1      14.850  25.050  21.180  1.00  0.00            
ATOM    103  H48 BCD     1      16.600  23.300  21.240  1.00  0.00            
ATOM    104  H49 BCD     1      16.230  23.800  22.890  1.00  0.00            
ATOM    105  H50 BCD     1      16.210  21.610  22.810  1.00  0.00            
ATOM    106  C31 BCD     1      14.420  28.470  16.130  1.00  0.00            
ATOM    107  O26 BCD     1      14.560  29.530  17.010  1.00  0.00            
ATOM    108  C32 BCD     1      12.970  27.890  16.280  1.00  0.00            
ATOM    109  O27 BCD     1      12.110  29.060  16.220  1.00  0.00            
ATOM    110  C33 BCD     1      12.870  27.260  17.680  1.00  0.00            
ATOM    111  C34 BCD     1      13.850  26.120  17.920  1.00  0.00            
ATOM    112  C35 BCD     1      15.250  26.690  17.680  1.00  0.00            
ATOM    113  O28 BCD     1      15.360  27.350  16.460  1.00  0.00            
ATOM    114  C36 BCD     1      16.180  25.530  17.720  1.00  0.00            
ATOM    115  O29 BCD     1      17.570  25.970  17.590  1.00  0.00            
ATOM    116  O30 BCD     1      11.550  26.810  18.000  1.00  0.00            
ATOM    117  H51 BCD     1      14.660  28.740  15.100  1.00  0.00            
ATOM    118  H52 BCD     1      12.790  27.090  15.550  1.00  0.00            
ATOM    119  H53 BCD     1      11.360  28.840  16.780  1.00  0.00            
ATOM    120  H54 BCD     1      13.190  28.020  18.400  1.00  0.00            
ATOM    121  H55 BCD     1      11.570  26.040  18.580  1.00  0.00            
ATOM    122  H56 BCD     1      13.680  25.330  17.180  1.00  0.00            
ATOM    123  H57 BCD     1      15.470  27.370  18.520  1.00  0.00            
ATOM    124  H58 BCD     1      16.130  25.020  18.690  1.00  0.00            
ATOM    125  H59 BCD     1      16.090  24.840  16.870  1.00  0.00            
ATOM    126  H60 BCD     1      17.770  26.020  16.650  1.00  0.00            
ATOM    127  C37 BCD     1      15.760  33.580  17.050  1.00  0.00            
ATOM    128  O31 BCD     1      15.300  33.660  18.410  1.00  0.00            
ATOM    129  C38 BCD     1      14.540  33.320  16.200  1.00  0.00            
ATOM    130  O32 BCD     1      13.600  34.390  16.180  1.00  0.00            
ATOM    131  C39 BCD     1      13.960  31.950  16.570  1.00  0.00            
ATOM    132  O33 BCD     1      12.950  31.570  15.630  1.00  0.00            
ATOM    133  C40 BCD     1      15.030  30.820  16.460  1.00  0.00            
ATOM    134  C41 BCD     1      16.290  31.220  17.260  1.00  0.00            
ATOM    135  O34 BCD     1      16.700  32.540  16.860  1.00  0.00            
ATOM    136  C42 BCD     1      17.410  30.270  17.130  1.00  0.00            
ATOM    137  O35 BCD     1      17.800  30.130  15.740  1.00  0.00            
ATOM    138  H61 BCD     1      16.250  34.490  16.700  1.00  0.00            
ATOM    139  H62 BCD     1      14.850  33.240  15.150  1.00  0.00            
ATOM    140  H63 BCD     1      13.570  34.690  17.090  1.00  0.00            
ATOM    141  H64 BCD     1      13.660  32.020  17.620  1.00  0.00            
ATOM    142  H65 BCD     1      12.650  30.690  15.870  1.00  0.00            
ATOM    143  H66 BCD     1      15.360  30.700  15.420  1.00  0.00            
ATOM    144  H67 BCD     1      15.870  31.170  18.270  1.00  0.00            
ATOM    145  H68 BCD     1      18.270  30.700  17.660  1.00  0.00            
ATOM    146  H69 BCD     1      17.250  29.270  17.560  1.00  0.00            
ATOM    147  H70 BCD     1      18.030  31.010  15.410  1.00  0.00            
ATOM    148  C1  AK3     2      12.790  30.090  23.960  1.00  0.00            
ATOM    149  C2  AK3     2      13.370  30.300  22.510  1.00  0.00            
ATOM    150  C3  AK3     2      14.830  30.830  22.560  1.00  0.00            
ATOM    151  C4  AK3     2      15.420  30.380  21.160  1.00  0.00            
ATOM    152  C5  AK3     2      14.130  29.720  20.510  1.00  0.00            
ATOM    153  C6  AK3     2      13.150  30.820  20.160  1.00  0.00            
ATOM    154  C7  AK3     2      12.690  31.150  21.530  1.00  0.00            
ATOM    155  O1  AK3     2      12.230  32.280  21.830  1.00  0.00            
ATOM    156  C8  AK3     2      13.460  29.030  21.750  1.00  0.00            
ATOM    157  C9  AK3     2      12.050  28.380  21.400  1.00  0.00            
ATOM    158  C10 AK3     2      14.300  27.830  22.230  1.00  0.00            
ATOM    159  H1  AK3     2      12.900  30.930  24.660  1.00  0.00            
ATOM    160  H2  AK3     2      11.810  29.620  23.940  1.00  0.00            
ATOM    161  H3  AK3     2      13.340  29.300  24.470  1.00  0.00            
ATOM    162  H4  AK3     2      15.500  30.420  23.320  1.00  0.00            
ATOM    163  H5  AK3     2      14.800  31.920  22.650  1.00  0.00            
ATOM    164  H6  AK3     2      16.260  29.700  21.360  1.00  0.00            
ATOM    165  H7  AK3     2      15.710  31.250  20.560  1.00  0.00            
ATOM    166  H8  AK3     2      14.410  29.040  19.690  1.00  0.00            
ATOM    167  H9  AK3     2      12.240  30.490  19.660  1.00  0.00            
ATOM    168  H10 AK3     2      13.500  31.730  19.650  1.00  0.00            
ATOM    169  H11 AK3     2      12.160  27.710  20.530  1.00  0.00            
ATOM    170  H12 AK3     2      11.600  27.780  22.200  1.00  0.00            
ATOM    171  H13 AK3     2      11.290  29.080  21.040  1.00  0.00            
ATOM    172  H14 AK3     2      14.540  27.190  21.370  1.00  0.00            
ATOM    173  H15 AK3     2      15.210  28.090  22.780  1.00  0.00            
ATOM    174  H16 AK3     2      13.680  27.240  22.920  1.00  0.00            
TER
ENDMDL
MODEL        1
ATOM      1  C1  BCD     1      22.880  27.630  21.310  1.00  0.00            
ATOM      2  O1  BCD     1      22.710  26.450  22.220  1.00  0.00            
ATOM      3  C2  BCD     1      21.490  27.870  20.690  1.00  0.00            
ATOM      4  O2  BCD     1      20.480  28.110  21.710  1.00  0.00            
ATOM      5  C3  BCD     1      21.120  26.650  19.840  1.00  0.00            
ATOM      6  O3  BCD     1      19.790  26.890  19.200  1.00  0.00            
ATOM      7  C4  BCD     1      22.090  26.440  18.800  1.00  0.00            
ATOM      8  C5  BCD     1      23.440  26.230  19.520  1.00  0.00            
ATOM      9  O4  BCD     1      23.790  27.360  20.320  1.00  0.00            
ATOM     10  C6  BCD     1      24.500  26.020  18.470  1.00  0.00            
ATOM     11  O5  BCD     1      24.710  27.100  17.690  1.00  0.00            
ATOM     12  H1  BCD     1      23.240  28.510  21.850  1.00  0.00            
ATOM     13  H2  BCD     1      21.580  28.730  20.010  1.00  0.00            
ATOM     14  H3  BCD     1      19.710  28.250  21.160  1.00  0.00            
ATOM     15  H4  BCD     1      21.130  25.750  20.460  1.00  0.00            
ATOM     16  H5  BCD     1      19.660  26.220  18.520  1.00  0.00            
ATOM     17  H6  BCD     1      22.100  27.360  18.200  1.00  0.00            
ATOM     18  H7  BCD     1      23.450  25.270  20.050  1.00  0.00            
ATOM     19  H8  BCD     1      25.470  25.890  18.960  1.00  0.00            
ATOM     20  H9  BCD     1      24.310  25.090  17.920  1.00  0.00            
ATOM     21  H10 BCD     1      24.970  26.830  16.810  1.00  0.00            
ATOM     22  C7  BCD     1      23.080  25.260  26.260  1.00  0.00            
ATOM     23  O6  BCD     1      22.760  23.910  25.910  1.00  0.00            
ATOM     24  C8  BCD     1      22.020  26.290  25.950  1.00  0.00            
ATOM     25  O7  BCD     1      20.810  25.870  26.660  1.00  0.00            
ATOM     26  C9  BCD     1      21.740  26.330  24.460  1.00  0.00            
ATOM     27  O8  BCD     1      20.700  27.310  24.250  1.00  0.00            
ATOM     28  C10 BCD     1      22.990  26.600  23.610  1.00  0.00            
ATOM     29  C11 BCD     1      24.020  25.570  24.060  1.00  0.00            
ATOM     30  O9  BCD     1      24.260  25.670  25.420  1.00  0.00            
ATOM     31  C12 BCD     1      25.420  25.770  23.400  1.00  0.00            
ATOM     32  O10 BCD     1      25.930  27.080  23.590  1.00  0.00            
ATOM     33  H11 BCD     1      23.410  25.260  27.310  1.00  0.00            
ATOM     34  H12 BCD     1      22.370  27.290  26.240  1.00  0.00            
ATOM     35  H13 BCD     1      20.050  26.320  26.300  1.00  0.00            
ATOM     36  H14 BCD     1      21.370  25.320  24.240  1.00  0.00            
ATOM     37  H15 BCD     1      20.780  27.670  23.360  1.00  0.00            
ATOM     38  H16 BCD     1      23.480  27.580  23.670  1.00  0.00            
ATOM     39  H17 BCD     1      23.650  24.580  23.780  1.00  0.00            
ATOM     40  H18 BCD     1      26.160  25.110  23.870  1.00  0.00            
ATOM     41  H19 BCD     1      25.320  25.670  22.310  1.00  0.00            
ATOM     42  H20 BCD     1      26.230  27.070  24.500  1.00  0.00            
ATOM     43  C13 BCD     1      22.490  20.120  27.420  1.00  0.00            
ATOM     44  O11 BCD     1      22.650  19.480  26.130  1.00  0.00            
ATOM     45  C14 BCD     1      21.200  20.930  27.490  1.00  0.00            
ATOM     46  O12 BCD     1      20.130  20.080  27.100  1.00  0.00            
ATOM     47  C15 BCD     1      21.270  22.220  26.600  1.00  0.00            
ATOM     48  O13 BCD     1      20.220  23.100  26.860  1.00  0.00            
ATOM     49  C16 BCD     1      22.690  22.870  26.880  1.00  0.00            
ATOM     50  C17 BCD     1      23.870  21.940  26.720  1.00  0.00            
ATOM     51  O14 BCD     1      23.610  20.940  27.700  1.00  0.00            
ATOM     52  C18 BCD     1      25.180  22.560  27.040  1.00  0.00            
ATOM     53  O15 BCD     1      25.230  23.030  28.350  1.00  0.00            
ATOM     54  H21 BCD     1      22.490  19.350  28.200  1.00  0.00            
ATOM     55  H22 BCD     1      21.090  21.400  28.480  1.00  0.00            
ATOM     56  H23 BCD     1      19.400  20.660  26.870  1.00  0.00            
ATOM     57  H24 BCD     1      21.230  21.800  25.580  1.00  0.00            
ATOM     58  H25 BCD     1      20.360  23.820  26.250  1.00  0.00            
ATOM     59  H26 BCD     1      22.700  23.240  27.910  1.00  0.00            
ATOM     60  H27 BCD     1      23.960  21.490  25.720  1.00  0.00            
ATOM     61  H28 BCD     1      25.850  21.690  26.950  1.00  0.00            
ATOM     62  H29 BCD     1      25.480  23.400  26.400  1.00  0.00            
ATOM     63  H30 BCD     1      26.030  23.560  28.450  1.00  0.00            
ATOM     64  C19 BCD     1      23.250  16.240  23.730  1.00  0.00            
ATOM     65  O16 BCD     1      23.160  16.940  22.490  1.00  0.00            
ATOM     66  C20 BCD     1      21.930  16.310  24.530  1.00  0.00            
ATOM     67  O17 BCD     1      20.810  15.780  23.840  1.00  0.00            
ATOM     68  C21 BCD     1      21.780  17.670  25.100  1.00  0.00            
ATOM     69  O18 BCD     1      20.530  17.610  25.890  1.00  0.00            
ATOM     70  C22 BCD     1      22.980  18.130  25.890  1.00  0.00            
ATOM     71  C23 BCD     1      24.210  18.040  25.080  1.00  0.00            
ATOM     72  O19 BCD     1      24.360  16.760  24.570  1.00  0.00            
ATOM     73  C24 BCD     1      25.430  18.540  25.780  1.00  0.00            
ATOM     74  O20 BCD     1      26.450  18.930  24.910  1.00  0.00            
ATOM     75  H31 BCD     1      23.460  15.190  23.540  1.00  0.00            
ATOM     76  H32 BCD     1      22.150  15.640  25.370  1.00  0.00            
ATOM     77  H33 BCD     1      20.000  16.050  24.280  1.00  0.00            
ATOM     78  H34 BCD     1      21.610  18.330  24.250  1.00  0.00            
ATOM     79  H35 BCD     1      20.400  18.540  26.100  1.00  0.00            
ATOM     80  H36 BCD     1      22.970  17.530  26.810  1.00  0.00            
ATOM     81  H37 BCD     1      24.090  18.730  24.240  1.00  0.00            
ATOM     82  H38 BCD     1      25.340  19.260  26.600  1.00  0.00            
ATOM     83  H39 BCD     1      25.880  17.630  26.210  1.00  0.00            
ATOM     84  H40 BCD     1      26.250  19.850  24.700  1.00  0.00            
ATOM     85  C25 BCD     1      23.540  16.060  18.450  1.00  0.00            
ATOM     86  O21 BCD     1      23.040  17.400  18.160  1.00  0.00            
ATOM     87  C26 BCD     1      22.490  15.280  19.190  1.00  0.00            
ATOM     88  O22 BCD     1      21.300  15.170  18.450  1.00  0.00            
ATOM     89  C27 BCD     1      22.160  16.040  20.510  1.00  0.00            
ATOM     90  O23 BCD     1      21.080  15.410  21.220  1.00  0.00            
ATOM     91  C28 BCD     1      23.430  16.200  21.310  1.00  0.00            
ATOM     92  C29 BCD     1      24.550  16.840  20.500  1.00  0.00            
ATOM     93  O24 BCD     1      24.670  16.120  19.250  1.00  0.00            
ATOM     94  C30 BCD     1      25.860  16.970  21.300  1.00  0.00            
ATOM     95  O25 BCD     1      26.460  15.720  21.720  1.00  0.00            
ATOM     96  H41 BCD     1      23.940  15.550  17.570  1.00  0.00            
ATOM     97  H42 BCD     1      22.850  14.260  19.360  1.00  0.00            
ATOM     98  H43 BCD     1      20.640  15.030  19.130  1.00  0.00            
ATOM     99  H44 BCD     1      21.780  17.030  20.240  1.00  0.00            
ATOM    100  H45 BCD     1      20.890  15.860  22.050  1.00  0.00            
ATOM    101  H46 BCD     1      23.780  15.180  21.490  1.00  0.00            
ATOM    102  H47 BCD     1      24.310  17.840  20.120  1.00  0.00            
ATOM    103  H48 BCD     1      26.620  17.470  20.690  1.00  0.00            
ATOM    104  H49 BCD     1      25.670  17.700  22.100  1.00  0.00            
ATOM    105  H50 BCD     1      26.660  15.260  20.910  1.00  0.00            
ATOM    106  C31 BCD     1      22.440  20.250  15.130  1.00  0.00            
ATOM    107  O26 BCD     1      22.040  21.350  15.980  1.00  0.00            
ATOM    108  C32 BCD     1      21.450  19.080  15.200  1.00  0.00            
ATOM    109  O27 BCD     1      20.120  19.510  14.950  1.00  0.00            
ATOM    110  C33 BCD     1      21.480  18.300  16.500  1.00  0.00            
ATOM    111  C34 BCD     1      22.940  17.900  16.850  1.00  0.00            
ATOM    112  C35 BCD     1      23.930  19.060  16.720  1.00  0.00            
ATOM    113  O28 BCD     1      23.800  19.790  15.470  1.00  0.00            
ATOM    114  C36 BCD     1      25.380  18.780  17.000  1.00  0.00            
ATOM    115  O29 BCD     1      26.150  19.990  16.870  1.00  0.00            
ATOM    116  O30 BCD     1      20.600  17.100  16.490  1.00  0.00            
ATOM    117  H51 BCD     1      22.490  20.760  14.150  1.00  0.00            
ATOM    118  H52 BCD     1      21.720  18.360  14.420  1.00  0.00            
ATOM    119  H53 BCD     1      19.540  18.760  15.100  1.00  0.00            
ATOM    120  H54 BCD     1      21.140  18.910  17.350  1.00  0.00            
ATOM    121  H55 BCD     1      20.910  16.490  17.170  1.00  0.00            
ATOM    122  H56 BCD     1      23.360  17.180  16.130  1.00  0.00            
ATOM    123  H57 BCD     1      23.640  19.750  17.530  1.00  0.00            
ATOM    124  H58 BCD     1      25.480  18.430  18.030  1.00  0.00            
ATOM    125  H59 BCD     1      25.720  17.950  16.370  1.00  0.00            
ATOM    126  H60 BCD     1      25.940  20.410  16.030  1.00  0.00            
ATOM    127  C37 BCD     1      21.700  25.480  16.600  1.00  0.00            
ATOM    128  O31 BCD     1      21.750  25.310  18.000  1.00  0.00            
ATOM    129  C38 BCD     1      20.450  24.680  16.210  1.00  0.00            
ATOM    130  O32 BCD     1      19.350  25.130  16.960  1.00  0.00            
ATOM    131  C39 BCD     1      20.660  23.180  16.340  1.00  0.00            
ATOM    132  O33 BCD     1      19.530  22.410  15.780  1.00  0.00            
ATOM    133  C40 BCD     1      21.930  22.700  15.630  1.00  0.00            
ATOM    134  C41 BCD     1      23.030  23.560  16.180  1.00  0.00            
ATOM    135  O34 BCD     1      22.860  24.930  16.060  1.00  0.00            
ATOM    136  C42 BCD     1      24.370  23.190  15.650  1.00  0.00            
ATOM    137  O35 BCD     1      24.490  23.450  14.300  1.00  0.00            
ATOM    138  H61 BCD     1      21.650  26.560  16.460  1.00  0.00            
ATOM    139  H62 BCD     1      20.220  24.890  15.160  1.00  0.00            
ATOM    140  H63 BCD     1      18.700  24.430  16.970  1.00  0.00            
ATOM    141  H64 BCD     1      20.720  23.070  17.430  1.00  0.00            
ATOM    142  H65 BCD     1      19.940  21.590  15.480  1.00  0.00            
ATOM    143  H66 BCD     1      22.070  22.790  14.540  1.00  0.00            
ATOM    144  H67 BCD     1      23.050  23.240  17.230  1.00  0.00            
ATOM    145  H68 BCD     1      25.100  23.840  16.150  1.00  0.00            
ATOM    146  H69 BCD     1      24.580  22.150  15.920  1.00  0.00            
ATOM    147  H70 BCD     1      25.330  23.020  14.100  1.00  0.00            
ATOM    148  C1  AK3     2      20.880  23.440  22.260  1.00  0.00            
ATOM    149  C2  AK3     2      21.140  22.110  21.430  1.00  0.00            
ATOM    150  C3  AK3     2      20.540  22.200  19.970  1.00  0.00            
ATOM    151  C4  AK3     2      21.340  21.090  19.160  1.00  0.00            
ATOM    152  C5  AK3     2      22.080  20.430  20.330  1.00  0.00            
ATOM    153  C6  AK3     2      21.120  19.720  21.270  1.00  0.00            
ATOM    154  C7  AK3     2      20.460  20.810  21.980  1.00  0.00            
ATOM    155  O1  AK3     2      19.890  20.630  23.010  1.00  0.00            
ATOM    156  C8  AK3     2      22.540  21.610  21.270  1.00  0.00            
ATOM    157  C9  AK3     2      23.370  21.230  22.500  1.00  0.00            
ATOM    158  C10 AK3     2      23.400  22.660  20.480  1.00  0.00            
ATOM    159  H1  AK3     2      21.610  24.240  22.100  1.00  0.00            
ATOM    160  H2  AK3     2      19.870  23.820  22.060  1.00  0.00            
ATOM    161  H3  AK3     2      20.830  23.200  23.330  1.00  0.00            
ATOM    162  H4  AK3     2      20.730  23.150  19.460  1.00  0.00            
ATOM    163  H5  AK3     2      19.450  22.100  19.990  1.00  0.00            
ATOM    164  H6  AK3     2      21.950  21.530  18.370  1.00  0.00            
ATOM    165  H7  AK3     2      20.590  20.430  18.690  1.00  0.00            
ATOM    166  H8  AK3     2      22.930  19.910  19.870  1.00  0.00            
ATOM    167  H9  AK3     2      21.730  19.170  22.000  1.00  0.00            
ATOM    168  H10 AK3     2      20.390  19.130  20.710  1.00  0.00            
ATOM    169  H11 AK3     2      24.120  20.500  22.170  1.00  0.00            
ATOM    170  H12 AK3     2      23.960  22.080  22.850  1.00  0.00            
ATOM    171  H13 AK3     2      22.750  20.810  23.300  1.00  0.00            
ATOM    172  H14 AK3     2      22.930  23.190  19.640  1.00  0.00            
ATOM    173  H15 AK3     2      23.660  23.390  21.250  1.00  0.00            
ATOM    174  H16 AK3     2      24.370  22.310  20.120  1.00  0.00            
TER
ENDMDL
MODEL        1
ATOM      1  C1  BCD     1      13.360  21.120  28.950  1.00  0.00            
ATOM      2  O1  BCD     1      14.750  21.490  29.010  1.00  0.00            
ATOM      3  C2  BCD     1      13.130  19.690  29.300  1.00  0.00            
ATOM      4  O2  BCD     1      13.440  19.460  30.630  1.00  0.00            
ATOM      5  C3  BCD     1      13.810  18.780  28.290  1.00  0.00            
ATOM      6  O3  BCD     1      13.360  17.450  28.370  1.00  0.00            
ATOM      7  C4  BCD     1      13.660  19.150  26.820  1.00  0.00            
ATOM      8  C5  BCD     1      13.660  20.710  26.580  1.00  0.00            
ATOM      9  O4  BCD     1      12.910  21.290  27.610  1.00  0.00            
ATOM     10  C6  BCD     1      12.990  21.190  25.290  1.00  0.00            
ATOM     11  O5  BCD     1      11.800  20.600  24.810  1.00  0.00            
ATOM     12  H1  BCD     1      12.750  21.780  29.570  1.00  0.00            
ATOM     13  H2  BCD     1      12.050  19.550  29.150  1.00  0.00            
ATOM     14  H3  BCD     1      13.960  20.180  31.000  1.00  0.00            
ATOM     15  H4  BCD     1      14.890  18.900  28.480  1.00  0.00            
ATOM     16  H5  BCD     1      13.430  17.100  29.260  1.00  0.00            
ATOM     17  H6  BCD     1      12.750  18.730  26.370  1.00  0.00            
ATOM     18  H7  BCD     1      14.680  21.100  26.590  1.00  0.00            
ATOM     19  H8  BCD     1      12.890  22.280  25.220  1.00  0.00            
ATOM     20  H9  BCD     1      13.700  21.070  24.460  1.00  0.00            
ATOM     21  H10 BCD     1      11.080  20.840  25.400  1.00  0.00            
ATOM     22  C7  BCD     1      17.420  24.050  30.560  1.00  0.00            
ATOM     23  O6  BCD     1      18.520  23.160  30.070  1.00  0.00            
ATOM     24  C8  BCD     1      16.530  23.380  31.570  1.00  0.00            
ATOM     25  O7  BCD     1      17.270  22.920  32.740  1.00  0.00            
ATOM     26  C9  BCD     1      15.770  22.250  30.920  1.00  0.00            
ATOM     27  O8  BCD     1      14.950  21.410  31.750  1.00  0.00            
ATOM     28  C10 BCD     1      14.970  22.710  29.710  1.00  0.00            
ATOM     29  C11 BCD     1      15.850  23.530  28.770  1.00  0.00            
ATOM     30  O9  BCD     1      16.530  24.520  29.520  1.00  0.00            
ATOM     31  C12 BCD     1      14.980  24.320  27.780  1.00  0.00            
ATOM     32  O10 BCD     1      13.960  25.040  28.450  1.00  0.00            
ATOM     33  H11 BCD     1      17.850  24.880  31.140  1.00  0.00            
ATOM     34  H12 BCD     1      15.830  24.160  31.900  1.00  0.00            
ATOM     35  H13 BCD     1      16.780  23.210  33.510  1.00  0.00            
ATOM     36  H14 BCD     1      16.550  21.610  30.490  1.00  0.00            
ATOM     37  H15 BCD     1      14.530  21.980  32.400  1.00  0.00            
ATOM     38  H16 BCD     1      14.060  23.260  29.970  1.00  0.00            
ATOM     39  H17 BCD     1      16.650  22.920  28.330  1.00  0.00            
ATOM     40  H18 BCD     1      15.570  25.060  27.230  1.00  0.00            
ATOM     41  H19 BCD     1      14.490  23.660  27.040  1.00  0.00            
ATOM     42  H20 BCD     1      14.160  25.400  29.320  1.00  0.00            
ATOM     43  C13 BCD     1      22.580  22.590  30.140  1.00  0.00            
ATOM     44  O11 BCD     1      22.550  21.160  30.120  1.00  0.00            
ATOM     45  C14 BCD     1      21.950  23.240  31.430  1.00  0.00            
ATOM     46  O12 BCD     1      22.370  22.720  32.650  1.00  0.00            
ATOM     47  C15 BCD     1      20.480  22.950  31.410  1.00  0.00            
ATOM     48  O13 BCD     1      19.800  23.560  32.480  1.00  0.00            
ATOM     49  C16 BCD     1      19.900  23.520  30.130  1.00  0.00            
ATOM     50  C17 BCD     1      20.600  22.910  28.890  1.00  0.00            
ATOM     51  O14 BCD     1      21.990  23.160  28.920  1.00  0.00            
ATOM     52  C18 BCD     1      20.090  23.480  27.560  1.00  0.00            
ATOM     53  O15 BCD     1      19.890  24.830  27.630  1.00  0.00            
ATOM     54  H21 BCD     1      23.620  22.930  30.180  1.00  0.00            
ATOM     55  H22 BCD     1      22.070  24.320  31.300  1.00  0.00            
ATOM     56  H23 BCD     1      21.740  23.040  33.300  1.00  0.00            
ATOM     57  H24 BCD     1      20.300  21.870  31.380  1.00  0.00            
ATOM     58  H25 BCD     1      18.890  23.330  32.290  1.00  0.00            
ATOM     59  H26 BCD     1      19.960  24.620  30.170  1.00  0.00            
ATOM     60  H27 BCD     1      20.390  21.840  28.900  1.00  0.00            
ATOM     61  H28 BCD     1      20.750  23.120  26.760  1.00  0.00            
ATOM     62  H29 BCD     1      19.130  22.970  27.420  1.00  0.00            
ATOM     63  H30 BCD     1      20.630  25.290  28.040  1.00  0.00            
ATOM     64  C19 BCD     1      24.840  17.700  30.300  1.00  0.00            
ATOM     65  O16 BCD     1      23.850  17.230  29.370  1.00  0.00            
ATOM     66  C20 BCD     1      24.220  18.160  31.640  1.00  0.00            
ATOM     67  O17 BCD     1      23.580  17.040  32.330  1.00  0.00            
ATOM     68  C21 BCD     1      23.190  19.230  31.380  1.00  0.00            
ATOM     69  O18 BCD     1      22.730  19.610  32.670  1.00  0.00            
ATOM     70  C22 BCD     1      23.750  20.400  30.510  1.00  0.00            
ATOM     71  C23 BCD     1      24.520  19.920  29.270  1.00  0.00            
ATOM     72  O19 BCD     1      25.410  18.840  29.630  1.00  0.00            
ATOM     73  C24 BCD     1      25.290  21.020  28.580  1.00  0.00            
ATOM     74  O20 BCD     1      26.030  21.720  29.500  1.00  0.00            
ATOM     75  H31 BCD     1      25.680  17.010  30.470  1.00  0.00            
ATOM     76  H32 BCD     1      24.960  18.610  32.310  1.00  0.00            
ATOM     77  H33 BCD     1      23.050  17.290  33.090  1.00  0.00            
ATOM     78  H34 BCD     1      22.390  18.800  30.760  1.00  0.00            
ATOM     79  H35 BCD     1      22.320  20.460  32.540  1.00  0.00            
ATOM     80  H36 BCD     1      24.480  20.920  31.140  1.00  0.00            
ATOM     81  H37 BCD     1      23.760  19.540  28.560  1.00  0.00            
ATOM     82  H38 BCD     1      25.950  20.620  27.800  1.00  0.00            
ATOM     83  H39 BCD     1      24.540  21.690  28.120  1.00  0.00            
ATOM     84  H40 BCD     1      26.550  21.110  30.020  1.00  0.00            
ATOM     85  C25 BCD     1      22.820  14.150  26.970  1.00  0.00            
ATOM     86  O21 BCD     1      21.640  14.740  26.480  1.00  0.00            
ATOM     87  C26 BCD     1      22.740  13.880  28.460  1.00  0.00            
ATOM     88  O22 BCD     1      21.420  13.360  28.700  1.00  0.00            
ATOM     89  C27 BCD     1      22.900  15.160  29.250  1.00  0.00            
ATOM     90  O23 BCD     1      23.020  14.790  30.670  1.00  0.00            
ATOM     91  C28 BCD     1      24.030  16.030  28.770  1.00  0.00            
ATOM     92  C29 BCD     1      23.860  16.300  27.240  1.00  0.00            
ATOM     93  O24 BCD     1      23.810  15.050  26.580  1.00  0.00            
ATOM     94  C30 BCD     1      24.930  17.180  26.610  1.00  0.00            
ATOM     95  O25 BCD     1      24.550  17.660  25.340  1.00  0.00            
ATOM     96  H41 BCD     1      22.830  13.160  26.520  1.00  0.00            
ATOM     97  H42 BCD     1      23.530  13.160  28.720  1.00  0.00            
ATOM     98  H43 BCD     1      21.360  13.380  29.660  1.00  0.00            
ATOM     99  H44 BCD     1      22.030  15.810  29.120  1.00  0.00            
ATOM    100  H45 BCD     1      22.840  15.550  31.240  1.00  0.00            
ATOM    101  H46 BCD     1      25.010  15.550  28.890  1.00  0.00            
ATOM    102  H47 BCD     1      22.840  16.690  27.220  1.00  0.00            
ATOM    103  H48 BCD     1      25.030  18.060  27.260  1.00  0.00            
ATOM    104  H49 BCD     1      25.840  16.580  26.570  1.00  0.00            
ATOM    105  H50 BCD     1      25.270  18.170  24.970  1.00  0.00            
ATOM    106  C31 BCD     1      18.320  14.530  24.080  1.00  0.00            
ATOM    107  O26 BCD     1      17.810  15.630  24.780  1.00  0.00            
ATOM    108  C32 BCD     1      18.560  13.350  25.060  1.00  0.00            
ATOM    109  O27 BCD     1      17.350  12.970  25.720  1.00  0.00            
ATOM    110  C33 BCD     1      19.600  13.650  26.130  1.00  0.00            
ATOM    111  C34 BCD     1      20.840  14.180  25.410  1.00  0.00            
ATOM    112  C35 BCD     1      20.610  15.310  24.410  1.00  0.00            
ATOM    113  O28 BCD     1      19.530  14.940  23.420  1.00  0.00            
ATOM    114  C36 BCD     1      21.770  15.770  23.650  1.00  0.00            
ATOM    115  O29 BCD     1      22.190  14.610  22.980  1.00  0.00            
ATOM    116  O30 BCD     1      19.830  12.450  26.860  1.00  0.00            
ATOM    117  H51 BCD     1      17.530  14.290  23.350  1.00  0.00            
ATOM    118  H52 BCD     1      18.950  12.560  24.420  1.00  0.00            
ATOM    119  H53 BCD     1      17.630  12.390  26.430  1.00  0.00            
ATOM    120  H54 BCD     1      19.130  14.380  26.800  1.00  0.00            
ATOM    121  H55 BCD     1      20.490  12.660  27.530  1.00  0.00            
ATOM    122  H56 BCD     1      21.340  13.360  24.890  1.00  0.00            
ATOM    123  H57 BCD     1      20.330  16.200  24.990  1.00  0.00            
ATOM    124  H58 BCD     1      21.460  16.590  22.990  1.00  0.00            
ATOM    125  H59 BCD     1      22.520  16.210  24.320  1.00  0.00            
ATOM    126  H60 BCD     1      21.420  14.270  22.510  1.00  0.00            
ATOM    127  C37 BCD     1      14.600  18.230  24.770  1.00  0.00            
ATOM    128  O31 BCD     1      14.800  18.580  26.190  1.00  0.00            
ATOM    129  C38 BCD     1      14.210  16.760  24.640  1.00  0.00            
ATOM    130  O32 BCD     1      13.130  16.570  25.580  1.00  0.00            
ATOM    131  C39 BCD     1      15.390  15.880  25.000  1.00  0.00            
ATOM    132  O33 BCD     1      15.100  14.510  24.670  1.00  0.00            
ATOM    133  C40 BCD     1      16.670  16.320  24.240  1.00  0.00            
ATOM    134  C41 BCD     1      16.940  17.850  24.380  1.00  0.00            
ATOM    135  O34 BCD     1      15.740  18.610  24.010  1.00  0.00            
ATOM    136  C42 BCD     1      17.970  18.310  23.320  1.00  0.00            
ATOM    137  O35 BCD     1      18.630  19.510  23.560  1.00  0.00            
ATOM    138  H61 BCD     1      13.920  18.970  24.350  1.00  0.00            
ATOM    139  H62 BCD     1      13.870  16.570  23.610  1.00  0.00            
ATOM    140  H63 BCD     1      13.380  17.020  26.400  1.00  0.00            
ATOM    141  H64 BCD     1      15.630  15.970  26.070  1.00  0.00            
ATOM    142  H65 BCD     1      15.850  13.980  24.940  1.00  0.00            
ATOM    143  H66 BCD     1      16.500  16.120  23.170  1.00  0.00            
ATOM    144  H67 BCD     1      17.240  18.080  25.410  1.00  0.00            
ATOM    145  H68 BCD     1      18.630  17.430  23.280  1.00  0.00            
ATOM    146  H69 BCD     1      17.550  18.320  22.300  1.00  0.00            
ATOM    147  H70 BCD     1      19.310  19.580  22.880  1.00  0.00            
ATOM    148  C1  AK3     2      17.640  16.610  28.080  1.00  0.00            
ATOM    149  C2  AK3     2      18.260  17.220  29.380  1.00  0.00            
ATOM    150  C3  AK3     2      19.040  16.300  30.260  1.00  0.00            
ATOM    151  C4  AK3     2      19.890  17.330  31.140  1.00  0.00            
ATOM    152  C5  AK3     2      19.400  18.700  30.680  1.00  0.00            
ATOM    153  C6  AK3     2      17.960  18.830  31.270  1.00  0.00            
ATOM    154  C7  AK3     2      17.190  17.840  30.400  1.00  0.00            
ATOM    155  O1  AK3     2      16.240  17.210  30.920  1.00  0.00            
ATOM    156  C8  AK3     2      19.120  18.490  29.190  1.00  0.00            
ATOM    157  C9  AK3     2      18.250  19.680  28.550  1.00  0.00            
ATOM    158  C10 AK3     2      20.430  18.340  28.340  1.00  0.00            
ATOM    159  H1  AK3     2      17.290  15.580  28.210  1.00  0.00            
ATOM    160  H2  AK3     2      16.770  17.240  27.850  1.00  0.00            
ATOM    161  H3  AK3     2      18.230  16.710  27.160  1.00  0.00            
ATOM    162  H4  AK3     2      19.560  15.580  29.620  1.00  0.00            
ATOM    163  H5  AK3     2      18.360  15.760  30.920  1.00  0.00            
ATOM    164  H6  AK3     2      20.940  17.120  30.890  1.00  0.00            
ATOM    165  H7  AK3     2      19.750  17.280  32.230  1.00  0.00            
ATOM    166  H8  AK3     2      20.090  19.520  30.920  1.00  0.00            
ATOM    167  H9  AK3     2      17.500  19.830  31.230  1.00  0.00            
ATOM    168  H10 AK3     2      17.850  18.570  32.330  1.00  0.00            
ATOM    169  H11 AK3     2      18.890  20.140  27.790  1.00  0.00            
ATOM    170  H12 AK3     2      17.340  19.330  28.030  1.00  0.00            
ATOM    171  H13 AK3     2      18.060  20.470  29.280  1.00  0.00            
ATOM    172  H14 AK3     2      20.270  18.010  27.300  1.00  0.00            
ATOM    173  H15 AK3     2      21.070  19.230  28.300  1.00  0.00            
ATOM    174  H16 AK3     2      21.100  17.580  28.760  1.00  0.00            
TER
ENDMDL
MODEL        1
ATOM      1  C1  BCD     1      12.050  29.580  25.460  1.00  0.00            
ATOM      2  O1  BCD     1      13.400  29.690  25.750  1.00  0.00            
ATOM      3  C2  BCD     1      11.480  28.200  25.890  1.00  0.00            
ATOM      4  O2  BCD     1      11.900  27.950  27.230  1.00  0.00            
ATOM      5  C3  BCD     1      11.910  27.050  24.990  1.00  0.00            
ATOM      6  O3  BCD     1      11.280  25.770  25.340  1.00  0.00            
ATOM      7  C4  BCD     1      11.630  27.270  23.510  1.00  0.00            
ATOM      8  C5  BCD     1      12.230  28.640  23.160  1.00  0.00            
ATOM      9  O4  BCD     1      11.800  29.710  24.020  1.00  0.00            
ATOM     10  C6  BCD     1      12.140  29.040  21.710  1.00  0.00            
ATOM     11  O5  BCD     1      10.820  29.250  21.260  1.00  0.00            
ATOM     12  H1  BCD     1      11.490  30.370  25.970  1.00  0.00            
ATOM     13  H2  BCD     1      10.380  28.280  25.830  1.00  0.00            
ATOM     14  H3  BCD     1      12.760  28.380  27.240  1.00  0.00            
ATOM     15  H4  BCD     1      12.990  26.990  25.210  1.00  0.00            
ATOM     16  H5  BCD     1      11.730  25.150  24.750  1.00  0.00            
ATOM     17  H6  BCD     1      10.560  27.180  23.280  1.00  0.00            
ATOM     18  H7  BCD     1      13.300  28.510  23.360  1.00  0.00            
ATOM     19  H8  BCD     1      12.790  29.900  21.490  1.00  0.00            
ATOM     20  H9  BCD     1      12.580  28.260  21.080  1.00  0.00            
ATOM     21  H10 BCD     1      10.790  28.920  20.360  1.00  0.00            
ATOM     22  C7  BCD     1      16.480  32.120  27.140  1.00  0.00            
ATOM     23  O6  BCD     1      17.390  30.980  27.100  1.00  0.00            
ATOM     24  C8  BCD     1      15.320  31.910  28.100  1.00  0.00            
ATOM     25  O7  BCD     1      15.720  31.640  29.420  1.00  0.00            
ATOM     26  C9  BCD     1      14.430  30.780  27.600  1.00  0.00            
ATOM     27  O8  BCD     1      13.220  30.650  28.360  1.00  0.00            
ATOM     28  C10 BCD     1      13.970  30.940  26.190  1.00  0.00            
ATOM     29  C11 BCD     1      15.140  31.300  25.320  1.00  0.00            
ATOM     30  O9  BCD     1      15.920  32.370  25.890  1.00  0.00            
ATOM     31  C12 BCD     1      14.670  31.690  23.970  1.00  0.00            
ATOM     32  O10 BCD     1      15.770  31.880  23.110  1.00  0.00            
ATOM     33  H11 BCD     1      16.990  33.040  27.440  1.00  0.00            
ATOM     34  H12 BCD     1      14.690  32.810  28.040  1.00  0.00            
ATOM     35  H13 BCD     1      16.070  30.760  29.570  1.00  0.00            
ATOM     36  H14 BCD     1      15.030  29.880  27.770  1.00  0.00            
ATOM     37  H15 BCD     1      13.490  30.430  29.260  1.00  0.00            
ATOM     38  H16 BCD     1      13.260  31.780  26.110  1.00  0.00            
ATOM     39  H17 BCD     1      15.790  30.430  25.180  1.00  0.00            
ATOM     40  H18 BCD     1      14.050  30.900  23.540  1.00  0.00            
ATOM     41  H19 BCD     1      14.070  32.610  24.010  1.00  0.00            
ATOM     42  H20 BCD     1      15.530  32.420  22.360  1.00  0.00            
ATOM     43  C13 BCD     1      20.920  29.680  28.770  1.00  0.00            
ATOM     44  O11 BCD     1      20.950  28.680  27.650  1.00  0.00            
ATOM     45  C14 BCD     1      19.680  29.450  29.660  1.00  0.00            
ATOM     46  O12 BCD     1      19.890  28.150  30.300  1.00  0.00            
ATOM     47  C15 BCD     1      18.400  29.590  28.770  1.00  0.00            
ATOM     48  O13 BCD     1      17.270  29.330  29.640  1.00  0.00            
ATOM     49  C16 BCD     1      18.410  30.900  28.110  1.00  0.00            
ATOM     50  C17 BCD     1      19.700  31.220  27.380  1.00  0.00            
ATOM     51  O14 BCD     1      20.820  30.940  28.230  1.00  0.00            
ATOM     52  C18 BCD     1      19.750  32.670  26.920  1.00  0.00            
ATOM     53  O15 BCD     1      19.600  33.560  28.110  1.00  0.00            
ATOM     54  H21 BCD     1      21.820  29.490  29.370  1.00  0.00            
ATOM     55  H22 BCD     1      19.690  30.180  30.480  1.00  0.00            
ATOM     56  H23 BCD     1      19.140  27.950  30.870  1.00  0.00            
ATOM     57  H24 BCD     1      18.460  28.850  27.960  1.00  0.00            
ATOM     58  H25 BCD     1      17.360  28.430  29.960  1.00  0.00            
ATOM     59  H26 BCD     1      18.170  31.690  28.840  1.00  0.00            
ATOM     60  H27 BCD     1      19.720  30.490  26.560  1.00  0.00            
ATOM     61  H28 BCD     1      20.660  32.950  26.360  1.00  0.00            
ATOM     62  H29 BCD     1      18.870  32.840  26.300  1.00  0.00            
ATOM     63  H30 BCD     1      19.920  34.460  28.050  1.00  0.00            
ATOM     64  C19 BCD     1      23.130  25.840  25.820  1.00  0.00            
ATOM     65  O16 BCD     1      22.020  25.470  24.950  1.00  0.00            
ATOM     66  C20 BCD     1      22.830  25.620  27.290  1.00  0.00            
ATOM     67  O17 BCD     1      22.560  24.160  27.450  1.00  0.00            
ATOM     68  C21 BCD     1      21.780  26.540  27.820  1.00  0.00            
ATOM     69  O18 BCD     1      21.600  26.380  29.280  1.00  0.00            
ATOM     70  C22 BCD     1      22.150  27.980  27.490  1.00  0.00            
ATOM     71  C23 BCD     1      22.630  28.100  26.080  1.00  0.00            
ATOM     72  O19 BCD     1      23.520  27.130  25.600  1.00  0.00            
ATOM     73  C24 BCD     1      23.310  29.450  25.980  1.00  0.00            
ATOM     74  O20 BCD     1      23.620  29.800  24.590  1.00  0.00            
ATOM     75  H31 BCD     1      23.980  25.200  25.540  1.00  0.00            
ATOM     76  H32 BCD     1      23.790  25.900  27.730  1.00  0.00            
ATOM     77  H33 BCD     1      22.250  24.020  28.360  1.00  0.00            
ATOM     78  H34 BCD     1      20.810  26.270  27.370  1.00  0.00            
ATOM     79  H35 BCD     1      20.910  26.990  29.570  1.00  0.00            
ATOM     80  H36 BCD     1      22.890  28.390  28.190  1.00  0.00            
ATOM     81  H37 BCD     1      21.680  28.110  25.520  1.00  0.00            
ATOM     82  H38 BCD     1      22.620  30.210  26.370  1.00  0.00            
ATOM     83  H39 BCD     1      24.200  29.480  26.630  1.00  0.00            
ATOM     84  H40 BCD     1      24.200  30.560  24.620  1.00  0.00            
ATOM     85  C25 BCD     1      20.880  23.140  21.910  1.00  0.00            
ATOM     86  O21 BCD     1      19.660  23.890  21.830  1.00  0.00            
ATOM     87  C26 BCD     1      21.160  22.380  23.240  1.00  0.00            
ATOM     88  O22 BCD     1      20.030  21.490  23.530  1.00  0.00            
ATOM     89  C27 BCD     1      21.450  23.310  24.410  1.00  0.00            
ATOM     90  O23 BCD     1      21.880  22.650  25.620  1.00  0.00            
ATOM     91  C28 BCD     1      22.370  24.450  24.040  1.00  0.00            
ATOM     92  C29 BCD     1      22.120  24.990  22.660  1.00  0.00            
ATOM     93  O24 BCD     1      21.980  24.040  21.690  1.00  0.00            
ATOM     94  C30 BCD     1      23.160  26.030  22.240  1.00  0.00            
ATOM     95  O25 BCD     1      24.510  25.560  22.160  1.00  0.00            
ATOM     96  H41 BCD     1      20.820  22.400  21.100  1.00  0.00            
ATOM     97  H42 BCD     1      22.060  21.770  23.120  1.00  0.00            
ATOM     98  H43 BCD     1      20.210  20.990  24.340  1.00  0.00            
ATOM     99  H44 BCD     1      20.580  23.870  24.780  1.00  0.00            
ATOM    100  H45 BCD     1      22.130  23.270  26.300  1.00  0.00            
ATOM    101  H46 BCD     1      23.420  24.120  23.940  1.00  0.00            
ATOM    102  H47 BCD     1      21.200  25.590  22.680  1.00  0.00            
ATOM    103  H48 BCD     1      22.860  26.470  21.280  1.00  0.00            
ATOM    104  H49 BCD     1      23.130  26.810  23.020  1.00  0.00            
ATOM    105  H50 BCD     1      24.790  25.770  21.260  1.00  0.00            
ATOM    106  C31 BCD     1      16.140  23.640  19.720  1.00  0.00            
ATOM    107  O26 BCD     1      15.410  24.080  20.850  1.00  0.00            
ATOM    108  C32 BCD     1      16.790  22.320  20.050  1.00  0.00            
ATOM    109  O27 BCD     1      15.760  21.440  20.440  1.00  0.00            
ATOM    110  C33 BCD     1      17.830  22.510  21.080  1.00  0.00            
ATOM    111  C34 BCD     1      18.790  23.620  20.680  1.00  0.00            
ATOM    112  C35 BCD     1      18.140  24.900  20.310  1.00  0.00            
ATOM    113  O28 BCD     1      17.110  24.650  19.350  1.00  0.00            
ATOM    114  C36 BCD     1      19.140  25.970  19.800  1.00  0.00            
ATOM    115  O29 BCD     1      19.480  25.660  18.480  1.00  0.00            
ATOM    116  O30 BCD     1      18.650  21.290  21.210  1.00  0.00            
ATOM    117  H51 BCD     1      15.430  23.510  18.900  1.00  0.00            
ATOM    118  H52 BCD     1      17.250  21.960  19.120  1.00  0.00            
ATOM    119  H53 BCD     1      16.130  20.550  20.470  1.00  0.00            
ATOM    120  H54 BCD     1      17.290  22.760  22.000  1.00  0.00            
ATOM    121  H55 BCD     1      19.200  21.280  21.990  1.00  0.00            
ATOM    122  H56 BCD     1      19.420  23.260  19.850  1.00  0.00            
ATOM    123  H57 BCD     1      17.560  25.240  21.180  1.00  0.00            
ATOM    124  H58 BCD     1      18.580  26.910  19.830  1.00  0.00            
ATOM    125  H59 BCD     1      20.070  25.980  20.380  1.00  0.00            
ATOM    126  H60 BCD     1      19.960  26.430  18.160  1.00  0.00            
ATOM    127  C37 BCD     1      11.720  25.500  22.010  1.00  0.00            
ATOM    128  O31 BCD     1      12.400  26.310  22.920  1.00  0.00            
ATOM    129  C38 BCD     1      11.920  24.060  22.280  1.00  0.00            
ATOM    130  O32 BCD     1      11.490  23.770  23.600  1.00  0.00            
ATOM    131  C39 BCD     1      13.400  23.620  22.060  1.00  0.00            
ATOM    132  O33 BCD     1      13.600  22.170  21.960  1.00  0.00            
ATOM    133  C40 BCD     1      14.000  24.210  20.740  1.00  0.00            
ATOM    134  C41 BCD     1      13.540  25.620  20.430  1.00  0.00            
ATOM    135  O34 BCD     1      12.120  25.780  20.660  1.00  0.00            
ATOM    136  C42 BCD     1      13.840  26.190  19.050  1.00  0.00            
ATOM    137  O35 BCD     1      13.230  25.500  18.000  1.00  0.00            
ATOM    138  H61 BCD     1      10.630  25.580  22.150  1.00  0.00            
ATOM    139  H62 BCD     1      11.300  23.550  21.530  1.00  0.00            
ATOM    140  H63 BCD     1      11.300  22.840  23.740  1.00  0.00            
ATOM    141  H64 BCD     1      14.010  24.020  22.890  1.00  0.00            
ATOM    142  H65 BCD     1      14.440  22.010  21.520  1.00  0.00            
ATOM    143  H66 BCD     1      13.640  23.650  19.870  1.00  0.00            
ATOM    144  H67 BCD     1      14.060  26.190  21.210  1.00  0.00            
ATOM    145  H68 BCD     1      13.550  27.250  19.050  1.00  0.00            
ATOM    146  H69 BCD     1      14.880  26.390  18.800  1.00  0.00            
ATOM    147  H70 BCD     1      13.880  24.970  17.520  1.00  0.00            
ATOM    148  C1  AK3     2      17.300  24.270  24.200  1.00  0.00            
ATOM    149  C2  AK3     2      17.030  25.420  25.200  1.00  0.00            
ATOM    150  C3  AK3     2      17.720  25.150  26.570  1.00  0.00            
ATOM    151  C4  AK3     2      17.590  26.520  27.310  1.00  0.00            
ATOM    152  C5  AK3     2      16.880  27.420  26.220  1.00  0.00            
ATOM    153  C6  AK3     2      15.390  27.000  26.150  1.00  0.00            
ATOM    154  C7  AK3     2      15.520  25.650  25.480  1.00  0.00            
ATOM    155  O1  AK3     2      14.590  24.840  25.410  1.00  0.00            
ATOM    156  C8  AK3     2      17.460  26.860  24.860  1.00  0.00            
ATOM    157  C9  AK3     2      16.760  27.450  23.530  1.00  0.00            
ATOM    158  C10 AK3     2      18.950  27.020  24.690  1.00  0.00            
ATOM    159  H1  AK3     2      16.890  24.480  23.210  1.00  0.00            
ATOM    160  H2  AK3     2      18.380  24.130  24.060  1.00  0.00            
ATOM    161  H3  AK3     2      16.820  23.350  24.550  1.00  0.00            
ATOM    162  H4  AK3     2      18.770  24.890  26.420  1.00  0.00            
ATOM    163  H5  AK3     2      17.180  24.340  27.070  1.00  0.00            
ATOM    164  H6  AK3     2      18.630  26.780  27.550  1.00  0.00            
ATOM    165  H7  AK3     2      17.050  26.450  28.260  1.00  0.00            
ATOM    166  H8  AK3     2      16.940  28.500  26.390  1.00  0.00            
ATOM    167  H9  AK3     2      14.810  27.670  25.500  1.00  0.00            
ATOM    168  H10 AK3     2      14.900  26.860  27.120  1.00  0.00            
ATOM    169  H11 AK3     2      15.690  27.330  23.360  1.00  0.00            
ATOM    170  H12 AK3     2      16.810  28.550  23.500  1.00  0.00            
ATOM    171  H13 AK3     2      17.290  27.140  22.610  1.00  0.00            
ATOM    172  H14 AK3     2      19.600  26.880  25.560  1.00  0.00            
ATOM    173  H15 AK3     2      19.290  26.340  23.900  1.00  0.00            
ATOM    174  H16 AK3     2      19.260  28.030  24.390  1.00  0.00            
TER
ENDMDL
MODEL        1
ATOM      1  C1  BCD     1      18.350  35.250  18.080  1.00  0.00            
ATOM      2  O1  BCD     1      18.530  34.800  19.430  1.00  0.00            
ATOM      3  C2  BCD     1      18.950  34.360  16.980  1.00  0.00            
ATOM      4  O2  BCD     1      18.450  33.000  17.160  1.00  0.00            
ATOM      5  C3  BCD     1      20.480  34.430  17.000  1.00  0.00            
ATOM      6  O3  BCD     1      20.890  33.830  15.770  1.00  0.00            
ATOM      7  C4  BCD     1      21.090  35.850  17.200  1.00  0.00            
ATOM      8  C5  BCD     1      20.400  36.560  18.320  1.00  0.00            
ATOM      9  O4  BCD     1      18.980  36.560  18.080  1.00  0.00            
ATOM     10  C6  BCD     1      20.920  37.970  18.500  1.00  0.00            
ATOM     11  O5  BCD     1      20.570  38.610  19.720  1.00  0.00            
ATOM     12  H1  BCD     1      17.310  35.460  17.850  1.00  0.00            
ATOM     13  H2  BCD     1      18.640  34.670  15.970  1.00  0.00            
ATOM     14  H3  BCD     1      18.400  32.540  16.320  1.00  0.00            
ATOM     15  H4  BCD     1      20.730  33.800  17.860  1.00  0.00            
ATOM     16  H5  BCD     1      21.850  33.910  15.790  1.00  0.00            
ATOM     17  H6  BCD     1      20.890  36.250  16.200  1.00  0.00            
ATOM     18  H7  BCD     1      20.640  36.100  19.290  1.00  0.00            
ATOM     19  H8  BCD     1      22.010  38.000  18.410  1.00  0.00            
ATOM     20  H9  BCD     1      20.520  38.540  17.650  1.00  0.00            
ATOM     21  H10 BCD     1      21.230  39.300  19.820  1.00  0.00            
ATOM     22  C7  BCD     1      16.250  33.440  22.500  1.00  0.00            
ATOM     23  O6  BCD     1      17.310  32.610  22.880  1.00  0.00            
ATOM     24  C8  BCD     1      15.740  33.060  21.050  1.00  0.00            
ATOM     25  O7  BCD     1      15.280  31.730  21.020  1.00  0.00            
ATOM     26  C9  BCD     1      16.840  33.330  19.990  1.00  0.00            
ATOM     27  O8  BCD     1      16.300  33.200  18.670  1.00  0.00            
ATOM     28  C10 BCD     1      17.360  34.800  20.140  1.00  0.00            
ATOM     29  C11 BCD     1      17.740  35.120  21.580  1.00  0.00            
ATOM     30  O9  BCD     1      16.720  34.770  22.550  1.00  0.00            
ATOM     31  C12 BCD     1      18.160  36.540  21.870  1.00  0.00            
ATOM     32  O10 BCD     1      17.140  37.550  21.710  1.00  0.00            
ATOM     33  H11 BCD     1      15.400  33.430  23.190  1.00  0.00            
ATOM     34  H12 BCD     1      14.910  33.750  20.840  1.00  0.00            
ATOM     35  H13 BCD     1      15.880  31.180  21.530  1.00  0.00            
ATOM     36  H14 BCD     1      17.670  32.640  20.160  1.00  0.00            
ATOM     37  H15 BCD     1      17.070  32.990  18.130  1.00  0.00            
ATOM     38  H16 BCD     1      16.630  35.570  19.860  1.00  0.00            
ATOM     39  H17 BCD     1      18.610  34.470  21.750  1.00  0.00            
ATOM     40  H18 BCD     1      18.490  36.520  22.920  1.00  0.00            
ATOM     41  H19 BCD     1      19.140  36.620  21.380  1.00  0.00            
ATOM     42  H20 BCD     1      17.380  38.080  20.940  1.00  0.00            
ATOM     43  C13 BCD     1      19.040  30.870  26.110  1.00  0.00            
ATOM     44  O11 BCD     1      20.380  30.810  25.640  1.00  0.00            
ATOM     45  C14 BCD     1      18.130  30.030  25.350  1.00  0.00            
ATOM     46  O12 BCD     1      18.560  28.700  25.280  1.00  0.00            
ATOM     47  C15 BCD     1      17.740  30.670  23.980  1.00  0.00            
ATOM     48  O13 BCD     1      16.660  29.950  23.280  1.00  0.00            
ATOM     49  C16 BCD     1      17.280  32.110  24.170  1.00  0.00            
ATOM     50  C17 BCD     1      18.230  32.930  25.040  1.00  0.00            
ATOM     51  O14 BCD     1      18.610  32.230  26.220  1.00  0.00            
ATOM     52  C18 BCD     1      17.620  34.250  25.520  1.00  0.00            
ATOM     53  O15 BCD     1      16.240  34.170  25.930  1.00  0.00            
ATOM     54  H21 BCD     1      19.060  30.500  27.140  1.00  0.00            
ATOM     55  H22 BCD     1      17.230  29.950  25.970  1.00  0.00            
ATOM     56  H23 BCD     1      19.470  28.710  24.960  1.00  0.00            
ATOM     57  H24 BCD     1      18.650  30.660  23.370  1.00  0.00            
ATOM     58  H25 BCD     1      17.010  29.100  23.010  1.00  0.00            
ATOM     59  H26 BCD     1      16.280  32.100  24.620  1.00  0.00            
ATOM     60  H27 BCD     1      19.090  33.060  24.370  1.00  0.00            
ATOM     61  H28 BCD     1      18.260  34.620  26.330  1.00  0.00            
ATOM     62  H29 BCD     1      17.810  34.930  24.680  1.00  0.00            
ATOM     63  H30 BCD     1      16.220  33.690  26.760  1.00  0.00            
ATOM     64  C19 BCD     1      24.160  29.590  26.780  1.00  0.00            
ATOM     65  O16 BCD     1      24.680  30.410  25.730  1.00  0.00            
ATOM     66  C20 BCD     1      23.290  28.490  26.240  1.00  0.00            
ATOM     67  O17 BCD     1      24.100  27.620  25.410  1.00  0.00            
ATOM     68  C21 BCD     1      22.020  29.040  25.530  1.00  0.00            
ATOM     69  O18 BCD     1      21.150  27.970  25.140  1.00  0.00            
ATOM     70  C22 BCD     1      21.290  30.060  26.450  1.00  0.00            
ATOM     71  C23 BCD     1      22.260  30.980  27.030  1.00  0.00            
ATOM     72  O19 BCD     1      23.370  30.330  27.680  1.00  0.00            
ATOM     73  C24 BCD     1      21.680  31.970  28.040  1.00  0.00            
ATOM     74  O20 BCD     1      21.260  31.350  29.250  1.00  0.00            
ATOM     75  H31 BCD     1      24.980  29.120  27.330  1.00  0.00            
ATOM     76  H32 BCD     1      22.930  27.880  27.080  1.00  0.00            
ATOM     77  H33 BCD     1      23.700  26.750  25.330  1.00  0.00            
ATOM     78  H34 BCD     1      22.300  29.540  24.600  1.00  0.00            
ATOM     79  H35 BCD     1      21.400  27.410  24.400  1.00  0.00            
ATOM     80  H36 BCD     1      20.850  29.620  27.350  1.00  0.00            
ATOM     81  H37 BCD     1      22.690  31.610  26.240  1.00  0.00            
ATOM     82  H38 BCD     1      22.410  32.790  28.050  1.00  0.00            
ATOM     83  H39 BCD     1      20.770  32.420  27.630  1.00  0.00            
ATOM     84  H40 BCD     1      21.870  30.680  29.590  1.00  0.00            
ATOM     85  C25 BCD     1      28.130  32.060  24.180  1.00  0.00            
ATOM     86  O21 BCD     1      27.370  32.700  23.180  1.00  0.00            
ATOM     87  C26 BCD     1      28.040  30.480  24.100  1.00  0.00            
ATOM     88  O22 BCD     1      28.460  30.080  22.770  1.00  0.00            
ATOM     89  C27 BCD     1      26.600  30.010  24.400  1.00  0.00            
ATOM     90  O23 BCD     1      26.420  28.550  24.420  1.00  0.00            
ATOM     91  C28 BCD     1      26.100  30.650  25.740  1.00  0.00            
ATOM     92  C29 BCD     1      26.260  32.150  25.600  1.00  0.00            
ATOM     93  O24 BCD     1      27.610  32.540  25.370  1.00  0.00            
ATOM     94  C30 BCD     1      25.690  32.930  26.820  1.00  0.00            
ATOM     95  O25 BCD     1      26.380  32.390  27.930  1.00  0.00            
ATOM     96  H41 BCD     1      29.180  32.340  24.070  1.00  0.00            
ATOM     97  H42 BCD     1      28.660  30.040  24.890  1.00  0.00            
ATOM     98  H43 BCD     1      28.520  29.120  22.740  1.00  0.00            
ATOM     99  H44 BCD     1      25.980  30.410  23.590  1.00  0.00            
ATOM    100  H45 BCD     1      25.590  28.450  24.890  1.00  0.00            
ATOM    101  H46 BCD     1      26.580  30.340  26.680  1.00  0.00            
ATOM    102  H47 BCD     1      25.600  32.410  24.760  1.00  0.00            
ATOM    103  H48 BCD     1      25.840  34.020  26.720  1.00  0.00            
ATOM    104  H49 BCD     1      24.610  32.780  26.990  1.00  0.00            
ATOM    105  H50 BCD     1      25.940  32.670  28.740  1.00  0.00            
ATOM    106  C31 BCD     1      27.460  35.530  20.310  1.00  0.00            
ATOM    107  O26 BCD     1      26.100  35.190  19.860  1.00  0.00            
ATOM    108  C32 BCD     1      28.380  34.350  20.030  1.00  0.00            
ATOM    109  O27 BCD     1      28.330  34.010  18.650  1.00  0.00            
ATOM    110  C33 BCD     1      28.080  33.230  21.030  1.00  0.00            
ATOM    111  C34 BCD     1      27.950  33.780  22.450  1.00  0.00            
ATOM    112  C35 BCD     1      26.970  34.940  22.560  1.00  0.00            
ATOM    113  O28 BCD     1      27.330  35.970  21.630  1.00  0.00            
ATOM    114  C36 BCD     1      26.970  35.500  23.960  1.00  0.00            
ATOM    115  O29 BCD     1      25.660  36.050  24.130  1.00  0.00            
ATOM    116  O30 BCD     1      29.150  32.260  21.070  1.00  0.00            
ATOM    117  H51 BCD     1      27.840  36.360  19.700  1.00  0.00            
ATOM    118  H52 BCD     1      29.400  34.660  20.280  1.00  0.00            
ATOM    119  H53 BCD     1      27.520  33.510  18.510  1.00  0.00            
ATOM    120  H54 BCD     1      27.130  32.800  20.700  1.00  0.00            
ATOM    121  H55 BCD     1      28.960  31.500  21.630  1.00  0.00            
ATOM    122  H56 BCD     1      28.970  34.050  22.750  1.00  0.00            
ATOM    123  H57 BCD     1      25.970  34.520  22.410  1.00  0.00            
ATOM    124  H58 BCD     1      27.210  34.770  24.740  1.00  0.00            
ATOM    125  H59 BCD     1      27.730  36.290  23.980  1.00  0.00            
ATOM    126  H60 BCD     1      25.490  36.750  23.500  1.00  0.00            
ATOM    127  C37 BCD     1      23.550  36.050  16.790  1.00  0.00            
ATOM    128  O31 BCD     1      22.450  35.690  17.700  1.00  0.00            
ATOM    129  C38 BCD     1      24.410  34.850  16.580  1.00  0.00            
ATOM    130  O32 BCD     1      23.670  33.780  16.050  1.00  0.00            
ATOM    131  C39 BCD     1      25.020  34.410  17.930  1.00  0.00            
ATOM    132  O33 BCD     1      25.930  33.250  17.790  1.00  0.00            
ATOM    133  C40 BCD     1      25.750  35.640  18.570  1.00  0.00            
ATOM    134  C41 BCD     1      24.910  36.910  18.600  1.00  0.00            
ATOM    135  O34 BCD     1      24.240  37.180  17.380  1.00  0.00            
ATOM    136  C42 BCD     1      25.730  38.130  19.090  1.00  0.00            
ATOM    137  O35 BCD     1      26.710  38.440  18.150  1.00  0.00            
ATOM    138  H61 BCD     1      23.100  36.330  15.830  1.00  0.00            
ATOM    139  H62 BCD     1      25.150  35.140  15.820  1.00  0.00            
ATOM    140  H63 BCD     1      24.230  33.010  15.940  1.00  0.00            
ATOM    141  H64 BCD     1      24.200  34.150  18.620  1.00  0.00            
ATOM    142  H65 BCD     1      25.380  32.490  17.580  1.00  0.00            
ATOM    143  H66 BCD     1      26.630  35.840  17.960  1.00  0.00            
ATOM    144  H67 BCD     1      24.110  36.750  19.340  1.00  0.00            
ATOM    145  H68 BCD     1      25.210  39.090  19.180  1.00  0.00            
ATOM    146  H69 BCD     1      26.180  37.820  20.040  1.00  0.00            
ATOM    147  H70 BCD     1      26.210  38.800  17.410  1.00  0.00            
ATOM    148  C1  AK3     2      24.580  31.720  20.740  1.00  0.00            
ATOM    149  C2  AK3     2      23.090  31.570  21.050  1.00  0.00            
ATOM    150  C3  AK3     2      22.610  30.280  21.790  1.00  0.00            
ATOM    151  C4  AK3     2      21.210  30.630  22.150  1.00  0.00            
ATOM    152  C5  AK3     2      21.070  32.070  21.840  1.00  0.00            
ATOM    153  C6  AK3     2      20.860  32.050  20.290  1.00  0.00            
ATOM    154  C7  AK3     2      22.250  31.580  19.790  1.00  0.00            
ATOM    155  O1  AK3     2      22.400  30.920  18.770  1.00  0.00            
ATOM    156  C8  AK3     2      22.530  32.680  21.980  1.00  0.00            
ATOM    157  C9  AK3     2      22.640  34.100  21.480  1.00  0.00            
ATOM    158  C10 AK3     2      22.940  32.640  23.510  1.00  0.00            
ATOM    159  H1  AK3     2      24.930  32.610  20.190  1.00  0.00            
ATOM    160  H2  AK3     2      25.120  31.920  21.670  1.00  0.00            
ATOM    161  H3  AK3     2      25.060  30.860  20.250  1.00  0.00            
ATOM    162  H4  AK3     2      23.330  29.760  22.440  1.00  0.00            
ATOM    163  H5  AK3     2      22.620  29.400  21.120  1.00  0.00            
ATOM    164  H6  AK3     2      21.060  30.440  23.220  1.00  0.00            
ATOM    165  H7  AK3     2      20.490  29.930  21.690  1.00  0.00            
ATOM    166  H8  AK3     2      20.290  32.550  22.450  1.00  0.00            
ATOM    167  H9  AK3     2      20.650  33.090  20.000  1.00  0.00            
ATOM    168  H10 AK3     2      20.030  31.460  19.870  1.00  0.00            
ATOM    169  H11 AK3     2      23.670  34.470  21.500  1.00  0.00            
ATOM    170  H12 AK3     2      22.430  34.190  20.410  1.00  0.00            
ATOM    171  H13 AK3     2      22.040  34.880  21.960  1.00  0.00            
ATOM    172  H14 AK3     2      22.120  32.970  24.160  1.00  0.00            
ATOM    173  H15 AK3     2      23.260  31.630  23.760  1.00  0.00            
ATOM    174  H16 AK3     2      23.740  33.320  23.830  1.00  0.00            
TER
ENDMDL
MODEL        1
ATOM      1  C1  BCD     1      11.960  30.670  25.930  1.00  0.00            
ATOM      2  O1  BCD     1      13.310  30.990  26.120  1.00  0.00            
ATOM      3  C2  BCD     1      11.620  29.480  26.790  1.00  0.00            
ATOM      4  O2  BCD     1      11.930  29.820  28.140  1.00  0.00            
ATOM      5  C3  BCD     1      12.390  28.180  26.410  1.00  0.00            
ATOM      6  O3  BCD     1      12.070  27.030  27.240  1.00  0.00            
ATOM      7  C4  BCD     1      12.040  27.850  24.920  1.00  0.00            
ATOM      8  C5  BCD     1      12.150  29.070  23.970  1.00  0.00            
ATOM      9  O4  BCD     1      11.600  30.290  24.580  1.00  0.00            
ATOM     10  C6  BCD     1      11.600  28.860  22.600  1.00  0.00            
ATOM     11  O5  BCD     1      10.150  28.640  22.570  1.00  0.00            
ATOM     12  H1  BCD     1      11.500  31.610  26.280  1.00  0.00            
ATOM     13  H2  BCD     1      10.550  29.310  26.570  1.00  0.00            
ATOM     14  H3  BCD     1      12.760  30.280  27.980  1.00  0.00            
ATOM     15  H4  BCD     1      13.450  28.430  26.490  1.00  0.00            
ATOM     16  H5  BCD     1      12.640  26.330  26.910  1.00  0.00            
ATOM     17  H6  BCD     1      10.990  27.540  24.940  1.00  0.00            
ATOM     18  H7  BCD     1      13.220  29.300  23.920  1.00  0.00            
ATOM     19  H8  BCD     1      11.790  29.780  22.040  1.00  0.00            
ATOM     20  H9  BCD     1      12.100  28.060  22.040  1.00  0.00            
ATOM     21  H10 BCD     1       9.920  28.010  21.880  1.00  0.00            
ATOM     22  C7  BCD     1      16.040  34.130  26.380  1.00  0.00            
ATOM     23  O6  BCD     1      17.050  33.170  26.610  1.00  0.00            
ATOM     24  C8  BCD     1      14.990  33.960  27.480  1.00  0.00            
ATOM     25  O7  BCD     1      15.640  34.080  28.760  1.00  0.00            
ATOM     26  C9  BCD     1      14.350  32.580  27.440  1.00  0.00            
ATOM     27  O8  BCD     1      13.290  32.440  28.450  1.00  0.00            
ATOM     28  C10 BCD     1      13.760  32.330  26.050  1.00  0.00            
ATOM     29  C11 BCD     1      14.820  32.580  24.960  1.00  0.00            
ATOM     30  O9  BCD     1      15.390  33.900  25.160  1.00  0.00            
ATOM     31  C12 BCD     1      14.150  32.470  23.660  1.00  0.00            
ATOM     32  O10 BCD     1      15.100  32.630  22.600  1.00  0.00            
ATOM     33  H11 BCD     1      16.360  35.180  26.360  1.00  0.00            
ATOM     34  H12 BCD     1      14.220  34.710  27.310  1.00  0.00            
ATOM     35  H13 BCD     1      16.410  33.520  28.850  1.00  0.00            
ATOM     36  H14 BCD     1      15.170  31.880  27.640  1.00  0.00            
ATOM     37  H15 BCD     1      13.710  32.430  29.320  1.00  0.00            
ATOM     38  H16 BCD     1      12.910  33.020  25.940  1.00  0.00            
ATOM     39  H17 BCD     1      15.580  31.780  24.970  1.00  0.00            
ATOM     40  H18 BCD     1      13.580  31.550  23.450  1.00  0.00            
ATOM     41  H19 BCD     1      13.470  33.330  23.580  1.00  0.00            
ATOM     42  H20 BCD     1      14.750  32.190  21.820  1.00  0.00            
ATOM     43  C13 BCD     1      21.170  33.190  27.500  1.00  0.00            
ATOM     44  O11 BCD     1      21.340  31.860  27.040  1.00  0.00            
ATOM     45  C14 BCD     1      20.100  33.250  28.600  1.00  0.00            
ATOM     46  O12 BCD     1      20.500  32.530  29.750  1.00  0.00            
ATOM     47  C15 BCD     1      18.810  32.630  28.120  1.00  0.00            
ATOM     48  O13 BCD     1      17.840  32.580  29.170  1.00  0.00            
ATOM     49  C16 BCD     1      18.340  33.610  26.990  1.00  0.00            
ATOM     50  C17 BCD     1      19.350  33.610  25.950  1.00  0.00            
ATOM     51  O14 BCD     1      20.670  33.990  26.390  1.00  0.00            
ATOM     52  C18 BCD     1      18.930  34.680  24.890  1.00  0.00            
ATOM     53  O15 BCD     1      18.810  36.060  25.400  1.00  0.00            
ATOM     54  H21 BCD     1      22.080  33.650  27.900  1.00  0.00            
ATOM     55  H22 BCD     1      19.880  34.290  28.870  1.00  0.00            
ATOM     56  H23 BCD     1      20.990  31.780  29.400  1.00  0.00            
ATOM     57  H24 BCD     1      19.090  31.680  27.650  1.00  0.00            
ATOM     58  H25 BCD     1      18.010  31.830  29.750  1.00  0.00            
ATOM     59  H26 BCD     1      18.290  34.600  27.450  1.00  0.00            
ATOM     60  H27 BCD     1      19.460  32.630  25.460  1.00  0.00            
ATOM     61  H28 BCD     1      19.670  34.510  24.090  1.00  0.00            
ATOM     62  H29 BCD     1      17.950  34.420  24.470  1.00  0.00            
ATOM     63  H30 BCD     1      18.190  36.520  24.830  1.00  0.00            
ATOM     64  C19 BCD     1      24.050  28.960  26.000  1.00  0.00            
ATOM     65  O16 BCD     1      22.900  28.220  25.510  1.00  0.00            
ATOM     66  C20 BCD     1      23.900  29.180  27.500  1.00  0.00            
ATOM     67  O17 BCD     1      23.820  27.970  28.260  1.00  0.00            
ATOM     68  C21 BCD     1      22.620  29.960  27.710  1.00  0.00            
ATOM     69  O18 BCD     1      22.270  30.270  29.090  1.00  0.00            
ATOM     70  C22 BCD     1      22.610  31.280  26.880  1.00  0.00            
ATOM     71  C23 BCD     1      22.940  31.080  25.410  1.00  0.00            
ATOM     72  O19 BCD     1      24.180  30.260  25.350  1.00  0.00            
ATOM     73  C24 BCD     1      23.150  32.400  24.750  1.00  0.00            
ATOM     74  O20 BCD     1      23.350  32.220  23.360  1.00  0.00            
ATOM     75  H31 BCD     1      24.980  28.400  25.830  1.00  0.00            
ATOM     76  H32 BCD     1      24.720  29.810  27.890  1.00  0.00            
ATOM     77  H33 BCD     1      24.690  27.580  28.180  1.00  0.00            
ATOM     78  H34 BCD     1      21.830  29.280  27.360  1.00  0.00            
ATOM     79  H35 BCD     1      22.210  29.460  29.600  1.00  0.00            
ATOM     80  H36 BCD     1      23.410  31.850  27.360  1.00  0.00            
ATOM     81  H37 BCD     1      22.150  30.550  24.860  1.00  0.00            
ATOM     82  H38 BCD     1      22.230  32.990  24.880  1.00  0.00            
ATOM     83  H39 BCD     1      23.920  33.070  25.160  1.00  0.00            
ATOM     84  H40 BCD     1      22.550  31.910  22.930  1.00  0.00            
ATOM     85  C25 BCD     1      22.020  25.080  23.080  1.00  0.00            
ATOM     86  O21 BCD     1      20.670  25.540  23.080  1.00  0.00            
ATOM     87  C26 BCD     1      22.480  24.720  24.510  1.00  0.00            
ATOM     88  O22 BCD     1      21.670  23.680  25.010  1.00  0.00            
ATOM     89  C27 BCD     1      22.340  25.900  25.460  1.00  0.00            
ATOM     90  O23 BCD     1      22.890  25.550  26.770  1.00  0.00            
ATOM     91  C28 BCD     1      23.210  27.000  24.840  1.00  0.00            
ATOM     92  C29 BCD     1      22.930  27.300  23.380  1.00  0.00            
ATOM     93  O24 BCD     1      22.910  26.100  22.630  1.00  0.00            
ATOM     94  C30 BCD     1      23.990  28.170  22.720  1.00  0.00            
ATOM     95  O25 BCD     1      25.340  27.750  23.080  1.00  0.00            
ATOM     96  H41 BCD     1      22.090  24.170  22.480  1.00  0.00            
ATOM     97  H42 BCD     1      23.500  24.360  24.670  1.00  0.00            
ATOM     98  H43 BCD     1      22.270  23.310  25.660  1.00  0.00            
ATOM     99  H44 BCD     1      21.250  26.070  25.450  1.00  0.00            
ATOM    100  H45 BCD     1      23.310  26.280  27.230  1.00  0.00            
ATOM    101  H46 BCD     1      24.240  26.720  25.050  1.00  0.00            
ATOM    102  H47 BCD     1      21.960  27.810  23.310  1.00  0.00            
ATOM    103  H48 BCD     1      23.860  28.070  21.640  1.00  0.00            
ATOM    104  H49 BCD     1      23.880  29.260  22.880  1.00  0.00            
ATOM    105  H50 BCD     1      25.980  28.260  22.570  1.00  0.00            
ATOM    106  C31 BCD     1      17.020  24.510  21.510  1.00  0.00            
ATOM    107  O26 BCD     1      16.300  24.850  22.690  1.00  0.00            
ATOM    108  C32 BCD     1      17.950  23.310  21.830  1.00  0.00            
ATOM    109  O27 BCD     1      17.230  22.260  22.550  1.00  0.00            
ATOM    110  C33 BCD     1      19.190  23.760  22.550  1.00  0.00            
ATOM    111  C34 BCD     1      19.840  24.970  22.030  1.00  0.00            
ATOM    112  C35 BCD     1      18.840  26.100  21.710  1.00  0.00            
ATOM    113  O28 BCD     1      17.780  25.540  20.920  1.00  0.00            
ATOM    114  C36 BCD     1      19.380  27.180  20.830  1.00  0.00            
ATOM    115  O29 BCD     1      19.920  26.570  19.580  1.00  0.00            
ATOM    116  O30 BCD     1      20.130  22.670  22.620  1.00  0.00            
ATOM    117  H51 BCD     1      16.300  24.140  20.770  1.00  0.00            
ATOM    118  H52 BCD     1      18.220  22.870  20.860  1.00  0.00            
ATOM    119  H53 BCD     1      17.910  21.720  22.960  1.00  0.00            
ATOM    120  H54 BCD     1      18.890  23.970  23.580  1.00  0.00            
ATOM    121  H55 BCD     1      20.740  23.060  23.260  1.00  0.00            
ATOM    122  H56 BCD     1      20.420  24.660  21.140  1.00  0.00            
ATOM    123  H57 BCD     1      18.530  26.490  22.680  1.00  0.00            
ATOM    124  H58 BCD     1      18.640  27.950  20.560  1.00  0.00            
ATOM    125  H59 BCD     1      20.220  27.740  21.260  1.00  0.00            
ATOM    126  H60 BCD     1      20.710  27.050  19.310  1.00  0.00            
ATOM    127  C37 BCD     1      12.360  25.740  23.760  1.00  0.00            
ATOM    128  O31 BCD     1      12.890  26.850  24.460  1.00  0.00            
ATOM    129  C38 BCD     1      12.910  24.460  24.340  1.00  0.00            
ATOM    130  O32 BCD     1      12.700  24.560  25.760  1.00  0.00            
ATOM    131  C39 BCD     1      14.460  24.300  24.100  1.00  0.00            
ATOM    132  O33 BCD     1      14.900  22.970  24.410  1.00  0.00            
ATOM    133  C40 BCD     1      14.880  24.660  22.710  1.00  0.00            
ATOM    134  C41 BCD     1      14.260  26.030  22.310  1.00  0.00            
ATOM    135  O34 BCD     1      12.820  25.830  22.400  1.00  0.00            
ATOM    136  C42 BCD     1      14.700  26.490  20.970  1.00  0.00            
ATOM    137  O35 BCD     1      14.190  25.500  20.070  1.00  0.00            
ATOM    138  H61 BCD     1      11.260  25.760  23.770  1.00  0.00            
ATOM    139  H62 BCD     1      12.400  23.650  23.810  1.00  0.00            
ATOM    140  H63 BCD     1      11.750  24.430  25.850  1.00  0.00            
ATOM    141  H64 BCD     1      14.990  25.060  24.690  1.00  0.00            
ATOM    142  H65 BCD     1      15.830  22.860  24.180  1.00  0.00            
ATOM    143  H66 BCD     1      14.520  23.900  22.010  1.00  0.00            
ATOM    144  H67 BCD     1      14.730  26.710  23.030  1.00  0.00            
ATOM    145  H68 BCD     1      14.210  27.460  20.800  1.00  0.00            
ATOM    146  H69 BCD     1      15.770  26.700  20.810  1.00  0.00            
ATOM    147  H70 BCD     1      13.290  25.650  19.790  1.00  0.00            
ATOM    148  C1  AK3     2      18.000  25.930  25.570  1.00  0.00            
ATOM    149  C2  AK3     2      17.730  27.350  26.190  1.00  0.00            
ATOM    150  C3  AK3     2      18.830  27.670  27.290  1.00  0.00            
ATOM    151  C4  AK3     2      18.620  29.150  27.520  1.00  0.00            
ATOM    152  C5  AK3     2      17.550  29.560  26.450  1.00  0.00            
ATOM    153  C6  AK3     2      16.200  29.100  27.030  1.00  0.00            
ATOM    154  C7  AK3     2      16.360  27.590  26.880  1.00  0.00            
ATOM    155  O1  AK3     2      15.630  26.820  27.380  1.00  0.00            
ATOM    156  C8  AK3     2      17.850  28.600  25.230  1.00  0.00            
ATOM    157  C9  AK3     2      16.770  28.550  24.130  1.00  0.00            
ATOM    158  C10 AK3     2      19.210  28.850  24.530  1.00  0.00            
ATOM    159  H1  AK3     2      17.120  25.710  24.950  1.00  0.00            
ATOM    160  H2  AK3     2      18.910  25.930  24.970  1.00  0.00            
ATOM    161  H3  AK3     2      17.920  25.110  26.290  1.00  0.00            
ATOM    162  H4  AK3     2      19.840  27.460  26.900  1.00  0.00            
ATOM    163  H5  AK3     2      18.630  27.000  28.140  1.00  0.00            
ATOM    164  H6  AK3     2      19.570  29.690  27.400  1.00  0.00            
ATOM    165  H7  AK3     2      18.290  29.310  28.560  1.00  0.00            
ATOM    166  H8  AK3     2      17.670  30.640  26.260  1.00  0.00            
ATOM    167  H9  AK3     2      15.410  29.560  26.430  1.00  0.00            
ATOM    168  H10 AK3     2      16.030  29.200  28.100  1.00  0.00            
ATOM    169  H11 AK3     2      15.750  28.620  24.530  1.00  0.00            
ATOM    170  H12 AK3     2      16.920  29.370  23.420  1.00  0.00            
ATOM    171  H13 AK3     2      16.650  27.740  23.410  1.00  0.00            
ATOM    172  H14 AK3     2      19.370  29.890  24.210  1.00  0.00            
ATOM    173  H15 AK3     2      20.050  28.680  25.210  1.00  0.00            
ATOM    174  H16 AK3     2      19.340  28.250  23.630  1.00  0.00            
TER
ENDMDL
MODEL        1
ATOM      1  C1  BCD     1      22.160  24.970  25.530  1.00  0.00            
ATOM      2  O1  BCD     1      23.420  25.440  25.060  1.00  0.00            
ATOM      3  C2  BCD     1      21.860  23.670  24.750  1.00  0.00            
ATOM      4  O2  BCD     1      22.930  22.790  24.940  1.00  0.00            
ATOM      5  C3  BCD     1      21.750  23.980  23.270  1.00  0.00            
ATOM      6  O3  BCD     1      21.380  22.720  22.480  1.00  0.00            
ATOM      7  C4  BCD     1      20.740  25.140  23.020  1.00  0.00            
ATOM      8  C5  BCD     1      21.030  26.390  23.970  1.00  0.00            
ATOM      9  O4  BCD     1      21.190  25.970  25.340  1.00  0.00            
ATOM     10  C6  BCD     1      19.920  27.420  23.870  1.00  0.00            
ATOM     11  O5  BCD     1      18.750  26.800  24.340  1.00  0.00            
ATOM     12  H1  BCD     1      22.120  24.820  26.610  1.00  0.00            
ATOM     13  H2  BCD     1      20.910  23.240  25.090  1.00  0.00            
ATOM     14  H3  BCD     1      23.670  23.380  25.130  1.00  0.00            
ATOM     15  H4  BCD     1      22.770  24.250  22.960  1.00  0.00            
ATOM     16  H5  BCD     1      21.040  22.900  21.600  1.00  0.00            
ATOM     17  H6  BCD     1      19.730  24.830  23.340  1.00  0.00            
ATOM     18  H7  BCD     1      21.950  26.840  23.570  1.00  0.00            
ATOM     19  H8  BCD     1      20.210  28.280  24.490  1.00  0.00            
ATOM     20  H9  BCD     1      19.790  27.840  22.860  1.00  0.00            
ATOM     21  H10 BCD     1      18.000  27.370  24.150  1.00  0.00            
ATOM     22  C7  BCD     1      26.950  27.040  26.580  1.00  0.00            
ATOM     23  O6  BCD     1      27.470  26.970  25.280  1.00  0.00            
ATOM     24  C8  BCD     1      26.540  25.640  27.100  1.00  0.00            
ATOM     25  O7  BCD     1      27.600  24.720  27.010  1.00  0.00            
ATOM     26  C9  BCD     1      25.410  25.100  26.240  1.00  0.00            
ATOM     27  O8  BCD     1      24.980  23.760  26.730  1.00  0.00            
ATOM     28  C10 BCD     1      24.260  26.020  26.090  1.00  0.00            
ATOM     29  C11 BCD     1      24.700  27.310  25.570  1.00  0.00            
ATOM     30  O9  BCD     1      25.750  27.770  26.520  1.00  0.00            
ATOM     31  C12 BCD     1      23.650  28.410  25.570  1.00  0.00            
ATOM     32  O10 BCD     1      23.980  29.420  24.660  1.00  0.00            
ATOM     33  H11 BCD     1      27.630  27.560  27.260  1.00  0.00            
ATOM     34  H12 BCD     1      26.220  25.950  28.110  1.00  0.00            
ATOM     35  H13 BCD     1      28.100  24.870  26.200  1.00  0.00            
ATOM     36  H14 BCD     1      25.830  24.910  25.240  1.00  0.00            
ATOM     37  H15 BCD     1      24.970  23.760  27.700  1.00  0.00            
ATOM     38  H16 BCD     1      23.680  26.350  26.960  1.00  0.00            
ATOM     39  H17 BCD     1      25.140  27.130  24.580  1.00  0.00            
ATOM     40  H18 BCD     1      22.630  28.040  25.380  1.00  0.00            
ATOM     41  H19 BCD     1      23.540  28.840  26.570  1.00  0.00            
ATOM     42  H20 BCD     1      23.140  29.860  24.490  1.00  0.00            
ATOM     43  C13 BCD     1      30.870  27.720  23.060  1.00  0.00            
ATOM     44  O11 BCD     1      30.040  28.220  21.970  1.00  0.00            
ATOM     45  C14 BCD     1      30.680  26.280  23.480  1.00  0.00            
ATOM     46  O12 BCD     1      30.920  25.390  22.380  1.00  0.00            
ATOM     47  C15 BCD     1      29.280  26.040  24.120  1.00  0.00            
ATOM     48  O13 BCD     1      29.150  24.710  24.590  1.00  0.00            
ATOM     49  C16 BCD     1      28.890  27.060  25.200  1.00  0.00            
ATOM     50  C17 BCD     1      29.390  28.490  24.870  1.00  0.00            
ATOM     51  O14 BCD     1      30.700  28.500  24.250  1.00  0.00            
ATOM     52  C18 BCD     1      29.380  29.320  26.170  1.00  0.00            
ATOM     53  O15 BCD     1      29.990  28.700  27.280  1.00  0.00            
ATOM     54  H21 BCD     1      31.930  27.840  22.790  1.00  0.00            
ATOM     55  H22 BCD     1      31.380  26.110  24.310  1.00  0.00            
ATOM     56  H23 BCD     1      30.930  24.500  22.720  1.00  0.00            
ATOM     57  H24 BCD     1      28.560  26.210  23.300  1.00  0.00            
ATOM     58  H25 BCD     1      29.100  24.150  23.820  1.00  0.00            
ATOM     59  H26 BCD     1      29.320  26.710  26.150  1.00  0.00            
ATOM     60  H27 BCD     1      28.620  28.880  24.200  1.00  0.00            
ATOM     61  H28 BCD     1      29.940  30.260  26.100  1.00  0.00            
ATOM     62  H29 BCD     1      28.370  29.640  26.470  1.00  0.00            
ATOM     63  H30 BCD     1      29.590  29.100  28.060  1.00  0.00            
ATOM     64  C19 BCD     1      30.120  30.630  18.660  1.00  0.00            
ATOM     65  O16 BCD     1      28.900  30.060  18.170  1.00  0.00            
ATOM     66  C20 BCD     1      31.290  29.670  18.700  1.00  0.00            
ATOM     67  O17 BCD     1      31.480  29.180  17.390  1.00  0.00            
ATOM     68  C21 BCD     1      30.980  28.650  19.810  1.00  0.00            
ATOM     69  O18 BCD     1      32.000  27.730  19.900  1.00  0.00            
ATOM     70  C22 BCD     1      30.650  29.270  21.190  1.00  0.00            
ATOM     71  C23 BCD     1      29.610  30.390  20.960  1.00  0.00            
ATOM     72  O19 BCD     1      29.940  31.290  19.940  1.00  0.00            
ATOM     73  C24 BCD     1      29.390  31.170  22.240  1.00  0.00            
ATOM     74  O20 BCD     1      30.510  31.610  22.940  1.00  0.00            
ATOM     75  H31 BCD     1      30.450  31.350  17.900  1.00  0.00            
ATOM     76  H32 BCD     1      32.210  30.220  18.960  1.00  0.00            
ATOM     77  H33 BCD     1      32.330  28.740  17.470  1.00  0.00            
ATOM     78  H34 BCD     1      30.120  28.070  19.470  1.00  0.00            
ATOM     79  H35 BCD     1      31.650  26.850  20.070  1.00  0.00            
ATOM     80  H36 BCD     1      31.530  29.720  21.670  1.00  0.00            
ATOM     81  H37 BCD     1      28.690  29.890  20.640  1.00  0.00            
ATOM     82  H38 BCD     1      28.770  32.020  21.930  1.00  0.00            
ATOM     83  H39 BCD     1      28.750  30.580  22.910  1.00  0.00            
ATOM     84  H40 BCD     1      30.160  32.230  23.590  1.00  0.00            
ATOM     85  C25 BCD     1      25.920  29.900  15.360  1.00  0.00            
ATOM     86  O21 BCD     1      25.080  29.450  16.350  1.00  0.00            
ATOM     87  C26 BCD     1      27.120  29.000  15.080  1.00  0.00            
ATOM     88  O22 BCD     1      26.690  27.790  14.450  1.00  0.00            
ATOM     89  C27 BCD     1      28.040  28.920  16.270  1.00  0.00            
ATOM     90  O23 BCD     1      29.270  28.180  16.030  1.00  0.00            
ATOM     91  C28 BCD     1      28.420  30.240  16.790  1.00  0.00            
ATOM     92  C29 BCD     1      27.230  31.290  16.840  1.00  0.00            
ATOM     93  O24 BCD     1      26.380  31.180  15.700  1.00  0.00            
ATOM     94  C30 BCD     1      27.640  32.710  17.160  1.00  0.00            
ATOM     95  O25 BCD     1      28.440  33.230  16.100  1.00  0.00            
ATOM     96  H41 BCD     1      25.360  29.900  14.420  1.00  0.00            
ATOM     97  H42 BCD     1      27.680  29.530  14.300  1.00  0.00            
ATOM     98  H43 BCD     1      26.560  27.090  15.090  1.00  0.00            
ATOM     99  H44 BCD     1      27.460  28.560  17.130  1.00  0.00            
ATOM    100  H45 BCD     1      29.800  28.390  16.800  1.00  0.00            
ATOM    101  H46 BCD     1      29.170  30.610  16.080  1.00  0.00            
ATOM    102  H47 BCD     1      26.570  31.000  17.670  1.00  0.00            
ATOM    103  H48 BCD     1      26.750  33.280  17.460  1.00  0.00            
ATOM    104  H49 BCD     1      28.260  32.770  18.060  1.00  0.00            
ATOM    105  H50 BCD     1      28.270  34.180  16.120  1.00  0.00            
ATOM    106  C31 BCD     1      21.090  28.750  17.160  1.00  0.00            
ATOM    107  O26 BCD     1      21.550  27.630  17.930  1.00  0.00            
ATOM    108  C32 BCD     1      21.390  28.570  15.700  1.00  0.00            
ATOM    109  O27 BCD     1      20.800  27.300  15.400  1.00  0.00            
ATOM    110  C33 BCD     1      22.910  28.700  15.520  1.00  0.00            
ATOM    111  C34 BCD     1      23.710  29.860  16.220  1.00  0.00            
ATOM    112  C35 BCD     1      23.170  30.050  17.630  1.00  0.00            
ATOM    113  O28 BCD     1      21.720  30.040  17.620  1.00  0.00            
ATOM    114  C36 BCD     1      23.680  31.330  18.190  1.00  0.00            
ATOM    115  O29 BCD     1      23.050  32.450  17.610  1.00  0.00            
ATOM    116  O30 BCD     1      23.160  28.590  14.080  1.00  0.00            
ATOM    117  H51 BCD     1      20.010  28.890  17.330  1.00  0.00            
ATOM    118  H52 BCD     1      20.930  29.360  15.090  1.00  0.00            
ATOM    119  H53 BCD     1      19.900  27.220  15.720  1.00  0.00            
ATOM    120  H54 BCD     1      23.390  27.840  16.010  1.00  0.00            
ATOM    121  H55 BCD     1      22.410  28.180  13.630  1.00  0.00            
ATOM    122  H56 BCD     1      23.540  30.780  15.650  1.00  0.00            
ATOM    123  H57 BCD     1      23.370  29.180  18.270  1.00  0.00            
ATOM    124  H58 BCD     1      23.440  31.240  19.260  1.00  0.00            
ATOM    125  H59 BCD     1      24.770  31.350  18.080  1.00  0.00            
ATOM    126  H60 BCD     1      22.200  32.520  18.060  1.00  0.00            
ATOM    127  C37 BCD     1      19.850  25.190  20.840  1.00  0.00            
ATOM    128  O31 BCD     1      20.920  25.510  21.690  1.00  0.00            
ATOM    129  C38 BCD     1      20.330  24.560  19.550  1.00  0.00            
ATOM    130  O32 BCD     1      21.050  23.360  19.910  1.00  0.00            
ATOM    131  C39 BCD     1      21.190  25.510  18.680  1.00  0.00            
ATOM    132  O33 BCD     1      21.500  25.000  17.340  1.00  0.00            
ATOM    133  C40 BCD     1      20.570  26.830  18.500  1.00  0.00            
ATOM    134  C41 BCD     1      20.090  27.370  19.910  1.00  0.00            
ATOM    135  O34 BCD     1      19.170  26.460  20.500  1.00  0.00            
ATOM    136  C42 BCD     1      19.350  28.730  19.890  1.00  0.00            
ATOM    137  O35 BCD     1      18.220  28.710  18.990  1.00  0.00            
ATOM    138  H61 BCD     1      19.140  24.520  21.340  1.00  0.00            
ATOM    139  H62 BCD     1      19.400  24.370  18.990  1.00  0.00            
ATOM    140  H63 BCD     1      21.550  23.110  19.130  1.00  0.00            
ATOM    141  H64 BCD     1      22.130  25.620  19.240  1.00  0.00            
ATOM    142  H65 BCD     1      21.760  25.730  16.770  1.00  0.00            
ATOM    143  H66 BCD     1      19.700  26.660  17.850  1.00  0.00            
ATOM    144  H67 BCD     1      20.980  27.520  20.530  1.00  0.00            
ATOM    145  H68 BCD     1      18.890  28.880  20.870  1.00  0.00            
ATOM    146  H69 BCD     1      20.060  29.550  19.700  1.00  0.00            
ATOM    147  H70 BCD     1      17.540  28.140  19.360  1.00  0.00            
ATOM    148  C1  AK3     2      26.530  28.180  22.190  1.00  0.00            
ATOM    149  C2  AK3     2      26.400  27.420  20.840  1.00  0.00            
ATOM    150  C3  AK3     2      27.690  26.890  20.170  1.00  0.00            
ATOM    151  C4  AK3     2      27.090  25.810  19.240  1.00  0.00            
ATOM    152  C5  AK3     2      25.540  25.890  19.470  1.00  0.00            
ATOM    153  C6  AK3     2      25.150  27.260  18.820  1.00  0.00            
ATOM    154  C7  AK3     2      25.750  28.250  19.760  1.00  0.00            
ATOM    155  O1  AK3     2      25.280  29.350  19.960  1.00  0.00            
ATOM    156  C8  AK3     2      25.440  26.150  20.960  1.00  0.00            
ATOM    157  C9  AK3     2      23.970  26.500  21.460  1.00  0.00            
ATOM    158  C10 AK3     2      25.930  25.040  21.860  1.00  0.00            
ATOM    159  H1  AK3     2      26.680  27.570  23.090  1.00  0.00            
ATOM    160  H2  AK3     2      27.360  28.900  22.130  1.00  0.00            
ATOM    161  H3  AK3     2      25.650  28.800  22.360  1.00  0.00            
ATOM    162  H4  AK3     2      28.430  26.550  20.900  1.00  0.00            
ATOM    163  H5  AK3     2      28.050  27.770  19.610  1.00  0.00            
ATOM    164  H6  AK3     2      27.460  24.840  19.580  1.00  0.00            
ATOM    165  H7  AK3     2      27.320  25.930  18.180  1.00  0.00            
ATOM    166  H8  AK3     2      24.930  25.020  19.180  1.00  0.00            
ATOM    167  H9  AK3     2      24.070  27.370  18.680  1.00  0.00            
ATOM    168  H10 AK3     2      25.610  27.450  17.840  1.00  0.00            
ATOM    169  H11 AK3     2      24.010  26.800  22.510  1.00  0.00            
ATOM    170  H12 AK3     2      23.500  27.270  20.840  1.00  0.00            
ATOM    171  H13 AK3     2      23.290  25.660  21.300  1.00  0.00            
ATOM    172  H14 AK3     2      25.410  24.080  21.760  1.00  0.00            
ATOM    173  H15 AK3     2      27.010  24.870  21.780  1.00  0.00            
ATOM    174  H16 AK3     2      25.790  25.470  22.860  1.00  0.00            
TER
ENDMDL
MODEL        1
ATOM      1  C1  BCD     1      -0.850  31.240  17.190  1.00  0.00            
ATOM      2  O1  BCD     1      -0.590  30.890  18.630  1.00  0.00            
ATOM      3  C2  BCD     1      -1.050  30.000  16.400  1.00  0.00            
ATOM      4  O2  BCD     1      -2.290  29.340  16.880  1.00  0.00            
ATOM      5  C3  BCD     1       0.210  29.130  16.480  1.00  0.00            
ATOM      6  O3  BCD     1       0.030  28.000  15.570  1.00  0.00            
ATOM      7  C4  BCD     1       1.360  30.040  15.970  1.00  0.00            
ATOM      8  C5  BCD     1       1.460  31.360  16.800  1.00  0.00            
ATOM      9  O4  BCD     1       0.240  31.990  16.600  1.00  0.00            
ATOM     10  C6  BCD     1       2.670  32.200  16.410  1.00  0.00            
ATOM     11  O5  BCD     1       2.600  32.470  15.000  1.00  0.00            
ATOM     12  H1  BCD     1      -1.760  31.850  17.150  1.00  0.00            
ATOM     13  H2  BCD     1      -1.200  30.280  15.350  1.00  0.00            
ATOM     14  H3  BCD     1      -2.530  29.670  17.750  1.00  0.00            
ATOM     15  H4  BCD     1       0.440  28.880  17.520  1.00  0.00            
ATOM     16  H5  BCD     1      -0.920  27.870  15.700  1.00  0.00            
ATOM     17  H6  BCD     1       1.250  30.100  14.880  1.00  0.00            
ATOM     18  H7  BCD     1       1.570  31.110  17.860  1.00  0.00            
ATOM     19  H8  BCD     1       2.670  33.130  16.980  1.00  0.00            
ATOM     20  H9  BCD     1       3.630  31.720  16.630  1.00  0.00            
ATOM     21  H10 BCD     1       1.730  32.820  14.780  1.00  0.00            
ATOM     22  C7  BCD     1      -1.710  31.730  22.580  1.00  0.00            
ATOM     23  O6  BCD     1      -0.630  30.860  22.940  1.00  0.00            
ATOM     24  C8  BCD     1      -2.680  30.880  21.760  1.00  0.00            
ATOM     25  O7  BCD     1      -3.130  29.770  22.540  1.00  0.00            
ATOM     26  C9  BCD     1      -2.120  30.440  20.400  1.00  0.00            
ATOM     27  O8  BCD     1      -2.980  29.710  19.590  1.00  0.00            
ATOM     28  C10 BCD     1      -1.390  31.540  19.610  1.00  0.00            
ATOM     29  C11 BCD     1      -0.500  32.300  20.520  1.00  0.00            
ATOM     30  O9  BCD     1      -1.230  32.680  21.640  1.00  0.00            
ATOM     31  C12 BCD     1       0.090  33.560  19.870  1.00  0.00            
ATOM     32  O10 BCD     1       1.100  34.090  20.810  1.00  0.00            
ATOM     33  H11 BCD     1      -2.220  32.240  23.400  1.00  0.00            
ATOM     34  H12 BCD     1      -3.530  31.500  21.440  1.00  0.00            
ATOM     35  H13 BCD     1      -3.570  29.140  21.960  1.00  0.00            
ATOM     36  H14 BCD     1      -1.360  29.720  20.740  1.00  0.00            
ATOM     37  H15 BCD     1      -3.030  28.810  19.930  1.00  0.00            
ATOM     38  H16 BCD     1      -2.130  32.230  19.180  1.00  0.00            
ATOM     39  H17 BCD     1       0.340  31.650  20.810  1.00  0.00            
ATOM     40  H18 BCD     1       0.680  33.400  18.950  1.00  0.00            
ATOM     41  H19 BCD     1      -0.680  34.320  19.730  1.00  0.00            
ATOM     42  H20 BCD     1       0.560  34.410  21.540  1.00  0.00            
ATOM     43  C13 BCD     1       1.290  29.880  26.390  1.00  0.00            
ATOM     44  O11 BCD     1       2.390  29.180  25.730  1.00  0.00            
ATOM     45  C14 BCD     1      -0.040  29.240  26.220  1.00  0.00            
ATOM     46  O12 BCD     1      -0.050  28.040  26.860  1.00  0.00            
ATOM     47  C15 BCD     1      -0.460  29.370  24.780  1.00  0.00            
ATOM     48  O13 BCD     1      -1.720  28.760  24.510  1.00  0.00            
ATOM     49  C16 BCD     1      -0.480  30.810  24.410  1.00  0.00            
ATOM     50  C17 BCD     1       0.980  31.420  24.740  1.00  0.00            
ATOM     51  O14 BCD     1       1.210  31.240  26.140  1.00  0.00            
ATOM     52  C18 BCD     1       1.120  32.930  24.390  1.00  0.00            
ATOM     53  O15 BCD     1       0.290  33.740  25.180  1.00  0.00            
ATOM     54  H21 BCD     1       1.460  29.680  27.460  1.00  0.00            
ATOM     55  H22 BCD     1      -0.720  29.850  26.840  1.00  0.00            
ATOM     56  H23 BCD     1      -0.970  27.830  27.040  1.00  0.00            
ATOM     57  H24 BCD     1       0.320  28.940  24.140  1.00  0.00            
ATOM     58  H25 BCD     1      -2.160  29.100  23.730  1.00  0.00            
ATOM     59  H26 BCD     1      -1.290  31.280  24.980  1.00  0.00            
ATOM     60  H27 BCD     1       1.770  30.880  24.200  1.00  0.00            
ATOM     61  H28 BCD     1       2.160  33.230  24.510  1.00  0.00            
ATOM     62  H29 BCD     1       0.870  33.010  23.320  1.00  0.00            
ATOM     63  H30 BCD     1       0.270  33.400  26.080  1.00  0.00            
ATOM     64  C19 BCD     1       6.150  27.510  26.150  1.00  0.00            
ATOM     65  O16 BCD     1       5.840  26.940  24.860  1.00  0.00            
ATOM     66  C20 BCD     1       5.080  27.020  27.140  1.00  0.00            
ATOM     67  O17 BCD     1       5.120  25.610  27.300  1.00  0.00            
ATOM     68  C21 BCD     1       3.670  27.440  26.730  1.00  0.00            
ATOM     69  O18 BCD     1       2.690  27.200  27.780  1.00  0.00            
ATOM     70  C22 BCD     1       3.640  28.950  26.470  1.00  0.00            
ATOM     71  C23 BCD     1       4.800  29.500  25.710  1.00  0.00            
ATOM     72  O19 BCD     1       6.130  28.920  26.120  1.00  0.00            
ATOM     73  C24 BCD     1       4.800  31.020  25.540  1.00  0.00            
ATOM     74  O20 BCD     1       4.700  31.680  26.860  1.00  0.00            
ATOM     75  H31 BCD     1       7.160  27.220  26.480  1.00  0.00            
ATOM     76  H32 BCD     1       5.270  27.470  28.120  1.00  0.00            
ATOM     77  H33 BCD     1       4.940  25.300  26.410  1.00  0.00            
ATOM     78  H34 BCD     1       3.350  26.950  25.800  1.00  0.00            
ATOM     79  H35 BCD     1       1.790  27.250  27.440  1.00  0.00            
ATOM     80  H36 BCD     1       3.540  29.550  27.390  1.00  0.00            
ATOM     81  H37 BCD     1       4.830  29.250  24.640  1.00  0.00            
ATOM     82  H38 BCD     1       5.620  31.370  24.900  1.00  0.00            
ATOM     83  H39 BCD     1       3.910  31.190  24.930  1.00  0.00            
ATOM     84  H40 BCD     1       4.240  32.520  26.770  1.00  0.00            
ATOM     85  C25 BCD     1       7.510  24.040  22.410  1.00  0.00            
ATOM     86  O21 BCD     1       7.130  24.830  21.290  1.00  0.00            
ATOM     87  C26 BCD     1       6.250  23.620  23.190  1.00  0.00            
ATOM     88  O22 BCD     1       5.410  22.720  22.490  1.00  0.00            
ATOM     89  C27 BCD     1       5.630  24.840  23.880  1.00  0.00            
ATOM     90  O23 BCD     1       4.590  24.420  24.950  1.00  0.00            
ATOM     91  C28 BCD     1       6.580  25.750  24.640  1.00  0.00            
ATOM     92  C29 BCD     1       7.810  25.960  23.750  1.00  0.00            
ATOM     93  O24 BCD     1       8.360  24.750  23.260  1.00  0.00            
ATOM     94  C30 BCD     1       8.910  26.700  24.570  1.00  0.00            
ATOM     95  O25 BCD     1      10.160  26.760  23.840  1.00  0.00            
ATOM     96  H41 BCD     1       8.100  23.180  22.060  1.00  0.00            
ATOM     97  H42 BCD     1       6.570  23.060  24.080  1.00  0.00            
ATOM     98  H43 BCD     1       4.720  22.450  23.100  1.00  0.00            
ATOM     99  H44 BCD     1       5.090  25.480  23.170  1.00  0.00            
ATOM    100  H45 BCD     1       3.900  23.910  24.500  1.00  0.00            
ATOM    101  H46 BCD     1       6.870  25.360  25.630  1.00  0.00            
ATOM    102  H47 BCD     1       7.450  26.610  22.940  1.00  0.00            
ATOM    103  H48 BCD     1       8.550  27.720  24.730  1.00  0.00            
ATOM    104  H49 BCD     1       9.060  26.240  25.560  1.00  0.00            
ATOM    105  H50 BCD     1      10.040  27.320  23.070  1.00  0.00            
ATOM    106  C31 BCD     1       6.800  25.110  17.260  1.00  0.00            
ATOM    107  O26 BCD     1       5.730  26.050  17.570  1.00  0.00            
ATOM    108  C32 BCD     1       6.460  23.770  17.860  1.00  0.00            
ATOM    109  O27 BCD     1       5.270  23.240  17.210  1.00  0.00            
ATOM    110  C33 BCD     1       6.300  23.880  19.360  1.00  0.00            
ATOM    111  C34 BCD     1       7.510  24.550  19.990  1.00  0.00            
ATOM    112  C35 BCD     1       7.970  25.850  19.300  1.00  0.00            
ATOM    113  O28 BCD     1       8.090  25.560  17.840  1.00  0.00            
ATOM    114  C36 BCD     1       9.410  26.250  19.710  1.00  0.00            
ATOM    115  O29 BCD     1      10.430  25.220  19.420  1.00  0.00            
ATOM    116  O30 BCD     1       5.980  22.560  19.900  1.00  0.00            
ATOM    117  H51 BCD     1       7.000  25.070  16.180  1.00  0.00            
ATOM    118  H52 BCD     1       7.380  23.180  17.700  1.00  0.00            
ATOM    119  H53 BCD     1       5.200  22.330  17.520  1.00  0.00            
ATOM    120  H54 BCD     1       5.410  24.490  19.550  1.00  0.00            
ATOM    121  H55 BCD     1       5.710  22.650  20.810  1.00  0.00            
ATOM    122  H56 BCD     1       8.310  23.800  19.900  1.00  0.00            
ATOM    123  H57 BCD     1       7.350  26.750  19.390  1.00  0.00            
ATOM    124  H58 BCD     1       9.700  27.220  19.270  1.00  0.00            
ATOM    125  H59 BCD     1       9.300  26.340  20.800  1.00  0.00            
ATOM    126  H60 BCD     1      10.690  25.270  18.490  1.00  0.00            
ATOM    127  C37 BCD     1       3.550  29.010  15.350  1.00  0.00            
ATOM    128  O31 BCD     1       2.500  29.250  16.340  1.00  0.00            
ATOM    129  C38 BCD     1       3.600  27.550  14.890  1.00  0.00            
ATOM    130  O32 BCD     1       2.300  27.120  14.530  1.00  0.00            
ATOM    131  C39 BCD     1       4.220  26.540  15.860  1.00  0.00            
ATOM    132  O33 BCD     1       4.360  25.230  15.240  1.00  0.00            
ATOM    133  C40 BCD     1       5.560  26.980  16.500  1.00  0.00            
ATOM    134  C41 BCD     1       5.300  28.400  17.030  1.00  0.00            
ATOM    135  O34 BCD     1       4.810  29.320  15.980  1.00  0.00            
ATOM    136  C42 BCD     1       6.430  29.040  17.720  1.00  0.00            
ATOM    137  O35 BCD     1       7.660  29.190  17.010  1.00  0.00            
ATOM    138  H61 BCD     1       3.420  29.720  14.530  1.00  0.00            
ATOM    139  H62 BCD     1       4.310  27.530  14.050  1.00  0.00            
ATOM    140  H63 BCD     1       1.620  27.390  15.160  1.00  0.00            
ATOM    141  H64 BCD     1       3.430  26.490  16.620  1.00  0.00            
ATOM    142  H65 BCD     1       4.830  24.660  15.870  1.00  0.00            
ATOM    143  H66 BCD     1       6.390  27.020  15.780  1.00  0.00            
ATOM    144  H67 BCD     1       4.560  28.410  17.840  1.00  0.00            
ATOM    145  H68 BCD     1       6.150  29.980  18.210  1.00  0.00            
ATOM    146  H69 BCD     1       6.580  28.340  18.550  1.00  0.00            
ATOM    147  H70 BCD     1       8.270  29.800  17.440  1.00  0.00            
ATOM    148  C1  AK3     2       1.910  26.270  23.290  1.00  0.00            
ATOM    149  C2  AK3     2       1.900  26.530  21.790  1.00  0.00            
ATOM    150  C3  AK3     2       0.430  26.880  21.350  1.00  0.00            
ATOM    151  C4  AK3     2       0.660  27.480  19.930  1.00  0.00            
ATOM    152  C5  AK3     2       2.190  27.400  19.780  1.00  0.00            
ATOM    153  C6  AK3     2       2.480  25.940  19.500  1.00  0.00            
ATOM    154  C7  AK3     2       2.330  25.410  20.910  1.00  0.00            
ATOM    155  O1  AK3     2       3.000  24.480  21.310  1.00  0.00            
ATOM    156  C8  AK3     2       2.750  27.620  21.200  1.00  0.00            
ATOM    157  C9  AK3     2       4.310  27.530  21.450  1.00  0.00            
ATOM    158  C10 AK3     2       2.480  29.110  21.690  1.00  0.00            
ATOM    159  H1  AK3     2       1.600  27.150  23.870  1.00  0.00            
ATOM    160  H2  AK3     2       1.110  25.540  23.490  1.00  0.00            
ATOM    161  H3  AK3     2       2.870  25.890  23.640  1.00  0.00            
ATOM    162  H4  AK3     2       0.020  27.560  22.110  1.00  0.00            
ATOM    163  H5  AK3     2      -0.260  26.020  21.330  1.00  0.00            
ATOM    164  H6  AK3     2       0.330  28.520  19.950  1.00  0.00            
ATOM    165  H7  AK3     2       0.150  26.980  19.090  1.00  0.00            
ATOM    166  H8  AK3     2       2.460  28.010  18.910  1.00  0.00            
ATOM    167  H9  AK3     2       3.480  25.830  19.080  1.00  0.00            
ATOM    168  H10 AK3     2       1.790  25.400  18.840  1.00  0.00            
ATOM    169  H11 AK3     2       4.830  28.410  21.080  1.00  0.00            
ATOM    170  H12 AK3     2       4.460  27.690  22.530  1.00  0.00            
ATOM    171  H13 AK3     2       4.820  26.640  21.060  1.00  0.00            
ATOM    172  H14 AK3     2       1.410  29.270  21.560  1.00  0.00            
ATOM    173  H15 AK3     2       2.570  29.150  22.780  1.00  0.00            
ATOM    174  H16 AK3     2       2.910  29.980  21.170  1.00  0.00            
TER
ENDMDL
MODEL        1
ATOM      1  C1  BCD     1       7.130  18.570  26.440  1.00  0.00            
ATOM      2  O1  BCD     1       7.990  17.610  25.880  1.00  0.00            
ATOM      3  C2  BCD     1       5.660  18.370  26.090  1.00  0.00            
ATOM      4  O2  BCD     1       5.270  17.060  26.510  1.00  0.00            
ATOM      5  C3  BCD     1       5.400  18.550  24.630  1.00  0.00            
ATOM      6  O3  BCD     1       3.980  18.430  24.390  1.00  0.00            
ATOM      7  C4  BCD     1       5.900  20.020  24.290  1.00  0.00            
ATOM      8  C5  BCD     1       7.350  20.270  24.730  1.00  0.00            
ATOM      9  O4  BCD     1       7.480  19.870  26.070  1.00  0.00            
ATOM     10  C6  BCD     1       7.820  21.680  24.620  1.00  0.00            
ATOM     11  O5  BCD     1       6.950  22.460  25.390  1.00  0.00            
ATOM     12  H1  BCD     1       7.180  18.600  27.530  1.00  0.00            
ATOM     13  H2  BCD     1       5.050  19.120  26.630  1.00  0.00            
ATOM     14  H3  BCD     1       4.360  16.990  26.210  1.00  0.00            
ATOM     15  H4  BCD     1       5.990  17.870  24.010  1.00  0.00            
ATOM     16  H5  BCD     1       3.800  18.500  23.440  1.00  0.00            
ATOM     17  H6  BCD     1       5.150  20.680  24.760  1.00  0.00            
ATOM     18  H7  BCD     1       7.900  19.610  24.040  1.00  0.00            
ATOM     19  H8  BCD     1       8.840  21.720  25.020  1.00  0.00            
ATOM     20  H9  BCD     1       7.910  22.050  23.590  1.00  0.00            
ATOM     21  H10 BCD     1       6.730  23.260  24.920  1.00  0.00            
ATOM     22  C7  BCD     1      11.110  14.930  26.890  1.00  0.00            
ATOM     23  O6  BCD     1      11.300  14.510  25.530  1.00  0.00            
ATOM     24  C8  BCD     1       9.700  14.620  27.410  1.00  0.00            
ATOM     25  O7  BCD     1       9.480  13.170  27.410  1.00  0.00            
ATOM     26  C9  BCD     1       8.600  15.410  26.730  1.00  0.00            
ATOM     27  O8  BCD     1       7.310  15.140  27.280  1.00  0.00            
ATOM     28  C10 BCD     1       8.880  16.890  26.720  1.00  0.00            
ATOM     29  C11 BCD     1      10.300  17.180  26.180  1.00  0.00            
ATOM     30  O9  BCD     1      11.280  16.350  26.830  1.00  0.00            
ATOM     31  C12 BCD     1      10.650  18.630  26.360  1.00  0.00            
ATOM     32  O10 BCD     1      10.630  18.990  27.710  1.00  0.00            
ATOM     33  H11 BCD     1      11.890  14.440  27.490  1.00  0.00            
ATOM     34  H12 BCD     1       9.700  15.030  28.430  1.00  0.00            
ATOM     35  H13 BCD     1       9.890  12.860  26.590  1.00  0.00            
ATOM     36  H14 BCD     1       8.580  15.100  25.670  1.00  0.00            
ATOM     37  H15 BCD     1       6.640  15.720  26.930  1.00  0.00            
ATOM     38  H16 BCD     1       8.980  17.330  27.720  1.00  0.00            
ATOM     39  H17 BCD     1      10.360  16.990  25.100  1.00  0.00            
ATOM     40  H18 BCD     1      11.670  18.730  25.960  1.00  0.00            
ATOM     41  H19 BCD     1      10.060  19.350  25.790  1.00  0.00            
ATOM     42  H20 BCD     1      10.060  19.760  27.780  1.00  0.00            
ATOM     43  C13 BCD     1      13.280  11.830  23.090  1.00  0.00            
ATOM     44  O11 BCD     1      13.060  12.690  21.950  1.00  0.00            
ATOM     45  C14 BCD     1      11.980  11.300  23.730  1.00  0.00            
ATOM     46  O12 BCD     1      11.370  10.410  22.750  1.00  0.00            
ATOM     47  C15 BCD     1      11.130  12.470  24.220  1.00  0.00            
ATOM     48  O13 BCD     1       9.970  11.940  24.880  1.00  0.00            
ATOM     49  C16 BCD     1      12.040  13.310  25.230  1.00  0.00            
ATOM     50  C17 BCD     1      13.280  13.720  24.600  1.00  0.00            
ATOM     51  O14 BCD     1      13.970  12.520  24.120  1.00  0.00            
ATOM     52  C18 BCD     1      14.140  14.760  25.290  1.00  0.00            
ATOM     53  O15 BCD     1      14.480  14.250  26.600  1.00  0.00            
ATOM     54  H21 BCD     1      13.860  10.990  22.700  1.00  0.00            
ATOM     55  H22 BCD     1      12.160  10.660  24.610  1.00  0.00            
ATOM     56  H23 BCD     1      10.910   9.850  23.380  1.00  0.00            
ATOM     57  H24 BCD     1      10.810  13.110  23.380  1.00  0.00            
ATOM     58  H25 BCD     1       9.430  11.450  24.260  1.00  0.00            
ATOM     59  H26 BCD     1      12.080  12.630  26.090  1.00  0.00            
ATOM     60  H27 BCD     1      13.040  14.230  23.660  1.00  0.00            
ATOM     61  H28 BCD     1      15.000  15.050  24.680  1.00  0.00            
ATOM     62  H29 BCD     1      13.570  15.690  25.370  1.00  0.00            
ATOM     63  H30 BCD     1      14.790  13.360  26.420  1.00  0.00            
ATOM     64  C19 BCD     1      13.730  13.430  17.930  1.00  0.00            
ATOM     65  O16 BCD     1      12.820  14.520  18.090  1.00  0.00            
ATOM     66  C20 BCD     1      13.090  12.070  18.260  1.00  0.00            
ATOM     67  O17 BCD     1      11.970  11.880  17.430  1.00  0.00            
ATOM     68  C21 BCD     1      12.580  12.060  19.720  1.00  0.00            
ATOM     69  O18 BCD     1      12.070  10.790  20.100  1.00  0.00            
ATOM     70  C22 BCD     1      13.720  12.450  20.730  1.00  0.00            
ATOM     71  C23 BCD     1      14.410  13.740  20.320  1.00  0.00            
ATOM     72  O19 BCD     1      14.790  13.720  18.920  1.00  0.00            
ATOM     73  C24 BCD     1      15.670  13.990  21.170  1.00  0.00            
ATOM     74  O20 BCD     1      16.100  15.320  21.300  1.00  0.00            
ATOM     75  H31 BCD     1      14.130  13.470  16.910  1.00  0.00            
ATOM     76  H32 BCD     1      13.820  11.280  18.040  1.00  0.00            
ATOM     77  H33 BCD     1      11.320  11.320  17.870  1.00  0.00            
ATOM     78  H34 BCD     1      11.820  12.820  19.960  1.00  0.00            
ATOM     79  H35 BCD     1      11.750  10.790  21.010  1.00  0.00            
ATOM     80  H36 BCD     1      14.410  11.600  20.760  1.00  0.00            
ATOM     81  H37 BCD     1      13.820  14.670  20.370  1.00  0.00            
ATOM     82  H38 BCD     1      15.390  13.630  22.170  1.00  0.00            
ATOM     83  H39 BCD     1      16.440  13.340  20.740  1.00  0.00            
ATOM     84  H40 BCD     1      16.830  15.350  21.930  1.00  0.00            
ATOM     85  C25 BCD     1      11.120  17.530  15.780  1.00  0.00            
ATOM     86  O21 BCD     1      10.010  17.710  16.620  1.00  0.00            
ATOM     87  C26 BCD     1      11.220  16.170  15.120  1.00  0.00            
ATOM     88  O22 BCD     1      10.070  15.970  14.370  1.00  0.00            
ATOM     89  C27 BCD     1      11.370  15.080  16.170  1.00  0.00            
ATOM     90  O23 BCD     1      11.520  13.780  15.590  1.00  0.00            
ATOM     91  C28 BCD     1      12.680  15.410  17.000  1.00  0.00            
ATOM     92  C29 BCD     1      12.610  16.850  17.630  1.00  0.00            
ATOM     93  O24 BCD     1      12.280  17.780  16.580  1.00  0.00            
ATOM     94  C30 BCD     1      13.820  17.310  18.380  1.00  0.00            
ATOM     95  O25 BCD     1      13.680  18.680  18.840  1.00  0.00            
ATOM     96  H41 BCD     1      11.040  18.230  14.940  1.00  0.00            
ATOM     97  H42 BCD     1      12.130  16.180  14.510  1.00  0.00            
ATOM     98  H43 BCD     1      10.220  15.130  13.920  1.00  0.00            
ATOM     99  H44 BCD     1      10.560  15.060  16.920  1.00  0.00            
ATOM    100  H45 BCD     1      11.440  13.210  16.370  1.00  0.00            
ATOM    101  H46 BCD     1      13.590  15.370  16.390  1.00  0.00            
ATOM    102  H47 BCD     1      11.830  16.820  18.400  1.00  0.00            
ATOM    103  H48 BCD     1      14.030  16.640  19.230  1.00  0.00            
ATOM    104  H49 BCD     1      14.680  17.120  17.730  1.00  0.00            
ATOM    105  H50 BCD     1      13.960  19.220  18.090  1.00  0.00            
ATOM    106  C31 BCD     1       6.820  20.160  17.290  1.00  0.00            
ATOM    107  O26 BCD     1       6.710  19.730  18.650  1.00  0.00            
ATOM    108  C32 BCD     1       6.610  18.970  16.290  1.00  0.00            
ATOM    109  O27 BCD     1       5.310  18.460  16.520  1.00  0.00            
ATOM    110  C33 BCD     1       7.720  17.920  16.430  1.00  0.00            
ATOM    111  C34 BCD     1       9.040  18.640  16.240  1.00  0.00            
ATOM    112  C35 BCD     1       9.190  19.800  17.180  1.00  0.00            
ATOM    113  O28 BCD     1       8.100  20.700  17.030  1.00  0.00            
ATOM    114  C36 BCD     1      10.420  20.590  16.840  1.00  0.00            
ATOM    115  O29 BCD     1      10.760  21.630  17.700  1.00  0.00            
ATOM    116  O30 BCD     1       7.600  16.840  15.460  1.00  0.00            
ATOM    117  H51 BCD     1       6.100  20.950  17.040  1.00  0.00            
ATOM    118  H52 BCD     1       6.610  19.420  15.280  1.00  0.00            
ATOM    119  H53 BCD     1       5.410  17.520  16.400  1.00  0.00            
ATOM    120  H54 BCD     1       7.660  17.460  17.420  1.00  0.00            
ATOM    121  H55 BCD     1       8.460  16.420  15.340  1.00  0.00            
ATOM    122  H56 BCD     1       9.180  18.780  15.160  1.00  0.00            
ATOM    123  H57 BCD     1       9.400  19.490  18.210  1.00  0.00            
ATOM    124  H58 BCD     1      11.160  19.810  17.040  1.00  0.00            
ATOM    125  H59 BCD     1      10.460  20.870  15.780  1.00  0.00            
ATOM    126  H60 BCD     1      11.040  21.250  18.530  1.00  0.00            
ATOM    127  C37 BCD     1       5.150  21.180  22.200  1.00  0.00            
ATOM    128  O31 BCD     1       5.870  20.110  22.850  1.00  0.00            
ATOM    129  C38 BCD     1       4.150  20.540  21.190  1.00  0.00            
ATOM    130  O32 BCD     1       3.180  19.770  21.960  1.00  0.00            
ATOM    131  C39 BCD     1       4.800  19.740  20.140  1.00  0.00            
ATOM    132  O33 BCD     1       3.900  19.400  19.110  1.00  0.00            
ATOM    133  C40 BCD     1       5.910  20.590  19.500  1.00  0.00            
ATOM    134  C41 BCD     1       6.820  21.250  20.510  1.00  0.00            
ATOM    135  O34 BCD     1       6.000  22.020  21.440  1.00  0.00            
ATOM    136  C42 BCD     1       7.820  22.260  20.010  1.00  0.00            
ATOM    137  O35 BCD     1       7.210  23.330  19.240  1.00  0.00            
ATOM    138  H61 BCD     1       4.680  21.890  22.900  1.00  0.00            
ATOM    139  H62 BCD     1       3.630  21.400  20.730  1.00  0.00            
ATOM    140  H63 BCD     1       3.160  18.880  21.600  1.00  0.00            
ATOM    141  H64 BCD     1       5.270  18.820  20.530  1.00  0.00            
ATOM    142  H65 BCD     1       4.260  18.710  18.540  1.00  0.00            
ATOM    143  H66 BCD     1       5.330  21.360  18.970  1.00  0.00            
ATOM    144  H67 BCD     1       7.420  20.440  20.940  1.00  0.00            
ATOM    145  H68 BCD     1       8.430  22.590  20.860  1.00  0.00            
ATOM    146  H69 BCD     1       8.510  21.730  19.340  1.00  0.00            
ATOM    147  H70 BCD     1       6.690  23.800  19.900  1.00  0.00            
ATOM    148  C1  AK3     2       8.030  13.500  22.020  1.00  0.00            
ATOM    149  C2  AK3     2       8.120  15.020  21.800  1.00  0.00            
ATOM    150  C3  AK3     2       8.330  15.810  23.110  1.00  0.00            
ATOM    151  C4  AK3     2       8.850  17.110  22.610  1.00  0.00            
ATOM    152  C5  AK3     2       8.970  17.050  21.110  1.00  0.00            
ATOM    153  C6  AK3     2       7.510  17.110  20.600  1.00  0.00            
ATOM    154  C7  AK3     2       6.960  15.770  21.010  1.00  0.00            
ATOM    155  O1  AK3     2       5.730  15.560  21.130  1.00  0.00            
ATOM    156  C8  AK3     2       9.300  15.510  20.900  1.00  0.00            
ATOM    157  C9  AK3     2       9.350  15.210  19.320  1.00  0.00            
ATOM    158  C10 AK3     2      10.740  15.140  21.470  1.00  0.00            
ATOM    159  H1  AK3     2       8.650  13.180  22.860  1.00  0.00            
ATOM    160  H2  AK3     2       6.990  13.270  22.290  1.00  0.00            
ATOM    161  H3  AK3     2       8.210  12.900  21.110  1.00  0.00            
ATOM    162  H4  AK3     2       9.030  15.420  23.860  1.00  0.00            
ATOM    163  H5  AK3     2       7.360  16.070  23.550  1.00  0.00            
ATOM    164  H6  AK3     2       9.830  17.380  23.030  1.00  0.00            
ATOM    165  H7  AK3     2       8.130  17.900  22.830  1.00  0.00            
ATOM    166  H8  AK3     2       9.700  17.650  20.560  1.00  0.00            
ATOM    167  H9  AK3     2       7.390  17.040  19.510  1.00  0.00            
ATOM    168  H10 AK3     2       6.830  17.820  21.090  1.00  0.00            
ATOM    169  H11 AK3     2       9.580  16.100  18.720  1.00  0.00            
ATOM    170  H12 AK3     2      10.150  14.510  19.060  1.00  0.00            
ATOM    171  H13 AK3     2       8.360  14.860  19.010  1.00  0.00            
ATOM    172  H14 AK3     2      10.970  15.390  22.520  1.00  0.00            
ATOM    173  H15 AK3     2      10.780  14.050  21.350  1.00  0.00            
ATOM    174  H16 AK3     2      11.550  15.470  20.800  1.00  0.00            
TER
ENDMDL
MODEL        1
ATOM      1  C1  BCD     1      12.250  34.940  21.610  1.00  0.00            
ATOM      2  O1  BCD     1      12.250  35.220  22.990  1.00  0.00            
ATOM      3  C2  BCD     1      12.280  36.280  20.900  1.00  0.00            
ATOM      4  O2  BCD     1      13.300  37.130  21.340  1.00  0.00            
ATOM      5  C3  BCD     1      10.930  37.030  21.060  1.00  0.00            
ATOM      6  O3  BCD     1      10.810  38.210  20.240  1.00  0.00            
ATOM      7  C4  BCD     1       9.740  36.180  20.690  1.00  0.00            
ATOM      8  C5  BCD     1       9.850  34.800  21.490  1.00  0.00            
ATOM      9  O4  BCD     1      11.150  34.170  21.180  1.00  0.00            
ATOM     10  C6  BCD     1       8.830  33.770  21.030  1.00  0.00            
ATOM     11  O5  BCD     1       8.650  33.650  19.620  1.00  0.00            
ATOM     12  H1  BCD     1      13.160  34.390  21.370  1.00  0.00            
ATOM     13  H2  BCD     1      12.410  36.030  19.840  1.00  0.00            
ATOM     14  H3  BCD     1      13.250  37.980  20.900  1.00  0.00            
ATOM     15  H4  BCD     1      10.810  37.330  22.110  1.00  0.00            
ATOM     16  H5  BCD     1       9.900  38.540  20.230  1.00  0.00            
ATOM     17  H6  BCD     1       9.770  35.860  19.640  1.00  0.00            
ATOM     18  H7  BCD     1       9.710  34.970  22.570  1.00  0.00            
ATOM     19  H8  BCD     1       9.140  32.830  21.510  1.00  0.00            
ATOM     20  H9  BCD     1       7.900  34.080  21.520  1.00  0.00            
ATOM     21  H10 BCD     1       7.790  34.060  19.480  1.00  0.00            
ATOM     22  C7  BCD     1      14.440  34.410  26.540  1.00  0.00            
ATOM     23  O6  BCD     1      13.280  34.490  27.330  1.00  0.00            
ATOM     24  C8  BCD     1      14.740  35.630  25.810  1.00  0.00            
ATOM     25  O7  BCD     1      14.910  36.620  26.770  1.00  0.00            
ATOM     26  C9  BCD     1      13.770  35.990  24.690  1.00  0.00            
ATOM     27  O8  BCD     1      14.100  37.190  24.000  1.00  0.00            
ATOM     28  C10 BCD     1      13.460  34.820  23.700  1.00  0.00            
ATOM     29  C11 BCD     1      13.160  33.470  24.590  1.00  0.00            
ATOM     30  O9  BCD     1      14.210  33.350  25.610  1.00  0.00            
ATOM     31  C12 BCD     1      13.230  32.170  23.670  1.00  0.00            
ATOM     32  O10 BCD     1      14.520  32.120  23.060  1.00  0.00            
ATOM     33  H11 BCD     1      15.310  34.120  27.140  1.00  0.00            
ATOM     34  H12 BCD     1      15.670  35.470  25.250  1.00  0.00            
ATOM     35  H13 BCD     1      15.190  37.400  26.280  1.00  0.00            
ATOM     36  H14 BCD     1      12.900  36.220  25.320  1.00  0.00            
ATOM     37  H15 BCD     1      14.060  36.960  23.070  1.00  0.00            
ATOM     38  H16 BCD     1      14.330  34.660  23.060  1.00  0.00            
ATOM     39  H17 BCD     1      12.190  33.540  25.090  1.00  0.00            
ATOM     40  H18 BCD     1      12.970  31.270  24.250  1.00  0.00            
ATOM     41  H19 BCD     1      12.490  32.270  22.870  1.00  0.00            
ATOM     42  H20 BCD     1      15.050  31.510  23.570  1.00  0.00            
ATOM     43  C13 BCD     1      11.380  33.940  30.840  1.00  0.00            
ATOM     44  O11 BCD     1      10.210  34.210  29.950  1.00  0.00            
ATOM     45  C14 BCD     1      12.350  35.060  30.820  1.00  0.00            
ATOM     46  O12 BCD     1      11.650  36.190  31.340  1.00  0.00            
ATOM     47  C15 BCD     1      12.830  35.350  29.360  1.00  0.00            
ATOM     48  O13 BCD     1      13.940  36.280  29.180  1.00  0.00            
ATOM     49  C16 BCD     1      13.270  34.130  28.660  1.00  0.00            
ATOM     50  C17 BCD     1      12.410  32.890  28.820  1.00  0.00            
ATOM     51  O14 BCD     1      12.020  32.780  30.260  1.00  0.00            
ATOM     52  C18 BCD     1      13.110  31.680  28.300  1.00  0.00            
ATOM     53  O15 BCD     1      12.350  30.540  28.780  1.00  0.00            
ATOM     54  H21 BCD     1      11.060  33.730  31.870  1.00  0.00            
ATOM     55  H22 BCD     1      13.230  34.820  31.420  1.00  0.00            
ATOM     56  H23 BCD     1      11.830  36.820  30.630  1.00  0.00            
ATOM     57  H24 BCD     1      11.940  35.750  28.840  1.00  0.00            
ATOM     58  H25 BCD     1      14.160  36.320  28.240  1.00  0.00            
ATOM     59  H26 BCD     1      14.250  33.770  29.010  1.00  0.00            
ATOM     60  H27 BCD     1      11.560  33.020  28.140  1.00  0.00            
ATOM     61  H28 BCD     1      13.120  31.560  27.210  1.00  0.00            
ATOM     62  H29 BCD     1      14.160  31.580  28.620  1.00  0.00            
ATOM     63  H30 BCD     1      12.150  30.840  29.670  1.00  0.00            
ATOM     64  C19 BCD     1       6.230  33.880  30.910  1.00  0.00            
ATOM     65  O16 BCD     1       5.920  34.830  29.870  1.00  0.00            
ATOM     66  C20 BCD     1       7.080  34.620  31.990  1.00  0.00            
ATOM     67  O17 BCD     1       6.520  35.800  32.580  1.00  0.00            
ATOM     68  C21 BCD     1       8.360  34.990  31.260  1.00  0.00            
ATOM     69  O18 BCD     1       9.270  35.580  32.220  1.00  0.00            
ATOM     70  C22 BCD     1       9.000  33.760  30.520  1.00  0.00            
ATOM     71  C23 BCD     1       8.030  33.200  29.510  1.00  0.00            
ATOM     72  O19 BCD     1       6.890  32.780  30.350  1.00  0.00            
ATOM     73  C24 BCD     1       8.740  32.070  28.670  1.00  0.00            
ATOM     74  O20 BCD     1       7.960  31.510  27.600  1.00  0.00            
ATOM     75  H31 BCD     1       5.310  33.570  31.410  1.00  0.00            
ATOM     76  H32 BCD     1       7.370  33.930  32.790  1.00  0.00            
ATOM     77  H33 BCD     1       7.070  36.050  33.330  1.00  0.00            
ATOM     78  H34 BCD     1       8.110  35.680  30.450  1.00  0.00            
ATOM     79  H35 BCD     1      10.140  35.760  31.830  1.00  0.00            
ATOM     80  H36 BCD     1       9.130  33.000  31.300  1.00  0.00            
ATOM     81  H37 BCD     1       7.710  33.940  28.770  1.00  0.00            
ATOM     82  H38 BCD     1       9.720  32.420  28.330  1.00  0.00            
ATOM     83  H39 BCD     1       8.940  31.250  29.370  1.00  0.00            
ATOM     84  H40 BCD     1       7.530  32.270  27.190  1.00  0.00            
ATOM     85  C25 BCD     1       2.690  36.750  27.970  1.00  0.00            
ATOM     86  O21 BCD     1       3.590  37.280  26.970  1.00  0.00            
ATOM     87  C26 BCD     1       3.060  37.270  29.370  1.00  0.00            
ATOM     88  O22 BCD     1       3.050  38.740  29.400  1.00  0.00            
ATOM     89  C27 BCD     1       4.440  36.760  29.950  1.00  0.00            
ATOM     90  O23 BCD     1       4.600  37.180  31.280  1.00  0.00            
ATOM     91  C28 BCD     1       4.570  35.290  29.740  1.00  0.00            
ATOM     92  C29 BCD     1       4.050  34.790  28.360  1.00  0.00            
ATOM     93  O24 BCD     1       2.810  35.370  28.060  1.00  0.00            
ATOM     94  C30 BCD     1       3.960  33.270  28.370  1.00  0.00            
ATOM     95  O25 BCD     1       3.030  32.700  29.350  1.00  0.00            
ATOM     96  H41 BCD     1       1.660  37.070  27.760  1.00  0.00            
ATOM     97  H42 BCD     1       2.200  37.010  29.990  1.00  0.00            
ATOM     98  H43 BCD     1       2.190  39.100  29.150  1.00  0.00            
ATOM     99  H44 BCD     1       5.270  37.130  29.340  1.00  0.00            
ATOM    100  H45 BCD     1       5.320  36.700  31.710  1.00  0.00            
ATOM    101  H46 BCD     1       3.950  34.830  30.520  1.00  0.00            
ATOM    102  H47 BCD     1       4.780  35.140  27.620  1.00  0.00            
ATOM    103  H48 BCD     1       3.860  32.870  27.350  1.00  0.00            
ATOM    104  H49 BCD     1       4.930  32.880  28.690  1.00  0.00            
ATOM    105  H50 BCD     1       3.190  31.760  29.200  1.00  0.00            
ATOM    106  C31 BCD     1       3.620  38.760  23.060  1.00  0.00            
ATOM    107  O26 BCD     1       4.760  37.850  22.940  1.00  0.00            
ATOM    108  C32 BCD     1       4.010  39.760  24.170  1.00  0.00            
ATOM    109  O27 BCD     1       5.230  40.420  23.710  1.00  0.00            
ATOM    110  C33 BCD     1       4.290  39.120  25.540  1.00  0.00            
ATOM    111  C34 BCD     1       3.110  38.170  25.910  1.00  0.00            
ATOM    112  C35 BCD     1       2.690  37.250  24.740  1.00  0.00            
ATOM    113  O28 BCD     1       2.450  37.960  23.470  1.00  0.00            
ATOM    114  C36 BCD     1       1.500  36.470  25.010  1.00  0.00            
ATOM    115  O29 BCD     1       0.410  37.210  25.730  1.00  0.00            
ATOM    116  O30 BCD     1       4.420  40.110  26.570  1.00  0.00            
ATOM    117  H51 BCD     1       3.490  39.240  22.080  1.00  0.00            
ATOM    118  H52 BCD     1       3.280  40.580  24.200  1.00  0.00            
ATOM    119  H53 BCD     1       5.240  41.280  24.140  1.00  0.00            
ATOM    120  H54 BCD     1       5.160  38.470  25.390  1.00  0.00            
ATOM    121  H55 BCD     1       4.770  39.710  27.370  1.00  0.00            
ATOM    122  H56 BCD     1       2.290  38.770  26.320  1.00  0.00            
ATOM    123  H57 BCD     1       3.480  36.520  24.540  1.00  0.00            
ATOM    124  H58 BCD     1       1.130  36.000  24.090  1.00  0.00            
ATOM    125  H59 BCD     1       1.850  35.580  25.560  1.00  0.00            
ATOM    126  H60 BCD     1       0.110  37.970  25.230  1.00  0.00            
ATOM    127  C37 BCD     1       7.580  36.940  20.110  1.00  0.00            
ATOM    128  O31 BCD     1       8.580  36.820  21.120  1.00  0.00            
ATOM    129  C38 BCD     1       7.070  38.360  19.970  1.00  0.00            
ATOM    130  O32 BCD     1       8.170  39.280  19.720  1.00  0.00            
ATOM    131  C39 BCD     1       6.330  38.700  21.260  1.00  0.00            
ATOM    132  O33 BCD     1       5.660  39.910  21.080  1.00  0.00            
ATOM    133  C40 BCD     1       5.270  37.650  21.600  1.00  0.00            
ATOM    134  C41 BCD     1       5.890  36.250  21.670  1.00  0.00            
ATOM    135  O34 BCD     1       6.570  36.040  20.400  1.00  0.00            
ATOM    136  C42 BCD     1       4.920  35.120  21.930  1.00  0.00            
ATOM    137  O35 BCD     1       3.860  35.200  21.000  1.00  0.00            
ATOM    138  H61 BCD     1       7.960  36.520  19.170  1.00  0.00            
ATOM    139  H62 BCD     1       6.370  38.380  19.120  1.00  0.00            
ATOM    140  H63 BCD     1       7.840  40.180  19.740  1.00  0.00            
ATOM    141  H64 BCD     1       7.080  38.840  22.050  1.00  0.00            
ATOM    142  H65 BCD     1       5.490  40.260  21.960  1.00  0.00            
ATOM    143  H66 BCD     1       4.440  37.620  20.890  1.00  0.00            
ATOM    144  H67 BCD     1       6.660  36.230  22.450  1.00  0.00            
ATOM    145  H68 BCD     1       5.480  34.180  21.870  1.00  0.00            
ATOM    146  H69 BCD     1       4.550  35.250  22.950  1.00  0.00            
ATOM    147  H70 BCD     1       4.250  35.480  20.160  1.00  0.00            
ATOM    148  C1  AK3     2       8.460  37.730  23.940  1.00  0.00            
ATOM    149  C2  AK3     2       9.040  38.080  25.340  1.00  0.00            
ATOM    150  C3  AK3     2       8.420  39.360  26.010  1.00  0.00            
ATOM    151  C4  AK3     2       8.760  39.220  27.510  1.00  0.00            
ATOM    152  C5  AK3     2       9.480  37.830  27.560  1.00  0.00            
ATOM    153  C6  AK3     2      10.890  37.880  26.950  1.00  0.00            
ATOM    154  C7  AK3     2      10.580  38.150  25.490  1.00  0.00            
ATOM    155  O1  AK3     2      11.380  38.180  24.600  1.00  0.00            
ATOM    156  C8  AK3     2       8.750  37.000  26.440  1.00  0.00            
ATOM    157  C9  AK3     2       9.360  35.540  26.250  1.00  0.00            
ATOM    158  C10 AK3     2       7.260  36.680  26.840  1.00  0.00            
ATOM    159  H1  AK3     2       8.730  38.460  23.170  1.00  0.00            
ATOM    160  H2  AK3     2       8.910  36.760  23.700  1.00  0.00            
ATOM    161  H3  AK3     2       7.380  37.580  23.950  1.00  0.00            
ATOM    162  H4  AK3     2       7.360  39.570  25.840  1.00  0.00            
ATOM    163  H5  AK3     2       8.940  40.200  25.530  1.00  0.00            
ATOM    164  H6  AK3     2       7.860  39.140  28.130  1.00  0.00            
ATOM    165  H7  AK3     2       9.400  40.040  27.860  1.00  0.00            
ATOM    166  H8  AK3     2       9.460  37.550  28.630  1.00  0.00            
ATOM    167  H9  AK3     2      11.510  36.980  27.090  1.00  0.00            
ATOM    168  H10 AK3     2      11.440  38.790  27.220  1.00  0.00            
ATOM    169  H11 AK3     2      10.280  35.480  25.660  1.00  0.00            
ATOM    170  H12 AK3     2       9.640  35.080  27.210  1.00  0.00            
ATOM    171  H13 AK3     2       8.650  34.830  25.810  1.00  0.00            
ATOM    172  H14 AK3     2       6.790  37.550  27.310  1.00  0.00            
ATOM    173  H15 AK3     2       6.670  36.470  25.940  1.00  0.00            
ATOM    174  H16 AK3     2       7.120  35.820  27.500  1.00  0.00            
TER
ENDMDL
MODEL        1
ATOM      1  C1  BCD     1      -1.560  28.810  13.760  1.00  0.00            
ATOM      2  O1  BCD     1      -1.300  28.220  15.010  1.00  0.00            
ATOM      3  C2  BCD     1      -2.450  27.860  12.890  1.00  0.00            
ATOM      4  O2  BCD     1      -3.670  27.530  13.620  1.00  0.00            
ATOM      5  C3  BCD     1      -1.670  26.600  12.600  1.00  0.00            
ATOM      6  O3  BCD     1      -2.310  25.620  11.660  1.00  0.00            
ATOM      7  C4  BCD     1      -0.290  26.830  12.070  1.00  0.00            
ATOM      8  C5  BCD     1       0.430  27.890  12.820  1.00  0.00            
ATOM      9  O4  BCD     1      -0.350  29.060  13.040  1.00  0.00            
ATOM     10  C6  BCD     1       1.690  28.330  12.130  1.00  0.00            
ATOM     11  O5  BCD     1       1.450  28.720  10.770  1.00  0.00            
ATOM     12  H1  BCD     1      -2.090  29.760  13.880  1.00  0.00            
ATOM     13  H2  BCD     1      -2.600  28.420  11.960  1.00  0.00            
ATOM     14  H3  BCD     1      -4.370  28.090  13.270  1.00  0.00            
ATOM     15  H4  BCD     1      -1.520  26.170  13.600  1.00  0.00            
ATOM     16  H5  BCD     1      -1.770  24.820  11.670  1.00  0.00            
ATOM     17  H6  BCD     1      -0.420  27.130  11.020  1.00  0.00            
ATOM     18  H7  BCD     1       0.680  27.430  13.780  1.00  0.00            
ATOM     19  H8  BCD     1       2.250  29.070  12.710  1.00  0.00            
ATOM     20  H9  BCD     1       2.420  27.510  12.160  1.00  0.00            
ATOM     21  H10 BCD     1       1.950  29.520  10.610  1.00  0.00            
ATOM     22  C7  BCD     1      -1.300  29.450  19.070  1.00  0.00            
ATOM     23  O6  BCD     1      -0.360  28.450  19.440  1.00  0.00            
ATOM     24  C8  BCD     1      -2.600  28.790  18.520  1.00  0.00            
ATOM     25  O7  BCD     1      -3.170  28.080  19.590  1.00  0.00            
ATOM     26  C9  BCD     1      -2.440  28.070  17.140  1.00  0.00            
ATOM     27  O8  BCD     1      -3.790  27.740  16.590  1.00  0.00            
ATOM     28  C10 BCD     1      -1.690  28.970  16.160  1.00  0.00            
ATOM     29  C11 BCD     1      -0.480  29.610  16.810  1.00  0.00            
ATOM     30  O9  BCD     1      -0.780  30.210  18.060  1.00  0.00            
ATOM     31  C12 BCD     1       0.040  30.680  15.890  1.00  0.00            
ATOM     32  O10 BCD     1       1.230  31.330  16.430  1.00  0.00            
ATOM     33  H11 BCD     1      -1.610  30.150  19.860  1.00  0.00            
ATOM     34  H12 BCD     1      -3.190  29.700  18.340  1.00  0.00            
ATOM     35  H13 BCD     1      -4.010  28.540  19.710  1.00  0.00            
ATOM     36  H14 BCD     1      -1.870  27.140  17.270  1.00  0.00            
ATOM     37  H15 BCD     1      -3.710  27.190  15.800  1.00  0.00            
ATOM     38  H16 BCD     1      -2.340  29.830  15.940  1.00  0.00            
ATOM     39  H17 BCD     1       0.310  28.870  16.970  1.00  0.00            
ATOM     40  H18 BCD     1       0.210  30.210  14.920  1.00  0.00            
ATOM     41  H19 BCD     1      -0.780  31.370  15.660  1.00  0.00            
ATOM     42  H20 BCD     1       0.890  31.810  17.180  1.00  0.00            
ATOM     43  C13 BCD     1       1.920  27.450  22.850  1.00  0.00            
ATOM     44  O11 BCD     1       2.140  26.180  22.160  1.00  0.00            
ATOM     45  C14 BCD     1       0.470  27.500  23.070  1.00  0.00            
ATOM     46  O12 BCD     1       0.010  26.310  23.810  1.00  0.00            
ATOM     47  C15 BCD     1      -0.280  27.610  21.720  1.00  0.00            
ATOM     48  O13 BCD     1      -1.720  27.670  21.910  1.00  0.00            
ATOM     49  C16 BCD     1       0.200  28.620  20.750  1.00  0.00            
ATOM     50  C17 BCD     1       1.680  28.650  20.690  1.00  0.00            
ATOM     51  O14 BCD     1       2.330  28.540  21.980  1.00  0.00            
ATOM     52  C18 BCD     1       2.280  29.840  19.960  1.00  0.00            
ATOM     53  O15 BCD     1       1.900  31.010  20.640  1.00  0.00            
ATOM     54  H21 BCD     1       2.480  27.390  23.790  1.00  0.00            
ATOM     55  H22 BCD     1       0.310  28.410  23.670  1.00  0.00            
ATOM     56  H23 BCD     1      -0.950  26.260  23.800  1.00  0.00            
ATOM     57  H24 BCD     1      -0.120  26.600  21.330  1.00  0.00            
ATOM     58  H25 BCD     1      -2.280  27.600  21.130  1.00  0.00            
ATOM     59  H26 BCD     1      -0.050  29.620  21.150  1.00  0.00            
ATOM     60  H27 BCD     1       2.040  27.810  20.080  1.00  0.00            
ATOM     61  H28 BCD     1       3.370  29.720  19.960  1.00  0.00            
ATOM     62  H29 BCD     1       2.030  29.890  18.890  1.00  0.00            
ATOM     63  H30 BCD     1       2.220  31.680  20.040  1.00  0.00            
ATOM     64  C19 BCD     1       4.470  22.820  22.640  1.00  0.00            
ATOM     65  O16 BCD     1       4.620  22.880  21.200  1.00  0.00            
ATOM     66  C20 BCD     1       2.990  22.680  22.950  1.00  0.00            
ATOM     67  O17 BCD     1       2.570  21.400  22.310  1.00  0.00            
ATOM     68  C21 BCD     1       2.100  23.890  22.420  1.00  0.00            
ATOM     69  O18 BCD     1       0.820  23.770  23.100  1.00  0.00            
ATOM     70  C22 BCD     1       2.780  25.170  22.800  1.00  0.00            
ATOM     71  C23 BCD     1       4.300  25.260  22.530  1.00  0.00            
ATOM     72  O19 BCD     1       4.930  24.100  23.130  1.00  0.00            
ATOM     73  C24 BCD     1       5.020  26.470  23.050  1.00  0.00            
ATOM     74  O20 BCD     1       4.920  26.410  24.480  1.00  0.00            
ATOM     75  H31 BCD     1       5.060  22.040  23.140  1.00  0.00            
ATOM     76  H32 BCD     1       2.840  22.720  24.030  1.00  0.00            
ATOM     77  H33 BCD     1       3.330  21.070  21.820  1.00  0.00            
ATOM     78  H34 BCD     1       1.990  23.870  21.330  1.00  0.00            
ATOM     79  H35 BCD     1       0.480  24.670  23.140  1.00  0.00            
ATOM     80  H36 BCD     1       2.590  25.230  23.880  1.00  0.00            
ATOM     81  H37 BCD     1       4.410  25.300  21.440  1.00  0.00            
ATOM     82  H38 BCD     1       6.090  26.300  22.860  1.00  0.00            
ATOM     83  H39 BCD     1       4.740  27.420  22.570  1.00  0.00            
ATOM     84  H40 BCD     1       4.660  27.230  24.900  1.00  0.00            
ATOM     85  C25 BCD     1       6.530  20.950  17.950  1.00  0.00            
ATOM     86  O21 BCD     1       5.570  21.610  17.090  1.00  0.00            
ATOM     87  C26 BCD     1       5.790  20.120  18.960  1.00  0.00            
ATOM     88  O22 BCD     1       5.150  19.080  18.220  1.00  0.00            
ATOM     89  C27 BCD     1       4.870  20.880  19.900  1.00  0.00            
ATOM     90  O23 BCD     1       4.200  19.980  20.830  1.00  0.00            
ATOM     91  C28 BCD     1       5.630  22.040  20.550  1.00  0.00            
ATOM     92  C29 BCD     1       6.530  22.830  19.630  1.00  0.00            
ATOM     93  O24 BCD     1       7.290  21.980  18.700  1.00  0.00            
ATOM     94  C30 BCD     1       7.360  23.720  20.430  1.00  0.00            
ATOM     95  O25 BCD     1       8.000  24.690  19.670  1.00  0.00            
ATOM     96  H41 BCD     1       7.180  20.410  17.260  1.00  0.00            
ATOM     97  H42 BCD     1       6.520  19.530  19.530  1.00  0.00            
ATOM     98  H43 BCD     1       5.020  18.430  18.920  1.00  0.00            
ATOM     99  H44 BCD     1       4.110  21.300  19.230  1.00  0.00            
ATOM    100  H45 BCD     1       3.560  19.440  20.350  1.00  0.00            
ATOM    101  H46 BCD     1       6.300  21.560  21.260  1.00  0.00            
ATOM    102  H47 BCD     1       5.810  23.480  19.110  1.00  0.00            
ATOM    103  H48 BCD     1       6.790  24.280  21.180  1.00  0.00            
ATOM    104  H49 BCD     1       8.160  23.140  20.930  1.00  0.00            
ATOM    105  H50 BCD     1       7.430  25.160  19.060  1.00  0.00            
ATOM    106  C31 BCD     1       4.690  21.890  13.060  1.00  0.00            
ATOM    107  O26 BCD     1       3.420  22.570  13.220  1.00  0.00            
ATOM    108  C32 BCD     1       4.600  20.460  13.560  1.00  0.00            
ATOM    109  O27 BCD     1       3.440  19.780  12.960  1.00  0.00            
ATOM    110  C33 BCD     1       4.550  20.540  15.080  1.00  0.00            
ATOM    111  C34 BCD     1       5.710  21.330  15.640  1.00  0.00            
ATOM    112  C35 BCD     1       5.780  22.730  15.100  1.00  0.00            
ATOM    113  O28 BCD     1       5.810  22.560  13.680  1.00  0.00            
ATOM    114  C36 BCD     1       6.960  23.550  15.490  1.00  0.00            
ATOM    115  O29 BCD     1       8.210  22.950  15.040  1.00  0.00            
ATOM    116  O30 BCD     1       4.580  19.250  15.660  1.00  0.00            
ATOM    117  H51 BCD     1       4.870  21.830  11.980  1.00  0.00            
ATOM    118  H52 BCD     1       5.470  19.890  13.200  1.00  0.00            
ATOM    119  H53 BCD     1       3.370  18.950  13.430  1.00  0.00            
ATOM    120  H54 BCD     1       3.620  21.050  15.340  1.00  0.00            
ATOM    121  H55 BCD     1       4.800  19.300  16.590  1.00  0.00            
ATOM    122  H56 BCD     1       6.690  20.890  15.420  1.00  0.00            
ATOM    123  H57 BCD     1       4.820  23.130  15.460  1.00  0.00            
ATOM    124  H58 BCD     1       6.870  24.520  14.990  1.00  0.00            
ATOM    125  H59 BCD     1       6.960  23.860  16.550  1.00  0.00            
ATOM    126  H60 BCD     1       8.300  22.470  14.210  1.00  0.00            
ATOM    127  C37 BCD     1       0.650  24.860  11.040  1.00  0.00            
ATOM    128  O31 BCD     1       0.380  25.620  12.250  1.00  0.00            
ATOM    129  C38 BCD     1       0.370  23.360  11.230  1.00  0.00            
ATOM    130  O32 BCD     1      -1.040  23.250  11.530  1.00  0.00            
ATOM    131  C39 BCD     1       1.310  22.600  12.240  1.00  0.00            
ATOM    132  O33 BCD     1       1.070  21.170  12.180  1.00  0.00            
ATOM    133  C40 BCD     1       2.770  22.980  12.060  1.00  0.00            
ATOM    134  C41 BCD     1       2.920  24.550  11.860  1.00  0.00            
ATOM    135  O34 BCD     1       2.030  25.030  10.800  1.00  0.00            
ATOM    136  C42 BCD     1       4.300  25.030  11.620  1.00  0.00            
ATOM    137  O35 BCD     1       4.410  26.450  11.950  1.00  0.00            
ATOM    138  H61 BCD     1       0.040  25.290  10.230  1.00  0.00            
ATOM    139  H62 BCD     1       0.540  22.750  10.340  1.00  0.00            
ATOM    140  H63 BCD     1      -1.490  23.230  10.680  1.00  0.00            
ATOM    141  H64 BCD     1       1.030  23.020  13.220  1.00  0.00            
ATOM    142  H65 BCD     1       1.800  20.690  12.600  1.00  0.00            
ATOM    143  H66 BCD     1       3.210  22.490  11.180  1.00  0.00            
ATOM    144  H67 BCD     1       2.540  24.910  12.830  1.00  0.00            
ATOM    145  H68 BCD     1       4.870  24.440  12.340  1.00  0.00            
ATOM    146  H69 BCD     1       4.650  24.890  10.590  1.00  0.00            
ATOM    147  H70 BCD     1       4.550  26.860  11.090  1.00  0.00            
ATOM    148  C1  AK3     2       3.070  24.400  18.620  1.00  0.00            
ATOM    149  C2  AK3     2       1.670  24.070  17.880  1.00  0.00            
ATOM    150  C3  AK3     2       0.360  24.180  18.710  1.00  0.00            
ATOM    151  C4  AK3     2      -0.750  24.140  17.610  1.00  0.00            
ATOM    152  C5  AK3     2       0.120  24.100  16.320  1.00  0.00            
ATOM    153  C6  AK3     2       0.580  22.600  16.160  1.00  0.00            
ATOM    154  C7  AK3     2       1.600  22.610  17.270  1.00  0.00            
ATOM    155  O1  AK3     2       1.920  21.580  17.820  1.00  0.00            
ATOM    156  C8  AK3     2       1.340  24.940  16.600  1.00  0.00            
ATOM    157  C9  AK3     2       2.470  24.890  15.480  1.00  0.00            
ATOM    158  C10 AK3     2       1.030  26.440  16.760  1.00  0.00            
ATOM    159  H1  AK3     2       3.190  23.720  19.470  1.00  0.00            
ATOM    160  H2  AK3     2       3.880  24.170  17.920  1.00  0.00            
ATOM    161  H3  AK3     2       3.220  25.440  18.930  1.00  0.00            
ATOM    162  H4  AK3     2       0.320  25.080  19.330  1.00  0.00            
ATOM    163  H5  AK3     2       0.200  23.350  19.410  1.00  0.00            
ATOM    164  H6  AK3     2      -1.330  25.060  17.730  1.00  0.00            
ATOM    165  H7  AK3     2      -1.330  23.200  17.680  1.00  0.00            
ATOM    166  H8  AK3     2      -0.430  24.470  15.440  1.00  0.00            
ATOM    167  H9  AK3     2       1.120  22.400  15.220  1.00  0.00            
ATOM    168  H10 AK3     2      -0.200  21.840  16.280  1.00  0.00            
ATOM    169  H11 AK3     2       2.730  23.890  15.110  1.00  0.00            
ATOM    170  H12 AK3     2       2.160  25.530  14.650  1.00  0.00            
ATOM    171  H13 AK3     2       3.440  25.270  15.830  1.00  0.00            
ATOM    172  H14 AK3     2       0.440  26.820  15.920  1.00  0.00            
ATOM    173  H15 AK3     2       0.420  26.710  17.630  1.00  0.00            
ATOM    174  H16 AK3     2       1.940  27.040  16.880  1.00  0.00            
TER
ENDMDL
MODEL        1
ATOM      1  C1  BCD     1      20.400  27.630  17.790  1.00  0.00            
ATOM      2  O1  BCD     1      21.350  27.540  18.810  1.00  0.00            
ATOM      3  C2  BCD     1      19.830  26.200  17.570  1.00  0.00            
ATOM      4  O2  BCD     1      19.190  25.610  18.750  1.00  0.00            
ATOM      5  C3  BCD     1      20.950  25.270  16.830  1.00  0.00            
ATOM      6  O3  BCD     1      20.390  24.000  16.370  1.00  0.00            
ATOM      7  C4  BCD     1      21.530  25.960  15.590  1.00  0.00            
ATOM      8  C5  BCD     1      21.890  27.410  15.840  1.00  0.00            
ATOM      9  O4  BCD     1      20.890  28.060  16.570  1.00  0.00            
ATOM     10  C6  BCD     1      22.210  28.250  14.550  1.00  0.00            
ATOM     11  O5  BCD     1      21.080  28.200  13.720  1.00  0.00            
ATOM     12  H1  BCD     1      19.600  28.330  18.080  1.00  0.00            
ATOM     13  H2  BCD     1      19.070  26.330  16.780  1.00  0.00            
ATOM     14  H3  BCD     1      18.890  24.760  18.400  1.00  0.00            
ATOM     15  H4  BCD     1      21.710  25.150  17.610  1.00  0.00            
ATOM     16  H5  BCD     1      19.720  24.160  15.700  1.00  0.00            
ATOM     17  H6  BCD     1      20.820  26.000  14.760  1.00  0.00            
ATOM     18  H7  BCD     1      22.800  27.450  16.450  1.00  0.00            
ATOM     19  H8  BCD     1      22.420  29.310  14.760  1.00  0.00            
ATOM     20  H9  BCD     1      23.070  27.850  14.000  1.00  0.00            
ATOM     21  H10 BCD     1      21.260  28.610  12.860  1.00  0.00            
ATOM     22  C7  BCD     1      22.420  29.180  22.380  1.00  0.00            
ATOM     23  O6  BCD     1      23.830  28.930  22.210  1.00  0.00            
ATOM     24  C8  BCD     1      21.530  27.890  22.490  1.00  0.00            
ATOM     25  O7  BCD     1      22.050  26.980  23.430  1.00  0.00            
ATOM     26  C9  BCD     1      21.350  27.250  21.120  1.00  0.00            
ATOM     27  O8  BCD     1      20.300  26.280  21.190  1.00  0.00            
ATOM     28  C10 BCD     1      21.030  28.230  20.010  1.00  0.00            
ATOM     29  C11 BCD     1      21.860  29.510  20.080  1.00  0.00            
ATOM     30  O9  BCD     1      21.860  30.020  21.360  1.00  0.00            
ATOM     31  C12 BCD     1      21.290  30.630  19.180  1.00  0.00            
ATOM     32  O10 BCD     1      19.980  31.010  19.680  1.00  0.00            
ATOM     33  H11 BCD     1      22.300  29.750  23.310  1.00  0.00            
ATOM     34  H12 BCD     1      20.590  28.290  22.880  1.00  0.00            
ATOM     35  H13 BCD     1      21.240  26.630  23.830  1.00  0.00            
ATOM     36  H14 BCD     1      22.280  26.700  21.000  1.00  0.00            
ATOM     37  H15 BCD     1      20.080  25.990  20.310  1.00  0.00            
ATOM     38  H16 BCD     1      19.970  28.490  19.950  1.00  0.00            
ATOM     39  H17 BCD     1      22.920  29.270  19.860  1.00  0.00            
ATOM     40  H18 BCD     1      21.890  31.550  19.150  1.00  0.00            
ATOM     41  H19 BCD     1      21.270  30.290  18.140  1.00  0.00            
ATOM     42  H20 BCD     1      20.070  31.150  20.630  1.00  0.00            
ATOM     43  C13 BCD     1      27.520  29.990  23.790  1.00  0.00            
ATOM     44  O11 BCD     1      28.110  29.660  22.510  1.00  0.00            
ATOM     45  C14 BCD     1      26.780  28.730  24.350  1.00  0.00            
ATOM     46  O12 BCD     1      27.700  27.660  24.600  1.00  0.00            
ATOM     47  C15 BCD     1      25.700  28.230  23.400  1.00  0.00            
ATOM     48  O13 BCD     1      25.050  27.090  23.940  1.00  0.00            
ATOM     49  C16 BCD     1      24.750  29.380  23.160  1.00  0.00            
ATOM     50  C17 BCD     1      25.480  30.680  22.780  1.00  0.00            
ATOM     51  O14 BCD     1      26.470  30.940  23.740  1.00  0.00            
ATOM     52  C18 BCD     1      24.600  31.900  22.630  1.00  0.00            
ATOM     53  O15 BCD     1      25.090  32.780  21.640  1.00  0.00            
ATOM     54  H21 BCD     1      28.320  30.320  24.450  1.00  0.00            
ATOM     55  H22 BCD     1      26.280  29.110  25.250  1.00  0.00            
ATOM     56  H23 BCD     1      27.170  27.100  25.180  1.00  0.00            
ATOM     57  H24 BCD     1      26.190  27.940  22.460  1.00  0.00            
ATOM     58  H25 BCD     1      24.220  27.050  23.450  1.00  0.00            
ATOM     59  H26 BCD     1      24.320  29.580  24.150  1.00  0.00            
ATOM     60  H27 BCD     1      25.980  30.550  21.810  1.00  0.00            
ATOM     61  H28 BCD     1      23.600  31.540  22.340  1.00  0.00            
ATOM     62  H29 BCD     1      24.580  32.460  23.580  1.00  0.00            
ATOM     63  H30 BCD     1      25.360  33.590  22.080  1.00  0.00            
ATOM     64  C19 BCD     1      31.510  29.840  20.290  1.00  0.00            
ATOM     65  O16 BCD     1      30.880  28.910  19.380  1.00  0.00            
ATOM     66  C20 BCD     1      31.740  29.240  21.690  1.00  0.00            
ATOM     67  O17 BCD     1      32.540  28.070  21.530  1.00  0.00            
ATOM     68  C21 BCD     1      30.410  28.960  22.310  1.00  0.00            
ATOM     69  O18 BCD     1      30.510  28.410  23.630  1.00  0.00            
ATOM     70  C22 BCD     1      29.420  30.130  22.270  1.00  0.00            
ATOM     71  C23 BCD     1      29.330  30.820  20.870  1.00  0.00            
ATOM     72  O19 BCD     1      30.670  31.010  20.410  1.00  0.00            
ATOM     73  C24 BCD     1      28.530  32.050  20.940  1.00  0.00            
ATOM     74  O20 BCD     1      29.030  33.020  21.870  1.00  0.00            
ATOM     75  H31 BCD     1      32.470  30.210  19.920  1.00  0.00            
ATOM     76  H32 BCD     1      32.240  29.980  22.320  1.00  0.00            
ATOM     77  H33 BCD     1      32.800  27.840  22.430  1.00  0.00            
ATOM     78  H34 BCD     1      29.960  28.190  21.670  1.00  0.00            
ATOM     79  H35 BCD     1      29.610  28.180  23.860  1.00  0.00            
ATOM     80  H36 BCD     1      29.710  30.780  23.100  1.00  0.00            
ATOM     81  H37 BCD     1      28.790  30.190  20.160  1.00  0.00            
ATOM     82  H38 BCD     1      28.640  32.550  19.970  1.00  0.00            
ATOM     83  H39 BCD     1      27.490  31.770  21.170  1.00  0.00            
ATOM     84  H40 BCD     1      28.350  33.640  22.140  1.00  0.00            
ATOM     85  C25 BCD     1      31.850  27.120  15.800  1.00  0.00            
ATOM     86  O21 BCD     1      30.490  26.660  15.570  1.00  0.00            
ATOM     87  C26 BCD     1      32.430  26.430  17.060  1.00  0.00            
ATOM     88  O22 BCD     1      32.450  25.010  16.920  1.00  0.00            
ATOM     89  C27 BCD     1      31.520  26.950  18.220  1.00  0.00            
ATOM     90  O23 BCD     1      31.880  26.410  19.520  1.00  0.00            
ATOM     91  C28 BCD     1      31.670  28.530  18.270  1.00  0.00            
ATOM     92  C29 BCD     1      31.100  29.090  16.950  1.00  0.00            
ATOM     93  O24 BCD     1      31.830  28.530  15.870  1.00  0.00            
ATOM     94  C30 BCD     1      31.060  30.580  17.010  1.00  0.00            
ATOM     95  O25 BCD     1      30.650  31.180  15.810  1.00  0.00            
ATOM     96  H41 BCD     1      32.450  26.780  14.940  1.00  0.00            
ATOM     97  H42 BCD     1      33.420  26.860  17.240  1.00  0.00            
ATOM     98  H43 BCD     1      33.030  24.850  17.660  1.00  0.00            
ATOM     99  H44 BCD     1      30.500  26.750  17.870  1.00  0.00            
ATOM    100  H45 BCD     1      31.600  27.020  20.210  1.00  0.00            
ATOM    101  H46 BCD     1      32.730  28.750  18.450  1.00  0.00            
ATOM    102  H47 BCD     1      30.080  28.690  16.820  1.00  0.00            
ATOM    103  H48 BCD     1      30.250  30.880  17.680  1.00  0.00            
ATOM    104  H49 BCD     1      32.040  30.910  17.390  1.00  0.00            
ATOM    105  H50 BCD     1      31.170  30.810  15.090  1.00  0.00            
ATOM    106  C31 BCD     1      27.980  24.690  12.980  1.00  0.00            
ATOM    107  O26 BCD     1      26.970  24.790  14.000  1.00  0.00            
ATOM    108  C32 BCD     1      29.130  23.830  13.440  1.00  0.00            
ATOM    109  O27 BCD     1      28.660  22.530  13.880  1.00  0.00            
ATOM    110  C33 BCD     1      29.920  24.540  14.570  1.00  0.00            
ATOM    111  C34 BCD     1      30.270  26.030  14.320  1.00  0.00            
ATOM    112  C35 BCD     1      29.010  26.730  13.620  1.00  0.00            
ATOM    113  O28 BCD     1      28.430  25.990  12.590  1.00  0.00            
ATOM    114  C36 BCD     1      29.090  28.150  13.230  1.00  0.00            
ATOM    115  O29 BCD     1      30.050  28.350  12.170  1.00  0.00            
ATOM    116  O30 BCD     1      31.170  23.820  14.810  1.00  0.00            
ATOM    117  H51 BCD     1      27.500  24.220  12.110  1.00  0.00            
ATOM    118  H52 BCD     1      29.860  23.690  12.640  1.00  0.00            
ATOM    119  H53 BCD     1      28.760  21.780  13.290  1.00  0.00            
ATOM    120  H54 BCD     1      29.310  24.420  15.480  1.00  0.00            
ATOM    121  H55 BCD     1      31.430  24.180  15.660  1.00  0.00            
ATOM    122  H56 BCD     1      31.140  26.230  13.670  1.00  0.00            
ATOM    123  H57 BCD     1      28.190  26.810  14.340  1.00  0.00            
ATOM    124  H58 BCD     1      28.120  28.460  12.830  1.00  0.00            
ATOM    125  H59 BCD     1      29.290  28.680  14.170  1.00  0.00            
ATOM    126  H60 BCD     1      30.940  28.310  12.530  1.00  0.00            
ATOM    127  C37 BCD     1      22.830  24.640  13.920  1.00  0.00            
ATOM    128  O31 BCD     1      22.720  25.180  15.230  1.00  0.00            
ATOM    129  C38 BCD     1      23.560  23.280  14.030  1.00  0.00            
ATOM    130  O32 BCD     1      22.940  22.420  15.060  1.00  0.00            
ATOM    131  C39 BCD     1      25.070  23.440  14.290  1.00  0.00            
ATOM    132  O33 BCD     1      25.900  22.310  14.140  1.00  0.00            
ATOM    133  C40 BCD     1      25.640  24.550  13.420  1.00  0.00            
ATOM    134  C41 BCD     1      24.790  25.860  13.370  1.00  0.00            
ATOM    135  O34 BCD     1      23.500  25.510  13.070  1.00  0.00            
ATOM    136  C42 BCD     1      25.300  26.900  12.340  1.00  0.00            
ATOM    137  O35 BCD     1      25.610  26.370  11.130  1.00  0.00            
ATOM    138  H61 BCD     1      21.830  24.450  13.500  1.00  0.00            
ATOM    139  H62 BCD     1      23.420  22.770  13.070  1.00  0.00            
ATOM    140  H63 BCD     1      22.420  22.940  15.680  1.00  0.00            
ATOM    141  H64 BCD     1      25.070  23.840  15.310  1.00  0.00            
ATOM    142  H65 BCD     1      26.780  22.570  13.870  1.00  0.00            
ATOM    143  H66 BCD     1      25.620  24.150  12.400  1.00  0.00            
ATOM    144  H67 BCD     1      24.880  26.220  14.400  1.00  0.00            
ATOM    145  H68 BCD     1      24.550  27.700  12.280  1.00  0.00            
ATOM    146  H69 BCD     1      26.120  27.390  12.870  1.00  0.00            
ATOM    147  H70 BCD     1      25.160  26.880  10.450  1.00  0.00            
ATOM    148  C1  AK3     2      25.910  28.740  19.210  1.00  0.00            
ATOM    149  C2  AK3     2      26.420  27.310  18.950  1.00  0.00            
ATOM    150  C3  AK3     2      27.640  26.950  19.800  1.00  0.00            
ATOM    151  C4  AK3     2      27.820  25.480  19.510  1.00  0.00            
ATOM    152  C5  AK3     2      26.520  25.010  18.790  1.00  0.00            
ATOM    153  C6  AK3     2      26.750  25.430  17.320  1.00  0.00            
ATOM    154  C7  AK3     2      26.830  26.950  17.500  1.00  0.00            
ATOM    155  O1  AK3     2      26.660  27.700  16.520  1.00  0.00            
ATOM    156  C8  AK3     2      25.470  26.060  19.260  1.00  0.00            
ATOM    157  C9  AK3     2      24.120  25.990  18.550  1.00  0.00            
ATOM    158  C10 AK3     2      25.070  25.870  20.760  1.00  0.00            
ATOM    159  H1  AK3     2      26.720  29.470  19.070  1.00  0.00            
ATOM    160  H2  AK3     2      25.140  29.070  18.510  1.00  0.00            
ATOM    161  H3  AK3     2      25.490  28.860  20.220  1.00  0.00            
ATOM    162  H4  AK3     2      27.520  27.120  20.880  1.00  0.00            
ATOM    163  H5  AK3     2      28.590  27.440  19.570  1.00  0.00            
ATOM    164  H6  AK3     2      28.050  24.850  20.380  1.00  0.00            
ATOM    165  H7  AK3     2      28.710  25.310  18.900  1.00  0.00            
ATOM    166  H8  AK3     2      26.260  23.980  19.040  1.00  0.00            
ATOM    167  H9  AK3     2      25.910  25.300  16.630  1.00  0.00            
ATOM    168  H10 AK3     2      27.660  25.100  16.820  1.00  0.00            
ATOM    169  H11 AK3     2      23.450  26.620  19.140  1.00  0.00            
ATOM    170  H12 AK3     2      24.270  26.290  17.500  1.00  0.00            
ATOM    171  H13 AK3     2      23.730  24.980  18.630  1.00  0.00            
ATOM    172  H14 AK3     2      24.390  25.010  20.840  1.00  0.00            
ATOM    173  H15 AK3     2      25.840  25.780  21.540  1.00  0.00            
ATOM    174  H16 AK3     2      24.440  26.680  21.160  1.00  0.00            
TER
ENDMDL
MODEL        1
ATOM      1  C1  BCD     1      13.880  19.550  26.130  1.00  0.00            
ATOM      2  O1  BCD     1      14.380  20.390  27.150  1.00  0.00            
ATOM      3  C2  BCD     1      15.020  18.960  25.270  1.00  0.00            
ATOM      4  O2  BCD     1      15.920  18.210  26.090  1.00  0.00            
ATOM      5  C3  BCD     1      15.730  20.080  24.530  1.00  0.00            
ATOM      6  O3  BCD     1      16.610  19.580  23.640  1.00  0.00            
ATOM      7  C4  BCD     1      14.710  20.930  23.770  1.00  0.00            
ATOM      8  C5  BCD     1      13.560  21.390  24.570  1.00  0.00            
ATOM      9  O4  BCD     1      13.000  20.290  25.350  1.00  0.00            
ATOM     10  C6  BCD     1      12.390  22.010  23.740  1.00  0.00            
ATOM     11  O5  BCD     1      11.760  21.230  22.810  1.00  0.00            
ATOM     12  H1  BCD     1      13.240  18.780  26.560  1.00  0.00            
ATOM     13  H2  BCD     1      14.560  18.270  24.550  1.00  0.00            
ATOM     14  H3  BCD     1      16.660  18.060  25.490  1.00  0.00            
ATOM     15  H4  BCD     1      16.290  20.660  25.280  1.00  0.00            
ATOM     16  H5  BCD     1      16.960  20.400  23.300  1.00  0.00            
ATOM     17  H6  BCD     1      14.310  20.280  22.980  1.00  0.00            
ATOM     18  H7  BCD     1      13.920  22.190  25.220  1.00  0.00            
ATOM     19  H8  BCD     1      11.590  22.430  24.370  1.00  0.00            
ATOM     20  H9  BCD     1      12.900  22.900  23.330  1.00  0.00            
ATOM     21  H10 BCD     1      11.010  21.710  22.440  1.00  0.00            
ATOM     22  C7  BCD     1      14.370  20.820  31.330  1.00  0.00            
ATOM     23  O6  BCD     1      15.060  22.040  31.210  1.00  0.00            
ATOM     24  C8  BCD     1      15.240  19.730  30.810  1.00  0.00            
ATOM     25  O7  BCD     1      16.480  19.810  31.430  1.00  0.00            
ATOM     26  C9  BCD     1      15.360  19.780  29.310  1.00  0.00            
ATOM     27  O8  BCD     1      15.870  18.600  28.760  1.00  0.00            
ATOM     28  C10 BCD     1      14.040  20.030  28.540  1.00  0.00            
ATOM     29  C11 BCD     1      13.260  21.170  29.260  1.00  0.00            
ATOM     30  O9  BCD     1      13.200  20.870  30.610  1.00  0.00            
ATOM     31  C12 BCD     1      11.900  21.480  28.620  1.00  0.00            
ATOM     32  O10 BCD     1      10.980  20.400  28.920  1.00  0.00            
ATOM     33  H11 BCD     1      14.100  20.580  32.360  1.00  0.00            
ATOM     34  H12 BCD     1      14.720  18.780  31.040  1.00  0.00            
ATOM     35  H13 BCD     1      16.750  20.680  31.710  1.00  0.00            
ATOM     36  H14 BCD     1      16.080  20.550  29.000  1.00  0.00            
ATOM     37  H15 BCD     1      16.060  18.650  27.820  1.00  0.00            
ATOM     38  H16 BCD     1      13.450  19.110  28.500  1.00  0.00            
ATOM     39  H17 BCD     1      13.850  22.090  29.150  1.00  0.00            
ATOM     40  H18 BCD     1      11.550  22.370  29.150  1.00  0.00            
ATOM     41  H19 BCD     1      11.890  21.850  27.580  1.00  0.00            
ATOM     42  H20 BCD     1      10.970  19.830  28.150  1.00  0.00            
ATOM     43  C13 BCD     1      16.130  25.460  33.300  1.00  0.00            
ATOM     44  O11 BCD     1      16.890  26.060  32.240  1.00  0.00            
ATOM     45  C14 BCD     1      16.740  24.190  33.790  1.00  0.00            
ATOM     46  O12 BCD     1      18.070  24.310  34.270  1.00  0.00            
ATOM     47  C15 BCD     1      16.620  23.110  32.740  1.00  0.00            
ATOM     48  O13 BCD     1      17.060  21.890  33.270  1.00  0.00            
ATOM     49  C16 BCD     1      15.170  22.970  32.270  1.00  0.00            
ATOM     50  C17 BCD     1      14.600  24.310  31.740  1.00  0.00            
ATOM     51  O14 BCD     1      14.820  25.200  32.870  1.00  0.00            
ATOM     52  C18 BCD     1      13.180  24.330  31.280  1.00  0.00            
ATOM     53  O15 BCD     1      12.920  25.650  30.770  1.00  0.00            
ATOM     54  H21 BCD     1      16.060  26.210  34.090  1.00  0.00            
ATOM     55  H22 BCD     1      16.110  23.890  34.640  1.00  0.00            
ATOM     56  H23 BCD     1      18.350  23.570  34.800  1.00  0.00            
ATOM     57  H24 BCD     1      17.260  23.350  31.880  1.00  0.00            
ATOM     58  H25 BCD     1      17.960  22.020  33.570  1.00  0.00            
ATOM     59  H26 BCD     1      14.630  22.520  33.110  1.00  0.00            
ATOM     60  H27 BCD     1      15.220  24.630  30.890  1.00  0.00            
ATOM     61  H28 BCD     1      13.030  23.590  30.480  1.00  0.00            
ATOM     62  H29 BCD     1      12.470  24.000  32.040  1.00  0.00            
ATOM     63  H30 BCD     1      12.680  26.190  31.530  1.00  0.00            
ATOM     64  C19 BCD     1      18.420  29.550  30.690  1.00  0.00            
ATOM     65  O16 BCD     1      18.490  29.120  29.390  1.00  0.00            
ATOM     66  C20 BCD     1      19.340  28.700  31.550  1.00  0.00            
ATOM     67  O17 BCD     1      20.710  28.790  30.950  1.00  0.00            
ATOM     68  C21 BCD     1      18.820  27.310  31.670  1.00  0.00            
ATOM     69  O18 BCD     1      19.750  26.500  32.430  1.00  0.00            
ATOM     70  C22 BCD     1      17.430  27.370  32.340  1.00  0.00            
ATOM     71  C23 BCD     1      16.470  28.280  31.540  1.00  0.00            
ATOM     72  O19 BCD     1      17.050  29.490  31.190  1.00  0.00            
ATOM     73  C24 BCD     1      15.030  28.540  32.170  1.00  0.00            
ATOM     74  O20 BCD     1      15.160  29.320  33.310  1.00  0.00            
ATOM     75  H31 BCD     1      18.600  30.630  30.730  1.00  0.00            
ATOM     76  H32 BCD     1      19.520  29.080  32.560  1.00  0.00            
ATOM     77  H33 BCD     1      21.190  28.100  31.410  1.00  0.00            
ATOM     78  H34 BCD     1      18.720  26.870  30.670  1.00  0.00            
ATOM     79  H35 BCD     1      19.460  26.430  33.350  1.00  0.00            
ATOM     80  H36 BCD     1      17.440  27.730  33.370  1.00  0.00            
ATOM     81  H37 BCD     1      16.240  27.670  30.650  1.00  0.00            
ATOM     82  H38 BCD     1      14.550  29.200  31.430  1.00  0.00            
ATOM     83  H39 BCD     1      14.340  27.690  32.210  1.00  0.00            
ATOM     84  H40 BCD     1      15.350  30.200  32.990  1.00  0.00            
ATOM     85  C25 BCD     1      18.360  30.470  25.490  1.00  0.00            
ATOM     86  O21 BCD     1      18.020  29.250  24.940  1.00  0.00            
ATOM     87  C26 BCD     1      19.750  30.340  26.150  1.00  0.00            
ATOM     88  O22 BCD     1      20.770  29.660  25.330  1.00  0.00            
ATOM     89  C27 BCD     1      19.600  29.520  27.410  1.00  0.00            
ATOM     90  O23 BCD     1      20.820  29.660  28.160  1.00  0.00            
ATOM     91  C28 BCD     1      18.530  30.030  28.310  1.00  0.00            
ATOM     92  C29 BCD     1      17.200  29.970  27.520  1.00  0.00            
ATOM     93  O24 BCD     1      17.310  30.740  26.360  1.00  0.00            
ATOM     94  C30 BCD     1      15.970  30.490  28.200  1.00  0.00            
ATOM     95  O25 BCD     1      16.140  31.790  28.660  1.00  0.00            
ATOM     96  H41 BCD     1      18.420  31.210  24.680  1.00  0.00            
ATOM     97  H42 BCD     1      20.130  31.330  26.410  1.00  0.00            
ATOM     98  H43 BCD     1      21.550  30.030  25.760  1.00  0.00            
ATOM     99  H44 BCD     1      19.530  28.450  27.180  1.00  0.00            
ATOM    100  H45 BCD     1      20.550  29.590  29.080  1.00  0.00            
ATOM    101  H46 BCD     1      18.760  31.000  28.750  1.00  0.00            
ATOM    102  H47 BCD     1      17.080  28.920  27.230  1.00  0.00            
ATOM    103  H48 BCD     1      15.120  30.550  27.490  1.00  0.00            
ATOM    104  H49 BCD     1      15.620  29.820  28.990  1.00  0.00            
ATOM    105  H50 BCD     1      16.540  32.350  27.990  1.00  0.00            
ATOM    106  C31 BCD     1      16.370  27.460  21.660  1.00  0.00            
ATOM    107  O26 BCD     1      16.390  26.180  22.350  1.00  0.00            
ATOM    108  C32 BCD     1      17.750  27.880  21.430  1.00  0.00            
ATOM    109  O27 BCD     1      18.540  26.910  20.750  1.00  0.00            
ATOM    110  C33 BCD     1      18.380  28.300  22.800  1.00  0.00            
ATOM    111  C34 BCD     1      17.440  29.180  23.600  1.00  0.00            
ATOM    112  C35 BCD     1      16.060  28.590  23.700  1.00  0.00            
ATOM    113  O28 BCD     1      15.590  28.340  22.370  1.00  0.00            
ATOM    114  C36 BCD     1      15.110  29.540  24.370  1.00  0.00            
ATOM    115  O29 BCD     1      15.160  30.940  23.990  1.00  0.00            
ATOM    116  O30 BCD     1      19.730  28.830  22.700  1.00  0.00            
ATOM    117  H51 BCD     1      15.850  27.260  20.710  1.00  0.00            
ATOM    118  H52 BCD     1      17.780  28.820  20.860  1.00  0.00            
ATOM    119  H53 BCD     1      19.400  27.310  20.580  1.00  0.00            
ATOM    120  H54 BCD     1      18.570  27.370  23.340  1.00  0.00            
ATOM    121  H55 BCD     1      20.170  28.970  23.540  1.00  0.00            
ATOM    122  H56 BCD     1      17.430  30.130  23.070  1.00  0.00            
ATOM    123  H57 BCD     1      15.970  27.670  24.290  1.00  0.00            
ATOM    124  H58 BCD     1      14.130  29.160  24.080  1.00  0.00            
ATOM    125  H59 BCD     1      15.230  29.550  25.470  1.00  0.00            
ATOM    126  H60 BCD     1      14.300  31.340  24.090  1.00  0.00            
ATOM    127  C37 BCD     1      15.550  22.180  21.890  1.00  0.00            
ATOM    128  O31 BCD     1      15.280  22.140  23.340  1.00  0.00            
ATOM    129  C38 BCD     1      17.020  22.500  21.710  1.00  0.00            
ATOM    130  O32 BCD     1      17.770  21.710  22.630  1.00  0.00            
ATOM    131  C39 BCD     1      17.110  23.940  22.160  1.00  0.00            
ATOM    132  O33 BCD     1      18.530  24.450  22.080  1.00  0.00            
ATOM    133  C40 BCD     1      16.190  24.940  21.590  1.00  0.00            
ATOM    134  C41 BCD     1      14.770  24.410  21.750  1.00  0.00            
ATOM    135  O34 BCD     1      14.680  23.090  21.230  1.00  0.00            
ATOM    136  C42 BCD     1      13.800  25.340  21.010  1.00  0.00            
ATOM    137  O35 BCD     1      14.200  25.610  19.630  1.00  0.00            
ATOM    138  H61 BCD     1      15.420  21.200  21.410  1.00  0.00            
ATOM    139  H62 BCD     1      17.380  22.290  20.700  1.00  0.00            
ATOM    140  H63 BCD     1      18.570  22.190  22.850  1.00  0.00            
ATOM    141  H64 BCD     1      16.860  23.890  23.220  1.00  0.00            
ATOM    142  H65 BCD     1      18.460  25.400  21.990  1.00  0.00            
ATOM    143  H66 BCD     1      16.430  25.140  20.530  1.00  0.00            
ATOM    144  H67 BCD     1      14.460  24.440  22.800  1.00  0.00            
ATOM    145  H68 BCD     1      12.800  24.900  21.070  1.00  0.00            
ATOM    146  H69 BCD     1      13.590  26.280  21.530  1.00  0.00            
ATOM    147  H70 BCD     1      13.710  26.340  19.250  1.00  0.00            
ATOM    148  C1  AK3     2      18.200  25.960  25.770  1.00  0.00            
ATOM    149  C2  AK3     2      17.700  24.920  26.790  1.00  0.00            
ATOM    150  C3  AK3     2      18.330  25.190  28.200  1.00  0.00            
ATOM    151  C4  AK3     2      17.310  24.430  29.150  1.00  0.00            
ATOM    152  C5  AK3     2      16.310  23.860  28.150  1.00  0.00            
ATOM    153  C6  AK3     2      16.950  22.690  27.420  1.00  0.00            
ATOM    154  C7  AK3     2      17.880  23.410  26.490  1.00  0.00            
ATOM    155  O1  AK3     2      18.930  22.910  26.030  1.00  0.00            
ATOM    156  C8  AK3     2      16.210  24.970  27.030  1.00  0.00            
ATOM    157  C9  AK3     2      15.370  24.580  25.800  1.00  0.00            
ATOM    158  C10 AK3     2      15.650  26.340  27.560  1.00  0.00            
ATOM    159  H1  AK3     2      17.560  25.850  24.890  1.00  0.00            
ATOM    160  H2  AK3     2      18.090  26.990  26.130  1.00  0.00            
ATOM    161  H3  AK3     2      19.190  25.610  25.440  1.00  0.00            
ATOM    162  H4  AK3     2      18.420  26.260  28.430  1.00  0.00            
ATOM    163  H5  AK3     2      19.340  24.760  28.270  1.00  0.00            
ATOM    164  H6  AK3     2      16.810  25.140  29.820  1.00  0.00            
ATOM    165  H7  AK3     2      17.830  23.630  29.690  1.00  0.00            
ATOM    166  H8  AK3     2      15.350  23.610  28.620  1.00  0.00            
ATOM    167  H9  AK3     2      16.210  22.070  26.890  1.00  0.00            
ATOM    168  H10 AK3     2      17.460  22.120  28.200  1.00  0.00            
ATOM    169  H11 AK3     2      15.790  23.700  25.300  1.00  0.00            
ATOM    170  H12 AK3     2      14.390  24.290  26.180  1.00  0.00            
ATOM    171  H13 AK3     2      15.210  25.480  25.180  1.00  0.00            
ATOM    172  H14 AK3     2      14.650  26.210  27.970  1.00  0.00            
ATOM    173  H15 AK3     2      16.250  26.790  28.360  1.00  0.00            
ATOM    174  H16 AK3     2      15.570  27.070  26.750  1.00  0.00            
TER
ENDMDL
MODEL        1
ATOM      1  C1  BCD     1      17.430  26.120  21.950  1.00  0.00            
ATOM      2  O1  BCD     1      16.510  25.100  22.260  1.00  0.00            
ATOM      3  C2  BCD     1      17.620  27.080  23.110  1.00  0.00            
ATOM      4  O2  BCD     1      18.160  26.440  24.230  1.00  0.00            
ATOM      5  C3  BCD     1      16.330  27.910  23.370  1.00  0.00            
ATOM      6  O3  BCD     1      16.510  28.970  24.300  1.00  0.00            
ATOM      7  C4  BCD     1      15.800  28.490  22.040  1.00  0.00            
ATOM      8  C5  BCD     1      15.810  27.510  20.890  1.00  0.00            
ATOM      9  O4  BCD     1      17.060  26.830  20.800  1.00  0.00            
ATOM     10  C6  BCD     1      15.540  28.090  19.530  1.00  0.00            
ATOM     11  O5  BCD     1      16.470  29.120  19.200  1.00  0.00            
ATOM     12  H1  BCD     1      18.420  25.760  21.660  1.00  0.00            
ATOM     13  H2  BCD     1      18.390  27.790  22.780  1.00  0.00            
ATOM     14  H3  BCD     1      17.730  25.600  24.390  1.00  0.00            
ATOM     15  H4  BCD     1      15.590  27.240  23.830  1.00  0.00            
ATOM     16  H5  BCD     1      15.680  29.450  24.350  1.00  0.00            
ATOM     17  H6  BCD     1      16.370  29.420  21.920  1.00  0.00            
ATOM     18  H7  BCD     1      15.060  26.720  21.050  1.00  0.00            
ATOM     19  H8  BCD     1      15.630  27.300  18.770  1.00  0.00            
ATOM     20  H9  BCD     1      14.510  28.460  19.440  1.00  0.00            
ATOM     21  H10 BCD     1      17.320  29.110  19.650  1.00  0.00            
ATOM     22  C7  BCD     1      16.240  21.010  22.500  1.00  0.00            
ATOM     23  O6  BCD     1      14.890  21.090  22.980  1.00  0.00            
ATOM     24  C8  BCD     1      17.090  21.630  23.600  1.00  0.00            
ATOM     25  O7  BCD     1      16.780  20.960  24.850  1.00  0.00            
ATOM     26  C9  BCD     1      16.830  23.180  23.630  1.00  0.00            
ATOM     27  O8  BCD     1      17.550  23.770  24.780  1.00  0.00            
ATOM     28  C10 BCD     1      17.070  23.810  22.250  1.00  0.00            
ATOM     29  C11 BCD     1      16.200  23.140  21.210  1.00  0.00            
ATOM     30  O9  BCD     1      16.350  21.660  21.230  1.00  0.00            
ATOM     31  C12 BCD     1      16.410  23.550  19.760  1.00  0.00            
ATOM     32  O10 BCD     1      15.480  22.810  18.940  1.00  0.00            
ATOM     33  H11 BCD     1      16.640  20.020  22.270  1.00  0.00            
ATOM     34  H12 BCD     1      18.180  21.570  23.460  1.00  0.00            
ATOM     35  H13 BCD     1      17.570  21.040  25.400  1.00  0.00            
ATOM     36  H14 BCD     1      15.780  23.440  23.790  1.00  0.00            
ATOM     37  H15 BCD     1      17.140  23.370  25.540  1.00  0.00            
ATOM     38  H16 BCD     1      18.130  23.740  21.970  1.00  0.00            
ATOM     39  H17 BCD     1      15.160  23.380  21.460  1.00  0.00            
ATOM     40  H18 BCD     1      16.250  24.630  19.740  1.00  0.00            
ATOM     41  H19 BCD     1      17.490  23.400  19.600  1.00  0.00            
ATOM     42  H20 BCD     1      15.700  22.960  18.010  1.00  0.00            
ATOM     43  C13 BCD     1      11.410  18.810  23.210  1.00  0.00            
ATOM     44  O11 BCD     1      10.660  19.910  23.700  1.00  0.00            
ATOM     45  C14 BCD     1      12.530  18.450  24.180  1.00  0.00            
ATOM     46  O12 BCD     1      11.970  18.180  25.480  1.00  0.00            
ATOM     47  C15 BCD     1      13.650  19.510  24.160  1.00  0.00            
ATOM     48  O13 BCD     1      14.870  19.020  24.870  1.00  0.00            
ATOM     49  C16 BCD     1      14.070  19.930  22.760  1.00  0.00            
ATOM     50  C17 BCD     1      12.930  20.210  21.840  1.00  0.00            
ATOM     51  O14 BCD     1      11.990  19.050  21.940  1.00  0.00            
ATOM     52  C18 BCD     1      13.230  20.520  20.430  1.00  0.00            
ATOM     53  O15 BCD     1      13.700  19.330  19.790  1.00  0.00            
ATOM     54  H21 BCD     1      10.790  17.920  23.110  1.00  0.00            
ATOM     55  H22 BCD     1      12.990  17.510  23.830  1.00  0.00            
ATOM     56  H23 BCD     1      11.380  18.940  25.570  1.00  0.00            
ATOM     57  H24 BCD     1      13.310  20.410  24.690  1.00  0.00            
ATOM     58  H25 BCD     1      15.450  19.770  25.030  1.00  0.00            
ATOM     59  H26 BCD     1      14.670  19.090  22.380  1.00  0.00            
ATOM     60  H27 BCD     1      12.430  21.100  22.260  1.00  0.00            
ATOM     61  H28 BCD     1      12.380  21.060  20.000  1.00  0.00            
ATOM     62  H29 BCD     1      14.030  21.270  20.360  1.00  0.00            
ATOM     63  H30 BCD     1      14.250  19.580  19.040  1.00  0.00            
ATOM     64  C19 BCD     1       6.730  20.680  24.700  1.00  0.00            
ATOM     65  O16 BCD     1       7.090  22.050  24.410  1.00  0.00            
ATOM     66  C20 BCD     1       7.650  20.220  25.780  1.00  0.00            
ATOM     67  O17 BCD     1       7.310  20.910  26.980  1.00  0.00            
ATOM     68  C21 BCD     1       9.100  20.400  25.390  1.00  0.00            
ATOM     69  O18 BCD     1      10.080  20.170  26.430  1.00  0.00            
ATOM     70  C22 BCD     1       9.400  19.530  24.150  1.00  0.00            
ATOM     71  C23 BCD     1       8.320  19.900  23.050  1.00  0.00            
ATOM     72  O19 BCD     1       6.980  19.800  23.650  1.00  0.00            
ATOM     73  C24 BCD     1       8.340  19.100  21.750  1.00  0.00            
ATOM     74  O20 BCD     1       8.300  17.690  22.000  1.00  0.00            
ATOM     75  H31 BCD     1       5.700  20.580  25.040  1.00  0.00            
ATOM     76  H32 BCD     1       7.500  19.140  25.950  1.00  0.00            
ATOM     77  H33 BCD     1       7.120  21.820  26.750  1.00  0.00            
ATOM     78  H34 BCD     1       9.160  21.450  25.080  1.00  0.00            
ATOM     79  H35 BCD     1       9.830  20.790  27.120  1.00  0.00            
ATOM     80  H36 BCD     1       9.380  18.470  24.430  1.00  0.00            
ATOM     81  H37 BCD     1       8.540  20.940  22.770  1.00  0.00            
ATOM     82  H38 BCD     1       7.480  19.370  21.120  1.00  0.00            
ATOM     83  H39 BCD     1       9.210  19.350  21.140  1.00  0.00            
ATOM     84  H40 BCD     1       8.630  17.260  21.200  1.00  0.00            
ATOM     85  C25 BCD     1       5.750  25.910  24.070  1.00  0.00            
ATOM     86  O21 BCD     1       7.030  26.210  23.490  1.00  0.00            
ATOM     87  C26 BCD     1       6.040  25.450  25.480  1.00  0.00            
ATOM     88  O22 BCD     1       6.840  26.400  26.160  1.00  0.00            
ATOM     89  C27 BCD     1       6.800  24.110  25.450  1.00  0.00            
ATOM     90  O23 BCD     1       7.080  23.650  26.790  1.00  0.00            
ATOM     91  C28 BCD     1       6.080  23.100  24.600  1.00  0.00            
ATOM     92  C29 BCD     1       5.720  23.640  23.230  1.00  0.00            
ATOM     93  O24 BCD     1       5.110  24.910  23.320  1.00  0.00            
ATOM     94  C30 BCD     1       4.730  22.700  22.560  1.00  0.00            
ATOM     95  O25 BCD     1       4.680  22.880  21.200  1.00  0.00            
ATOM     96  H41 BCD     1       5.060  26.750  23.960  1.00  0.00            
ATOM     97  H42 BCD     1       5.080  25.490  26.010  1.00  0.00            
ATOM     98  H43 BCD     1       6.770  27.180  25.600  1.00  0.00            
ATOM     99  H44 BCD     1       7.720  24.300  24.880  1.00  0.00            
ATOM    100  H45 BCD     1       7.370  24.430  27.270  1.00  0.00            
ATOM    101  H46 BCD     1       5.210  22.740  25.180  1.00  0.00            
ATOM    102  H47 BCD     1       6.620  23.680  22.600  1.00  0.00            
ATOM    103  H48 BCD     1       5.010  21.660  22.780  1.00  0.00            
ATOM    104  H49 BCD     1       3.730  22.990  22.890  1.00  0.00            
ATOM    105  H50 BCD     1       4.260  23.720  21.000  1.00  0.00            
ATOM    106  C31 BCD     1       8.850  29.580  21.970  1.00  0.00            
ATOM    107  O26 BCD     1      10.100  29.190  22.420  1.00  0.00            
ATOM    108  C32 BCD     1       7.950  29.910  23.140  1.00  0.00            
ATOM    109  O27 BCD     1       8.530  30.780  24.080  1.00  0.00            
ATOM    110  C33 BCD     1       7.520  28.580  23.860  1.00  0.00            
ATOM    111  C34 BCD     1       7.200  27.440  22.850  1.00  0.00            
ATOM    112  C35 BCD     1       8.280  27.290  21.760  1.00  0.00            
ATOM    113  O28 BCD     1       8.370  28.560  21.090  1.00  0.00            
ATOM    114  C36 BCD     1       7.840  26.200  20.710  1.00  0.00            
ATOM    115  O29 BCD     1       8.910  26.000  19.790  1.00  0.00            
ATOM    116  O30 BCD     1       6.570  28.770  24.860  1.00  0.00            
ATOM    117  H51 BCD     1       8.980  30.450  21.320  1.00  0.00            
ATOM    118  H52 BCD     1       7.050  30.300  22.650  1.00  0.00            
ATOM    119  H53 BCD     1       7.910  31.110  24.740  1.00  0.00            
ATOM    120  H54 BCD     1       8.380  28.140  24.380  1.00  0.00            
ATOM    121  H55 BCD     1       5.790  29.250  24.560  1.00  0.00            
ATOM    122  H56 BCD     1       6.320  27.670  22.230  1.00  0.00            
ATOM    123  H57 BCD     1       9.260  26.990  22.140  1.00  0.00            
ATOM    124  H58 BCD     1       7.580  25.290  21.270  1.00  0.00            
ATOM    125  H59 BCD     1       6.910  26.490  20.200  1.00  0.00            
ATOM    126  H60 BCD     1       9.030  25.060  19.920  1.00  0.00            
ATOM    127  C37 BCD     1      14.140  30.200  22.200  1.00  0.00            
ATOM    128  O31 BCD     1      14.470  28.800  22.430  1.00  0.00            
ATOM    129  C38 BCD     1      13.410  30.740  23.420  1.00  0.00            
ATOM    130  O32 BCD     1      14.230  30.370  24.620  1.00  0.00            
ATOM    131  C39 BCD     1      11.990  30.070  23.500  1.00  0.00            
ATOM    132  O33 BCD     1      11.290  30.610  24.670  1.00  0.00            
ATOM    133  C40 BCD     1      11.210  30.060  22.160  1.00  0.00            
ATOM    134  C41 BCD     1      12.140  29.610  21.040  1.00  0.00            
ATOM    135  O34 BCD     1      13.330  30.400  21.070  1.00  0.00            
ATOM    136  C42 BCD     1      11.390  29.770  19.750  1.00  0.00            
ATOM    137  O35 BCD     1      11.140  31.170  19.490  1.00  0.00            
ATOM    138  H61 BCD     1      15.030  30.840  22.140  1.00  0.00            
ATOM    139  H62 BCD     1      13.160  31.810  23.360  1.00  0.00            
ATOM    140  H63 BCD     1      13.760  30.530  25.440  1.00  0.00            
ATOM    141  H64 BCD     1      12.160  28.990  23.630  1.00  0.00            
ATOM    142  H65 BCD     1      10.370  30.320  24.630  1.00  0.00            
ATOM    143  H66 BCD     1      10.900  31.100  21.940  1.00  0.00            
ATOM    144  H67 BCD     1      12.330  28.540  21.200  1.00  0.00            
ATOM    145  H68 BCD     1      11.940  29.330  18.910  1.00  0.00            
ATOM    146  H69 BCD     1      10.440  29.230  19.810  1.00  0.00            
ATOM    147  H70 BCD     1      11.960  31.590  19.220  1.00  0.00            
ATOM    148  C1  AK3     2      10.250  26.510  25.090  1.00  0.00            
ATOM    149  C2  AK3     2      11.310  25.440  25.460  1.00  0.00            
ATOM    150  C3  AK3     2      10.850  24.180  26.260  1.00  0.00            
ATOM    151  C4  AK3     2      12.110  23.260  26.120  1.00  0.00            
ATOM    152  C5  AK3     2      13.050  24.090  25.290  1.00  0.00            
ATOM    153  C6  AK3     2      13.650  25.220  26.230  1.00  0.00            
ATOM    154  C7  AK3     2      12.460  26.070  26.290  1.00  0.00            
ATOM    155  O1  AK3     2      12.310  26.900  27.180  1.00  0.00            
ATOM    156  C8  AK3     2      12.200  24.850  24.300  1.00  0.00            
ATOM    157  C9  AK3     2      12.960  25.900  23.440  1.00  0.00            
ATOM    158  C10 AK3     2      11.550  23.930  23.240  1.00  0.00            
ATOM    159  H1  AK3     2       9.830  26.890  26.030  1.00  0.00            
ATOM    160  H2  AK3     2      10.750  27.320  24.540  1.00  0.00            
ATOM    161  H3  AK3     2       9.550  26.030  24.390  1.00  0.00            
ATOM    162  H4  AK3     2      10.070  23.540  25.840  1.00  0.00            
ATOM    163  H5  AK3     2      10.710  24.470  27.310  1.00  0.00            
ATOM    164  H6  AK3     2      11.840  22.330  25.610  1.00  0.00            
ATOM    165  H7  AK3     2      12.450  22.960  27.120  1.00  0.00            
ATOM    166  H8  AK3     2      13.880  23.520  24.850  1.00  0.00            
ATOM    167  H9  AK3     2      14.530  25.700  25.800  1.00  0.00            
ATOM    168  H10 AK3     2      13.970  24.720  27.150  1.00  0.00            
ATOM    169  H11 AK3     2      12.340  26.340  22.640  1.00  0.00            
ATOM    170  H12 AK3     2      13.320  26.730  24.060  1.00  0.00            
ATOM    171  H13 AK3     2      13.810  25.380  22.980  1.00  0.00            
ATOM    172  H14 AK3     2      10.750  23.300  23.660  1.00  0.00            
ATOM    173  H15 AK3     2      10.930  24.550  22.580  1.00  0.00            
ATOM    174  H16 AK3     2      12.300  23.390  22.650  1.00  0.00            
TER
ENDMDL
MODEL        1
ATOM      1  C1  BCD     1      20.990   6.340  27.270  1.00  0.00            
ATOM      2  O1  BCD     1      22.150   5.450  27.490  1.00  0.00            
ATOM      3  C2  BCD     1      19.960   6.030  28.350  1.00  0.00            
ATOM      4  O2  BCD     1      20.510   6.360  29.640  1.00  0.00            
ATOM      5  C3  BCD     1      19.470   4.630  28.230  1.00  0.00            
ATOM      6  O3  BCD     1      18.430   4.280  29.220  1.00  0.00            
ATOM      7  C4  BCD     1      19.010   4.370  26.830  1.00  0.00            
ATOM      8  C5  BCD     1      20.010   4.730  25.760  1.00  0.00            
ATOM      9  O4  BCD     1      20.500   6.110  25.960  1.00  0.00            
ATOM     10  C6  BCD     1      19.420   4.740  24.360  1.00  0.00            
ATOM     11  O5  BCD     1      18.520   5.810  24.160  1.00  0.00            
ATOM     12  H1  BCD     1      21.180   7.420  27.370  1.00  0.00            
ATOM     13  H2  BCD     1      19.170   6.760  28.110  1.00  0.00            
ATOM     14  H3  BCD     1      19.930   6.060  30.340  1.00  0.00            
ATOM     15  H4  BCD     1      20.400   4.080  28.390  1.00  0.00            
ATOM     16  H5  BCD     1      18.310   3.340  29.340  1.00  0.00            
ATOM     17  H6  BCD     1      18.090   4.960  26.780  1.00  0.00            
ATOM     18  H7  BCD     1      20.910   4.100  25.770  1.00  0.00            
ATOM     19  H8  BCD     1      20.280   4.900  23.690  1.00  0.00            
ATOM     20  H9  BCD     1      18.860   3.820  24.170  1.00  0.00            
ATOM     21  H10 BCD     1      19.040   6.610  24.060  1.00  0.00            
ATOM     22  C7  BCD     1      26.320   5.970  27.750  1.00  0.00            
ATOM     23  O6  BCD     1      26.430   4.510  27.780  1.00  0.00            
ATOM     24  C8  BCD     1      25.480   6.400  28.970  1.00  0.00            
ATOM     25  O7  BCD     1      26.050   5.930  30.210  1.00  0.00            
ATOM     26  C9  BCD     1      24.040   5.790  28.920  1.00  0.00            
ATOM     27  O8  BCD     1      23.170   6.300  29.950  1.00  0.00            
ATOM     28  C10 BCD     1      23.390   6.090  27.560  1.00  0.00            
ATOM     29  C11 BCD     1      24.350   5.740  26.400  1.00  0.00            
ATOM     30  O9  BCD     1      25.580   6.390  26.640  1.00  0.00            
ATOM     31  C12 BCD     1      23.790   6.040  25.010  1.00  0.00            
ATOM     32  O10 BCD     1      23.660   7.470  24.790  1.00  0.00            
ATOM     33  H11 BCD     1      27.270   6.500  27.810  1.00  0.00            
ATOM     34  H12 BCD     1      25.340   7.490  28.930  1.00  0.00            
ATOM     35  H13 BCD     1      25.610   6.350  30.950  1.00  0.00            
ATOM     36  H14 BCD     1      24.150   4.700  29.000  1.00  0.00            
ATOM     37  H15 BCD     1      22.260   6.170  29.670  1.00  0.00            
ATOM     38  H16 BCD     1      23.190   7.170  27.520  1.00  0.00            
ATOM     39  H17 BCD     1      24.380   4.640  26.500  1.00  0.00            
ATOM     40  H18 BCD     1      24.340   5.600  24.170  1.00  0.00            
ATOM     41  H19 BCD     1      22.800   5.570  24.940  1.00  0.00            
ATOM     42  H20 BCD     1      24.560   7.810  24.760  1.00  0.00            
ATOM     43  C13 BCD     1      29.420   1.800  27.020  1.00  0.00            
ATOM     44  O11 BCD     1      28.360   0.960  26.570  1.00  0.00            
ATOM     45  C14 BCD     1      29.130   2.010  28.510  1.00  0.00            
ATOM     46  O12 BCD     1      29.170   0.740  29.110  1.00  0.00            
ATOM     47  C15 BCD     1      27.720   2.700  28.580  1.00  0.00            
ATOM     48  O13 BCD     1      27.350   3.030  29.890  1.00  0.00            
ATOM     49  C16 BCD     1      27.760   4.000  27.760  1.00  0.00            
ATOM     50  C17 BCD     1      28.140   3.740  26.310  1.00  0.00            
ATOM     51  O14 BCD     1      29.410   3.070  26.390  1.00  0.00            
ATOM     52  C18 BCD     1      28.340   5.000  25.400  1.00  0.00            
ATOM     53  O15 BCD     1      29.350   5.830  25.940  1.00  0.00            
ATOM     54  H21 BCD     1      30.390   1.320  26.840  1.00  0.00            
ATOM     55  H22 BCD     1      29.800   2.690  29.060  1.00  0.00            
ATOM     56  H23 BCD     1      28.790   0.050  28.560  1.00  0.00            
ATOM     57  H24 BCD     1      26.940   2.020  28.210  1.00  0.00            
ATOM     58  H25 BCD     1      26.870   3.860  29.800  1.00  0.00            
ATOM     59  H26 BCD     1      28.430   4.750  28.190  1.00  0.00            
ATOM     60  H27 BCD     1      27.450   3.020  25.860  1.00  0.00            
ATOM     61  H28 BCD     1      28.650   4.770  24.370  1.00  0.00            
ATOM     62  H29 BCD     1      27.400   5.540  25.250  1.00  0.00            
ATOM     63  H30 BCD     1      30.020   5.400  26.470  1.00  0.00            
ATOM     64  C19 BCD     1      27.740  -2.310  24.020  1.00  0.00            
ATOM     65  O16 BCD     1      26.330  -2.150  24.010  1.00  0.00            
ATOM     66  C20 BCD     1      28.240  -2.560  25.470  1.00  0.00            
ATOM     67  O17 BCD     1      27.540  -3.740  25.980  1.00  0.00            
ATOM     68  C21 BCD     1      28.110  -1.360  26.390  1.00  0.00            
ATOM     69  O18 BCD     1      28.590  -1.600  27.780  1.00  0.00            
ATOM     70  C22 BCD     1      28.730  -0.120  25.730  1.00  0.00            
ATOM     71  C23 BCD     1      28.190   0.040  24.360  1.00  0.00            
ATOM     72  O19 BCD     1      28.440  -1.110  23.570  1.00  0.00            
ATOM     73  C24 BCD     1      28.770   1.270  23.700  1.00  0.00            
ATOM     74  O20 BCD     1      28.320   1.420  22.360  1.00  0.00            
ATOM     75  H31 BCD     1      27.980  -3.180  23.400  1.00  0.00            
ATOM     76  H32 BCD     1      29.300  -2.800  25.330  1.00  0.00            
ATOM     77  H33 BCD     1      27.910  -3.990  26.830  1.00  0.00            
ATOM     78  H34 BCD     1      27.030  -1.170  26.480  1.00  0.00            
ATOM     79  H35 BCD     1      28.440  -2.530  27.970  1.00  0.00            
ATOM     80  H36 BCD     1      29.820  -0.270  25.720  1.00  0.00            
ATOM     81  H37 BCD     1      27.100   0.030  24.390  1.00  0.00            
ATOM     82  H38 BCD     1      28.490   2.130  24.320  1.00  0.00            
ATOM     83  H39 BCD     1      29.860   1.220  23.810  1.00  0.00            
ATOM     84  H40 BCD     1      28.900   2.090  21.980  1.00  0.00            
ATOM     85  C25 BCD     1      22.940  -3.960  22.680  1.00  0.00            
ATOM     86  O21 BCD     1      22.280  -3.300  23.750  1.00  0.00            
ATOM     87  C26 BCD     1      24.050  -4.920  23.180  1.00  0.00            
ATOM     88  O22 BCD     1      23.420  -5.960  23.920  1.00  0.00            
ATOM     89  C27 BCD     1      25.090  -4.220  23.970  1.00  0.00            
ATOM     90  O23 BCD     1      26.100  -5.160  24.150  1.00  0.00            
ATOM     91  C28 BCD     1      25.550  -3.020  23.190  1.00  0.00            
ATOM     92  C29 BCD     1      24.420  -2.170  22.610  1.00  0.00            
ATOM     93  O24 BCD     1      23.530  -2.980  21.850  1.00  0.00            
ATOM     94  C30 BCD     1      24.910  -1.100  21.620  1.00  0.00            
ATOM     95  O25 BCD     1      23.920  -0.170  21.100  1.00  0.00            
ATOM     96  H41 BCD     1      22.170  -4.460  22.070  1.00  0.00            
ATOM     97  H42 BCD     1      24.460  -5.320  22.240  1.00  0.00            
ATOM     98  H43 BCD     1      24.150  -6.540  24.170  1.00  0.00            
ATOM     99  H44 BCD     1      24.720  -3.840  24.930  1.00  0.00            
ATOM    100  H45 BCD     1      26.610  -4.690  24.810  1.00  0.00            
ATOM    101  H46 BCD     1      26.220  -3.380  22.400  1.00  0.00            
ATOM    102  H47 BCD     1      23.930  -1.700  23.470  1.00  0.00            
ATOM    103  H48 BCD     1      25.730  -0.530  22.060  1.00  0.00            
ATOM    104  H49 BCD     1      25.410  -1.660  20.820  1.00  0.00            
ATOM    105  H50 BCD     1      23.510  -0.610  20.350  1.00  0.00            
ATOM    106  C31 BCD     1      18.330  -2.480  24.960  1.00  0.00            
ATOM    107  O26 BCD     1      18.650  -1.250  25.570  1.00  0.00            
ATOM    108  C32 BCD     1      19.040  -3.620  25.610  1.00  0.00            
ATOM    109  O27 BCD     1      18.700  -3.740  27.070  1.00  0.00            
ATOM    110  C33 BCD     1      20.550  -3.580  25.390  1.00  0.00            
ATOM    111  C34 BCD     1      20.850  -3.460  23.810  1.00  0.00            
ATOM    112  C35 BCD     1      20.080  -2.290  23.240  1.00  0.00            
ATOM    113  O28 BCD     1      18.690  -2.440  23.590  1.00  0.00            
ATOM    114  C36 BCD     1      20.210  -2.080  21.700  1.00  0.00            
ATOM    115  O29 BCD     1      19.860  -3.360  21.120  1.00  0.00            
ATOM    116  O30 BCD     1      21.210  -4.790  25.770  1.00  0.00            
ATOM    117  H51 BCD     1      17.240  -2.550  25.090  1.00  0.00            
ATOM    118  H52 BCD     1      18.730  -4.570  25.150  1.00  0.00            
ATOM    119  H53 BCD     1      19.190  -3.090  27.590  1.00  0.00            
ATOM    120  H54 BCD     1      20.990  -2.680  25.840  1.00  0.00            
ATOM    121  H55 BCD     1      22.120  -4.690  25.490  1.00  0.00            
ATOM    122  H56 BCD     1      20.580  -4.420  23.340  1.00  0.00            
ATOM    123  H57 BCD     1      20.500  -1.340  23.600  1.00  0.00            
ATOM    124  H58 BCD     1      19.460  -1.300  21.490  1.00  0.00            
ATOM    125  H59 BCD     1      21.220  -1.730  21.480  1.00  0.00            
ATOM    126  H60 BCD     1      20.490  -3.470  20.400  1.00  0.00            
ATOM    127  C37 BCD     1      17.480   2.580  26.660  1.00  0.00            
ATOM    128  O31 BCD     1      18.820   2.960  26.750  1.00  0.00            
ATOM    129  C38 BCD     1      17.120   1.440  27.600  1.00  0.00            
ATOM    130  O32 BCD     1      17.410   1.770  28.960  1.00  0.00            
ATOM    131  C39 BCD     1      17.790   0.190  27.220  1.00  0.00            
ATOM    132  O33 BCD     1      17.460  -0.920  28.090  1.00  0.00            
ATOM    133  C40 BCD     1      17.710  -0.190  25.760  1.00  0.00            
ATOM    134  C41 BCD     1      18.010   1.040  24.860  1.00  0.00            
ATOM    135  O34 BCD     1      17.170   2.080  25.330  1.00  0.00            
ATOM    136  C42 BCD     1      17.780   0.730  23.420  1.00  0.00            
ATOM    137  O35 BCD     1      18.550   1.550  22.590  1.00  0.00            
ATOM    138  H61 BCD     1      16.810   3.440  26.750  1.00  0.00            
ATOM    139  H62 BCD     1      16.050   1.260  27.460  1.00  0.00            
ATOM    140  H63 BCD     1      17.020   0.990  29.370  1.00  0.00            
ATOM    141  H64 BCD     1      18.860   0.420  27.340  1.00  0.00            
ATOM    142  H65 BCD     1      18.300  -1.310  28.350  1.00  0.00            
ATOM    143  H66 BCD     1      16.660  -0.490  25.580  1.00  0.00            
ATOM    144  H67 BCD     1      19.070   1.310  24.880  1.00  0.00            
ATOM    145  H68 BCD     1      18.070  -0.300  23.170  1.00  0.00            
ATOM    146  H69 BCD     1      16.730   0.980  23.210  1.00  0.00            
ATOM    147  H70 BCD     1      19.450   1.210  22.520  1.00  0.00            
ATOM    148  C1  AK3     2      24.190  -1.480  26.680  1.00  0.00            
ATOM    149  C2  AK3     2      23.600  -0.190  27.400  1.00  0.00            
ATOM    150  C3  AK3     2      24.590   0.420  28.390  1.00  0.00            
ATOM    151  C4  AK3     2      23.960   1.820  28.570  1.00  0.00            
ATOM    152  C5  AK3     2      22.670   1.790  27.670  1.00  0.00            
ATOM    153  C6  AK3     2      21.660   0.840  28.350  1.00  0.00            
ATOM    154  C7  AK3     2      22.290  -0.490  28.150  1.00  0.00            
ATOM    155  O1  AK3     2      22.070  -1.410  28.910  1.00  0.00            
ATOM    156  C8  AK3     2      23.130   0.890  26.460  1.00  0.00            
ATOM    157  C9  AK3     2      22.010   0.530  25.410  1.00  0.00            
ATOM    158  C10 AK3     2      24.310   1.560  25.600  1.00  0.00            
ATOM    159  H1  AK3     2      23.390  -2.020  26.150  1.00  0.00            
ATOM    160  H2  AK3     2      24.950  -1.270  25.920  1.00  0.00            
ATOM    161  H3  AK3     2      24.550  -2.220  27.410  1.00  0.00            
ATOM    162  H4  AK3     2      25.590   0.430  27.940  1.00  0.00            
ATOM    163  H5  AK3     2      24.590  -0.240  29.260  1.00  0.00            
ATOM    164  H6  AK3     2      24.640   2.610  28.220  1.00  0.00            
ATOM    165  H7  AK3     2      23.700   2.000  29.620  1.00  0.00            
ATOM    166  H8  AK3     2      22.180   2.750  27.420  1.00  0.00            
ATOM    167  H9  AK3     2      20.610   0.830  28.050  1.00  0.00            
ATOM    168  H10 AK3     2      21.600   1.030  29.430  1.00  0.00            
ATOM    169  H11 AK3     2      21.140   0.020  25.870  1.00  0.00            
ATOM    170  H12 AK3     2      21.650   1.420  24.880  1.00  0.00            
ATOM    171  H13 AK3     2      22.330  -0.140  24.610  1.00  0.00            
ATOM    172  H14 AK3     2      23.980   2.430  25.030  1.00  0.00            
ATOM    173  H15 AK3     2      25.200   1.770  26.210  1.00  0.00            
ATOM    174  H16 AK3     2      24.590   0.770  24.890  1.00  0.00            
TER
ENDMDL
MODEL        1
ATOM      1  C1  BCD     1      12.610   2.100  24.750  1.00  0.00            
ATOM      2  O1  BCD     1      13.180   2.520  25.990  1.00  0.00            
ATOM      3  C2  BCD     1      12.150   0.640  24.600  1.00  0.00            
ATOM      4  O2  BCD     1      11.270   0.440  25.660  1.00  0.00            
ATOM      5  C3  BCD     1      13.290  -0.370  24.650  1.00  0.00            
ATOM      6  O3  BCD     1      12.950  -1.790  24.550  1.00  0.00            
ATOM      7  C4  BCD     1      14.410  -0.010  23.630  1.00  0.00            
ATOM      8  C5  BCD     1      14.760   1.500  23.780  1.00  0.00            
ATOM      9  O4  BCD     1      13.610   2.330  23.750  1.00  0.00            
ATOM     10  C6  BCD     1      15.660   2.000  22.630  1.00  0.00            
ATOM     11  O5  BCD     1      16.250   3.280  22.830  1.00  0.00            
ATOM     12  H1  BCD     1      11.740   2.750  24.590  1.00  0.00            
ATOM     13  H2  BCD     1      11.680   0.630  23.610  1.00  0.00            
ATOM     14  H3  BCD     1      10.940  -0.460  25.650  1.00  0.00            
ATOM     15  H4  BCD     1      13.750  -0.220  25.640  1.00  0.00            
ATOM     16  H5  BCD     1      13.760  -2.290  24.740  1.00  0.00            
ATOM     17  H6  BCD     1      14.130  -0.300  22.610  1.00  0.00            
ATOM     18  H7  BCD     1      15.310   1.580  24.720  1.00  0.00            
ATOM     19  H8  BCD     1      16.450   1.240  22.590  1.00  0.00            
ATOM     20  H9  BCD     1      15.170   2.090  21.650  1.00  0.00            
ATOM     21  H10 BCD     1      17.180   3.060  22.890  1.00  0.00            
ATOM     22  C7  BCD     1      13.180   5.850  28.540  1.00  0.00            
ATOM     23  O6  BCD     1      14.500   5.580  29.130  1.00  0.00            
ATOM     24  C8  BCD     1      12.240   4.690  28.850  1.00  0.00            
ATOM     25  O7  BCD     1      12.210   4.390  30.240  1.00  0.00            
ATOM     26  C9  BCD     1      12.620   3.440  28.050  1.00  0.00            
ATOM     27  O8  BCD     1      11.680   2.330  28.230  1.00  0.00            
ATOM     28  C10 BCD     1      12.700   3.720  26.570  1.00  0.00            
ATOM     29  C11 BCD     1      13.700   4.870  26.390  1.00  0.00            
ATOM     30  O9  BCD     1      13.300   6.040  27.150  1.00  0.00            
ATOM     31  C12 BCD     1      13.870   5.260  24.970  1.00  0.00            
ATOM     32  O10 BCD     1      12.680   5.460  24.280  1.00  0.00            
ATOM     33  H11 BCD     1      12.760   6.770  28.960  1.00  0.00            
ATOM     34  H12 BCD     1      11.190   4.910  28.620  1.00  0.00            
ATOM     35  H13 BCD     1      12.300   3.440  30.330  1.00  0.00            
ATOM     36  H14 BCD     1      13.600   3.160  28.450  1.00  0.00            
ATOM     37  H15 BCD     1      11.960   1.710  27.550  1.00  0.00            
ATOM     38  H16 BCD     1      11.710   3.920  26.140  1.00  0.00            
ATOM     39  H17 BCD     1      14.700   4.570  26.710  1.00  0.00            
ATOM     40  H18 BCD     1      14.420   6.220  24.930  1.00  0.00            
ATOM     41  H19 BCD     1      14.540   4.550  24.450  1.00  0.00            
ATOM     42  H20 BCD     1      12.320   6.170  24.810  1.00  0.00            
ATOM     43  C13 BCD     1      17.210   7.530  31.380  1.00  0.00            
ATOM     44  O11 BCD     1      18.170   6.720  30.660  1.00  0.00            
ATOM     45  C14 BCD     1      16.290   6.680  32.220  1.00  0.00            
ATOM     46  O12 BCD     1      17.000   5.790  33.090  1.00  0.00            
ATOM     47  C15 BCD     1      15.400   5.790  31.330  1.00  0.00            
ATOM     48  O13 BCD     1      14.250   5.320  32.010  1.00  0.00            
ATOM     49  C16 BCD     1      14.890   6.580  30.110  1.00  0.00            
ATOM     50  C17 BCD     1      15.920   7.450  29.420  1.00  0.00            
ATOM     51  O14 BCD     1      16.500   8.270  30.380  1.00  0.00            
ATOM     52  C18 BCD     1      15.330   8.190  28.200  1.00  0.00            
ATOM     53  O15 BCD     1      14.260   9.080  28.460  1.00  0.00            
ATOM     54  H21 BCD     1      17.760   8.320  31.910  1.00  0.00            
ATOM     55  H22 BCD     1      15.630   7.350  32.790  1.00  0.00            
ATOM     56  H23 BCD     1      16.360   5.190  33.490  1.00  0.00            
ATOM     57  H24 BCD     1      15.970   4.910  31.010  1.00  0.00            
ATOM     58  H25 BCD     1      13.630   4.910  31.410  1.00  0.00            
ATOM     59  H26 BCD     1      14.080   7.270  30.400  1.00  0.00            
ATOM     60  H27 BCD     1      16.740   6.840  28.990  1.00  0.00            
ATOM     61  H28 BCD     1      16.200   8.690  27.750  1.00  0.00            
ATOM     62  H29 BCD     1      15.110   7.360  27.510  1.00  0.00            
ATOM     63  H30 BCD     1      14.610   9.950  28.690  1.00  0.00            
ATOM     64  C19 BCD     1      22.080   6.010  30.160  1.00  0.00            
ATOM     65  O16 BCD     1      21.810   4.710  29.630  1.00  0.00            
ATOM     66  C20 BCD     1      21.670   6.110  31.580  1.00  0.00            
ATOM     67  O17 BCD     1      22.430   5.230  32.400  1.00  0.00            
ATOM     68  C21 BCD     1      20.130   6.090  31.700  1.00  0.00            
ATOM     69  O18 BCD     1      19.610   6.230  33.050  1.00  0.00            
ATOM     70  C22 BCD     1      19.540   7.000  30.750  1.00  0.00            
ATOM     71  C23 BCD     1      20.100   6.950  29.360  1.00  0.00            
ATOM     72  O19 BCD     1      21.500   7.110  29.410  1.00  0.00            
ATOM     73  C24 BCD     1      19.580   8.090  28.510  1.00  0.00            
ATOM     74  O20 BCD     1      19.740   7.720  27.150  1.00  0.00            
ATOM     75  H31 BCD     1      23.170   6.110  30.140  1.00  0.00            
ATOM     76  H32 BCD     1      21.970   7.140  31.800  1.00  0.00            
ATOM     77  H33 BCD     1      22.530   4.440  31.860  1.00  0.00            
ATOM     78  H34 BCD     1      19.810   5.120  31.280  1.00  0.00            
ATOM     79  H35 BCD     1      18.670   6.060  32.980  1.00  0.00            
ATOM     80  H36 BCD     1      19.640   8.000  31.190  1.00  0.00            
ATOM     81  H37 BCD     1      19.780   5.950  29.030  1.00  0.00            
ATOM     82  H38 BCD     1      18.530   8.280  28.790  1.00  0.00            
ATOM     83  H39 BCD     1      20.170   8.950  28.830  1.00  0.00            
ATOM     84  H40 BCD     1      20.610   7.300  27.090  1.00  0.00            
ATOM     85  C25 BCD     1      23.550   1.550  27.640  1.00  0.00            
ATOM     86  O21 BCD     1      22.260   1.040  27.170  1.00  0.00            
ATOM     87  C26 BCD     1      23.640   1.580  29.220  1.00  0.00            
ATOM     88  O22 BCD     1      23.360   0.370  29.860  1.00  0.00            
ATOM     89  C27 BCD     1      22.820   2.620  29.870  1.00  0.00            
ATOM     90  O23 BCD     1      23.160   2.830  31.250  1.00  0.00            
ATOM     91  C28 BCD     1      22.870   3.920  29.140  1.00  0.00            
ATOM     92  C29 BCD     1      22.740   3.840  27.640  1.00  0.00            
ATOM     93  O24 BCD     1      23.690   2.910  27.170  1.00  0.00            
ATOM     94  C30 BCD     1      22.950   5.140  26.970  1.00  0.00            
ATOM     95  O25 BCD     1      22.790   5.140  25.540  1.00  0.00            
ATOM     96  H41 BCD     1      24.340   0.930  27.210  1.00  0.00            
ATOM     97  H42 BCD     1      24.720   1.690  29.400  1.00  0.00            
ATOM     98  H43 BCD     1      23.780  -0.290  29.300  1.00  0.00            
ATOM     99  H44 BCD     1      21.770   2.310  29.820  1.00  0.00            
ATOM    100  H45 BCD     1      23.110   1.970  31.670  1.00  0.00            
ATOM    101  H46 BCD     1      23.850   4.360  29.370  1.00  0.00            
ATOM    102  H47 BCD     1      21.710   3.600  27.320  1.00  0.00            
ATOM    103  H48 BCD     1      22.240   5.830  27.430  1.00  0.00            
ATOM    104  H49 BCD     1      23.970   5.480  27.210  1.00  0.00            
ATOM    105  H50 BCD     1      21.880   4.880  25.340  1.00  0.00            
ATOM    106  C31 BCD     1      20.920  -1.890  24.600  1.00  0.00            
ATOM    107  O26 BCD     1      19.580  -1.510  24.840  1.00  0.00            
ATOM    108  C32 BCD     1      21.440  -2.420  25.890  1.00  0.00            
ATOM    109  O27 BCD     1      20.650  -3.550  26.330  1.00  0.00            
ATOM    110  C33 BCD     1      21.480  -1.250  26.910  1.00  0.00            
ATOM    111  C34 BCD     1      22.330  -0.110  26.380  1.00  0.00            
ATOM    112  C35 BCD     1      21.820   0.300  25.000  1.00  0.00            
ATOM    113  O28 BCD     1      21.760  -0.860  24.090  1.00  0.00            
ATOM    114  C36 BCD     1      22.660   1.350  24.290  1.00  0.00            
ATOM    115  O29 BCD     1      23.970   1.040  24.000  1.00  0.00            
ATOM    116  O30 BCD     1      21.900  -1.730  28.260  1.00  0.00            
ATOM    117  H51 BCD     1      20.900  -2.680  23.840  1.00  0.00            
ATOM    118  H52 BCD     1      22.480  -2.750  25.800  1.00  0.00            
ATOM    119  H53 BCD     1      21.060  -4.410  26.190  1.00  0.00            
ATOM    120  H54 BCD     1      20.430  -1.000  27.130  1.00  0.00            
ATOM    121  H55 BCD     1      22.850  -1.640  28.180  1.00  0.00            
ATOM    122  H56 BCD     1      23.360  -0.500  26.380  1.00  0.00            
ATOM    123  H57 BCD     1      20.800   0.710  25.110  1.00  0.00            
ATOM    124  H58 BCD     1      22.150   1.680  23.380  1.00  0.00            
ATOM    125  H59 BCD     1      22.560   2.240  24.920  1.00  0.00            
ATOM    126  H60 BCD     1      24.400   1.780  23.550  1.00  0.00            
ATOM    127  C37 BCD     1      15.870  -1.940  23.360  1.00  0.00            
ATOM    128  O31 BCD     1      15.590  -0.700  24.030  1.00  0.00            
ATOM    129  C38 BCD     1      16.180  -3.020  24.430  1.00  0.00            
ATOM    130  O32 BCD     1      15.190  -3.250  25.400  1.00  0.00            
ATOM    131  C39 BCD     1      17.530  -2.630  25.060  1.00  0.00            
ATOM    132  O33 BCD     1      18.050  -3.560  26.060  1.00  0.00            
ATOM    133  C40 BCD     1      18.600  -2.180  24.090  1.00  0.00            
ATOM    134  C41 BCD     1      18.090  -1.240  22.930  1.00  0.00            
ATOM    135  O34 BCD     1      16.880  -1.750  22.420  1.00  0.00            
ATOM    136  C42 BCD     1      19.020  -0.930  21.780  1.00  0.00            
ATOM    137  O35 BCD     1      19.720  -2.160  21.390  1.00  0.00            
ATOM    138  H61 BCD     1      14.990  -2.270  22.800  1.00  0.00            
ATOM    139  H62 BCD     1      16.330  -3.990  23.940  1.00  0.00            
ATOM    140  H63 BCD     1      15.550  -3.240  26.290  1.00  0.00            
ATOM    141  H64 BCD     1      17.290  -1.630  25.450  1.00  0.00            
ATOM    142  H65 BCD     1      18.990  -3.370  26.120  1.00  0.00            
ATOM    143  H66 BCD     1      18.970  -3.120  23.660  1.00  0.00            
ATOM    144  H67 BCD     1      17.870  -0.270  23.380  1.00  0.00            
ATOM    145  H68 BCD     1      18.390  -0.420  21.040  1.00  0.00            
ATOM    146  H69 BCD     1      19.800  -0.200  22.060  1.00  0.00            
ATOM    147  H70 BCD     1      20.580  -1.820  21.140  1.00  0.00            
ATOM    148  C1  AK3     2      15.910   0.300  28.380  1.00  0.00            
ATOM    149  C2  AK3     2      16.910   1.480  28.410  1.00  0.00            
ATOM    150  C3  AK3     2      16.390   2.900  28.610  1.00  0.00            
ATOM    151  C4  AK3     2      17.610   3.810  28.920  1.00  0.00            
ATOM    152  C5  AK3     2      18.760   2.800  28.890  1.00  0.00            
ATOM    153  C6  AK3     2      19.010   2.350  27.430  1.00  0.00            
ATOM    154  C7  AK3     2      17.790   1.490  27.080  1.00  0.00            
ATOM    155  O1  AK3     2      17.700   0.800  26.050  1.00  0.00            
ATOM    156  C8  AK3     2      17.990   1.500  29.500  1.00  0.00            
ATOM    157  C9  AK3     2      18.830   0.110  29.510  1.00  0.00            
ATOM    158  C10 AK3     2      17.600   1.680  31.010  1.00  0.00            
ATOM    159  H1  AK3     2      16.340  -0.660  28.050  1.00  0.00            
ATOM    160  H2  AK3     2      15.640   0.090  29.420  1.00  0.00            
ATOM    161  H3  AK3     2      15.070   0.490  27.710  1.00  0.00            
ATOM    162  H4  AK3     2      15.670   2.980  29.430  1.00  0.00            
ATOM    163  H5  AK3     2      15.940   3.210  27.660  1.00  0.00            
ATOM    164  H6  AK3     2      17.670   4.260  29.920  1.00  0.00            
ATOM    165  H7  AK3     2      17.630   4.610  28.170  1.00  0.00            
ATOM    166  H8  AK3     2      19.670   3.110  29.410  1.00  0.00            
ATOM    167  H9  AK3     2      19.930   1.750  27.320  1.00  0.00            
ATOM    168  H10 AK3     2      19.050   3.180  26.710  1.00  0.00            
ATOM    169  H11 AK3     2      19.750   0.170  30.110  1.00  0.00            
ATOM    170  H12 AK3     2      18.160  -0.580  30.040  1.00  0.00            
ATOM    171  H13 AK3     2      19.040  -0.310  28.520  1.00  0.00            
ATOM    172  H14 AK3     2      17.110   2.630  31.220  1.00  0.00            
ATOM    173  H15 AK3     2      16.880   0.900  31.290  1.00  0.00            
ATOM    174  H16 AK3     2      18.470   1.750  31.680  1.00  0.00            
TER
ENDMDL
MODEL        1
ATOM      1  C1  BCD     1      16.940  18.240  25.920  1.00  0.00            
ATOM      2  O1  BCD     1      17.190  17.380  24.810  1.00  0.00            
ATOM      3  C2  BCD     1      15.490  18.770  25.960  1.00  0.00            
ATOM      4  O2  BCD     1      14.510  17.680  26.010  1.00  0.00            
ATOM      5  C3  BCD     1      15.240  19.640  24.800  1.00  0.00            
ATOM      6  O3  BCD     1      13.930  20.260  24.970  1.00  0.00            
ATOM      7  C4  BCD     1      16.250  20.750  24.650  1.00  0.00            
ATOM      8  C5  BCD     1      17.700  20.210  24.820  1.00  0.00            
ATOM      9  O4  BCD     1      17.780  19.380  25.910  1.00  0.00            
ATOM     10  C6  BCD     1      18.680  21.370  24.970  1.00  0.00            
ATOM     11  O5  BCD     1      18.400  22.090  26.080  1.00  0.00            
ATOM     12  H1  BCD     1      17.170  17.760  26.870  1.00  0.00            
ATOM     13  H2  BCD     1      15.420  19.330  26.900  1.00  0.00            
ATOM     14  H3  BCD     1      13.620  17.980  25.780  1.00  0.00            
ATOM     15  H4  BCD     1      15.260  19.030  23.890  1.00  0.00            
ATOM     16  H5  BCD     1      13.930  20.930  24.290  1.00  0.00            
ATOM     17  H6  BCD     1      16.130  21.380  25.540  1.00  0.00            
ATOM     18  H7  BCD     1      17.930  19.670  23.890  1.00  0.00            
ATOM     19  H8  BCD     1      19.670  20.890  24.980  1.00  0.00            
ATOM     20  H9  BCD     1      18.840  21.980  24.060  1.00  0.00            
ATOM     21  H10 BCD     1      18.580  21.600  26.890  1.00  0.00            
ATOM     22  C7  BCD     1      18.600  13.670  23.990  1.00  0.00            
ATOM     23  O6  BCD     1      17.850  13.780  22.750  1.00  0.00            
ATOM     24  C8  BCD     1      17.660  13.690  25.210  1.00  0.00            
ATOM     25  O7  BCD     1      16.680  12.640  25.110  1.00  0.00            
ATOM     26  C9  BCD     1      16.970  15.070  25.240  1.00  0.00            
ATOM     27  O8  BCD     1      16.310  15.260  26.530  1.00  0.00            
ATOM     28  C10 BCD     1      17.940  16.210  25.030  1.00  0.00            
ATOM     29  C11 BCD     1      18.880  16.040  23.890  1.00  0.00            
ATOM     30  O9  BCD     1      19.560  14.790  24.010  1.00  0.00            
ATOM     31  C12 BCD     1      19.960  17.060  23.780  1.00  0.00            
ATOM     32  O10 BCD     1      20.750  17.190  25.040  1.00  0.00            
ATOM     33  H11 BCD     1      19.150  12.720  24.040  1.00  0.00            
ATOM     34  H12 BCD     1      18.270  13.540  26.120  1.00  0.00            
ATOM     35  H13 BCD     1      16.140  12.830  24.340  1.00  0.00            
ATOM     36  H14 BCD     1      16.220  15.200  24.450  1.00  0.00            
ATOM     37  H15 BCD     1      15.980  16.160  26.450  1.00  0.00            
ATOM     38  H16 BCD     1      18.490  16.360  25.970  1.00  0.00            
ATOM     39  H17 BCD     1      18.340  16.120  22.940  1.00  0.00            
ATOM     40  H18 BCD     1      20.620  16.810  22.930  1.00  0.00            
ATOM     41  H19 BCD     1      19.630  18.070  23.530  1.00  0.00            
ATOM     42  H20 BCD     1      21.210  16.370  25.230  1.00  0.00            
ATOM     43  C13 BCD     1      17.330  11.620  19.280  1.00  0.00            
ATOM     44  O11 BCD     1      17.030  12.810  18.580  1.00  0.00            
ATOM     45  C14 BCD     1      16.230  11.460  20.380  1.00  0.00            
ATOM     46  O12 BCD     1      14.880  11.470  19.740  1.00  0.00            
ATOM     47  C15 BCD     1      16.350  12.530  21.500  1.00  0.00            
ATOM     48  O13 BCD     1      15.500  12.150  22.590  1.00  0.00            
ATOM     49  C16 BCD     1      17.810  12.660  21.930  1.00  0.00            
ATOM     50  C17 BCD     1      18.860  12.720  20.800  1.00  0.00            
ATOM     51  O14 BCD     1      18.590  11.670  19.920  1.00  0.00            
ATOM     52  C18 BCD     1      20.250  12.560  21.400  1.00  0.00            
ATOM     53  O15 BCD     1      20.480  11.630  22.390  1.00  0.00            
ATOM     54  H21 BCD     1      17.320  10.700  18.680  1.00  0.00            
ATOM     55  H22 BCD     1      16.390  10.460  20.810  1.00  0.00            
ATOM     56  H23 BCD     1      14.300  10.930  20.290  1.00  0.00            
ATOM     57  H24 BCD     1      16.060  13.500  21.090  1.00  0.00            
ATOM     58  H25 BCD     1      14.590  12.200  22.270  1.00  0.00            
ATOM     59  H26 BCD     1      17.970  11.770  22.560  1.00  0.00            
ATOM     60  H27 BCD     1      18.810  13.680  20.270  1.00  0.00            
ATOM     61  H28 BCD     1      20.890  12.390  20.520  1.00  0.00            
ATOM     62  H29 BCD     1      20.550  13.560  21.720  1.00  0.00            
ATOM     63  H30 BCD     1      20.350  10.730  22.070  1.00  0.00            
ATOM     64  C19 BCD     1      16.490  14.600  14.960  1.00  0.00            
ATOM     65  O16 BCD     1      16.450  15.890  15.570  1.00  0.00            
ATOM     66  C20 BCD     1      15.250  13.810  15.500  1.00  0.00            
ATOM     67  O17 BCD     1      14.040  14.560  15.330  1.00  0.00            
ATOM     68  C21 BCD     1      15.500  13.300  16.890  1.00  0.00            
ATOM     69  O18 BCD     1      14.570  12.230  17.140  1.00  0.00            
ATOM     70  C22 BCD     1      16.890  12.820  17.190  1.00  0.00            
ATOM     71  C23 BCD     1      17.980  13.740  16.610  1.00  0.00            
ATOM     72  O19 BCD     1      17.780  13.990  15.270  1.00  0.00            
ATOM     73  C24 BCD     1      19.400  13.290  16.920  1.00  0.00            
ATOM     74  O20 BCD     1      20.430  14.090  16.310  1.00  0.00            
ATOM     75  H31 BCD     1      16.390  14.710  13.870  1.00  0.00            
ATOM     76  H32 BCD     1      15.170  12.860  14.960  1.00  0.00            
ATOM     77  H33 BCD     1      13.370  14.010  15.740  1.00  0.00            
ATOM     78  H34 BCD     1      15.330  14.130  17.590  1.00  0.00            
ATOM     79  H35 BCD     1      14.740  11.980  18.060  1.00  0.00            
ATOM     80  H36 BCD     1      17.110  11.830  16.780  1.00  0.00            
ATOM     81  H37 BCD     1      17.870  14.700  17.120  1.00  0.00            
ATOM     82  H38 BCD     1      19.480  13.370  18.010  1.00  0.00            
ATOM     83  H39 BCD     1      19.510  12.240  16.620  1.00  0.00            
ATOM     84  H40 BCD     1      20.610  14.870  16.850  1.00  0.00            
ATOM     85  C25 BCD     1      16.900  19.880  14.590  1.00  0.00            
ATOM     86  O21 BCD     1      16.480  20.150  15.950  1.00  0.00            
ATOM     87  C26 BCD     1      15.720  19.100  13.900  1.00  0.00            
ATOM     88  O22 BCD     1      14.570  20.000  13.890  1.00  0.00            
ATOM     89  C27 BCD     1      15.410  17.780  14.570  1.00  0.00            
ATOM     90  O23 BCD     1      14.370  17.030  13.950  1.00  0.00            
ATOM     91  C28 BCD     1      16.680  16.940  14.610  1.00  0.00            
ATOM     92  C29 BCD     1      17.800  17.800  15.150  1.00  0.00            
ATOM     93  O24 BCD     1      17.960  19.070  14.510  1.00  0.00            
ATOM     94  C30 BCD     1      19.190  17.110  15.130  1.00  0.00            
ATOM     95  O25 BCD     1      19.660  16.860  13.810  1.00  0.00            
ATOM     96  H41 BCD     1      17.150  20.740  13.950  1.00  0.00            
ATOM     97  H42 BCD     1      16.010  18.980  12.850  1.00  0.00            
ATOM     98  H43 BCD     1      13.870  19.600  13.360  1.00  0.00            
ATOM     99  H44 BCD     1      15.070  17.890  15.600  1.00  0.00            
ATOM    100  H45 BCD     1      14.430  16.170  14.370  1.00  0.00            
ATOM    101  H46 BCD     1      16.970  16.600  13.610  1.00  0.00            
ATOM    102  H47 BCD     1      17.540  17.920  16.210  1.00  0.00            
ATOM    103  H48 BCD     1      19.840  17.780  15.710  1.00  0.00            
ATOM    104  H49 BCD     1      19.200  16.160  15.680  1.00  0.00            
ATOM    105  H50 BCD     1      19.710  17.590  13.190  1.00  0.00            
ATOM    106  C31 BCD     1      16.640  23.420  18.330  1.00  0.00            
ATOM    107  O26 BCD     1      16.230  22.700  19.490  1.00  0.00            
ATOM    108  C32 BCD     1      15.540  23.420  17.330  1.00  0.00            
ATOM    109  O27 BCD     1      14.330  24.020  17.870  1.00  0.00            
ATOM    110  C33 BCD     1      15.330  22.010  16.850  1.00  0.00            
ATOM    111  C34 BCD     1      16.670  21.500  16.350  1.00  0.00            
ATOM    112  C35 BCD     1      17.840  21.550  17.290  1.00  0.00            
ATOM    113  O28 BCD     1      17.860  22.890  17.760  1.00  0.00            
ATOM    114  C36 BCD     1      19.230  21.190  16.720  1.00  0.00            
ATOM    115  O29 BCD     1      20.230  21.320  17.780  1.00  0.00            
ATOM    116  O30 BCD     1      14.230  21.890  15.950  1.00  0.00            
ATOM    117  H51 BCD     1      16.960  24.400  18.720  1.00  0.00            
ATOM    118  H52 BCD     1      15.870  24.020  16.470  1.00  0.00            
ATOM    119  H53 BCD     1      14.320  24.930  17.540  1.00  0.00            
ATOM    120  H54 BCD     1      15.080  21.430  17.740  1.00  0.00            
ATOM    121  H55 BCD     1      14.250  21.030  15.540  1.00  0.00            
ATOM    122  H56 BCD     1      17.000  22.080  15.480  1.00  0.00            
ATOM    123  H57 BCD     1      17.480  20.900  18.100  1.00  0.00            
ATOM    124  H58 BCD     1      19.170  20.130  16.430  1.00  0.00            
ATOM    125  H59 BCD     1      19.320  21.820  15.830  1.00  0.00            
ATOM    126  H60 BCD     1      20.580  22.210  17.700  1.00  0.00            
ATOM    127  C37 BCD     1      15.820  22.810  23.520  1.00  0.00            
ATOM    128  O31 BCD     1      16.150  21.400  23.410  1.00  0.00            
ATOM    129  C38 BCD     1      14.560  23.170  22.720  1.00  0.00            
ATOM    130  O32 BCD     1      13.470  22.420  23.210  1.00  0.00            
ATOM    131  C39 BCD     1      14.710  22.890  21.180  1.00  0.00            
ATOM    132  O33 BCD     1      13.540  23.270  20.370  1.00  0.00            
ATOM    133  C40 BCD     1      16.010  23.510  20.670  1.00  0.00            
ATOM    134  C41 BCD     1      17.220  23.210  21.590  1.00  0.00            
ATOM    135  O34 BCD     1      16.900  23.530  22.940  1.00  0.00            
ATOM    136  C42 BCD     1      18.550  23.840  21.230  1.00  0.00            
ATOM    137  O35 BCD     1      18.570  25.240  21.090  1.00  0.00            
ATOM    138  H61 BCD     1      15.760  23.010  24.590  1.00  0.00            
ATOM    139  H62 BCD     1      14.340  24.200  23.010  1.00  0.00            
ATOM    140  H63 BCD     1      12.790  22.590  22.560  1.00  0.00            
ATOM    141  H64 BCD     1      14.930  21.820  21.220  1.00  0.00            
ATOM    142  H65 BCD     1      13.700  23.340  19.430  1.00  0.00            
ATOM    143  H66 BCD     1      16.120  24.600  20.590  1.00  0.00            
ATOM    144  H67 BCD     1      17.330  22.120  21.450  1.00  0.00            
ATOM    145  H68 BCD     1      19.170  23.620  22.110  1.00  0.00            
ATOM    146  H69 BCD     1      19.000  23.380  20.350  1.00  0.00            
ATOM    147  H70 BCD     1      18.290  25.740  21.870  1.00  0.00            
ATOM    148  C1  AK3     2      15.480  16.250  21.880  1.00  0.00            
ATOM    149  C2  AK3     2      15.660  17.580  21.010  1.00  0.00            
ATOM    150  C3  AK3     2      16.840  18.460  21.330  1.00  0.00            
ATOM    151  C4  AK3     2      17.080  19.340  20.050  1.00  0.00            
ATOM    152  C5  AK3     2      15.970  18.780  19.140  1.00  0.00            
ATOM    153  C6  AK3     2      14.580  19.280  19.630  1.00  0.00            
ATOM    154  C7  AK3     2      14.460  18.510  20.940  1.00  0.00            
ATOM    155  O1  AK3     2      13.940  19.020  21.920  1.00  0.00            
ATOM    156  C8  AK3     2      15.780  17.290  19.450  1.00  0.00            
ATOM    157  C9  AK3     2      14.660  16.540  18.770  1.00  0.00            
ATOM    158  C10 AK3     2      17.120  16.520  19.150  1.00  0.00            
ATOM    159  H1  AK3     2      15.560  16.510  22.940  1.00  0.00            
ATOM    160  H2  AK3     2      14.520  15.740  21.740  1.00  0.00            
ATOM    161  H3  AK3     2      16.320  15.570  21.670  1.00  0.00            
ATOM    162  H4  AK3     2      17.810  17.990  21.560  1.00  0.00            
ATOM    163  H5  AK3     2      16.690  19.200  22.130  1.00  0.00            
ATOM    164  H6  AK3     2      18.030  19.070  19.580  1.00  0.00            
ATOM    165  H7  AK3     2      17.030  20.430  20.080  1.00  0.00            
ATOM    166  H8  AK3     2      16.180  19.000  18.080  1.00  0.00            
ATOM    167  H9  AK3     2      13.780  19.050  18.910  1.00  0.00            
ATOM    168  H10 AK3     2      14.660  20.340  19.910  1.00  0.00            
ATOM    169  H11 AK3     2      14.640  15.500  19.090  1.00  0.00            
ATOM    170  H12 AK3     2      13.620  16.890  18.770  1.00  0.00            
ATOM    171  H13 AK3     2      14.950  16.510  17.710  1.00  0.00            
ATOM    172  H14 AK3     2      17.010  15.450  19.350  1.00  0.00            
ATOM    173  H15 AK3     2      17.360  16.590  18.080  1.00  0.00            
ATOM    174  H16 AK3     2      17.970  16.750  19.810  1.00  0.00            
TER
ENDMDL
MODEL        1
ATOM      1  C1  BCD     1      37.730   8.370  26.170  1.00  0.00            
ATOM      2  O1  BCD     1      37.370   8.640  24.830  1.00  0.00            
ATOM      3  C2  BCD     1      37.550   6.900  26.480  1.00  0.00            
ATOM      4  O2  BCD     1      38.310   6.190  25.470  1.00  0.00            
ATOM      5  C3  BCD     1      36.150   6.430  26.470  1.00  0.00            
ATOM      6  O3  BCD     1      36.050   5.050  26.820  1.00  0.00            
ATOM      7  C4  BCD     1      35.390   7.320  27.490  1.00  0.00            
ATOM      8  C5  BCD     1      35.590   8.820  27.200  1.00  0.00            
ATOM      9  O4  BCD     1      37.000   9.210  27.040  1.00  0.00            
ATOM     10  C6  BCD     1      34.880   9.900  28.120  1.00  0.00            
ATOM     11  O5  BCD     1      35.360   9.770  29.470  1.00  0.00            
ATOM     12  H1  BCD     1      38.800   8.570  26.270  1.00  0.00            
ATOM     13  H2  BCD     1      37.860   6.770  27.520  1.00  0.00            
ATOM     14  H3  BCD     1      38.480   5.360  25.930  1.00  0.00            
ATOM     15  H4  BCD     1      35.750   6.650  25.470  1.00  0.00            
ATOM     16  H5  BCD     1      35.120   4.880  26.960  1.00  0.00            
ATOM     17  H6  BCD     1      35.750   7.160  28.510  1.00  0.00            
ATOM     18  H7  BCD     1      35.050   8.960  26.250  1.00  0.00            
ATOM     19  H8  BCD     1      35.100  10.910  27.770  1.00  0.00            
ATOM     20  H9  BCD     1      33.790   9.760  28.100  1.00  0.00            
ATOM     21  H10 BCD     1      34.980  10.410  30.080  1.00  0.00            
ATOM     22  C7  BCD     1      38.640  10.390  21.330  1.00  0.00            
ATOM     23  O6  BCD     1      37.270  10.790  21.050  1.00  0.00            
ATOM     24  C8  BCD     1      38.750   8.870  21.480  1.00  0.00            
ATOM     25  O7  BCD     1      38.450   8.120  20.260  1.00  0.00            
ATOM     26  C9  BCD     1      38.100   8.340  22.700  1.00  0.00            
ATOM     27  O8  BCD     1      38.290   6.900  22.810  1.00  0.00            
ATOM     28  C10 BCD     1      38.460   9.080  23.950  1.00  0.00            
ATOM     29  C11 BCD     1      38.320  10.610  23.730  1.00  0.00            
ATOM     30  O9  BCD     1      39.000  11.040  22.560  1.00  0.00            
ATOM     31  C12 BCD     1      38.770  11.520  24.870  1.00  0.00            
ATOM     32  O10 BCD     1      40.230  11.500  25.000  1.00  0.00            
ATOM     33  H11 BCD     1      39.270  10.830  20.550  1.00  0.00            
ATOM     34  H12 BCD     1      39.830   8.900  21.610  1.00  0.00            
ATOM     35  H13 BCD     1      37.820   7.420  20.440  1.00  0.00            
ATOM     36  H14 BCD     1      37.020   8.530  22.600  1.00  0.00            
ATOM     37  H15 BCD     1      38.300   6.670  23.740  1.00  0.00            
ATOM     38  H16 BCD     1      39.420   8.680  24.310  1.00  0.00            
ATOM     39  H17 BCD     1      37.240  10.690  23.610  1.00  0.00            
ATOM     40  H18 BCD     1      38.410  12.550  24.790  1.00  0.00            
ATOM     41  H19 BCD     1      38.480  11.080  25.830  1.00  0.00            
ATOM     42  H20 BCD     1      40.570  12.010  24.260  1.00  0.00            
ATOM     43  C13 BCD     1      35.040  13.450  18.920  1.00  0.00            
ATOM     44  O11 BCD     1      33.850  13.030  19.590  1.00  0.00            
ATOM     45  C14 BCD     1      35.490  12.210  18.090  1.00  0.00            
ATOM     46  O12 BCD     1      34.390  11.600  17.370  1.00  0.00            
ATOM     47  C15 BCD     1      36.160  11.200  19.040  1.00  0.00            
ATOM     48  O13 BCD     1      36.770  10.100  18.270  1.00  0.00            
ATOM     49  C16 BCD     1      37.100  11.800  20.080  1.00  0.00            
ATOM     50  C17 BCD     1      36.580  13.040  20.750  1.00  0.00            
ATOM     51  O14 BCD     1      36.070  13.980  19.800  1.00  0.00            
ATOM     52  C18 BCD     1      37.410  13.750  21.770  1.00  0.00            
ATOM     53  O15 BCD     1      36.860  15.030  22.130  1.00  0.00            
ATOM     54  H21 BCD     1      34.820  14.230  18.190  1.00  0.00            
ATOM     55  H22 BCD     1      36.250  12.570  17.380  1.00  0.00            
ATOM     56  H23 BCD     1      34.720  10.720  17.200  1.00  0.00            
ATOM     57  H24 BCD     1      35.270  10.750  19.500  1.00  0.00            
ATOM     58  H25 BCD     1      37.000   9.510  19.000  1.00  0.00            
ATOM     59  H26 BCD     1      38.070  11.980  19.620  1.00  0.00            
ATOM     60  H27 BCD     1      35.650  12.700  21.230  1.00  0.00            
ATOM     61  H28 BCD     1      37.400  13.090  22.640  1.00  0.00            
ATOM     62  H29 BCD     1      38.410  13.820  21.310  1.00  0.00            
ATOM     63  H30 BCD     1      36.640  15.510  21.320  1.00  0.00            
ATOM     64  C19 BCD     1      29.910  14.170  20.160  1.00  0.00            
ATOM     65  O16 BCD     1      29.750  13.130  21.170  1.00  0.00            
ATOM     66  C20 BCD     1      30.220  13.540  18.860  1.00  0.00            
ATOM     67  O17 BCD     1      29.140  12.630  18.470  1.00  0.00            
ATOM     68  C21 BCD     1      31.580  12.870  18.770  1.00  0.00            
ATOM     69  O18 BCD     1      31.930  12.530  17.390  1.00  0.00            
ATOM     70  C22 BCD     1      32.650  13.830  19.240  1.00  0.00            
ATOM     71  C23 BCD     1      32.250  14.480  20.590  1.00  0.00            
ATOM     72  O19 BCD     1      30.980  15.070  20.490  1.00  0.00            
ATOM     73  C24 BCD     1      33.200  15.500  21.280  1.00  0.00            
ATOM     74  O20 BCD     1      33.450  16.630  20.450  1.00  0.00            
ATOM     75  H31 BCD     1      28.950  14.680  20.010  1.00  0.00            
ATOM     76  H32 BCD     1      30.330  14.230  18.000  1.00  0.00            
ATOM     77  H33 BCD     1      29.580  11.890  18.050  1.00  0.00            
ATOM     78  H34 BCD     1      31.650  12.000  19.430  1.00  0.00            
ATOM     79  H35 BCD     1      32.780  12.090  17.340  1.00  0.00            
ATOM     80  H36 BCD     1      32.780  14.640  18.520  1.00  0.00            
ATOM     81  H37 BCD     1      32.130  13.720  21.380  1.00  0.00            
ATOM     82  H38 BCD     1      32.730  15.920  22.180  1.00  0.00            
ATOM     83  H39 BCD     1      34.070  14.960  21.670  1.00  0.00            
ATOM     84  H40 BCD     1      32.610  16.940  20.110  1.00  0.00            
ATOM     85  C25 BCD     1      27.170  11.530  23.800  1.00  0.00            
ATOM     86  O21 BCD     1      28.040  10.410  23.970  1.00  0.00            
ATOM     87  C26 BCD     1      26.570  11.700  22.450  1.00  0.00            
ATOM     88  O22 BCD     1      25.990  10.440  22.170  1.00  0.00            
ATOM     89  C27 BCD     1      27.670  11.900  21.400  1.00  0.00            
ATOM     90  O23 BCD     1      27.180  12.140  20.040  1.00  0.00            
ATOM     91  C28 BCD     1      28.500  13.060  21.880  1.00  0.00            
ATOM     92  C29 BCD     1      28.860  13.020  23.330  1.00  0.00            
ATOM     93  O24 BCD     1      27.770  12.710  24.120  1.00  0.00            
ATOM     94  C30 BCD     1      29.380  14.350  23.800  1.00  0.00            
ATOM     95  O25 BCD     1      30.070  14.180  25.090  1.00  0.00            
ATOM     96  H41 BCD     1      26.310  11.430  24.470  1.00  0.00            
ATOM     97  H42 BCD     1      25.790  12.470  22.440  1.00  0.00            
ATOM     98  H43 BCD     1      25.470  10.380  21.370  1.00  0.00            
ATOM     99  H44 BCD     1      28.250  10.970  21.390  1.00  0.00            
ATOM    100  H45 BCD     1      27.960  12.330  19.520  1.00  0.00            
ATOM    101  H46 BCD     1      28.060  14.030  21.610  1.00  0.00            
ATOM    102  H47 BCD     1      29.620  12.250  23.530  1.00  0.00            
ATOM    103  H48 BCD     1      30.040  14.820  23.060  1.00  0.00            
ATOM    104  H49 BCD     1      28.530  15.030  23.950  1.00  0.00            
ATOM    105  H50 BCD     1      29.410  14.100  25.780  1.00  0.00            
ATOM    106  C31 BCD     1      28.380   7.380  26.670  1.00  0.00            
ATOM    107  O26 BCD     1      29.730   7.480  26.430  1.00  0.00            
ATOM    108  C32 BCD     1      27.680   6.990  25.380  1.00  0.00            
ATOM    109  O27 BCD     1      28.000   5.650  24.940  1.00  0.00            
ATOM    110  C33 BCD     1      27.920   8.080  24.360  1.00  0.00            
ATOM    111  C34 BCD     1      27.560   9.430  24.860  1.00  0.00            
ATOM    112  C35 BCD     1      28.060   9.730  26.280  1.00  0.00            
ATOM    113  O28 BCD     1      27.810   8.610  27.110  1.00  0.00            
ATOM    114  C36 BCD     1      27.530  10.970  26.910  1.00  0.00            
ATOM    115  O29 BCD     1      26.110  11.010  27.090  1.00  0.00            
ATOM    116  O30 BCD     1      27.300   7.790  23.080  1.00  0.00            
ATOM    117  H51 BCD     1      28.120   6.670  27.460  1.00  0.00            
ATOM    118  H52 BCD     1      26.600   6.920  25.580  1.00  0.00            
ATOM    119  H53 BCD     1      27.590   5.560  24.080  1.00  0.00            
ATOM    120  H54 BCD     1      29.000   8.140  24.200  1.00  0.00            
ATOM    121  H55 BCD     1      26.970   8.630  22.740  1.00  0.00            
ATOM    122  H56 BCD     1      26.470   9.450  24.720  1.00  0.00            
ATOM    123  H57 BCD     1      29.130   9.960  26.190  1.00  0.00            
ATOM    124  H58 BCD     1      28.020  10.990  27.900  1.00  0.00            
ATOM    125  H59 BCD     1      27.860  11.910  26.450  1.00  0.00            
ATOM    126  H60 BCD     1      25.870  10.090  27.210  1.00  0.00            
ATOM    127  C37 BCD     1      33.300   6.730  28.360  1.00  0.00            
ATOM    128  O31 BCD     1      34.050   6.990  27.230  1.00  0.00            
ATOM    129  C38 BCD     1      32.450   5.490  28.060  1.00  0.00            
ATOM    130  O32 BCD     1      33.390   4.510  27.480  1.00  0.00            
ATOM    131  C39 BCD     1      31.350   5.900  27.010  1.00  0.00            
ATOM    132  O33 BCD     1      30.320   4.950  26.860  1.00  0.00            
ATOM    133  C40 BCD     1      30.650   7.170  27.470  1.00  0.00            
ATOM    134  C41 BCD     1      31.570   8.340  27.780  1.00  0.00            
ATOM    135  O34 BCD     1      32.450   7.810  28.800  1.00  0.00            
ATOM    136  C42 BCD     1      30.760   9.560  28.310  1.00  0.00            
ATOM    137  O35 BCD     1      31.370  10.740  27.870  1.00  0.00            
ATOM    138  H61 BCD     1      33.880   6.430  29.250  1.00  0.00            
ATOM    139  H62 BCD     1      32.130   5.070  29.020  1.00  0.00            
ATOM    140  H63 BCD     1      33.030   3.620  27.480  1.00  0.00            
ATOM    141  H64 BCD     1      31.870   6.170  26.080  1.00  0.00            
ATOM    142  H65 BCD     1      29.670   5.340  26.260  1.00  0.00            
ATOM    143  H66 BCD     1      30.020   6.810  28.300  1.00  0.00            
ATOM    144  H67 BCD     1      32.160   8.690  26.920  1.00  0.00            
ATOM    145  H68 BCD     1      29.680   9.480  28.130  1.00  0.00            
ATOM    146  H69 BCD     1      30.870   9.520  29.400  1.00  0.00            
ATOM    147  H70 BCD     1      30.730  11.430  28.080  1.00  0.00            
ATOM    148  C1  AK3     2      30.490   9.190  21.570  1.00  0.00            
ATOM    149  C2  AK3     2      31.880   8.820  22.150  1.00  0.00            
ATOM    150  C3  AK3     2      32.950   8.830  21.040  1.00  0.00            
ATOM    151  C4  AK3     2      34.280   8.840  21.830  1.00  0.00            
ATOM    152  C5  AK3     2      33.790   9.000  23.350  1.00  0.00            
ATOM    153  C6  AK3     2      33.370   7.570  23.780  1.00  0.00            
ATOM    154  C7  AK3     2      32.070   7.450  22.960  1.00  0.00            
ATOM    155  O1  AK3     2      31.360   6.490  22.950  1.00  0.00            
ATOM    156  C8  AK3     2      32.480   9.830  23.190  1.00  0.00            
ATOM    157  C9  AK3     2      31.600   9.920  24.510  1.00  0.00            
ATOM    158  C10 AK3     2      32.760  11.310  22.790  1.00  0.00            
ATOM    159  H1  AK3     2      30.250   8.570  20.700  1.00  0.00            
ATOM    160  H2  AK3     2      29.830   8.990  22.420  1.00  0.00            
ATOM    161  H3  AK3     2      30.450  10.250  21.330  1.00  0.00            
ATOM    162  H4  AK3     2      32.870   9.710  20.390  1.00  0.00            
ATOM    163  H5  AK3     2      32.840   7.970  20.370  1.00  0.00            
ATOM    164  H6  AK3     2      34.880   9.720  21.560  1.00  0.00            
ATOM    165  H7  AK3     2      34.840   7.920  21.600  1.00  0.00            
ATOM    166  H8  AK3     2      34.530   9.370  24.070  1.00  0.00            
ATOM    167  H9  AK3     2      32.990   7.500  24.810  1.00  0.00            
ATOM    168  H10 AK3     2      34.010   6.760  23.400  1.00  0.00            
ATOM    169  H11 AK3     2      31.250   8.960  24.930  1.00  0.00            
ATOM    170  H12 AK3     2      32.090  10.510  25.290  1.00  0.00            
ATOM    171  H13 AK3     2      30.670  10.440  24.270  1.00  0.00            
ATOM    172  H14 AK3     2      32.930  11.390  21.710  1.00  0.00            
ATOM    173  H15 AK3     2      31.900  11.930  23.070  1.00  0.00            
ATOM    174  H16 AK3     2      33.540  11.670  23.470  1.00  0.00            
TER
ENDMDL
MODEL        1
ATOM      1  C1  BCD     1      11.710  30.930  25.030  1.00  0.00            
ATOM      2  O1  BCD     1      11.610  29.620  24.450  1.00  0.00            
ATOM      3  C2  BCD     1      12.770  31.800  24.370  1.00  0.00            
ATOM      4  O2  BCD     1      12.290  31.870  23.010  1.00  0.00            
ATOM      5  C3  BCD     1      14.140  31.240  24.410  1.00  0.00            
ATOM      6  O3  BCD     1      14.980  32.220  23.830  1.00  0.00            
ATOM      7  C4  BCD     1      14.470  30.870  25.800  1.00  0.00            
ATOM      8  C5  BCD     1      13.330  30.200  26.490  1.00  0.00            
ATOM      9  O4  BCD     1      12.110  30.850  26.370  1.00  0.00            
ATOM     10  C6  BCD     1      13.570  30.120  27.990  1.00  0.00            
ATOM     11  O5  BCD     1      13.690  31.390  28.600  1.00  0.00            
ATOM     12  H1  BCD     1      10.730  31.400  24.860  1.00  0.00            
ATOM     13  H2  BCD     1      12.780  32.840  24.740  1.00  0.00            
ATOM     14  H3  BCD     1      12.250  32.820  22.920  1.00  0.00            
ATOM     15  H4  BCD     1      14.200  30.320  23.820  1.00  0.00            
ATOM     16  H5  BCD     1      14.770  32.310  22.900  1.00  0.00            
ATOM     17  H6  BCD     1      14.710  31.850  26.240  1.00  0.00            
ATOM     18  H7  BCD     1      13.280  29.180  26.070  1.00  0.00            
ATOM     19  H8  BCD     1      12.780  29.600  28.540  1.00  0.00            
ATOM     20  H9  BCD     1      14.460  29.570  28.320  1.00  0.00            
ATOM     21  H10 BCD     1      12.870  31.890  28.560  1.00  0.00            
ATOM     22  C7  BCD     1       8.940  26.900  23.010  1.00  0.00            
ATOM     23  O6  BCD     1       9.990  25.980  22.820  1.00  0.00            
ATOM     24  C8  BCD     1       9.130  28.190  22.100  1.00  0.00            
ATOM     25  O7  BCD     1       9.360  27.850  20.730  1.00  0.00            
ATOM     26  C9  BCD     1      10.360  28.970  22.550  1.00  0.00            
ATOM     27  O8  BCD     1      10.580  30.170  21.800  1.00  0.00            
ATOM     28  C10 BCD     1      10.280  29.190  24.030  1.00  0.00            
ATOM     29  C11 BCD     1      10.060  27.970  24.830  1.00  0.00            
ATOM     30  O9  BCD     1       8.930  27.260  24.370  1.00  0.00            
ATOM     31  C12 BCD     1       9.880  28.220  26.340  1.00  0.00            
ATOM     32  O10 BCD     1       8.670  28.970  26.710  1.00  0.00            
ATOM     33  H11 BCD     1       7.960  26.450  22.840  1.00  0.00            
ATOM     34  H12 BCD     1       8.200  28.730  22.300  1.00  0.00            
ATOM     35  H13 BCD     1       9.450  28.760  20.410  1.00  0.00            
ATOM     36  H14 BCD     1      11.260  28.360  22.380  1.00  0.00            
ATOM     37  H15 BCD     1      11.370  30.640  22.110  1.00  0.00            
ATOM     38  H16 BCD     1       9.520  29.970  24.190  1.00  0.00            
ATOM     39  H17 BCD     1      10.990  27.390  24.750  1.00  0.00            
ATOM     40  H18 BCD     1       9.750  27.200  26.710  1.00  0.00            
ATOM     41  H19 BCD     1      10.810  28.690  26.710  1.00  0.00            
ATOM     42  H20 BCD     1       8.790  29.400  27.560  1.00  0.00            
ATOM     43  C13 BCD     1      10.740  22.000  21.930  1.00  0.00            
ATOM     44  O11 BCD     1      12.080  22.230  21.750  1.00  0.00            
ATOM     45  C14 BCD     1       9.890  22.860  20.930  1.00  0.00            
ATOM     46  O12 BCD     1      10.030  22.520  19.540  1.00  0.00            
ATOM     47  C15 BCD     1       9.970  24.290  21.200  1.00  0.00            
ATOM     48  O13 BCD     1       9.170  25.090  20.360  1.00  0.00            
ATOM     49  C16 BCD     1       9.620  24.580  22.690  1.00  0.00            
ATOM     50  C17 BCD     1      10.590  23.760  23.630  1.00  0.00            
ATOM     51  O14 BCD     1      10.460  22.360  23.240  1.00  0.00            
ATOM     52  C18 BCD     1      10.190  23.820  25.070  1.00  0.00            
ATOM     53  O15 BCD     1       8.840  23.340  25.250  1.00  0.00            
ATOM     54  H21 BCD     1      10.460  20.960  21.710  1.00  0.00            
ATOM     55  H22 BCD     1       8.880  22.600  21.280  1.00  0.00            
ATOM     56  H23 BCD     1       9.220  22.820  19.130  1.00  0.00            
ATOM     57  H24 BCD     1      11.060  24.380  21.020  1.00  0.00            
ATOM     58  H25 BCD     1       9.320  26.030  20.510  1.00  0.00            
ATOM     59  H26 BCD     1       8.570  24.300  22.800  1.00  0.00            
ATOM     60  H27 BCD     1      11.640  24.020  23.420  1.00  0.00            
ATOM     61  H28 BCD     1      10.970  23.250  25.590  1.00  0.00            
ATOM     62  H29 BCD     1      10.050  24.870  25.350  1.00  0.00            
ATOM     63  H30 BCD     1       8.840  22.400  25.060  1.00  0.00            
ATOM     64  C19 BCD     1      15.660  20.190  21.910  1.00  0.00            
ATOM     65  O16 BCD     1      16.420  21.420  21.830  1.00  0.00            
ATOM     66  C20 BCD     1      14.850  20.070  20.560  1.00  0.00            
ATOM     67  O17 BCD     1      15.750  20.120  19.390  1.00  0.00            
ATOM     68  C21 BCD     1      13.780  21.180  20.490  1.00  0.00            
ATOM     69  O18 BCD     1      13.010  21.050  19.210  1.00  0.00            
ATOM     70  C22 BCD     1      12.980  21.120  21.810  1.00  0.00            
ATOM     71  C23 BCD     1      13.800  21.290  23.050  1.00  0.00            
ATOM     72  O19 BCD     1      14.720  20.250  22.960  1.00  0.00            
ATOM     73  C24 BCD     1      13.030  21.110  24.410  1.00  0.00            
ATOM     74  O20 BCD     1      12.200  19.950  24.530  1.00  0.00            
ATOM     75  H31 BCD     1      16.290  19.310  22.070  1.00  0.00            
ATOM     76  H32 BCD     1      14.330  19.120  20.680  1.00  0.00            
ATOM     77  H33 BCD     1      16.360  20.840  19.570  1.00  0.00            
ATOM     78  H34 BCD     1      14.380  22.090  20.440  1.00  0.00            
ATOM     79  H35 BCD     1      13.450  21.500  18.480  1.00  0.00            
ATOM     80  H36 BCD     1      12.380  20.200  21.780  1.00  0.00            
ATOM     81  H37 BCD     1      14.340  22.240  23.140  1.00  0.00            
ATOM     82  H38 BCD     1      13.670  21.240  25.300  1.00  0.00            
ATOM     83  H39 BCD     1      12.380  21.990  24.500  1.00  0.00            
ATOM     84  H40 BCD     1      12.760  19.200  24.740  1.00  0.00            
ATOM     85  C25 BCD     1      20.260  22.640  22.430  1.00  0.00            
ATOM     86  O21 BCD     1      19.690  23.950  22.820  1.00  0.00            
ATOM     87  C26 BCD     1      19.990  22.420  20.960  1.00  0.00            
ATOM     88  O22 BCD     1      20.540  23.510  20.260  1.00  0.00            
ATOM     89  C27 BCD     1      18.440  22.310  20.790  1.00  0.00            
ATOM     90  O23 BCD     1      18.240  22.100  19.370  1.00  0.00            
ATOM     91  C28 BCD     1      17.840  21.250  21.780  1.00  0.00            
ATOM     92  C29 BCD     1      18.360  21.500  23.220  1.00  0.00            
ATOM     93  O24 BCD     1      19.750  21.530  23.060  1.00  0.00            
ATOM     94  C30 BCD     1      18.000  20.440  24.280  1.00  0.00            
ATOM     95  O25 BCD     1      18.590  19.240  23.800  1.00  0.00            
ATOM     96  H41 BCD     1      21.310  22.710  22.730  1.00  0.00            
ATOM     97  H42 BCD     1      20.330  21.420  20.670  1.00  0.00            
ATOM     98  H43 BCD     1      20.300  23.380  19.340  1.00  0.00            
ATOM     99  H44 BCD     1      18.060  23.320  21.020  1.00  0.00            
ATOM    100  H45 BCD     1      18.180  22.950  18.940  1.00  0.00            
ATOM    101  H46 BCD     1      18.190  20.240  21.510  1.00  0.00            
ATOM    102  H47 BCD     1      17.990  22.490  23.510  1.00  0.00            
ATOM    103  H48 BCD     1      18.370  20.770  25.260  1.00  0.00            
ATOM    104  H49 BCD     1      16.900  20.420  24.280  1.00  0.00            
ATOM    105  H50 BCD     1      19.530  19.410  23.760  1.00  0.00            
ATOM    106  C31 BCD     1      20.520  27.410  24.980  1.00  0.00            
ATOM    107  O26 BCD     1      19.160  27.640  25.110  1.00  0.00            
ATOM    108  C32 BCD     1      20.920  27.330  23.480  1.00  0.00            
ATOM    109  O27 BCD     1      20.750  28.580  22.850  1.00  0.00            
ATOM    110  C33 BCD     1      20.230  26.210  22.780  1.00  0.00            
ATOM    111  C34 BCD     1      20.560  24.950  23.490  1.00  0.00            
ATOM    112  C35 BCD     1      20.390  24.980  25.010  1.00  0.00            
ATOM    113  O28 BCD     1      20.910  26.140  25.680  1.00  0.00            
ATOM    114  C36 BCD     1      20.910  23.720  25.720  1.00  0.00            
ATOM    115  O29 BCD     1      22.290  23.540  25.450  1.00  0.00            
ATOM    116  O30 BCD     1      20.520  26.060  21.390  1.00  0.00            
ATOM    117  H51 BCD     1      21.110  28.190  25.470  1.00  0.00            
ATOM    118  H52 BCD     1      21.990  27.080  23.530  1.00  0.00            
ATOM    119  H53 BCD     1      21.320  28.680  22.080  1.00  0.00            
ATOM    120  H54 BCD     1      19.160  26.310  23.030  1.00  0.00            
ATOM    121  H55 BCD     1      20.190  25.230  21.050  1.00  0.00            
ATOM    122  H56 BCD     1      21.600  24.760  23.190  1.00  0.00            
ATOM    123  H57 BCD     1      19.310  25.020  25.140  1.00  0.00            
ATOM    124  H58 BCD     1      20.810  23.660  26.810  1.00  0.00            
ATOM    125  H59 BCD     1      20.420  22.860  25.260  1.00  0.00            
ATOM    126  H60 BCD     1      22.400  22.600  25.280  1.00  0.00            
ATOM    127  C37 BCD     1      16.630  30.450  26.650  1.00  0.00            
ATOM    128  O31 BCD     1      15.610  30.020  25.770  1.00  0.00            
ATOM    129  C38 BCD     1      17.780  31.040  25.870  1.00  0.00            
ATOM    130  O32 BCD     1      17.300  32.180  25.190  1.00  0.00            
ATOM    131  C39 BCD     1      18.360  29.910  24.980  1.00  0.00            
ATOM    132  O33 BCD     1      19.490  30.480  24.250  1.00  0.00            
ATOM    133  C40 BCD     1      18.760  28.730  25.960  1.00  0.00            
ATOM    134  C41 BCD     1      17.660  28.250  26.820  1.00  0.00            
ATOM    135  O34 BCD     1      16.990  29.330  27.510  1.00  0.00            
ATOM    136  C42 BCD     1      18.090  27.290  27.860  1.00  0.00            
ATOM    137  O35 BCD     1      16.950  27.070  28.740  1.00  0.00            
ATOM    138  H61 BCD     1      16.160  31.200  27.290  1.00  0.00            
ATOM    139  H62 BCD     1      18.540  31.380  26.580  1.00  0.00            
ATOM    140  H63 BCD     1      16.640  31.830  24.590  1.00  0.00            
ATOM    141  H64 BCD     1      17.620  29.420  24.330  1.00  0.00            
ATOM    142  H65 BCD     1      19.910  29.830  23.690  1.00  0.00            
ATOM    143  H66 BCD     1      19.520  29.120  26.660  1.00  0.00            
ATOM    144  H67 BCD     1      16.910  27.730  26.200  1.00  0.00            
ATOM    145  H68 BCD     1      18.510  26.370  27.430  1.00  0.00            
ATOM    146  H69 BCD     1      18.810  27.810  28.510  1.00  0.00            
ATOM    147  H70 BCD     1      16.300  27.590  28.260  1.00  0.00            
ATOM    148  C1  AK3     2      16.610  28.260  22.310  1.00  0.00            
ATOM    149  C2  AK3     2      15.960  26.860  22.240  1.00  0.00            
ATOM    150  C3  AK3     2      16.320  25.890  23.420  1.00  0.00            
ATOM    151  C4  AK3     2      15.300  24.740  23.220  1.00  0.00            
ATOM    152  C5  AK3     2      14.480  25.210  22.020  1.00  0.00            
ATOM    153  C6  AK3     2      15.390  25.000  20.780  1.00  0.00            
ATOM    154  C7  AK3     2      16.390  26.130  20.900  1.00  0.00            
ATOM    155  O1  AK3     2      17.130  26.490  20.000  1.00  0.00            
ATOM    156  C8  AK3     2      14.410  26.720  22.160  1.00  0.00            
ATOM    157  C9  AK3     2      13.790  27.480  20.930  1.00  0.00            
ATOM    158  C10 AK3     2      13.580  27.160  23.400  1.00  0.00            
ATOM    159  H1  AK3     2      17.710  28.180  22.400  1.00  0.00            
ATOM    160  H2  AK3     2      16.460  28.690  21.320  1.00  0.00            
ATOM    161  H3  AK3     2      16.070  28.900  23.010  1.00  0.00            
ATOM    162  H4  AK3     2      16.150  26.420  24.360  1.00  0.00            
ATOM    163  H5  AK3     2      17.350  25.520  23.370  1.00  0.00            
ATOM    164  H6  AK3     2      14.660  24.590  24.090  1.00  0.00            
ATOM    165  H7  AK3     2      15.860  23.830  22.990  1.00  0.00            
ATOM    166  H8  AK3     2      13.520  24.690  21.880  1.00  0.00            
ATOM    167  H9  AK3     2      14.860  25.020  19.820  1.00  0.00            
ATOM    168  H10 AK3     2      15.910  24.040  20.890  1.00  0.00            
ATOM    169  H11 AK3     2      13.590  28.480  21.340  1.00  0.00            
ATOM    170  H12 AK3     2      14.450  27.660  20.070  1.00  0.00            
ATOM    171  H13 AK3     2      12.860  27.050  20.530  1.00  0.00            
ATOM    172  H14 AK3     2      13.740  28.220  23.640  1.00  0.00            
ATOM    173  H15 AK3     2      12.550  26.800  23.310  1.00  0.00            
ATOM    174  H16 AK3     2      13.810  26.630  24.330  1.00  0.00            
TER
ENDMDL
MODEL        1
ATOM      1  C1  BCD     1       5.620  17.990  15.270  1.00  0.00            
ATOM      2  O1  BCD     1       6.310  19.050  15.840  1.00  0.00            
ATOM      3  C2  BCD     1       4.440  17.600  16.210  1.00  0.00            
ATOM      4  O2  BCD     1       3.570  18.750  16.430  1.00  0.00            
ATOM      5  C3  BCD     1       5.010  16.990  17.540  1.00  0.00            
ATOM      6  O3  BCD     1       4.110  16.660  18.550  1.00  0.00            
ATOM      7  C4  BCD     1       6.010  15.910  17.250  1.00  0.00            
ATOM      8  C5  BCD     1       7.100  16.400  16.310  1.00  0.00            
ATOM      9  O4  BCD     1       6.500  16.840  15.100  1.00  0.00            
ATOM     10  C6  BCD     1       8.220  15.450  15.970  1.00  0.00            
ATOM     11  O5  BCD     1       7.760  14.260  15.280  1.00  0.00            
ATOM     12  H1  BCD     1       5.320  18.320  14.260  1.00  0.00            
ATOM     13  H2  BCD     1       3.880  16.820  15.690  1.00  0.00            
ATOM     14  H3  BCD     1       4.100  19.550  16.500  1.00  0.00            
ATOM     15  H4  BCD     1       5.590  17.810  17.980  1.00  0.00            
ATOM     16  H5  BCD     1       4.640  16.510  19.330  1.00  0.00            
ATOM     17  H6  BCD     1       5.560  15.010  16.810  1.00  0.00            
ATOM     18  H7  BCD     1       7.550  17.200  16.890  1.00  0.00            
ATOM     19  H8  BCD     1       8.920  15.960  15.290  1.00  0.00            
ATOM     20  H9  BCD     1       8.740  15.160  16.890  1.00  0.00            
ATOM     21  H10 BCD     1       7.260  14.520  14.500  1.00  0.00            
ATOM     22  C7  BCD     1       7.960  22.750  14.910  1.00  0.00            
ATOM     23  O6  BCD     1       9.070  22.620  15.880  1.00  0.00            
ATOM     24  C8  BCD     1       6.630  22.760  15.610  1.00  0.00            
ATOM     25  O7  BCD     1       6.680  23.850  16.570  1.00  0.00            
ATOM     26  C9  BCD     1       6.230  21.410  16.190  1.00  0.00            
ATOM     27  O8  BCD     1       4.810  21.410  16.480  1.00  0.00            
ATOM     28  C10 BCD     1       6.470  20.260  15.180  1.00  0.00            
ATOM     29  C11 BCD     1       7.860  20.400  14.500  1.00  0.00            
ATOM     30  O9  BCD     1       8.000  21.740  13.940  1.00  0.00            
ATOM     31  C12 BCD     1       8.120  19.450  13.400  1.00  0.00            
ATOM     32  O10 BCD     1       9.540  19.450  13.230  1.00  0.00            
ATOM     33  H11 BCD     1       8.140  23.640  14.300  1.00  0.00            
ATOM     34  H12 BCD     1       5.950  23.020  14.790  1.00  0.00            
ATOM     35  H13 BCD     1       7.440  24.350  16.270  1.00  0.00            
ATOM     36  H14 BCD     1       6.860  21.340  17.080  1.00  0.00            
ATOM     37  H15 BCD     1       4.650  22.250  16.920  1.00  0.00            
ATOM     38  H16 BCD     1       5.660  20.340  14.450  1.00  0.00            
ATOM     39  H17 BCD     1       8.640  20.260  15.250  1.00  0.00            
ATOM     40  H18 BCD     1       7.770  18.450  13.690  1.00  0.00            
ATOM     41  H19 BCD     1       7.720  19.760  12.430  1.00  0.00            
ATOM     42  H20 BCD     1       9.650  20.080  12.510  1.00  0.00            
ATOM     43  C13 BCD     1      12.470  24.390  17.420  1.00  0.00            
ATOM     44  O11 BCD     1      12.240  23.680  18.620  1.00  0.00            
ATOM     45  C14 BCD     1      11.240  25.300  17.160  1.00  0.00            
ATOM     46  O12 BCD     1      11.040  26.260  18.170  1.00  0.00            
ATOM     47  C15 BCD     1      10.000  24.520  16.970  1.00  0.00            
ATOM     48  O13 BCD     1       8.900  25.420  16.770  1.00  0.00            
ATOM     49  C16 BCD     1      10.150  23.530  15.850  1.00  0.00            
ATOM     50  C17 BCD     1      11.440  22.720  16.130  1.00  0.00            
ATOM     51  O14 BCD     1      12.560  23.600  16.300  1.00  0.00            
ATOM     52  C18 BCD     1      11.710  21.740  15.010  1.00  0.00            
ATOM     53  O15 BCD     1      11.870  22.470  13.760  1.00  0.00            
ATOM     54  H21 BCD     1      13.410  24.970  17.420  1.00  0.00            
ATOM     55  H22 BCD     1      11.400  25.760  16.180  1.00  0.00            
ATOM     56  H23 BCD     1      11.030  25.840  19.040  1.00  0.00            
ATOM     57  H24 BCD     1       9.810  23.960  17.900  1.00  0.00            
ATOM     58  H25 BCD     1       9.020  25.850  17.610  1.00  0.00            
ATOM     59  H26 BCD     1      10.150  23.940  14.830  1.00  0.00            
ATOM     60  H27 BCD     1      11.340  22.140  17.060  1.00  0.00            
ATOM     61  H28 BCD     1      12.610  21.140  15.230  1.00  0.00            
ATOM     62  H29 BCD     1      10.800  21.120  14.930  1.00  0.00            
ATOM     63  H30 BCD     1      12.310  23.280  14.030  1.00  0.00            
ATOM     64  C19 BCD     1      13.870  22.820  22.350  1.00  0.00            
ATOM     65  O16 BCD     1      13.180  21.570  22.410  1.00  0.00            
ATOM     66  C20 BCD     1      13.020  24.070  22.310  1.00  0.00            
ATOM     67  O17 BCD     1      12.240  24.130  23.500  1.00  0.00            
ATOM     68  C21 BCD     1      12.230  24.040  21.000  1.00  0.00            
ATOM     69  O18 BCD     1      11.250  25.040  20.810  1.00  0.00            
ATOM     70  C22 BCD     1      13.090  23.920  19.720  1.00  0.00            
ATOM     71  C23 BCD     1      13.990  22.720  19.860  1.00  0.00            
ATOM     72  O19 BCD     1      14.650  22.880  21.140  1.00  0.00            
ATOM     73  C24 BCD     1      15.020  22.570  18.730  1.00  0.00            
ATOM     74  O20 BCD     1      15.730  23.840  18.680  1.00  0.00            
ATOM     75  H31 BCD     1      14.640  22.890  23.130  1.00  0.00            
ATOM     76  H32 BCD     1      13.700  24.930  22.240  1.00  0.00            
ATOM     77  H33 BCD     1      11.870  25.010  23.620  1.00  0.00            
ATOM     78  H34 BCD     1      11.780  23.040  21.060  1.00  0.00            
ATOM     79  H35 BCD     1      10.720  25.160  21.610  1.00  0.00            
ATOM     80  H36 BCD     1      13.630  24.870  19.600  1.00  0.00            
ATOM     81  H37 BCD     1      13.340  21.840  19.830  1.00  0.00            
ATOM     82  H38 BCD     1      15.640  21.670  18.860  1.00  0.00            
ATOM     83  H39 BCD     1      14.520  22.360  17.780  1.00  0.00            
ATOM     84  H40 BCD     1      16.190  23.950  19.520  1.00  0.00            
ATOM     85  C25 BCD     1      12.960  18.110  24.650  1.00  0.00            
ATOM     86  O21 BCD     1      12.150  17.600  23.570  1.00  0.00            
ATOM     87  C26 BCD     1      12.280  19.300  25.330  1.00  0.00            
ATOM     88  O22 BCD     1      11.040  18.900  25.970  1.00  0.00            
ATOM     89  C27 BCD     1      12.110  20.420  24.310  1.00  0.00            
ATOM     90  O23 BCD     1      11.630  21.570  25.000  1.00  0.00            
ATOM     91  C28 BCD     1      13.420  20.750  23.520  1.00  0.00            
ATOM     92  C29 BCD     1      14.100  19.420  23.050  1.00  0.00            
ATOM     93  O24 BCD     1      14.230  18.490  24.150  1.00  0.00            
ATOM     94  C30 BCD     1      15.530  19.640  22.550  1.00  0.00            
ATOM     95  O25 BCD     1      16.360  20.240  23.510  1.00  0.00            
ATOM     96  H41 BCD     1      13.070  17.290  25.370  1.00  0.00            
ATOM     97  H42 BCD     1      12.910  19.740  26.110  1.00  0.00            
ATOM     98  H43 BCD     1      10.900  17.970  25.770  1.00  0.00            
ATOM     99  H44 BCD     1      11.290  20.130  23.630  1.00  0.00            
ATOM    100  H45 BCD     1      11.580  22.370  24.470  1.00  0.00            
ATOM    101  H46 BCD     1      14.160  21.180  24.210  1.00  0.00            
ATOM    102  H47 BCD     1      13.530  18.930  22.250  1.00  0.00            
ATOM    103  H48 BCD     1      15.940  18.670  22.260  1.00  0.00            
ATOM    104  H49 BCD     1      15.610  20.270  21.660  1.00  0.00            
ATOM    105  H50 BCD     1      17.260  20.390  23.220  1.00  0.00            
ATOM    106  C31 BCD     1      10.730  13.930  22.000  1.00  0.00            
ATOM    107  O26 BCD     1       9.860  14.540  21.060  1.00  0.00            
ATOM    108  C32 BCD     1      10.510  14.290  23.470  1.00  0.00            
ATOM    109  O27 BCD     1       9.300  13.790  23.970  1.00  0.00            
ATOM    110  C33 BCD     1      10.670  15.840  23.780  1.00  0.00            
ATOM    111  C34 BCD     1      12.080  16.210  23.310  1.00  0.00            
ATOM    112  C35 BCD     1      12.350  15.750  21.850  1.00  0.00            
ATOM    113  O28 BCD     1      12.040  14.350  21.770  1.00  0.00            
ATOM    114  C36 BCD     1      13.830  16.020  21.470  1.00  0.00            
ATOM    115  O29 BCD     1      14.060  15.670  20.100  1.00  0.00            
ATOM    116  O30 BCD     1      10.540  16.080  25.230  1.00  0.00            
ATOM    117  H51 BCD     1      10.730  12.860  21.770  1.00  0.00            
ATOM    118  H52 BCD     1      11.270  13.740  24.040  1.00  0.00            
ATOM    119  H53 BCD     1       8.650  14.280  23.450  1.00  0.00            
ATOM    120  H54 BCD     1       9.930  16.380  23.180  1.00  0.00            
ATOM    121  H55 BCD     1       9.580  16.110  25.320  1.00  0.00            
ATOM    122  H56 BCD     1      12.790  15.780  24.030  1.00  0.00            
ATOM    123  H57 BCD     1      11.730  16.290  21.130  1.00  0.00            
ATOM    124  H58 BCD     1      14.060  17.060  21.700  1.00  0.00            
ATOM    125  H59 BCD     1      14.440  15.440  22.170  1.00  0.00            
ATOM    126  H60 BCD     1      13.770  14.750  20.040  1.00  0.00            
ATOM    127  C37 BCD     1       6.250  14.430  19.100  1.00  0.00            
ATOM    128  O31 BCD     1       6.720  15.580  18.410  1.00  0.00            
ATOM    129  C38 BCD     1       6.100  14.700  20.640  1.00  0.00            
ATOM    130  O32 BCD     1       5.200  15.830  20.880  1.00  0.00            
ATOM    131  C39 BCD     1       7.430  15.040  21.260  1.00  0.00            
ATOM    132  O33 BCD     1       7.450  15.220  22.690  1.00  0.00            
ATOM    133  C40 BCD     1       8.550  14.050  20.850  1.00  0.00            
ATOM    134  C41 BCD     1       8.520  13.660  19.380  1.00  0.00            
ATOM    135  O34 BCD     1       7.130  13.340  18.970  1.00  0.00            
ATOM    136  C42 BCD     1       9.500  12.540  19.130  1.00  0.00            
ATOM    137  O35 BCD     1       8.940  11.440  19.740  1.00  0.00            
ATOM    138  H61 BCD     1       5.290  14.160  18.660  1.00  0.00            
ATOM    139  H62 BCD     1       5.560  13.860  21.120  1.00  0.00            
ATOM    140  H63 BCD     1       5.260  16.090  21.810  1.00  0.00            
ATOM    141  H64 BCD     1       7.620  15.970  20.710  1.00  0.00            
ATOM    142  H65 BCD     1       6.990  16.030  22.940  1.00  0.00            
ATOM    143  H66 BCD     1       8.340  13.110  21.380  1.00  0.00            
ATOM    144  H67 BCD     1       8.980  14.420  18.740  1.00  0.00            
ATOM    145  H68 BCD     1       9.750  12.380  18.080  1.00  0.00            
ATOM    146  H69 BCD     1      10.480  12.810  19.560  1.00  0.00            
ATOM    147  H70 BCD     1       8.440  10.990  19.060  1.00  0.00            
ATOM    148  C1  AK3     2      11.120  19.560  20.560  1.00  0.00            
ATOM    149  C2  AK3     2       9.620  19.440  20.640  1.00  0.00            
ATOM    150  C3  AK3     2       9.100  18.700  21.890  1.00  0.00            
ATOM    151  C4  AK3     2       7.600  19.140  21.950  1.00  0.00            
ATOM    152  C5  AK3     2       7.470  20.100  20.770  1.00  0.00            
ATOM    153  C6  AK3     2       7.500  19.210  19.480  1.00  0.00            
ATOM    154  C7  AK3     2       8.990  18.790  19.430  1.00  0.00            
ATOM    155  O1  AK3     2       9.350  17.740  18.900  1.00  0.00            
ATOM    156  C8  AK3     2       8.830  20.820  20.800  1.00  0.00            
ATOM    157  C9  AK3     2       9.050  21.820  19.690  1.00  0.00            
ATOM    158  C10 AK3     2       9.070  21.700  22.120  1.00  0.00            
ATOM    159  H1  AK3     2      11.360  20.100  19.640  1.00  0.00            
ATOM    160  H2  AK3     2      11.530  20.180  21.370  1.00  0.00            
ATOM    161  H3  AK3     2      11.550  18.550  20.500  1.00  0.00            
ATOM    162  H4  AK3     2       9.730  19.010  22.730  1.00  0.00            
ATOM    163  H5  AK3     2       9.290  17.620  21.810  1.00  0.00            
ATOM    164  H6  AK3     2       7.370  19.670  22.890  1.00  0.00            
ATOM    165  H7  AK3     2       6.900  18.300  21.850  1.00  0.00            
ATOM    166  H8  AK3     2       6.510  20.630  20.850  1.00  0.00            
ATOM    167  H9  AK3     2       7.210  19.730  18.560  1.00  0.00            
ATOM    168  H10 AK3     2       6.790  18.390  19.630  1.00  0.00            
ATOM    169  H11 AK3     2       9.960  22.400  19.890  1.00  0.00            
ATOM    170  H12 AK3     2       9.150  21.390  18.690  1.00  0.00            
ATOM    171  H13 AK3     2       8.160  22.460  19.660  1.00  0.00            
ATOM    172  H14 AK3     2      10.060  22.180  22.190  1.00  0.00            
ATOM    173  H15 AK3     2       8.340  22.510  22.210  1.00  0.00            
ATOM    174  H16 AK3     2       8.950  21.160  23.060  1.00  0.00            
TER
ENDMDL
MODEL        1
ATOM      1  C1  BCD     1      14.360  19.260  20.520  1.00  0.00            
ATOM      2  O1  BCD     1      15.120  18.660  19.410  1.00  0.00            
ATOM      3  C2  BCD     1      13.230  20.050  19.860  1.00  0.00            
ATOM      4  O2  BCD     1      12.380  19.250  19.040  1.00  0.00            
ATOM      5  C3  BCD     1      13.810  21.220  19.070  1.00  0.00            
ATOM      6  O3  BCD     1      12.720  21.990  18.510  1.00  0.00            
ATOM      7  C4  BCD     1      14.520  22.080  20.020  1.00  0.00            
ATOM      8  C5  BCD     1      15.650  21.260  20.720  1.00  0.00            
ATOM      9  O4  BCD     1      15.130  20.140  21.370  1.00  0.00            
ATOM     10  C6  BCD     1      16.450  21.960  21.850  1.00  0.00            
ATOM     11  O5  BCD     1      15.670  22.630  22.860  1.00  0.00            
ATOM     12  H1  BCD     1      13.880  18.520  21.160  1.00  0.00            
ATOM     13  H2  BCD     1      12.660  20.460  20.700  1.00  0.00            
ATOM     14  H3  BCD     1      11.690  19.830  18.690  1.00  0.00            
ATOM     15  H4  BCD     1      14.460  20.850  18.260  1.00  0.00            
ATOM     16  H5  BCD     1      13.010  22.880  18.280  1.00  0.00            
ATOM     17  H6  BCD     1      13.850  22.580  20.730  1.00  0.00            
ATOM     18  H7  BCD     1      16.330  21.030  19.890  1.00  0.00            
ATOM     19  H8  BCD     1      17.170  21.250  22.300  1.00  0.00            
ATOM     20  H9  BCD     1      16.990  22.760  21.340  1.00  0.00            
ATOM     21  H10 BCD     1      16.210  22.400  23.620  1.00  0.00            
ATOM     22  C7  BCD     1      16.970  15.410  18.180  1.00  0.00            
ATOM     23  O6  BCD     1      17.690  16.300  17.350  1.00  0.00            
ATOM     24  C8  BCD     1      15.480  15.430  17.760  1.00  0.00            
ATOM     25  O7  BCD     1      15.220  15.000  16.410  1.00  0.00            
ATOM     26  C9  BCD     1      14.870  16.800  18.030  1.00  0.00            
ATOM     27  O8  BCD     1      13.480  16.940  17.800  1.00  0.00            
ATOM     28  C10 BCD     1      15.230  17.220  19.450  1.00  0.00            
ATOM     29  C11 BCD     1      16.710  17.020  19.870  1.00  0.00            
ATOM     30  O9  BCD     1      17.120  15.700  19.560  1.00  0.00            
ATOM     31  C12 BCD     1      16.900  17.100  21.410  1.00  0.00            
ATOM     32  O10 BCD     1      16.190  16.020  22.110  1.00  0.00            
ATOM     33  H11 BCD     1      17.380  14.400  18.130  1.00  0.00            
ATOM     34  H12 BCD     1      14.860  14.780  18.390  1.00  0.00            
ATOM     35  H13 BCD     1      14.310  14.730  16.310  1.00  0.00            
ATOM     36  H14 BCD     1      15.360  17.550  17.390  1.00  0.00            
ATOM     37  H15 BCD     1      13.240  17.700  18.340  1.00  0.00            
ATOM     38  H16 BCD     1      14.600  16.780  20.230  1.00  0.00            
ATOM     39  H17 BCD     1      17.370  17.800  19.480  1.00  0.00            
ATOM     40  H18 BCD     1      17.960  16.970  21.670  1.00  0.00            
ATOM     41  H19 BCD     1      16.440  18.060  21.700  1.00  0.00            
ATOM     42  H20 BCD     1      16.200  15.960  23.070  1.00  0.00            
ATOM     43  C13 BCD     1      20.880  16.150  14.740  1.00  0.00            
ATOM     44  O11 BCD     1      21.120  17.530  14.880  1.00  0.00            
ATOM     45  C14 BCD     1      19.510  15.820  14.140  1.00  0.00            
ATOM     46  O12 BCD     1      19.380  16.410  12.870  1.00  0.00            
ATOM     47  C15 BCD     1      18.330  16.210  15.030  1.00  0.00            
ATOM     48  O13 BCD     1      17.080  15.650  14.500  1.00  0.00            
ATOM     49  C16 BCD     1      18.540  15.630  16.380  1.00  0.00            
ATOM     50  C17 BCD     1      19.970  15.780  16.930  1.00  0.00            
ATOM     51  O14 BCD     1      21.030  15.470  15.990  1.00  0.00            
ATOM     52  C18 BCD     1      20.300  15.000  18.240  1.00  0.00            
ATOM     53  O15 BCD     1      20.290  13.590  18.060  1.00  0.00            
ATOM     54  H21 BCD     1      21.630  15.760  14.050  1.00  0.00            
ATOM     55  H22 BCD     1      19.410  14.740  13.930  1.00  0.00            
ATOM     56  H23 BCD     1      20.070  17.070  12.730  1.00  0.00            
ATOM     57  H24 BCD     1      18.320  17.300  14.990  1.00  0.00            
ATOM     58  H25 BCD     1      16.410  15.550  15.180  1.00  0.00            
ATOM     59  H26 BCD     1      18.340  14.560  16.300  1.00  0.00            
ATOM     60  H27 BCD     1      20.110  16.820  17.220  1.00  0.00            
ATOM     61  H28 BCD     1      21.300  15.370  18.490  1.00  0.00            
ATOM     62  H29 BCD     1      19.620  15.330  19.030  1.00  0.00            
ATOM     63  H30 BCD     1      20.960  13.390  17.400  1.00  0.00            
ATOM     64  C19 BCD     1      24.040  20.410  14.490  1.00  0.00            
ATOM     65  O16 BCD     1      22.960  21.320  14.460  1.00  0.00            
ATOM     66  C20 BCD     1      23.940  19.450  13.310  1.00  0.00            
ATOM     67  O17 BCD     1      24.000  20.040  12.010  1.00  0.00            
ATOM     68  C21 BCD     1      22.720  18.610  13.420  1.00  0.00            
ATOM     69  O18 BCD     1      22.650  17.720  12.270  1.00  0.00            
ATOM     70  C22 BCD     1      22.510  17.900  14.770  1.00  0.00            
ATOM     71  C23 BCD     1      22.840  18.870  15.890  1.00  0.00            
ATOM     72  O19 BCD     1      24.030  19.620  15.680  1.00  0.00            
ATOM     73  C24 BCD     1      22.960  18.220  17.230  1.00  0.00            
ATOM     74  O20 BCD     1      22.900  19.240  18.190  1.00  0.00            
ATOM     75  H31 BCD     1      24.980  20.970  14.510  1.00  0.00            
ATOM     76  H32 BCD     1      24.790  18.780  13.460  1.00  0.00            
ATOM     77  H33 BCD     1      23.290  20.670  11.850  1.00  0.00            
ATOM     78  H34 BCD     1      21.820  19.250  13.450  1.00  0.00            
ATOM     79  H35 BCD     1      22.330  18.090  11.450  1.00  0.00            
ATOM     80  H36 BCD     1      23.190  17.040  14.870  1.00  0.00            
ATOM     81  H37 BCD     1      22.050  19.610  15.990  1.00  0.00            
ATOM     82  H38 BCD     1      22.230  17.410  17.370  1.00  0.00            
ATOM     83  H39 BCD     1      23.970  17.790  17.270  1.00  0.00            
ATOM     84  H40 BCD     1      23.720  19.730  18.070  1.00  0.00            
ATOM     85  C25 BCD     1      21.900  25.350  13.950  1.00  0.00            
ATOM     86  O21 BCD     1      20.830  25.160  14.820  1.00  0.00            
ATOM     87  C26 BCD     1      21.710  24.530  12.680  1.00  0.00            
ATOM     88  O22 BCD     1      20.510  24.920  11.990  1.00  0.00            
ATOM     89  C27 BCD     1      21.870  23.000  13.100  1.00  0.00            
ATOM     90  O23 BCD     1      21.730  22.140  11.910  1.00  0.00            
ATOM     91  C28 BCD     1      23.110  22.640  13.940  1.00  0.00            
ATOM     92  C29 BCD     1      23.320  23.680  15.020  1.00  0.00            
ATOM     93  O24 BCD     1      23.120  25.020  14.590  1.00  0.00            
ATOM     94  C30 BCD     1      24.560  23.570  15.870  1.00  0.00            
ATOM     95  O25 BCD     1      25.790  23.770  15.150  1.00  0.00            
ATOM     96  H41 BCD     1      22.010  26.390  13.600  1.00  0.00            
ATOM     97  H42 BCD     1      22.540  24.720  12.000  1.00  0.00            
ATOM     98  H43 BCD     1      20.180  24.240  11.400  1.00  0.00            
ATOM     99  H44 BCD     1      21.050  22.760  13.790  1.00  0.00            
ATOM    100  H45 BCD     1      20.890  22.390  11.500  1.00  0.00            
ATOM    101  H46 BCD     1      24.000  22.690  13.290  1.00  0.00            
ATOM    102  H47 BCD     1      22.550  23.420  15.760  1.00  0.00            
ATOM    103  H48 BCD     1      24.490  24.320  16.660  1.00  0.00            
ATOM    104  H49 BCD     1      24.560  22.640  16.460  1.00  0.00            
ATOM    105  H50 BCD     1      26.300  24.420  15.640  1.00  0.00            
ATOM    106  C31 BCD     1      18.100  27.380  17.100  1.00  0.00            
ATOM    107  O26 BCD     1      17.430  26.130  17.450  1.00  0.00            
ATOM    108  C32 BCD     1      18.070  27.550  15.660  1.00  0.00            
ATOM    109  O27 BCD     1      16.720  27.730  15.230  1.00  0.00            
ATOM    110  C33 BCD     1      18.880  26.500  14.880  1.00  0.00            
ATOM    111  C34 BCD     1      20.290  26.350  15.410  1.00  0.00            
ATOM    112  C35 BCD     1      20.370  26.250  16.930  1.00  0.00            
ATOM    113  O28 BCD     1      19.490  27.290  17.500  1.00  0.00            
ATOM    114  C36 BCD     1      21.820  26.550  17.370  1.00  0.00            
ATOM    115  O29 BCD     1      21.970  26.250  18.720  1.00  0.00            
ATOM    116  O30 BCD     1      19.050  26.850  13.520  1.00  0.00            
ATOM    117  H51 BCD     1      17.590  28.210  17.610  1.00  0.00            
ATOM    118  H52 BCD     1      18.600  28.490  15.450  1.00  0.00            
ATOM    119  H53 BCD     1      16.720  27.220  14.420  1.00  0.00            
ATOM    120  H54 BCD     1      18.290  25.580  14.900  1.00  0.00            
ATOM    121  H55 BCD     1      19.460  26.040  13.190  1.00  0.00            
ATOM    122  H56 BCD     1      20.910  27.200  15.090  1.00  0.00            
ATOM    123  H57 BCD     1      19.950  25.260  17.170  1.00  0.00            
ATOM    124  H58 BCD     1      22.480  26.000  16.680  1.00  0.00            
ATOM    125  H59 BCD     1      21.920  27.630  17.180  1.00  0.00            
ATOM    126  H60 BCD     1      21.360  26.790  19.240  1.00  0.00            
ATOM    127  C37 BCD     1      14.810  24.450  19.880  1.00  0.00            
ATOM    128  O31 BCD     1      15.150  23.150  19.270  1.00  0.00            
ATOM    129  C38 BCD     1      14.230  25.400  18.870  1.00  0.00            
ATOM    130  O32 BCD     1      13.120  24.790  18.170  1.00  0.00            
ATOM    131  C39 BCD     1      15.180  25.740  17.760  1.00  0.00            
ATOM    132  O33 BCD     1      14.780  26.750  16.760  1.00  0.00            
ATOM    133  C40 BCD     1      16.430  26.310  18.400  1.00  0.00            
ATOM    134  C41 BCD     1      17.020  25.490  19.580  1.00  0.00            
ATOM    135  O34 BCD     1      15.980  25.060  20.510  1.00  0.00            
ATOM    136  C42 BCD     1      18.170  26.150  20.350  1.00  0.00            
ATOM    137  O35 BCD     1      17.790  27.370  20.910  1.00  0.00            
ATOM    138  H61 BCD     1      14.080  24.460  20.700  1.00  0.00            
ATOM    139  H62 BCD     1      13.930  26.300  19.420  1.00  0.00            
ATOM    140  H63 BCD     1      12.790  25.370  17.480  1.00  0.00            
ATOM    141  H64 BCD     1      15.490  24.830  17.230  1.00  0.00            
ATOM    142  H65 BCD     1      15.550  27.010  16.250  1.00  0.00            
ATOM    143  H66 BCD     1      16.220  27.340  18.730  1.00  0.00            
ATOM    144  H67 BCD     1      17.370  24.520  19.210  1.00  0.00            
ATOM    145  H68 BCD     1      18.380  25.450  21.170  1.00  0.00            
ATOM    146  H69 BCD     1      19.080  26.360  19.760  1.00  0.00            
ATOM    147  H70 BCD     1      17.630  28.020  20.220  1.00  0.00            
ATOM    148  C1  AK3     2      19.380  20.400  14.070  1.00  0.00            
ATOM    149  C2  AK3     2      18.210  20.990  14.970  1.00  0.00            
ATOM    150  C3  AK3     2      16.850  20.310  14.710  1.00  0.00            
ATOM    151  C4  AK3     2      16.040  20.810  16.000  1.00  0.00            
ATOM    152  C5  AK3     2      17.070  21.660  16.770  1.00  0.00            
ATOM    153  C6  AK3     2      17.300  23.000  16.030  1.00  0.00            
ATOM    154  C7  AK3     2      18.100  22.510  14.820  1.00  0.00            
ATOM    155  O1  AK3     2      18.350  23.200  13.840  1.00  0.00            
ATOM    156  C8  AK3     2      18.400  20.810  16.530  1.00  0.00            
ATOM    157  C9  AK3     2      19.700  21.460  17.000  1.00  0.00            
ATOM    158  C10 AK3     2      18.370  19.370  17.100  1.00  0.00            
ATOM    159  H1  AK3     2      20.340  20.540  14.580  1.00  0.00            
ATOM    160  H2  AK3     2      19.250  19.320  13.950  1.00  0.00            
ATOM    161  H3  AK3     2      19.460  20.840  13.070  1.00  0.00            
ATOM    162  H4  AK3     2      16.860  19.210  14.670  1.00  0.00            
ATOM    163  H5  AK3     2      16.370  20.630  13.770  1.00  0.00            
ATOM    164  H6  AK3     2      15.590  19.960  16.540  1.00  0.00            
ATOM    165  H7  AK3     2      15.200  21.470  15.790  1.00  0.00            
ATOM    166  H8  AK3     2      16.810  21.740  17.830  1.00  0.00            
ATOM    167  H9  AK3     2      17.870  23.730  16.620  1.00  0.00            
ATOM    168  H10 AK3     2      16.440  23.500  15.580  1.00  0.00            
ATOM    169  H11 AK3     2      20.580  20.900  16.640  1.00  0.00            
ATOM    170  H12 AK3     2      19.830  22.510  16.730  1.00  0.00            
ATOM    171  H13 AK3     2      19.790  21.410  18.090  1.00  0.00            
ATOM    172  H14 AK3     2      17.450  18.800  16.920  1.00  0.00            
ATOM    173  H15 AK3     2      19.230  18.850  16.660  1.00  0.00            
ATOM    174  H16 AK3     2      18.490  19.390  18.190  1.00  0.00            
TER
ENDMDL
MODEL        1
ATOM      1  C1  BCD     1      29.110  29.830  21.400  1.00  0.00            
ATOM      2  O1  BCD     1      27.690  29.770  21.030  1.00  0.00            
ATOM      3  C2  BCD     1      29.950  30.300  20.240  1.00  0.00            
ATOM      4  O2  BCD     1      29.480  31.580  19.900  1.00  0.00            
ATOM      5  C3  BCD     1      29.870  29.240  19.110  1.00  0.00            
ATOM      6  O3  BCD     1      30.590  29.650  17.950  1.00  0.00            
ATOM      7  C4  BCD     1      30.270  27.810  19.630  1.00  0.00            
ATOM      8  C5  BCD     1      29.430  27.550  20.850  1.00  0.00            
ATOM      9  O4  BCD     1      29.530  28.570  21.850  1.00  0.00            
ATOM     10  C6  BCD     1      29.730  26.270  21.560  1.00  0.00            
ATOM     11  O5  BCD     1      28.620  26.150  22.490  1.00  0.00            
ATOM     12  H1  BCD     1      29.170  30.500  22.260  1.00  0.00            
ATOM     13  H2  BCD     1      30.990  30.280  20.590  1.00  0.00            
ATOM     14  H3  BCD     1      28.530  31.540  19.790  1.00  0.00            
ATOM     15  H4  BCD     1      28.820  29.200  18.770  1.00  0.00            
ATOM     16  H5  BCD     1      30.310  29.100  17.210  1.00  0.00            
ATOM     17  H6  BCD     1      31.310  27.810  19.990  1.00  0.00            
ATOM     18  H7  BCD     1      28.390  27.400  20.520  1.00  0.00            
ATOM     19  H8  BCD     1      29.910  25.470  20.830  1.00  0.00            
ATOM     20  H9  BCD     1      30.700  26.460  22.030  1.00  0.00            
ATOM     21  H10 BCD     1      28.930  26.670  23.240  1.00  0.00            
ATOM     22  C7  BCD     1      23.900  30.490  22.160  1.00  0.00            
ATOM     23  O6  BCD     1      23.480  29.360  21.420  1.00  0.00            
ATOM     24  C8  BCD     1      24.560  31.570  21.330  1.00  0.00            
ATOM     25  O7  BCD     1      23.550  31.920  20.410  1.00  0.00            
ATOM     26  C9  BCD     1      25.760  31.000  20.630  1.00  0.00            
ATOM     27  O8  BCD     1      26.300  32.010  19.830  1.00  0.00            
ATOM     28  C10 BCD     1      26.700  30.480  21.750  1.00  0.00            
ATOM     29  C11 BCD     1      26.040  29.520  22.750  1.00  0.00            
ATOM     30  O9  BCD     1      24.800  30.100  23.190  1.00  0.00            
ATOM     31  C12 BCD     1      26.900  29.320  23.980  1.00  0.00            
ATOM     32  O10 BCD     1      27.280  30.520  24.570  1.00  0.00            
ATOM     33  H11 BCD     1      23.050  30.960  22.670  1.00  0.00            
ATOM     34  H12 BCD     1      24.870  32.500  21.820  1.00  0.00            
ATOM     35  H13 BCD     1      22.730  31.410  20.490  1.00  0.00            
ATOM     36  H14 BCD     1      25.470  30.130  20.030  1.00  0.00            
ATOM     37  H15 BCD     1      25.610  32.200  19.190  1.00  0.00            
ATOM     38  H16 BCD     1      27.060  31.370  22.270  1.00  0.00            
ATOM     39  H17 BCD     1      25.820  28.560  22.280  1.00  0.00            
ATOM     40  H18 BCD     1      26.400  28.620  24.670  1.00  0.00            
ATOM     41  H19 BCD     1      27.760  28.740  23.610  1.00  0.00            
ATOM     42  H20 BCD     1      26.570  30.700  25.190  1.00  0.00            
ATOM     43  C13 BCD     1      20.180  26.780  21.310  1.00  0.00            
ATOM     44  O11 BCD     1      20.700  25.840  20.450  1.00  0.00            
ATOM     45  C14 BCD     1      20.050  28.170  20.630  1.00  0.00            
ATOM     46  O12 BCD     1      19.430  27.790  19.370  1.00  0.00            
ATOM     47  C15 BCD     1      21.350  28.980  20.480  1.00  0.00            
ATOM     48  O13 BCD     1      20.970  30.300  20.080  1.00  0.00            
ATOM     49  C16 BCD     1      22.170  28.910  21.750  1.00  0.00            
ATOM     50  C17 BCD     1      22.230  27.420  22.260  1.00  0.00            
ATOM     51  O14 BCD     1      20.900  26.960  22.530  1.00  0.00            
ATOM     52  C18 BCD     1      23.200  27.240  23.380  1.00  0.00            
ATOM     53  O15 BCD     1      23.000  28.240  24.420  1.00  0.00            
ATOM     54  H21 BCD     1      19.220  26.400  21.690  1.00  0.00            
ATOM     55  H22 BCD     1      19.290  28.650  21.260  1.00  0.00            
ATOM     56  H23 BCD     1      19.060  26.920  19.500  1.00  0.00            
ATOM     57  H24 BCD     1      21.880  28.490  19.650  1.00  0.00            
ATOM     58  H25 BCD     1      21.030  30.360  19.130  1.00  0.00            
ATOM     59  H26 BCD     1      21.680  29.580  22.470  1.00  0.00            
ATOM     60  H27 BCD     1      22.580  26.740  21.470  1.00  0.00            
ATOM     61  H28 BCD     1      23.240  26.240  23.830  1.00  0.00            
ATOM     62  H29 BCD     1      24.190  27.430  22.960  1.00  0.00            
ATOM     63  H30 BCD     1      23.250  29.120  24.120  1.00  0.00            
ATOM     64  C19 BCD     1      20.530  21.840  19.180  1.00  0.00            
ATOM     65  O16 BCD     1      21.800  21.990  18.480  1.00  0.00            
ATOM     66  C20 BCD     1      19.390  22.760  18.630  1.00  0.00            
ATOM     67  O17 BCD     1      19.180  22.620  17.260  1.00  0.00            
ATOM     68  C21 BCD     1      19.740  24.220  18.850  1.00  0.00            
ATOM     69  O18 BCD     1      18.700  25.180  18.470  1.00  0.00            
ATOM     70  C22 BCD     1      20.120  24.540  20.350  1.00  0.00            
ATOM     71  C23 BCD     1      21.150  23.470  20.850  1.00  0.00            
ATOM     72  O19 BCD     1      20.750  22.130  20.540  1.00  0.00            
ATOM     73  C24 BCD     1      21.640  23.680  22.280  1.00  0.00            
ATOM     74  O20 BCD     1      22.320  22.600  22.850  1.00  0.00            
ATOM     75  H31 BCD     1      20.230  20.790  19.180  1.00  0.00            
ATOM     76  H32 BCD     1      18.480  22.420  19.130  1.00  0.00            
ATOM     77  H33 BCD     1      19.860  23.030  16.720  1.00  0.00            
ATOM     78  H34 BCD     1      20.650  24.440  18.280  1.00  0.00            
ATOM     79  H35 BCD     1      18.670  25.240  17.510  1.00  0.00            
ATOM     80  H36 BCD     1      19.310  24.560  21.100  1.00  0.00            
ATOM     81  H37 BCD     1      22.060  23.680  20.270  1.00  0.00            
ATOM     82  H38 BCD     1      22.250  24.590  22.200  1.00  0.00            
ATOM     83  H39 BCD     1      20.700  23.920  22.780  1.00  0.00            
ATOM     84  H40 BCD     1      22.950  22.960  23.490  1.00  0.00            
ATOM     85  C25 BCD     1      24.700  19.520  16.850  1.00  0.00            
ATOM     86  O21 BCD     1      25.570  20.620  16.620  1.00  0.00            
ATOM     87  C26 BCD     1      23.430  19.660  16.050  1.00  0.00            
ATOM     88  O22 BCD     1      23.680  19.570  14.650  1.00  0.00            
ATOM     89  C27 BCD     1      22.640  20.940  16.470  1.00  0.00            
ATOM     90  O23 BCD     1      21.470  21.150  15.700  1.00  0.00            
ATOM     91  C28 BCD     1      22.390  20.760  18.020  1.00  0.00            
ATOM     92  C29 BCD     1      23.730  20.580  18.800  1.00  0.00            
ATOM     93  O24 BCD     1      24.380  19.490  18.240  1.00  0.00            
ATOM     94  C30 BCD     1      23.460  20.360  20.260  1.00  0.00            
ATOM     95  O25 BCD     1      24.720  20.120  20.880  1.00  0.00            
ATOM     96  H41 BCD     1      25.160  18.540  16.660  1.00  0.00            
ATOM     97  H42 BCD     1      22.920  18.720  16.280  1.00  0.00            
ATOM     98  H43 BCD     1      24.490  20.040  14.440  1.00  0.00            
ATOM     99  H44 BCD     1      23.200  21.880  16.380  1.00  0.00            
ATOM    100  H45 BCD     1      20.850  20.440  15.850  1.00  0.00            
ATOM    101  H46 BCD     1      21.700  19.940  18.260  1.00  0.00            
ATOM    102  H47 BCD     1      24.290  21.510  18.640  1.00  0.00            
ATOM    103  H48 BCD     1      22.920  21.220  20.680  1.00  0.00            
ATOM    104  H49 BCD     1      22.790  19.510  20.450  1.00  0.00            
ATOM    105  H50 BCD     1      25.100  20.910  21.290  1.00  0.00            
ATOM    106  C31 BCD     1      29.330  21.850  15.460  1.00  0.00            
ATOM    107  O26 BCD     1      29.060  23.050  16.160  1.00  0.00            
ATOM    108  C32 BCD     1      28.300  21.680  14.310  1.00  0.00            
ATOM    109  O27 BCD     1      28.380  22.880  13.500  1.00  0.00            
ATOM    110  C33 BCD     1      26.910  21.620  14.950  1.00  0.00            
ATOM    111  C34 BCD     1      26.820  20.430  15.900  1.00  0.00            
ATOM    112  C35 BCD     1      27.920  20.490  16.970  1.00  0.00            
ATOM    113  O28 BCD     1      29.170  20.730  16.360  1.00  0.00            
ATOM    114  C36 BCD     1      27.990  19.310  17.910  1.00  0.00            
ATOM    115  O29 BCD     1      28.400  18.150  17.140  1.00  0.00            
ATOM    116  O30 BCD     1      25.810  21.570  14.000  1.00  0.00            
ATOM    117  H51 BCD     1      30.390  21.770  15.180  1.00  0.00            
ATOM    118  H52 BCD     1      28.580  20.800  13.710  1.00  0.00            
ATOM    119  H53 BCD     1      28.920  23.520  13.970  1.00  0.00            
ATOM    120  H54 BCD     1      26.820  22.530  15.550  1.00  0.00            
ATOM    121  H55 BCD     1      25.520  22.470  13.820  1.00  0.00            
ATOM    122  H56 BCD     1      26.850  19.550  15.250  1.00  0.00            
ATOM    123  H57 BCD     1      27.690  21.400  17.550  1.00  0.00            
ATOM    124  H58 BCD     1      28.620  19.480  18.790  1.00  0.00            
ATOM    125  H59 BCD     1      27.020  19.170  18.400  1.00  0.00            
ATOM    126  H60 BCD     1      29.260  18.420  16.790  1.00  0.00            
ATOM    127  C37 BCD     1      31.060  26.320  17.910  1.00  0.00            
ATOM    128  O31 BCD     1      30.010  26.720  18.710  1.00  0.00            
ATOM    129  C38 BCD     1      30.730  26.390  16.390  1.00  0.00            
ATOM    130  O32 BCD     1      30.290  27.670  16.060  1.00  0.00            
ATOM    131  C39 BCD     1      29.710  25.300  15.990  1.00  0.00            
ATOM    132  O33 BCD     1      29.740  25.280  14.520  1.00  0.00            
ATOM    133  C40 BCD     1      30.140  23.930  16.440  1.00  0.00            
ATOM    134  C41 BCD     1      30.560  23.900  17.910  1.00  0.00            
ATOM    135  O34 BCD     1      31.490  24.960  18.290  1.00  0.00            
ATOM    136  C42 BCD     1      31.200  22.520  18.310  1.00  0.00            
ATOM    137  O35 BCD     1      31.280  22.510  19.770  1.00  0.00            
ATOM    138  H61 BCD     1      31.860  27.040  18.110  1.00  0.00            
ATOM    139  H62 BCD     1      31.630  26.110  15.830  1.00  0.00            
ATOM    140  H63 BCD     1      29.510  27.640  15.490  1.00  0.00            
ATOM    141  H64 BCD     1      28.790  25.660  16.470  1.00  0.00            
ATOM    142  H65 BCD     1      29.060  25.930  14.330  1.00  0.00            
ATOM    143  H66 BCD     1      30.980  23.580  15.820  1.00  0.00            
ATOM    144  H67 BCD     1      29.610  23.930  18.460  1.00  0.00            
ATOM    145  H68 BCD     1      30.590  21.650  18.050  1.00  0.00            
ATOM    146  H69 BCD     1      32.240  22.440  17.980  1.00  0.00            
ATOM    147  H70 BCD     1      31.580  23.370  20.060  1.00  0.00            
ATOM    148  C1  AK3     2      24.330  24.210  16.980  1.00  0.00            
ATOM    149  C2  AK3     2      24.900  25.580  17.460  1.00  0.00            
ATOM    150  C3  AK3     2      23.810  26.670  17.560  1.00  0.00            
ATOM    151  C4  AK3     2      24.490  27.620  18.630  1.00  0.00            
ATOM    152  C5  AK3     2      25.890  27.080  18.780  1.00  0.00            
ATOM    153  C6  AK3     2      26.700  27.280  17.540  1.00  0.00            
ATOM    154  C7  AK3     2      26.020  26.290  16.540  1.00  0.00            
ATOM    155  O1  AK3     2      26.630  25.730  15.640  1.00  0.00            
ATOM    156  C8  AK3     2      25.620  25.530  18.840  1.00  0.00            
ATOM    157  C9  AK3     2      26.970  24.700  19.020  1.00  0.00            
ATOM    158  C10 AK3     2      24.590  25.060  19.930  1.00  0.00            
ATOM    159  H1  AK3     2      24.000  24.210  15.930  1.00  0.00            
ATOM    160  H2  AK3     2      25.150  23.490  17.050  1.00  0.00            
ATOM    161  H3  AK3     2      23.450  23.870  17.550  1.00  0.00            
ATOM    162  H4  AK3     2      22.830  26.350  17.930  1.00  0.00            
ATOM    163  H5  AK3     2      23.770  27.070  16.540  1.00  0.00            
ATOM    164  H6  AK3     2      23.940  27.530  19.580  1.00  0.00            
ATOM    165  H7  AK3     2      24.600  28.680  18.380  1.00  0.00            
ATOM    166  H8  AK3     2      26.280  27.560  19.690  1.00  0.00            
ATOM    167  H9  AK3     2      27.760  27.040  17.670  1.00  0.00            
ATOM    168  H10 AK3     2      26.550  28.250  17.050  1.00  0.00            
ATOM    169  H11 AK3     2      27.800  25.110  18.430  1.00  0.00            
ATOM    170  H12 AK3     2      27.300  24.820  20.060  1.00  0.00            
ATOM    171  H13 AK3     2      26.760  23.680  18.690  1.00  0.00            
ATOM    172  H14 AK3     2      24.900  25.490  20.890  1.00  0.00            
ATOM    173  H15 AK3     2      23.560  25.380  19.720  1.00  0.00            
ATOM    174  H16 AK3     2      24.640  23.960  19.960  1.00  0.00            
TER
ENDMDL
MODEL        1
ATOM      1  C1  BCD     1       1.110  36.070  19.690  1.00  0.00            
ATOM      2  O1  BCD     1       2.130  35.470  20.530  1.00  0.00            
ATOM      3  C2  BCD     1      -0.320  36.030  20.320  1.00  0.00            
ATOM      4  O2  BCD     1      -0.260  36.620  21.570  1.00  0.00            
ATOM      5  C3  BCD     1      -0.860  34.610  20.420  1.00  0.00            
ATOM      6  O3  BCD     1      -2.210  34.610  20.860  1.00  0.00            
ATOM      7  C4  BCD     1      -0.660  33.870  19.100  1.00  0.00            
ATOM      8  C5  BCD     1       0.760  33.880  18.620  1.00  0.00            
ATOM      9  O4  BCD     1       1.140  35.250  18.500  1.00  0.00            
ATOM     10  C6  BCD     1       1.170  33.010  17.420  1.00  0.00            
ATOM     11  O5  BCD     1       0.040  32.880  16.530  1.00  0.00            
ATOM     12  H1  BCD     1       1.370  37.120  19.500  1.00  0.00            
ATOM     13  H2  BCD     1      -1.040  36.610  19.730  1.00  0.00            
ATOM     14  H3  BCD     1      -1.160  36.920  21.740  1.00  0.00            
ATOM     15  H4  BCD     1      -0.170  34.110  21.110  1.00  0.00            
ATOM     16  H5  BCD     1      -2.510  33.700  20.830  1.00  0.00            
ATOM     17  H6  BCD     1      -1.370  34.160  18.320  1.00  0.00            
ATOM     18  H7  BCD     1       1.510  33.560  19.360  1.00  0.00            
ATOM     19  H8  BCD     1       2.080  33.410  16.960  1.00  0.00            
ATOM     20  H9  BCD     1       1.420  32.010  17.780  1.00  0.00            
ATOM     21  H10 BCD     1      -0.030  33.780  16.200  1.00  0.00            
ATOM     22  C7  BCD     1       5.820  36.580  21.780  1.00  0.00            
ATOM     23  O6  BCD     1       5.880  35.370  22.500  1.00  0.00            
ATOM     24  C8  BCD     1       4.610  37.510  22.170  1.00  0.00            
ATOM     25  O7  BCD     1       4.690  37.950  23.530  1.00  0.00            
ATOM     26  C9  BCD     1       3.310  36.720  21.990  1.00  0.00            
ATOM     27  O8  BCD     1       2.190  37.520  22.270  1.00  0.00            
ATOM     28  C10 BCD     1       3.270  36.290  20.550  1.00  0.00            
ATOM     29  C11 BCD     1       4.430  35.500  20.130  1.00  0.00            
ATOM     30  O9  BCD     1       5.670  36.270  20.400  1.00  0.00            
ATOM     31  C12 BCD     1       4.310  35.060  18.670  1.00  0.00            
ATOM     32  O10 BCD     1       4.060  36.090  17.770  1.00  0.00            
ATOM     33  H11 BCD     1       6.850  36.940  21.840  1.00  0.00            
ATOM     34  H12 BCD     1       4.610  38.310  21.420  1.00  0.00            
ATOM     35  H13 BCD     1       4.870  37.230  24.140  1.00  0.00            
ATOM     36  H14 BCD     1       3.300  35.870  22.690  1.00  0.00            
ATOM     37  H15 BCD     1       1.400  36.960  22.240  1.00  0.00            
ATOM     38  H16 BCD     1       3.290  37.130  19.830  1.00  0.00            
ATOM     39  H17 BCD     1       4.330  34.580  20.720  1.00  0.00            
ATOM     40  H18 BCD     1       5.260  34.640  18.290  1.00  0.00            
ATOM     41  H19 BCD     1       3.560  34.270  18.640  1.00  0.00            
ATOM     42  H20 BCD     1       4.930  36.320  17.430  1.00  0.00            
ATOM     43  C13 BCD     1       7.590  33.160  25.580  1.00  0.00            
ATOM     44  O11 BCD     1       6.780  31.910  25.350  1.00  0.00            
ATOM     45  C14 BCD     1       6.700  34.260  25.980  1.00  0.00            
ATOM     46  O12 BCD     1       5.940  33.690  27.050  1.00  0.00            
ATOM     47  C15 BCD     1       5.880  34.700  24.720  1.00  0.00            
ATOM     48  O13 BCD     1       4.950  35.670  25.060  1.00  0.00            
ATOM     49  C16 BCD     1       6.740  35.130  23.660  1.00  0.00            
ATOM     50  C17 BCD     1       7.710  33.980  23.330  1.00  0.00            
ATOM     51  O14 BCD     1       8.430  33.540  24.500  1.00  0.00            
ATOM     52  C18 BCD     1       8.560  34.350  22.210  1.00  0.00            
ATOM     53  O15 BCD     1       9.170  33.170  21.620  1.00  0.00            
ATOM     54  H21 BCD     1       8.300  32.920  26.380  1.00  0.00            
ATOM     55  H22 BCD     1       7.290  35.110  26.330  1.00  0.00            
ATOM     56  H23 BCD     1       5.310  34.300  27.450  1.00  0.00            
ATOM     57  H24 BCD     1       5.240  33.860  24.420  1.00  0.00            
ATOM     58  H25 BCD     1       4.580  35.500  25.930  1.00  0.00            
ATOM     59  H26 BCD     1       7.300  36.020  23.970  1.00  0.00            
ATOM     60  H27 BCD     1       7.160  33.100  22.970  1.00  0.00            
ATOM     61  H28 BCD     1       7.900  34.810  21.470  1.00  0.00            
ATOM     62  H29 BCD     1       9.260  35.100  22.600  1.00  0.00            
ATOM     63  H30 BCD     1       9.810  32.820  22.240  1.00  0.00            
ATOM     64  C19 BCD     1       6.450  27.880  26.090  1.00  0.00            
ATOM     65  O16 BCD     1       5.060  27.900  25.700  1.00  0.00            
ATOM     66  C20 BCD     1       6.650  28.720  27.360  1.00  0.00            
ATOM     67  O17 BCD     1       5.770  28.240  28.450  1.00  0.00            
ATOM     68  C21 BCD     1       6.350  30.170  27.010  1.00  0.00            
ATOM     69  O18 BCD     1       6.330  31.060  28.140  1.00  0.00            
ATOM     70  C22 BCD     1       7.160  30.600  25.760  1.00  0.00            
ATOM     71  C23 BCD     1       7.080  29.690  24.550  1.00  0.00            
ATOM     72  O19 BCD     1       7.310  28.350  25.090  1.00  0.00            
ATOM     73  C24 BCD     1       8.120  30.040  23.480  1.00  0.00            
ATOM     74  O20 BCD     1       9.470  29.890  23.930  1.00  0.00            
ATOM     75  H31 BCD     1       6.760  26.840  26.190  1.00  0.00            
ATOM     76  H32 BCD     1       7.710  28.680  27.650  1.00  0.00            
ATOM     77  H33 BCD     1       4.940  27.970  28.040  1.00  0.00            
ATOM     78  H34 BCD     1       5.320  30.130  26.630  1.00  0.00            
ATOM     79  H35 BCD     1       6.040  31.920  27.840  1.00  0.00            
ATOM     80  H36 BCD     1       8.200  30.590  26.130  1.00  0.00            
ATOM     81  H37 BCD     1       6.150  29.750  23.980  1.00  0.00            
ATOM     82  H38 BCD     1       7.990  29.440  22.570  1.00  0.00            
ATOM     83  H39 BCD     1       8.070  31.100  23.190  1.00  0.00            
ATOM     84  H40 BCD     1       9.970  30.630  23.580  1.00  0.00            
ATOM     85  C25 BCD     1       2.060  25.280  24.750  1.00  0.00            
ATOM     86  O21 BCD     1       1.540  26.310  23.900  1.00  0.00            
ATOM     87  C26 BCD     1       2.070  25.740  26.240  1.00  0.00            
ATOM     88  O22 BCD     1       0.720  26.000  26.690  1.00  0.00            
ATOM     89  C27 BCD     1       3.030  26.900  26.450  1.00  0.00            
ATOM     90  O23 BCD     1       3.000  27.270  27.810  1.00  0.00            
ATOM     91  C28 BCD     1       4.430  26.550  25.860  1.00  0.00            
ATOM     92  C29 BCD     1       4.300  26.120  24.370  1.00  0.00            
ATOM     93  O24 BCD     1       3.340  25.070  24.290  1.00  0.00            
ATOM     94  C30 BCD     1       5.630  25.600  23.790  1.00  0.00            
ATOM     95  O25 BCD     1       6.080  24.480  24.530  1.00  0.00            
ATOM     96  H41 BCD     1       1.500  24.350  24.620  1.00  0.00            
ATOM     97  H42 BCD     1       2.500  24.840  26.700  1.00  0.00            
ATOM     98  H43 BCD     1       0.130  25.820  25.960  1.00  0.00            
ATOM     99  H44 BCD     1       2.600  27.690  25.800  1.00  0.00            
ATOM    100  H45 BCD     1       2.080  27.090  27.990  1.00  0.00            
ATOM    101  H46 BCD     1       5.000  25.820  26.440  1.00  0.00            
ATOM    102  H47 BCD     1       3.980  26.940  23.720  1.00  0.00            
ATOM    103  H48 BCD     1       5.520  25.330  22.740  1.00  0.00            
ATOM    104  H49 BCD     1       6.380  26.400  23.870  1.00  0.00            
ATOM    105  H50 BCD     1       5.310  23.920  24.660  1.00  0.00            
ATOM    106  C31 BCD     1      -1.310  26.980  21.010  1.00  0.00            
ATOM    107  O26 BCD     1      -1.200  28.360  21.020  1.00  0.00            
ATOM    108  C32 BCD     1      -1.890  26.550  22.360  1.00  0.00            
ATOM    109  O27 BCD     1      -3.050  27.290  22.650  1.00  0.00            
ATOM    110  C33 BCD     1      -0.790  26.470  23.460  1.00  0.00            
ATOM    111  C34 BCD     1       0.520  25.910  22.960  1.00  0.00            
ATOM    112  C35 BCD     1       0.960  26.600  21.650  1.00  0.00            
ATOM    113  O28 BCD     1      -0.040  26.410  20.650  1.00  0.00            
ATOM    114  C36 BCD     1       2.200  25.820  21.130  1.00  0.00            
ATOM    115  O29 BCD     1       2.620  26.490  19.950  1.00  0.00            
ATOM    116  O30 BCD     1      -1.280  25.590  24.500  1.00  0.00            
ATOM    117  H51 BCD     1      -2.020  26.660  20.240  1.00  0.00            
ATOM    118  H52 BCD     1      -2.060  25.500  22.110  1.00  0.00            
ATOM    119  H53 BCD     1      -2.800  27.990  23.250  1.00  0.00            
ATOM    120  H54 BCD     1      -0.820  27.480  23.870  1.00  0.00            
ATOM    121  H55 BCD     1      -2.170  25.780  24.810  1.00  0.00            
ATOM    122  H56 BCD     1       0.530  24.820  22.780  1.00  0.00            
ATOM    123  H57 BCD     1       1.130  27.680  21.690  1.00  0.00            
ATOM    124  H58 BCD     1       2.980  25.860  21.900  1.00  0.00            
ATOM    125  H59 BCD     1       2.010  24.750  20.950  1.00  0.00            
ATOM    126  H60 BCD     1       1.790  26.710  19.530  1.00  0.00            
ATOM    127  C37 BCD     1      -1.880  31.720  18.810  1.00  0.00            
ATOM    128  O31 BCD     1      -0.960  32.540  19.590  1.00  0.00            
ATOM    129  C38 BCD     1      -3.060  31.190  19.580  1.00  0.00            
ATOM    130  O32 BCD     1      -3.750  32.290  20.270  1.00  0.00            
ATOM    131  C39 BCD     1      -2.780  29.970  20.510  1.00  0.00            
ATOM    132  O33 BCD     1      -4.040  29.330  20.750  1.00  0.00            
ATOM    133  C40 BCD     1      -1.710  29.090  19.940  1.00  0.00            
ATOM    134  C41 BCD     1      -0.530  29.760  19.310  1.00  0.00            
ATOM    135  O34 BCD     1      -0.950  30.730  18.390  1.00  0.00            
ATOM    136  C42 BCD     1       0.370  28.860  18.500  1.00  0.00            
ATOM    137  O35 BCD     1      -0.320  27.920  17.650  1.00  0.00            
ATOM    138  H61 BCD     1      -2.130  32.220  17.860  1.00  0.00            
ATOM    139  H62 BCD     1      -3.700  30.800  18.780  1.00  0.00            
ATOM    140  H63 BCD     1      -4.470  31.900  20.770  1.00  0.00            
ATOM    141  H64 BCD     1      -2.290  30.340  21.430  1.00  0.00            
ATOM    142  H65 BCD     1      -3.800  28.520  21.210  1.00  0.00            
ATOM    143  H66 BCD     1      -2.170  28.410  19.210  1.00  0.00            
ATOM    144  H67 BCD     1      -0.050  30.260  20.160  1.00  0.00            
ATOM    145  H68 BCD     1       1.030  29.520  17.920  1.00  0.00            
ATOM    146  H69 BCD     1       1.010  28.280  19.180  1.00  0.00            
ATOM    147  H70 BCD     1      -0.820  28.380  16.970  1.00  0.00            
ATOM    148  C1  AK3     2       2.080  31.440  21.350  1.00  0.00            
ATOM    149  C2  AK3     2       2.350  31.840  22.860  1.00  0.00            
ATOM    150  C3  AK3     2       2.190  33.350  23.060  1.00  0.00            
ATOM    151  C4  AK3     2       1.910  33.500  24.610  1.00  0.00            
ATOM    152  C5  AK3     2       1.910  32.050  25.060  1.00  0.00            
ATOM    153  C6  AK3     2       3.380  31.590  25.110  1.00  0.00            
ATOM    154  C7  AK3     2       3.610  31.460  23.610  1.00  0.00            
ATOM    155  O1  AK3     2       4.740  31.380  23.080  1.00  0.00            
ATOM    156  C8  AK3     2       1.330  31.230  23.870  1.00  0.00            
ATOM    157  C9  AK3     2       1.230  29.660  24.020  1.00  0.00            
ATOM    158  C10 AK3     2      -0.160  31.550  23.610  1.00  0.00            
ATOM    159  H1  AK3     2       1.280  32.080  20.970  1.00  0.00            
ATOM    160  H2  AK3     2       2.970  31.610  20.730  1.00  0.00            
ATOM    161  H3  AK3     2       1.800  30.380  21.350  1.00  0.00            
ATOM    162  H4  AK3     2       1.360  33.750  22.470  1.00  0.00            
ATOM    163  H5  AK3     2       3.160  33.810  22.820  1.00  0.00            
ATOM    164  H6  AK3     2       0.910  33.900  24.830  1.00  0.00            
ATOM    165  H7  AK3     2       2.740  34.030  25.080  1.00  0.00            
ATOM    166  H8  AK3     2       1.460  31.850  26.040  1.00  0.00            
ATOM    167  H9  AK3     2       3.450  30.610  25.600  1.00  0.00            
ATOM    168  H10 AK3     2       4.080  32.310  25.560  1.00  0.00            
ATOM    169  H11 AK3     2       0.680  29.150  23.220  1.00  0.00            
ATOM    170  H12 AK3     2       2.210  29.200  24.170  1.00  0.00            
ATOM    171  H13 AK3     2       0.600  29.420  24.880  1.00  0.00            
ATOM    172  H14 AK3     2      -0.310  32.540  23.160  1.00  0.00            
ATOM    173  H15 AK3     2      -0.620  30.850  22.900  1.00  0.00            
ATOM    174  H16 AK3     2      -0.660  31.530  24.590  1.00  0.00            
TER
ENDMDL
MODEL        1
ATOM      1  C1  BCD     1      33.460  25.800  24.220  1.00  0.00            
ATOM      2  O1  BCD     1      33.590  26.250  22.800  1.00  0.00            
ATOM      3  C2  BCD     1      32.950  24.370  24.270  1.00  0.00            
ATOM      4  O2  BCD     1      33.820  23.490  23.640  1.00  0.00            
ATOM      5  C3  BCD     1      31.560  24.230  23.840  1.00  0.00            
ATOM      6  O3  BCD     1      31.080  22.840  23.760  1.00  0.00            
ATOM      7  C4  BCD     1      30.560  25.190  24.480  1.00  0.00            
ATOM      8  C5  BCD     1      31.200  26.580  24.390  1.00  0.00            
ATOM      9  O4  BCD     1      32.520  26.560  24.950  1.00  0.00            
ATOM     10  C6  BCD     1      30.340  27.620  25.020  1.00  0.00            
ATOM     11  O5  BCD     1      30.260  27.390  26.450  1.00  0.00            
ATOM     12  H1  BCD     1      34.410  25.940  24.750  1.00  0.00            
ATOM     13  H2  BCD     1      32.960  24.050  25.320  1.00  0.00            
ATOM     14  H3  BCD     1      33.690  23.440  22.690  1.00  0.00            
ATOM     15  H4  BCD     1      31.600  24.540  22.790  1.00  0.00            
ATOM     16  H5  BCD     1      30.170  22.880  23.450  1.00  0.00            
ATOM     17  H6  BCD     1      30.330  24.940  25.520  1.00  0.00            
ATOM     18  H7  BCD     1      31.360  26.730  23.310  1.00  0.00            
ATOM     19  H8  BCD     1      30.720  28.630  24.810  1.00  0.00            
ATOM     20  H9  BCD     1      29.380  27.630  24.490  1.00  0.00            
ATOM     21  H10 BCD     1      31.140  27.020  26.570  1.00  0.00            
ATOM     22  C7  BCD     1      35.730  28.980  20.510  1.00  0.00            
ATOM     23  O6  BCD     1      34.770  29.140  19.490  1.00  0.00            
ATOM     24  C8  BCD     1      36.270  27.600  20.560  1.00  0.00            
ATOM     25  O7  BCD     1      36.950  27.170  19.460  1.00  0.00            
ATOM     26  C9  BCD     1      35.250  26.590  21.100  1.00  0.00            
ATOM     27  O8  BCD     1      35.830  25.310  21.450  1.00  0.00            
ATOM     28  C10 BCD     1      34.690  27.170  22.420  1.00  0.00            
ATOM     29  C11 BCD     1      34.130  28.590  22.320  1.00  0.00            
ATOM     30  O9  BCD     1      35.240  29.350  21.790  1.00  0.00            
ATOM     31  C12 BCD     1      33.530  29.200  23.590  1.00  0.00            
ATOM     32  O10 BCD     1      33.210  30.590  23.270  1.00  0.00            
ATOM     33  H11 BCD     1      36.600  29.610  20.260  1.00  0.00            
ATOM     34  H12 BCD     1      37.040  27.550  21.340  1.00  0.00            
ATOM     35  H13 BCD     1      37.760  26.790  19.810  1.00  0.00            
ATOM     36  H14 BCD     1      34.480  26.490  20.320  1.00  0.00            
ATOM     37  H15 BCD     1      35.070  24.730  21.440  1.00  0.00            
ATOM     38  H16 BCD     1      35.450  27.140  23.210  1.00  0.00            
ATOM     39  H17 BCD     1      33.330  28.620  21.570  1.00  0.00            
ATOM     40  H18 BCD     1      32.720  28.560  23.940  1.00  0.00            
ATOM     41  H19 BCD     1      34.350  29.150  24.320  1.00  0.00            
ATOM     42  H20 BCD     1      32.780  30.840  24.090  1.00  0.00            
ATOM     43  C13 BCD     1      33.830  30.900  16.070  1.00  0.00            
ATOM     44  O11 BCD     1      32.490  30.360  16.130  1.00  0.00            
ATOM     45  C14 BCD     1      34.840  29.770  15.920  1.00  0.00            
ATOM     46  O12 BCD     1      34.560  28.880  14.790  1.00  0.00            
ATOM     47  C15 BCD     1      34.990  29.000  17.160  1.00  0.00            
ATOM     48  O13 BCD     1      36.140  28.150  17.050  1.00  0.00            
ATOM     49  C16 BCD     1      35.080  29.940  18.380  1.00  0.00            
ATOM     50  C17 BCD     1      34.030  31.090  18.390  1.00  0.00            
ATOM     51  O14 BCD     1      34.080  31.730  17.150  1.00  0.00            
ATOM     52  C18 BCD     1      34.220  32.020  19.610  1.00  0.00            
ATOM     53  O15 BCD     1      35.290  32.920  19.440  1.00  0.00            
ATOM     54  H21 BCD     1      33.910  31.490  15.140  1.00  0.00            
ATOM     55  H22 BCD     1      35.790  30.240  15.660  1.00  0.00            
ATOM     56  H23 BCD     1      34.800  27.970  14.990  1.00  0.00            
ATOM     57  H24 BCD     1      34.090  28.390  17.240  1.00  0.00            
ATOM     58  H25 BCD     1      36.200  27.710  17.910  1.00  0.00            
ATOM     59  H26 BCD     1      36.100  30.320  18.470  1.00  0.00            
ATOM     60  H27 BCD     1      33.020  30.660  18.480  1.00  0.00            
ATOM     61  H28 BCD     1      33.330  32.620  19.840  1.00  0.00            
ATOM     62  H29 BCD     1      34.310  31.440  20.540  1.00  0.00            
ATOM     63  H30 BCD     1      35.620  33.170  20.310  1.00  0.00            
ATOM     64  C19 BCD     1      28.740  30.600  14.430  1.00  0.00            
ATOM     65  O16 BCD     1      28.360  29.500  15.180  1.00  0.00            
ATOM     66  C20 BCD     1      29.890  30.140  13.540  1.00  0.00            
ATOM     67  O17 BCD     1      29.530  29.040  12.740  1.00  0.00            
ATOM     68  C21 BCD     1      31.080  29.740  14.380  1.00  0.00            
ATOM     69  O18 BCD     1      32.140  29.440  13.450  1.00  0.00            
ATOM     70  C22 BCD     1      31.520  30.920  15.290  1.00  0.00            
ATOM     71  C23 BCD     1      30.410  31.440  16.190  1.00  0.00            
ATOM     72  O19 BCD     1      29.200  31.640  15.360  1.00  0.00            
ATOM     73  C24 BCD     1      30.860  32.730  16.980  1.00  0.00            
ATOM     74  O20 BCD     1      31.170  33.790  16.070  1.00  0.00            
ATOM     75  H31 BCD     1      27.990  31.050  13.780  1.00  0.00            
ATOM     76  H32 BCD     1      30.150  30.950  12.840  1.00  0.00            
ATOM     77  H33 BCD     1      29.180  28.400  13.370  1.00  0.00            
ATOM     78  H34 BCD     1      30.880  28.820  14.960  1.00  0.00            
ATOM     79  H35 BCD     1      32.950  29.370  13.970  1.00  0.00            
ATOM     80  H36 BCD     1      31.900  31.770  14.700  1.00  0.00            
ATOM     81  H37 BCD     1      30.310  30.620  16.910  1.00  0.00            
ATOM     82  H38 BCD     1      30.100  32.890  17.760  1.00  0.00            
ATOM     83  H39 BCD     1      31.710  32.560  17.650  1.00  0.00            
ATOM     84  H40 BCD     1      31.280  34.580  16.610  1.00  0.00            
ATOM     85  C25 BCD     1      25.040  27.100  15.640  1.00  0.00            
ATOM     86  O21 BCD     1      25.470  26.960  17.000  1.00  0.00            
ATOM     87  C26 BCD     1      26.150  26.610  14.810  1.00  0.00            
ATOM     88  O22 BCD     1      26.450  25.210  15.080  1.00  0.00            
ATOM     89  C27 BCD     1      27.410  27.410  15.000  1.00  0.00            
ATOM     90  O23 BCD     1      28.420  27.040  14.110  1.00  0.00            
ATOM     91  C28 BCD     1      27.130  28.900  14.860  1.00  0.00            
ATOM     92  C29 BCD     1      25.910  29.360  15.670  1.00  0.00            
ATOM     93  O24 BCD     1      24.750  28.470  15.380  1.00  0.00            
ATOM     94  C30 BCD     1      25.610  30.850  15.580  1.00  0.00            
ATOM     95  O25 BCD     1      24.520  31.170  16.480  1.00  0.00            
ATOM     96  H41 BCD     1      24.010  26.730  15.580  1.00  0.00            
ATOM     97  H42 BCD     1      25.820  26.760  13.770  1.00  0.00            
ATOM     98  H43 BCD     1      27.170  24.930  14.510  1.00  0.00            
ATOM     99  H44 BCD     1      27.770  27.220  16.020  1.00  0.00            
ATOM    100  H45 BCD     1      28.750  26.150  14.260  1.00  0.00            
ATOM    101  H46 BCD     1      26.760  29.060  13.830  1.00  0.00            
ATOM    102  H47 BCD     1      26.150  29.210  16.730  1.00  0.00            
ATOM    103  H48 BCD     1      26.440  31.460  15.950  1.00  0.00            
ATOM    104  H49 BCD     1      25.350  31.160  14.560  1.00  0.00            
ATOM    105  H50 BCD     1      23.750  30.720  16.150  1.00  0.00            
ATOM    106  C31 BCD     1      24.360  25.470  20.620  1.00  0.00            
ATOM    107  O26 BCD     1      25.670  25.850  21.070  1.00  0.00            
ATOM    108  C32 BCD     1      24.350  24.440  19.470  1.00  0.00            
ATOM    109  O27 BCD     1      24.980  23.180  19.920  1.00  0.00            
ATOM    110  C33 BCD     1      25.100  25.000  18.260  1.00  0.00            
ATOM    111  C34 BCD     1      24.580  26.400  17.900  1.00  0.00            
ATOM    112  C35 BCD     1      24.580  27.310  19.080  1.00  0.00            
ATOM    113  O28 BCD     1      23.800  26.660  20.100  1.00  0.00            
ATOM    114  C36 BCD     1      24.010  28.590  18.750  1.00  0.00            
ATOM    115  O29 BCD     1      24.000  29.410  19.940  1.00  0.00            
ATOM    116  O30 BCD     1      25.160  24.130  17.110  1.00  0.00            
ATOM    117  H51 BCD     1      23.800  25.110  21.480  1.00  0.00            
ATOM    118  H52 BCD     1      23.300  24.320  19.160  1.00  0.00            
ATOM    119  H53 BCD     1      24.980  22.660  19.110  1.00  0.00            
ATOM    120  H54 BCD     1      26.120  25.220  18.600  1.00  0.00            
ATOM    121  H55 BCD     1      25.820  24.390  16.470  1.00  0.00            
ATOM    122  H56 BCD     1      23.600  26.360  17.400  1.00  0.00            
ATOM    123  H57 BCD     1      25.580  27.440  19.520  1.00  0.00            
ATOM    124  H58 BCD     1      24.630  29.070  17.980  1.00  0.00            
ATOM    125  H59 BCD     1      23.030  28.460  18.270  1.00  0.00            
ATOM    126  H60 BCD     1      23.210  29.230  20.460  1.00  0.00            
ATOM    127  C37 BCD     1      28.170  25.180  24.420  1.00  0.00            
ATOM    128  O31 BCD     1      29.330  25.120  23.660  1.00  0.00            
ATOM    129  C38 BCD     1      27.330  24.090  23.950  1.00  0.00            
ATOM    130  O32 BCD     1      27.980  22.790  24.040  1.00  0.00            
ATOM    131  C39 BCD     1      26.700  24.260  22.520  1.00  0.00            
ATOM    132  O33 BCD     1      25.820  23.200  22.310  1.00  0.00            
ATOM    133  C40 BCD     1      26.020  25.630  22.440  1.00  0.00            
ATOM    134  C41 BCD     1      26.980  26.700  22.920  1.00  0.00            
ATOM    135  O34 BCD     1      27.500  26.460  24.240  1.00  0.00            
ATOM    136  C42 BCD     1      26.400  28.140  23.050  1.00  0.00            
ATOM    137  O35 BCD     1      25.220  28.150  23.920  1.00  0.00            
ATOM    138  H61 BCD     1      28.320  25.090  25.500  1.00  0.00            
ATOM    139  H62 BCD     1      26.470  24.150  24.630  1.00  0.00            
ATOM    140  H63 BCD     1      27.850  22.380  23.180  1.00  0.00            
ATOM    141  H64 BCD     1      27.510  24.180  21.780  1.00  0.00            
ATOM    142  H65 BCD     1      25.510  23.170  21.400  1.00  0.00            
ATOM    143  H66 BCD     1      25.140  25.710  23.090  1.00  0.00            
ATOM    144  H67 BCD     1      27.800  26.780  22.200  1.00  0.00            
ATOM    145  H68 BCD     1      27.160  28.820  23.450  1.00  0.00            
ATOM    146  H69 BCD     1      26.220  28.580  22.060  1.00  0.00            
ATOM    147  H70 BCD     1      25.560  27.870  24.780  1.00  0.00            
ATOM    148  C1  AK3     2      31.040  26.890  16.850  1.00  0.00            
ATOM    149  C2  AK3     2      30.720  26.210  18.170  1.00  0.00            
ATOM    150  C3  AK3     2      31.790  25.360  18.780  1.00  0.00            
ATOM    151  C4  AK3     2      31.300  25.230  20.220  1.00  0.00            
ATOM    152  C5  AK3     2      30.000  26.020  20.250  1.00  0.00            
ATOM    153  C6  AK3     2      28.950  25.250  19.550  1.00  0.00            
ATOM    154  C7  AK3     2      29.480  25.270  18.160  1.00  0.00            
ATOM    155  O1  AK3     2      28.820  24.810  17.260  1.00  0.00            
ATOM    156  C8  AK3     2      30.330  27.110  19.320  1.00  0.00            
ATOM    157  C9  AK3     2      29.140  28.090  19.080  1.00  0.00            
ATOM    158  C10 AK3     2      31.500  28.030  19.810  1.00  0.00            
ATOM    159  H1  AK3     2      30.190  27.490  16.520  1.00  0.00            
ATOM    160  H2  AK3     2      31.930  27.520  17.000  1.00  0.00            
ATOM    161  H3  AK3     2      31.310  26.190  16.050  1.00  0.00            
ATOM    162  H4  AK3     2      32.740  25.880  18.610  1.00  0.00            
ATOM    163  H5  AK3     2      31.780  24.370  18.310  1.00  0.00            
ATOM    164  H6  AK3     2      32.030  25.710  20.880  1.00  0.00            
ATOM    165  H7  AK3     2      31.250  24.190  20.580  1.00  0.00            
ATOM    166  H8  AK3     2      29.770  26.420  21.250  1.00  0.00            
ATOM    167  H9  AK3     2      27.980  25.750  19.600  1.00  0.00            
ATOM    168  H10 AK3     2      28.870  24.210  19.910  1.00  0.00            
ATOM    169  H11 AK3     2      28.940  28.600  20.030  1.00  0.00            
ATOM    170  H12 AK3     2      29.210  28.880  18.320  1.00  0.00            
ATOM    171  H13 AK3     2      28.200  27.570  18.840  1.00  0.00            
ATOM    172  H14 AK3     2      31.560  28.820  19.050  1.00  0.00            
ATOM    173  H15 AK3     2      31.160  28.500  20.740  1.00  0.00            
ATOM    174  H16 AK3     2      32.520  27.630  19.890  1.00  0.00            
TER
ENDMDL
MODEL        1
ATOM      1  C1  BCD     1      13.100  18.520  20.910  1.00  0.00            
ATOM      2  O1  BCD     1      12.540  19.240  21.950  1.00  0.00            
ATOM      3  C2  BCD     1      14.300  19.270  20.420  1.00  0.00            
ATOM      4  O2  BCD     1      15.200  19.670  21.500  1.00  0.00            
ATOM      5  C3  BCD     1      13.860  20.620  19.730  1.00  0.00            
ATOM      6  O3  BCD     1      14.930  21.310  19.180  1.00  0.00            
ATOM      7  C4  BCD     1      12.820  20.340  18.600  1.00  0.00
[truncated: 1,665,845 more chars]
