# Supplementary material for: Achieving Chemical Accuracy in Cyclodextrin Host–Guest Binding via Integrative Atomistic Modelling
Source: Adv Sci (Weinh). 2025 Dec 14;13(10):e19782. doi: 10.1002/advs.202519782 (PMC12915143; doi:10.1002/advs.202519782)
Supplement: Supplementary file 1 — Supporting Information [file ADVS-13-e19782-s003.zip › all_poses/BCD.AL1.pdb]

MODEL        1
ATOM      1  C1  BCD     1      27.910  29.030  21.090  1.00  0.00            
ATOM      2  O1  BCD     1      27.310  27.720  21.130  1.00  0.00            
ATOM      3  C2  BCD     1      28.690  29.220  22.400  1.00  0.00            
ATOM      4  O2  BCD     1      29.630  28.150  22.630  1.00  0.00            
ATOM      5  C3  BCD     1      27.810  29.200  23.620  1.00  0.00            
ATOM      6  O3  BCD     1      28.660  29.550  24.790  1.00  0.00            
ATOM      7  C4  BCD     1      26.630  30.240  23.470  1.00  0.00            
ATOM      8  C5  BCD     1      25.920  30.120  22.090  1.00  0.00            
ATOM      9  O4  BCD     1      26.890  30.040  20.970  1.00  0.00            
ATOM     10  C6  BCD     1      24.800  31.160  21.780  1.00  0.00            
ATOM     11  O5  BCD     1      25.330  32.500  21.830  1.00  0.00            
ATOM     12  H1  BCD     1      28.660  29.090  20.290  1.00  0.00            
ATOM     13  H2  BCD     1      29.170  30.210  22.440  1.00  0.00            
ATOM     14  H3  BCD     1      29.270  27.300  22.350  1.00  0.00            
ATOM     15  H4  BCD     1      27.330  28.210  23.620  1.00  0.00            
ATOM     16  H5  BCD     1      28.110  29.450  25.570  1.00  0.00            
ATOM     17  H6  BCD     1      27.090  31.240  23.550  1.00  0.00            
ATOM     18  H7  BCD     1      25.400  29.160  22.150  1.00  0.00            
ATOM     19  H8  BCD     1      24.390  30.980  20.780  1.00  0.00            
ATOM     20  H9  BCD     1      24.000  30.970  22.510  1.00  0.00            
ATOM     21  H10 BCD     1      24.850  32.970  21.140  1.00  0.00            
ATOM     22  C7  BCD     1      26.530  24.070  19.180  1.00  0.00            
ATOM     23  O6  BCD     1      25.650  23.600  20.240  1.00  0.00            
ATOM     24  C8  BCD     1      27.930  24.200  19.730  1.00  0.00            
ATOM     25  O7  BCD     1      28.300  22.960  20.360  1.00  0.00            
ATOM     26  C9  BCD     1      28.040  25.450  20.680  1.00  0.00            
ATOM     27  O8  BCD     1      29.340  25.650  21.140  1.00  0.00            
ATOM     28  C10 BCD     1      27.490  26.740  20.080  1.00  0.00            
ATOM     29  C11 BCD     1      26.130  26.450  19.510  1.00  0.00            
ATOM     30  O9  BCD     1      26.160  25.320  18.620  1.00  0.00            
ATOM     31  C12 BCD     1      25.530  27.660  18.750  1.00  0.00            
ATOM     32  O10 BCD     1      24.140  27.480  18.500  1.00  0.00            
ATOM     33  H11 BCD     1      26.710  23.300  18.430  1.00  0.00            
ATOM     34  H12 BCD     1      28.670  24.320  18.920  1.00  0.00            
ATOM     35  H13 BCD     1      27.500  22.450  20.540  1.00  0.00            
ATOM     36  H14 BCD     1      27.430  25.180  21.550  1.00  0.00            
ATOM     37  H15 BCD     1      29.640  24.790  21.440  1.00  0.00            
ATOM     38  H16 BCD     1      28.190  27.080  19.320  1.00  0.00            
ATOM     39  H17 BCD     1      25.480  26.200  20.360  1.00  0.00            
ATOM     40  H18 BCD     1      25.740  28.580  19.310  1.00  0.00            
ATOM     41  H19 BCD     1      26.040  27.820  17.790  1.00  0.00            
ATOM     42  H20 BCD     1      23.690  28.320  18.390  1.00  0.00            
ATOM     43  C13 BCD     1      22.550  20.960  20.430  1.00  0.00            
ATOM     44  O11 BCD     1      22.110  21.330  21.730  1.00  0.00            
ATOM     45  C14 BCD     1      23.960  20.350  20.530  1.00  0.00            
ATOM     46  O12 BCD     1      24.020  19.340  21.430  1.00  0.00            
ATOM     47  C15 BCD     1      24.970  21.440  20.870  1.00  0.00            
ATOM     48  O13 BCD     1      26.330  20.970  20.660  1.00  0.00            
ATOM     49  C16 BCD     1      24.780  22.590  19.860  1.00  0.00            
ATOM     50  C17 BCD     1      23.400  23.060  19.780  1.00  0.00            
ATOM     51  O14 BCD     1      22.550  21.970  19.490  1.00  0.00            
ATOM     52  C18 BCD     1      23.120  24.170  18.750  1.00  0.00            
ATOM     53  O15 BCD     1      23.720  23.790  17.500  1.00  0.00            
ATOM     54  H21 BCD     1      22.000  20.110  20.000  1.00  0.00            
ATOM     55  H22 BCD     1      24.240  20.030  19.520  1.00  0.00            
ATOM     56  H23 BCD     1      23.390  19.640  22.080  1.00  0.00            
ATOM     57  H24 BCD     1      24.880  21.930  21.840  1.00  0.00            
ATOM     58  H25 BCD     1      26.410  20.720  19.740  1.00  0.00            
ATOM     59  H26 BCD     1      25.000  22.190  18.870  1.00  0.00            
ATOM     60  H27 BCD     1      23.050  23.370  20.770  1.00  0.00            
ATOM     61  H28 BCD     1      22.040  24.330  18.600  1.00  0.00            
ATOM     62  H29 BCD     1      23.520  25.120  19.140  1.00  0.00            
ATOM     63  H30 BCD     1      24.490  24.360  17.570  1.00  0.00            
ATOM     64  C19 BCD     1      18.780  20.290  24.000  1.00  0.00            
ATOM     65  O16 BCD     1      19.210  21.300  24.930  1.00  0.00            
ATOM     66  C20 BCD     1      19.890  19.240  24.050  1.00  0.00            
ATOM     67  O17 BCD     1      19.970  18.770  25.380  1.00  0.00            
ATOM     68  C21 BCD     1      21.190  19.910  23.450  1.00  0.00            
ATOM     69  O18 BCD     1      22.240  18.920  23.470  1.00  0.00            
ATOM     70  C22 BCD     1      20.960  20.570  22.090  1.00  0.00            
ATOM     71  C23 BCD     1      19.810  21.560  22.170  1.00  0.00            
ATOM     72  O19 BCD     1      18.640  20.860  22.690  1.00  0.00            
ATOM     73  C24 BCD     1      19.350  21.910  20.710  1.00  0.00            
ATOM     74  O20 BCD     1      19.090  20.780  19.880  1.00  0.00            
ATOM     75  H31 BCD     1      17.780  19.880  24.190  1.00  0.00            
ATOM     76  H32 BCD     1      19.650  18.400  23.380  1.00  0.00            
ATOM     77  H33 BCD     1      19.420  17.980  25.410  1.00  0.00            
ATOM     78  H34 BCD     1      21.500  20.710  24.130  1.00  0.00            
ATOM     79  H35 BCD     1      22.260  18.600  24.380  1.00  0.00            
ATOM     80  H36 BCD     1      20.660  19.730  21.460  1.00  0.00            
ATOM     81  H37 BCD     1      20.100  22.380  22.830  1.00  0.00            
ATOM     82  H38 BCD     1      18.480  22.580  20.830  1.00  0.00            
ATOM     83  H39 BCD     1      20.190  22.480  20.280  1.00  0.00            
ATOM     84  H40 BCD     1      18.490  21.060  19.190  1.00  0.00            
ATOM     85  C25 BCD     1      17.810  24.510  27.140  1.00  0.00            
ATOM     86  O21 BCD     1      19.120  24.970  27.090  1.00  0.00            
ATOM     87  C26 BCD     1      17.860  23.140  27.820  1.00  0.00            
ATOM     88  O22 BCD     1      18.210  23.150  29.160  1.00  0.00            
ATOM     89  C27 BCD     1      18.670  22.060  27.040  1.00  0.00            
ATOM     90  O23 BCD     1      18.630  20.720  27.650  1.00  0.00            
ATOM     91  C28 BCD     1      18.180  21.980  25.570  1.00  0.00            
ATOM     92  C29 BCD     1      17.960  23.410  24.990  1.00  0.00            
ATOM     93  O24 BCD     1      17.220  24.250  25.870  1.00  0.00            
ATOM     94  C30 BCD     1      17.110  23.370  23.670  1.00  0.00            
ATOM     95  O25 BCD     1      15.890  22.680  23.850  1.00  0.00            
ATOM     96  H41 BCD     1      17.210  25.240  27.690  1.00  0.00            
ATOM     97  H42 BCD     1      16.830  22.760  27.730  1.00  0.00            
ATOM     98  H43 BCD     1      19.080  23.570  29.190  1.00  0.00            
ATOM     99  H44 BCD     1      19.700  22.430  26.980  1.00  0.00            
ATOM    100  H45 BCD     1      18.830  19.980  27.070  1.00  0.00            
ATOM    101  H46 BCD     1      17.280  21.350  25.620  1.00  0.00            
ATOM    102  H47 BCD     1      18.930  23.900  24.790  1.00  0.00            
ATOM    103  H48 BCD     1      16.910  24.430  23.470  1.00  0.00            
ATOM    104  H49 BCD     1      17.630  22.930  22.800  1.00  0.00            
ATOM    105  H50 BCD     1      15.400  23.010  23.090  1.00  0.00            
ATOM    106  C31 BCD     1      21.650  27.930  28.400  1.00  0.00            
ATOM    107  O26 BCD     1      22.400  27.940  27.220  1.00  0.00            
ATOM    108  C32 BCD     1      21.760  26.530  29.020  1.00  0.00            
ATOM    109  O27 BCD     1      23.100  26.070  29.320  1.00  0.00            
ATOM    110  C33 BCD     1      20.980  25.460  28.280  1.00  0.00            
ATOM    111  C34 BCD     1      19.570  25.890  28.000  1.00  0.00            
ATOM    112  C35 BCD     1      19.500  27.360  27.430  1.00  0.00            
ATOM    113  O28 BCD     1      20.240  28.240  28.290  1.00  0.00            
ATOM    114  C36 BCD     1      18.090  27.800  27.380  1.00  0.00            
ATOM    115  O29 BCD     1      17.700  27.980  28.720  1.00  0.00            
ATOM    116  O30 BCD     1      20.980  24.260  29.100  1.00  0.00            
ATOM    117  H51 BCD     1      22.100  28.590  29.160  1.00  0.00            
ATOM    118  H52 BCD     1      21.230  26.540  29.980  1.00  0.00            
ATOM    119  H53 BCD     1      23.640  26.460  28.640  1.00  0.00            
ATOM    120  H54 BCD     1      21.420  25.380  27.280  1.00  0.00            
ATOM    121  H55 BCD     1      21.840  24.210  29.520  1.00  0.00            
ATOM    122  H56 BCD     1      18.960  25.770  28.900  1.00  0.00            
ATOM    123  H57 BCD     1      19.970  27.420  26.440  1.00  0.00            
ATOM    124  H58 BCD     1      18.020  28.740  26.830  1.00  0.00            
ATOM    125  H59 BCD     1      17.400  27.190  26.780  1.00  0.00            
ATOM    126  H60 BCD     1      18.180  28.740  29.070  1.00  0.00            
ATOM    127  C37 BCD     1      25.520  30.380  25.700  1.00  0.00            
ATOM    128  O31 BCD     1      25.590  29.960  24.420  1.00  0.00            
ATOM    129  C38 BCD     1      25.790  29.300  26.730  1.00  0.00            
ATOM    130  O32 BCD     1      27.030  28.720  26.560  1.00  0.00            
ATOM    131  C39 BCD     1      24.700  28.220  26.840  1.00  0.00            
ATOM    132  O33 BCD     1      25.050  27.320  27.980  1.00  0.00            
ATOM    133  C40 BCD     1      23.370  28.930  27.120  1.00  0.00            
ATOM    134  C41 BCD     1      23.080  29.900  26.020  1.00  0.00            
ATOM    135  O34 BCD     1      24.150  30.840  25.910  1.00  0.00            
ATOM    136  C42 BCD     1      21.740  30.620  26.100  1.00  0.00            
ATOM    137  O35 BCD     1      21.620  31.480  27.230  1.00  0.00            
ATOM    138  H61 BCD     1      26.180  31.240  25.830  1.00  0.00            
ATOM    139  H62 BCD     1      25.790  29.830  27.690  1.00  0.00            
ATOM    140  H63 BCD     1      27.030  28.190  27.360  1.00  0.00            
ATOM    141  H64 BCD     1      24.630  27.600  25.940  1.00  0.00            
ATOM    142  H65 BCD     1      25.970  27.150  28.200  1.00  0.00            
ATOM    143  H66 BCD     1      23.360  29.490  28.060  1.00  0.00            
ATOM    144  H67 BCD     1      23.010  29.330  25.080  1.00  0.00            
ATOM    145  H68 BCD     1      21.750  31.120  25.120  1.00  0.00            
ATOM    146  H69 BCD     1      20.900  29.910  26.110  1.00  0.00            
ATOM    147  H70 BCD     1      20.730  31.850  27.210  1.00  0.00            
ATOM    148  C1  AL1     2      24.130  23.990  26.190  1.00  0.00            
ATOM    149  C2  AL1     2      24.480  23.610  24.720  1.00  0.00            
ATOM    150  C3  AL1     2      24.360  22.090  24.550  1.00  0.00            
ATOM    151  C4  AL1     2      25.390  21.300  24.200  1.00  0.00            
ATOM    152  C5  AL1     2      26.760  21.810  23.860  1.00  0.00            
ATOM    153  O1  AL1     2      27.710  21.120  23.470  1.00  0.00            
ATOM    154  C6  AL1     2      26.910  23.300  23.920  1.00  0.00            
ATOM    155  C7  AL1     2      25.930  24.050  24.380  1.00  0.00            
ATOM    156  C8  AL1     2      26.170  25.590  24.350  1.00  0.00            
ATOM    157  C9  AL1     2      25.190  26.260  23.400  1.00  0.00            
ATOM    158  C10 AL1     2      23.690  25.870  23.570  1.00  0.00            
ATOM    159  C11 AL1     2      23.530  24.300  23.730  1.00  0.00            
ATOM    160  C12 AL1     2      22.010  24.030  23.900  1.00  0.00            
ATOM    161  O2  AL1     2      21.510  23.450  24.830  1.00  0.00            
ATOM    162  C13 AL1     2      21.040  24.580  22.810  1.00  0.00            
ATOM    163  C14 AL1     2      21.300  26.100  22.640  1.00  0.00            
ATOM    164  C15 AL1     2      20.680  26.870  23.880  1.00  0.00            
ATOM    165  C16 AL1     2      22.850  26.360  22.400  1.00  0.00            
ATOM    166  C17 AL1     2      22.900  27.860  21.980  1.00  0.00            
ATOM    167  C18 AL1     2      21.610  28.060  21.170  1.00  0.00            
ATOM    168  C19 AL1     2      20.730  26.830  21.380  1.00  0.00            
ATOM    169  O3  AL1     2      20.770  25.920  20.230  1.00  0.00            
ATOM    170  C20 AL1     2      19.190  27.230  21.430  1.00  0.00            
ATOM    171  O4  AL1     2      18.820  28.360  21.810  1.00  0.00            
ATOM    172  C21 AL1     2      18.190  26.050  21.360  1.00  0.00            
ATOM    173  O5  AL1     2      16.830  26.540  21.530  1.00  0.00            
ATOM    174  H1  AL1     2      24.830  23.540  26.910  1.00  0.00            
ATOM    175  H2  AL1     2      24.150  25.090  26.260  1.00  0.00            
ATOM    176  H3  AL1     2      23.130  23.750  26.560  1.00  0.00            
ATOM    177  H4  AL1     2      23.390  21.660  24.800  1.00  0.00            
ATOM    178  H5  AL1     2      25.290  20.220  24.280  1.00  0.00            
ATOM    179  H6  AL1     2      27.870  23.720  23.620  1.00  0.00            
ATOM    180  H7  AL1     2      27.190  25.850  24.050  1.00  0.00            
ATOM    181  H8  AL1     2      25.900  26.030  25.320  1.00  0.00            
ATOM    182  H9  AL1     2      25.450  26.060  22.350  1.00  0.00            
ATOM    183  H10 AL1     2      25.330  27.340  23.530  1.00  0.00            
ATOM    184  H11 AL1     2      23.410  26.430  24.470  1.00  0.00            
ATOM    185  H12 AL1     2      23.820  23.920  22.740  1.00  0.00            
ATOM    186  H13 AL1     2      20.050  24.390  23.240  1.00  0.00            
ATOM    187  H14 AL1     2      21.220  24.050  21.870  1.00  0.00            
ATOM    188  H15 AL1     2      21.160  26.680  24.850  1.00  0.00            
ATOM    189  H16 AL1     2      20.560  27.950  23.770  1.00  0.00            
ATOM    190  H17 AL1     2      19.640  26.600  24.060  1.00  0.00            
ATOM    191  H18 AL1     2      23.150  25.780  21.510  1.00  0.00            
ATOM    192  H19 AL1     2      23.790  28.240  21.450  1.00  0.00            
ATOM    193  H20 AL1     2      22.840  28.470  22.890  1.00  0.00            
ATOM    194  H21 AL1     2      21.910  28.060  20.120  1.00  0.00            
ATOM    195  H22 AL1     2      21.080  28.970  21.470  1.00  0.00            
ATOM    196  H23 AL1     2      20.660  26.540  19.490  1.00  0.00            
ATOM    197  H24 AL1     2      18.580  25.370  22.130  1.00  0.00            
ATOM    198  H25 AL1     2      18.350  25.610  20.370  1.00  0.00            
ATOM    199  H26 AL1     2      16.680  27.190  20.820  1.00  0.00            
TER
ENDMDL
MODEL        1
ATOM      1  C1  BCD     1      26.090  25.580  17.150  1.00  0.00            
ATOM      2  O1  BCD     1      25.710  25.060  18.450  1.00  0.00            
ATOM      3  C2  BCD     1      27.550  25.900  17.010  1.00  0.00            
ATOM      4  O2  BCD     1      28.320  24.770  17.410  1.00  0.00            
ATOM      5  C3  BCD     1      27.830  27.210  17.800  1.00  0.00            
ATOM      6  O3  BCD     1      29.160  27.580  17.780  1.00  0.00            
ATOM      7  C4  BCD     1      26.820  28.390  17.500  1.00  0.00            
ATOM      8  C5  BCD     1      25.400  27.820  17.590  1.00  0.00            
ATOM      9  O4  BCD     1      25.360  26.690  16.750  1.00  0.00            
ATOM     10  C6  BCD     1      24.360  28.750  17.010  1.00  0.00            
ATOM     11  O5  BCD     1      24.610  29.060  15.640  1.00  0.00            
ATOM     12  H1  BCD     1      25.810  24.850  16.380  1.00  0.00            
ATOM     13  H2  BCD     1      27.830  26.100  15.970  1.00  0.00            
ATOM     14  H3  BCD     1      29.200  25.160  17.490  1.00  0.00            
ATOM     15  H4  BCD     1      27.670  26.850  18.830  1.00  0.00            
ATOM     16  H5  BCD     1      29.210  28.430  18.230  1.00  0.00            
ATOM     17  H6  BCD     1      26.890  28.730  16.460  1.00  0.00            
ATOM     18  H7  BCD     1      25.150  27.580  18.630  1.00  0.00            
ATOM     19  H8  BCD     1      23.360  28.350  17.240  1.00  0.00            
ATOM     20  H9  BCD     1      24.350  29.720  17.530  1.00  0.00            
ATOM     21  H10 BCD     1      23.820  29.510  15.320  1.00  0.00            
ATOM     22  C7  BCD     1      23.250  21.890  19.740  1.00  0.00            
ATOM     23  O6  BCD     1      23.350  22.440  21.070  1.00  0.00            
ATOM     24  C8  BCD     1      24.560  21.520  19.160  1.00  0.00            
ATOM     25  O7  BCD     1      25.140  20.270  19.660  1.00  0.00            
ATOM     26  C9  BCD     1      25.510  22.700  19.090  1.00  0.00            
ATOM     27  O8  BCD     1      26.870  22.480  18.520  1.00  0.00            
ATOM     28  C10 BCD     1      24.870  23.910  18.270  1.00  0.00            
ATOM     29  C11 BCD     1      23.400  24.200  18.770  1.00  0.00            
ATOM     30  O9  BCD     1      22.700  22.920  18.890  1.00  0.00            
ATOM     31  C12 BCD     1      22.610  24.960  17.780  1.00  0.00            
ATOM     32  O10 BCD     1      22.690  24.360  16.500  1.00  0.00            
ATOM     33  H11 BCD     1      22.530  21.070  19.660  1.00  0.00            
ATOM     34  H12 BCD     1      24.280  21.190  18.150  1.00  0.00            
ATOM     35  H13 BCD     1      25.180  20.360  20.620  1.00  0.00            
ATOM     36  H14 BCD     1      25.650  23.040  20.130  1.00  0.00            
ATOM     37  H15 BCD     1      27.270  23.360  18.550  1.00  0.00            
ATOM     38  H16 BCD     1      24.830  23.550  17.230  1.00  0.00            
ATOM     39  H17 BCD     1      23.480  24.710  19.750  1.00  0.00            
ATOM     40  H18 BCD     1      21.650  24.880  18.310  1.00  0.00            
ATOM     41  H19 BCD     1      22.900  26.020  17.700  1.00  0.00            
ATOM     42  H20 BCD     1      22.160  23.570  16.630  1.00  0.00            
ATOM     43  C13 BCD     1      22.600  21.310  24.910  1.00  0.00            
ATOM     44  O11 BCD     1      22.850  22.660  25.250  1.00  0.00            
ATOM     45  C14 BCD     1      23.810  20.630  24.320  1.00  0.00            
ATOM     46  O12 BCD     1      24.820  20.630  25.230  1.00  0.00            
ATOM     47  C15 BCD     1      24.210  21.370  23.050  1.00  0.00            
ATOM     48  O13 BCD     1      25.420  20.910  22.360  1.00  0.00            
ATOM     49  C16 BCD     1      23.070  21.490  22.080  1.00  0.00            
ATOM     50  C17 BCD     1      21.750  22.000  22.690  1.00  0.00            
ATOM     51  O14 BCD     1      21.520  21.300  23.920  1.00  0.00            
ATOM     52  C18 BCD     1      20.600  21.850  21.810  1.00  0.00            
ATOM     53  O15 BCD     1      20.320  20.550  21.400  1.00  0.00            
ATOM     54  H21 BCD     1      22.260  20.770  25.800  1.00  0.00            
ATOM     55  H22 BCD     1      23.510  19.630  23.960  1.00  0.00            
ATOM     56  H23 BCD     1      24.650  21.320  25.880  1.00  0.00            
ATOM     57  H24 BCD     1      24.400  22.380  23.440  1.00  0.00            
ATOM     58  H25 BCD     1      26.200  20.960  22.920  1.00  0.00            
ATOM     59  H26 BCD     1      22.920  20.460  21.740  1.00  0.00            
ATOM     60  H27 BCD     1      21.840  23.060  22.950  1.00  0.00            
ATOM     61  H28 BCD     1      19.770  22.260  22.400  1.00  0.00            
ATOM     62  H29 BCD     1      20.770  22.440  20.900  1.00  0.00            
ATOM     63  H30 BCD     1      19.530  20.620  20.860  1.00  0.00            
ATOM     64  C19 BCD     1      23.160  25.190  28.430  1.00  0.00            
ATOM     65  O16 BCD     1      23.780  26.040  27.470  1.00  0.00            
ATOM     66  C20 BCD     1      23.920  23.830  28.600  1.00  0.00            
ATOM     67  O17 BCD     1      25.100  24.150  29.380  1.00  0.00            
ATOM     68  C21 BCD     1      24.140  23.210  27.260  1.00  0.00            
ATOM     69  O18 BCD     1      24.910  22.000  27.380  1.00  0.00            
ATOM     70  C22 BCD     1      22.750  22.930  26.660  1.00  0.00            
ATOM     71  C23 BCD     1      21.830  24.180  26.670  1.00  0.00            
ATOM     72  O19 BCD     1      21.850  24.800  27.970  1.00  0.00            
ATOM     73  C24 BCD     1      20.420  23.710  26.330  1.00  0.00            
ATOM     74  O20 BCD     1      20.010  22.660  27.240  1.00  0.00            
ATOM     75  H31 BCD     1      22.920  25.620  29.410  1.00  0.00            
ATOM     76  H32 BCD     1      23.290  23.140  29.180  1.00  0.00            
ATOM     77  H33 BCD     1      25.660  24.650  28.780  1.00  0.00            
ATOM     78  H34 BCD     1      24.640  23.900  26.570  1.00  0.00            
ATOM     79  H35 BCD     1      25.780  22.180  27.730  1.00  0.00            
ATOM     80  H36 BCD     1      22.230  22.140  27.220  1.00  0.00            
ATOM     81  H37 BCD     1      22.110  24.980  25.980  1.00  0.00            
ATOM     82  H38 BCD     1      19.740  24.560  26.460  1.00  0.00            
ATOM     83  H39 BCD     1      20.380  23.370  25.290  1.00  0.00            
ATOM     84  H40 BCD     1      20.510  22.960  28.010  1.00  0.00            
ATOM     85  C25 BCD     1      25.920  29.630  27.450  1.00  0.00            
ATOM     86  O21 BCD     1      25.910  29.830  26.010  1.00  0.00            
ATOM     87  C26 BCD     1      26.690  28.410  27.860  1.00  0.00            
ATOM     88  O22 BCD     1      28.040  28.460  27.350  1.00  0.00            
ATOM     89  C27 BCD     1      25.970  27.160  27.350  1.00  0.00            
ATOM     90  O23 BCD     1      26.670  26.010  27.830  1.00  0.00            
ATOM     91  C28 BCD     1      24.510  27.180  27.900  1.00  0.00            
ATOM     92  C29 BCD     1      23.820  28.550  27.610  1.00  0.00            
ATOM     93  O24 BCD     1      24.650  29.640  27.980  1.00  0.00            
ATOM     94  C30 BCD     1      22.430  28.630  28.100  1.00  0.00            
ATOM     95  O25 BCD     1      22.410  28.500  29.530  1.00  0.00            
ATOM     96  H41 BCD     1      26.440  30.480  27.900  1.00  0.00            
ATOM     97  H42 BCD     1      26.670  28.380  28.960  1.00  0.00            
ATOM     98  H43 BCD     1      28.510  27.620  27.340  1.00  0.00            
ATOM     99  H44 BCD     1      25.940  27.170  26.250  1.00  0.00            
ATOM    100  H45 BCD     1      27.610  26.130  27.690  1.00  0.00            
ATOM    101  H46 BCD     1      24.630  27.130  28.990  1.00  0.00            
ATOM    102  H47 BCD     1      23.750  28.590  26.520  1.00  0.00            
ATOM    103  H48 BCD     1      21.970  29.530  27.670  1.00  0.00            
ATOM    104  H49 BCD     1      21.930  27.770  27.630  1.00  0.00            
ATOM    105  H50 BCD     1      21.530  28.200  29.780  1.00  0.00            
ATOM    106  C31 BCD     1      27.070  32.750  23.160  1.00  0.00            
ATOM    107  O26 BCD     1      27.160  31.710  22.200  1.00  0.00            
ATOM    108  C32 BCD     1      28.060  32.460  24.290  1.00  0.00            
ATOM    109  O27 BCD     1      29.410  32.390  23.680  1.00  0.00            
ATOM    110  C33 BCD     1      27.770  31.090  24.940  1.00  0.00            
ATOM    111  C34 BCD     1      26.300  31.150  25.470  1.00  0.00            
ATOM    112  C35 BCD     1      25.390  31.530  24.240  1.00  0.00            
ATOM    113  O28 BCD     1      25.820  32.790  23.750  1.00  0.00            
ATOM    114  C36 BCD     1      23.920  31.710  24.670  1.00  0.00            
ATOM    115  O29 BCD     1      23.710  32.910  25.300  1.00  0.00            
ATOM    116  O30 BCD     1      28.620  30.710  26.000  1.00  0.00            
ATOM    117  H51 BCD     1      27.270  33.740  22.720  1.00  0.00            
ATOM    118  H52 BCD     1      27.930  33.210  25.090  1.00  0.00            
ATOM    119  H53 BCD     1      29.970  33.090  24.020  1.00  0.00            
ATOM    120  H54 BCD     1      27.650  30.310  24.170  1.00  0.00            
ATOM    121  H55 BCD     1      28.340  29.850  26.310  1.00  0.00            
ATOM    122  H56 BCD     1      26.290  31.900  26.270  1.00  0.00            
ATOM    123  H57 BCD     1      25.470  30.690  23.540  1.00  0.00            
ATOM    124  H58 BCD     1      23.270  31.760  23.780  1.00  0.00            
ATOM    125  H59 BCD     1      23.590  30.830  25.240  1.00  0.00            
ATOM    126  H60 BCD     1      22.810  32.880  25.640  1.00  0.00            
ATOM    127  C37 BCD     1      27.290  30.720  18.190  1.00  0.00            
ATOM    128  O31 BCD     1      26.900  29.360  18.450  1.00  0.00            
ATOM    129  C38 BCD     1      28.640  31.110  18.860  1.00  0.00            
ATOM    130  O32 BCD     1      29.660  30.060  18.510  1.00  0.00            
ATOM    131  C39 BCD     1      28.480  31.150  20.360  1.00  0.00            
ATOM    132  O33 BCD     1      29.700  31.400  21.080  1.00  0.00            
ATOM    133  C40 BCD     1      27.370  32.040  20.820  1.00  0.00            
ATOM    134  C41 BCD     1      26.090  31.770  20.040  1.00  0.00            
ATOM    135  O34 BCD     1      26.290  31.700  18.640  1.00  0.00            
ATOM    136  C42 BCD     1      25.060  32.910  20.270  1.00  0.00            
ATOM    137  O35 BCD     1      25.390  34.140  19.700  1.00  0.00            
ATOM    138  H61 BCD     1      27.340  30.810  17.100  1.00  0.00            
ATOM    139  H62 BCD     1      28.950  32.120  18.580  1.00  0.00            
ATOM    140  H63 BCD     1      30.470  30.490  18.790  1.00  0.00            
ATOM    141  H64 BCD     1      28.150  30.140  20.620  1.00  0.00            
ATOM    142  H65 BCD     1      29.450  31.520  22.000  1.00  0.00            
ATOM    143  H66 BCD     1      27.600  33.110  20.700  1.00  0.00            
ATOM    144  H67 BCD     1      25.720  30.770  20.330  1.00  0.00            
ATOM    145  H68 BCD     1      24.150  32.550  19.770  1.00  0.00            
ATOM    146  H69 BCD     1      24.850  33.020  21.350  1.00  0.00            
ATOM    147  H70 BCD     1      25.520  34.680  20.490  1.00  0.00            
ATOM    148  C1  AL1     2      27.650  25.670  24.350  1.00  0.00            
ATOM    149  C2  AL1     2      27.320  25.280  22.850  1.00  0.00            
ATOM    150  C3  AL1     2      27.460  23.730  22.690  1.00  0.00            
ATOM    151  C4  AL1     2      28.220  23.130  21.750  1.00  0.00            
ATOM    152  C5  AL1     2      28.890  23.900  20.700  1.00  0.00            
ATOM    153  O1  AL1     2      29.450  23.390  19.690  1.00  0.00            
ATOM    154  C6  AL1     2      28.880  25.320  20.820  1.00  0.00            
ATOM    155  C7  AL1     2      28.190  25.970  21.810  1.00  0.00            
ATOM    156  C8  AL1     2      28.150  27.490  21.900  1.00  0.00            
ATOM    157  C9  AL1     2      26.680  27.940  21.440  1.00  0.00            
ATOM    158  C10 AL1     2      25.640  27.190  22.240  1.00  0.00            
ATOM    159  C11 AL1     2      25.800  25.650  22.480  1.00  0.00            
ATOM    160  C12 AL1     2      24.650  25.170  23.430  1.00  0.00            
ATOM    161  O2  AL1     2      24.810  24.560  24.440  1.00  0.00            
ATOM    162  C13 AL1     2      23.270  25.450  22.840  1.00  0.00            
ATOM    163  C14 AL1     2      23.040  26.970  22.570  1.00  0.00            
ATOM    164  C15 AL1     2      22.920  27.620  24.030  1.00  0.00            
ATOM    165  C16 AL1     2      24.200  27.470  21.660  1.00  0.00            
ATOM    166  C17 AL1     2      23.810  28.900  21.230  1.00  0.00            
ATOM    167  C18 AL1     2      22.250  28.740  21.090  1.00  0.00            
ATOM    168  C19 AL1     2      21.770  27.320  21.650  1.00  0.00            
ATOM    169  O3  AL1     2      21.590  26.370  20.600  1.00  0.00            
ATOM    170  C20 AL1     2      20.450  27.380  22.440  1.00  0.00            
ATOM    171  O4  AL1     2      20.060  28.430  22.890  1.00  0.00            
ATOM    172  C21 AL1     2      19.540  26.110  22.590  1.00  0.00            
ATOM    173  O5  AL1     2      19.190  25.790  23.910  1.00  0.00            
ATOM    174  H1  AL1     2      27.270  26.670  24.600  1.00  0.00            
ATOM    175  H2  AL1     2      27.090  24.930  24.920  1.00  0.00            
ATOM    176  H3  AL1     2      28.740  25.620  24.450  1.00  0.00            
ATOM    177  H4  AL1     2      26.860  23.220  23.450  1.00  0.00            
ATOM    178  H5  AL1     2      28.250  22.040  21.680  1.00  0.00            
ATOM    179  H6  AL1     2      29.410  25.850  20.030  1.00  0.00            
ATOM    180  H7  AL1     2      28.830  27.850  21.120  1.00  0.00            
ATOM    181  H8  AL1     2      28.480  27.920  22.860  1.00  0.00            
ATOM    182  H9  AL1     2      26.530  27.750  20.370  1.00  0.00            
ATOM    183  H10 AL1     2      26.650  29.000  21.700  1.00  0.00            
ATOM    184  H11 AL1     2      25.690  27.570  23.260  1.00  0.00            
ATOM    185  H12 AL1     2      25.620  25.200  21.500  1.00  0.00            
ATOM    186  H13 AL1     2      22.450  25.030  23.430  1.00  0.00            
ATOM    187  H14 AL1     2      23.290  24.880  21.900  1.00  0.00            
ATOM    188  H15 AL1     2      23.050  28.710  23.980  1.00  0.00            
ATOM    189  H16 AL1     2      21.930  27.460  24.460  1.00  0.00            
ATOM    190  H17 AL1     2      23.700  27.230  24.690  1.00  0.00            
ATOM    191  H18 AL1     2      24.170  26.900  20.730  1.00  0.00            
ATOM    192  H19 AL1     2      24.160  29.170  20.230  1.00  0.00            
ATOM    193  H20 AL1     2      24.010  29.750  21.910  1.00  0.00            
ATOM    194  H21 AL1     2      21.940  28.870  20.050  1.00  0.00            
ATOM    195  H22 AL1     2      21.760  29.580  21.600  1.00  0.00            
ATOM    196  H23 AL1     2      21.040  26.810  19.930  1.00  0.00            
ATOM    197  H24 AL1     2      20.130  25.260  22.220  1.00  0.00            
ATOM    198  H25 AL1     2      18.660  26.250  21.950  1.00  0.00            
ATOM    199  H26 AL1     2      18.860  26.640  24.260  1.00  0.00            
TER
ENDMDL
MODEL        1
ATOM      1  C1  BCD     1      29.740  22.450  25.260  1.00  0.00            
ATOM      2  O1  BCD     1      28.390  22.290  25.780  1.00  0.00            
ATOM      3  C2  BCD     1      30.740  22.140  26.280  1.00  0.00            
ATOM      4  O2  BCD     1      30.470  20.880  26.760  1.00  0.00            
ATOM      5  C3  BCD     1      30.940  23.190  27.390  1.00  0.00            
ATOM      6  O3  BCD     1      32.000  22.910  28.290  1.00  0.00            
ATOM      7  C4  BCD     1      30.940  24.630  26.920  1.00  0.00            
ATOM      8  C5  BCD     1      29.940  24.810  25.760  1.00  0.00            
ATOM      9  O4  BCD     1      30.010  23.740  24.760  1.00  0.00            
ATOM     10  C6  BCD     1      30.080  26.190  25.170  1.00  0.00            
ATOM     11  O5  BCD     1      31.280  26.380  24.500  1.00  0.00            
ATOM     12  H1  BCD     1      29.970  21.810  24.400  1.00  0.00            
ATOM     13  H2  BCD     1      31.720  22.110  25.770  1.00  0.00            
ATOM     14  H3  BCD     1      31.070  20.700  27.480  1.00  0.00            
ATOM     15  H4  BCD     1      29.980  23.060  27.920  1.00  0.00            
ATOM     16  H5  BCD     1      32.280  23.720  28.740  1.00  0.00            
ATOM     17  H6  BCD     1      31.950  24.920  26.600  1.00  0.00            
ATOM     18  H7  BCD     1      28.970  24.860  26.270  1.00  0.00            
ATOM     19  H8  BCD     1      29.150  26.250  24.590  1.00  0.00            
ATOM     20  H9  BCD     1      29.930  27.020  25.880  1.00  0.00            
ATOM     21  H10 BCD     1      31.160  26.030  23.610  1.00  0.00            
ATOM     22  C7  BCD     1      24.930  20.620  24.220  1.00  0.00            
ATOM     23  O6  BCD     1      24.160  20.810  25.490  1.00  0.00            
ATOM     24  C8  BCD     1      26.080  19.710  24.560  1.00  0.00            
ATOM     25  O7  BCD     1      25.590  18.540  25.120  1.00  0.00            
ATOM     26  C9  BCD     1      27.140  20.330  25.460  1.00  0.00            
ATOM     27  O8  BCD     1      28.370  19.590  25.640  1.00  0.00            
ATOM     28  C10 BCD     1      27.580  21.620  24.790  1.00  0.00            
ATOM     29  C11 BCD     1      26.380  22.530  24.570  1.00  0.00            
ATOM     30  O9  BCD     1      25.420  21.840  23.730  1.00  0.00            
ATOM     31  C12 BCD     1      26.720  23.840  23.870  1.00  0.00            
ATOM     32  O10 BCD     1      25.550  24.570  23.460  1.00  0.00            
ATOM     33  H11 BCD     1      24.290  20.190  23.440  1.00  0.00            
ATOM     34  H12 BCD     1      26.610  19.380  23.660  1.00  0.00            
ATOM     35  H13 BCD     1      25.040  18.900  25.830  1.00  0.00            
ATOM     36  H14 BCD     1      26.730  20.580  26.440  1.00  0.00            
ATOM     37  H15 BCD     1      28.810  20.050  26.360  1.00  0.00            
ATOM     38  H16 BCD     1      28.070  21.530  23.810  1.00  0.00            
ATOM     39  H17 BCD     1      25.960  22.840  25.540  1.00  0.00            
ATOM     40  H18 BCD     1      27.410  24.470  24.450  1.00  0.00            
ATOM     41  H19 BCD     1      27.300  23.530  22.990  1.00  0.00            
ATOM     42  H20 BCD     1      25.120  25.180  24.070  1.00  0.00            
ATOM     43  C13 BCD     1      20.460  20.660  26.980  1.00  0.00            
ATOM     44  O11 BCD     1      20.850  21.620  27.930  1.00  0.00            
ATOM     45  C14 BCD     1      21.270  19.330  27.130  1.00  0.00            
ATOM     46  O12 BCD     1      20.890  18.620  28.300  1.00  0.00            
ATOM     47  C15 BCD     1      22.710  19.650  26.960  1.00  0.00            
ATOM     48  O13 BCD     1      23.420  18.440  26.920  1.00  0.00            
ATOM     49  C16 BCD     1      22.820  20.320  25.580  1.00  0.00            
ATOM     50  C17 BCD     1      21.920  21.570  25.410  1.00  0.00            
ATOM     51  O14 BCD     1      20.560  21.160  25.680  1.00  0.00            
ATOM     52  C18 BCD     1      22.050  22.180  24.010  1.00  0.00            
ATOM     53  O15 BCD     1      21.530  21.310  23.000  1.00  0.00            
ATOM     54  H21 BCD     1      19.400  20.440  27.150  1.00  0.00            
ATOM     55  H22 BCD     1      21.030  18.600  26.350  1.00  0.00            
ATOM     56  H23 BCD     1      20.050  18.200  28.080  1.00  0.00            
ATOM     57  H24 BCD     1      23.140  20.290  27.740  1.00  0.00            
ATOM     58  H25 BCD     1      23.380  18.020  27.780  1.00  0.00            
ATOM     59  H26 BCD     1      22.660  19.560  24.810  1.00  0.00            
ATOM     60  H27 BCD     1      22.200  22.310  26.170  1.00  0.00            
ATOM     61  H28 BCD     1      21.390  23.060  23.960  1.00  0.00            
ATOM     62  H29 BCD     1      23.080  22.460  23.790  1.00  0.00            
ATOM     63  H30 BCD     1      20.660  21.020  23.270  1.00  0.00            
ATOM     64  C19 BCD     1      20.000  23.900  31.190  1.00  0.00            
ATOM     65  O16 BCD     1      21.380  24.160  31.460  1.00  0.00            
ATOM     66  C20 BCD     1      19.590  22.440  31.300  1.00  0.00            
ATOM     67  O17 BCD     1      19.770  21.840  32.600  1.00  0.00            
ATOM     68  C21 BCD     1      20.230  21.580  30.250  1.00  0.00            
ATOM     69  O18 BCD     1      19.700  20.220  30.260  1.00  0.00            
ATOM     70  C22 BCD     1      19.940  22.250  28.860  1.00  0.00            
ATOM     71  C23 BCD     1      20.210  23.720  28.830  1.00  0.00            
ATOM     72  O19 BCD     1      19.580  24.380  29.940  1.00  0.00            
ATOM     73  C24 BCD     1      19.670  24.350  27.580  1.00  0.00            
ATOM     74  O20 BCD     1      20.040  25.740  27.640  1.00  0.00            
ATOM     75  H31 BCD     1      19.390  24.500  31.860  1.00  0.00            
ATOM     76  H32 BCD     1      18.530  22.440  31.020  1.00  0.00            
ATOM     77  H33 BCD     1      20.670  22.030  32.890  1.00  0.00            
ATOM     78  H34 BCD     1      21.290  21.700  30.470  1.00  0.00            
ATOM     79  H35 BCD     1      20.250  19.580  29.790  1.00  0.00            
ATOM     80  H36 BCD     1      18.920  22.100  28.480  1.00  0.00            
ATOM     81  H37 BCD     1      21.310  23.770  28.870  1.00  0.00            
ATOM     82  H38 BCD     1      20.120  23.800  26.740  1.00  0.00            
ATOM     83  H39 BCD     1      18.600  24.170  27.450  1.00  0.00            
ATOM     84  H40 BCD     1      19.730  26.010  28.500  1.00  0.00            
ATOM     85  C25 BCD     1      23.780  26.530  34.120  1.00  0.00            
ATOM     86  O21 BCD     1      24.960  26.400  33.280  1.00  0.00            
ATOM     87  C26 BCD     1      23.250  25.160  34.630  1.00  0.00            
ATOM     88  O22 BCD     1      24.220  24.460  35.450  1.00  0.00            
ATOM     89  C27 BCD     1      22.790  24.260  33.490  1.00  0.00            
ATOM     90  O23 BCD     1      22.190  23.080  34.150  1.00  0.00            
ATOM     91  C28 BCD     1      21.700  24.950  32.640  1.00  0.00            
ATOM     92  C29 BCD     1      22.270  26.290  32.200  1.00  0.00            
ATOM     93  O24 BCD     1      22.720  27.050  33.330  1.00  0.00            
ATOM     94  C30 BCD     1      21.170  27.110  31.530  1.00  0.00            
ATOM     95  O25 BCD     1      19.870  27.100  32.210  1.00  0.00            
ATOM     96  H41 BCD     1      23.840  27.300  34.900  1.00  0.00            
ATOM     97  H42 BCD     1      22.330  25.250  35.230  1.00  0.00            
ATOM     98  H43 BCD     1      23.760  23.680  35.760  1.00  0.00            
ATOM     99  H44 BCD     1      23.690  24.050  32.890  1.00  0.00            
ATOM    100  H45 BCD     1      22.590  22.260  33.860  1.00  0.00            
ATOM    101  H46 BCD     1      20.810  25.080  33.270  1.00  0.00            
ATOM    102  H47 BCD     1      23.120  26.080  31.550  1.00  0.00            
ATOM    103  H48 BCD     1      21.530  28.130  31.330  1.00  0.00            
ATOM    104  H49 BCD     1      20.960  26.730  30.520  1.00  0.00            
ATOM    105  H50 BCD     1      19.260  27.440  31.550  1.00  0.00            
ATOM    106  C31 BCD     1      28.700  28.330  32.800  1.00  0.00            
ATOM    107  O26 BCD     1      28.880  27.610  31.520  1.00  0.00            
ATOM    108  C32 BCD     1      28.590  27.350  33.890  1.00  0.00            
ATOM    109  O27 BCD     1      29.780  26.500  34.040  1.00  0.00            
ATOM    110  C33 BCD     1      27.320  26.440  33.700  1.00  0.00            
ATOM    111  C34 BCD     1      26.010  27.280  33.730  1.00  0.00            
ATOM    112  C35 BCD     1      26.180  28.390  32.700  1.00  0.00            
ATOM    113  O28 BCD     1      27.450  29.110  32.810  1.00  0.00            
ATOM    114  C36 BCD     1      25.080  29.390  32.670  1.00  0.00            
ATOM    115  O29 BCD     1      24.800  29.750  33.990  1.00  0.00            
ATOM    116  O30 BCD     1      27.190  25.490  34.720  1.00  0.00            
ATOM    117  H51 BCD     1      29.550  29.000  32.980  1.00  0.00            
ATOM    118  H52 BCD     1      28.480  28.030  34.750  1.00  0.00            
ATOM    119  H53 BCD     1      29.670  26.100  34.910  1.00  0.00            
ATOM    120  H54 BCD     1      27.380  25.940  32.720  1.00  0.00            
ATOM    121  H55 BCD     1      26.390  24.960  34.640  1.00  0.00            
ATOM    122  H56 BCD     1      25.960  27.670  34.750  1.00  0.00            
ATOM    123  H57 BCD     1      26.180  27.980  31.680  1.00  0.00            
ATOM    124  H58 BCD     1      25.350  30.150  31.920  1.00  0.00            
ATOM    125  H59 BCD     1      24.330  28.770  32.160  1.00  0.00            
ATOM    126  H60 BCD     1      25.640  29.930  34.430  1.00  0.00            
ATOM    127  C37 BCD     1      31.240  26.500  28.360  1.00  0.00            
ATOM    128  O31 BCD     1      30.430  25.400  28.020  1.00  0.00            
ATOM    129  C38 BCD     1      31.920  26.360  29.710  1.00  0.00            
ATOM    130  O32 BCD     1      32.500  25.020  29.710  1.00  0.00            
ATOM    131  C39 BCD     1      30.890  26.530  30.830  1.00  0.00            
ATOM    132  O33 BCD     1      31.550  26.440  32.130  1.00  0.00            
ATOM    133  C40 BCD     1      30.040  27.830  30.730  1.00  0.00            
ATOM    134  C41 BCD     1      29.520  28.000  29.370  1.00  0.00            
ATOM    135  O34 BCD     1      30.510  27.790  28.360  1.00  0.00            
ATOM    136  C42 BCD     1      28.890  29.380  29.180  1.00  0.00            
ATOM    137  O35 BCD     1      29.980  30.300  29.170  1.00  0.00            
ATOM    138  H61 BCD     1      32.040  26.650  27.620  1.00  0.00            
ATOM    139  H62 BCD     1      32.610  27.200  29.860  1.00  0.00            
ATOM    140  H63 BCD     1      33.220  25.070  30.340  1.00  0.00            
ATOM    141  H64 BCD     1      30.200  25.700  30.630  1.00  0.00            
ATOM    142  H65 BCD     1      30.910  26.450  32.850  1.00  0.00            
ATOM    143  H66 BCD     1      30.630  28.690  31.070  1.00  0.00            
ATOM    144  H67 BCD     1      28.750  27.240  29.200  1.00  0.00            
ATOM    145  H68 BCD     1      28.250  29.400  28.290  1.00  0.00            
ATOM    146  H69 BCD     1      28.220  29.580  30.030  1.00  0.00            
ATOM    147  H70 BCD     1      29.730  31.160  29.530  1.00  0.00            
ATOM    148  C1  AL1     2      25.200  22.110  31.070  1.00  0.00            
ATOM    149  C2  AL1     2      26.130  21.980  29.750  1.00  0.00            
ATOM    150  C3  AL1     2      25.980  20.580  29.140  1.00  0.00            
ATOM    151  C4  AL1     2      26.990  19.630  28.900  1.00  0.00            
ATOM    152  C5  AL1     2      28.360  20.000  29.160  1.00  0.00            
ATOM    153  O1  AL1     2      29.270  19.240  28.890  1.00  0.00            
ATOM    154  C6  AL1     2      28.650  21.330  29.800  1.00  0.00            
ATOM    155  C7  AL1     2      27.660  22.220  30.050  1.00  0.00            
ATOM    156  C8  AL1     2      28.080  23.570  30.450  1.00  0.00            
ATOM    157  C9  AL1     2      27.650  24.700  29.510  1.00  0.00            
ATOM    158  C10 AL1     2      26.220  24.490  29.110  1.00  0.00            
ATOM    159  C11 AL1     2      25.780  23.040  28.690  1.00  0.00            
ATOM    160  C12 AL1     2      24.300  23.070  28.150  1.00  0.00            
ATOM    161  O2  AL1     2      23.440  22.420  28.630  1.00  0.00            
ATOM    162  C13 AL1     2      23.840  24.090  27.150  1.00  0.00            
ATOM    163  C14 AL1     2      24.260  25.520  27.710  1.00  0.00            
ATOM    164  C15 AL1     2      23.500  25.790  29.020  1.00  0.00            
ATOM    165  C16 AL1     2      25.800  25.450  27.960  1.00  0.00            
ATOM    166  C17 AL1     2      26.190  26.930  28.220  1.00  0.00            
ATOM    167  C18 AL1     2      25.150  27.720  27.330  1.00  0.00            
ATOM    168  C19 AL1     2      24.190  26.680  26.650  1.00  0.00            
ATOM    169  O3  AL1     2      24.760  26.260  25.350  1.00  0.00            
ATOM    170  C20 AL1     2      22.680  27.140  26.490  1.00  0.00            
ATOM    171  O4  AL1     2      22.180  27.990  27.240  1.00  0.00            
ATOM    172  C21 AL1     2      21.990  26.610  25.190  1.00  0.00            
ATOM    173  O5  AL1     2      20.550  26.790  25.220  1.00  0.00            
ATOM    174  H1  AL1     2      25.400  21.230  31.690  1.00  0.00            
ATOM    175  H2  AL1     2      25.440  23.010  31.650  1.00  0.00            
ATOM    176  H3  AL1     2      24.140  22.240  30.800  1.00  0.00            
ATOM    177  H4  AL1     2      24.920  20.360  28.980  1.00  0.00            
ATOM    178  H5  AL1     2      26.800  18.670  28.430  1.00  0.00            
ATOM    179  H6  AL1     2      29.690  21.430  30.080  1.00  0.00            
ATOM    180  H7  AL1     2      29.170  23.590  30.550  1.00  0.00            
ATOM    181  H8  AL1     2      27.720  23.760  31.470  1.00  0.00            
ATOM    182  H9  AL1     2      28.350  24.870  28.680  1.00  0.00            
ATOM    183  H10 AL1     2      27.690  25.650  30.050  1.00  0.00            
ATOM    184  H11 AL1     2      25.700  24.880  29.990  1.00  0.00            
ATOM    185  H12 AL1     2      26.420  22.720  27.850  1.00  0.00            
ATOM    186  H13 AL1     2      22.810  24.110  26.780  1.00  0.00            
ATOM    187  H14 AL1     2      24.360  23.890  26.200  1.00  0.00            
ATOM    188  H15 AL1     2      23.510  24.850  29.600  1.00  0.00            
ATOM    189  H16 AL1     2      24.020  26.580  29.570  1.00  0.00            
ATOM    190  H17 AL1     2      22.460  26.100  28.930  1.00  0.00            
ATOM    191  H18 AL1     2      26.300  25.200  27.010  1.00  0.00            
ATOM    192  H19 AL1     2      27.190  27.140  27.820  1.00  0.00            
ATOM    193  H20 AL1     2      26.080  27.190  29.290  1.00  0.00            
ATOM    194  H21 AL1     2      25.680  28.360  26.620  1.00  0.00            
ATOM    195  H22 AL1     2      24.600  28.270  28.100  1.00  0.00            
ATOM    196  H23 AL1     2      24.740  27.050  24.780  1.00  0.00            
ATOM    197  H24 AL1     2      22.180  25.530  25.190  1.00  0.00            
ATOM    198  H25 AL1     2      22.470  26.970  24.270  1.00  0.00            
ATOM    199  H26 AL1     2      20.250  26.410  26.060  1.00  0.00            
TER
ENDMDL
MODEL        1
ATOM      1  C1  BCD     1      28.250  25.160  21.520  1.00  0.00            
ATOM      2  O1  BCD     1      27.360  24.060  21.800  1.00  0.00            
ATOM      3  C2  BCD     1      29.650  24.720  21.750  1.00  0.00            
ATOM      4  O2  BCD     1      30.050  23.570  20.940  1.00  0.00            
ATOM      5  C3  BCD     1      29.870  24.350  23.240  1.00  0.00            
ATOM      6  O3  BCD     1      31.200  23.970  23.510  1.00  0.00            
ATOM      7  C4  BCD     1      29.470  25.520  24.070  1.00  0.00            
ATOM      8  C5  BCD     1      28.160  26.190  23.630  1.00  0.00            
ATOM      9  O4  BCD     1      28.050  26.360  22.240  1.00  0.00            
ATOM     10  C6  BCD     1      27.900  27.540  24.430  1.00  0.00            
ATOM     11  O5  BCD     1      28.860  28.530  24.110  1.00  0.00            
ATOM     12  H1  BCD     1      28.110  25.400  20.460  1.00  0.00            
ATOM     13  H2  BCD     1      30.350  25.560  21.600  1.00  0.00            
ATOM     14  H3  BCD     1      29.330  22.930  20.910  1.00  0.00            
ATOM     15  H4  BCD     1      29.200  23.550  23.570  1.00  0.00            
ATOM     16  H5  BCD     1      31.330  23.130  23.050  1.00  0.00            
ATOM     17  H6  BCD     1      30.240  26.310  23.990  1.00  0.00            
ATOM     18  H7  BCD     1      27.330  25.570  23.990  1.00  0.00            
ATOM     19  H8  BCD     1      26.900  27.900  24.160  1.00  0.00            
ATOM     20  H9  BCD     1      27.960  27.230  25.480  1.00  0.00            
ATOM     21  H10 BCD     1      28.820  28.670  23.160  1.00  0.00            
ATOM     22  C7  BCD     1      24.420  21.720  20.000  1.00  0.00            
ATOM     23  O6  BCD     1      24.060  20.820  21.000  1.00  0.00            
ATOM     24  C8  BCD     1      25.860  21.500  19.600  1.00  0.00            
ATOM     25  O7  BCD     1      26.160  20.190  19.090  1.00  0.00            
ATOM     26  C9  BCD     1      26.870  22.090  20.530  1.00  0.00            
ATOM     27  O8  BCD     1      28.210  21.870  20.050  1.00  0.00            
ATOM     28  C10 BCD     1      26.480  23.580  20.740  1.00  0.00            
ATOM     29  C11 BCD     1      25.000  23.750  21.140  1.00  0.00            
ATOM     30  O9  BCD     1      24.150  23.070  20.240  1.00  0.00            
ATOM     31  C12 BCD     1      24.680  25.270  21.220  1.00  0.00            
ATOM     32  O10 BCD     1      25.000  25.870  20.010  1.00  0.00            
ATOM     33  H11 BCD     1      23.850  21.520  19.080  1.00  0.00            
ATOM     34  H12 BCD     1      26.080  22.050  18.670  1.00  0.00            
ATOM     35  H13 BCD     1      26.940  20.330  18.540  1.00  0.00            
ATOM     36  H14 BCD     1      26.760  21.590  21.500  1.00  0.00            
ATOM     37  H15 BCD     1      28.380  20.920  20.100  1.00  0.00            
ATOM     38  H16 BCD     1      26.740  24.060  19.780  1.00  0.00            
ATOM     39  H17 BCD     1      24.890  23.320  22.150  1.00  0.00            
ATOM     40  H18 BCD     1      23.620  25.410  21.450  1.00  0.00            
ATOM     41  H19 BCD     1      25.240  25.710  22.060  1.00  0.00            
ATOM     42  H20 BCD     1      25.130  26.800  20.230  1.00  0.00            
ATOM     43  C13 BCD     1      21.240  17.970  22.000  1.00  0.00            
ATOM     44  O11 BCD     1      21.960  17.820  23.200  1.00  0.00            
ATOM     45  C14 BCD     1      22.210  17.490  20.870  1.00  0.00            
ATOM     46  O12 BCD     1      22.810  16.280  21.150  1.00  0.00            
ATOM     47  C15 BCD     1      23.310  18.560  20.700  1.00  0.00            
ATOM     48  O13 BCD     1      24.110  18.310  19.510  1.00  0.00            
ATOM     49  C16 BCD     1      22.860  20.020  20.620  1.00  0.00            
ATOM     50  C17 BCD     1      21.790  20.280  21.740  1.00  0.00            
ATOM     51  O14 BCD     1      20.780  19.270  21.770  1.00  0.00            
ATOM     52  C18 BCD     1      21.110  21.580  21.550  1.00  0.00            
ATOM     53  O15 BCD     1      20.310  21.650  20.360  1.00  0.00            
ATOM     54  H21 BCD     1      20.330  17.360  21.940  1.00  0.00            
ATOM     55  H22 BCD     1      21.530  17.350  20.020  1.00  0.00            
ATOM     56  H23 BCD     1      22.790  15.660  20.420  1.00  0.00            
ATOM     57  H24 BCD     1      24.000  18.390  21.530  1.00  0.00            
ATOM     58  H25 BCD     1      24.790  18.980  19.410  1.00  0.00            
ATOM     59  H26 BCD     1      22.490  20.240  19.610  1.00  0.00            
ATOM     60  H27 BCD     1      22.230  20.380  22.740  1.00  0.00            
ATOM     61  H28 BCD     1      20.440  21.790  22.400  1.00  0.00            
ATOM     62  H29 BCD     1      21.850  22.390  21.510  1.00  0.00            
ATOM     63  H30 BCD     1      19.710  20.920  20.150  1.00  0.00            
ATOM     64  C19 BCD     1      21.740  16.370  26.920  1.00  0.00            
ATOM     65  O16 BCD     1      22.620  17.390  27.300  1.00  0.00            
ATOM     66  C20 BCD     1      22.400  15.440  25.900  1.00  0.00            
ATOM     67  O17 BCD     1      23.640  14.930  26.510  1.00  0.00            
ATOM     68  C21 BCD     1      22.720  16.200  24.650  1.00  0.00            
ATOM     69  O18 BCD     1      23.290  15.360  23.730  1.00  0.00            
ATOM     70  C22 BCD     1      21.430  16.810  24.130  1.00  0.00            
ATOM     71  C23 BCD     1      20.630  17.670  25.180  1.00  0.00            
ATOM     72  O19 BCD     1      20.560  16.920  26.420  1.00  0.00            
ATOM     73  C24 BCD     1      19.180  18.110  24.810  1.00  0.00            
ATOM     74  O20 BCD     1      18.120  17.140  24.660  1.00  0.00            
ATOM     75  H31 BCD     1      21.590  15.700  27.770  1.00  0.00            
ATOM     76  H32 BCD     1      21.620  14.750  25.550  1.00  0.00            
ATOM     77  H33 BCD     1      24.070  14.550  25.740  1.00  0.00            
ATOM     78  H34 BCD     1      23.410  17.010  24.900  1.00  0.00            
ATOM     79  H35 BCD     1      23.250  15.780  22.870  1.00  0.00            
ATOM     80  H36 BCD     1      20.720  16.170  23.590  1.00  0.00            
ATOM     81  H37 BCD     1      21.090  18.640  25.400  1.00  0.00            
ATOM     82  H38 BCD     1      18.850  18.780  25.620  1.00  0.00            
ATOM     83  H39 BCD     1      19.140  18.700  23.880  1.00  0.00            
ATOM     84  H40 BCD     1      17.310  17.600  24.460  1.00  0.00            
ATOM     85  C25 BCD     1      24.020  19.500  30.600  1.00  0.00            
ATOM     86  O21 BCD     1      24.900  20.260  29.760  1.00  0.00            
ATOM     87  C26 BCD     1      24.400  18.080  30.580  1.00  0.00            
ATOM     88  O22 BCD     1      25.720  17.870  31.190  1.00  0.00            
ATOM     89  C27 BCD     1      24.190  17.510  29.120  1.00  0.00            
ATOM     90  O23 BCD     1      24.390  16.090  28.990  1.00  0.00            
ATOM     91  C28 BCD     1      22.720  17.720  28.670  1.00  0.00            
ATOM     92  C29 BCD     1      22.370  19.270  28.820  1.00  0.00            
ATOM     93  O24 BCD     1      22.670  19.680  30.110  1.00  0.00            
ATOM     94  C30 BCD     1      20.890  19.580  28.590  1.00  0.00            
ATOM     95  O25 BCD     1      20.020  18.660  29.220  1.00  0.00            
ATOM     96  H41 BCD     1      23.950  19.890  31.620  1.00  0.00            
ATOM     97  H42 BCD     1      23.710  17.500  31.200  1.00  0.00            
ATOM     98  H43 BCD     1      25.480  17.890  32.120  1.00  0.00            
ATOM     99  H44 BCD     1      24.910  17.980  28.440  1.00  0.00            
ATOM    100  H45 BCD     1      24.080  15.700  28.170  1.00  0.00            
ATOM    101  H46 BCD     1      22.120  17.080  29.330  1.00  0.00            
ATOM    102  H47 BCD     1      22.970  19.870  28.130  1.00  0.00            
ATOM    103  H48 BCD     1      20.730  20.620  28.910  1.00  0.00            
ATOM    104  H49 BCD     1      20.800  19.440  27.500  1.00  0.00            
ATOM    105  H50 BCD     1      19.130  18.810  28.910  1.00  0.00            
ATOM    106  C31 BCD     1      28.210  22.690  30.220  1.00  0.00            
ATOM    107  O26 BCD     1      28.380  23.120  28.870  1.00  0.00            
ATOM    108  C32 BCD     1      28.360  21.150  30.350  1.00  0.00            
ATOM    109  O27 BCD     1      29.580  20.700  29.860  1.00  0.00            
ATOM    110  C33 BCD     1      27.220  20.540  29.610  1.00  0.00            
ATOM    111  C34 BCD     1      25.980  20.960  30.330  1.00  0.00            
ATOM    112  C35 BCD     1      25.860  22.490  30.250  1.00  0.00            
ATOM    113  O28 BCD     1      26.960  23.120  30.740  1.00  0.00            
ATOM    114  C36 BCD     1      24.610  22.960  30.920  1.00  0.00            
ATOM    115  O29 BCD     1      24.750  22.860  32.340  1.00  0.00            
ATOM    116  O30 BCD     1      27.380  19.170  29.550  1.00  0.00            
ATOM    117  H51 BCD     1      29.050  23.150  30.760  1.00  0.00            
ATOM    118  H52 BCD     1      28.410  20.820  31.400  1.00  0.00            
ATOM    119  H53 BCD     1      29.390  19.840  29.460  1.00  0.00            
ATOM    120  H54 BCD     1      27.090  20.890  28.570  1.00  0.00            
ATOM    121  H55 BCD     1      26.720  18.780  30.130  1.00  0.00            
ATOM    122  H56 BCD     1      26.080  20.530  31.330  1.00  0.00            
ATOM    123  H57 BCD     1      25.620  22.790  29.220  1.00  0.00            
ATOM    124  H58 BCD     1      24.390  23.990  30.630  1.00  0.00            
ATOM    125  H59 BCD     1      23.710  22.390  30.660  1.00  0.00            
ATOM    126  H60 BCD     1      25.660  23.180  32.450  1.00  0.00            
ATOM    127  C37 BCD     1      30.170  25.780  26.390  1.00  0.00            
ATOM    128  O31 BCD     1      29.360  25.050  25.380  1.00  0.00            
ATOM    129  C38 BCD     1      31.130  24.770  27.000  1.00  0.00            
ATOM    130  O32 BCD     1      32.120  24.410  25.990  1.00  0.00            
ATOM    131  C39 BCD     1      30.320  23.700  27.770  1.00  0.00            
ATOM    132  O33 BCD     1      31.090  22.580  28.370  1.00  0.00            
ATOM    133  C40 BCD     1      29.230  24.230  28.710  1.00  0.00            
ATOM    134  C41 BCD     1      28.490  25.390  28.080  1.00  0.00            
ATOM    135  O34 BCD     1      29.350  26.320  27.380  1.00  0.00            
ATOM    136  C42 BCD     1      27.660  26.130  29.020  1.00  0.00            
ATOM    137  O35 BCD     1      28.410  26.550  30.080  1.00  0.00            
ATOM    138  H61 BCD     1      30.690  26.640  25.970  1.00  0.00            
ATOM    139  H62 BCD     1      31.580  25.300  27.850  1.00  0.00            
ATOM    140  H63 BCD     1      31.630  24.140  25.200  1.00  0.00            
ATOM    141  H64 BCD     1      29.900  23.140  26.920  1.00  0.00            
ATOM    142  H65 BCD     1      30.380  22.110  28.810  1.00  0.00            
ATOM    143  H66 BCD     1      29.680  24.610  29.640  1.00  0.00            
ATOM    144  H67 BCD     1      27.810  24.950  27.330  1.00  0.00            
ATOM    145  H68 BCD     1      27.090  26.940  28.540  1.00  0.00            
ATOM    146  H69 BCD     1      26.870  25.480  29.400  1.00  0.00            
ATOM    147  H70 BCD     1      27.790  26.930  30.710  1.00  0.00            
ATOM    148  C1  AL1     2      26.640  18.990  26.040  1.00  0.00            
ATOM    149  C2  AL1     2      26.430  19.730  24.700  1.00  0.00            
ATOM    150  C3  AL1     2      26.040  18.720  23.620  1.00  0.00            
ATOM    151  C4  AL1     2      26.640  18.610  22.400  1.00  0.00            
ATOM    152  C5  AL1     2      27.890  19.250  22.050  1.00  0.00            
ATOM    153  O1  AL1     2      28.450  19.080  20.930  1.00  0.00            
ATOM    154  C6  AL1     2      28.410  20.100  23.090  1.00  0.00            
ATOM    155  C7  AL1     2      27.790  20.300  24.280  1.00  0.00            
ATOM    156  C8  AL1     2      28.350  21.370  25.200  1.00  0.00            
ATOM    157  C9  AL1     2      27.360  22.590  25.330  1.00  0.00            
ATOM    158  C10 AL1     2      25.990  22.170  25.730  1.00  0.00            
ATOM    159  C11 AL1     2      25.450  21.000  24.820  1.00  0.00            
ATOM    160  C12 AL1     2      24.000  20.710  25.110  1.00  0.00            
ATOM    161  O2  AL1     2      23.550  19.590  25.380  1.00  0.00            
ATOM    162  C13 AL1     2      23.070  21.850  24.930  1.00  0.00            
ATOM    163  C14 AL1     2      23.480  22.980  25.900  1.00  0.00            
ATOM    164  C15 AL1     2      23.220  22.440  27.420  1.00  0.00            
ATOM    165  C16 AL1     2      24.950  23.360  25.650  1.00  0.00            
ATOM    166  C17 AL1     2      25.110  24.610  26.490  1.00  0.00            
ATOM    167  C18 AL1     2      23.720  25.310  26.420  1.00  0.00            
ATOM    168  C19 AL1     2      22.800  24.380  25.600  1.00  0.00            
ATOM    169  O3  AL1     2      22.950  24.850  24.200  1.00  0.00            
ATOM    170  C20 AL1     2      21.330  24.430  26.120  1.00  0.00            
ATOM    171  O4  AL1     2      20.930  24.630  27.270  1.00  0.00            
ATOM    172  C21 AL1     2      20.320  24.000  25.030  1.00  0.00            
ATOM    173  O5  AL1     2      19.350  23.030  25.390  1.00  0.00            
ATOM    174  H1  AL1     2      27.020  19.590  26.870  1.00  0.00            
ATOM    175  H2  AL1     2      25.650  18.650  26.370  1.00  0.00            
ATOM    176  H3  AL1     2      27.270  18.090  26.010  1.00  0.00            
ATOM    177  H4  AL1     2      25.130  18.180  23.880  1.00  0.00            
ATOM    178  H5  AL1     2      26.160  18.090  21.570  1.00  0.00            
ATOM    179  H6  AL1     2      29.420  20.440  22.890  1.00  0.00            
ATOM    180  H7  AL1     2      29.330  21.750  24.900  1.00  0.00            
ATOM    181  H8  AL1     2      28.590  20.980  26.190  1.00  0.00            
ATOM    182  H9  AL1     2      27.310  23.130  24.370  1.00  0.00            
ATOM    183  H10 AL1     2      27.710  23.280  26.110  1.00  0.00            
ATOM    184  H11 AL1     2      26.100  21.850  26.770  1.00  0.00            
ATOM    185  H12 AL1     2      25.330  21.400  23.810  1.00  0.00            
ATOM    186  H13 AL1     2      22.020  21.580  25.110  1.00  0.00            
ATOM    187  H14 AL1     2      23.180  22.250  23.920  1.00  0.00            
ATOM    188  H15 AL1     2      23.070  23.210  28.180  1.00  0.00            
ATOM    189  H16 AL1     2      22.250  21.940  27.480  1.00  0.00            
ATOM    190  H17 AL1     2      23.960  21.730  27.800  1.00  0.00            
ATOM    191  H18 AL1     2      25.090  23.690  24.620  1.00  0.00            
ATOM    192  H19 AL1     2      25.910  25.240  26.090  1.00  0.00            
ATOM    193  H20 AL1     2      25.300  24.370  27.540  1.00  0.00            
ATOM    194  H21 AL1     2      23.870  26.270  25.910  1.00  0.00            
ATOM    195  H22 AL1     2      23.310  25.510  27.420  1.00  0.00            
ATOM    196  H23 AL1     2      22.550  25.730  24.140  1.00  0.00            
ATOM    197  H24 AL1     2      20.870  23.660  24.150  1.00  0.00            
ATOM    198  H25 AL1     2      19.860  24.960  24.760  1.00  0.00            
ATOM    199  H26 AL1     2      18.950  23.130  26.270  1.00  0.00            
TER
ENDMDL
MODEL        1
ATOM      1  C1  BCD     1      24.110  28.190  14.650  1.00  0.00            
ATOM      2  O1  BCD     1      23.260  27.320  15.400  1.00  0.00            
ATOM      3  C2  BCD     1      25.590  27.780  14.800  1.00  0.00            
ATOM      4  O2  BCD     1      25.750  26.530  14.190  1.00  0.00            
ATOM      5  C3  BCD     1      26.140  28.060  16.180  1.00  0.00            
ATOM      6  O3  BCD     1      27.500  27.920  16.320  1.00  0.00            
ATOM      7  C4  BCD     1      25.780  29.470  16.700  1.00  0.00            
ATOM      8  C5  BCD     1      24.300  29.780  16.430  1.00  0.00            
ATOM      9  O4  BCD     1      23.970  29.540  15.010  1.00  0.00            
ATOM     10  C6  BCD     1      23.840  31.180  16.730  1.00  0.00            
ATOM     11  O5  BCD     1      24.600  32.130  16.040  1.00  0.00            
ATOM     12  H1  BCD     1      23.740  28.220  13.610  1.00  0.00            
ATOM     13  H2  BCD     1      26.140  28.510  14.190  1.00  0.00            
ATOM     14  H3  BCD     1      25.100  25.920  14.560  1.00  0.00            
ATOM     15  H4  BCD     1      25.650  27.360  16.870  1.00  0.00            
ATOM     16  H5  BCD     1      27.830  27.030  16.120  1.00  0.00            
ATOM     17  H6  BCD     1      26.360  30.270  16.230  1.00  0.00            
ATOM     18  H7  BCD     1      23.680  29.160  17.090  1.00  0.00            
ATOM     19  H8  BCD     1      22.800  31.340  16.420  1.00  0.00            
ATOM     20  H9  BCD     1      23.970  31.460  17.790  1.00  0.00            
ATOM     21  H10 BCD     1      24.550  32.930  16.570  1.00  0.00            
ATOM     22  C7  BCD     1      20.020  24.710  14.640  1.00  0.00            
ATOM     23  O6  BCD     1      19.610  24.690  16.020  1.00  0.00            
ATOM     24  C8  BCD     1      21.400  24.130  14.520  1.00  0.00            
ATOM     25  O7  BCD     1      21.540  22.800  15.050  1.00  0.00            
ATOM     26  C9  BCD     1      22.510  25.060  15.090  1.00  0.00            
ATOM     27  O8  BCD     1      23.810  24.500  14.650  1.00  0.00            
ATOM     28  C10 BCD     1      22.290  26.560  14.640  1.00  0.00            
ATOM     29  C11 BCD     1      20.870  26.930  15.010  1.00  0.00            
ATOM     30  O9  BCD     1      19.960  26.090  14.320  1.00  0.00            
ATOM     31  C12 BCD     1      20.520  28.400  14.690  1.00  0.00            
ATOM     32  O10 BCD     1      20.800  28.710  13.320  1.00  0.00            
ATOM     33  H11 BCD     1      19.370  24.090  14.010  1.00  0.00            
ATOM     34  H12 BCD     1      21.660  24.060  13.460  1.00  0.00            
ATOM     35  H13 BCD     1      22.490  22.700  15.060  1.00  0.00            
ATOM     36  H14 BCD     1      22.570  25.030  16.190  1.00  0.00            
ATOM     37  H15 BCD     1      23.830  24.460  13.690  1.00  0.00            
ATOM     38  H16 BCD     1      22.520  26.670  13.570  1.00  0.00            
ATOM     39  H17 BCD     1      20.670  26.830  16.090  1.00  0.00            
ATOM     40  H18 BCD     1      19.440  28.460  14.870  1.00  0.00            
ATOM     41  H19 BCD     1      20.970  29.150  15.340  1.00  0.00            
ATOM     42  H20 BCD     1      20.020  28.570  12.790  1.00  0.00            
ATOM     43  C13 BCD     1      16.440  23.230  18.370  1.00  0.00            
ATOM     44  O11 BCD     1      17.020  23.950  19.480  1.00  0.00            
ATOM     45  C14 BCD     1      17.380  22.170  17.780  1.00  0.00            
ATOM     46  O12 BCD     1      17.850  21.110  18.680  1.00  0.00            
ATOM     47  C15 BCD     1      18.660  22.840  17.270  1.00  0.00            
ATOM     48  O13 BCD     1      19.520  21.880  16.680  1.00  0.00            
ATOM     49  C16 BCD     1      18.380  23.940  16.270  1.00  0.00            
ATOM     50  C17 BCD     1      17.290  24.910  16.790  1.00  0.00            
ATOM     51  O14 BCD     1      16.130  24.180  17.290  1.00  0.00            
ATOM     52  C18 BCD     1      16.890  25.950  15.790  1.00  0.00            
ATOM     53  O15 BCD     1      16.300  25.480  14.650  1.00  0.00            
ATOM     54  H21 BCD     1      15.530  22.750  18.740  1.00  0.00            
ATOM     55  H22 BCD     1      16.880  21.700  16.930  1.00  0.00            
ATOM     56  H23 BCD     1      18.550  20.670  18.190  1.00  0.00            
ATOM     57  H24 BCD     1      19.120  23.260  18.170  1.00  0.00            
ATOM     58  H25 BCD     1      20.010  22.450  16.070  1.00  0.00            
ATOM     59  H26 BCD     1      18.010  23.560  15.310  1.00  0.00            
ATOM     60  H27 BCD     1      17.600  25.420  17.710  1.00  0.00            
ATOM     61  H28 BCD     1      16.110  26.440  16.390  1.00  0.00            
ATOM     62  H29 BCD     1      17.740  26.610  15.590  1.00  0.00            
ATOM     63  H30 BCD     1      15.770  24.730  14.910  1.00  0.00            
ATOM     64  C19 BCD     1      16.880  24.630  23.680  1.00  0.00            
ATOM     65  O16 BCD     1      18.160  25.200  23.520  1.00  0.00            
ATOM     66  C20 BCD     1      16.740  23.200  23.210  1.00  0.00            
ATOM     67  O17 BCD     1      17.520  22.340  24.120  1.00  0.00            
ATOM     68  C21 BCD     1      17.140  22.880  21.760  1.00  0.00            
ATOM     69  O18 BCD     1      16.880  21.530  21.390  1.00  0.00            
ATOM     70  C22 BCD     1      16.360  23.870  20.760  1.00  0.00            
ATOM     71  C23 BCD     1      16.380  25.270  21.380  1.00  0.00            
ATOM     72  O19 BCD     1      15.990  25.290  22.760  1.00  0.00            
ATOM     73  C24 BCD     1      15.450  26.170  20.600  1.00  0.00            
ATOM     74  O20 BCD     1      14.100  25.740  20.630  1.00  0.00            
ATOM     75  H31 BCD     1      16.380  24.740  24.650  1.00  0.00            
ATOM     76  H32 BCD     1      15.670  23.020  23.340  1.00  0.00            
ATOM     77  H33 BCD     1      18.450  22.590  24.090  1.00  0.00            
ATOM     78  H34 BCD     1      18.220  23.040  21.790  1.00  0.00            
ATOM     79  H35 BCD     1      17.290  21.450  20.520  1.00  0.00            
ATOM     80  H36 BCD     1      15.300  23.570  20.730  1.00  0.00            
ATOM     81  H37 BCD     1      17.380  25.690  21.260  1.00  0.00            
ATOM     82  H38 BCD     1      15.560  27.230  20.870  1.00  0.00            
ATOM     83  H39 BCD     1      15.820  26.140  19.570  1.00  0.00            
ATOM     84  H40 BCD     1      14.050  25.310  21.490  1.00  0.00            
ATOM     85  C25 BCD     1      21.590  26.330  25.420  1.00  0.00            
ATOM     86  O21 BCD     1      22.140  27.090  24.330  1.00  0.00            
ATOM     87  C26 BCD     1      21.460  24.860  25.100  1.00  0.00            
ATOM     88  O22 BCD     1      22.690  24.380  24.530  1.00  0.00            
ATOM     89  C27 BCD     1      20.310  24.510  24.250  1.00  0.00            
ATOM     90  O23 BCD     1      20.050  23.030  24.160  1.00  0.00            
ATOM     91  C28 BCD     1      18.980  25.230  24.650  1.00  0.00            
ATOM     92  C29 BCD     1      19.180  26.720  24.990  1.00  0.00            
ATOM     93  O24 BCD     1      20.360  26.810  25.860  1.00  0.00            
ATOM     94  C30 BCD     1      17.960  27.370  25.660  1.00  0.00            
ATOM     95  O25 BCD     1      17.360  26.690  26.740  1.00  0.00            
ATOM     96  H41 BCD     1      22.230  26.560  26.290  1.00  0.00            
ATOM     97  H42 BCD     1      21.320  24.380  26.080  1.00  0.00            
ATOM     98  H43 BCD     1      23.460  24.860  24.840  1.00  0.00            
ATOM     99  H44 BCD     1      20.570  24.780  23.210  1.00  0.00            
ATOM    100  H45 BCD     1      20.870  22.550  23.990  1.00  0.00            
ATOM    101  H46 BCD     1      18.540  24.620  25.450  1.00  0.00            
ATOM    102  H47 BCD     1      19.330  27.320  24.080  1.00  0.00            
ATOM    103  H48 BCD     1      18.180  28.430  25.850  1.00  0.00            
ATOM    104  H49 BCD     1      17.130  27.390  24.940  1.00  0.00            
ATOM    105  H50 BCD     1      18.050  26.180  27.180  1.00  0.00            
ATOM    106  C31 BCD     1      25.430  29.410  23.730  1.00  0.00            
ATOM    107  O26 BCD     1      25.450  29.250  22.300  1.00  0.00            
ATOM    108  C32 BCD     1      25.600  28.140  24.460  1.00  0.00            
ATOM    109  O27 BCD     1      26.920  27.510  24.140  1.00  0.00            
ATOM    110  C33 BCD     1      24.440  27.140  24.400  1.00  0.00            
ATOM    111  C34 BCD     1      23.180  27.930  24.730  1.00  0.00            
ATOM    112  C35 BCD     1      22.990  29.160  23.870  1.00  0.00            
ATOM    113  O28 BCD     1      24.190  29.960  24.080  1.00  0.00            
ATOM    114  C36 BCD     1      21.640  29.920  24.100  1.00  0.00            
ATOM    115  O29 BCD     1      21.680  30.360  25.480  1.00  0.00            
ATOM    116  O30 BCD     1      24.680  26.060  25.330  1.00  0.00            
ATOM    117  H51 BCD     1      26.150  30.190  24.000  1.00  0.00            
ATOM    118  H52 BCD     1      25.690  28.370  25.530  1.00  0.00            
ATOM    119  H53 BCD     1      27.440  27.490  24.940  1.00  0.00            
ATOM    120  H54 BCD     1      24.380  26.750  23.380  1.00  0.00            
ATOM    121  H55 BCD     1      24.770  26.380  26.230  1.00  0.00            
ATOM    122  H56 BCD     1      23.100  28.190  25.790  1.00  0.00            
ATOM    123  H57 BCD     1      23.050  28.780  22.840  1.00  0.00            
ATOM    124  H58 BCD     1      21.660  30.800  23.450  1.00  0.00            
ATOM    125  H59 BCD     1      20.700  29.390  23.920  1.00  0.00            
ATOM    126  H60 BCD     1      21.370  31.270  25.470  1.00  0.00            
ATOM    127  C37 BCD     1      26.710  30.690  18.720  1.00  0.00            
ATOM    128  O31 BCD     1      25.980  29.560  18.100  1.00  0.00            
ATOM    129  C38 BCD     1      27.790  30.140  19.700  1.00  0.00            
ATOM    130  O32 BCD     1      28.720  29.370  18.910  1.00  0.00            
ATOM    131  C39 BCD     1      27.220  29.250  20.790  1.00  0.00            
ATOM    132  O33 BCD     1      28.180  28.650  21.710  1.00  0.00            
ATOM    133  C40 BCD     1      26.230  30.100  21.540  1.00  0.00            
ATOM    134  C41 BCD     1      25.260  30.870  20.630  1.00  0.00            
ATOM    135  O34 BCD     1      25.940  31.550  19.490  1.00  0.00            
ATOM    136  C42 BCD     1      24.390  31.860  21.380  1.00  0.00            
ATOM    137  O35 BCD     1      25.140  32.880  22.040  1.00  0.00            
ATOM    138  H61 BCD     1      27.140  31.250  17.880  1.00  0.00            
ATOM    139  H62 BCD     1      28.320  31.000  20.120  1.00  0.00            
ATOM    140  H63 BCD     1      28.180  28.710  18.470  1.00  0.00            
ATOM    141  H64 BCD     1      26.650  28.400  20.390  1.00  0.00            
ATOM    142  H65 BCD     1      27.660  28.220  22.390  1.00  0.00            
ATOM    143  H66 BCD     1      26.820  30.870  22.060  1.00  0.00            
ATOM    144  H67 BCD     1      24.640  30.060  20.240  1.00  0.00            
ATOM    145  H68 BCD     1      23.710  32.310  20.630  1.00  0.00            
ATOM    146  H69 BCD     1      23.780  31.230  22.040  1.00  0.00            
ATOM    147  H70 BCD     1      24.530  33.440  22.520  1.00  0.00            
ATOM    148  C1  AL1     2      23.130  23.890  21.110  1.00  0.00            
ATOM    149  C2  AL1     2      22.870  24.200  19.680  1.00  0.00            
ATOM    150  C3  AL1     2      22.290  22.960  19.000  1.00  0.00            
ATOM    151  C4  AL1     2      22.910  22.270  17.950  1.00  0.00            
ATOM    152  C5  AL1     2      24.250  22.530  17.480  1.00  0.00            
ATOM    153  O1  AL1     2      24.790  21.930  16.600  1.00  0.00            
ATOM    154  C6  AL1     2      24.900  23.700  18.140  1.00  0.00            
ATOM    155  C7  AL1     2      24.320  24.460  19.070  1.00  0.00            
ATOM    156  C8  AL1     2      25.020  25.700  19.550  1.00  0.00            
ATOM    157  C9  AL1     2      24.130  26.960  19.410  1.00  0.00            
ATOM    158  C10 AL1     2      22.670  26.840  19.950  1.00  0.00            
ATOM    159  C11 AL1     2      22.050  25.520  19.410  1.00  0.00            
ATOM    160  C12 AL1     2      20.560  25.330  19.750  1.00  0.00            
ATOM    161  O2  AL1     2      20.070  24.430  20.390  1.00  0.00            
ATOM    162  C13 AL1     2      19.630  26.520  19.290  1.00  0.00            
ATOM    163  C14 AL1     2      20.200  27.850  19.790  1.00  0.00            
ATOM    164  C15 AL1     2      19.950  27.720  21.340  1.00  0.00            
ATOM    165  C16 AL1     2      21.690  27.990  19.450  1.00  0.00            
ATOM    166  C17 AL1     2      22.090  29.480  19.830  1.00  0.00            
ATOM    167  C18 AL1     2      20.720  30.230  19.520  1.00  0.00            
ATOM    168  C19 AL1     2      19.620  29.150  19.140  1.00  0.00            
ATOM    169  O3  AL1     2      19.670  29.020  17.720  1.00  0.00            
ATOM    170  C20 AL1     2      18.230  29.630  19.680  1.00  0.00            
ATOM    171  O4  AL1     2      18.000  30.110  20.800  1.00  0.00            
ATOM    172  C21 AL1     2      17.050  29.320  18.750  1.00  0.00            
ATOM    173  O5  AL1     2      15.760  29.540  19.320  1.00  0.00            
ATOM    174  H1  AL1     2      23.400  24.770  21.700  1.00  0.00            
ATOM    175  H2  AL1     2      22.260  23.580  21.710  1.00  0.00            
ATOM    176  H3  AL1     2      23.920  23.140  21.210  1.00  0.00            
ATOM    177  H4  AL1     2      21.250  22.760  19.230  1.00  0.00            
ATOM    178  H5  AL1     2      22.410  21.460  17.410  1.00  0.00            
ATOM    179  H6  AL1     2      25.900  23.920  17.780  1.00  0.00            
ATOM    180  H7  AL1     2      25.920  25.890  18.950  1.00  0.00            
ATOM    181  H8  AL1     2      25.370  25.620  20.580  1.00  0.00            
ATOM    182  H9  AL1     2      24.130  27.330  18.370  1.00  0.00            
ATOM    183  H10 AL1     2      24.570  27.750  20.030  1.00  0.00            
ATOM    184  H11 AL1     2      22.710  26.780  21.040  1.00  0.00            
ATOM    185  H12 AL1     2      22.000  25.650  18.330  1.00  0.00            
ATOM    186  H13 AL1     2      18.630  26.310  19.680  1.00  0.00            
ATOM    187  H14 AL1     2      19.690  26.390  18.210  1.00  0.00            
ATOM    188  H15 AL1     2      20.330  28.640  21.790  1.00  0.00            
ATOM    189  H16 AL1     2      18.940  27.650  21.740  1.00  0.00            
ATOM    190  H17 AL1     2      20.490  26.880  21.810  1.00  0.00            
ATOM    191  H18 AL1     2      21.760  28.040  18.350  1.00  0.00            
ATOM    192  H19 AL1     2      22.850  29.850  19.130  1.00  0.00            
ATOM    193  H20 AL1     2      22.390  29.530  20.880  1.00  0.00            
ATOM    194  H21 AL1     2      20.790  31.030  18.780  1.00  0.00            
ATOM    195  H22 AL1     2      20.390  30.680  20.470  1.00  0.00            
ATOM    196  H23 AL1     2      19.450  29.890  17.330  1.00  0.00            
ATOM    197  H24 AL1     2      17.150  28.260  18.490  1.00  0.00            
ATOM    198  H25 AL1     2      17.290  29.820  17.800  1.00  0.00            
ATOM    199  H26 AL1     2      15.780  29.830  20.250  1.00  0.00            
TER
ENDMDL
MODEL        1
ATOM      1  C1  BCD     1      16.920  21.870  14.780  1.00  0.00            
ATOM      2  O1  BCD     1      17.170  20.420  14.520  1.00  0.00            
ATOM      3  C2  BCD     1      18.150  22.720  14.570  1.00  0.00            
ATOM      4  O2  BCD     1      18.750  22.540  13.310  1.00  0.00            
ATOM      5  C3  BCD     1      19.200  22.380  15.640  1.00  0.00            
ATOM      6  O3  BCD     1      20.430  23.060  15.480  1.00  0.00            
ATOM      7  C4  BCD     1      18.630  22.400  17.090  1.00  0.00            
ATOM      8  C5  BCD     1      17.330  21.670  17.180  1.00  0.00            
ATOM      9  O4  BCD     1      16.410  22.020  16.080  1.00  0.00            
ATOM     10  C6  BCD     1      16.550  21.940  18.400  1.00  0.00            
ATOM     11  O5  BCD     1      16.150  23.230  18.670  1.00  0.00            
ATOM     12  H1  BCD     1      16.220  22.290  14.050  1.00  0.00            
ATOM     13  H2  BCD     1      17.880  23.760  14.800  1.00  0.00            
ATOM     14  H3  BCD     1      19.390  23.250  13.210  1.00  0.00            
ATOM     15  H4  BCD     1      19.550  21.370  15.390  1.00  0.00            
ATOM     16  H5  BCD     1      20.930  22.950  16.290  1.00  0.00            
ATOM     17  H6  BCD     1      18.460  23.440  17.420  1.00  0.00            
ATOM     18  H7  BCD     1      17.560  20.600  17.070  1.00  0.00            
ATOM     19  H8  BCD     1      15.680  21.260  18.400  1.00  0.00            
ATOM     20  H9  BCD     1      17.130  21.670  19.290  1.00  0.00            
ATOM     21  H10 BCD     1      16.100  23.420  19.610  1.00  0.00            
ATOM     22  C7  BCD     1      15.190  17.640  12.010  1.00  0.00            
ATOM     23  O6  BCD     1      16.200  16.570  12.090  1.00  0.00            
ATOM     24  C8  BCD     1      15.840  18.840  11.320  1.00  0.00            
ATOM     25  O7  BCD     1      16.520  18.520  10.110  1.00  0.00            
ATOM     26  C9  BCD     1      16.830  19.560  12.280  1.00  0.00            
ATOM     27  O8  BCD     1      17.280  20.780  11.680  1.00  0.00            
ATOM     28  C10 BCD     1      16.210  19.870  13.660  1.00  0.00            
ATOM     29  C11 BCD     1      15.660  18.570  14.230  1.00  0.00            
ATOM     30  O9  BCD     1      14.760  17.980  13.260  1.00  0.00            
ATOM     31  C12 BCD     1      14.830  18.770  15.470  1.00  0.00            
ATOM     32  O10 BCD     1      13.760  19.680  15.330  1.00  0.00            
ATOM     33  H11 BCD     1      14.350  17.180  11.490  1.00  0.00            
ATOM     34  H12 BCD     1      15.000  19.490  11.040  1.00  0.00            
ATOM     35  H13 BCD     1      16.820  19.290   9.620  1.00  0.00            
ATOM     36  H14 BCD     1      17.730  18.930  12.380  1.00  0.00            
ATOM     37  H15 BCD     1      17.970  21.160  12.240  1.00  0.00            
ATOM     38  H16 BCD     1      15.350  20.520  13.430  1.00  0.00            
ATOM     39  H17 BCD     1      16.500  17.910  14.490  1.00  0.00            
ATOM     40  H18 BCD     1      14.450  17.940  16.080  1.00  0.00            
ATOM     41  H19 BCD     1      15.520  19.310  16.130  1.00  0.00            
ATOM     42  H20 BCD     1      13.420  19.960  16.180  1.00  0.00            
ATOM     43  C13 BCD     1      16.600  12.570  11.460  1.00  0.00            
ATOM     44  O11 BCD     1      17.550  12.510  12.530  1.00  0.00            
ATOM     45  C14 BCD     1      17.220  13.550  10.410  1.00  0.00            
ATOM     46  O12 BCD     1      18.420  13.000   9.900  1.00  0.00            
ATOM     47  C15 BCD     1      17.320  14.950  10.840  1.00  0.00            
ATOM     48  O13 BCD     1      17.750  15.870   9.890  1.00  0.00            
ATOM     49  C16 BCD     1      15.920  15.390  11.370  1.00  0.00            
ATOM     50  C17 BCD     1      15.370  14.400  12.430  1.00  0.00            
ATOM     51  O14 BCD     1      15.350  13.070  11.890  1.00  0.00            
ATOM     52  C18 BCD     1      14.010  14.720  13.200  1.00  0.00            
ATOM     53  O15 BCD     1      12.900  14.590  12.300  1.00  0.00            
ATOM     54  H21 BCD     1      16.410  11.560  11.100  1.00  0.00            
ATOM     55  H22 BCD     1      16.610  13.630   9.500  1.00  0.00            
ATOM     56  H23 BCD     1      19.060  12.820  10.590  1.00  0.00            
ATOM     57  H24 BCD     1      18.000  14.990  11.690  1.00  0.00            
ATOM     58  H25 BCD     1      17.300  16.680  10.150  1.00  0.00            
ATOM     59  H26 BCD     1      15.270  15.660  10.540  1.00  0.00            
ATOM     60  H27 BCD     1      16.080  14.340  13.260  1.00  0.00            
ATOM     61  H28 BCD     1      14.040  14.000  14.030  1.00  0.00            
ATOM     62  H29 BCD     1      14.060  15.720  13.650  1.00  0.00            
ATOM     63  H30 BCD     1      12.030  14.640  12.700  1.00  0.00            
ATOM     64  C19 BCD     1      20.140  10.090  14.840  1.00  0.00            
ATOM     65  O16 BCD     1      20.520  11.320  15.410  1.00  0.00            
ATOM     66  C20 BCD     1      20.330  10.010  13.340  1.00  0.00            
ATOM     67  O17 BCD     1      21.710   9.970  13.070  1.00  0.00            
ATOM     68  C21 BCD     1      19.660  11.210  12.680  1.00  0.00            
ATOM     69  O18 BCD     1      19.950  11.330  11.250  1.00  0.00            
ATOM     70  C22 BCD     1      18.130  11.300  12.920  1.00  0.00            
ATOM     71  C23 BCD     1      17.890  11.090  14.430  1.00  0.00            
ATOM     72  O19 BCD     1      18.670   9.910  14.830  1.00  0.00            
ATOM     73  C24 BCD     1      16.350  10.820  14.650  1.00  0.00            
ATOM     74  O20 BCD     1      15.880   9.790  13.850  1.00  0.00            
ATOM     75  H31 BCD     1      20.660   9.300  15.400  1.00  0.00            
ATOM     76  H32 BCD     1      19.870   9.130  12.860  1.00  0.00            
ATOM     77  H33 BCD     1      22.170  10.780  13.300  1.00  0.00            
ATOM     78  H34 BCD     1      20.060  12.080  13.220  1.00  0.00            
ATOM     79  H35 BCD     1      20.010  10.450  10.860  1.00  0.00            
ATOM     80  H36 BCD     1      17.570  10.520  12.390  1.00  0.00            
ATOM     81  H37 BCD     1      18.240  11.970  14.990  1.00  0.00            
ATOM     82  H38 BCD     1      16.100  10.520  15.670  1.00  0.00            
ATOM     83  H39 BCD     1      15.890  11.770  14.360  1.00  0.00            
ATOM     84  H40 BCD     1      15.040   9.450  14.180  1.00  0.00            
ATOM     85  C25 BCD     1      23.310  13.080  17.780  1.00  0.00            
ATOM     86  O21 BCD     1      22.630  14.310  17.850  1.00  0.00            
ATOM     87  C26 BCD     1      23.760  12.740  16.450  1.00  0.00            
ATOM     88  O22 BCD     1      24.670  13.730  16.070  1.00  0.00            
ATOM     89  C27 BCD     1      22.570  12.530  15.480  1.00  0.00            
ATOM     90  O23 BCD     1      23.000  12.110  14.190  1.00  0.00            
ATOM     91  C28 BCD     1      21.770  11.400  16.080  1.00  0.00            
ATOM     92  C29 BCD     1      21.420  11.730  17.540  1.00  0.00            
ATOM     93  O24 BCD     1      22.540  12.040  18.350  1.00  0.00            
ATOM     94  C30 BCD     1      20.590  10.640  18.300  1.00  0.00            
ATOM     95  O25 BCD     1      19.790  11.290  19.330  1.00  0.00            
ATOM     96  H41 BCD     1      24.200  13.150  18.410  1.00  0.00            
ATOM     97  H42 BCD     1      24.270  11.770  16.540  1.00  0.00            
ATOM     98  H43 BCD     1      24.460  14.500  16.600  1.00  0.00            
ATOM     99  H44 BCD     1      22.090  13.520  15.420  1.00  0.00            
ATOM    100  H45 BCD     1      23.530  12.790  13.760  1.00  0.00            
ATOM    101  H46 BCD     1      22.300  10.450  16.160  1.00  0.00            
ATOM    102  H47 BCD     1      20.840  12.660  17.510  1.00  0.00            
ATOM    103  H48 BCD     1      19.830  10.080  17.730  1.00  0.00            
ATOM    104  H49 BCD     1      21.310   9.880  18.630  1.00  0.00            
ATOM    105  H50 BCD     1      18.880  11.130  19.100  1.00  0.00            
ATOM    106  C31 BCD     1      22.870  17.870  20.110  1.00  0.00            
ATOM    107  O26 BCD     1      22.020  18.750  19.340  1.00  0.00            
ATOM    108  C32 BCD     1      23.980  17.410  19.260  1.00  0.00            
ATOM    109  O27 BCD     1      24.650  18.560  18.780  1.00  0.00            
ATOM    110  C33 BCD     1      23.590  16.510  18.110  1.00  0.00            
ATOM    111  C34 BCD     1      23.020  15.270  18.780  1.00  0.00            
ATOM    112  C35 BCD     1      21.810  15.610  19.640  1.00  0.00            
ATOM    113  O28 BCD     1      22.160  16.690  20.550  1.00  0.00            
ATOM    114  C36 BCD     1      21.150  14.440  20.340  1.00  0.00            
ATOM    115  O29 BCD     1      22.030  13.840  21.280  1.00  0.00            
ATOM    116  O30 BCD     1      24.720  16.220  17.210  1.00  0.00            
ATOM    117  H51 BCD     1      23.310  18.260  21.030  1.00  0.00            
ATOM    118  H52 BCD     1      24.600  16.890  20.010  1.00  0.00            
ATOM    119  H53 BCD     1      25.330  18.350  18.130  1.00  0.00            
ATOM    120  H54 BCD     1      22.830  17.080  17.560  1.00  0.00            
ATOM    121  H55 BCD     1      24.840  16.970  16.620  1.00  0.00            
ATOM    122  H56 BCD     1      23.760  14.820  19.450  1.00  0.00            
ATOM    123  H57 BCD     1      21.030  16.030  18.990  1.00  0.00            
ATOM    124  H58 BCD     1      20.220  14.780  20.810  1.00  0.00            
ATOM    125  H59 BCD     1      20.850  13.750  19.550  1.00  0.00            
ATOM    126  H60 BCD     1      22.330  12.990  20.950  1.00  0.00            
ATOM    127  C37 BCD     1      20.140  22.250  19.070  1.00  0.00            
ATOM    128  O31 BCD     1      19.490  21.630  17.960  1.00  0.00            
ATOM    129  C38 BCD     1      21.630  22.350  18.960  1.00  0.00            
ATOM    130  O32 BCD     1      21.980  23.170  17.820  1.00  0.00            
ATOM    131  C39 BCD     1      22.210  20.960  18.810  1.00  0.00            
ATOM    132  O33 BCD     1      23.620  21.020  18.610  1.00  0.00            
ATOM    133  C40 BCD     1      21.770  20.030  19.940  1.00  0.00            
ATOM    134  C41 BCD     1      20.310  20.170  20.320  1.00  0.00            
ATOM    135  O34 BCD     1      19.820  21.490  20.250  1.00  0.00            
ATOM    136  C42 BCD     1      20.020  19.680  21.700  1.00  0.00            
ATOM    137  O35 BCD     1      20.810  20.310  22.710  1.00  0.00            
ATOM    138  H61 BCD     1      19.730  23.260  19.100  1.00  0.00            
ATOM    139  H62 BCD     1      22.040  22.660  19.930  1.00  0.00            
ATOM    140  H63 BCD     1      22.920  23.360  17.880  1.00  0.00            
ATOM    141  H64 BCD     1      21.750  20.490  17.930  1.00  0.00            
ATOM    142  H65 BCD     1      23.970  20.130  18.670  1.00  0.00            
ATOM    143  H66 BCD     1      22.500  20.100  20.770  1.00  0.00            
ATOM    144  H67 BCD     1      19.690  19.560  19.640  1.00  0.00            
ATOM    145  H68 BCD     1      18.940  19.680  21.910  1.00  0.00            
ATOM    146  H69 BCD     1      20.220  18.610  21.590  1.00  0.00            
ATOM    147  H70 BCD     1      21.000  19.650  23.380  1.00  0.00            
ATOM    148  C1  AL1     2      22.060  16.510  13.970  1.00  0.00            
ATOM    149  C2  AL1     2      20.740  17.250  13.670  1.00  0.00            
ATOM    150  C3  AL1     2      20.530  16.980  12.180  1.00  0.00            
ATOM    151  C4  AL1     2      20.760  17.910  11.200  1.00  0.00            
ATOM    152  C5  AL1     2      21.210  19.250  11.420  1.00  0.00            
ATOM    153  O1  AL1     2      21.620  20.000  10.520  1.00  0.00            
ATOM    154  C6  AL1     2      21.300  19.630  12.890  1.00  0.00            
ATOM    155  C7  AL1     2      21.100  18.750  13.890  1.00  0.00            
ATOM    156  C8  AL1     2      21.300  19.140  15.340  1.00  0.00            
ATOM    157  C9  AL1     2      20.020  18.770  16.210  1.00  0.00            
ATOM    158  C10 AL1     2      19.730  17.260  16.110  1.00  0.00            
ATOM    159  C11 AL1     2      19.500  16.880  14.610  1.00  0.00            
ATOM    160  C12 AL1     2      18.880  15.520  14.520  1.00  0.00            
ATOM    161  O2  AL1     2      19.350  14.720  13.730  1.00  0.00            
ATOM    162  C13 AL1     2      17.610  15.160  15.300  1.00  0.00            
ATOM    163  C14 AL1     2      17.920  15.480  16.820  1.00  0.00            
ATOM    164  C15 AL1     2      19.020  14.480  17.340  1.00  0.00            
ATOM    165  C16 AL1     2      18.470  16.970  16.940  1.00  0.00            
ATOM    166  C17 AL1     2      18.420  17.320  18.450  1.00  0.00            
ATOM    167  C18 AL1     2      17.200  16.510  19.020  1.00  0.00            
ATOM    168  C19 AL1     2      16.760  15.460  17.870  1.00  0.00            
ATOM    169  O3  AL1     2      15.620  16.150  17.300  1.00  0.00            
ATOM    170  C20 AL1     2      16.290  14.050  18.350  1.00  0.00            
ATOM    171  O4  AL1     2      16.520  13.710  19.500  1.00  0.00            
ATOM    172  C21 AL1     2      15.500  13.250  17.290  1.00  0.00            
ATOM    173  O5  AL1     2      14.750  12.180  17.970  1.00  0.00            
ATOM    174  H1  AL1     2      21.990  15.430  13.810  1.00  0.00            
ATOM    175  H2  AL1     2      22.850  16.790  13.250  1.00  0.00            
ATOM    176  H3  AL1     2      22.450  16.660  14.980  1.00  0.00            
ATOM    177  H4  AL1     2      20.170  16.000  11.870  1.00  0.00            
ATOM    178  H5  AL1     2      20.530  17.620  10.170  1.00  0.00            
ATOM    179  H6  AL1     2      21.550  20.670  13.130  1.00  0.00            
ATOM    180  H7  AL1     2      21.470  20.230  15.390  1.00  0.00            
ATOM    181  H8  AL1     2      22.210  18.710  15.790  1.00  0.00            
ATOM    182  H9  AL1     2      19.160  19.250  15.720  1.00  0.00            
ATOM    183  H10 AL1     2      20.090  19.200  17.210  1.00  0.00            
ATOM    184  H11 AL1     2      20.570  16.670  16.510  1.00  0.00            
ATOM    185  H12 AL1     2      18.710  17.530  14.220  1.00  0.00            
ATOM    186  H13 AL1     2      17.420  14.080  15.230  1.00  0.00            
ATOM    187  H14 AL1     2      16.730  15.660  14.890  1.00  0.00            
ATOM    188  H15 AL1     2      19.310  14.800  18.340  1.00  0.00            
ATOM    189  H16 AL1     2      18.650  13.450  17.250  1.00  0.00            
ATOM    190  H17 AL1     2      19.930  14.600  16.740  1.00  0.00            
ATOM    191  H18 AL1     2      17.690  17.580  16.450  1.00  0.00            
ATOM    192  H19 AL1     2      18.290  18.400  18.610  1.00  0.00            
ATOM    193  H20 AL1     2      19.320  17.060  19.030  1.00  0.00            
ATOM    194  H21 AL1     2      16.430  17.230  19.330  1.00  0.00            
ATOM    195  H22 AL1     2      17.600  16.010  19.910  1.00  0.00            
ATOM    196  H23 AL1     2      14.770  15.950  17.720  1.00  0.00            
ATOM    197  H24 AL1     2      16.180  12.780  16.570  1.00  0.00            
ATOM    198  H25 AL1     2      14.810  13.930  16.790  1.00  0.00            
ATOM    199  H26 AL1     2      14.200  11.640  17.380  1.00  0.00            
TER
ENDMDL
MODEL        1
ATOM      1  C1  BCD     1      22.260  28.220  25.190  1.00  0.00            
ATOM      2  O1  BCD     1      22.640  26.890  25.450  1.00  0.00            
ATOM      3  C2  BCD     1      22.980  28.710  23.930  1.00  0.00            
ATOM      4  O2  BCD     1      22.420  27.990  22.840  1.00  0.00            
ATOM      5  C3  BCD     1      24.540  28.620  24.040  1.00  0.00            
ATOM      6  O3  BCD     1      25.220  29.090  22.830  1.00  0.00            
ATOM      7  C4  BCD     1      24.880  29.370  25.330  1.00  0.00            
ATOM      8  C5  BCD     1      24.010  29.100  26.600  1.00  0.00            
ATOM      9  O4  BCD     1      22.640  29.090  26.200  1.00  0.00            
ATOM     10  C6  BCD     1      24.280  30.050  27.690  1.00  0.00            
ATOM     11  O5  BCD     1      23.930  31.370  27.380  1.00  0.00            
ATOM     12  H1  BCD     1      21.180  28.260  25.040  1.00  0.00            
ATOM     13  H2  BCD     1      22.710  29.760  23.800  1.00  0.00            
ATOM     14  H3  BCD     1      23.100  27.990  22.160  1.00  0.00            
ATOM     15  H4  BCD     1      24.670  27.540  24.180  1.00  0.00            
ATOM     16  H5  BCD     1      26.080  29.480  23.030  1.00  0.00            
ATOM     17  H6  BCD     1      24.700  30.430  25.140  1.00  0.00            
ATOM     18  H7  BCD     1      24.300  28.080  26.890  1.00  0.00            
ATOM     19  H8  BCD     1      23.810  29.740  28.630  1.00  0.00            
ATOM     20  H9  BCD     1      25.360  29.990  27.830  1.00  0.00            
ATOM     21  H10 BCD     1      22.970  31.320  27.310  1.00  0.00            
ATOM     22  C7  BCD     1      20.630  23.410  26.540  1.00  0.00            
ATOM     23  O6  BCD     1      21.740  22.620  27.040  1.00  0.00            
ATOM     24  C8  BCD     1      20.740  23.660  25.030  1.00  0.00            
ATOM     25  O7  BCD     1      20.990  22.420  24.340  1.00  0.00            
ATOM     26  C9  BCD     1      21.820  24.660  24.760  1.00  0.00            
ATOM     27  O8  BCD     1      21.850  25.010  23.360  1.00  0.00            
ATOM     28  C10 BCD     1      21.530  25.970  25.630  1.00  0.00            
ATOM     29  C11 BCD     1      21.330  25.720  27.070  1.00  0.00            
ATOM     30  O9  BCD     1      20.420  24.600  27.230  1.00  0.00            
ATOM     31  C12 BCD     1      20.830  26.940  27.810  1.00  0.00            
ATOM     32  O10 BCD     1      19.500  27.350  27.370  1.00  0.00            
ATOM     33  H11 BCD     1      19.700  22.840  26.670  1.00  0.00            
ATOM     34  H12 BCD     1      19.800  24.150  24.780  1.00  0.00            
ATOM     35  H13 BCD     1      21.190  22.780  23.470  1.00  0.00            
ATOM     36  H14 BCD     1      22.820  24.310  25.060  1.00  0.00            
ATOM     37  H15 BCD     1      22.410  25.790  23.320  1.00  0.00            
ATOM     38  H16 BCD     1      20.670  26.500  25.210  1.00  0.00            
ATOM     39  H17 BCD     1      22.210  25.290  27.570  1.00  0.00            
ATOM     40  H18 BCD     1      20.890  26.830  28.900  1.00  0.00            
ATOM     41  H19 BCD     1      21.560  27.740  27.610  1.00  0.00            
ATOM     42  H20 BCD     1      19.010  27.410  28.200  1.00  0.00            
ATOM     43  C13 BCD     1      22.970  19.020  28.650  1.00  0.00            
ATOM     44  O11 BCD     1      24.260  19.540  28.740  1.00  0.00            
ATOM     45  C14 BCD     1      22.430  18.910  27.240  1.00  0.00            
ATOM     46  O12 BCD     1      23.240  18.030  26.460  1.00  0.00            
ATOM     47  C15 BCD     1      22.400  20.270  26.550  1.00  0.00            
ATOM     48  O13 BCD     1      21.960  20.190  25.180  1.00  0.00            
ATOM     49  C16 BCD     1      21.570  21.280  27.460  1.00  0.00            
ATOM     50  C17 BCD     1      21.950  21.220  28.960  1.00  0.00            
ATOM     51  O14 BCD     1      22.090  19.880  29.450  1.00  0.00            
ATOM     52  C18 BCD     1      20.920  21.940  29.820  1.00  0.00            
ATOM     53  O15 BCD     1      19.660  21.420  29.770  1.00  0.00            
ATOM     54  H21 BCD     1      23.040  18.090  29.230  1.00  0.00            
ATOM     55  H22 BCD     1      21.390  18.570  27.220  1.00  0.00            
ATOM     56  H23 BCD     1      23.180  18.240  25.530  1.00  0.00            
ATOM     57  H24 BCD     1      23.430  20.640  26.560  1.00  0.00            
ATOM     58  H25 BCD     1      21.650  21.050  24.890  1.00  0.00            
ATOM     59  H26 BCD     1      20.530  20.950  27.430  1.00  0.00            
ATOM     60  H27 BCD     1      22.900  21.760  29.050  1.00  0.00            
ATOM     61  H28 BCD     1      21.190  22.050  30.880  1.00  0.00            
ATOM     62  H29 BCD     1      20.920  22.940  29.370  1.00  0.00            
ATOM     63  H30 BCD     1      19.130  22.220  29.740  1.00  0.00            
ATOM     64  C19 BCD     1      28.170  18.800  30.000  1.00  0.00            
ATOM     65  O16 BCD     1      28.560  19.980  29.230  1.00  0.00            
ATOM     66  C20 BCD     1      27.530  17.700  29.070  1.00  0.00            
ATOM     67  O17 BCD     1      28.520  17.140  28.190  1.00  0.00            
ATOM     68  C21 BCD     1      26.300  18.250  28.370  1.00  0.00            
ATOM     69  O18 BCD     1      25.610  17.280  27.580  1.00  0.00            
ATOM     70  C22 BCD     1      25.360  18.810  29.460  1.00  0.00            
ATOM     71  C23 BCD     1      26.050  19.680  30.450  1.00  0.00            
ATOM     72  O19 BCD     1      27.240  19.110  31.000  1.00  0.00            
ATOM     73  C24 BCD     1      25.140  19.860  31.630  1.00  0.00            
ATOM     74  O20 BCD     1      24.800  18.640  32.290  1.00  0.00            
ATOM     75  H31 BCD     1      29.100  18.460  30.470  1.00  0.00            
ATOM     76  H32 BCD     1      27.270  16.900  29.770  1.00  0.00            
ATOM     77  H33 BCD     1      28.260  16.320  27.750  1.00  0.00            
ATOM     78  H34 BCD     1      26.500  19.110  27.730  1.00  0.00            
ATOM     79  H35 BCD     1      24.810  17.770  27.360  1.00  0.00            
ATOM     80  H36 BCD     1      24.930  17.930  29.930  1.00  0.00            
ATOM     81  H37 BCD     1      26.080  20.710  30.100  1.00  0.00            
ATOM     82  H38 BCD     1      25.700  20.560  32.260  1.00  0.00            
ATOM     83  H39 BCD     1      24.230  20.400  31.330  1.00  0.00            
ATOM     84  H40 BCD     1      25.510  18.010  32.140  1.00  0.00            
ATOM     85  C25 BCD     1      31.690  22.190  27.750  1.00  0.00            
ATOM     86  O21 BCD     1      30.790  23.240  27.430  1.00  0.00            
ATOM     87  C26 BCD     1      31.280  20.970  26.930  1.00  0.00            
ATOM     88  O22 BCD     1      31.320  21.250  25.520  1.00  0.00            
ATOM     89  C27 BCD     1      29.930  20.390  27.370  1.00  0.00            
ATOM     90  O23 BCD     1      29.550  19.190  26.690  1.00  0.00            
ATOM     91  C28 BCD     1      29.970  20.170  28.920  1.00  0.00            
ATOM     92  C29 BCD     1      30.520  21.450  29.670  1.00  0.00            
ATOM     93  O24 BCD     1      31.760  21.790  29.120  1.00  0.00            
ATOM     94  C30 BCD     1      30.720  21.250  31.150  1.00  0.00            
ATOM     95  O25 BCD     1      31.580  20.210  31.580  1.00  0.00            
ATOM     96  H41 BCD     1      32.690  22.480  27.380  1.00  0.00            
ATOM     97  H42 BCD     1      31.970  20.140  27.150  1.00  0.00            
ATOM     98  H43 BCD     1      30.960  20.470  25.070  1.00  0.00            
ATOM     99  H44 BCD     1      29.220  21.220  27.230  1.00  0.00            
ATOM    100  H45 BCD     1      29.050  18.670  27.320  1.00  0.00            
ATOM    101  H46 BCD     1      30.590  19.300  29.150  1.00  0.00            
ATOM    102  H47 BCD     1      29.780  22.250  29.570  1.00  0.00            
ATOM    103  H48 BCD     1      30.980  22.210  31.620  1.00  0.00            
ATOM    104  H49 BCD     1      29.710  21.060  31.530  1.00  0.00            
ATOM    105  H50 BCD     1      31.850  20.510  32.460  1.00  0.00            
ATOM    106  C31 BCD     1      31.100  27.330  26.970  1.00  0.00            
ATOM    107  O26 BCD     1      29.790  27.550  26.530  1.00  0.00            
ATOM    108  C32 BCD     1      31.850  26.390  25.950  1.00  0.00            
ATOM    109  O27 BCD     1      31.820  26.960  24.600  1.00  0.00            
ATOM    110  C33 BCD     1      31.170  25.020  25.890  1.00  0.00            
ATOM    111  C34 BCD     1      31.340  24.560  27.350  1.00  0.00            
ATOM    112  C35 BCD     1      30.550  25.390  28.340  1.00  0.00            
ATOM    113  O28 BCD     1      31.030  26.710  28.220  1.00  0.00            
ATOM    114  C36 BCD     1      30.770  25.010  29.770  1.00  0.00            
ATOM    115  O29 BCD     1      32.130  24.890  30.180  1.00  0.00            
ATOM    116  O30 BCD     1      31.690  24.130  24.930  1.00  0.00            
ATOM    117  H51 BCD     1      31.620  28.290  27.040  1.00  0.00            
ATOM    118  H52 BCD     1      32.890  26.300  26.300  1.00  0.00            
ATOM    119  H53 BCD     1      32.220  26.410  23.930  1.00  0.00            
ATOM    120  H54 BCD     1      30.100  25.050  25.660  1.00  0.00            
ATOM    121  H55 BCD     1      31.410  23.230  25.090  1.00  0.00            
ATOM    122  H56 BCD     1      32.400  24.520  27.620  1.00  0.00            
ATOM    123  H57 BCD     1      29.480  25.450  28.120  1.00  0.00            
ATOM    124  H58 BCD     1      30.400  25.820  30.400  1.00  0.00            
ATOM    125  H59 BCD     1      30.250  24.110  30.120  1.00  0.00            
ATOM    126  H60 BCD     1      32.580  24.380  29.500  1.00  0.00            
ATOM    127  C37 BCD     1      27.100  30.360  25.490  1.00  0.00            
ATOM    128  O31 BCD     1      26.340  29.120  25.600  1.00  0.00            
ATOM    129  C38 BCD     1      28.210  30.260  24.460  1.00  0.00            
ATOM    130  O32 BCD     1      27.690  30.200  23.140  1.00  0.00            
ATOM    131  C39 BCD     1      29.030  29.020  24.730  1.00  0.00            
ATOM    132  O33 BCD     1      30.180  28.950  23.860  1.00  0.00            
ATOM    133  C40 BCD     1      29.470  28.900  26.190  1.00  0.00            
ATOM    134  C41 BCD     1      28.390  29.380  27.190  1.00  0.00            
ATOM    135  O34 BCD     1      27.720  30.540  26.720  1.00  0.00            
ATOM    136  C42 BCD     1      28.940  29.650  28.670  1.00  0.00            
ATOM    137  O35 BCD     1      29.790  30.770  28.770  1.00  0.00            
ATOM    138  H61 BCD     1      26.460  31.220  25.280  1.00  0.00            
ATOM    139  H62 BCD     1      28.830  31.160  24.590  1.00  0.00            
ATOM    140  H63 BCD     1      28.480  30.270  22.600  1.00  0.00            
ATOM    141  H64 BCD     1      28.270  28.260  24.500  1.00  0.00            
ATOM    142  H65 BCD     1      30.750  28.210  24.100  1.00  0.00            
ATOM    143  H66 BCD     1      30.280  29.640  26.280  1.00  0.00            
ATOM    144  H67 BCD     1      27.680  28.550  27.300  1.00  0.00            
ATOM    145  H68 BCD     1      28.040  29.890  29.240  1.00  0.00            
ATOM    146  H69 BCD     1      29.320  28.730  29.120  1.00  0.00            
ATOM    147  H70 BCD     1      29.860  31.000  29.700  1.00  0.00            
ATOM    148  C1  AL1     2      27.360  22.420  25.020  1.00  0.00            
ATOM    149  C2  AL1     2      25.990  23.180  24.970  1.00  0.00            
ATOM    150  C3  AL1     2      24.980  22.150  24.520  1.00  0.00            
ATOM    151  C4  AL1     2      24.330  22.280  23.370  1.00  0.00            
ATOM    152  C5  AL1     2      24.530  23.360  22.390  1.00  0.00            
ATOM    153  O1  AL1     2      23.760  23.490  21.450  1.00  0.00            
ATOM    154  C6  AL1     2      25.470  24.420  22.850  1.00  0.00            
ATOM    155  C7  AL1     2      26.170  24.320  23.960  1.00  0.00            
ATOM    156  C8  AL1     2      27.140  25.370  24.480  1.00  0.00            
ATOM    157  C9  AL1     2      26.710  25.930  25.830  1.00  0.00            
ATOM    158  C10 AL1     2      26.530  24.900  26.900  1.00  0.00            
ATOM    159  C11 AL1     2      25.590  23.750  26.360  1.00  0.00            
ATOM    160  C12 AL1     2      25.320  22.800  27.520  1.00  0.00            
ATOM    161  O2  AL1     2      25.600  21.590  27.390  1.00  0.00            
ATOM    162  C13 AL1     2      24.690  23.410  28.820  1.00  0.00            
ATOM    163  C14 AL1     2      25.570  24.570  29.310  1.00  0.00            
ATOM    164  C15 AL1     2      26.870  23.750  29.700  1.00  0.00            
ATOM    165  C16 AL1     2      25.860  25.510  28.150  1.00  0.00            
ATOM    166  C17 AL1     2      26.350  26.830  28.760  1.00  0.00            
ATOM    167  C18 AL1     2      25.850  26.820  30.200  1.00  0.00            
ATOM    168  C19 AL1     2      24.900  25.600  30.300  1.00  0.00            
ATOM    169  O3  AL1     2      23.650  26.030  29.750  1.00  0.00            
ATOM    170  C20 AL1     2      24.590  25.120  31.780  1.00  0.00            
ATOM    171  O4  AL1     2      25.310  25.330  32.780  1.00  0.00            
ATOM    172  C21 AL1     2      23.310  24.390  32.030  1.00  0.00            
ATOM    173  O5  AL1     2      23.630  23.090  32.610  1.00  0.00            
ATOM    174  H1  AL1     2      27.660  22.110  24.020  1.00  0.00            
ATOM    175  H2  AL1     2      28.210  23.030  25.370  1.00  0.00            
ATOM    176  H3  AL1     2      27.210  21.560  25.680  1.00  0.00            
ATOM    177  H4  AL1     2      24.800  21.300  25.170  1.00  0.00            
ATOM    178  H5  AL1     2      23.560  21.590  23.050  1.00  0.00            
ATOM    179  H6  AL1     2      25.690  25.290  22.240  1.00  0.00            
ATOM    180  H7  AL1     2      27.170  26.240  23.810  1.00  0.00            
ATOM    181  H8  AL1     2      28.110  24.880  24.610  1.00  0.00            
ATOM    182  H9  AL1     2      25.720  26.350  25.590  1.00  0.00            
ATOM    183  H10 AL1     2      27.300  26.770  26.230  1.00  0.00            
ATOM    184  H11 AL1     2      27.540  24.530  27.110  1.00  0.00            
ATOM    185  H12 AL1     2      24.590  24.170  26.180  1.00  0.00            
ATOM    186  H13 AL1     2      24.770  22.530  29.480  1.00  0.00            
ATOM    187  H14 AL1     2      23.660  23.710  28.610  1.00  0.00            
ATOM    188  H15 AL1     2      27.540  24.340  30.340  1.00  0.00            
ATOM    189  H16 AL1     2      26.610  22.880  30.300  1.00  0.00            
ATOM    190  H17 AL1     2      27.490  23.350  28.890  1.00  0.00            
ATOM    191  H18 AL1     2      24.920  25.860  27.730  1.00  0.00            
ATOM    192  H19 AL1     2      26.000  27.720  28.220  1.00  0.00            
ATOM    193  H20 AL1     2      27.440  26.860  28.840  1.00  0.00            
ATOM    194  H21 AL1     2      25.320  27.760  30.370  1.00  0.00            
ATOM    195  H22 AL1     2      26.610  26.890  30.990  1.00  0.00            
ATOM    196  H23 AL1     2      23.460  26.820  30.280  1.00  0.00            
ATOM    197  H24 AL1     2      22.840  24.250  31.040  1.00  0.00            
ATOM    198  H25 AL1     2      22.600  25.030  32.570  1.00  0.00            
ATOM    199  H26 AL1     2      22.890  23.050  33.230  1.00  0.00            
TER
ENDMDL
MODEL        1
ATOM      1  C1  BCD     1      24.270  27.840  28.260  1.00  0.00            
ATOM      2  O1  BCD     1      23.170  26.910  28.110  1.00  0.00            
ATOM      3  C2  BCD     1      25.280  27.350  29.400  1.00  0.00            
ATOM      4  O2  BCD     1      25.720  26.040  29.040  1.00  0.00            
ATOM      5  C3  BCD     1      24.650  27.360  30.800  1.00  0.00            
ATOM      6  O3  BCD     1      25.500  26.860  31.800  1.00  0.00            
ATOM      7  C4  BCD     1      24.090  28.780  31.050  1.00  0.00            
ATOM      8  C5  BCD     1      23.180  29.240  29.870  1.00  0.00            
ATOM      9  O4  BCD     1      23.840  29.200  28.580  1.00  0.00            
ATOM     10  C6  BCD     1      22.530  30.580  30.060  1.00  0.00            
ATOM     11  O5  BCD     1      23.320  31.580  30.610  1.00  0.00            
ATOM     12  H1  BCD     1      24.890  27.930  27.360  1.00  0.00            
ATOM     13  H2  BCD     1      26.130  28.040  29.490  1.00  0.00            
ATOM     14  H3  BCD     1      26.410  25.770  29.640  1.00  0.00            
ATOM     15  H4  BCD     1      23.850  26.600  30.800  1.00  0.00            
ATOM     16  H5  BCD     1      25.280  27.240  32.660  1.00  0.00            
ATOM     17  H6  BCD     1      24.910  29.500  31.100  1.00  0.00            
ATOM     18  H7  BCD     1      22.350  28.540  29.750  1.00  0.00            
ATOM     19  H8  BCD     1      22.030  30.950  29.160  1.00  0.00            
ATOM     20  H9  BCD     1      21.680  30.370  30.730  1.00  0.00            
ATOM     21  H10 BCD     1      23.860  31.910  29.890  1.00  0.00            
ATOM     22  C7  BCD     1      21.080  24.670  25.400  1.00  0.00            
ATOM     23  O6  BCD     1      19.920  24.410  26.200  1.00  0.00            
ATOM     24  C8  BCD     1      22.340  24.080  26.020  1.00  0.00            
ATOM     25  O7  BCD     1      22.210  22.750  26.410  1.00  0.00            
ATOM     26  C9  BCD     1      22.770  24.860  27.200  1.00  0.00            
ATOM     27  O8  BCD     1      23.960  24.320  27.780  1.00  0.00            
ATOM     28  C10 BCD     1      22.910  26.350  26.860  1.00  0.00            
ATOM     29  C11 BCD     1      21.520  26.870  26.380  1.00  0.00            
ATOM     30  O9  BCD     1      21.160  26.080  25.190  1.00  0.00            
ATOM     31  C12 BCD     1      21.530  28.360  26.000  1.00  0.00            
ATOM     32  O10 BCD     1      22.340  28.680  24.910  1.00  0.00            
ATOM     33  H11 BCD     1      20.870  24.300  24.390  1.00  0.00            
ATOM     34  H12 BCD     1      23.150  24.030  25.270  1.00  0.00            
ATOM     35  H13 BCD     1      22.820  22.710  27.150  1.00  0.00            
ATOM     36  H14 BCD     1      21.980  24.730  27.950  1.00  0.00            
ATOM     37  H15 BCD     1      24.240  24.990  28.410  1.00  0.00            
ATOM     38  H16 BCD     1      23.680  26.580  26.110  1.00  0.00            
ATOM     39  H17 BCD     1      20.780  26.600  27.150  1.00  0.00            
ATOM     40  H18 BCD     1      20.460  28.580  25.900  1.00  0.00            
ATOM     41  H19 BCD     1      21.860  28.960  26.860  1.00  0.00            
ATOM     42  H20 BCD     1      21.810  29.190  24.300  1.00  0.00            
ATOM     43  C13 BCD     1      16.270  22.510  25.910  1.00  0.00            
ATOM     44  O11 BCD     1      16.120  22.850  27.250  1.00  0.00            
ATOM     45  C14 BCD     1      17.520  21.630  25.790  1.00  0.00            
ATOM     46  O12 BCD     1      17.220  20.410  26.460  1.00  0.00            
ATOM     47  C15 BCD     1      18.730  22.360  26.310  1.00  0.00            
ATOM     48  O13 BCD     1      19.880  21.560  25.950  1.00  0.00            
ATOM     49  C16 BCD     1      18.840  23.740  25.620  1.00  0.00            
ATOM     50  C17 BCD     1      17.550  24.540  25.750  1.00  0.00            
ATOM     51  O14 BCD     1      16.440  23.810  25.220  1.00  0.00            
ATOM     52  C18 BCD     1      17.670  25.860  25.090  1.00  0.00            
ATOM     53  O15 BCD     1      18.200  25.850  23.740  1.00  0.00            
ATOM     54  H21 BCD     1      15.320  22.030  25.620  1.00  0.00            
ATOM     55  H22 BCD     1      17.580  21.380  24.730  1.00  0.00            
ATOM     56  H23 BCD     1      16.590  20.580  27.170  1.00  0.00            
ATOM     57  H24 BCD     1      18.650  22.370  27.400  1.00  0.00            
ATOM     58  H25 BCD     1      20.630  22.140  26.100  1.00  0.00            
ATOM     59  H26 BCD     1      19.020  23.490  24.560  1.00  0.00            
ATOM     60  H27 BCD     1      17.360  24.730  26.810  1.00  0.00            
ATOM     61  H28 BCD     1      16.700  26.360  25.240  1.00  0.00            
ATOM     62  H29 BCD     1      18.300  26.470  25.760  1.00  0.00            
ATOM     63  H30 BCD     1      17.450  25.570  23.210  1.00  0.00            
ATOM     64  C19 BCD     1      13.350  23.140  30.340  1.00  0.00            
ATOM     65  O16 BCD     1      14.420  23.770  31.160  1.00  0.00            
ATOM     66  C20 BCD     1      13.740  21.720  29.930  1.00  0.00            
ATOM     67  O17 BCD     1      13.920  20.850  31.000  1.00  0.00            
ATOM     68  C21 BCD     1      14.970  21.830  29.100  1.00  0.00            
ATOM     69  O18 BCD     1      15.360  20.500  28.620  1.00  0.00            
ATOM     70  C22 BCD     1      14.840  22.760  27.840  1.00  0.00            
ATOM     71  C23 BCD     1      14.280  24.090  28.250  1.00  0.00            
ATOM     72  O19 BCD     1      13.170  23.910  29.160  1.00  0.00            
ATOM     73  C24 BCD     1      13.900  25.040  27.080  1.00  0.00            
ATOM     74  O20 BCD     1      13.010  24.480  26.160  1.00  0.00            
ATOM     75  H31 BCD     1      12.490  23.220  31.020  1.00  0.00            
ATOM     76  H32 BCD     1      12.910  21.320  29.320  1.00  0.00            
ATOM     77  H33 BCD     1      13.320  20.110  30.880  1.00  0.00            
ATOM     78  H34 BCD     1      15.820  22.150  29.730  1.00  0.00            
ATOM     79  H35 BCD     1      15.540  19.820  29.280  1.00  0.00            
ATOM     80  H36 BCD     1      14.130  22.260  27.180  1.00  0.00            
ATOM     81  H37 BCD     1      15.100  24.550  28.820  1.00  0.00            
ATOM     82  H38 BCD     1      13.450  25.930  27.540  1.00  0.00            
ATOM     83  H39 BCD     1      14.840  25.190  26.540  1.00  0.00            
ATOM     84  H40 BCD     1      12.540  25.200  25.740  1.00  0.00            
ATOM     85  C25 BCD     1      15.780  24.300  35.180  1.00  0.00            
ATOM     86  O21 BCD     1      16.900  25.080  34.810  1.00  0.00            
ATOM     87  C26 BCD     1      16.030  22.950  34.520  1.00  0.00            
ATOM     88  O22 BCD     1      17.300  22.420  34.750  1.00  0.00            
ATOM     89  C27 BCD     1      15.860  22.970  32.980  1.00  0.00            
ATOM     90  O23 BCD     1      15.990  21.630  32.550  1.00  0.00            
ATOM     91  C28 BCD     1      14.490  23.550  32.600  1.00  0.00            
ATOM     92  C29 BCD     1      14.340  24.950  33.300  1.00  0.00            
ATOM     93  O24 BCD     1      14.550  24.870  34.690  1.00  0.00            
ATOM     94  C30 BCD     1      13.000  25.610  33.050  1.00  0.00            
ATOM     95  O25 BCD     1      13.120  26.990  33.230  1.00  0.00            
ATOM     96  H41 BCD     1      15.780  24.280  36.270  1.00  0.00            
ATOM     97  H42 BCD     1      15.360  22.260  35.050  1.00  0.00            
ATOM     98  H43 BCD     1      17.360  21.870  33.960  1.00  0.00            
ATOM     99  H44 BCD     1      16.570  23.610  32.450  1.00  0.00            
ATOM    100  H45 BCD     1      15.260  21.420  31.960  1.00  0.00            
ATOM    101  H46 BCD     1      13.720  22.880  33.010  1.00  0.00            
ATOM    102  H47 BCD     1      15.140  25.640  32.970  1.00  0.00            
ATOM    103  H48 BCD     1      12.670  25.440  32.020  1.00  0.00            
ATOM    104  H49 BCD     1      12.230  25.180  33.700  1.00  0.00            
ATOM    105  H50 BCD     1      12.290  27.400  32.970  1.00  0.00            
ATOM    106  C31 BCD     1      19.550  27.790  36.450  1.00  0.00            
ATOM    107  O26 BCD     1      20.350  27.820  35.300  1.00  0.00            
ATOM    108  C32 BCD     1      19.600  26.430  37.060  1.00  0.00            
ATOM    109  O27 BCD     1      20.940  25.990  37.280  1.00  0.00            
ATOM    110  C33 BCD     1      18.890  25.500  36.010  1.00  0.00            
ATOM    111  C34 BCD     1      17.410  25.910  35.830  1.00  0.00            
ATOM    112  C35 BCD     1      17.380  27.300  35.290  1.00  0.00            
ATOM    113  O28 BCD     1      18.180  28.160  36.160  1.00  0.00            
ATOM    114  C36 BCD     1      16.070  27.980  35.000  1.00  0.00            
ATOM    115  O29 BCD     1      15.400  28.250  36.260  1.00  0.00            
ATOM    116  O30 BCD     1      18.770  24.150  36.520  1.00  0.00            
ATOM    117  H51 BCD     1      19.990  28.530  37.130  1.00  0.00            
ATOM    118  H52 BCD     1      19.100  26.460  38.030  1.00  0.00            
ATOM    119  H53 BCD     1      20.950  25.640  38.170  1.00  0.00            
ATOM    120  H54 BCD     1      19.430  25.440  35.050  1.00  0.00            
ATOM    121  H55 BCD     1      18.280  23.650  35.860  1.00  0.00            
ATOM    122  H56 BCD     1      16.830  25.780  36.750  1.00  0.00            
ATOM    123  H57 BCD     1      17.790  27.200  34.280  1.00  0.00            
ATOM    124  H58 BCD     1      16.310  28.920  34.490  1.00  0.00            
ATOM    125  H59 BCD     1      15.440  27.290  34.430  1.00  0.00            
ATOM    126  H60 BCD     1      14.570  28.670  36.040  1.00  0.00            
ATOM    127  C37 BCD     1      23.510  29.580  33.360  1.00  0.00            
ATOM    128  O31 BCD     1      23.270  28.740  32.270  1.00  0.00            
ATOM    129  C38 BCD     1      23.940  28.910  34.680  1.00  0.00            
ATOM    130  O32 BCD     1      25.090  28.080  34.440  1.00  0.00            
ATOM    131  C39 BCD     1      22.730  28.060  35.100  1.00  0.00            
ATOM    132  O33 BCD     1      23.050  27.290  36.300  1.00  0.00            
ATOM    133  C40 BCD     1      21.460  28.810  35.350  1.00  0.00            
ATOM    134  C41 BCD     1      21.140  29.820  34.220  1.00  0.00            
ATOM    135  O34 BCD     1      22.330  30.430  33.520  1.00  0.00            
ATOM    136  C42 BCD     1      20.310  31.000  34.720  1.00  0.00            
ATOM    137  O35 BCD     1      21.090  31.830  35.590  1.00  0.00            
ATOM    138  H61 BCD     1      24.290  30.300  33.090  1.00  0.00            
ATOM    139  H62 BCD     1      24.090  29.660  35.460  1.00  0.00            
ATOM    140  H63 BCD     1      25.150  27.540  35.240  1.00  0.00            
ATOM    141  H64 BCD     1      22.510  27.310  34.320  1.00  0.00            
ATOM    142  H65 BCD     1      22.340  26.750  36.670  1.00  0.00            
ATOM    143  H66 BCD     1      21.450  29.350  36.300  1.00  0.00            
ATOM    144  H67 BCD     1      20.560  29.270  33.470  1.00  0.00            
ATOM    145  H68 BCD     1      20.020  31.580  33.830  1.00  0.00            
ATOM    146  H69 BCD     1      19.390  30.750  35.260  1.00  0.00            
ATOM    147  H70 BCD     1      20.550  32.230  36.280  1.00  0.00            
ATOM    148  C1  AL1     2      19.070  22.940  31.930  1.00  0.00            
ATOM    149  C2  AL1     2      19.990  23.520  30.840  1.00  0.00            
ATOM    150  C3  AL1     2      20.110  22.290  29.930  1.00  0.00            
ATOM    151  C4  AL1     2      21.290  21.530  29.720  1.00  0.00            
ATOM    152  C5  AL1     2      22.580  21.970  30.290  1.00  0.00            
ATOM    153  O1  AL1     2      23.640  21.400  30.020  1.00  0.00            
ATOM    154  C6  AL1     2      22.490  23.090  31.220  1.00  0.00            
ATOM    155  C7  AL1     2      21.370  23.830  31.410  1.00  0.00            
ATOM    156  C8  AL1     2      21.470  25.020  32.380  1.00  0.00            
ATOM    157  C9  AL1     2      21.050  26.310  31.680  1.00  0.00            
ATOM    158  C10 AL1     2      19.590  26.120  31.190  1.00  0.00            
ATOM    159  C11 AL1     2      19.470  24.850  30.200  1.00  0.00            
ATOM    160  C12 AL1     2      18.110  24.820  29.570  1.00  0.00            
ATOM    161  O2  AL1     2      17.330  23.980  29.750  1.00  0.00            
ATOM    162  C13 AL1     2      17.670  26.070  28.830  1.00  0.00            
ATOM    163  C14 AL1     2      17.630  27.230  29.860  1.00  0.00            
ATOM    164  C15 AL1     2      16.480  26.820  30.910  1.00  0.00            
ATOM    165  C16 AL1     2      19.080  27.410  30.380  1.00  0.00            
ATOM    166  C17 AL1     2      19.160  28.770  31.050  1.00  0.00            
ATOM    167  C18 AL1     2      18.210  29.670  30.190  1.00  0.00            
ATOM    168  C19 AL1     2      17.370  28.690  29.270  1.00  0.00            
ATOM    169  O3  AL1     2      18.110  28.770  27.980  1.00  0.00            
ATOM    170  C20 AL1     2      15.870  29.050  29.120  1.00  0.00            
ATOM    171  O4  AL1     2      15.340  29.880  29.850  1.00  0.00            
ATOM    172  C21 AL1     2      15.040  28.410  27.990  1.00  0.00            
ATOM    173  O5  AL1     2      13.620  28.440  28.180  1.00  0.00            
ATOM    174  H1  AL1     2      18.290  22.320  31.480  1.00  0.00            
ATOM    175  H2  AL1     2      19.700  22.270  32.530  1.00  0.00            
ATOM    176  H3  AL1     2      18.640  23.690  32.600  1.00  0.00            
ATOM    177  H4  AL1     2      19.180  21.880  29.540  1.00  0.00            
ATOM    178  H5  AL1     2      21.300  20.560  29.240  1.00  0.00            
ATOM    179  H6  AL1     2      23.400  23.490  31.650  1.00  0.00            
ATOM    180  H7  AL1     2      22.490  25.250  32.690  1.00  0.00            
ATOM    181  H8  AL1     2      20.850  24.690  33.220  1.00  0.00            
ATOM    182  H9  AL1     2      21.670  26.550  30.800  1.00  0.00            
ATOM    183  H10 AL1     2      21.100  27.090  32.450  1.00  0.00            
ATOM    184  H11 AL1     2      18.980  25.940  32.080  1.00  0.00            
ATOM    185  H12 AL1     2      20.130  24.990  29.330  1.00  0.00            
ATOM    186  H13 AL1     2      16.730  25.860  28.300  1.00  0.00            
ATOM    187  H14 AL1     2      18.360  26.270  28.000  1.00  0.00            
ATOM    188  H15 AL1     2      15.570  26.570  30.360  1.00  0.00            
ATOM    189  H16 AL1     2      16.780  25.900  31.430  1.00  0.00            
ATOM    190  H17 AL1     2      16.090  27.600  31.570  1.00  0.00            
ATOM    191  H18 AL1     2      19.710  27.460  29.490  1.00  0.00            
ATOM    192  H19 AL1     2      20.160  29.200  31.180  1.00  0.00            
ATOM    193  H20 AL1     2      18.670  28.830  32.030  1.00  0.00            
ATOM    194  H21 AL1     2      18.770  30.390  29.600  1.00  0.00            
ATOM    195  H22 AL1     2      17.490  30.210  30.830  1.00  0.00            
ATOM    196  H23 AL1     2      18.000  29.680  27.650  1.00  0.00            
ATOM    197  H24 AL1     2      15.380  27.400  27.760  1.00  0.00            
ATOM    198  H25 AL1     2      15.440  28.970  27.130  1.00  0.00            
ATOM    199  H26 AL1     2      13.360  29.380  28.270  1.00  0.00            
TER
ENDMDL
MODEL        1
ATOM      1  C1  BCD     1      22.990  30.880  23.720  1.00  0.00            
ATOM      2  O1  BCD     1      23.290  29.630  24.390  1.00  0.00            
ATOM      3  C2  BCD     1      23.320  30.890  22.240  1.00  0.00            
ATOM      4  O2  BCD     1      22.590  29.990  21.460  1.00  0.00            
ATOM      5  C3  BCD     1      24.860  30.840  22.060  1.00  0.00            
ATOM      6  O3  BCD     1      25.260  30.770  20.720  1.00  0.00            
ATOM      7  C4  BCD     1      25.550  31.970  22.830  1.00  0.00            
ATOM      8  C5  BCD     1      25.050  32.060  24.260  1.00  0.00            
ATOM      9  O4  BCD     1      23.660  32.010  24.290  1.00  0.00            
ATOM     10  C6  BCD     1      25.490  33.300  24.980  1.00  0.00            
ATOM     11  O5  BCD     1      25.340  34.550  24.250  1.00  0.00            
ATOM     12  H1  BCD     1      21.920  31.110  23.800  1.00  0.00            
ATOM     13  H2  BCD     1      23.130  31.940  21.980  1.00  0.00            
ATOM     14  H3  BCD     1      22.880  30.250  20.580  1.00  0.00            
ATOM     15  H4  BCD     1      25.280  29.970  22.580  1.00  0.00            
ATOM     16  H5  BCD     1      26.220  30.880  20.710  1.00  0.00            
ATOM     17  H6  BCD     1      25.410  32.950  22.330  1.00  0.00            
ATOM     18  H7  BCD     1      25.320  31.210  24.910  1.00  0.00            
ATOM     19  H8  BCD     1      24.850  33.370  25.860  1.00  0.00            
ATOM     20  H9  BCD     1      26.540  33.130  25.280  1.00  0.00            
ATOM     21  H10 BCD     1      26.020  35.140  24.570  1.00  0.00            
ATOM     22  C7  BCD     1      21.360  26.910  26.700  1.00  0.00            
ATOM     23  O6  BCD     1      22.510  26.060  26.740  1.00  0.00            
ATOM     24  C8  BCD     1      20.870  27.070  25.250  1.00  0.00            
ATOM     25  O7  BCD     1      20.420  25.890  24.610  1.00  0.00            
ATOM     26  C9  BCD     1      21.930  27.800  24.380  1.00  0.00            
ATOM     27  O8  BCD     1      21.540  28.070  22.980  1.00  0.00            
ATOM     28  C10 BCD     1      22.170  29.080  25.030  1.00  0.00            
ATOM     29  C11 BCD     1      22.560  28.980  26.490  1.00  0.00            
ATOM     30  O9  BCD     1      21.570  28.210  27.220  1.00  0.00            
ATOM     31  C12 BCD     1      22.780  30.230  27.270  1.00  0.00            
ATOM     32  O10 BCD     1      21.640  31.060  27.480  1.00  0.00            
ATOM     33  H11 BCD     1      20.640  26.370  27.330  1.00  0.00            
ATOM     34  H12 BCD     1      20.060  27.800  25.390  1.00  0.00            
ATOM     35  H13 BCD     1      20.040  26.230  23.790  1.00  0.00            
ATOM     36  H14 BCD     1      22.880  27.250  24.400  1.00  0.00            
ATOM     37  H15 BCD     1      22.140  28.650  22.490  1.00  0.00            
ATOM     38  H16 BCD     1      21.290  29.730  24.930  1.00  0.00            
ATOM     39  H17 BCD     1      23.520  28.490  26.700  1.00  0.00            
ATOM     40  H18 BCD     1      23.360  30.040  28.180  1.00  0.00            
ATOM     41  H19 BCD     1      23.540  30.840  26.770  1.00  0.00            
ATOM     42  H20 BCD     1      21.880  31.860  27.020  1.00  0.00            
ATOM     43  C13 BCD     1      23.690  22.450  28.300  1.00  0.00            
ATOM     44  O11 BCD     1      25.040  22.910  28.220  1.00  0.00            
ATOM     45  C14 BCD     1      23.000  22.400  26.990  1.00  0.00            
ATOM     46  O12 BCD     1      23.560  21.450  26.040  1.00  0.00            
ATOM     47  C15 BCD     1      22.880  23.770  26.330  1.00  0.00            
ATOM     48  O13 BCD     1      22.010  23.810  25.190  1.00  0.00            
ATOM     49  C16 BCD     1      22.240  24.730  27.320  1.00  0.00            
ATOM     50  C17 BCD     1      22.910  24.710  28.680  1.00  0.00            
ATOM     51  O14 BCD     1      22.930  23.320  29.150  1.00  0.00            
ATOM     52  C18 BCD     1      22.290  25.530  29.760  1.00  0.00            
ATOM     53  O15 BCD     1      20.850  25.200  29.920  1.00  0.00            
ATOM     54  H21 BCD     1      23.640  21.560  28.940  1.00  0.00            
ATOM     55  H22 BCD     1      22.000  22.010  27.240  1.00  0.00            
ATOM     56  H23 BCD     1      23.440  21.850  25.180  1.00  0.00            
ATOM     57  H24 BCD     1      23.830  24.250  26.070  1.00  0.00            
ATOM     58  H25 BCD     1      21.860  24.710  24.870  1.00  0.00            
ATOM     59  H26 BCD     1      21.160  24.530  27.420  1.00  0.00            
ATOM     60  H27 BCD     1      23.970  24.980  28.540  1.00  0.00            
ATOM     61  H28 BCD     1      22.870  25.420  30.680  1.00  0.00            
ATOM     62  H29 BCD     1      22.350  26.590  29.450  1.00  0.00            
ATOM     63  H30 BCD     1      20.680  24.270  30.040  1.00  0.00            
ATOM     64  C19 BCD     1      28.940  22.080  27.800  1.00  0.00            
ATOM     65  O16 BCD     1      29.100  23.220  27.010  1.00  0.00            
ATOM     66  C20 BCD     1      28.100  21.070  27.130  1.00  0.00            
ATOM     67  O17 BCD     1      28.560  20.700  25.820  1.00  0.00            
ATOM     68  C21 BCD     1      26.650  21.430  27.190  1.00  0.00            
ATOM     69  O18 BCD     1      25.790  20.360  26.960  1.00  0.00            
ATOM     70  C22 BCD     1      26.140  22.050  28.490  1.00  0.00            
ATOM     71  C23 BCD     1      27.190  23.090  29.090  1.00  0.00            
ATOM     72  O19 BCD     1      28.460  22.400  29.090  1.00  0.00            
ATOM     73  C24 BCD     1      26.920  23.560  30.460  1.00  0.00            
ATOM     74  O20 BCD     1      26.560  22.470  31.350  1.00  0.00            
ATOM     75  H31 BCD     1      29.890  21.610  28.060  1.00  0.00            
ATOM     76  H32 BCD     1      28.210  20.160  27.730  1.00  0.00            
ATOM     77  H33 BCD     1      28.070  19.960  25.450  1.00  0.00            
ATOM     78  H34 BCD     1      26.490  22.120  26.340  1.00  0.00            
ATOM     79  H35 BCD     1      24.970  20.710  26.600  1.00  0.00            
ATOM     80  H36 BCD     1      25.860  21.280  29.210  1.00  0.00            
ATOM     81  H37 BCD     1      27.310  23.930  28.400  1.00  0.00            
ATOM     82  H38 BCD     1      27.700  24.180  30.910  1.00  0.00            
ATOM     83  H39 BCD     1      26.050  24.220  30.320  1.00  0.00            
ATOM     84  H40 BCD     1      27.390  22.160  31.700  1.00  0.00            
ATOM     85  C25 BCD     1      32.150  24.970  24.750  1.00  0.00            
ATOM     86  O21 BCD     1      31.450  26.220  24.500  1.00  0.00            
ATOM     87  C26 BCD     1      31.360  23.890  24.140  1.00  0.00            
ATOM     88  O22 BCD     1      31.150  24.240  22.760  1.00  0.00            
ATOM     89  C27 BCD     1      30.080  23.600  24.910  1.00  0.00            
ATOM     90  O23 BCD     1      29.480  22.530  24.230  1.00  0.00            
ATOM     91  C28 BCD     1      30.350  23.260  26.390  1.00  0.00            
ATOM     92  C29 BCD     1      31.170  24.400  27.000  1.00  0.00            
ATOM     93  O24 BCD     1      32.400  24.730  26.220  1.00  0.00            
ATOM     94  C30 BCD     1      31.490  24.160  28.420  1.00  0.00            
ATOM     95  O25 BCD     1      32.310  22.950  28.440  1.00  0.00            
ATOM     96  H41 BCD     1      33.160  24.990  24.330  1.00  0.00            
ATOM     97  H42 BCD     1      32.050  23.050  24.270  1.00  0.00            
ATOM     98  H43 BCD     1      30.740  23.540  22.240  1.00  0.00            
ATOM     99  H44 BCD     1      29.580  24.570  24.860  1.00  0.00            
ATOM    100  H45 BCD     1      29.240  21.840  24.850  1.00  0.00            
ATOM    101  H46 BCD     1      30.900  22.310  26.450  1.00  0.00            
ATOM    102  H47 BCD     1      30.550  25.300  26.920  1.00  0.00            
ATOM    103  H48 BCD     1      31.950  25.080  28.810  1.00  0.00            
ATOM    104  H49 BCD     1      30.610  23.910  29.030  1.00  0.00            
ATOM    105  H50 BCD     1      33.110  23.090  28.950  1.00  0.00            
ATOM    106  C31 BCD     1      32.240  29.980  23.210  1.00  0.00            
ATOM    107  O26 BCD     1      30.810  30.110  22.940  1.00  0.00            
ATOM    108  C32 BCD     1      32.730  28.890  22.320  1.00  0.00            
ATOM    109  O27 BCD     1      32.300  29.230  21.020  1.00  0.00            
ATOM    110  C33 BCD     1      32.100  27.560  22.740  1.00  0.00            
ATOM    111  C34 BCD     1      32.320  27.380  24.200  1.00  0.00            
ATOM    112  C35 BCD     1      31.860  28.510  25.090  1.00  0.00            
ATOM    113  O28 BCD     1      32.460  29.710  24.560  1.00  0.00            
ATOM    114  C36 BCD     1      32.080  28.300  26.580  1.00  0.00            
ATOM    115  O29 BCD     1      33.430  27.910  26.900  1.00  0.00            
ATOM    116  O30 BCD     1      32.660  26.450  22.070  1.00  0.00            
ATOM    117  H51 BCD     1      32.800  30.890  22.990  1.00  0.00            
ATOM    118  H52 BCD     1      33.820  28.780  22.350  1.00  0.00            
ATOM    119  H53 BCD     1      31.390  29.500  21.140  1.00  0.00            
ATOM    120  H54 BCD     1      31.040  27.600  22.490  1.00  0.00            
ATOM    121  H55 BCD     1      32.150  25.700  22.390  1.00  0.00            
ATOM    122  H56 BCD     1      33.370  27.200  24.470  1.00  0.00            
ATOM    123  H57 BCD     1      30.770  28.610  24.940  1.00  0.00            
ATOM    124  H58 BCD     1      31.700  29.190  27.100  1.00  0.00            
ATOM    125  H59 BCD     1      31.420  27.460  26.860  1.00  0.00            
ATOM    126  H60 BCD     1      33.440  27.730  27.840  1.00  0.00            
ATOM    127  C37 BCD     1      27.800  32.840  22.400  1.00  0.00            
ATOM    128  O31 BCD     1      26.960  31.800  22.870  1.00  0.00            
ATOM    129  C38 BCD     1      28.450  32.420  21.170  1.00  0.00            
ATOM    130  O32 BCD     1      27.510  32.270  20.100  1.00  0.00            
ATOM    131  C39 BCD     1      29.240  31.160  21.440  1.00  0.00            
ATOM    132  O33 BCD     1      29.920  30.570  20.350  1.00  0.00            
ATOM    133  C40 BCD     1      30.260  31.430  22.580  1.00  0.00            
ATOM    134  C41 BCD     1      29.580  32.050  23.840  1.00  0.00            
ATOM    135  O34 BCD     1      28.720  33.110  23.420  1.00  0.00            
ATOM    136  C42 BCD     1      30.500  32.490  24.980  1.00  0.00            
ATOM    137  O35 BCD     1      31.610  33.220  24.480  1.00  0.00            
ATOM    138  H61 BCD     1      27.270  33.770  22.180  1.00  0.00            
ATOM    139  H62 BCD     1      29.090  33.210  20.770  1.00  0.00            
ATOM    140  H63 BCD     1      28.090  32.320  19.330  1.00  0.00            
ATOM    141  H64 BCD     1      28.550  30.360  21.740  1.00  0.00            
ATOM    142  H65 BCD     1      29.300  30.030  19.840  1.00  0.00            
ATOM    143  H66 BCD     1      30.980  32.140  22.180  1.00  0.00            
ATOM    144  H67 BCD     1      28.970  31.220  24.220  1.00  0.00            
ATOM    145  H68 BCD     1      29.920  33.120  25.660  1.00  0.00            
ATOM    146  H69 BCD     1      30.870  31.610  25.530  1.00  0.00            
ATOM    147  H70 BCD     1      32.380  32.760  24.840  1.00  0.00            
ATOM    148  C1  AL1     2      27.340  24.850  23.350  1.00  0.00            
ATOM    149  C2  AL1     2      26.070  25.750  23.460  1.00  0.00            
ATOM    150  C3  AL1     2      24.860  24.790  23.400  1.00  0.00            
ATOM    151  C4  AL1     2      23.740  24.960  22.660  1.00  0.00            
ATOM    152  C5  AL1     2      23.660  26.050  21.620  1.00  0.00            
ATOM    153  O1  AL1     2      22.700  26.120  20.850  1.00  0.00            
ATOM    154  C6  AL1     2      24.790  26.980  21.520  1.00  0.00            
ATOM    155  C7  AL1     2      25.890  26.810  22.320  1.00  0.00            
ATOM    156  C8  AL1     2      27.040  27.780  22.320  1.00  0.00            
ATOM    157  C9  AL1     2      27.140  28.420  23.720  1.00  0.00            
ATOM    158  C10 AL1     2      27.310  27.460  24.910  1.00  0.00            
ATOM    159  C11 AL1     2      26.070  26.530  24.830  1.00  0.00            
ATOM    160  C12 AL1     2      25.960  25.700  26.090  1.00  0.00            
ATOM    161  O2  AL1     2      26.150  24.480  26.180  1.00  0.00            
ATOM    162  C13 AL1     2      25.860  26.470  27.370  1.00  0.00            
ATOM    163  C14 AL1     2      27.090  27.350  27.560  1.00  0.00            
ATOM    164  C15 AL1     2      28.380  26.550  27.690  1.00  0.00            
ATOM    165  C16 AL1     2      27.180  28.260  26.270  1.00  0.00            
ATOM    166  C17 AL1     2      28.120  29.430  26.700  1.00  0.00            
ATOM    167  C18 AL1     2      28.000  29.500  28.230  1.00  0.00            
ATOM    168  C19 AL1     2      27.010  28.410  28.730  1.00  0.00            
ATOM    169  O3  AL1     2      25.700  28.940  28.680  1.00  0.00            
ATOM    170  C20 AL1     2      27.360  27.900  30.120  1.00  0.00            
ATOM    171  O4  AL1     2      28.550  27.800  30.450  1.00  0.00            
ATOM    172  C21 AL1     2      26.240  27.360  31.000  1.00  0.00            
ATOM    173  O5  AL1     2      26.580  26.590  32.180  1.00  0.00            
ATOM    174  H1  AL1     2      28.300  25.370  23.360  1.00  0.00            
ATOM    175  H2  AL1     2      27.390  24.130  24.170  1.00  0.00            
ATOM    176  H3  AL1     2      27.290  24.250  22.430  1.00  0.00            
ATOM    177  H4  AL1     2      25.020  23.930  24.040  1.00  0.00            
ATOM    178  H5  AL1     2      22.940  24.230  22.680  1.00  0.00            
ATOM    179  H6  AL1     2      24.770  27.750  20.740  1.00  0.00            
ATOM    180  H7  AL1     2      26.930  28.560  21.560  1.00  0.00            
ATOM    181  H8  AL1     2      27.920  27.200  22.020  1.00  0.00            
ATOM    182  H9  AL1     2      26.350  29.120  24.010  1.00  0.00            
ATOM    183  H10 AL1     2      28.030  29.060  23.760  1.00  0.00            
ATOM    184  H11 AL1     2      28.300  26.980  24.940  1.00  0.00            
ATOM    185  H12 AL1     2      25.120  27.070  24.790  1.00  0.00            
ATOM    186  H13 AL1     2      25.810  25.790  28.230  1.00  0.00            
ATOM    187  H14 AL1     2      24.880  26.970  27.350  1.00  0.00            
ATOM    188  H15 AL1     2      28.430  25.920  26.790  1.00  0.00            
ATOM    189  H16 AL1     2      29.320  27.110  27.760  1.00  0.00            
ATOM    190  H17 AL1     2      28.330  25.950  28.610  1.00  0.00            
ATOM    191  H18 AL1     2      26.150  28.640  26.250  1.00  0.00            
ATOM    192  H19 AL1     2      27.820  30.380  26.250  1.00  0.00            
ATOM    193  H20 AL1     2      29.110  29.260  26.260  1.00  0.00            
ATOM    194  H21 AL1     2      27.780  30.550  28.460  1.00  0.00            
ATOM    195  H22 AL1     2      29.060  29.400  28.520  1.00  0.00            
ATOM    196  H23 AL1     2      25.650  29.700  29.280  1.00  0.00            
ATOM    197  H24 AL1     2      25.510  26.830  30.370  1.00  0.00            
ATOM    198  H25 AL1     2      25.630  28.220  31.320  1.00  0.00            
ATOM    199  H26 AL1     2      27.120  27.210  32.700  1.00  0.00            
TER
ENDMDL
MODEL        1
ATOM      1  C1  BCD     1      19.790  31.450  22.030  1.00  0.00            
ATOM      2  O1  BCD     1      20.190  30.430  21.080  1.00  0.00            
ATOM      3  C2  BCD     1      20.210  31.140  23.460  1.00  0.00            
ATOM      4  O2  BCD     1      21.620  31.100  23.470  1.00  0.00            
ATOM      5  C3  BCD     1      19.610  29.800  23.890  1.00  0.00            
ATOM      6  O3  BCD     1      19.870  29.530  25.250  1.00  0.00            
ATOM      7  C4  BCD     1      18.070  29.720  23.640  1.00  0.00            
ATOM      8  C5  BCD     1      17.730  30.360  22.290  1.00  0.00            
ATOM      9  O4  BCD     1      18.390  31.630  22.080  1.00  0.00            
ATOM     10  C6  BCD     1      16.270  30.560  22.220  1.00  0.00            
ATOM     11  O5  BCD     1      16.050  31.230  20.970  1.00  0.00            
ATOM     12  H1  BCD     1      20.150  32.450  21.770  1.00  0.00            
ATOM     13  H2  BCD     1      19.780  31.930  24.080  1.00  0.00            
ATOM     14  H3  BCD     1      21.810  30.370  22.870  1.00  0.00            
ATOM     15  H4  BCD     1      20.100  28.990  23.330  1.00  0.00            
ATOM     16  H5  BCD     1      20.800  29.280  25.310  1.00  0.00            
ATOM     17  H6  BCD     1      17.520  30.290  24.400  1.00  0.00            
ATOM     18  H7  BCD     1      18.050  29.630  21.540  1.00  0.00            
ATOM     19  H8  BCD     1      15.820  29.570  22.120  1.00  0.00            
ATOM     20  H9  BCD     1      15.850  31.000  23.140  1.00  0.00            
ATOM     21  H10 BCD     1      16.630  31.990  20.990  1.00  0.00            
ATOM     22  C7  BCD     1      23.430  29.660  18.450  1.00  0.00            
ATOM     23  O6  BCD     1      22.500  28.810  17.690  1.00  0.00            
ATOM     24  C8  BCD     1      23.580  29.180  19.920  1.00  0.00            
ATOM     25  O7  BCD     1      24.260  27.920  19.860  1.00  0.00            
ATOM     26  C9  BCD     1      22.220  29.210  20.640  1.00  0.00            
ATOM     27  O8  BCD     1      22.310  28.710  22.010  1.00  0.00            
ATOM     28  C10 BCD     1      21.530  30.580  20.470  1.00  0.00            
ATOM     29  C11 BCD     1      21.560  31.070  19.060  1.00  0.00            
ATOM     30  O9  BCD     1      22.860  31.010  18.460  1.00  0.00            
ATOM     31  C12 BCD     1      20.940  32.460  18.870  1.00  0.00            
ATOM     32  O10 BCD     1      21.650  33.350  19.660  1.00  0.00            
ATOM     33  H11 BCD     1      24.370  29.820  17.920  1.00  0.00            
ATOM     34  H12 BCD     1      24.180  29.920  20.460  1.00  0.00            
ATOM     35  H13 BCD     1      24.600  27.870  18.960  1.00  0.00            
ATOM     36  H14 BCD     1      21.590  28.510  20.080  1.00  0.00            
ATOM     37  H15 BCD     1      23.230  28.490  22.120  1.00  0.00            
ATOM     38  H16 BCD     1      22.110  31.360  20.980  1.00  0.00            
ATOM     39  H17 BCD     1      21.000  30.290  18.500  1.00  0.00            
ATOM     40  H18 BCD     1      21.030  32.750  17.810  1.00  0.00            
ATOM     41  H19 BCD     1      19.890  32.470  19.200  1.00  0.00            
ATOM     42  H20 BCD     1      21.100  34.130  19.560  1.00  0.00            
ATOM     43  C13 BCD     1      22.640  26.890  13.950  1.00  0.00            
ATOM     44  O11 BCD     1      21.840  25.790  14.460  1.00  0.00            
ATOM     45  C14 BCD     1      23.870  27.070  14.870  1.00  0.00            
ATOM     46  O12 BCD     1      24.720  25.920  14.660  1.00  0.00            
ATOM     47  C15 BCD     1      23.500  27.280  16.310  1.00  0.00            
ATOM     48  O13 BCD     1      24.670  27.370  17.170  1.00  0.00            
ATOM     49  C16 BCD     1      22.780  28.620  16.290  1.00  0.00            
ATOM     50  C17 BCD     1      21.560  28.550  15.400  1.00  0.00            
ATOM     51  O14 BCD     1      22.020  28.180  14.070  1.00  0.00            
ATOM     52  C18 BCD     1      20.840  29.900  15.290  1.00  0.00            
ATOM     53  O15 BCD     1      21.560  30.820  14.380  1.00  0.00            
ATOM     54  H21 BCD     1      22.960  26.680  12.920  1.00  0.00            
ATOM     55  H22 BCD     1      24.450  27.930  14.510  1.00  0.00            
ATOM     56  H23 BCD     1      25.600  26.290  14.610  1.00  0.00            
ATOM     57  H24 BCD     1      22.770  26.560  16.690  1.00  0.00            
ATOM     58  H25 BCD     1      25.140  26.530  17.070  1.00  0.00            
ATOM     59  H26 BCD     1      23.430  29.450  15.980  1.00  0.00            
ATOM     60  H27 BCD     1      20.870  27.830  15.840  1.00  0.00            
ATOM     61  H28 BCD     1      19.880  29.640  14.840  1.00  0.00            
ATOM     62  H29 BCD     1      20.560  30.350  16.250  1.00  0.00            
ATOM     63  H30 BCD     1      21.550  30.460  13.490  1.00  0.00            
ATOM     64  C19 BCD     1      19.850  22.290  13.840  1.00  0.00            
ATOM     65  O16 BCD     1      19.590  22.350  15.250  1.00  0.00            
ATOM     66  C20 BCD     1      21.350  22.140  13.630  1.00  0.00            
ATOM     67  O17 BCD     1      21.820  20.960  14.410  1.00  0.00            
ATOM     68  C21 BCD     1      22.060  23.350  14.190  1.00  0.00            
ATOM     69  O18 BCD     1      23.510  23.230  13.850  1.00  0.00            
ATOM     70  C22 BCD     1      21.480  24.620  13.660  1.00  0.00            
ATOM     71  C23 BCD     1      19.930  24.630  13.680  1.00  0.00            
ATOM     72  O19 BCD     1      19.370  23.400  13.150  1.00  0.00            
ATOM     73  C24 BCD     1      19.350  25.830  12.990  1.00  0.00            
ATOM     74  O20 BCD     1      19.820  25.900  11.560  1.00  0.00            
ATOM     75  H31 BCD     1      19.370  21.370  13.480  1.00  0.00            
ATOM     76  H32 BCD     1      21.620  21.980  12.580  1.00  0.00            
ATOM     77  H33 BCD     1      22.770  20.950  14.270  1.00  0.00            
ATOM     78  H34 BCD     1      21.890  23.280  15.270  1.00  0.00            
ATOM     79  H35 BCD     1      23.970  24.040  14.090  1.00  0.00            
ATOM     80  H36 BCD     1      21.870  24.740  12.640  1.00  0.00            
ATOM     81  H37 BCD     1      19.720  24.790  14.750  1.00  0.00            
ATOM     82  H38 BCD     1      18.260  25.890  12.960  1.00  0.00            
ATOM     83  H39 BCD     1      19.670  26.660  13.630  1.00  0.00            
ATOM     84  H40 BCD     1      19.080  25.740  10.970  1.00  0.00            
ATOM     85  C25 BCD     1      16.940  21.050  18.130  1.00  0.00            
ATOM     86  O21 BCD     1      17.210  22.040  19.090  1.00  0.00            
ATOM     87  C26 BCD     1      18.140  20.090  17.770  1.00  0.00            
ATOM     88  O22 BCD     1      18.750  19.530  18.970  1.00  0.00            
ATOM     89  C27 BCD     1      19.160  20.810  16.930  1.00  0.00            
ATOM     90  O23 BCD     1      20.230  19.900  16.530  1.00  0.00            
ATOM     91  C28 BCD     1      18.580  21.530  15.810  1.00  0.00            
ATOM     92  C29 BCD     1      17.340  22.400  16.200  1.00  0.00            
ATOM     93  O24 BCD     1      16.430  21.620  16.960  1.00  0.00            
ATOM     94  C30 BCD     1      16.590  22.940  14.990  1.00  0.00            
ATOM     95  O25 BCD     1      15.360  23.530  15.400  1.00  0.00            
ATOM     96  H41 BCD     1      16.050  20.520  18.490  1.00  0.00            
ATOM     97  H42 BCD     1      17.640  19.370  17.120  1.00  0.00            
ATOM     98  H43 BCD     1      19.580  19.100  18.740  1.00  0.00            
ATOM     99  H44 BCD     1      19.570  21.620  17.550  1.00  0.00            
ATOM    100  H45 BCD     1      20.940  20.470  16.220  1.00  0.00            
ATOM    101  H46 BCD     1      18.300  20.760  15.080  1.00  0.00            
ATOM    102  H47 BCD     1      17.760  23.260  16.740  1.00  0.00            
ATOM    103  H48 BCD     1      17.260  23.730  14.620  1.00  0.00            
ATOM    104  H49 BCD     1      16.440  22.200  14.180  1.00  0.00            
ATOM    105  H50 BCD     1      15.080  23.070  16.190  1.00  0.00            
ATOM    106  C31 BCD     1      15.700  23.060  22.870  1.00  0.00            
ATOM    107  O26 BCD     1      16.370  24.260  22.900  1.00  0.00            
ATOM    108  C32 BCD     1      16.620  21.830  22.780  1.00  0.00            
ATOM    109  O27 BCD     1      17.520  21.930  23.880  1.00  0.00            
ATOM    110  C33 BCD     1      17.410  21.690  21.510  1.00  0.00            
ATOM    111  C34 BCD     1      16.450  21.910  20.280  1.00  0.00            
ATOM    112  C35 BCD     1      15.440  23.080  20.510  1.00  0.00            
ATOM    113  O28 BCD     1      14.820  22.980  21.800  1.00  0.00            
ATOM    114  C36 BCD     1      14.320  23.060  19.440  1.00  0.00            
ATOM    115  O29 BCD     1      13.690  21.730  19.410  1.00  0.00            
ATOM    116  O30 BCD     1      18.100  20.420  21.560  1.00  0.00            
ATOM    117  H51 BCD     1      15.090  22.960  23.770  1.00  0.00            
ATOM    118  H52 BCD     1      16.110  20.860  22.910  1.00  0.00            
ATOM    119  H53 BCD     1      18.320  21.460  23.650  1.00  0.00            
ATOM    120  H54 BCD     1      18.140  22.510  21.470  1.00  0.00            
ATOM    121  H55 BCD     1      18.260  20.110  20.660  1.00  0.00            
ATOM    122  H56 BCD     1      15.930  20.940  20.310  1.00  0.00            
ATOM    123  H57 BCD     1      15.880  24.080  20.460  1.00  0.00            
ATOM    124  H58 BCD     1      13.610  23.890  19.560  1.00  0.00            
ATOM    125  H59 BCD     1      14.720  23.250  18.430  1.00  0.00            
ATOM    126  H60 BCD     1      13.310  21.410  20.230  1.00  0.00            
ATOM    127  C37 BCD     1      16.880  27.840  24.800  1.00  0.00            
ATOM    128  O31 BCD     1      17.620  28.290  23.670  1.00  0.00            
ATOM    129  C38 BCD     1      17.500  26.640  25.490  1.00  0.00            
ATOM    130  O32 BCD     1      18.870  26.860  25.890  1.00  0.00            
ATOM    131  C39 BCD     1      17.510  25.310  24.610  1.00  0.00            
ATOM    132  O33 BCD     1      17.900  24.230  25.440  1.00  0.00            
ATOM    133  C40 BCD     1      16.100  25.150  23.980  1.00  0.00            
ATOM    134  C41 BCD     1      15.500  26.460  23.450  1.00  0.00            
ATOM    135  O34 BCD     1      15.550  27.430  24.490  1.00  0.00            
ATOM    136  C42 BCD     1      14.130  26.240  22.950  1.00  0.00            
ATOM    137  O35 BCD     1      13.390  27.360  22.380  1.00  0.00            
ATOM    138  H61 BCD     1      16.910  28.640  25.540  1.00  0.00            
ATOM    139  H62 BCD     1      16.850  26.570  26.370  1.00  0.00            
ATOM    140  H63 BCD     1      19.280  27.630  25.490  1.00  0.00            
ATOM    141  H64 BCD     1      18.220  25.440  23.790  1.00  0.00            
ATOM    142  H65 BCD     1      17.600  23.380  25.110  1.00  0.00            
ATOM    143  H66 BCD     1      15.390  24.720  24.700  1.00  0.00            
ATOM    144  H67 BCD     1      16.190  26.790  22.660  1.00  0.00            
ATOM    145  H68 BCD     1      14.200  25.370  22.290  1.00  0.00            
ATOM    146  H69 BCD     1      13.530  25.870  23.790  1.00  0.00            
ATOM    147  H70 BCD     1      12.450  27.170  22.260  1.00  0.00            
ATOM    148  C1  AL1     2      22.090  25.490  21.110  1.00  0.00            
ATOM    149  C2  AL1     2      21.050  24.500  20.620  1.00  0.00            
ATOM    150  C3  AL1     2      20.670  23.620  21.760  1.00  0.00            
ATOM    151  C4  AL1     2      20.740  22.280  21.830  1.00  0.00            
ATOM    152  C5  AL1     2      21.400  21.480  20.730  1.00  0.00            
ATOM    153  O1  AL1     2      21.470  20.240  20.790  1.00  0.00            
ATOM    154  C6  AL1     2      21.840  22.240  19.590  1.00  0.00            
ATOM    155  C7  AL1     2      21.660  23.610  19.500  1.00  0.00            
ATOM    156  C8  AL1     2      21.990  24.240  18.230  1.00  0.00            
ATOM    157  C9  AL1     2      20.580  24.660  17.610  1.00  0.00            
ATOM    158  C10 AL1     2      19.920  25.630  18.580  1.00  0.00            
ATOM    159  C11 AL1     2      19.730  25.070  20.050  1.00  0.00            
ATOM    160  C12 AL1     2      18.980  26.080  20.850  1.00  0.00            
ATOM    161  O2  AL1     2      19.430  26.500  21.860  1.00  0.00            
ATOM    162  C13 AL1     2      17.630  26.620  20.370  1.00  0.00            
ATOM    163  C14 AL1     2      17.760  27.040  18.880  1.00  0.00            
ATOM    164  C15 AL1     2      18.590  28.380  18.890  1.00  0.00            
ATOM    165  C16 AL1     2      18.530  25.940  18.100  1.00  0.00            
ATOM    166  C17 AL1     2      18.180  26.270  16.610  1.00  0.00            
ATOM    167  C18 AL1     2      16.840  27.160  16.680  1.00  0.00            
ATOM    168  C19 AL1     2      16.410  27.160  18.120  1.00  0.00            
ATOM    169  O3  AL1     2      15.680  25.890  18.290  1.00  0.00            
ATOM    170  C20 AL1     2      15.480  28.410  18.340  1.00  0.00            
ATOM    171  O4  AL1     2      15.510  29.380  17.610  1.00  0.00            
ATOM    172  C21 AL1     2      14.440  28.240  19.460  1.00  0.00            
ATOM    173  O5  AL1     2      13.610  29.390  19.570  1.00  0.00            
ATOM    174  H1  AL1     2      22.970  24.930  21.450  1.00  0.00            
ATOM    175  H2  AL1     2      22.430  26.110  20.280  1.00  0.00            
ATOM    176  H3  AL1     2      21.780  26.200  21.890  1.00  0.00            
ATOM    177  H4  AL1     2      20.110  24.140  22.530  1.00  0.00            
ATOM    178  H5  AL1     2      20.340  21.640  22.610  1.00  0.00            
ATOM    179  H6  AL1     2      22.170  21.640  18.750  1.00  0.00            
ATOM    180  H7  AL1     2      22.500  23.590  17.500  1.00  0.00            
ATOM    181  H8  AL1     2      22.520  25.180  18.390  1.00  0.00            
ATOM    182  H9  AL1     2      19.940  23.780  17.430  1.00  0.00            
ATOM    183  H10 AL1     2      20.710  25.140  16.630  1.00  0.00            
ATOM    184  H11 AL1     2      20.520  26.550  18.670  1.00  0.00            
ATOM    185  H12 AL1     2      19.010  24.250  19.940  1.00  0.00            
ATOM    186  H13 AL1     2      17.270  27.480  20.940  1.00  0.00            
ATOM    187  H14 AL1     2      16.790  25.920  20.470  1.00  0.00            
ATOM    188  H15 AL1     2      18.040  29.240  19.290  1.00  0.00            
ATOM    189  H16 AL1     2      19.410  28.380  19.610  1.00  0.00            
ATOM    190  H17 AL1     2      19.090  28.570  17.930  1.00  0.00            
ATOM    191  H18 AL1     2      17.910  25.070  18.340  1.00  0.00            
ATOM    192  H19 AL1     2      18.100  25.330  16.050  1.00  0.00            
ATOM    193  H20 AL1     2      19.030  26.770  16.130  1.00  0.00            
ATOM    194  H21 AL1     2      16.130  26.820  15.920  1.00  0.00            
ATOM    195  H22 AL1     2      17.210  28.120  16.290  1.00  0.00            
ATOM    196  H23 AL1     2      14.800  26.000  17.890  1.00  0.00            
ATOM    197  H24 AL1     2      14.940  28.020  20.410  1.00  0.00            
ATOM    198  H25 AL1     2      13.970  27.260  19.320  1.00  0.00            
ATOM    199  H26 AL1     2      14.140  30.180  19.350  1.00  0.00            
TER
ENDMDL
MODEL        1
ATOM      1  C1  BCD     1      25.660  27.520  24.010  1.00  0.00            
ATOM      2  O1  BCD     1      24.350  26.940  23.930  1.00  0.00            
ATOM      3  C2  BCD     1      26.550  26.680  25.040  1.00  0.00            
ATOM      4  O2  BCD     1      26.680  25.310  24.710  1.00  0.00            
ATOM      5  C3  BCD     1      25.930  26.850  26.440  1.00  0.00            
ATOM      6  O3  BCD     1      26.730  26.260  27.440  1.00  0.00            
ATOM      7  C4  BCD     1      25.500  28.320  26.830  1.00  0.00            
ATOM      8  C5  BCD     1      24.840  29.050  25.620  1.00  0.00            
ATOM      9  O4  BCD     1      25.600  28.900  24.430  1.00  0.00            
ATOM     10  C6  BCD     1      24.610  30.550  25.850  1.00  0.00            
ATOM     11  O5  BCD     1      23.530  31.000  25.030  1.00  0.00            
ATOM     12  H1  BCD     1      26.220  27.460  23.070  1.00  0.00            
ATOM     13  H2  BCD     1      27.490  27.250  25.090  1.00  0.00            
ATOM     14  H3  BCD     1      27.430  24.970  25.210  1.00  0.00            
ATOM     15  H4  BCD     1      25.000  26.260  26.450  1.00  0.00            
ATOM     16  H5  BCD     1      26.310  26.400  28.290  1.00  0.00            
ATOM     17  H6  BCD     1      26.410  28.810  27.200  1.00  0.00            
ATOM     18  H7  BCD     1      23.820  28.710  25.440  1.00  0.00            
ATOM     19  H8  BCD     1      24.490  30.740  26.930  1.00  0.00            
ATOM     20  H9  BCD     1      25.550  31.080  25.600  1.00  0.00            
ATOM     21  H10 BCD     1      23.130  31.710  25.540  1.00  0.00            
ATOM     22  C7  BCD     1      21.860  25.600  20.860  1.00  0.00            
ATOM     23  O6  BCD     1      20.780  25.710  21.760  1.00  0.00            
ATOM     24  C8  BCD     1      22.940  24.540  21.330  1.00  0.00            
ATOM     25  O7  BCD     1      22.340  23.310  21.510  1.00  0.00            
ATOM     26  C9  BCD     1      23.510  25.020  22.680  1.00  0.00            
ATOM     27  O8  BCD     1      24.580  24.160  23.010  1.00  0.00            
ATOM     28  C10 BCD     1      23.950  26.520  22.620  1.00  0.00            
ATOM     29  C11 BCD     1      22.860  27.370  22.080  1.00  0.00            
ATOM     30  O9  BCD     1      22.370  26.920  20.810  1.00  0.00            
ATOM     31  C12 BCD     1      23.320  28.790  21.860  1.00  0.00            
ATOM     32  O10 BCD     1      24.510  28.890  21.070  1.00  0.00            
ATOM     33  H11 BCD     1      21.420  25.220  19.930  1.00  0.00            
ATOM     34  H12 BCD     1      23.700  24.400  20.560  1.00  0.00            
ATOM     35  H13 BCD     1      23.060  22.690  21.690  1.00  0.00            
ATOM     36  H14 BCD     1      22.780  24.980  23.500  1.00  0.00            
ATOM     37  H15 BCD     1      25.010  24.570  23.760  1.00  0.00            
ATOM     38  H16 BCD     1      24.880  26.480  22.040  1.00  0.00            
ATOM     39  H17 BCD     1      22.120  27.320  22.890  1.00  0.00            
ATOM     40  H18 BCD     1      22.590  29.390  21.300  1.00  0.00            
ATOM     41  H19 BCD     1      23.490  29.240  22.850  1.00  0.00            
ATOM     42  H20 BCD     1      24.270  28.450  20.260  1.00  0.00            
ATOM     43  C13 BCD     1      16.720  25.250  22.000  1.00  0.00            
ATOM     44  O11 BCD     1      16.690  25.270  23.390  1.00  0.00            
ATOM     45  C14 BCD     1      17.420  24.020  21.560  1.00  0.00            
ATOM     46  O12 BCD     1      16.780  22.900  22.200  1.00  0.00            
ATOM     47  C15 BCD     1      18.910  24.070  21.820  1.00  0.00            
ATOM     48  O13 BCD     1      19.600  22.950  21.290  1.00  0.00            
ATOM     49  C16 BCD     1      19.450  25.440  21.270  1.00  0.00            
ATOM     50  C17 BCD     1      18.640  26.680  21.780  1.00  0.00            
ATOM     51  O14 BCD     1      17.250  26.400  21.500  1.00  0.00            
ATOM     52  C18 BCD     1      19.120  28.040  21.220  1.00  0.00            
ATOM     53  O15 BCD     1      19.280  28.030  19.810  1.00  0.00            
ATOM     54  H21 BCD     1      15.710  25.030  21.640  1.00  0.00            
ATOM     55  H22 BCD     1      17.270  23.900  20.480  1.00  0.00            
ATOM     56  H23 BCD     1      17.040  22.060  21.820  1.00  0.00            
ATOM     57  H24 BCD     1      19.040  24.150  22.900  1.00  0.00            
ATOM     58  H25 BCD     1      20.550  23.000  21.460  1.00  0.00            
ATOM     59  H26 BCD     1      19.440  25.330  20.170  1.00  0.00            
ATOM     60  H27 BCD     1      18.790  26.780  22.860  1.00  0.00            
ATOM     61  H28 BCD     1      18.430  28.890  21.360  1.00  0.00            
ATOM     62  H29 BCD     1      20.030  28.290  21.780  1.00  0.00            
ATOM     63  H30 BCD     1      19.360  28.910  19.420  1.00  0.00            
ATOM     64  C19 BCD     1      13.850  25.930  26.540  1.00  0.00            
ATOM     65  O16 BCD     1      14.800  25.730  27.530  1.00  0.00            
ATOM     66  C20 BCD     1      13.680  24.710  25.640  1.00  0.00            
ATOM     67  O17 BCD     1      13.230  23.530  26.420  1.00  0.00            
ATOM     68  C21 BCD     1      14.940  24.450  24.910  1.00  0.00            
ATOM     69  O18 BCD     1      14.820  23.340  24.010  1.00  0.00            
ATOM     70  C22 BCD     1      15.400  25.620  24.030  1.00  0.00            
ATOM     71  C23 BCD     1      15.340  26.890  24.850  1.00  0.00            
ATOM     72  O19 BCD     1      14.160  27.060  25.670  1.00  0.00            
ATOM     73  C24 BCD     1      15.540  28.160  24.190  1.00  0.00            
ATOM     74  O20 BCD     1      14.490  28.300  23.170  1.00  0.00            
ATOM     75  H31 BCD     1      12.890  26.220  26.980  1.00  0.00            
ATOM     76  H32 BCD     1      12.910  24.860  24.870  1.00  0.00            
ATOM     77  H33 BCD     1      13.890  22.880  26.190  1.00  0.00            
ATOM     78  H34 BCD     1      15.770  24.330  25.610  1.00  0.00            
ATOM     79  H35 BCD     1      15.630  23.310  23.480  1.00  0.00            
ATOM     80  H36 BCD     1      14.620  25.760  23.270  1.00  0.00            
ATOM     81  H37 BCD     1      16.110  26.880  25.630  1.00  0.00            
ATOM     82  H38 BCD     1      15.470  28.980  24.900  1.00  0.00            
ATOM     83  H39 BCD     1      16.530  28.310  23.720  1.00  0.00            
ATOM     84  H40 BCD     1      13.830  28.910  23.500  1.00  0.00            
ATOM     85  C25 BCD     1      15.810  26.580  31.340  1.00  0.00            
ATOM     86  O21 BCD     1      17.140  26.780  30.900  1.00  0.00            
ATOM     87  C26 BCD     1      15.270  25.170  31.130  1.00  0.00            
ATOM     88  O22 BCD     1      16.070  24.200  31.930  1.00  0.00            
ATOM     89  C27 BCD     1      15.170  24.790  29.640  1.00  0.00            
ATOM     90  O23 BCD     1      14.690  23.470  29.630  1.00  0.00            
ATOM     91  C28 BCD     1      14.360  25.850  28.840  1.00  0.00            
ATOM     92  C29 BCD     1      14.720  27.290  29.260  1.00  0.00            
ATOM     93  O24 BCD     1      14.870  27.470  30.630  1.00  0.00            
ATOM     94  C30 BCD     1      13.690  28.320  28.870  1.00  0.00            
ATOM     95  O25 BCD     1      12.410  27.950  29.390  1.00  0.00            
ATOM     96  H41 BCD     1      15.720  26.740  32.420  1.00  0.00            
ATOM     97  H42 BCD     1      14.250  25.200  31.530  1.00  0.00            
ATOM     98  H43 BCD     1      15.780  23.340  31.620  1.00  0.00            
ATOM     99  H44 BCD     1      16.200  24.760  29.260  1.00  0.00            
ATOM    100  H45 BCD     1      14.720  23.130  28.730  1.00  0.00            
ATOM    101  H46 BCD     1      13.280  25.740  29.020  1.00  0.00            
ATOM    102  H47 BCD     1      15.670  27.620  28.820  1.00  0.00            
ATOM    103  H48 BCD     1      13.980  29.330  29.160  1.00  0.00            
ATOM    104  H49 BCD     1      13.630  28.240  27.770  1.00  0.00            
ATOM    105  H50 BCD     1      12.520  28.230  30.300  1.00  0.00            
ATOM    106  C31 BCD     1      20.780  28.140  32.310  1.00  0.00            
ATOM    107  O26 BCD     1      21.460  27.950  31.040  1.00  0.00            
ATOM    108  C32 BCD     1      20.260  26.910  32.950  1.00  0.00            
ATOM    109  O27 BCD     1      21.350  25.980  33.090  1.00  0.00            
ATOM    110  C33 BCD     1      19.160  26.250  32.040  1.00  0.00            
ATOM    111  C34 BCD     1      18.030  27.320  31.880  1.00  0.00            
ATOM    112  C35 BCD     1      18.610  28.620  31.330  1.00  0.00            
ATOM    113  O28 BCD     1      19.710  29.060  32.190  1.00  0.00            
ATOM    114  C36 BCD     1      17.580  29.710  31.100  1.00  0.00            
ATOM    115  O29 BCD     1      18.220  30.900  30.810  1.00  0.00            
ATOM    116  O30 BCD     1      18.610  25.040  32.590  1.00  0.00            
ATOM    117  H51 BCD     1      21.550  28.580  32.960  1.00  0.00            
ATOM    118  H52 BCD     1      19.810  27.060  33.950  1.00  0.00            
ATOM    119  H53 BCD     1      21.170  25.220  33.650  1.00  0.00            
ATOM    120  H54 BCD     1      19.650  26.030  31.080  1.00  0.00            
ATOM    121  H55 BCD     1      17.800  24.780  32.150  1.00  0.00            
ATOM    122  H56 BCD     1      17.580  27.580  32.850  1.00  0.00            
ATOM    123  H57 BCD     1      19.060  28.330  30.370  1.00  0.00            
ATOM    124  H58 BCD     1      16.930  29.460  30.260  1.00  0.00            
ATOM    125  H59 BCD     1      16.920  29.810  31.970  1.00  0.00            
ATOM    126  H60 BCD     1      18.860  30.940  31.540  1.00  0.00            
ATOM    127  C37 BCD     1      25.040  28.820  29.240  1.00  0.00            
ATOM    128  O31 BCD     1      24.620  28.170  27.960  1.00  0.00            
ATOM    129  C38 BCD     1      25.080  27.710  30.320  1.00  0.00            
ATOM    130  O32 BCD     1      25.860  26.600  29.940  1.00  0.00            
ATOM    131  C39 BCD     1      23.680  27.220  30.620  1.00  0.00            
ATOM    132  O33 BCD     1      23.460  26.180  31.590  1.00  0.00            
ATOM    133  C40 BCD     1      22.780  28.450  30.900  1.00  0.00            
ATOM    134  C41 BCD     1      22.850  29.510  29.810  1.00  0.00            
ATOM    135  O34 BCD     1      24.190  29.940  29.540  1.00  0.00            
ATOM    136  C42 BCD     1      22.110  30.870  30.160  1.00  0.00            
ATOM    137  O35 BCD     1      21.960  31.550  28.920  1.00  0.00            
ATOM    138  H61 BCD     1      26.060  29.210  29.210  1.00  0.00            
ATOM    139  H62 BCD     1      25.520  28.180  31.220  1.00  0.00            
ATOM    140  H63 BCD     1      25.880  25.920  30.620  1.00  0.00            
ATOM    141  H64 BCD     1      23.350  26.740  29.680  1.00  0.00            
ATOM    142  H65 BCD     1      22.550  26.200  31.910  1.00  0.00            
ATOM    143  H66 BCD     1      23.120  28.880  31.850  1.00  0.00            
ATOM    144  H67 BCD     1      22.410  29.120  28.880  1.00  0.00            
ATOM    145  H68 BCD     1      21.140  30.630  30.610  1.00  0.00            
ATOM    146  H69 BCD     1      22.750  31.450  30.840  1.00  0.00            
ATOM    147  H70 BCD     1      21.150  31.320  28.470  1.00  0.00            
ATOM    148  C1  AL1     2      19.140  20.700  26.960  1.00  0.00            
ATOM    149  C2  AL1     2      19.310  21.430  25.670  1.00  0.00            
ATOM    150  C3  AL1     2      18.120  21.070  24.820  1.00  0.00            
ATOM    151  C4  AL1     2      18.170  20.150  23.790  1.00  0.00            
ATOM    152  C5  AL1     2      19.420  19.490  23.390  1.00  0.00            
ATOM    153  O1  AL1     2      19.420  18.680  22.530  1.00  0.00            
ATOM    154  C6  AL1     2      20.610  19.950  24.000  1.00  0.00            
ATOM    155  C7  AL1     2      20.580  20.780  25.070  1.00  0.00            
ATOM    156  C8  AL1     2      21.910  21.330  25.700  1.00  0.00            
ATOM    157  C9  AL1     2      21.910  22.830  25.480  1.00  0.00            
ATOM    158  C10 AL1     2      20.840  23.590  26.230  1.00  0.00            
ATOM    159  C11 AL1     2      19.450  22.990  25.800  1.00  0.00            
ATOM    160  C12 AL1     2      18.300  23.760  26.590  1.00  0.00            
ATOM    161  O2  AL1     2      17.480  23.170  27.250  1.00  0.00            
ATOM    162  C13 AL1     2      18.360  25.220  26.340  1.00  0.00            
ATOM    163  C14 AL1     2      19.700  25.810  26.670  1.00  0.00            
ATOM    164  C15 AL1     2      19.790  25.730  28.240  1.00  0.00            
ATOM    165  C16 AL1     2      20.830  25.120  25.920  1.00  0.00            
ATOM    166  C17 AL1     2      22.050  26.010  26.260  1.00  0.00            
ATOM    167  C18 AL1     2      21.510  27.430  26.220  1.00  0.00            
ATOM    168  C19 AL1     2      20.010  27.350  26.210  1.00  0.00            
ATOM    169  O3  AL1     2      19.600  27.560  24.860  1.00  0.00            
ATOM    170  C20 AL1     2      19.400  28.420  27.190  1.00  0.00            
ATOM    171  O4  AL1     2      20.040  28.920  28.150  1.00  0.00            
ATOM    172  C21 AL1     2      17.980  28.820  26.820  1.00  0.00            
ATOM    173  O5  AL1     2      17.450  29.820  27.670  1.00  0.00            
ATOM    174  H1  AL1     2      19.300  19.630  26.800  1.00  0.00            
ATOM    175  H2  AL1     2      19.800  21.050  27.760  1.00  0.00            
ATOM    176  H3  AL1     2      18.100  20.850  27.280  1.00  0.00            
ATOM    177  H4  AL1     2      17.200  21.600  25.070  1.00  0.00            
ATOM    178  H5  AL1     2      17.330  19.930  23.120  1.00  0.00            
ATOM    179  H6  AL1     2      21.570  19.590  23.640  1.00  0.00            
ATOM    180  H7  AL1     2      22.750  20.720  25.320  1.00  0.00            
ATOM    181  H8  AL1     2      21.990  21.130  26.770  1.00  0.00            
ATOM    182  H9  AL1     2      21.820  23.090  24.420  1.00  0.00            
ATOM    183  H10 AL1     2      22.890  23.180  25.820  1.00  0.00            
ATOM    184  H11 AL1     2      20.900  23.390  27.310  1.00  0.00            
ATOM    185  H12 AL1     2      19.420  23.320  24.750  1.00  0.00            
ATOM    186  H13 AL1     2      17.520  25.640  26.900  1.00  0.00            
ATOM    187  H14 AL1     2      18.210  25.340  25.260  1.00  0.00            
ATOM    188  H15 AL1     2      18.860  26.150  28.630  1.00  0.00            
ATOM    189  H16 AL1     2      19.860  24.720  28.660  1.00  0.00            
ATOM    190  H17 AL1     2      20.700  26.250  28.580  1.00  0.00            
ATOM    191  H18 AL1     2      20.580  25.270  24.870  1.00  0.00            
ATOM    192  H19 AL1     2      22.660  25.900  25.360  1.00  0.00            
ATOM    193  H20 AL1     2      22.720  25.820  27.120  1.00  0.00            
ATOM    194  H21 AL1     2      21.920  27.920  25.320  1.00  0.00            
ATOM    195  H22 AL1     2      21.910  28.040  27.030  1.00  0.00            
ATOM    196  H23 AL1     2      20.080  28.340  24.540  1.00  0.00            
ATOM    197  H24 AL1     2      17.300  27.960  26.840  1.00  0.00            
ATOM    198  H25 AL1     2      18.000  29.330  25.850  1.00  0.00            
ATOM    199  H26 AL1     2      18.250  30.340  27.850  1.00  0.00            
TER
ENDMDL
MODEL        1
ATOM      1  C1  BCD     1      26.000  24.260  22.180  1.00  0.00            
ATOM      2  O1  BCD     1      24.980  23.350  21.830  1.00  0.00            
ATOM      3  C2  BCD     1      26.780  23.860  23.460  1.00  0.00            
ATOM      4  O2  BCD     1      27.530  22.680  23.180  1.00  0.00            
ATOM      5  C3  BCD     1      25.890  23.640  24.720  1.00  0.00            
ATOM      6  O3  BCD     1      26.590  23.140  25.860  1.00  0.00            
ATOM      7  C4  BCD     1      25.230  25.020  24.950  1.00  0.00            
ATOM      8  C5  BCD     1      24.610  25.570  23.650  1.00  0.00            
ATOM      9  O4  BCD     1      25.510  25.510  22.560  1.00  0.00            
ATOM     10  C6  BCD     1      24.210  27.010  23.790  1.00  0.00            
ATOM     11  O5  BCD     1      25.370  27.770  23.870  1.00  0.00            
ATOM     12  H1  BCD     1      26.660  24.430  21.320  1.00  0.00            
ATOM     13  H2  BCD     1      27.490  24.690  23.620  1.00  0.00            
ATOM     14  H3  BCD     1      27.730  22.280  24.030  1.00  0.00            
ATOM     15  H4  BCD     1      25.170  22.860  24.480  1.00  0.00            
ATOM     16  H5  BCD     1      25.940  23.220  26.560  1.00  0.00            
ATOM     17  H6  BCD     1      26.030  25.640  25.370  1.00  0.00            
ATOM     18  H7  BCD     1      23.730  25.000  23.310  1.00  0.00            
ATOM     19  H8  BCD     1      23.670  27.180  22.850  1.00  0.00            
ATOM     20  H9  BCD     1      23.460  27.050  24.590  1.00  0.00            
ATOM     21  H10 BCD     1      25.000  28.630  24.110  1.00  0.00            
ATOM     22  C7  BCD     1      23.290  21.150  18.850  1.00  0.00            
ATOM     23  O6  BCD     1      22.170  20.940  19.720  1.00  0.00            
ATOM     24  C8  BCD     1      24.490  20.550  19.530  1.00  0.00            
ATOM     25  O7  BCD     1      24.260  19.190  19.850  1.00  0.00            
ATOM     26  C9  BCD     1      24.890  21.250  20.770  1.00  0.00            
ATOM     27  O8  BCD     1      26.070  20.610  21.320  1.00  0.00            
ATOM     28  C10 BCD     1      25.040  22.760  20.560  1.00  0.00            
ATOM     29  C11 BCD     1      23.800  23.330  19.770  1.00  0.00            
ATOM     30  O9  BCD     1      23.510  22.530  18.590  1.00  0.00            
ATOM     31  C12 BCD     1      23.910  24.800  19.380  1.00  0.00            
ATOM     32  O10 BCD     1      22.910  25.330  18.580  1.00  0.00            
ATOM     33  H11 BCD     1      23.190  20.580  17.920  1.00  0.00            
ATOM     34  H12 BCD     1      25.330  20.610  18.830  1.00  0.00            
ATOM     35  H13 BCD     1      24.800  19.070  20.640  1.00  0.00            
ATOM     36  H14 BCD     1      24.060  21.260  21.500  1.00  0.00            
ATOM     37  H15 BCD     1      26.540  21.040  22.040  1.00  0.00            
ATOM     38  H16 BCD     1      25.950  22.970  20.000  1.00  0.00            
ATOM     39  H17 BCD     1      22.890  23.300  20.390  1.00  0.00            
ATOM     40  H18 BCD     1      23.960  25.290  20.360  1.00  0.00            
ATOM     41  H19 BCD     1      24.880  25.150  18.980  1.00  0.00            
ATOM     42  H20 BCD     1      22.810  26.280  18.720  1.00  0.00            
ATOM     43  C13 BCD     1      18.190  19.820  19.380  1.00  0.00            
ATOM     44  O11 BCD     1      17.990  20.030  20.780  1.00  0.00            
ATOM     45  C14 BCD     1      19.250  18.770  19.120  1.00  0.00            
ATOM     46  O12 BCD     1      18.800  17.540  19.670  1.00  0.00            
ATOM     47  C15 BCD     1      20.590  19.170  19.670  1.00  0.00            
ATOM     48  O13 BCD     1      21.550  18.130  19.350  1.00  0.00            
ATOM     49  C16 BCD     1      21.000  20.560  19.020  1.00  0.00            
ATOM     50  C17 BCD     1      19.880  21.600  19.160  1.00  0.00            
ATOM     51  O14 BCD     1      18.590  21.110  18.800  1.00  0.00            
ATOM     52  C18 BCD     1      20.100  22.880  18.420  1.00  0.00            
ATOM     53  O15 BCD     1      20.200  22.680  17.020  1.00  0.00            
ATOM     54  H21 BCD     1      17.300  19.390  18.890  1.00  0.00            
ATOM     55  H22 BCD     1      19.300  18.640  18.030  1.00  0.00            
ATOM     56  H23 BCD     1      19.560  16.950  19.730  1.00  0.00            
ATOM     57  H24 BCD     1      20.350  19.320  20.730  1.00  0.00            
ATOM     58  H25 BCD     1      22.430  18.350  19.660  1.00  0.00            
ATOM     59  H26 BCD     1      21.230  20.480  17.950  1.00  0.00            
ATOM     60  H27 BCD     1      19.790  21.670  20.250  1.00  0.00            
ATOM     61  H28 BCD     1      19.260  23.550  18.630  1.00  0.00            
ATOM     62  H29 BCD     1      21.040  23.340  18.760  1.00  0.00            
ATOM     63  H30 BCD     1      20.940  23.180  16.670  1.00  0.00            
ATOM     64  C19 BCD     1      14.710  20.150  23.390  1.00  0.00            
ATOM     65  O16 BCD     1      15.390  20.860  24.430  1.00  0.00            
ATOM     66  C20 BCD     1      15.320  18.780  23.040  1.00  0.00            
ATOM     67  O17 BCD     1      15.440  18.020  24.250  1.00  0.00            
ATOM     68  C21 BCD     1      16.690  18.970  22.470  1.00  0.00            
ATOM     69  O18 BCD     1      17.180  17.680  22.030  1.00  0.00            
ATOM     70  C22 BCD     1      16.640  19.860  21.280  1.00  0.00            
ATOM     71  C23 BCD     1      16.090  21.170  21.790  1.00  0.00            
ATOM     72  O19 BCD     1      14.740  21.000  22.210  1.00  0.00            
ATOM     73  C24 BCD     1      15.950  22.340  20.830  1.00  0.00            
ATOM     74  O20 BCD     1      15.050  22.010  19.750  1.00  0.00            
ATOM     75  H31 BCD     1      13.660  20.140  23.710  1.00  0.00            
ATOM     76  H32 BCD     1      14.740  18.290  22.250  1.00  0.00            
ATOM     77  H33 BCD     1      15.570  17.100  24.020  1.00  0.00            
ATOM     78  H34 BCD     1      17.290  19.330  23.320  1.00  0.00            
ATOM     79  H35 BCD     1      17.870  17.820  21.380  1.00  0.00            
ATOM     80  H36 BCD     1      16.000  19.520  20.460  1.00  0.00            
ATOM     81  H37 BCD     1      16.710  21.510  22.630  1.00  0.00            
ATOM     82  H38 BCD     1      15.560  23.200  21.390  1.00  0.00            
ATOM     83  H39 BCD     1      16.920  22.630  20.390  1.00  0.00            
ATOM     84  H40 BCD     1      15.400  22.320  18.920  1.00  0.00            
ATOM     85  C25 BCD     1      15.130  22.520  28.160  1.00  0.00            
ATOM     86  O21 BCD     1      16.500  22.820  28.010  1.00  0.00            
ATOM     87  C26 BCD     1      15.000  20.970  28.220  1.00  0.00            
ATOM     88  O22 BCD     1      15.730  20.330  29.290  1.00  0.00            
ATOM     89  C27 BCD     1      15.320  20.400  26.810  1.00  0.00            
ATOM     90  O23 BCD     1      14.830  19.090  26.810  1.00  0.00            
ATOM     91  C28 BCD     1      14.690  21.210  25.680  1.00  0.00            
ATOM     92  C29 BCD     1      14.830  22.710  25.890  1.00  0.00            
ATOM     93  O24 BCD     1      14.320  23.050  27.110  1.00  0.00            
ATOM     94  C30 BCD     1      14.060  23.560  24.850  1.00  0.00            
ATOM     95  O25 BCD     1      14.490  24.920  24.890  1.00  0.00            
ATOM     96  H41 BCD     1      14.880  23.060  29.090  1.00  0.00            
ATOM     97  H42 BCD     1      13.940  20.720  28.370  1.00  0.00            
ATOM     98  H43 BCD     1      15.300  19.470  29.400  1.00  0.00            
ATOM     99  H44 BCD     1      16.400  20.350  26.620  1.00  0.00            
ATOM    100  H45 BCD     1      15.290  18.590  26.130  1.00  0.00            
ATOM    101  H46 BCD     1      13.630  20.930  25.550  1.00  0.00            
ATOM    102  H47 BCD     1      15.870  23.050  25.850  1.00  0.00            
ATOM    103  H48 BCD     1      14.000  23.130  23.840  1.00  0.00            
ATOM    104  H49 BCD     1      13.020  23.610  25.180  1.00  0.00            
ATOM    105  H50 BCD     1      14.050  25.340  25.640  1.00  0.00            
ATOM    106  C31 BCD     1      19.680  24.930  29.640  1.00  0.00            
ATOM    107  O26 BCD     1      20.500  24.480  28.550  1.00  0.00            
ATOM    108  C32 BCD     1      19.180  23.680  30.430  1.00  0.00            
ATOM    109  O27 BCD     1      20.250  22.870  30.830  1.00  0.00            
ATOM    110  C33 BCD     1      18.400  22.770  29.530  1.00  0.00            
ATOM    111  C34 BCD     1      17.210  23.580  28.930  1.00  0.00            
ATOM    112  C35 BCD     1      17.680  24.900  28.230  1.00  0.00            
ATOM    113  O28 BCD     1      18.570  25.590  29.110  1.00  0.00            
ATOM    114  C36 BCD     1      16.560  25.810  27.870  1.00  0.00            
ATOM    115  O29 BCD     1      17.050  26.980  27.180  1.00  0.00            
ATOM    116  O30 BCD     1      17.900  21.650  30.270  1.00  0.00            
ATOM    117  H51 BCD     1      20.220  25.560  30.350  1.00  0.00            
ATOM    118  H52 BCD     1      18.640  23.950  31.350  1.00  0.00            
ATOM    119  H53 BCD     1      19.870  21.990  30.750  1.00  0.00            
ATOM    120  H54 BCD     1      18.950  22.490  28.620  1.00  0.00            
ATOM    121  H55 BCD     1      17.170  21.280  29.760  1.00  0.00            
ATOM    122  H56 BCD     1      16.540  23.710  29.790  1.00  0.00            
ATOM    123  H57 BCD     1      18.200  24.590  27.320  1.00  0.00            
ATOM    124  H58 BCD     1      15.920  25.320  27.120  1.00  0.00            
ATOM    125  H59 BCD     1      15.880  25.980  28.710  1.00  0.00            
ATOM    126  H60 BCD     1      16.350  27.430  26.690  1.00  0.00            
ATOM    127  C37 BCD     1      24.390  25.390  27.200  1.00  0.00            
ATOM    128  O31 BCD     1      24.220  24.780  25.890  1.00  0.00            
ATOM    129  C38 BCD     1      24.260  24.360  28.330  1.00  0.00            
ATOM    130  O32 BCD     1      25.250  23.410  28.190  1.00  0.00            
ATOM    131  C39 BCD     1      22.830  23.860  28.450  1.00  0.00            
ATOM    132  O33 BCD     1      22.770  22.990  29.570  1.00  0.00            
ATOM    133  C40 BCD     1      21.780  25.030  28.590  1.00  0.00            
ATOM    134  C41 BCD     1      22.080  26.000  27.470  1.00  0.00            
ATOM    135  O34 BCD     1      23.440  26.440  27.380  1.00  0.00            
ATOM    136  C42 BCD     1      21.210  27.290  27.460  1.00  0.00            
ATOM    137  O35 BCD     1      21.290  28.030  28.730  1.00  0.00            
ATOM    138  H61 BCD     1      25.390  25.830  27.230  1.00  0.00            
ATOM    139  H62 BCD     1      24.490  24.910  29.250  1.00  0.00            
ATOM    140  H63 BCD     1      25.170  22.960  29.030  1.00  0.00            
ATOM    141  H64 BCD     1      22.660  23.340  27.500  1.00  0.00            
ATOM    142  H65 BCD     1      21.860  22.840  29.830  1.00  0.00            
ATOM    143  H66 BCD     1      21.990  25.500  29.560  1.00  0.00            
ATOM    144  H67 BCD     1      21.880  25.470  26.530  1.00  0.00            
ATOM    145  H68 BCD     1      21.570  27.940  26.650  1.00  0.00            
ATOM    146  H69 BCD     1      20.180  26.990  27.220  1.00  0.00            
ATOM    147  H70 BCD     1      20.380  28.250  28.950  1.00  0.00            
ATOM    148  C1  AL1     2      23.130  18.170  25.680  1.00  0.00            
ATOM    149  C2  AL1     2      23.290  19.430  26.650  1.00  0.00            
ATOM    150  C3  AL1     2      24.770  19.670  26.780  1.00  0.00            
ATOM    151  C4  AL1     2      25.490  19.750  27.910  1.00  0.00            
ATOM    152  C5  AL1     2      24.810  19.420  29.160  1.00  0.00            
ATOM    153  O1  AL1     2      25.440  19.310  30.240  1.00  0.00            
ATOM    154  C6  AL1     2      23.360  19.060  29.140  1.00  0.00            
ATOM    155  C7  AL1     2      22.610  19.040  27.990  1.00  0.00            
ATOM    156  C8  AL1     2      21.090  18.870  27.950  1.00  0.00            
ATOM    157  C9  AL1     2      20.410  20.150  27.440  1.00  0.00            
ATOM    158  C10 AL1     2      20.940  20.490  25.980  1.00  0.00            
ATOM    159  C11 AL1     2      22.480  20.680  26.040  1.00  0.00            
ATOM    160  C12 AL1     2      23.020  21.230  24.650  1.00  0.00            
ATOM    161  O2  AL1     2      23.880  20.680  23.960  1.00  0.00            
ATOM    162  C13 AL1     2      22.380  22.520  24.140  1.00  0.00            
ATOM    163  C14 AL1     2      20.860  22.270  24.050  1.00  0.00            
ATOM    164  C15 AL1     2      20.550  21.270  22.950  1.00  0.00            
ATOM    165  C16 AL1     2      20.350  21.770  25.450  1.00  0.00            
ATOM    166  C17 AL1     2      18.870  21.800  25.420  1.00  0.00            
ATOM    167  C18 AL1     2      18.620  23.100  24.640  1.00  0.00            
ATOM    168  C19 AL1     2      19.970  23.550  23.890  1.00  0.00            
ATOM    169  O3  AL1     2      20.390  24.700  24.700  1.00  0.00            
ATOM    170  C20 AL1     2      19.730  23.910  22.400  1.00  0.00            
ATOM    171  O4  AL1     2      18.850  23.540  21.720  1.00  0.00            
ATOM    172  C21 AL1     2      20.710  24.990  21.810  1.00  0.00            
ATOM    173  O5  AL1     2      20.250  26.280  21.400  1.00  0.00            
ATOM    174  H1  AL1     2      23.400  17.200  26.110  1.00  0.00            
ATOM    175  H2  AL1     2      22.110  17.880  25.390  1.00  0.00            
ATOM    176  H3  AL1     2      23.670  18.260  24.730  1.00  0.00            
ATOM    177  H4  AL1     2      25.290  19.850  25.840  1.00  0.00            
ATOM    178  H5  AL1     2      26.540  20.030  28.000  1.00  0.00            
ATOM    179  H6  AL1     2      22.920  18.940  30.130  1.00  0.00            
ATOM    180  H7  AL1     2      20.760  18.680  28.980  1.00  0.00            
ATOM    181  H8  AL1     2      20.780  17.950  27.440  1.00  0.00            
ATOM    182  H9  AL1     2      20.530  20.960  28.160  1.00  0.00            
ATOM    183  H10 AL1     2      19.330  19.980  27.330  1.00  0.00            
ATOM    184  H11 AL1     2      20.670  19.630  25.350  1.00  0.00            
ATOM    185  H12 AL1     2      22.650  21.460  26.780  1.00  0.00            
ATOM    186  H13 AL1     2      22.850  22.730  23.170  1.00  0.00            
ATOM    187  H14 AL1     2      22.620  23.280  24.900  1.00  0.00            
ATOM    188  H15 AL1     2      20.770  21.670  21.940  1.00  0.00            
ATOM    189  H16 AL1     2      21.070  20.320  23.090  1.00  0.00            
ATOM    190  H17 AL1     2      19.480  21.100  22.800  1.00  0.00            
ATOM    191  H18 AL1     2      20.730  22.500  26.180  1.00  0.00            
ATOM    192  H19 AL1     2      18.360  21.810  26.390  1.00  0.00            
ATOM    193  H20 AL1     2      18.640  20.890  24.840  1.00  0.00            
ATOM    194  H21 AL1     2      18.250  23.890  25.310  1.00  0.00            
ATOM    195  H22 AL1     2      17.810  23.050  23.900  1.00  0.00            
ATOM    196  H23 AL1     2      19.570  25.180  24.920  1.00  0.00            
ATOM    197  H24 AL1     2      21.200  24.460  20.990  1.00  0.00            
ATOM    198  H25 AL1     2      21.450  25.140  22.600  1.00  0.00            
ATOM    199  H26 AL1     2      19.850  26.280  20.520  1.00  0.00            
TER
ENDMDL
MODEL        1
ATOM      1  C1  BCD     1      25.260  26.550  23.140  1.00  0.00            
ATOM      2  O1  BCD     1      23.900  26.210  22.770  1.00  0.00            
ATOM      3  C2  BCD     1      25.890  25.460  24.060  1.00  0.00            
ATOM      4  O2  BCD     1      25.970  24.210  23.390  1.00  0.00            
ATOM      5  C3  BCD     1      25.090  25.300  25.290  1.00  0.00            
ATOM      6  O3  BCD     1      25.700  24.350  26.170  1.00  0.00            
ATOM      7  C4  BCD     1      24.960  26.580  26.050  1.00  0.00            
ATOM      8  C5  BCD     1      24.480  27.750  25.180  1.00  0.00            
ATOM      9  O4  BCD     1      25.360  27.710  23.940  1.00  0.00            
ATOM     10  C6  BCD     1      24.570  29.130  25.860  1.00  0.00            
ATOM     11  O5  BCD     1      24.240  30.180  24.890  1.00  0.00            
ATOM     12  H1  BCD     1      25.920  26.620  22.260  1.00  0.00            
ATOM     13  H2  BCD     1      26.850  25.900  24.340  1.00  0.00            
ATOM     14  H3  BCD     1      26.010  23.530  24.070  1.00  0.00            
ATOM     15  H4  BCD     1      24.110  24.930  24.960  1.00  0.00            
ATOM     16  H5  BCD     1      25.400  24.490  27.070  1.00  0.00            
ATOM     17  H6  BCD     1      25.920  26.790  26.550  1.00  0.00            
ATOM     18  H7  BCD     1      23.440  27.560  24.890  1.00  0.00            
ATOM     19  H8  BCD     1      23.900  29.210  26.720  1.00  0.00            
ATOM     20  H9  BCD     1      25.560  29.290  26.320  1.00  0.00            
ATOM     21  H10 BCD     1      24.680  29.860  24.090  1.00  0.00            
ATOM     22  C7  BCD     1      21.090  25.900  19.780  1.00  0.00            
ATOM     23  O6  BCD     1      20.110  25.670  20.790  1.00  0.00            
ATOM     24  C8  BCD     1      22.120  24.800  19.900  1.00  0.00            
ATOM     25  O7  BCD     1      21.560  23.500  19.690  1.00  0.00            
ATOM     26  C9  BCD     1      22.910  24.850  21.180  1.00  0.00            
ATOM     27  O8  BCD     1      24.060  23.950  21.220  1.00  0.00            
ATOM     28  C10 BCD     1      23.440  26.280  21.380  1.00  0.00            
ATOM     29  C11 BCD     1      22.370  27.330  21.230  1.00  0.00            
ATOM     30  O9  BCD     1      21.740  27.150  19.970  1.00  0.00            
ATOM     31  C12 BCD     1      22.870  28.800  21.270  1.00  0.00            
ATOM     32  O10 BCD     1      23.530  29.250  20.080  1.00  0.00            
ATOM     33  H11 BCD     1      20.670  25.950  18.770  1.00  0.00            
ATOM     34  H12 BCD     1      22.840  24.940  19.080  1.00  0.00            
ATOM     35  H13 BCD     1      21.640  23.450  18.730  1.00  0.00            
ATOM     36  H14 BCD     1      22.210  24.560  21.970  1.00  0.00            
ATOM     37  H15 BCD     1      24.690  24.180  21.900  1.00  0.00            
ATOM     38  H16 BCD     1      24.290  26.530  20.720  1.00  0.00            
ATOM     39  H17 BCD     1      21.620  27.240  22.030  1.00  0.00            
ATOM     40  H18 BCD     1      21.950  29.370  21.380  1.00  0.00            
ATOM     41  H19 BCD     1      23.510  29.060  22.130  1.00  0.00            
ATOM     42  H20 BCD     1      23.130  28.830  19.320  1.00  0.00            
ATOM     43  C13 BCD     1      15.940  25.370  20.930  1.00  0.00            
ATOM     44  O11 BCD     1      15.810  25.420  22.370  1.00  0.00            
ATOM     45  C14 BCD     1      16.710  24.170  20.470  1.00  0.00            
ATOM     46  O12 BCD     1      16.090  23.020  21.070  1.00  0.00            
ATOM     47  C15 BCD     1      18.180  24.300  20.920  1.00  0.00            
ATOM     48  O13 BCD     1      18.920  23.110  20.580  1.00  0.00            
ATOM     49  C16 BCD     1      18.780  25.600  20.300  1.00  0.00            
ATOM     50  C17 BCD     1      17.880  26.770  20.810  1.00  0.00            
ATOM     51  O14 BCD     1      16.560  26.540  20.380  1.00  0.00            
ATOM     52  C18 BCD     1      18.340  28.120  20.300  1.00  0.00            
ATOM     53  O15 BCD     1      18.070  28.270  18.910  1.00  0.00            
ATOM     54  H21 BCD     1      14.940  25.130  20.530  1.00  0.00            
ATOM     55  H22 BCD     1      16.510  24.140  19.390  1.00  0.00            
ATOM     56  H23 BCD     1      16.310  22.300  20.470  1.00  0.00            
ATOM     57  H24 BCD     1      18.230  24.540  21.990  1.00  0.00            
ATOM     58  H25 BCD     1      19.870  23.200  20.630  1.00  0.00            
ATOM     59  H26 BCD     1      18.740  25.620  19.200  1.00  0.00            
ATOM     60  H27 BCD     1      17.940  26.890  21.900  1.00  0.00            
ATOM     61  H28 BCD     1      17.820  28.840  20.950  1.00  0.00            
ATOM     62  H29 BCD     1      19.410  28.270  20.500  1.00  0.00            
ATOM     63  H30 BCD     1      17.550  27.510  18.640  1.00  0.00            
ATOM     64  C19 BCD     1      13.130  25.790  25.340  1.00  0.00            
ATOM     65  O16 BCD     1      14.230  25.730  26.240  1.00  0.00            
ATOM     66  C20 BCD     1      12.990  24.490  24.580  1.00  0.00            
ATOM     67  O17 BCD     1      12.600  23.370  25.370  1.00  0.00            
ATOM     68  C21 BCD     1      14.210  24.300  23.760  1.00  0.00            
ATOM     69  O18 BCD     1      14.140  23.140  22.900  1.00  0.00            
ATOM     70  C22 BCD     1      14.470  25.560  22.890  1.00  0.00            
ATOM     71  C23 BCD     1      14.480  26.860  23.700  1.00  0.00            
ATOM     72  O19 BCD     1      13.360  26.910  24.500  1.00  0.00            
ATOM     73  C24 BCD     1      14.670  28.100  22.860  1.00  0.00            
ATOM     74  O20 BCD     1      13.530  28.430  22.050  1.00  0.00            
ATOM     75  H31 BCD     1      12.220  26.060  25.890  1.00  0.00            
ATOM     76  H32 BCD     1      12.160  24.590  23.870  1.00  0.00            
ATOM     77  H33 BCD     1      13.130  23.170  26.140  1.00  0.00            
ATOM     78  H34 BCD     1      15.040  24.090  24.450  1.00  0.00            
ATOM     79  H35 BCD     1      14.970  23.150  22.420  1.00  0.00            
ATOM     80  H36 BCD     1      13.720  25.530  22.090  1.00  0.00            
ATOM     81  H37 BCD     1      15.360  26.800  24.350  1.00  0.00            
ATOM     82  H38 BCD     1      14.840  28.870  23.630  1.00  0.00            
ATOM     83  H39 BCD     1      15.640  28.060  22.370  1.00  0.00            
ATOM     84  H40 BCD     1      13.950  28.950  21.360  1.00  0.00            
ATOM     85  C25 BCD     1      15.210  25.630  30.200  1.00  0.00            
ATOM     86  O21 BCD     1      16.560  25.930  29.840  1.00  0.00            
ATOM     87  C26 BCD     1      14.770  24.280  29.620  1.00  0.00            
ATOM     88  O22 BCD     1      15.530  23.200  30.110  1.00  0.00            
ATOM     89  C27 BCD     1      14.930  24.380  28.130  1.00  0.00            
ATOM     90  O23 BCD     1      14.620  23.120  27.560  1.00  0.00            
ATOM     91  C28 BCD     1      14.000  25.520  27.590  1.00  0.00            
ATOM     92  C29 BCD     1      14.300  26.790  28.390  1.00  0.00            
ATOM     93  O24 BCD     1      14.260  26.600  29.790  1.00  0.00            
ATOM     94  C30 BCD     1      13.500  28.060  28.000  1.00  0.00            
ATOM     95  O25 BCD     1      12.100  27.910  28.260  1.00  0.00            
ATOM     96  H41 BCD     1      15.150  25.510  31.290  1.00  0.00            
ATOM     97  H42 BCD     1      13.720  24.110  29.890  1.00  0.00            
ATOM     98  H43 BCD     1      15.170  22.480  29.580  1.00  0.00            
ATOM     99  H44 BCD     1      15.940  24.780  28.000  1.00  0.00            
ATOM    100  H45 BCD     1      15.470  22.790  27.270  1.00  0.00            
ATOM    101  H46 BCD     1      12.980  25.270  27.890  1.00  0.00            
ATOM    102  H47 BCD     1      15.300  27.050  28.000  1.00  0.00            
ATOM    103  H48 BCD     1      14.010  28.940  28.430  1.00  0.00            
ATOM    104  H49 BCD     1      13.660  28.240  26.930  1.00  0.00            
ATOM    105  H50 BCD     1      11.740  28.800  28.230  1.00  0.00            
ATOM    106  C31 BCD     1      20.190  26.650  31.560  1.00  0.00            
ATOM    107  O26 BCD     1      20.770  26.530  30.310  1.00  0.00            
ATOM    108  C32 BCD     1      19.470  25.420  32.180  1.00  0.00            
ATOM    109  O27 BCD     1      20.340  24.290  32.240  1.00  0.00            
ATOM    110  C33 BCD     1      18.340  25.090  31.190  1.00  0.00            
ATOM    111  C34 BCD     1      17.470  26.290  30.910  1.00  0.00            
ATOM    112  C35 BCD     1      18.230  27.530  30.490  1.00  0.00            
ATOM    113  O28 BCD     1      19.230  27.780  31.440  1.00  0.00            
ATOM    114  C36 BCD     1      17.260  28.730  30.510  1.00  0.00            
ATOM    115  O29 BCD     1      18.010  29.820  30.030  1.00  0.00            
ATOM    116  O30 BCD     1      17.560  24.060  31.810  1.00  0.00            
ATOM    117  H51 BCD     1      20.920  27.010  32.300  1.00  0.00            
ATOM    118  H52 BCD     1      19.010  25.690  33.140  1.00  0.00            
ATOM    119  H53 BCD     1      19.810  23.500  32.260  1.00  0.00            
ATOM    120  H54 BCD     1      18.770  24.730  30.250  1.00  0.00            
ATOM    121  H55 BCD     1      16.990  23.650  31.150  1.00  0.00            
ATOM    122  H56 BCD     1      16.990  26.530  31.860  1.00  0.00            
ATOM    123  H57 BCD     1      18.580  27.360  29.470  1.00  0.00            
ATOM    124  H58 BCD     1      16.460  28.520  29.790  1.00  0.00            
ATOM    125  H59 BCD     1      16.890  28.910  31.520  1.00  0.00            
ATOM    126  H60 BCD     1      18.240  29.640  29.120  1.00  0.00            
ATOM    127  C37 BCD     1      24.460  26.710  28.370  1.00  0.00            
ATOM    128  O31 BCD     1      24.030  26.390  27.060  1.00  0.00            
ATOM    129  C38 BCD     1      24.210  25.540  29.280  1.00  0.00            
ATOM    130  O32 BCD     1      24.800  24.350  28.750  1.00  0.00            
ATOM    131  C39 BCD     1      22.700  25.350  29.610  1.00  0.00            
ATOM    132  O33 BCD     1      22.530  24.430  30.730  1.00  0.00            
ATOM    133  C40 BCD     1      22.170  26.690  30.210  1.00  0.00            
ATOM    134  C41 BCD     1      22.410  27.830  29.170  1.00  0.00            
ATOM    135  O34 BCD     1      23.840  27.920  28.860  1.00  0.00            
ATOM    136  C42 BCD     1      21.980  29.190  29.740  1.00  0.00            
ATOM    137  O35 BCD     1      21.760  30.260  28.780  1.00  0.00            
ATOM    138  H61 BCD     1      25.530  26.950  28.370  1.00  0.00            
ATOM    139  H62 BCD     1      24.730  25.580  30.250  1.00  0.00            
ATOM    140  H63 BCD     1      24.770  23.710  29.460  1.00  0.00            
ATOM    141  H64 BCD     1      22.140  25.120  28.700  1.00  0.00            
ATOM    142  H65 BCD     1      21.610  24.330  30.990  1.00  0.00            
ATOM    143  H66 BCD     1      22.710  26.830  31.160  1.00  0.00            
ATOM    144  H67 BCD     1      21.900  27.670  28.220  1.00  0.00            
ATOM    145  H68 BCD     1      21.030  29.040  30.280  1.00  0.00            
ATOM    146  H69 BCD     1      22.720  29.550  30.470  1.00  0.00            
ATOM    147  H70 BCD     1      20.900  30.210  28.360  1.00  0.00            
ATOM    148  C1  AL1     2      19.100  20.790  26.220  1.00  0.00            
ATOM    149  C2  AL1     2      18.840  21.390  24.850  1.00  0.00            
ATOM    150  C3  AL1     2      17.540  20.790  24.520  1.00  0.00            
ATOM    151  C4  AL1     2      17.330  19.920  23.480  1.00  0.00            
ATOM    152  C5  AL1     2      18.330  19.560  22.470  1.00  0.00            
ATOM    153  O1  AL1     2      18.080  18.850  21.510  1.00  0.00            
ATOM    154  C6  AL1     2      19.680  20.120  22.780  1.00  0.00            
ATOM    155  C7  AL1     2      19.890  20.920  23.870  1.00  0.00            
ATOM    156  C8  AL1     2      21.200  21.640  24.110  1.00  0.00            
ATOM    157  C9  AL1     2      21.060  23.180  24.010  1.00  0.00            
ATOM    158  C10 AL1     2      20.110  23.690  25.000  1.00  0.00            
ATOM    159  C11 AL1     2      18.720  22.950  24.790  1.00  0.00            
ATOM    160  C12 AL1     2      17.610  23.580  25.600  1.00  0.00            
ATOM    161  O2  AL1     2      16.920  22.950  26.410  1.00  0.00            
ATOM    162  C13 AL1     2      17.540  25.170  25.510  1.00  0.00            
ATOM    163  C14 AL1     2      18.940  25.870  25.740  1.00  0.00            
ATOM    164  C15 AL1     2      19.340  25.660  27.220  1.00  0.00            
ATOM    165  C16 AL1     2      19.940  25.240  24.790  1.00  0.00            
ATOM    166  C17 AL1     2      21.150  26.120  24.880  1.00  0.00            
ATOM    167  C18 AL1     2      20.630  27.560  25.050  1.00  0.00            
ATOM    168  C19 AL1     2      19.080  27.450  25.390  1.00  0.00            
ATOM    169  O3  AL1     2      18.490  27.640  24.130  1.00  0.00            
ATOM    170  C20 AL1     2      18.520  28.380  26.500  1.00  0.00            
ATOM    171  O4  AL1     2      19.280  28.970  27.280  1.00  0.00            
ATOM    172  C21 AL1     2      17.010  28.720  26.490  1.00  0.00            
ATOM    173  O5  AL1     2      16.700  29.630  27.630  1.00  0.00            
ATOM    174  H1  AL1     2      19.920  21.310  26.730  1.00  0.00            
ATOM    175  H2  AL1     2      18.290  20.730  26.960  1.00  0.00            
ATOM    176  H3  AL1     2      19.370  19.740  26.090  1.00  0.00            
ATOM    177  H4  AL1     2      16.720  21.100  25.170  1.00  0.00            
ATOM    178  H5  AL1     2      16.340  19.530  23.230  1.00  0.00            
ATOM    179  H6  AL1     2      20.460  19.860  22.080  1.00  0.00            
ATOM    180  H7  AL1     2      21.910  21.330  23.330  1.00  0.00            
ATOM    181  H8  AL1     2      21.500  21.360  25.130  1.00  0.00            
ATOM    182  H9  AL1     2      20.700  23.440  23.010  1.00  0.00            
ATOM    183  H10 AL1     2      22.010  23.700  24.100  1.00  0.00            
ATOM    184  H11 AL1     2      20.470  23.570  26.030  1.00  0.00            
ATOM    185  H12 AL1     2      18.470  23.180  23.750  1.00  0.00            
ATOM    186  H13 AL1     2      16.840  25.580  26.250  1.00  0.00            
ATOM    187  H14 AL1     2      17.120  25.450  24.530  1.00  0.00            
ATOM    188  H15 AL1     2      18.710  26.190  27.940  1.00  0.00            
ATOM    189  H16 AL1     2      19.490  24.630  27.540  1.00  0.00            
ATOM    190  H17 AL1     2      20.310  26.150  27.380  1.00  0.00            
ATOM    191  H18 AL1     2      19.550  25.480  23.790  1.00  0.00            
ATOM    192  H19 AL1     2      21.650  25.980  23.920  1.00  0.00            
ATOM    193  H20 AL1     2      21.900  25.930  25.660  1.00  0.00            
ATOM    194  H21 AL1     2      20.780  28.050  24.080  1.00  0.00            
ATOM    195  H22 AL1     2      21.270  28.020  25.810  1.00  0.00            
ATOM    196  H23 AL1     2      18.730  28.560  23.930  1.00  0.00            
ATOM    197  H24 AL1     2      16.490  27.760  26.580  1.00  0.00            
ATOM    198  H25 AL1     2      16.660  29.200  25.570  1.00  0.00            
ATOM    199  H26 AL1     2      16.790  30.510  27.230  1.00  0.00            
TER
ENDMDL
MODEL        1
ATOM      1  C1  BCD     1      26.630  29.830  28.560  1.00  0.00            
ATOM      2  O1  BCD     1      26.160  30.740  27.480  1.00  0.00            
ATOM      3  C2  BCD     1      26.860  28.400  28.000  1.00  0.00            
ATOM      4  O2  BCD     1      27.830  28.400  26.920  1.00  0.00            
ATOM      5  C3  BCD     1      25.500  27.880  27.510  1.00  0.00            
ATOM      6  O3  BCD     1      25.600  26.580  26.940  1.00  0.00            
ATOM      7  C4  BCD     1      24.380  28.010  28.550  1.00  0.00            
ATOM      8  C5  BCD     1      24.360  29.400  29.290  1.00  0.00            
ATOM      9  O4  BCD     1      25.690  29.790  29.660  1.00  0.00            
ATOM     10  C6  BCD     1      23.520  29.480  30.560  1.00  0.00            
ATOM     11  O5  BCD     1      23.770  28.380  31.440  1.00  0.00            
ATOM     12  H1  BCD     1      27.550  30.300  28.920  1.00  0.00            
ATOM     13  H2  BCD     1      27.190  27.760  28.820  1.00  0.00            
ATOM     14  H3  BCD     1      28.640  27.990  27.240  1.00  0.00            
ATOM     15  H4  BCD     1      25.190  28.620  26.750  1.00  0.00            
ATOM     16  H5  BCD     1      25.660  26.770  26.000  1.00  0.00            
ATOM     17  H6  BCD     1      24.520  27.190  29.260  1.00  0.00            
ATOM     18  H7  BCD     1      23.840  30.080  28.600  1.00  0.00            
ATOM     19  H8  BCD     1      23.710  30.420  31.100  1.00  0.00            
ATOM     20  H9  BCD     1      22.490  29.520  30.190  1.00  0.00            
ATOM     21  H10 BCD     1      24.710  28.200  31.530  1.00  0.00            
ATOM     22  C7  BCD     1      27.370  34.020  25.130  1.00  0.00            
ATOM     23  O6  BCD     1      26.370  33.710  24.180  1.00  0.00            
ATOM     24  C8  BCD     1      28.300  32.890  25.180  1.00  0.00            
ATOM     25  O7  BCD     1      28.860  32.640  23.890  1.00  0.00            
ATOM     26  C9  BCD     1      27.760  31.530  25.830  1.00  0.00            
ATOM     27  O8  BCD     1      28.800  30.600  25.950  1.00  0.00            
ATOM     28  C10 BCD     1      26.960  31.860  27.130  1.00  0.00            
ATOM     29  C11 BCD     1      25.980  32.990  26.920  1.00  0.00            
ATOM     30  O9  BCD     1      26.660  34.140  26.440  1.00  0.00            
ATOM     31  C12 BCD     1      25.410  33.510  28.270  1.00  0.00            
ATOM     32  O10 BCD     1      24.140  34.170  28.070  1.00  0.00            
ATOM     33  H11 BCD     1      27.820  34.960  24.800  1.00  0.00            
ATOM     34  H12 BCD     1      29.110  33.180  25.860  1.00  0.00            
ATOM     35  H13 BCD     1      29.570  32.000  23.980  1.00  0.00            
ATOM     36  H14 BCD     1      26.990  31.210  25.120  1.00  0.00            
ATOM     37  H15 BCD     1      28.400  29.820  26.350  1.00  0.00            
ATOM     38  H16 BCD     1      27.630  32.100  27.980  1.00  0.00            
ATOM     39  H17 BCD     1      25.210  32.630  26.230  1.00  0.00            
ATOM     40  H18 BCD     1      25.220  32.600  28.860  1.00  0.00            
ATOM     41  H19 BCD     1      26.170  34.060  28.830  1.00  0.00            
ATOM     42  H20 BCD     1      23.910  34.600  28.900  1.00  0.00            
ATOM     43  C13 BCD     1      24.470  35.570  20.970  1.00  0.00            
ATOM     44  O11 BCD     1      23.650  34.490  20.650  1.00  0.00            
ATOM     45  C14 BCD     1      25.980  35.240  20.810  1.00  0.00            
ATOM     46  O12 BCD     1      26.210  34.800  19.460  1.00  0.00            
ATOM     47  C15 BCD     1      26.450  34.250  21.900  1.00  0.00            
ATOM     48  O13 BCD     1      27.890  33.980  21.840  1.00  0.00            
ATOM     49  C16 BCD     1      26.080  34.780  23.270  1.00  0.00            
ATOM     50  C17 BCD     1      24.560  35.070  23.360  1.00  0.00            
ATOM     51  O14 BCD     1      24.270  35.930  22.290  1.00  0.00            
ATOM     52  C18 BCD     1      24.250  35.780  24.710  1.00  0.00            
ATOM     53  O15 BCD     1      24.920  36.980  24.820  1.00  0.00            
ATOM     54  H21 BCD     1      24.100  36.370  20.320  1.00  0.00            
ATOM     55  H22 BCD     1      26.620  36.110  20.990  1.00  0.00            
ATOM     56  H23 BCD     1      27.170  34.730  19.390  1.00  0.00            
ATOM     57  H24 BCD     1      25.950  33.290  21.700  1.00  0.00            
ATOM     58  H25 BCD     1      28.110  33.390  22.560  1.00  0.00            
ATOM     59  H26 BCD     1      26.720  35.630  23.550  1.00  0.00            
ATOM     60  H27 BCD     1      24.060  34.110  23.240  1.00  0.00            
ATOM     61  H28 BCD     1      23.170  35.870  24.890  1.00  0.00            
ATOM     62  H29 BCD     1      24.580  35.030  25.450  1.00  0.00            
ATOM     63  H30 BCD     1      24.610  37.570  24.110  1.00  0.00            
ATOM     64  C19 BCD     1      20.610  33.110  18.270  1.00  0.00            
ATOM     65  O16 BCD     1      20.630  31.850  18.870  1.00  0.00            
ATOM     66  C20 BCD     1      21.930  33.430  17.580  1.00  0.00            
ATOM     67  O17 BCD     1      22.240  32.340  16.770  1.00  0.00            
ATOM     68  C21 BCD     1      22.980  33.530  18.610  1.00  0.00            
ATOM     69  O18 BCD     1      24.190  33.810  17.960  1.00  0.00            
ATOM     70  C22 BCD     1      22.660  34.610  19.690  1.00  0.00            
ATOM     71  C23 BCD     1      21.310  34.240  20.300  1.00  0.00            
ATOM     72  O19 BCD     1      20.300  34.080  19.240  1.00  0.00            
ATOM     73  C24 BCD     1      20.860  35.190  21.410  1.00  0.00            
ATOM     74  O20 BCD     1      20.610  36.480  20.790  1.00  0.00            
ATOM     75  H31 BCD     1      19.760  33.220  17.580  1.00  0.00            
ATOM     76  H32 BCD     1      21.890  34.400  17.060  1.00  0.00            
ATOM     77  H33 BCD     1      23.070  32.580  16.350  1.00  0.00            
ATOM     78  H34 BCD     1      23.080  32.520  19.020  1.00  0.00            
ATOM     79  H35 BCD     1      24.870  34.120  18.560  1.00  0.00            
ATOM     80  H36 BCD     1      22.610  35.580  19.190  1.00  0.00            
ATOM     81  H37 BCD     1      21.390  33.280  20.830  1.00  0.00            
ATOM     82  H38 BCD     1      19.970  34.830  21.950  1.00  0.00            
ATOM     83  H39 BCD     1      21.750  35.210  22.050  1.00  0.00            
ATOM     84  H40 BCD     1      20.730  37.160  21.450  1.00  0.00            
ATOM     85  C25 BCD     1      18.850  28.350  19.480  1.00  0.00            
ATOM     86  O21 BCD     1      19.300  28.260  20.820  1.00  0.00            
ATOM     87  C26 BCD     1      19.850  28.420  18.300  1.00  0.00            
ATOM     88  O22 BCD     1      20.560  27.150  18.350  1.00  0.00            
ATOM     89  C27 BCD     1      20.760  29.600  18.470  1.00  0.00            
ATOM     90  O23 BCD     1      21.790  29.640  17.470  1.00  0.00            
ATOM     91  C28 BCD     1      19.840  30.810  18.420  1.00  0.00            
ATOM     92  C29 BCD     1      18.590  30.680  19.370  1.00  0.00            
ATOM     93  O24 BCD     1      17.980  29.420  19.260  1.00  0.00            
ATOM     94  C30 BCD     1      17.640  31.800  19.230  1.00  0.00            
ATOM     95  O25 BCD     1      17.080  31.960  17.900  1.00  0.00            
ATOM     96  H41 BCD     1      18.290  27.440  19.260  1.00  0.00            
ATOM     97  H42 BCD     1      19.260  28.530  17.380  1.00  0.00            
ATOM     98  H43 BCD     1      21.110  27.080  17.570  1.00  0.00            
ATOM     99  H44 BCD     1      21.100  29.530  19.510  1.00  0.00            
ATOM    100  H45 BCD     1      22.100  30.550  17.370  1.00  0.00            
ATOM    101  H46 BCD     1      19.560  30.990  17.380  1.00  0.00            
ATOM    102  H47 BCD     1      19.020  30.750  20.380  1.00  0.00            
ATOM    103  H48 BCD     1      16.820  31.620  19.930  1.00  0.00            
ATOM    104  H49 BCD     1      18.170  32.710  19.530  1.00  0.00            
ATOM    105  H50 BCD     1      16.600  31.140  17.750  1.00  0.00            
ATOM    106  C31 BCD     1      19.260  25.760  24.120  1.00  0.00            
ATOM    107  O26 BCD     1      20.330  26.560  24.650  1.00  0.00            
ATOM    108  C32 BCD     1      19.780  25.120  22.910  1.00  0.00            
ATOM    109  O27 BCD     1      20.940  24.370  23.240  1.00  0.00            
ATOM    110  C33 BCD     1      20.070  26.130  21.800  1.00  0.00            
ATOM    111  C34 BCD     1      18.910  27.150  21.670  1.00  0.00            
ATOM    112  C35 BCD     1      18.360  27.680  23.000  1.00  0.00            
ATOM    113  O28 BCD     1      18.140  26.590  23.770  1.00  0.00            
ATOM    114  C36 BCD     1      17.140  28.520  22.820  1.00  0.00            
ATOM    115  O29 BCD     1      16.070  27.690  22.290  1.00  0.00            
ATOM    116  O30 BCD     1      20.460  25.510  20.570  1.00  0.00            
ATOM    117  H51 BCD     1      18.790  25.040  24.810  1.00  0.00            
ATOM    118  H52 BCD     1      19.120  24.370  22.460  1.00  0.00            
ATOM    119  H53 BCD     1      21.200  23.810  22.510  1.00  0.00            
ATOM    120  H54 BCD     1      20.910  26.730  22.160  1.00  0.00            
ATOM    121  H55 BCD     1      20.660  26.120  19.860  1.00  0.00            
ATOM    122  H56 BCD     1      18.040  26.660  21.220  1.00  0.00            
ATOM    123  H57 BCD     1      19.150  28.310  23.420  1.00  0.00            
ATOM    124  H58 BCD     1      16.870  29.010  23.770  1.00  0.00            
ATOM    125  H59 BCD     1      17.370  29.380  22.180  1.00  0.00            
ATOM    126  H60 BCD     1      15.250  27.990  22.700  1.00  0.00            
ATOM    127  C37 BCD     1      22.180  27.030  28.470  1.00  0.00            
ATOM    128  O31 BCD     1      23.130  27.840  27.770  1.00  0.00            
ATOM    129  C38 BCD     1      22.260  25.640  27.810  1.00  0.00            
ATOM    130  O32 BCD     1      23.550  25.050  27.990  1.00  0.00            
ATOM    131  C39 BCD     1      21.860  25.650  26.320  1.00  0.00            
ATOM    132  O33 BCD     1      21.630  24.330  25.800  1.00  0.00            
ATOM    133  C40 BCD     1      20.530  26.380  26.060  1.00  0.00            
ATOM    134  C41 BCD     1      20.500  27.760  26.850  1.00  0.00            
ATOM    135  O34 BCD     1      20.970  27.690  28.210  1.00  0.00            
ATOM    136  C42 BCD     1      19.120  28.350  26.830  1.00  0.00            
ATOM    137  O35 BCD     1      18.060  27.560  27.460  1.00  0.00            
ATOM    138  H61 BCD     1      22.390  27.080  29.550  1.00  0.00            
ATOM    139  H62 BCD     1      21.490  25.050  28.320  1.00  0.00            
ATOM    140  H63 BCD     1      24.190  25.670  27.620  1.00  0.00            
ATOM    141  H64 BCD     1      22.720  26.060  25.770  1.00  0.00            
ATOM    142  H65 BCD     1      21.370  24.440  24.880  1.00  0.00            
ATOM    143  H66 BCD     1      19.730  25.750  26.480  1.00  0.00            
ATOM    144  H67 BCD     1      21.200  28.340  26.220  1.00  0.00            
ATOM    145  H68 BCD     1      19.110  29.350  27.290  1.00  0.00            
ATOM    146  H69 BCD     1      18.730  28.500  25.820  1.00  0.00            
ATOM    147  H70 BCD     1      18.330  26.970  28.170  1.00  0.00            
ATOM    148  C1  AL1     2      26.730  26.600  21.710  1.00  0.00            
ATOM    149  C2  AL1     2      25.250  26.340  21.630  1.00  0.00            
ATOM    150  C3  AL1     2      25.120  24.980  22.270  1.00  0.00            
ATOM    151  C4  AL1     2      24.530  23.930  21.610  1.00  0.00            
ATOM    152  C5  AL1     2      23.900  23.930  20.300  1.00  0.00            
ATOM    153  O1  AL1     2      23.250  23.000  19.880  1.00  0.00            
ATOM    154  C6  AL1     2      24.100  25.220  19.650  1.00  0.00            
ATOM    155  C7  AL1     2      24.730  26.290  20.190  1.00  0.00            
ATOM    156  C8  AL1     2      24.860  27.640  19.480  1.00  0.00            
ATOM    157  C9  AL1     2      23.880  28.590  20.120  1.00  0.00            
ATOM    158  C10 AL1     2      24.190  28.830  21.580  1.00  0.00            
ATOM    159  C11 AL1     2      24.320  27.460  22.300  1.00  0.00            
ATOM    160  C12 AL1     2      24.390  27.580  23.830  1.00  0.00            
ATOM    161  O2  AL1     2      25.270  27.060  24.500  1.00  0.00            
ATOM    162  C13 AL1     2      23.360  28.510  24.470  1.00  0.00            
ATOM    163  C14 AL1     2      23.310  29.890  23.780  1.00  0.00            
ATOM    164  C15 AL1     2      24.620  30.630  24.170  1.00  0.00            
ATOM    165  C16 AL1     2      23.080  29.630  22.280  1.00  0.00            
ATOM    166  C17 AL1     2      22.630  30.990  21.640  1.00  0.00            
ATOM    167  C18 AL1     2      21.800  31.570  22.770  1.00  0.00            
ATOM    168  C19 AL1     2      22.060  30.760  24.120  1.00  0.00            
ATOM    169  O3  AL1     2      20.900  29.940  24.410  1.00  0.00            
ATOM    170  C20 AL1     2      22.300  31.740  25.320  1.00  0.00            
ATOM    171  O4  AL1     2      22.690  32.900  25.320  1.00  0.00            
ATOM    172  C21 AL1     2      21.890  31.060  26.700  1.00  0.00            
ATOM    173  O5  AL1     2      22.240  31.950  27.770  1.00  0.00            
ATOM    174  H1  AL1     2      27.120  25.960  20.910  1.00  0.00            
ATOM    175  H2  AL1     2      27.020  27.650  21.610  1.00  0.00            
ATOM    176  H3  AL1     2      27.210  26.320  22.660  1.00  0.00            
ATOM    177  H4  AL1     2      25.490  24.800  23.280  1.00  0.00            
ATOM    178  H5  AL1     2      24.370  22.980  22.120  1.00  0.00            
ATOM    179  H6  AL1     2      23.780  25.160  18.610  1.00  0.00            
ATOM    180  H7  AL1     2      24.480  27.420  18.470  1.00  0.00            
ATOM    181  H8  AL1     2      25.930  27.900  19.460  1.00  0.00            
ATOM    182  H9  AL1     2      22.890  28.110  20.090  1.00  0.00            
ATOM    183  H10 AL1     2      23.660  29.510  19.560  1.00  0.00            
ATOM    184  H11 AL1     2      25.200  29.270  21.600  1.00  0.00            
ATOM    185  H12 AL1     2      23.310  27.050  22.240  1.00  0.00            
ATOM    186  H13 AL1     2      23.550  28.660  25.540  1.00  0.00            
ATOM    187  H14 AL1     2      22.360  28.060  24.470  1.00  0.00            
ATOM    188  H15 AL1     2      25.490  30.050  23.820  1.00  0.00            
ATOM    189  H16 AL1     2      24.780  31.630  23.760  1.00  0.00            
ATOM    190  H17 AL1     2      24.630  30.660  25.270  1.00  0.00            
ATOM    191  H18 AL1     2      22.170  29.020  22.210  1.00  0.00            
ATOM    192  H19 AL1     2      22.180  30.830  20.660  1.00  0.00            
ATOM    193  H20 AL1     2      23.530  31.600  21.480  1.00  0.00            
ATOM    194  H21 AL1     2      20.760  31.350  22.510  1.00  0.00            
ATOM    195  H22 AL1     2      22.000  32.650  22.870  1.00  0.00            
ATOM    196  H23 AL1     2      20.090  30.470  24.510  1.00  0.00            
ATOM    197  H24 AL1     2      22.590  30.210  26.650  1.00  0.00            
ATOM    198  H25 AL1     2      20.820  30.810  26.690  1.00  0.00            
ATOM    199  H26 AL1     2      22.820  32.690  27.500  1.00  0.00            
TER
ENDMDL
MODEL        1
ATOM      1  C1  BCD     1      24.500  25.840  24.310  1.00  0.00            
ATOM      2  O1  BCD     1      23.100  25.490  24.200  1.00  0.00            
ATOM      3  C2  BCD     1      25.240  24.670  25.010  1.00  0.00            
ATOM      4  O2  BCD     1      25.150  23.430  24.300  1.00  0.00            
ATOM      5  C3  BCD     1      24.740  24.480  26.480  1.00  0.00            
ATOM      6  O3  BCD     1      25.670  23.640  27.230  1.00  0.00            
ATOM      7  C4  BCD     1      24.650  25.810  27.270  1.00  0.00            
ATOM      8  C5  BCD     1      23.890  26.850  26.440  1.00  0.00            
ATOM      9  O4  BCD     1      24.500  27.030  25.140  1.00  0.00            
ATOM     10  C6  BCD     1      23.970  28.220  27.170  1.00  0.00            
ATOM     11  O5  BCD     1      23.630  29.310  26.250  1.00  0.00            
ATOM     12  H1  BCD     1      24.940  26.100  23.340  1.00  0.00            
ATOM     13  H2  BCD     1      26.290  24.970  25.100  1.00  0.00            
ATOM     14  H3  BCD     1      25.790  22.760  24.570  1.00  0.00            
ATOM     15  H4  BCD     1      23.730  24.050  26.500  1.00  0.00            
ATOM     16  H5  BCD     1      25.380  23.400  28.120  1.00  0.00            
ATOM     17  H6  BCD     1      25.680  26.130  27.440  1.00  0.00            
ATOM     18  H7  BCD     1      22.820  26.580  26.460  1.00  0.00            
ATOM     19  H8  BCD     1      23.260  28.180  28.010  1.00  0.00            
ATOM     20  H9  BCD     1      24.990  28.360  27.560  1.00  0.00            
ATOM     21  H10 BCD     1      24.090  30.100  26.520  1.00  0.00            
ATOM     22  C7  BCD     1      19.800  25.320  21.870  1.00  0.00            
ATOM     23  O6  BCD     1      19.010  25.080  23.010  1.00  0.00            
ATOM     24  C8  BCD     1      20.860  24.200  21.530  1.00  0.00            
ATOM     25  O7  BCD     1      20.300  22.880  21.390  1.00  0.00            
ATOM     26  C9  BCD     1      21.840  24.220  22.740  1.00  0.00            
ATOM     27  O8  BCD     1      22.900  23.230  22.630  1.00  0.00            
ATOM     28  C10 BCD     1      22.490  25.590  22.930  1.00  0.00            
ATOM     29  C11 BCD     1      21.450  26.680  23.000  1.00  0.00            
ATOM     30  O9  BCD     1      20.530  26.530  21.940  1.00  0.00            
ATOM     31  C12 BCD     1      22.010  28.140  22.920  1.00  0.00            
ATOM     32  O10 BCD     1      22.720  28.450  21.740  1.00  0.00            
ATOM     33  H11 BCD     1      19.100  25.380  21.030  1.00  0.00            
ATOM     34  H12 BCD     1      21.440  24.460  20.640  1.00  0.00            
ATOM     35  H13 BCD     1      20.490  22.480  22.240  1.00  0.00            
ATOM     36  H14 BCD     1      21.290  23.970  23.660  1.00  0.00            
ATOM     37  H15 BCD     1      23.360  23.320  23.470  1.00  0.00            
ATOM     38  H16 BCD     1      23.180  25.780  22.100  1.00  0.00            
ATOM     39  H17 BCD     1      20.940  26.550  23.960  1.00  0.00            
ATOM     40  H18 BCD     1      21.260  28.900  23.190  1.00  0.00            
ATOM     41  H19 BCD     1      22.680  28.260  23.780  1.00  0.00            
ATOM     42  H20 BCD     1      23.470  29.040  21.880  1.00  0.00            
ATOM     43  C13 BCD     1      15.000  24.210  23.980  1.00  0.00            
ATOM     44  O11 BCD     1      15.140  24.610  25.300  1.00  0.00            
ATOM     45  C14 BCD     1      15.960  23.050  23.690  1.00  0.00            
ATOM     46  O12 BCD     1      15.610  22.020  24.590  1.00  0.00            
ATOM     47  C15 BCD     1      17.410  23.440  23.870  1.00  0.00            
ATOM     48  O13 BCD     1      18.310  22.300  23.690  1.00  0.00            
ATOM     49  C16 BCD     1      17.640  24.580  22.950  1.00  0.00            
ATOM     50  C17 BCD     1      16.680  25.720  23.190  1.00  0.00            
ATOM     51  O14 BCD     1      15.310  25.240  23.060  1.00  0.00            
ATOM     52  C18 BCD     1      16.910  26.820  22.190  1.00  0.00            
ATOM     53  O15 BCD     1      17.020  26.370  20.850  1.00  0.00            
ATOM     54  H21 BCD     1      13.960  23.890  23.810  1.00  0.00            
ATOM     55  H22 BCD     1      15.800  22.630  22.690  1.00  0.00            
ATOM     56  H23 BCD     1      16.200  21.290  24.370  1.00  0.00            
ATOM     57  H24 BCD     1      17.540  23.870  24.870  1.00  0.00            
ATOM     58  H25 BCD     1      17.880  21.660  23.110  1.00  0.00            
ATOM     59  H26 BCD     1      17.440  24.200  21.940  1.00  0.00            
ATOM     60  H27 BCD     1      16.760  26.120  24.210  1.00  0.00            
ATOM     61  H28 BCD     1      16.100  27.540  22.340  1.00  0.00            
ATOM     62  H29 BCD     1      17.900  27.260  22.360  1.00  0.00            
ATOM     63  H30 BCD     1      17.340  27.100  20.320  1.00  0.00            
ATOM     64  C19 BCD     1      13.230  25.200  28.930  1.00  0.00            
ATOM     65  O16 BCD     1      14.270  24.740  29.630  1.00  0.00            
ATOM     66  C20 BCD     1      12.660  24.100  28.080  1.00  0.00            
ATOM     67  O17 BCD     1      12.170  22.940  28.840  1.00  0.00            
ATOM     68  C21 BCD     1      13.670  23.770  27.010  1.00  0.00            
ATOM     69  O18 BCD     1      13.440  22.530  26.260  1.00  0.00            
ATOM     70  C22 BCD     1      13.960  24.890  26.080  1.00  0.00            
ATOM     71  C23 BCD     1      14.390  26.090  26.940  1.00  0.00            
ATOM     72  O19 BCD     1      13.710  26.320  28.200  1.00  0.00            
ATOM     73  C24 BCD     1      14.320  27.390  26.200  1.00  0.00            
ATOM     74  O20 BCD     1      13.080  27.510  25.520  1.00  0.00            
ATOM     75  H31 BCD     1      12.380  25.550  29.530  1.00  0.00            
ATOM     76  H32 BCD     1      11.830  24.540  27.510  1.00  0.00            
ATOM     77  H33 BCD     1      12.530  22.170  28.390  1.00  0.00            
ATOM     78  H34 BCD     1      14.600  23.570  27.550  1.00  0.00            
ATOM     79  H35 BCD     1      14.250  22.300  25.800  1.00  0.00            
ATOM     80  H36 BCD     1      13.130  25.180  25.420  1.00  0.00            
ATOM     81  H37 BCD     1      15.440  25.970  27.220  1.00  0.00            
ATOM     82  H38 BCD     1      14.430  28.280  26.830  1.00  0.00            
ATOM     83  H39 BCD     1      15.180  27.430  25.520  1.00  0.00            
ATOM     84  H40 BCD     1      12.740  28.380  25.730  1.00  0.00            
ATOM     85  C25 BCD     1      15.870  25.040  33.410  1.00  0.00            
ATOM     86  O21 BCD     1      17.160  25.280  32.860  1.00  0.00            
ATOM     87  C26 BCD     1      15.310  23.750  33.000  1.00  0.00            
ATOM     88  O22 BCD     1      16.150  22.590  33.420  1.00  0.00            
ATOM     89  C27 BCD     1      15.080  23.710  31.510  1.00  0.00            
ATOM     90  O23 BCD     1      14.280  22.520  31.090  1.00  0.00            
ATOM     91  C28 BCD     1      14.260  24.830  31.070  1.00  0.00            
ATOM     92  C29 BCD     1      14.810  26.150  31.520  1.00  0.00            
ATOM     93  O24 BCD     1      14.990  26.040  32.910  1.00  0.00            
ATOM     94  C30 BCD     1      13.840  27.300  31.300  1.00  0.00            
ATOM     95  O25 BCD     1      12.560  27.090  31.890  1.00  0.00            
ATOM     96  H41 BCD     1      15.830  25.150  34.500  1.00  0.00            
ATOM     97  H42 BCD     1      14.290  23.740  33.400  1.00  0.00            
ATOM     98  H43 BCD     1      16.090  21.830  32.840  1.00  0.00            
ATOM     99  H44 BCD     1      16.020  23.800  30.950  1.00  0.00            
ATOM    100  H45 BCD     1      13.920  22.800  30.250  1.00  0.00            
ATOM    101  H46 BCD     1      13.240  24.660  31.460  1.00  0.00            
ATOM    102  H47 BCD     1      15.780  26.240  31.020  1.00  0.00            
ATOM    103  H48 BCD     1      14.380  28.110  31.810  1.00  0.00            
ATOM    104  H49 BCD     1      13.790  27.580  30.240  1.00  0.00            
ATOM    105  H50 BCD     1      12.070  27.570  31.210  1.00  0.00            
ATOM    106  C31 BCD     1      21.080  26.200  33.630  1.00  0.00            
ATOM    107  O26 BCD     1      21.370  25.800  32.280  1.00  0.00            
ATOM    108  C32 BCD     1      20.500  25.040  34.370  1.00  0.00            
ATOM    109  O27 BCD     1      21.470  23.940  34.420  1.00  0.00            
ATOM    110  C33 BCD     1      19.210  24.540  33.740  1.00  0.00            
ATOM    111  C34 BCD     1      18.250  25.730  33.680  1.00  0.00            
ATOM    112  C35 BCD     1      18.890  26.900  32.940  1.00  0.00            
ATOM    113  O28 BCD     1      20.080  27.250  33.670  1.00  0.00            
ATOM    114  C36 BCD     1      17.850  27.970  33.010  1.00  0.00            
ATOM    115  O29 BCD     1      18.240  29.090  32.300  1.00  0.00            
ATOM    116  O30 BCD     1      18.640  23.510  34.540  1.00  0.00            
ATOM    117  H51 BCD     1      22.000  26.560  34.110  1.00  0.00            
ATOM    118  H52 BCD     1      20.250  25.530  35.320  1.00  0.00            
ATOM    119  H53 BCD     1      21.730  23.790  33.510  1.00  0.00            
ATOM    120  H54 BCD     1      19.530  24.230  32.740  1.00  0.00            
ATOM    121  H55 BCD     1      17.810  23.290  34.100  1.00  0.00            
ATOM    122  H56 BCD     1      17.900  26.010  34.680  1.00  0.00            
ATOM    123  H57 BCD     1      19.070  26.660  31.880  1.00  0.00            
ATOM    124  H58 BCD     1      16.890  27.710  32.550  1.00  0.00            
ATOM    125  H59 BCD     1      17.690  28.190  34.080  1.00  0.00            
ATOM    126  H60 BCD     1      18.150  28.830  31.380  1.00  0.00            
ATOM    127  C37 BCD     1      24.650  25.480  29.690  1.00  0.00            
ATOM    128  O31 BCD     1      23.870  25.470  28.480  1.00  0.00            
ATOM    129  C38 BCD     1      24.360  24.360  30.580  1.00  0.00            
ATOM    130  O32 BCD     1      24.820  23.180  29.860  1.00  0.00            
ATOM    131  C39 BCD     1      22.900  24.330  31.070  1.00  0.00            
ATOM    132  O33 BCD     1      22.710  23.190  31.980  1.00  0.00            
ATOM    133  C40 BCD     1      22.700  25.700  31.820  1.00  0.00            
ATOM    134  C41 BCD     1      23.040  26.850  30.830  1.00  0.00            
ATOM    135  O34 BCD     1      24.410  26.690  30.410  1.00  0.00            
ATOM    136  C42 BCD     1      22.880  28.190  31.380  1.00  0.00            
ATOM    137  O35 BCD     1      23.110  29.220  30.440  1.00  0.00            
ATOM    138  H61 BCD     1      25.720  25.510  29.470  1.00  0.00            
ATOM    139  H62 BCD     1      24.970  24.580  31.460  1.00  0.00            
ATOM    140  H63 BCD     1      25.100  22.490  30.460  1.00  0.00            
ATOM    141  H64 BCD     1      22.220  24.220  30.220  1.00  0.00            
ATOM    142  H65 BCD     1      22.780  22.440  31.390  1.00  0.00            
ATOM    143  H66 BCD     1      23.390  25.760  32.680  1.00  0.00            
ATOM    144  H67 BCD     1      22.370  26.830  29.960  1.00  0.00            
ATOM    145  H68 BCD     1      21.910  28.440  31.850  1.00  0.00            
ATOM    146  H69 BCD     1      23.630  28.400  32.150  1.00  0.00            
ATOM    147  H70 BCD     1      24.010  29.110  30.120  1.00  0.00            
ATOM    148  C1  AL1     2      19.260  19.750  28.620  1.00  0.00            
ATOM    149  C2  AL1     2      18.710  20.320  27.270  1.00  0.00            
ATOM    150  C3  AL1     2      17.300  19.840  27.020  1.00  0.00            
ATOM    151  C4  AL1     2      16.990  19.050  25.940  1.00  0.00            
ATOM    152  C5  AL1     2      17.940  18.610  24.920  1.00  0.00            
ATOM    153  O1  AL1     2      17.700  17.830  24.010  1.00  0.00            
ATOM    154  C6  AL1     2      19.280  19.150  25.080  1.00  0.00            
ATOM    155  C7  AL1     2      19.630  20.000  26.100  1.00  0.00            
ATOM    156  C8  AL1     2      21.040  20.630  26.140  1.00  0.00            
ATOM    157  C9  AL1     2      20.850  22.090  26.060  1.00  0.00            
ATOM    158  C10 AL1     2      19.900  22.640  27.110  1.00  0.00            
ATOM    159  C11 AL1     2      18.570  21.860  27.170  1.00  0.00            
ATOM    160  C12 AL1     2      17.620  22.500  28.300  1.00  0.00            
ATOM    161  O2  AL1     2      17.070  21.850  29.170  1.00  0.00            
ATOM    162  C13 AL1     2      17.480  24.000  28.180  1.00  0.00            
ATOM    163  C14 AL1     2      18.750  24.780  28.070  1.00  0.00            
ATOM    164  C15 AL1     2      19.390  24.570  29.450  1.00  0.00            
ATOM    165  C16 AL1     2      19.650  24.140  26.980  1.00  0.00            
ATOM    166  C17 AL1     2      20.830  25.090  26.890  1.00  0.00            
ATOM    167  C18 AL1     2      20.190  26.440  26.970  1.00  0.00            
ATOM    168  C19 AL1     2      18.780  26.310  27.640  1.00  0.00            
ATOM    169  O3  AL1     2      17.820  26.410  26.600  1.00  0.00            
ATOM    170  C20 AL1     2      18.620  27.280  28.820  1.00  0.00            
ATOM    171  O4  AL1     2      19.470  27.560  29.640  1.00  0.00            
ATOM    172  C21 AL1     2      17.300  28.020  28.790  1.00  0.00            
ATOM    173  O5  AL1     2      17.110  29.010  29.860  1.00  0.00            
ATOM    174  H1  AL1     2      19.980  20.400  29.140  1.00  0.00            
ATOM    175  H2  AL1     2      18.490  19.490  29.350  1.00  0.00            
ATOM    176  H3  AL1     2      19.750  18.770  28.500  1.00  0.00            
ATOM    177  H4  AL1     2      16.530  20.200  27.690  1.00  0.00            
ATOM    178  H5  AL1     2      15.990  18.710  25.650  1.00  0.00            
ATOM    179  H6  AL1     2      19.990  18.850  24.310  1.00  0.00            
ATOM    180  H7  AL1     2      21.650  20.140  25.370  1.00  0.00            
ATOM    181  H8  AL1     2      21.620  20.450  27.050  1.00  0.00            
ATOM    182  H9  AL1     2      20.530  22.280  25.030  1.00  0.00            
ATOM    183  H10 AL1     2      21.860  22.470  26.280  1.00  0.00            
ATOM    184  H11 AL1     2      20.430  22.410  28.040  1.00  0.00            
ATOM    185  H12 AL1     2      18.190  22.110  26.180  1.00  0.00            
ATOM    186  H13 AL1     2      16.750  24.320  28.930  1.00  0.00            
ATOM    187  H14 AL1     2      16.900  24.180  27.270  1.00  0.00            
ATOM    188  H15 AL1     2      19.640  23.530  29.680  1.00  0.00            
ATOM    189  H16 AL1     2      20.310  25.170  29.540  1.00  0.00            
ATOM    190  H17 AL1     2      18.720  25.020  30.190  1.00  0.00            
ATOM    191  H18 AL1     2      19.240  24.230  25.970  1.00  0.00            
ATOM    192  H19 AL1     2      21.360  24.960  25.940  1.00  0.00            
ATOM    193  H20 AL1     2      21.480  24.980  27.770  1.00  0.00            
ATOM    194  H21 AL1     2      20.030  26.920  26.000  1.00  0.00            
ATOM    195  H22 AL1     2      20.850  27.100  27.560  1.00  0.00            
ATOM    196  H23 AL1     2      18.090  27.200  26.100  1.00  0.00            
ATOM    197  H24 AL1     2      16.530  27.240  28.780  1.00  0.00            
ATOM    198  H25 AL1     2      17.190  28.510  27.810  1.00  0.00            
ATOM    199  H26 AL1     2      16.270  29.480  29.730  1.00  0.00            
TER
ENDMDL
MODEL        1
ATOM      1  C1  BCD     1      27.560  24.500  25.930  1.00  0.00            
ATOM      2  O1  BCD     1      26.220  24.380  25.450  1.00  0.00            
ATOM      3  C2  BCD     1      27.830  23.400  26.910  1.00  0.00            
ATOM      4  O2  BCD     1      27.520  22.120  26.330  1.00  0.00            
ATOM      5  C3  BCD     1      26.910  23.570  28.110  1.00  0.00            
ATOM      6  O3  BCD     1      27.160  22.570  29.130  1.00  0.00            
ATOM      7  C4  BCD     1      26.900  24.960  28.750  1.00  0.00            
ATOM      8  C5  BCD     1      26.740  26.040  27.670  1.00  0.00            
ATOM      9  O4  BCD     1      27.670  25.720  26.590  1.00  0.00            
ATOM     10  C6  BCD     1      26.920  27.480  28.220  1.00  0.00            
ATOM     11  O5  BCD     1      26.280  28.410  27.350  1.00  0.00            
ATOM     12  H1  BCD     1      28.240  24.550  25.070  1.00  0.00            
ATOM     13  H2  BCD     1      28.870  23.280  27.230  1.00  0.00            
ATOM     14  H3  BCD     1      27.950  21.350  26.710  1.00  0.00            
ATOM     15  H4  BCD     1      25.910  23.370  27.700  1.00  0.00            
ATOM     16  H5  BCD     1      26.480  22.510  29.810  1.00  0.00            
ATOM     17  H6  BCD     1      27.880  25.090  29.230  1.00  0.00            
ATOM     18  H7  BCD     1      25.730  26.010  27.240  1.00  0.00            
ATOM     19  H8  BCD     1      26.520  27.560  29.240  1.00  0.00            
ATOM     20  H9  BCD     1      27.980  27.740  28.240  1.00  0.00            
ATOM     21  H10 BCD     1      26.970  28.570  26.710  1.00  0.00            
ATOM     22  C7  BCD     1      23.690  23.780  22.140  1.00  0.00            
ATOM     23  O6  BCD     1      22.580  23.700  23.000  1.00  0.00            
ATOM     24  C8  BCD     1      24.760  22.710  22.360  1.00  0.00            
ATOM     25  O7  BCD     1      24.100  21.400  22.290  1.00  0.00            
ATOM     26  C9  BCD     1      25.350  22.860  23.790  1.00  0.00            
ATOM     27  O8  BCD     1      26.360  21.860  23.980  1.00  0.00            
ATOM     28  C10 BCD     1      25.920  24.200  24.110  1.00  0.00            
ATOM     29  C11 BCD     1      25.000  25.320  23.570  1.00  0.00            
ATOM     30  O9  BCD     1      24.410  25.020  22.300  1.00  0.00            
ATOM     31  C12 BCD     1      25.790  26.640  23.500  1.00  0.00            
ATOM     32  O10 BCD     1      26.930  26.460  22.670  1.00  0.00            
ATOM     33  H11 BCD     1      23.340  23.820  21.100  1.00  0.00            
ATOM     34  H12 BCD     1      25.610  22.820  21.670  1.00  0.00            
ATOM     35  H13 BCD     1      23.490  21.300  23.030  1.00  0.00            
ATOM     36  H14 BCD     1      24.570  22.790  24.560  1.00  0.00            
ATOM     37  H15 BCD     1      26.740  21.950  24.850  1.00  0.00            
ATOM     38  H16 BCD     1      26.820  24.230  23.480  1.00  0.00            
ATOM     39  H17 BCD     1      24.210  25.530  24.300  1.00  0.00            
ATOM     40  H18 BCD     1      25.210  27.490  23.120  1.00  0.00            
ATOM     41  H19 BCD     1      26.110  27.010  24.480  1.00  0.00            
ATOM     42  H20 BCD     1      26.480  26.000  21.960  1.00  0.00            
ATOM     43  C13 BCD     1      18.610  22.860  22.910  1.00  0.00            
ATOM     44  O11 BCD     1      18.380  23.860  24.000  1.00  0.00            
ATOM     45  C14 BCD     1      19.470  21.760  23.390  1.00  0.00            
ATOM     46  O12 BCD     1      18.800  21.230  24.540  1.00  0.00            
ATOM     47  C15 BCD     1      20.920  22.240  23.670  1.00  0.00            
ATOM     48  O13 BCD     1      21.850  21.240  24.050  1.00  0.00            
ATOM     49  C16 BCD     1      21.380  23.090  22.490  1.00  0.00            
ATOM     50  C17 BCD     1      20.450  24.200  22.050  1.00  0.00            
ATOM     51  O14 BCD     1      19.260  23.580  21.780  1.00  0.00            
ATOM     52  C18 BCD     1      20.860  25.010  20.880  1.00  0.00            
ATOM     53  O15 BCD     1      21.020  24.220  19.730  1.00  0.00            
ATOM     54  H21 BCD     1      17.660  22.540  22.480  1.00  0.00            
ATOM     55  H22 BCD     1      19.470  20.980  22.620  1.00  0.00            
ATOM     56  H23 BCD     1      19.020  20.300  24.450  1.00  0.00            
ATOM     57  H24 BCD     1      20.800  22.920  24.520  1.00  0.00            
ATOM     58  H25 BCD     1      21.650  20.870  24.910  1.00  0.00            
ATOM     59  H26 BCD     1      21.620  22.480  21.600  1.00  0.00            
ATOM     60  H27 BCD     1      20.480  24.830  22.950  1.00  0.00            
ATOM     61  H28 BCD     1      20.070  25.750  20.680  1.00  0.00            
ATOM     62  H29 BCD     1      21.730  25.630  21.120  1.00  0.00            
ATOM     63  H30 BCD     1      20.870  24.790  18.970  1.00  0.00            
ATOM     64  C19 BCD     1      15.320  25.560  26.210  1.00  0.00            
ATOM     65  O16 BCD     1      16.160  25.760  27.360  1.00  0.00            
ATOM     66  C20 BCD     1      15.080  24.080  25.810  1.00  0.00            
ATOM     67  O17 BCD     1      14.550  23.330  26.840  1.00  0.00            
ATOM     68  C21 BCD     1      16.460  23.490  25.440  1.00  0.00            
ATOM     69  O18 BCD     1      16.410  22.090  25.050  1.00  0.00            
ATOM     70  C22 BCD     1      17.060  24.250  24.320  1.00  0.00            
ATOM     71  C23 BCD     1      17.170  25.730  24.610  1.00  0.00            
ATOM     72  O19 BCD     1      15.900  26.210  25.110  1.00  0.00            
ATOM     73  C24 BCD     1      17.600  26.520  23.430  1.00  0.00            
ATOM     74  O20 BCD     1      16.840  26.280  22.270  1.00  0.00            
ATOM     75  H31 BCD     1      14.340  25.990  26.420  1.00  0.00            
ATOM     76  H32 BCD     1      14.430  23.890  24.950  1.00  0.00            
ATOM     77  H33 BCD     1      14.540  22.410  26.570  1.00  0.00            
ATOM     78  H34 BCD     1      17.160  23.540  26.290  1.00  0.00            
ATOM     79  H35 BCD     1      17.300  21.880  24.770  1.00  0.00            
ATOM     80  H36 BCD     1      16.510  24.170  23.380  1.00  0.00            
ATOM     81  H37 BCD     1      17.920  25.810  25.410  1.00  0.00            
ATOM     82  H38 BCD     1      17.510  27.570  23.730  1.00  0.00            
ATOM     83  H39 BCD     1      18.680  26.330  23.330  1.00  0.00            
ATOM     84  H40 BCD     1      15.920  26.370  22.500  1.00  0.00            
ATOM     85  C25 BCD     1      16.650  27.050  31.120  1.00  0.00            
ATOM     86  O21 BCD     1      17.990  26.770  30.950  1.00  0.00            
ATOM     87  C26 BCD     1      15.850  25.770  31.030  1.00  0.00            
ATOM     88  O22 BCD     1      16.290  24.750  31.960  1.00  0.00            
ATOM     89  C27 BCD     1      15.980  25.230  29.620  1.00  0.00            
ATOM     90  O23 BCD     1      15.150  24.060  29.430  1.00  0.00            
ATOM     91  C28 BCD     1      15.610  26.270  28.570  1.00  0.00            
ATOM     92  C29 BCD     1      16.270  27.580  28.780  1.00  0.00            
ATOM     93  O24 BCD     1      16.180  27.970  30.150  1.00  0.00            
ATOM     94  C30 BCD     1      15.700  28.690  28.000  1.00  0.00            
ATOM     95  O25 BCD     1      14.340  28.930  28.250  1.00  0.00            
ATOM     96  H41 BCD     1      16.520  27.510  32.110  1.00  0.00            
ATOM     97  H42 BCD     1      14.780  25.960  31.210  1.00  0.00            
ATOM     98  H43 BCD     1      15.650  24.030  31.980  1.00  0.00            
ATOM     99  H44 BCD     1      17.000  24.830  29.560  1.00  0.00            
ATOM    100  H45 BCD     1      15.350  23.750  28.540  1.00  0.00            
ATOM    101  H46 BCD     1      14.520  26.400  28.550  1.00  0.00            
ATOM    102  H47 BCD     1      17.330  27.510  28.500  1.00  0.00            
ATOM    103  H48 BCD     1      16.270  29.600  28.240  1.00  0.00            
ATOM    104  H49 BCD     1      15.910  28.480  26.940  1.00  0.00            
ATOM    105  H50 BCD     1      14.350  29.720  28.790  1.00  0.00            
ATOM    106  C31 BCD     1      21.650  26.960  32.990  1.00  0.00            
ATOM    107  O26 BCD     1      22.320  26.280  31.900  1.00  0.00            
ATOM    108  C32 BCD     1      20.680  26.010  33.720  1.00  0.00            
ATOM    109  O27 BCD     1      21.290  24.820  34.250  1.00  0.00            
ATOM    110  C33 BCD     1      19.550  25.720  32.660  1.00  0.00            
ATOM    111  C34 BCD     1      18.890  27.050  32.120  1.00  0.00            
ATOM    112  C35 BCD     1      19.960  27.930  31.610  1.00  0.00            
ATOM    113  O28 BCD     1      20.980  28.160  32.510  1.00  0.00            
ATOM    114  C36 BCD     1      19.450  29.340  31.140  1.00  0.00            
ATOM    115  O29 BCD     1      18.990  30.060  32.260  1.00  0.00            
ATOM    116  O30 BCD     1      18.550  24.860  33.350  1.00  0.00            
ATOM    117  H51 BCD     1      22.470  27.270  33.650  1.00  0.00            
ATOM    118  H52 BCD     1      20.180  26.450  34.600  1.00  0.00            
ATOM    119  H53 BCD     1      21.710  24.380  33.500  1.00  0.00            
ATOM    120  H54 BCD     1      19.980  25.210  31.790  1.00  0.00            
ATOM    121  H55 BCD     1      17.900  24.690  32.660  1.00  0.00            
ATOM    122  H56 BCD     1      18.430  27.580  32.960  1.00  0.00            
ATOM    123  H57 BCD     1      20.370  27.460  30.710  1.00  0.00            
ATOM    124  H58 BCD     1      20.280  29.900  30.680  1.00  0.00            
ATOM    125  H59 BCD     1      18.650  29.270  30.390  1.00  0.00            
ATOM    126  H60 BCD     1      18.030  30.180  32.260  1.00  0.00            
ATOM    127  C37 BCD     1      26.040  24.860  31.130  1.00  0.00            
ATOM    128  O31 BCD     1      25.800  24.990  29.710  1.00  0.00            
ATOM    129  C38 BCD     1      25.110  23.840  31.700  1.00  0.00            
ATOM    130  O32 BCD     1      25.490  22.540  31.160  1.00  0.00            
ATOM    131  C39 BCD     1      23.650  24.340  31.530  1.00  0.00            
ATOM    132  O33 BCD     1      22.610  23.490  32.110  1.00  0.00            
ATOM    133  C40 BCD     1      23.540  25.730  32.190  1.00  0.00            
ATOM    134  C41 BCD     1      24.650  26.690  31.720  1.00  0.00            
ATOM    135  O34 BCD     1      25.900  26.010  31.880  1.00  0.00            
ATOM    136  C42 BCD     1      24.680  27.900  32.630  1.00  0.00            
ATOM    137  O35 BCD     1      25.790  28.700  32.340  1.00  0.00            
ATOM    138  H61 BCD     1      27.040  24.510  31.390  1.00  0.00            
ATOM    139  H62 BCD     1      25.230  23.750  32.780  1.00  0.00            
ATOM    140  H63 BCD     1      24.790  21.910  31.340  1.00  0.00            
ATOM    141  H64 BCD     1      23.510  24.470  30.450  1.00  0.00            
ATOM    142  H65 BCD     1      22.830  22.560  32.150  1.00  0.00            
ATOM    143  H66 BCD     1      23.640  25.520  33.260  1.00  0.00            
ATOM    144  H67 BCD     1      24.470  26.900  30.650  1.00  0.00            
ATOM    145  H68 BCD     1      23.770  28.520  32.560  1.00  0.00            
ATOM    146  H69 BCD     1      24.770  27.510  33.650  1.00  0.00            
ATOM    147  H70 BCD     1      25.470  29.190  31.580  1.00  0.00            
ATOM    148  C1  AL1     2      20.650  20.990  29.890  1.00  0.00            
ATOM    149  C2  AL1     2      20.550  20.780  28.350  1.00  0.00            
ATOM    150  C3  AL1     2      19.240  20.080  28.090  1.00  0.00            
ATOM    151  C4  AL1     2      19.180  18.920  27.400  1.00  0.00            
ATOM    152  C5  AL1     2      20.380  18.130  27.070  1.00  0.00            
ATOM    153  O1  AL1     2      20.250  17.010  26.590  1.00  0.00            
ATOM    154  C6  AL1     2      21.690  18.710  27.370  1.00  0.00            
ATOM    155  C7  AL1     2      21.760  19.940  27.950  1.00  0.00            
ATOM    156  C8  AL1     2      23.160  20.610  28.080  1.00  0.00            
ATOM    157  C9  AL1     2      23.290  21.990  27.430  1.00  0.00            
ATOM    158  C10 AL1     2      22.020  22.860  27.780  1.00  0.00            
ATOM    159  C11 AL1     2      20.640  22.130  27.610  1.00  0.00            
ATOM    160  C12 AL1     2      19.480  23.110  27.740  1.00  0.00            
ATOM    161  O2  AL1     2      18.480  22.710  28.270  1.00  0.00            
ATOM    162  C13 AL1     2      19.500  24.430  27.060  1.00  0.00            
ATOM    163  C14 AL1     2      20.800  25.160  27.370  1.00  0.00            
ATOM    164  C15 AL1     2      20.700  25.450  28.860  1.00  0.00            
ATOM    165  C16 AL1     2      22.010  24.190  27.070  1.00  0.00            
ATOM    166  C17 AL1     2      23.190  25.120  27.240  1.00  0.00            
ATOM    167  C18 AL1     2      22.710  26.550  26.680  1.00  0.00            
ATOM    168  C19 AL1     2      21.180  26.490  26.550  1.00  0.00            
ATOM    169  O3  AL1     2      20.780  26.360  25.230  1.00  0.00            
ATOM    170  C20 AL1     2      20.580  27.830  27.160  1.00  0.00            
ATOM    171  O4  AL1     2      21.180  28.440  28.050  1.00  0.00            
ATOM    172  C21 AL1     2      19.200  28.210  26.580  1.00  0.00            
ATOM    173  O5  AL1     2      18.810  29.550  27.090  1.00  0.00            
ATOM    174  H1  AL1     2      20.260  20.140  30.460  1.00  0.00            
ATOM    175  H2  AL1     2      21.680  21.250  30.190  1.00  0.00            
ATOM    176  H3  AL1     2      20.050  21.870  30.140  1.00  0.00            
ATOM    177  H4  AL1     2      18.380  20.580  28.520  1.00  0.00            
ATOM    178  H5  AL1     2      18.220  18.480  27.130  1.00  0.00            
ATOM    179  H6  AL1     2      22.580  18.120  27.140  1.00  0.00            
ATOM    180  H7  AL1     2      23.920  19.830  27.940  1.00  0.00            
ATOM    181  H8  AL1     2      23.370  20.950  29.100  1.00  0.00            
ATOM    182  H9  AL1     2      23.370  21.890  26.340  1.00  0.00            
ATOM    183  H10 AL1     2      24.180  22.470  27.840  1.00  0.00            
ATOM    184  H11 AL1     2      22.130  23.190  28.820  1.00  0.00            
ATOM    185  H12 AL1     2      20.720  21.760  26.580  1.00  0.00            
ATOM    186  H13 AL1     2      18.620  25.050  27.240  1.00  0.00            
ATOM    187  H14 AL1     2      19.500  24.270  25.970  1.00  0.00            
ATOM    188  H15 AL1     2      20.630  24.540  29.480  1.00  0.00            
ATOM    189  H16 AL1     2      21.560  25.960  29.300  1.00  0.00            
ATOM    190  H17 AL1     2      19.760  25.950  29.130  1.00  0.00            
ATOM    191  H18 AL1     2      21.960  23.940  26.000  1.00  0.00            
ATOM    192  H19 AL1     2      24.050  24.710  26.700  1.00  0.00            
ATOM    193  H20 AL1     2      23.450  25.330  28.290  1.00  0.00            
ATOM    194  H21 AL1     2      23.140  26.770  25.690  1.00  0.00            
ATOM    195  H22 AL1     2      23.110  27.270  27.400  1.00  0.00            
ATOM    196  H23 AL1     2      21.290  27.080  24.810  1.00  0.00            
ATOM    197  H24 AL1     2      18.380  27.550  26.890  1.00  0.00            
ATOM    198  H25 AL1     2      19.360  28.250  25.500  1.00  0.00            
ATOM    199  H26 AL1     2      19.640  30.060  27.060  1.00  0.00            
TER
ENDMDL
MODEL        1
ATOM      1  C1  BCD     1      30.980  29.430   2.760  1.00  0.00            
ATOM      2  O1  BCD     1      29.990  28.840   1.930  1.00  0.00            
ATOM      3  C2  BCD     1      31.100  28.690   4.120  1.00  0.00            
ATOM      4  O2  BCD     1      31.420  27.300   3.930  1.00  0.00            
ATOM      5  C3  BCD     1      29.810  28.800   4.930  1.00  0.00            
ATOM      6  O3  BCD     1      29.980  28.210   6.260  1.00  0.00            
ATOM      7  C4  BCD     1      29.330  30.240   5.050  1.00  0.00            
ATOM      8  C5  BCD     1      29.320  31.110   3.770  1.00  0.00            
ATOM      9  O4  BCD     1      30.570  30.840   2.950  1.00  0.00            
ATOM     10  C6  BCD     1      29.230  32.620   4.060  1.00  0.00            
ATOM     11  O5  BCD     1      30.280  33.120   4.780  1.00  0.00            
ATOM     12  H1  BCD     1      31.970  29.560   2.320  1.00  0.00            
ATOM     13  H2  BCD     1      31.970  29.110   4.640  1.00  0.00            
ATOM     14  H3  BCD     1      30.780  26.800   3.410  1.00  0.00            
ATOM     15  H4  BCD     1      29.000  28.240   4.450  1.00  0.00            
ATOM     16  H5  BCD     1      29.080  28.030   6.530  1.00  0.00            
ATOM     17  H6  BCD     1      30.000  30.740   5.760  1.00  0.00            
ATOM     18  H7  BCD     1      28.430  30.810   3.210  1.00  0.00            
ATOM     19  H8  BCD     1      29.070  33.140   3.110  1.00  0.00            
ATOM     20  H9  BCD     1      28.300  32.860   4.600  1.00  0.00            
ATOM     21  H10 BCD     1      29.980  33.940   5.170  1.00  0.00            
ATOM     22  C7  BCD     1      29.570  26.950  -1.860  1.00  0.00            
ATOM     23  O6  BCD     1      28.240  27.490  -1.990  1.00  0.00            
ATOM     24  C8  BCD     1      29.740  26.040  -0.610  1.00  0.00            
ATOM     25  O7  BCD     1      28.960  24.870  -0.710  1.00  0.00            
ATOM     26  C9  BCD     1      29.510  26.820   0.710  1.00  0.00            
ATOM     27  O8  BCD     1      29.800  25.970   1.810  1.00  0.00            
ATOM     28  C10 BCD     1      30.390  28.070   0.750  1.00  0.00            
ATOM     29  C11 BCD     1      30.230  28.890  -0.520  1.00  0.00            
ATOM     30  O9  BCD     1      30.470  27.980  -1.690  1.00  0.00            
ATOM     31  C12 BCD     1      31.180  30.120  -0.450  1.00  0.00            
ATOM     32  O10 BCD     1      31.250  30.820  -1.650  1.00  0.00            
ATOM     33  H11 BCD     1      29.940  26.590  -2.830  1.00  0.00            
ATOM     34  H12 BCD     1      30.790  25.730  -0.610  1.00  0.00            
ATOM     35  H13 BCD     1      29.320  24.160  -0.180  1.00  0.00            
ATOM     36  H14 BCD     1      28.460  27.130   0.660  1.00  0.00            
ATOM     37  H15 BCD     1      29.040  26.100   2.390  1.00  0.00            
ATOM     38  H16 BCD     1      31.480  27.910   0.830  1.00  0.00            
ATOM     39  H17 BCD     1      29.260  29.400  -0.560  1.00  0.00            
ATOM     40  H18 BCD     1      30.850  30.780   0.360  1.00  0.00            
ATOM     41  H19 BCD     1      32.200  29.780  -0.220  1.00  0.00            
ATOM     42  H20 BCD     1      32.190  31.010  -1.780  1.00  0.00            
ATOM     43  C13 BCD     1      24.880  27.430  -4.400  1.00  0.00            
ATOM     44  O11 BCD     1      24.080  27.950  -3.320  1.00  0.00            
ATOM     45  C14 BCD     1      25.460  25.990  -4.060  1.00  0.00            
ATOM     46  O12 BCD     1      24.380  25.180  -3.760  1.00  0.00            
ATOM     47  C15 BCD     1      26.500  26.120  -2.890  1.00  0.00            
ATOM     48  O13 BCD     1      27.160  24.890  -2.770  1.00  0.00            
ATOM     49  C16 BCD     1      27.520  27.260  -3.200  1.00  0.00            
ATOM     50  C17 BCD     1      26.900  28.620  -3.700  1.00  0.00            
ATOM     51  O14 BCD     1      25.940  28.340  -4.750  1.00  0.00            
ATOM     52  C18 BCD     1      27.970  29.650  -4.060  1.00  0.00            
ATOM     53  O15 BCD     1      28.850  29.110  -5.020  1.00  0.00            
ATOM     54  H21 BCD     1      24.240  27.250  -5.270  1.00  0.00            
ATOM     55  H22 BCD     1      25.920  25.580  -4.970  1.00  0.00            
ATOM     56  H23 BCD     1      24.580  24.360  -3.300  1.00  0.00            
ATOM     57  H24 BCD     1      26.080  26.470  -1.940  1.00  0.00            
ATOM     58  H25 BCD     1      27.680  24.910  -1.960  1.00  0.00            
ATOM     59  H26 BCD     1      28.260  26.960  -3.960  1.00  0.00            
ATOM     60  H27 BCD     1      26.300  28.980  -2.860  1.00  0.00            
ATOM     61  H28 BCD     1      27.660  30.610  -4.490  1.00  0.00            
ATOM     62  H29 BCD     1      28.550  29.970  -3.180  1.00  0.00            
ATOM     63  H30 BCD     1      29.730  29.110  -4.640  1.00  0.00            
ATOM     64  C19 BCD     1      20.330  29.630  -2.420  1.00  0.00            
ATOM     65  O16 BCD     1      20.670  29.830  -1.080  1.00  0.00            
ATOM     66  C20 BCD     1      20.340  28.120  -2.760  1.00  0.00            
ATOM     67  O17 BCD     1      19.530  27.470  -1.870  1.00  0.00            
ATOM     68  C21 BCD     1      21.770  27.600  -2.710  1.00  0.00            
ATOM     69  O18 BCD     1      21.720  26.170  -3.100  1.00  0.00            
ATOM     70  C22 BCD     1      22.720  28.370  -3.600  1.00  0.00            
ATOM     71  C23 BCD     1      22.700  29.900  -3.220  1.00  0.00            
ATOM     72  O19 BCD     1      21.310  30.380  -3.230  1.00  0.00            
ATOM     73  C24 BCD     1      23.590  30.780  -4.130  1.00  0.00            
ATOM     74  O20 BCD     1      23.470  30.440  -5.520  1.00  0.00            
ATOM     75  H31 BCD     1      19.360  30.100  -2.610  1.00  0.00            
ATOM     76  H32 BCD     1      20.020  28.110  -3.810  1.00  0.00            
ATOM     77  H33 BCD     1      18.920  26.910  -2.360  1.00  0.00            
ATOM     78  H34 BCD     1      22.080  27.640  -1.660  1.00  0.00            
ATOM     79  H35 BCD     1      22.630  25.850  -3.130  1.00  0.00            
ATOM     80  H36 BCD     1      22.440  28.280  -4.660  1.00  0.00            
ATOM     81  H37 BCD     1      23.160  29.970  -2.220  1.00  0.00            
ATOM     82  H38 BCD     1      23.290  31.820  -3.940  1.00  0.00            
ATOM     83  H39 BCD     1      24.640  30.600  -3.900  1.00  0.00            
ATOM     84  H40 BCD     1      24.390  30.380  -5.800  1.00  0.00            
ATOM     85  C25 BCD     1      19.530  31.710   2.500  1.00  0.00            
ATOM     86  O21 BCD     1      20.670  31.190   3.060  1.00  0.00            
ATOM     87  C26 BCD     1      18.730  30.500   2.040  1.00  0.00            
ATOM     88  O22 BCD     1      18.300  29.690   3.200  1.00  0.00            
ATOM     89  C27 BCD     1      19.360  29.650   0.980  1.00  0.00            
ATOM     90  O23 BCD     1      18.530  28.550   0.510  1.00  0.00            
ATOM     91  C28 BCD     1      19.660  30.540  -0.190  1.00  0.00            
ATOM     92  C29 BCD     1      20.250  31.950   0.130  1.00  0.00            
ATOM     93  O24 BCD     1      19.720  32.500   1.360  1.00  0.00            
ATOM     94  C30 BCD     1      20.080  32.950  -1.030  1.00  0.00            
ATOM     95  O25 BCD     1      18.690  33.030  -1.510  1.00  0.00            
ATOM     96  H41 BCD     1      18.920  32.260   3.230  1.00  0.00            
ATOM     97  H42 BCD     1      17.760  30.900   1.710  1.00  0.00            
ATOM     98  H43 BCD     1      17.610  29.120   2.870  1.00  0.00            
ATOM     99  H44 BCD     1      20.250  29.240   1.480  1.00  0.00            
ATOM    100  H45 BCD     1      18.910  28.210  -0.310  1.00  0.00            
ATOM    101  H46 BCD     1      18.710  30.700  -0.710  1.00  0.00            
ATOM    102  H47 BCD     1      21.340  31.920   0.270  1.00  0.00            
ATOM    103  H48 BCD     1      20.390  33.920  -0.620  1.00  0.00            
ATOM    104  H49 BCD     1      20.730  32.650  -1.860  1.00  0.00            
ATOM    105  H50 BCD     1      18.770  33.370  -2.400  1.00  0.00            
ATOM    106  C31 BCD     1      22.670  31.320   6.730  1.00  0.00            
ATOM    107  O26 BCD     1      23.810  30.790   6.070  1.00  0.00            
ATOM    108  C32 BCD     1      21.630  30.240   6.580  1.00  0.00            
ATOM    109  O27 BCD     1      22.030  28.920   7.220  1.00  0.00            
ATOM    110  C33 BCD     1      21.290  30.070   5.080  1.00  0.00            
ATOM    111  C34 BCD     1      20.810  31.400   4.500  1.00  0.00            
ATOM    112  C35 BCD     1      21.740  32.550   4.800  1.00  0.00            
ATOM    113  O28 BCD     1      22.140  32.540   6.200  1.00  0.00            
ATOM    114  C36 BCD     1      21.280  33.930   4.430  1.00  0.00            
ATOM    115  O29 BCD     1      20.190  34.210   5.250  1.00  0.00            
ATOM    116  O30 BCD     1      20.300  29.010   4.930  1.00  0.00            
ATOM    117  H51 BCD     1      22.860  31.460   7.800  1.00  0.00            
ATOM    118  H52 BCD     1      20.750  30.690   7.050  1.00  0.00            
ATOM    119  H53 BCD     1      21.280  28.320   7.230  1.00  0.00            
ATOM    120  H54 BCD     1      22.150  29.780   4.470  1.00  0.00            
ATOM    121  H55 BCD     1      19.860  29.070   4.080  1.00  0.00            
ATOM    122  H56 BCD     1      19.820  31.500   4.950  1.00  0.00            
ATOM    123  H57 BCD     1      22.680  32.370   4.260  1.00  0.00            
ATOM    124  H58 BCD     1      22.140  34.570   4.650  1.00  0.00            
ATOM    125  H59 BCD     1      21.060  34.100   3.370  1.00  0.00            
ATOM    126  H60 BCD     1      20.470  34.170   6.170  1.00  0.00            
ATOM    127  C37 BCD     1      27.870  30.680   6.930  1.00  0.00            
ATOM    128  O31 BCD     1      28.050  30.110   5.580  1.00  0.00            
ATOM    129  C38 BCD     1      27.000  29.680   7.700  1.00  0.00            
ATOM    130  O32 BCD     1      27.540  28.330   7.820  1.00  0.00            
ATOM    131  C39 BCD     1      25.670  29.520   6.900  1.00  0.00            
ATOM    132  O33 BCD     1      24.820  28.510   7.430  1.00  0.00            
ATOM    133  C40 BCD     1      25.020  30.970   6.780  1.00  0.00            
ATOM    134  C41 BCD     1      26.010  31.950   6.150  1.00  0.00            
ATOM    135  O34 BCD     1      27.210  31.910   6.910  1.00  0.00            
ATOM    136  C42 BCD     1      25.530  33.390   6.020  1.00  0.00            
ATOM    137  O35 BCD     1      25.220  33.990   7.330  1.00  0.00            
ATOM    138  H61 BCD     1      28.840  30.780   7.430  1.00  0.00            
ATOM    139  H62 BCD     1      26.870  29.900   8.770  1.00  0.00            
ATOM    140  H63 BCD     1      26.830  27.690   7.780  1.00  0.00            
ATOM    141  H64 BCD     1      25.820  29.370   5.830  1.00  0.00            
ATOM    142  H65 BCD     1      23.910  28.640   7.150  1.00  0.00            
ATOM    143  H66 BCD     1      24.820  31.460   7.740  1.00  0.00            
ATOM    144  H67 BCD     1      26.190  31.510   5.160  1.00  0.00            
ATOM    145  H68 BCD     1      26.280  33.980   5.470  1.00  0.00            
ATOM    146  H69 BCD     1      24.630  33.380   5.390  1.00  0.00            
ATOM    147  H70 BCD     1      25.330  34.930   7.180  1.00  0.00            
ATOM    148  C1  AL1     2      26.020  24.020   4.460  1.00  0.00            
ATOM    149  C2  AL1     2      25.560  25.360   5.230  1.00  0.00            
ATOM    150  C3  AL1     2      26.680  25.530   6.270  1.00  0.00            
ATOM    151  C4  AL1     2      26.450  25.500   7.630  1.00  0.00            
ATOM    152  C5  AL1     2      25.110  25.370   8.260  1.00  0.00            
ATOM    153  O1  AL1     2      24.930  25.280   9.430  1.00  0.00            
ATOM    154  C6  AL1     2      24.050  25.140   7.300  1.00  0.00            
ATOM    155  C7  AL1     2      24.300  25.050   5.950  1.00  0.00            
ATOM    156  C8  AL1     2      23.050  24.810   5.030  1.00  0.00            
ATOM    157  C9  AL1     2      22.890  26.080   4.140  1.00  0.00            
ATOM    158  C10 AL1     2      24.140  26.500   3.290  1.00  0.00            
ATOM    159  C11 AL1     2      25.360  26.570   4.280  1.00  0.00            
ATOM    160  C12 AL1     2      26.640  27.000   3.550  1.00  0.00            
ATOM    161  O2  AL1     2      27.630  26.280   3.430  1.00  0.00            
ATOM    162  C13 AL1     2      26.520  28.340   2.860  1.00  0.00            
ATOM    163  C14 AL1     2      25.230  28.420   1.970  1.00  0.00            
ATOM    164  C15 AL1     2      25.500  27.520   0.690  1.00  0.00            
ATOM    165  C16 AL1     2      23.980  27.940   2.820  1.00  0.00            
ATOM    166  C17 AL1     2      22.790  28.350   1.990  1.00  0.00            
ATOM    167  C18 AL1     2      23.240  29.710   1.400  1.00  0.00            
ATOM    168  C19 AL1     2      24.750  29.840   1.610  1.00  0.00            
ATOM    169  O3  AL1     2      24.990  30.680   2.740  1.00  0.00            
ATOM    170  C20 AL1     2      25.500  30.350   0.360  1.00  0.00            
ATOM    171  O4  AL1     2      25.090  30.190  -0.770  1.00  0.00            
ATOM    172  C21 AL1     2      26.910  30.970   0.600  1.00  0.00            
ATOM    173  O5  AL1     2      27.580  31.410  -0.630  1.00  0.00            
ATOM    174  H1  AL1     2      26.190  23.170   5.130  1.00  0.00            
ATOM    175  H2  AL1     2      25.290  23.800   3.670  1.00  0.00            
ATOM    176  H3  AL1     2      26.960  24.110   3.900  1.00  0.00            
ATOM    177  H4  AL1     2      27.700  25.630   5.920  1.00  0.00            
ATOM    178  H5  AL1     2      27.230  25.570   8.380  1.00  0.00            
ATOM    179  H6  AL1     2      23.060  24.880   7.670  1.00  0.00            
ATOM    180  H7  AL1     2      22.100  24.780   5.580  1.00  0.00            
ATOM    181  H8  AL1     2      23.120  23.840   4.520  1.00  0.00            
ATOM    182  H9  AL1     2      22.610  26.910   4.800  1.00  0.00            
ATOM    183  H10 AL1     2      22.000  25.960   3.510  1.00  0.00            
ATOM    184  H11 AL1     2      24.270  25.830   2.430  1.00  0.00            
ATOM    185  H12 AL1     2      25.040  27.430   4.880  1.00  0.00            
ATOM    186  H13 AL1     2      27.500  28.520   2.390  1.00  0.00            
ATOM    187  H14 AL1     2      26.440  28.960   3.760  1.00  0.00            
ATOM    188  H15 AL1     2      24.690  27.480  -0.040  1.00  0.00            
ATOM    189  H16 AL1     2      26.380  27.870   0.120  1.00  0.00            
ATOM    190  H17 AL1     2      25.700  26.460   0.850  1.00  0.00            
ATOM    191  H18 AL1     2      23.830  28.520   3.730  1.00  0.00            
ATOM    192  H19 AL1     2      21.870  28.270   2.580  1.00  0.00            
ATOM    193  H20 AL1     2      22.580  27.690   1.140  1.00  0.00            
ATOM    194  H21 AL1     2      22.730  30.460   2.010  1.00  0.00            
ATOM    195  H22 AL1     2      22.840  29.660   0.370  1.00  0.00            
ATOM    196  H23 AL1     2      24.810  31.600   2.490  1.00  0.00            
ATOM    197  H24 AL1     2      27.540  30.230   1.110  1.00  0.00            
ATOM    198  H25 AL1     2      26.830  31.860   1.230  1.00  0.00            
ATOM    199  H26 AL1     2      28.260  31.990  -0.240  1.00  0.00            
TER
ENDMDL
MODEL        1
ATOM      1  C1  BCD     1      27.670  22.810  24.040  1.00  0.00            
ATOM      2  O1  BCD     1      26.300  22.460  23.760  1.00  0.00            
ATOM      3  C2  BCD     1      28.090  22.080  25.270  1.00  0.00            
ATOM      4  O2  BCD     1      28.060  20.620  25.090  1.00  0.00            
ATOM      5  C3  BCD     1      27.190  22.510  26.500  1.00  0.00            
ATOM      6  O3  BCD     1      27.670  22.000  27.720  1.00  0.00            
ATOM      7  C4  BCD     1      27.140  24.060  26.620  1.00  0.00            
ATOM      8  C5  BCD     1      26.830  24.720  25.270  1.00  0.00            
ATOM      9  O4  BCD     1      27.690  24.180  24.290  1.00  0.00            
ATOM     10  C6  BCD     1      27.000  26.240  25.370  1.00  0.00            
ATOM     11  O5  BCD     1      26.550  26.880  24.210  1.00  0.00            
ATOM     12  H1  BCD     1      28.330  22.710  23.170  1.00  0.00            
ATOM     13  H2  BCD     1      29.130  22.340  25.520  1.00  0.00            
ATOM     14  H3  BCD     1      28.840  20.230  25.510  1.00  0.00            
ATOM     15  H4  BCD     1      26.150  22.240  26.280  1.00  0.00            
ATOM     16  H5  BCD     1      26.890  22.170  28.250  1.00  0.00            
ATOM     17  H6  BCD     1      28.070  24.490  26.980  1.00  0.00            
ATOM     18  H7  BCD     1      25.790  24.550  24.970  1.00  0.00            
ATOM     19  H8  BCD     1      26.550  26.670  26.270  1.00  0.00            
ATOM     20  H9  BCD     1      28.060  26.470  25.510  1.00  0.00            
ATOM     21  H10 BCD     1      26.720  26.290  23.470  1.00  0.00            
ATOM     22  C7  BCD     1      24.100  20.910  20.580  1.00  0.00            
ATOM     23  O6  BCD     1      22.930  20.780  21.430  1.00  0.00            
ATOM     24  C8  BCD     1      25.130  20.020  21.150  1.00  0.00            
ATOM     25  O7  BCD     1      24.720  18.670  21.300  1.00  0.00            
ATOM     26  C9  BCD     1      25.720  20.490  22.470  1.00  0.00            
ATOM     27  O8  BCD     1      26.860  19.760  22.830  1.00  0.00            
ATOM     28  C10 BCD     1      26.010  21.960  22.400  1.00  0.00            
ATOM     29  C11 BCD     1      24.940  22.860  21.830  1.00  0.00            
ATOM     30  O9  BCD     1      24.600  22.290  20.580  1.00  0.00            
ATOM     31  C12 BCD     1      25.360  24.280  21.750  1.00  0.00            
ATOM     32  O10 BCD     1      26.570  24.350  20.990  1.00  0.00            
ATOM     33  H11 BCD     1      23.890  20.590  19.560  1.00  0.00            
ATOM     34  H12 BCD     1      26.000  20.070  20.490  1.00  0.00            
ATOM     35  H13 BCD     1      25.330  18.280  21.930  1.00  0.00            
ATOM     36  H14 BCD     1      24.980  20.390  23.280  1.00  0.00            
ATOM     37  H15 BCD     1      27.210  20.240  23.590  1.00  0.00            
ATOM     38  H16 BCD     1      26.870  22.050  21.710  1.00  0.00            
ATOM     39  H17 BCD     1      24.090  22.830  22.520  1.00  0.00            
ATOM     40  H18 BCD     1      24.580  24.830  21.200  1.00  0.00            
ATOM     41  H19 BCD     1      25.460  24.680  22.770  1.00  0.00            
ATOM     42  H20 BCD     1      26.480  23.930  20.130  1.00  0.00            
ATOM     43  C13 BCD     1      18.800  20.170  21.130  1.00  0.00            
ATOM     44  O11 BCD     1      18.650  20.960  22.340  1.00  0.00            
ATOM     45  C14 BCD     1      19.590  18.960  21.460  1.00  0.00            
ATOM     46  O12 BCD     1      18.850  18.130  22.370  1.00  0.00            
ATOM     47  C15 BCD     1      21.030  19.330  21.860  1.00  0.00            
ATOM     48  O13 BCD     1      21.760  18.080  22.080  1.00  0.00            
ATOM     49  C16 BCD     1      21.750  20.250  20.820  1.00  0.00            
ATOM     50  C17 BCD     1      20.770  21.420  20.500  1.00  0.00            
ATOM     51  O14 BCD     1      19.540  20.830  20.080  1.00  0.00            
ATOM     52  C18 BCD     1      21.240  22.550  19.520  1.00  0.00            
ATOM     53  O15 BCD     1      21.150  22.090  18.160  1.00  0.00            
ATOM     54  H21 BCD     1      17.820  19.900  20.740  1.00  0.00            
ATOM     55  H22 BCD     1      19.750  18.450  20.500  1.00  0.00            
ATOM     56  H23 BCD     1      19.480  17.470  22.670  1.00  0.00            
ATOM     57  H24 BCD     1      20.940  19.940  22.770  1.00  0.00            
ATOM     58  H25 BCD     1      22.650  18.180  21.730  1.00  0.00            
ATOM     59  H26 BCD     1      22.080  19.690  19.940  1.00  0.00            
ATOM     60  H27 BCD     1      20.590  22.010  21.410  1.00  0.00            
ATOM     61  H28 BCD     1      20.570  23.390  19.750  1.00  0.00            
ATOM     62  H29 BCD     1      22.300  22.840  19.580  1.00  0.00            
ATOM     63  H30 BCD     1      21.430  22.820  17.610  1.00  0.00            
ATOM     64  C19 BCD     1      15.510  22.370  24.770  1.00  0.00            
ATOM     65  O16 BCD     1      16.380  22.700  25.760  1.00  0.00            
ATOM     66  C20 BCD     1      15.460  20.900  24.480  1.00  0.00            
ATOM     67  O17 BCD     1      15.040  20.140  25.620  1.00  0.00            
ATOM     68  C21 BCD     1      16.810  20.480  23.840  1.00  0.00            
ATOM     69  O18 BCD     1      16.610  19.100  23.390  1.00  0.00            
ATOM     70  C22 BCD     1      17.240  21.310  22.650  1.00  0.00            
ATOM     71  C23 BCD     1      17.090  22.810  23.030  1.00  0.00            
ATOM     72  O19 BCD     1      15.800  23.020  23.570  1.00  0.00            
ATOM     73  C24 BCD     1      17.410  23.850  21.990  1.00  0.00            
ATOM     74  O20 BCD     1      16.660  23.720  20.730  1.00  0.00            
ATOM     75  H31 BCD     1      14.510  22.740  25.020  1.00  0.00            
ATOM     76  H32 BCD     1      14.750  20.790  23.650  1.00  0.00            
ATOM     77  H33 BCD     1      15.180  19.230  25.350  1.00  0.00            
ATOM     78  H34 BCD     1      17.560  20.470  24.640  1.00  0.00            
ATOM     79  H35 BCD     1      17.480  18.760  23.160  1.00  0.00            
ATOM     80  H36 BCD     1      16.600  21.070  21.800  1.00  0.00            
ATOM     81  H37 BCD     1      17.850  23.020  23.790  1.00  0.00            
ATOM     82  H38 BCD     1      17.170  24.800  22.490  1.00  0.00            
ATOM     83  H39 BCD     1      18.460  23.930  21.690  1.00  0.00            
ATOM     84  H40 BCD     1      16.190  24.560  20.730  1.00  0.00            
ATOM     85  C25 BCD     1      16.640  25.080  29.250  1.00  0.00            
ATOM     86  O21 BCD     1      18.020  25.060  29.090  1.00  0.00            
ATOM     87  C26 BCD     1      15.970  23.640  29.390  1.00  0.00            
ATOM     88  O22 BCD     1      16.410  23.060  30.660  1.00  0.00            
ATOM     89  C27 BCD     1      16.410  22.800  28.190  1.00  0.00            
ATOM     90  O23 BCD     1      15.800  21.490  28.280  1.00  0.00            
ATOM     91  C28 BCD     1      15.950  23.400  26.910  1.00  0.00            
ATOM     92  C29 BCD     1      16.470  24.910  26.770  1.00  0.00            
ATOM     93  O24 BCD     1      16.140  25.550  27.990  1.00  0.00            
ATOM     94  C30 BCD     1      15.670  25.620  25.710  1.00  0.00            
ATOM     95  O25 BCD     1      14.240  25.550  25.890  1.00  0.00            
ATOM     96  H41 BCD     1      16.300  25.780  30.020  1.00  0.00            
ATOM     97  H42 BCD     1      14.880  23.690  29.450  1.00  0.00            
ATOM     98  H43 BCD     1      16.330  22.130  30.430  1.00  0.00            
ATOM     99  H44 BCD     1      17.500  22.640  28.130  1.00  0.00            
ATOM    100  H45 BCD     1      16.230  20.970  27.600  1.00  0.00            
ATOM    101  H46 BCD     1      14.860  23.330  26.950  1.00  0.00            
ATOM    102  H47 BCD     1      17.540  24.950  26.570  1.00  0.00            
ATOM    103  H48 BCD     1      15.950  26.670  25.590  1.00  0.00            
ATOM    104  H49 BCD     1      15.890  25.200  24.720  1.00  0.00            
ATOM    105  H50 BCD     1      13.770  26.060  25.230  1.00  0.00            
ATOM    106  C31 BCD     1      21.520  26.630  30.600  1.00  0.00            
ATOM    107  O26 BCD     1      22.260  25.670  29.800  1.00  0.00            
ATOM    108  C32 BCD     1      20.710  25.870  31.650  1.00  0.00            
ATOM    109  O27 BCD     1      21.490  24.980  32.450  1.00  0.00            
ATOM    110  C33 BCD     1      19.570  25.090  30.920  1.00  0.00            
ATOM    111  C34 BCD     1      18.790  25.980  29.940  1.00  0.00            
ATOM    112  C35 BCD     1      19.650  26.860  29.030  1.00  0.00            
ATOM    113  O28 BCD     1      20.660  27.490  29.840  1.00  0.00            
ATOM    114  C36 BCD     1      18.910  27.980  28.320  1.00  0.00            
ATOM    115  O29 BCD     1      18.360  28.880  29.280  1.00  0.00            
ATOM    116  O30 BCD     1      18.650  24.480  31.820  1.00  0.00            
ATOM    117  H51 BCD     1      22.190  27.360  31.090  1.00  0.00            
ATOM    118  H52 BCD     1      20.280  26.590  32.360  1.00  0.00            
ATOM    119  H53 BCD     1      20.830  24.570  33.020  1.00  0.00            
ATOM    120  H54 BCD     1      20.130  24.370  30.310  1.00  0.00            
ATOM    121  H55 BCD     1      17.930  24.090  31.320  1.00  0.00            
ATOM    122  H56 BCD     1      18.180  26.710  30.500  1.00  0.00            
ATOM    123  H57 BCD     1      20.050  26.110  28.350  1.00  0.00            
ATOM    124  H58 BCD     1      19.560  28.450  27.570  1.00  0.00            
ATOM    125  H59 BCD     1      18.060  27.580  27.760  1.00  0.00            
ATOM    126  H60 BCD     1      17.580  29.320  28.930  1.00  0.00            
ATOM    127  C37 BCD     1      26.100  24.720  28.650  1.00  0.00            
ATOM    128  O31 BCD     1      25.890  24.230  27.330  1.00  0.00            
ATOM    129  C38 BCD     1      25.410  23.860  29.710  1.00  0.00            
ATOM    130  O32 BCD     1      25.590  22.510  29.430  1.00  0.00            
ATOM    131  C39 BCD     1      23.910  24.010  29.910  1.00  0.00            
ATOM    132  O33 BCD     1      23.460  23.360  31.140  1.00  0.00            
ATOM    133  C40 BCD     1      23.650  25.530  29.920  1.00  0.00            
ATOM    134  C41 BCD     1      24.340  26.260  28.730  1.00  0.00            
ATOM    135  O34 BCD     1      25.750  26.100  28.780  1.00  0.00            
ATOM    136  C42 BCD     1      24.050  27.770  28.800  1.00  0.00            
ATOM    137  O35 BCD     1      24.800  28.450  27.850  1.00  0.00            
ATOM    138  H61 BCD     1      27.150  24.670  28.940  1.00  0.00            
ATOM    139  H62 BCD     1      25.880  24.190  30.640  1.00  0.00            
ATOM    140  H63 BCD     1      24.900  21.970  29.820  1.00  0.00            
ATOM    141  H64 BCD     1      23.400  23.560  29.040  1.00  0.00            
ATOM    142  H65 BCD     1      22.780  23.970  31.430  1.00  0.00            
ATOM    143  H66 BCD     1      24.000  25.940  30.870  1.00  0.00            
ATOM    144  H67 BCD     1      23.960  25.880  27.770  1.00  0.00            
ATOM    145  H68 BCD     1      22.980  27.890  28.570  1.00  0.00            
ATOM    146  H69 BCD     1      24.090  28.260  29.780  1.00  0.00            
ATOM    147  H70 BCD     1      24.720  29.380  28.060  1.00  0.00            
ATOM    148  C1  AL1     2      20.310  18.550  28.500  1.00  0.00            
ATOM    149  C2  AL1     2      20.520  18.240  27.010  1.00  0.00            
ATOM    150  C3  AL1     2      19.220  17.630  26.500  1.00  0.00            
ATOM    151  C4  AL1     2      19.120  16.430  25.880  1.00  0.00            
ATOM    152  C5  AL1     2      20.260  15.490  25.700  1.00  0.00            
ATOM    153  O1  AL1     2      20.190  14.350  25.180  1.00  0.00            
ATOM    154  C6  AL1     2      21.560  16.010  26.220  1.00  0.00            
ATOM    155  C7  AL1     2      21.660  17.280  26.700  1.00  0.00            
ATOM    156  C8  AL1     2      23.040  17.900  26.970  1.00  0.00            
ATOM    157  C9  AL1     2      23.280  19.170  26.100  1.00  0.00            
ATOM    158  C10 AL1     2      22.180  20.210  26.510  1.00  0.00            
ATOM    159  C11 AL1     2      20.760  19.610  26.220  1.00  0.00            
ATOM    160  C12 AL1     2      19.660  20.710  26.290  1.00  0.00            
ATOM    161  O2  AL1     2      18.660  20.550  26.910  1.00  0.00            
ATOM    162  C13 AL1     2      19.950  21.920  25.430  1.00  0.00            
ATOM    163  C14 AL1     2      21.250  22.570  25.940  1.00  0.00            
ATOM    164  C15 AL1     2      21.090  22.890  27.470  1.00  0.00            
ATOM    165  C16 AL1     2      22.330  21.530  25.670  1.00  0.00            
ATOM    166  C17 AL1     2      23.640  22.260  25.870  1.00  0.00            
ATOM    167  C18 AL1     2      23.370  23.720  25.490  1.00  0.00            
ATOM    168  C19 AL1     2      21.840  23.830  25.220  1.00  0.00            
ATOM    169  O3  AL1     2      21.700  23.720  23.790  1.00  0.00            
ATOM    170  C20 AL1     2      21.290  25.190  25.690  1.00  0.00            
ATOM    171  O4  AL1     2      21.820  25.820  26.600  1.00  0.00            
ATOM    172  C21 AL1     2      20.120  25.650  24.880  1.00  0.00            
ATOM    173  O5  AL1     2      19.440  26.720  25.510  1.00  0.00            
ATOM    174  H1  AL1     2      21.250  18.830  29.000  1.00  0.00            
ATOM    175  H2  AL1     2      19.600  19.380  28.630  1.00  0.00            
ATOM    176  H3  AL1     2      19.890  17.680  29.010  1.00  0.00            
ATOM    177  H4  AL1     2      18.390  18.320  26.580  1.00  0.00            
ATOM    178  H5  AL1     2      18.160  16.050  25.540  1.00  0.00            
ATOM    179  H6  AL1     2      22.410  15.350  26.050  1.00  0.00            
ATOM    180  H7  AL1     2      23.800  17.160  26.690  1.00  0.00            
ATOM    181  H8  AL1     2      23.280  18.090  28.030  1.00  0.00            
ATOM    182  H9  AL1     2      23.190  18.920  25.030  1.00  0.00            
ATOM    183  H10 AL1     2      24.310  19.450  26.320  1.00  0.00            
ATOM    184  H11 AL1     2      22.340  20.470  27.570  1.00  0.00            
ATOM    185  H12 AL1     2      20.840  19.350  25.160  1.00  0.00            
ATOM    186  H13 AL1     2      19.120  22.640  25.490  1.00  0.00            
ATOM    187  H14 AL1     2      20.100  21.670  24.370  1.00  0.00            
ATOM    188  H15 AL1     2      21.970  23.460  27.790  1.00  0.00            
ATOM    189  H16 AL1     2      20.260  23.560  27.680  1.00  0.00            
ATOM    190  H17 AL1     2      21.120  21.960  28.050  1.00  0.00            
ATOM    191  H18 AL1     2      22.340  21.230  24.610  1.00  0.00            
ATOM    192  H19 AL1     2      24.410  21.810  25.230  1.00  0.00            
ATOM    193  H20 AL1     2      23.840  22.260  26.950  1.00  0.00            
ATOM    194  H21 AL1     2      23.870  23.990  24.550  1.00  0.00            
ATOM    195  H22 AL1     2      23.770  24.470  26.180  1.00  0.00            
ATOM    196  H23 AL1     2      22.270  24.370  23.340  1.00  0.00            
ATOM    197  H24 AL1     2      19.460  24.850  24.520  1.00  0.00            
ATOM    198  H25 AL1     2      20.580  26.120  23.990  1.00  0.00            
ATOM    199  H26 AL1     2      18.800  26.850  24.790  1.00  0.00            
TER
ENDMDL
MODEL        1
ATOM      1  C1  BCD     1      22.340  32.180  26.420  1.00  0.00            
ATOM      2  O1  BCD     1      23.360  32.340  27.420  1.00  0.00            
ATOM      3  C2  BCD     1      22.860  31.380  25.230  1.00  0.00            
ATOM      4  O2  BCD     1      23.350  30.120  25.680  1.00  0.00            
ATOM      5  C3  BCD     1      24.020  32.190  24.640  1.00  0.00            
ATOM      6  O3  BCD     1      24.680  31.450  23.630  1.00  0.00            
ATOM      7  C4  BCD     1      23.500  33.530  24.120  1.00  0.00            
ATOM      8  C5  BCD     1      22.990  34.280  25.350  1.00  0.00            
ATOM      9  O4  BCD     1      21.960  33.490  25.970  1.00  0.00            
ATOM     10  C6  BCD     1      22.220  35.520  24.900  1.00  0.00            
ATOM     11  O5  BCD     1      21.830  36.470  25.880  1.00  0.00            
ATOM     12  H1  BCD     1      21.480  31.690  26.890  1.00  0.00            
ATOM     13  H2  BCD     1      22.040  31.280  24.500  1.00  0.00            
ATOM     14  H3  BCD     1      22.740  29.720  26.300  1.00  0.00            
ATOM     15  H4  BCD     1      24.780  32.350  25.420  1.00  0.00            
ATOM     16  H5  BCD     1      25.110  32.090  23.050  1.00  0.00            
ATOM     17  H6  BCD     1      22.700  33.470  23.370  1.00  0.00            
ATOM     18  H7  BCD     1      23.760  34.510  26.090  1.00  0.00            
ATOM     19  H8  BCD     1      22.810  36.140  24.220  1.00  0.00            
ATOM     20  H9  BCD     1      21.310  35.200  24.380  1.00  0.00            
ATOM     21  H10 BCD     1      21.700  37.300  25.390  1.00  0.00            
ATOM     22  C7  BCD     1      23.580  31.780  31.440  1.00  0.00            
ATOM     23  O6  BCD     1      24.650  32.640  31.630  1.00  0.00            
ATOM     24  C8  BCD     1      23.930  30.630  30.550  1.00  0.00            
ATOM     25  O7  BCD     1      25.000  29.920  31.110  1.00  0.00            
ATOM     26  C9  BCD     1      24.210  31.040  29.190  1.00  0.00            
ATOM     27  O8  BCD     1      24.390  29.880  28.330  1.00  0.00            
ATOM     28  C10 BCD     1      22.940  31.880  28.690  1.00  0.00            
ATOM     29  C11 BCD     1      22.720  33.020  29.610  1.00  0.00            
ATOM     30  O9  BCD     1      22.510  32.510  30.900  1.00  0.00            
ATOM     31  C12 BCD     1      21.560  33.900  29.320  1.00  0.00            
ATOM     32  O10 BCD     1      20.280  33.250  29.380  1.00  0.00            
ATOM     33  H11 BCD     1      23.240  31.410  32.410  1.00  0.00            
ATOM     34  H12 BCD     1      23.080  29.930  30.560  1.00  0.00            
ATOM     35  H13 BCD     1      25.250  29.560  30.260  1.00  0.00            
ATOM     36  H14 BCD     1      25.090  31.700  29.260  1.00  0.00            
ATOM     37  H15 BCD     1      24.230  30.080  27.400  1.00  0.00            
ATOM     38  H16 BCD     1      22.040  31.250  28.660  1.00  0.00            
ATOM     39  H17 BCD     1      23.570  33.710  29.720  1.00  0.00            
ATOM     40  H18 BCD     1      21.550  34.730  30.030  1.00  0.00            
ATOM     41  H19 BCD     1      21.690  34.310  28.300  1.00  0.00            
ATOM     42  H20 BCD     1      20.280  32.910  30.280  1.00  0.00            
ATOM     43  C13 BCD     1      26.780  34.660  34.330  1.00  0.00            
ATOM     44  O11 BCD     1      27.730  35.000  33.310  1.00  0.00            
ATOM     45  C14 BCD     1      26.880  33.130  34.550  1.00  0.00            
ATOM     46  O12 BCD     1      28.160  32.660  34.870  1.00  0.00            
ATOM     47  C15 BCD     1      26.290  32.420  33.320  1.00  0.00            
ATOM     48  O13 BCD     1      26.060  31.030  33.570  1.00  0.00            
ATOM     49  C16 BCD     1      24.920  33.040  32.900  1.00  0.00            
ATOM     50  C17 BCD     1      24.970  34.530  32.840  1.00  0.00            
ATOM     51  O14 BCD     1      25.450  35.030  34.090  1.00  0.00            
ATOM     52  C18 BCD     1      23.550  35.160  32.630  1.00  0.00            
ATOM     53  O15 BCD     1      23.590  36.560  32.300  1.00  0.00            
ATOM     54  H21 BCD     1      27.080  35.240  35.220  1.00  0.00            
ATOM     55  H22 BCD     1      26.200  32.850  35.370  1.00  0.00            
ATOM     56  H23 BCD     1      28.760  32.940  34.180  1.00  0.00            
ATOM     57  H24 BCD     1      26.940  32.460  32.430  1.00  0.00            
ATOM     58  H25 BCD     1      25.760  30.720  32.710  1.00  0.00            
ATOM     59  H26 BCD     1      24.050  32.740  33.490  1.00  0.00            
ATOM     60  H27 BCD     1      25.750  34.770  32.110  1.00  0.00            
ATOM     61  H28 BCD     1      23.040  34.730  31.760  1.00  0.00            
ATOM     62  H29 BCD     1      22.980  35.070  33.560  1.00  0.00            
ATOM     63  H30 BCD     1      24.380  36.960  32.680  1.00  0.00            
ATOM     64  C19 BCD     1      31.330  36.730  32.290  1.00  0.00            
ATOM     65  O16 BCD     1      30.880  37.030  30.950  1.00  0.00            
ATOM     66  C20 BCD     1      31.310  35.270  32.600  1.00  0.00            
ATOM     67  O17 BCD     1      32.110  34.570  31.620  1.00  0.00            
ATOM     68  C21 BCD     1      29.910  34.690  32.600  1.00  0.00            
ATOM     69  O18 BCD     1      29.800  33.270  32.780  1.00  0.00            
ATOM     70  C22 BCD     1      29.000  35.440  33.600  1.00  0.00            
ATOM     71  C23 BCD     1      29.190  37.010  33.370  1.00  0.00            
ATOM     72  O19 BCD     1      30.590  37.400  33.250  1.00  0.00            
ATOM     73  C24 BCD     1      28.560  37.780  34.510  1.00  0.00            
ATOM     74  O20 BCD     1      29.340  37.540  35.670  1.00  0.00            
ATOM     75  H31 BCD     1      32.370  37.060  32.330  1.00  0.00            
ATOM     76  H32 BCD     1      31.750  35.050  33.580  1.00  0.00            
ATOM     77  H33 BCD     1      32.320  33.650  31.820  1.00  0.00            
ATOM     78  H34 BCD     1      29.510  34.930  31.610  1.00  0.00            
ATOM     79  H35 BCD     1      29.910  32.880  31.910  1.00  0.00            
ATOM     80  H36 BCD     1      29.100  35.210  34.670  1.00  0.00            
ATOM     81  H37 BCD     1      28.690  37.260  32.420  1.00  0.00            
ATOM     82  H38 BCD     1      28.630  38.870  34.350  1.00  0.00            
ATOM     83  H39 BCD     1      27.510  37.530  34.680  1.00  0.00            
ATOM     84  H40 BCD     1      28.750  37.640  36.430  1.00  0.00            
ATOM     85  C25 BCD     1      31.940  38.460  27.240  1.00  0.00            
ATOM     86  O21 BCD     1      31.030  37.550  26.550  1.00  0.00            
ATOM     87  C26 BCD     1      32.960  37.560  27.960  1.00  0.00            
ATOM     88  O22 BCD     1      33.520  36.670  26.920  1.00  0.00            
ATOM     89  C27 BCD     1      32.430  36.820  29.190  1.00  0.00            
ATOM     90  O23 BCD     1      33.480  36.210  29.960  1.00  0.00            
ATOM     91  C28 BCD     1      31.680  37.800  30.100  1.00  0.00            
ATOM     92  C29 BCD     1      30.680  38.750  29.360  1.00  0.00            
ATOM     93  O24 BCD     1      31.280  39.320  28.200  1.00  0.00            
ATOM     94  C30 BCD     1      30.060  39.870  30.230  1.00  0.00            
ATOM     95  O25 BCD     1      30.970  40.600  31.010  1.00  0.00            
ATOM     96  H41 BCD     1      32.470  39.060  26.490  1.00  0.00            
ATOM     97  H42 BCD     1      33.730  38.280  28.270  1.00  0.00            
ATOM     98  H43 BCD     1      32.780  36.300  26.420  1.00  0.00            
ATOM     99  H44 BCD     1      31.690  36.140  28.740  1.00  0.00            
ATOM    100  H45 BCD     1      33.050  35.790  30.710  1.00  0.00            
ATOM    101  H46 BCD     1      32.400  38.430  30.630  1.00  0.00            
ATOM    102  H47 BCD     1      29.930  38.070  28.940  1.00  0.00            
ATOM    103  H48 BCD     1      29.520  40.560  29.570  1.00  0.00            
ATOM    104  H49 BCD     1      29.310  39.430  30.890  1.00  0.00            
ATOM    105  H50 BCD     1      31.770  40.730  30.480  1.00  0.00            
ATOM    106  C31 BCD     1      29.330  37.100  22.860  1.00  0.00            
ATOM    107  O26 BCD     1      28.110  36.540  23.370  1.00  0.00            
ATOM    108  C32 BCD     1      30.550  36.190  23.210  1.00  0.00            
ATOM    109  O27 BCD     1      30.340  34.820  22.830  1.00  0.00            
ATOM    110  C33 BCD     1      30.810  36.220  24.680  1.00  0.00            
ATOM    111  C34 BCD     1      30.870  37.680  25.160  1.00  0.00            
ATOM    112  C35 BCD     1      29.710  38.540  24.770  1.00  0.00            
ATOM    113  O28 BCD     1      29.460  38.420  23.420  1.00  0.00            
ATOM    114  C36 BCD     1      29.840  40.030  25.140  1.00  0.00            
ATOM    115  O29 BCD     1      31.170  40.520  24.990  1.00  0.00            
ATOM    116  O30 BCD     1      32.010  35.550  25.000  1.00  0.00            
ATOM    117  H51 BCD     1      29.360  37.190  21.770  1.00  0.00            
ATOM    118  H52 BCD     1      31.470  36.530  22.720  1.00  0.00            
ATOM    119  H53 BCD     1      29.590  34.880  22.230  1.00  0.00            
ATOM    120  H54 BCD     1      29.870  35.860  25.120  1.00  0.00            
ATOM    121  H55 BCD     1      31.800  34.660  24.710  1.00  0.00            
ATOM    122  H56 BCD     1      31.760  38.080  24.660  1.00  0.00            
ATOM    123  H57 BCD     1      28.830  38.150  25.290  1.00  0.00            
ATOM    124  H58 BCD     1      29.200  40.650  24.490  1.00  0.00            
ATOM    125  H59 BCD     1      29.570  40.100  26.200  1.00  0.00            
ATOM    126  H60 BCD     1      31.180  41.330  25.510  1.00  0.00            
ATOM    127  C37 BCD     1      24.630  34.840  22.280  1.00  0.00            
ATOM    128  O31 BCD     1      24.650  34.270  23.570  1.00  0.00            
ATOM    129  C38 BCD     1      25.820  34.280  21.490  1.00  0.00            
ATOM    130  O32 BCD     1      25.880  32.820  21.380  1.00  0.00            
ATOM    131  C39 BCD     1      27.060  34.800  22.180  1.00  0.00            
ATOM    132  O33 BCD     1      28.220  34.480  21.360  1.00  0.00            
ATOM    133  C40 BCD     1      27.060  36.290  22.380  1.00  0.00            
ATOM    134  C41 BCD     1      25.800  36.830  23.040  1.00  0.00            
ATOM    135  O34 BCD     1      24.650  36.350  22.360  1.00  0.00            
ATOM    136  C42 BCD     1      25.660  38.330  23.260  1.00  0.00            
ATOM    137  O35 BCD     1      25.470  39.020  22.000  1.00  0.00            
ATOM    138  H61 BCD     1      23.670  34.600  21.810  1.00  0.00            
ATOM    139  H62 BCD     1      25.640  34.750  20.510  1.00  0.00            
ATOM    140  H63 BCD     1      26.630  32.460  20.890  1.00  0.00            
ATOM    141  H64 BCD     1      27.140  34.290  23.150  1.00  0.00            
ATOM    142  H65 BCD     1      28.090  34.800  20.470  1.00  0.00            
ATOM    143  H66 BCD     1      27.090  36.800  21.410  1.00  0.00            
ATOM    144  H67 BCD     1      25.760  36.340  24.030  1.00  0.00            
ATOM    145  H68 BCD     1      24.840  38.600  23.940  1.00  0.00            
ATOM    146  H69 BCD     1      26.580  38.720  23.710  1.00  0.00            
ATOM    147  H70 BCD     1      26.230  38.740  21.470  1.00  0.00            
ATOM    148  C1  AL1     2      30.730  30.660  28.310  1.00  0.00            
ATOM    149  C2  AL1     2      29.240  30.350  28.190  1.00  0.00            
ATOM    150  C3  AL1     2      29.060  29.390  29.360  1.00  0.00            
ATOM    151  C4  AL1     2      28.840  28.080  29.340  1.00  0.00            
ATOM    152  C5  AL1     2      28.540  27.410  28.070  1.00  0.00            
ATOM    153  O1  AL1     2      28.290  26.230  27.980  1.00  0.00            
ATOM    154  C6  AL1     2      28.600  28.250  26.860  1.00  0.00            
ATOM    155  C7  AL1     2      28.950  29.590  26.870  1.00  0.00            
ATOM    156  C8  AL1     2      29.080  30.410  25.600  1.00  0.00            
ATOM    157  C9  AL1     2      28.100  31.610  25.730  1.00  0.00            
ATOM    158  C10 AL1     2      28.340  32.490  27.040  1.00  0.00            
ATOM    159  C11 AL1     2      28.280  31.590  28.290  1.00  0.00            
ATOM    160  C12 AL1     2      28.300  32.390  29.610  1.00  0.00            
ATOM    161  O2  AL1     2      29.160  32.230  30.490  1.00  0.00            
ATOM    162  C13 AL1     2      27.410  33.650  29.660  1.00  0.00            
ATOM    163  C14 AL1     2      27.630  34.550  28.460  1.00  0.00            
ATOM    164  C15 AL1     2      29.110  35.090  28.570  1.00  0.00            
ATOM    165  C16 AL1     2      27.320  33.660  27.200  1.00  0.00            
ATOM    166  C17 AL1     2      27.150  34.620  26.070  1.00  0.00            
ATOM    167  C18 AL1     2      26.560  35.890  26.690  1.00  0.00            
ATOM    168  C19 AL1     2      26.590  35.730  28.250  1.00  0.00            
ATOM    169  O3  AL1     2      25.230  35.230  28.580  1.00  0.00            
ATOM    170  C20 AL1     2      26.870  37.010  28.960  1.00  0.00            
ATOM    171  O4  AL1     2      27.270  38.050  28.390  1.00  0.00            
ATOM    172  C21 AL1     2      26.500  37.050  30.500  1.00  0.00            
ATOM    173  O5  AL1     2      26.960  38.280  31.190  1.00  0.00            
ATOM    174  H1  AL1     2      31.060  31.180  29.210  1.00  0.00            
ATOM    175  H2  AL1     2      31.270  29.700  28.310  1.00  0.00            
ATOM    176  H3  AL1     2      31.020  31.170  27.380  1.00  0.00            
ATOM    177  H4  AL1     2      29.150  29.760  30.380  1.00  0.00            
ATOM    178  H5  AL1     2      28.590  27.520  30.250  1.00  0.00            
ATOM    179  H6  AL1     2      28.490  27.650  25.960  1.00  0.00            
ATOM    180  H7  AL1     2      28.830  29.850  24.680  1.00  0.00            
ATOM    181  H8  AL1     2      30.150  30.670  25.530  1.00  0.00            
ATOM    182  H9  AL1     2      27.060  31.250  25.710  1.00  0.00            
ATOM    183  H10 AL1     2      28.300  32.320  24.920  1.00  0.00            
ATOM    184  H11 AL1     2      29.360  32.910  27.090  1.00  0.00            
ATOM    185  H12 AL1     2      27.260  31.190  28.360  1.00  0.00            
ATOM    186  H13 AL1     2      27.640  34.160  30.610  1.00  0.00            
ATOM    187  H14 AL1     2      26.390  33.250  29.680  1.00  0.00            
ATOM    188  H15 AL1     2      29.270  35.740  29.440  1.00  0.00            
ATOM    189  H16 AL1     2      29.830  34.290  28.770  1.00  0.00            
ATOM    190  H17 AL1     2      29.390  35.710  27.700  1.00  0.00            
ATOM    191  H18 AL1     2      26.340  33.190  27.350  1.00  0.00            
ATOM    192  H19 AL1     2      26.450  34.130  25.380  1.00  0.00            
ATOM    193  H20 AL1     2      28.120  34.840  25.610  1.00  0.00            
ATOM    194  H21 AL1     2      25.530  36.120  26.380  1.00  0.00            
ATOM    195  H22 AL1     2      27.220  36.720  26.420  1.00  0.00            
ATOM    196  H23 AL1     2      24.610  35.950  28.370  1.00  0.00            
ATOM    197  H24 AL1     2      26.950  36.170  30.990  1.00  0.00            
ATOM    198  H25 AL1     2      25.410  37.000  30.550  1.00  0.00            
ATOM    199  H26 AL1     2      26.460  38.910  30.630  1.00  0.00            
TER
ENDMDL
MODEL        1
ATOM      1  C1  BCD     1      11.490  17.890  15.430  1.00  0.00            
ATOM      2  O1  BCD     1      11.340  16.960  16.540  1.00  0.00            
ATOM      3  C2  BCD     1      12.840  18.510  15.230  1.00  0.00            
ATOM      4  O2  BCD     1      13.830  17.550  14.900  1.00  0.00            
ATOM      5  C3  BCD     1      13.300  19.200  16.530  1.00  0.00            
ATOM      6  O3  BCD     1      14.590  19.800  16.340  1.00  0.00            
ATOM      7  C4  BCD     1      12.190  20.220  16.890  1.00  0.00            
ATOM      8  C5  BCD     1      10.790  19.660  16.910  1.00  0.00            
ATOM      9  O4  BCD     1      10.580  18.970  15.700  1.00  0.00            
ATOM     10  C6  BCD     1       9.830  20.840  16.920  1.00  0.00            
ATOM     11  O5  BCD     1       8.580  20.210  16.740  1.00  0.00            
ATOM     12  H1  BCD     1      11.240  17.430  14.460  1.00  0.00            
ATOM     13  H2  BCD     1      12.750  19.230  14.410  1.00  0.00            
ATOM     14  H3  BCD     1      14.630  18.060  14.730  1.00  0.00            
ATOM     15  H4  BCD     1      13.300  18.420  17.300  1.00  0.00            
ATOM     16  H5  BCD     1      14.880  19.970  17.250  1.00  0.00            
ATOM     17  H6  BCD     1      12.200  21.110  16.260  1.00  0.00            
ATOM     18  H7  BCD     1      10.570  18.960  17.730  1.00  0.00            
ATOM     19  H8  BCD     1       9.940  21.200  17.960  1.00  0.00            
ATOM     20  H9  BCD     1      10.040  21.550  16.110  1.00  0.00            
ATOM     21  H10 BCD     1       8.730  19.470  16.140  1.00  0.00            
ATOM     22  C7  BCD     1      10.710  12.890  17.510  1.00  0.00            
ATOM     23  O6  BCD     1      10.740  12.970  18.910  1.00  0.00            
ATOM     24  C8  BCD     1      12.010  13.250  16.850  1.00  0.00            
ATOM     25  O7  BCD     1      13.150  12.670  17.490  1.00  0.00            
ATOM     26  C9  BCD     1      12.320  14.830  16.790  1.00  0.00            
ATOM     27  O8  BCD     1      13.480  15.050  15.880  1.00  0.00            
ATOM     28  C10 BCD     1      11.120  15.600  16.290  1.00  0.00            
ATOM     29  C11 BCD     1       9.870  15.220  17.080  1.00  0.00            
ATOM     30  O9  BCD     1       9.680  13.790  17.000  1.00  0.00            
ATOM     31  C12 BCD     1       8.620  15.910  16.790  1.00  0.00            
ATOM     32  O10 BCD     1       8.130  15.620  15.530  1.00  0.00            
ATOM     33  H11 BCD     1      10.490  11.850  17.240  1.00  0.00            
ATOM     34  H12 BCD     1      11.920  12.930  15.810  1.00  0.00            
ATOM     35  H13 BCD     1      13.970  12.770  17.000  1.00  0.00            
ATOM     36  H14 BCD     1      12.650  15.260  17.750  1.00  0.00            
ATOM     37  H15 BCD     1      13.750  15.960  15.760  1.00  0.00            
ATOM     38  H16 BCD     1      10.860  15.490  15.230  1.00  0.00            
ATOM     39  H17 BCD     1      10.150  15.520  18.100  1.00  0.00            
ATOM     40  H18 BCD     1       7.860  15.560  17.510  1.00  0.00            
ATOM     41  H19 BCD     1       8.620  17.000  16.940  1.00  0.00            
ATOM     42  H20 BCD     1       7.840  16.470  15.200  1.00  0.00            
ATOM     43  C13 BCD     1       9.610  11.180  22.480  1.00  0.00            
ATOM     44  O11 BCD     1       9.870  12.460  23.140  1.00  0.00            
ATOM     45  C14 BCD     1      10.950  10.720  21.930  1.00  0.00            
ATOM     46  O12 BCD     1      11.870  10.410  22.920  1.00  0.00            
ATOM     47  C15 BCD     1      11.440  11.680  20.800  1.00  0.00            
ATOM     48  O13 BCD     1      12.730  11.290  20.200  1.00  0.00            
ATOM     49  C16 BCD     1      10.260  11.810  19.700  1.00  0.00            
ATOM     50  C17 BCD     1       8.900  12.130  20.350  1.00  0.00            
ATOM     51  O14 BCD     1       8.750  11.160  21.320  1.00  0.00            
ATOM     52  C18 BCD     1       7.760  12.050  19.370  1.00  0.00            
ATOM     53  O15 BCD     1       6.580  12.440  20.090  1.00  0.00            
ATOM     54  H21 BCD     1       9.200  10.490  23.230  1.00  0.00            
ATOM     55  H22 BCD     1      10.560   9.830  21.410  1.00  0.00            
ATOM     56  H23 BCD     1      12.750  10.360  22.530  1.00  0.00            
ATOM     57  H24 BCD     1      11.570  12.710  21.160  1.00  0.00            
ATOM     58  H25 BCD     1      12.870  11.790  19.390  1.00  0.00            
ATOM     59  H26 BCD     1      10.280  10.860  19.150  1.00  0.00            
ATOM     60  H27 BCD     1       8.770  13.150  20.740  1.00  0.00            
ATOM     61  H28 BCD     1       7.870  12.770  18.540  1.00  0.00            
ATOM     62  H29 BCD     1       7.710  11.040  18.950  1.00  0.00            
ATOM     63  H30 BCD     1       5.840  12.210  19.510  1.00  0.00            
ATOM     64  C19 BCD     1       9.430  14.390  26.780  1.00  0.00            
ATOM     65  O16 BCD     1      10.260  15.430  26.350  1.00  0.00            
ATOM     66  C20 BCD     1      10.310  13.060  26.750  1.00  0.00            
ATOM     67  O17 BCD     1      11.480  13.120  27.580  1.00  0.00            
ATOM     68  C21 BCD     1      10.610  12.590  25.290  1.00  0.00            
ATOM     69  O18 BCD     1      11.210  11.340  25.280  1.00  0.00            
ATOM     70  C22 BCD     1       9.380  12.600  24.450  1.00  0.00            
ATOM     71  C23 BCD     1       8.590  13.940  24.460  1.00  0.00            
ATOM     72  O19 BCD     1       8.310  14.220  25.850  1.00  0.00            
ATOM     73  C24 BCD     1       7.290  13.990  23.700  1.00  0.00            
ATOM     74  O20 BCD     1       6.600  15.230  23.820  1.00  0.00            
ATOM     75  H31 BCD     1       8.960  14.640  27.740  1.00  0.00            
ATOM     76  H32 BCD     1       9.660  12.280  27.160  1.00  0.00            
ATOM     77  H33 BCD     1      11.860  13.990  27.400  1.00  0.00            
ATOM     78  H34 BCD     1      11.290  13.330  24.860  1.00  0.00            
ATOM     79  H35 BCD     1      11.100  11.030  24.370  1.00  0.00            
ATOM     80  H36 BCD     1       8.650  11.820  24.700  1.00  0.00            
ATOM     81  H37 BCD     1       9.290  14.740  24.160  1.00  0.00            
ATOM     82  H38 BCD     1       7.550  13.770  22.660  1.00  0.00            
ATOM     83  H39 BCD     1       6.850  13.100  24.180  1.00  0.00            
ATOM     84  H40 BCD     1       6.320  15.250  24.730  1.00  0.00            
ATOM     85  C25 BCD     1      11.790  19.110  27.360  1.00  0.00            
ATOM     86  O21 BCD     1      11.730  19.590  26.030  1.00  0.00            
ATOM     87  C26 BCD     1      12.830  17.950  27.470  1.00  0.00            
ATOM     88  O22 BCD     1      14.170  18.170  26.850  1.00  0.00            
ATOM     89  C27 BCD     1      12.210  16.690  26.870  1.00  0.00            
ATOM     90  O23 BCD     1      13.000  15.550  27.330  1.00  0.00            
ATOM     91  C28 BCD     1      10.780  16.380  27.220  1.00  0.00            
ATOM     92  C29 BCD     1       9.950  17.680  26.930  1.00  0.00            
ATOM     93  O24 BCD     1      10.490  18.720  27.750  1.00  0.00            
ATOM     94  C30 BCD     1       8.430  17.590  27.190  1.00  0.00            
ATOM     95  O25 BCD     1       7.830  18.830  26.810  1.00  0.00            
ATOM     96  H41 BCD     1      12.020  19.920  28.060  1.00  0.00            
ATOM     97  H42 BCD     1      13.000  17.670  28.520  1.00  0.00            
ATOM     98  H43 BCD     1      14.840  17.510  27.050  1.00  0.00            
ATOM     99  H44 BCD     1      12.290  16.760  25.780  1.00  0.00            
ATOM    100  H45 BCD     1      13.780  15.580  26.760  1.00  0.00            
ATOM    101  H46 BCD     1      10.750  16.240  28.310  1.00  0.00            
ATOM    102  H47 BCD     1      10.020  17.980  25.870  1.00  0.00            
ATOM    103  H48 BCD     1       7.960  16.780  26.620  1.00  0.00            
ATOM    104  H49 BCD     1       8.270  17.350  28.250  1.00  0.00            
ATOM    105  H50 BCD     1       7.920  18.810  25.850  1.00  0.00            
ATOM    106  C31 BCD     1      12.630  22.780  23.700  1.00  0.00            
ATOM    107  O26 BCD     1      12.630  21.880  22.500  1.00  0.00            
ATOM    108  C32 BCD     1      13.730  22.360  24.700  1.00  0.00            
ATOM    109  O27 BCD     1      15.050  22.540  24.030  1.00  0.00            
ATOM    110  C33 BCD     1      13.380  21.010  25.350  1.00  0.00            
ATOM    111  C34 BCD     1      11.960  20.930  25.810  1.00  0.00            
ATOM    112  C35 BCD     1      10.960  21.350  24.690  1.00  0.00            
ATOM    113  O28 BCD     1      11.340  22.700  24.320  1.00  0.00            
ATOM    114  C36 BCD     1       9.520  21.400  25.180  1.00  0.00            
ATOM    115  O29 BCD     1       9.340  22.180  26.300  1.00  0.00            
ATOM    116  O30 BCD     1      14.280  20.730  26.480  1.00  0.00            
ATOM    117  H51 BCD     1      12.890  23.790  23.360  1.00  0.00            
ATOM    118  H52 BCD     1      13.690  23.150  25.460  1.00  0.00            
ATOM    119  H53 BCD     1      15.180  23.460  23.790  1.00  0.00            
ATOM    120  H54 BCD     1      13.520  20.300  24.520  1.00  0.00            
ATOM    121  H55 BCD     1      14.320  19.780  26.570  1.00  0.00            
ATOM    122  H56 BCD     1      11.980  21.470  26.760  1.00  0.00            
ATOM    123  H57 BCD     1      11.020  20.800  23.740  1.00  0.00            
ATOM    124  H58 BCD     1       8.770  21.650  24.420  1.00  0.00            
ATOM    125  H59 BCD     1       9.320  20.390  25.560  1.00  0.00            
ATOM    126  H60 BCD     1       9.150  23.060  25.970  1.00  0.00            
ATOM    127  C37 BCD     1      13.370  21.640  18.380  1.00  0.00            
ATOM    128  O31 BCD     1      12.420  20.650  18.240  1.00  0.00            
ATOM    129  C38 BCD     1      14.490  21.190  19.330  1.00  0.00            
ATOM    130  O32 BCD     1      15.190  20.060  18.880  1.00  0.00            
ATOM    131  C39 BCD     1      13.930  21.020  20.760  1.00  0.00            
ATOM    132  O33 BCD     1      15.000  20.700  21.620  1.00  0.00            
ATOM    133  C40 BCD     1      13.240  22.250  21.220  1.00  0.00            
ATOM    134  C41 BCD     1      12.240  22.750  20.200  1.00  0.00            
ATOM    135  O34 BCD     1      12.790  22.880  18.830  1.00  0.00            
ATOM    136  C42 BCD     1      11.520  24.130  20.540  1.00  0.00            
ATOM    137  O35 BCD     1      12.380  25.220  20.700  1.00  0.00            
ATOM    138  H61 BCD     1      13.820  21.930  17.430  1.00  0.00            
ATOM    139  H62 BCD     1      15.220  22.000  19.380  1.00  0.00            
ATOM    140  H63 BCD     1      15.970  20.000  19.440  1.00  0.00            
ATOM    141  H64 BCD     1      13.160  20.230  20.750  1.00  0.00            
ATOM    142  H65 BCD     1      14.750  21.030  22.490  1.00  0.00            
ATOM    143  H66 BCD     1      14.000  23.020  21.380  1.00  0.00            
ATOM    144  H67 BCD     1      11.450  22.010  20.100  1.00  0.00            
ATOM    145  H68 BCD     1      10.820  24.350  19.720  1.00  0.00            
ATOM    146  H69 BCD     1      11.000  23.860  21.460  1.00  0.00            
ATOM    147  H70 BCD     1      12.160  25.770  19.940  1.00  0.00            
ATOM    148  C1  AL1     2      16.450  14.420  22.990  1.00  0.00            
ATOM    149  C2  AL1     2      15.220  13.540  22.400  1.00  0.00            
ATOM    150  C3  AL1     2      14.830  12.460  23.360  1.00  0.00            
ATOM    151  C4  AL1     2      15.270  11.180  23.220  1.00  0.00            
ATOM    152  C5  AL1     2      15.990  10.740  22.000  1.00  0.00            
ATOM    153  O1  AL1     2      16.430   9.560  21.900  1.00  0.00            
ATOM    154  C6  AL1     2      16.060  11.720  20.890  1.00  0.00            
ATOM    155  C7  AL1     2      15.680  13.000  21.070  1.00  0.00            
ATOM    156  C8  AL1     2      15.930  14.020  19.990  1.00  0.00            
ATOM    157  C9  AL1     2      14.700  14.920  19.780  1.00  0.00            
ATOM    158  C10 AL1     2      14.180  15.550  21.060  1.00  0.00            
ATOM    159  C11 AL1     2      13.960  14.400  22.110  1.00  0.00            
ATOM    160  C12 AL1     2      13.260  14.990  23.370  1.00  0.00            
ATOM    161  O2  AL1     2      13.750  15.140  24.460  1.00  0.00            
ATOM    162  C13 AL1     2      11.800  15.460  23.090  1.00  0.00            
ATOM    163  C14 AL1     2      11.990  16.680  22.060  1.00  0.00            
ATOM    164  C15 AL1     2      12.700  17.850  22.860  1.00  0.00            
ATOM    165  C16 AL1     2      12.800  16.220  20.820  1.00  0.00            
ATOM    166  C17 AL1     2      12.730  17.430  19.850  1.00  0.00            
ATOM    167  C18 AL1     2      11.250  17.940  20.040  1.00  0.00            
ATOM    168  C19 AL1     2      10.680  17.260  21.320  1.00  0.00            
ATOM    169  O3  AL1     2       9.900  16.140  20.920  1.00  0.00            
ATOM    170  C20 AL1     2       9.860  18.270  22.190  1.00  0.00            
ATOM    171  O4  AL1     2       9.930  19.520  22.090  1.00  0.00            
ATOM    172  C21 AL1     2       8.940  17.680  23.330  1.00  0.00            
ATOM    173  O5  AL1     2       8.080  18.580  23.970  1.00  0.00            
ATOM    174  H1  AL1     2      16.860  15.230  22.380  1.00  0.00            
ATOM    175  H2  AL1     2      16.040  14.830  23.920  1.00  0.00            
ATOM    176  H3  AL1     2      17.330  13.820  23.240  1.00  0.00            
ATOM    177  H4  AL1     2      14.510  12.680  24.370  1.00  0.00            
ATOM    178  H5  AL1     2      15.170  10.400  23.970  1.00  0.00            
ATOM    179  H6  AL1     2      16.480  11.300  19.980  1.00  0.00            
ATOM    180  H7  AL1     2      16.330  13.520  19.100  1.00  0.00            
ATOM    181  H8  AL1     2      16.770  14.680  20.230  1.00  0.00            
ATOM    182  H9  AL1     2      13.940  14.270  19.330  1.00  0.00            
ATOM    183  H10 AL1     2      14.880  15.760  19.090  1.00  0.00            
ATOM    184  H11 AL1     2      14.860  16.360  21.370  1.00  0.00            
ATOM    185  H12 AL1     2      13.200  13.700  21.750  1.00  0.00            
ATOM    186  H13 AL1     2      11.300  15.830  23.990  1.00  0.00            
ATOM    187  H14 AL1     2      11.190  14.650  22.670  1.00  0.00            
ATOM    188  H15 AL1     2      12.880  18.780  22.310  1.00  0.00            
ATOM    189  H16 AL1     2      12.060  18.220  23.680  1.00  0.00            
ATOM    190  H17 AL1     2      13.660  17.500  23.250  1.00  0.00            
ATOM    191  H18 AL1     2      12.220  15.450  20.290  1.00  0.00            
ATOM    192  H19 AL1     2      12.860  17.120  18.810  1.00  0.00            
ATOM    193  H20 AL1     2      13.480  18.210  20.050  1.00  0.00            
ATOM    194  H21 AL1     2      10.600  17.580  19.230  1.00  0.00            
ATOM    195  H22 AL1     2      11.280  19.030  20.100  1.00  0.00            
ATOM    196  H23 AL1     2       9.090  16.530  20.550  1.00  0.00            
ATOM    197  H24 AL1     2       9.600  17.300  24.120  1.00  0.00            
ATOM    198  H25 AL1     2       8.450  16.780  22.930  1.00  0.00            
ATOM    199  H26 AL1     2       7.440  18.820  23.280  1.00  0.00            
TER
ENDMDL
MODEL        1
ATOM      1  C1  BCD     1      27.920  24.870  16.370  1.00  0.00            
ATOM      2  O1  BCD     1      26.990  25.860  16.780  1.00  0.00            
ATOM      3  C2  BCD     1      29.320  25.440  16.480  1.00  0.00            
ATOM      4  O2  BCD     1      29.670  25.750  17.820  1.00  0.00            
ATOM      5  C3  BCD     1      29.440  26.570  15.510  1.00  0.00            
ATOM      6  O3  BCD     1      30.780  27.180  15.510  1.00  0.00            
ATOM      7  C4  BCD     1      29.000  26.300  14.100  1.00  0.00            
ATOM      8  C5  BCD     1      27.720  25.480  14.040  1.00  0.00            
ATOM      9  O4  BCD     1      27.720  24.460  15.020  1.00  0.00            
ATOM     10  C6  BCD     1      27.300  25.040  12.640  1.00  0.00            
ATOM     11  O5  BCD     1      28.380  24.270  12.120  1.00  0.00            
ATOM     12  H1  BCD     1      27.810  24.000  17.020  1.00  0.00            
ATOM     13  H2  BCD     1      29.940  24.600  16.150  1.00  0.00            
ATOM     14  H3  BCD     1      30.370  26.390  17.640  1.00  0.00            
ATOM     15  H4  BCD     1      28.720  27.290  15.910  1.00  0.00            
ATOM     16  H5  BCD     1      30.870  27.560  14.640  1.00  0.00            
ATOM     17  H6  BCD     1      29.800  25.690  13.660  1.00  0.00            
ATOM     18  H7  BCD     1      26.890  26.160  14.270  1.00  0.00            
ATOM     19  H8  BCD     1      26.350  24.490  12.590  1.00  0.00            
ATOM     20  H9  BCD     1      27.100  25.930  12.030  1.00  0.00            
ATOM     21  H10 BCD     1      28.550  24.550  11.220  1.00  0.00            
ATOM     22  C7  BCD     1      23.350  26.160  18.860  1.00  0.00            
ATOM     23  O6  BCD     1      23.270  27.500  18.370  1.00  0.00            
ATOM     24  C8  BCD     1      24.720  26.050  19.660  1.00  0.00            
ATOM     25  O7  BCD     1      24.790  26.940  20.790  1.00  0.00            
ATOM     26  C9  BCD     1      25.960  26.280  18.740  1.00  0.00            
ATOM     27  O8  BCD     1      27.140  25.900  19.420  1.00  0.00            
ATOM     28  C10 BCD     1      25.830  25.460  17.530  1.00  0.00            
ATOM     29  C11 BCD     1      24.520  25.600  16.840  1.00  0.00            
ATOM     30  O9  BCD     1      23.370  25.280  17.690  1.00  0.00            
ATOM     31  C12 BCD     1      24.400  24.710  15.580  1.00  0.00            
ATOM     32  O10 BCD     1      24.610  23.320  15.840  1.00  0.00            
ATOM     33  H11 BCD     1      22.510  25.900  19.520  1.00  0.00            
ATOM     34  H12 BCD     1      24.790  25.000  19.970  1.00  0.00            
ATOM     35  H13 BCD     1      24.990  26.410  21.570  1.00  0.00            
ATOM     36  H14 BCD     1      25.860  27.340  18.480  1.00  0.00            
ATOM     37  H15 BCD     1      27.900  26.030  18.850  1.00  0.00            
ATOM     38  H16 BCD     1      25.840  24.410  17.870  1.00  0.00            
ATOM     39  H17 BCD     1      24.390  26.650  16.540  1.00  0.00            
ATOM     40  H18 BCD     1      23.420  24.900  15.130  1.00  0.00            
ATOM     41  H19 BCD     1      25.240  25.020  14.950  1.00  0.00            
ATOM     42  H20 BCD     1      24.360  23.000  16.720  1.00  0.00            
ATOM     43  C13 BCD     1      20.300  30.470  18.130  1.00  0.00            
ATOM     44  O11 BCD     1      21.010  31.220  17.130  1.00  0.00            
ATOM     45  C14 BCD     1      21.090  30.360  19.460  1.00  0.00            
ATOM     46  O12 BCD     1      21.460  31.690  19.970  1.00  0.00            
ATOM     47  C15 BCD     1      22.380  29.580  19.280  1.00  0.00            
ATOM     48  O13 BCD     1      23.120  29.460  20.450  1.00  0.00            
ATOM     49  C16 BCD     1      22.120  28.180  18.700  1.00  0.00            
ATOM     50  C17 BCD     1      21.240  28.320  17.450  1.00  0.00            
ATOM     51  O14 BCD     1      20.090  29.090  17.770  1.00  0.00            
ATOM     52  C18 BCD     1      20.720  27.040  16.720  1.00  0.00            
ATOM     53  O15 BCD     1      20.150  26.110  17.620  1.00  0.00            
ATOM     54  H21 BCD     1      19.340  31.000  18.160  1.00  0.00            
ATOM     55  H22 BCD     1      20.470  29.790  20.160  1.00  0.00            
ATOM     56  H23 BCD     1      21.610  31.530  20.900  1.00  0.00            
ATOM     57  H24 BCD     1      22.980  30.110  18.530  1.00  0.00            
ATOM     58  H25 BCD     1      24.020  29.160  20.300  1.00  0.00            
ATOM     59  H26 BCD     1      21.610  27.700  19.540  1.00  0.00            
ATOM     60  H27 BCD     1      21.740  28.890  16.650  1.00  0.00            
ATOM     61  H28 BCD     1      20.020  27.270  15.910  1.00  0.00            
ATOM     62  H29 BCD     1      21.660  26.600  16.350  1.00  0.00            
ATOM     63  H30 BCD     1      19.290  26.420  17.920  1.00  0.00            
ATOM     64  C19 BCD     1      20.410  34.420  14.630  1.00  0.00            
ATOM     65  O16 BCD     1      21.680  34.230  14.030  1.00  0.00            
ATOM     66  C20 BCD     1      20.470  34.740  16.130  1.00  0.00            
ATOM     67  O17 BCD     1      21.150  35.950  16.340  1.00  0.00            
ATOM     68  C21 BCD     1      21.170  33.620  16.890  1.00  0.00            
ATOM     69  O18 BCD     1      21.270  33.870  18.280  1.00  0.00            
ATOM     70  C22 BCD     1      20.400  32.360  16.530  1.00  0.00            
ATOM     71  C23 BCD     1      20.230  32.100  15.040  1.00  0.00            
ATOM     72  O19 BCD     1      19.690  33.240  14.410  1.00  0.00            
ATOM     73  C24 BCD     1      19.380  30.840  14.710  1.00  0.00            
ATOM     74  O20 BCD     1      18.130  30.740  15.440  1.00  0.00            
ATOM     75  H31 BCD     1      19.890  35.200  14.060  1.00  0.00            
ATOM     76  H32 BCD     1      19.430  34.810  16.490  1.00  0.00            
ATOM     77  H33 BCD     1      21.390  36.060  17.270  1.00  0.00            
ATOM     78  H34 BCD     1      22.170  33.560  16.450  1.00  0.00            
ATOM     79  H35 BCD     1      21.530  33.060  18.730  1.00  0.00            
ATOM     80  H36 BCD     1      19.360  32.440  16.880  1.00  0.00            
ATOM     81  H37 BCD     1      21.230  31.920  14.640  1.00  0.00            
ATOM     82  H38 BCD     1      19.150  30.940  13.640  1.00  0.00            
ATOM     83  H39 BCD     1      19.970  29.930  14.840  1.00  0.00            
ATOM     84  H40 BCD     1      17.770  29.910  15.120  1.00  0.00            
ATOM     85  C25 BCD     1      24.630  35.690  11.470  1.00  0.00            
ATOM     86  O21 BCD     1      25.400  34.500  11.760  1.00  0.00            
ATOM     87  C26 BCD     1      24.370  36.500  12.780  1.00  0.00            
ATOM     88  O22 BCD     1      25.580  36.770  13.490  1.00  0.00            
ATOM     89  C27 BCD     1      23.490  35.870  13.760  1.00  0.00            
ATOM     90  O23 BCD     1      23.160  36.780  14.850  1.00  0.00            
ATOM     91  C28 BCD     1      22.270  35.270  13.130  1.00  0.00            
ATOM     92  C29 BCD     1      22.450  34.590  11.780  1.00  0.00            
ATOM     93  O24 BCD     1      23.340  35.340  10.920  1.00  0.00            
ATOM     94  C30 BCD     1      21.140  34.310  11.040  1.00  0.00            
ATOM     95  O25 BCD     1      20.230  35.410  10.830  1.00  0.00            
ATOM     96  H41 BCD     1      25.100  36.350  10.730  1.00  0.00            
ATOM     97  H42 BCD     1      23.910  37.470  12.530  1.00  0.00            
ATOM     98  H43 BCD     1      25.420  37.120  14.370  1.00  0.00            
ATOM     99  H44 BCD     1      24.060  35.050  14.220  1.00  0.00            
ATOM    100  H45 BCD     1      22.670  36.280  15.500  1.00  0.00            
ATOM    101  H46 BCD     1      21.550  36.080  12.980  1.00  0.00            
ATOM    102  H47 BCD     1      22.880  33.600  11.960  1.00  0.00            
ATOM    103  H48 BCD     1      21.290  33.870  10.050  1.00  0.00            
ATOM    104  H49 BCD     1      20.560  33.540  11.570  1.00  0.00            
ATOM    105  H50 BCD     1      19.340  35.100  10.660  1.00  0.00            
ATOM    106  C31 BCD     1      28.770  32.560  10.610  1.00  0.00            
ATOM    107  O26 BCD     1      28.400  31.610  11.540  1.00  0.00            
ATOM    108  C32 BCD     1      29.060  33.850  11.440  1.00  0.00            
ATOM    109  O27 BCD     1      30.100  33.720  12.460  1.00  0.00            
ATOM    110  C33 BCD     1      27.710  34.280  12.130  1.00  0.00            
ATOM    111  C34 BCD     1      26.620  34.350  11.040  1.00  0.00            
ATOM    112  C35 BCD     1      26.430  33.150  10.150  1.00  0.00            
ATOM    113  O28 BCD     1      27.670  32.660   9.680  1.00  0.00            
ATOM    114  C36 BCD     1      25.550  33.460   9.050  1.00  0.00            
ATOM    115  O29 BCD     1      26.090  34.380   8.080  1.00  0.00            
ATOM    116  O30 BCD     1      27.850  35.540  12.830  1.00  0.00            
ATOM    117  H51 BCD     1      29.580  32.150  10.000  1.00  0.00            
ATOM    118  H52 BCD     1      29.350  34.650  10.750  1.00  0.00            
ATOM    119  H53 BCD     1      29.790  34.360  13.100  1.00  0.00            
ATOM    120  H54 BCD     1      27.530  33.520  12.900  1.00  0.00            
ATOM    121  H55 BCD     1      26.980  35.790  13.130  1.00  0.00            
ATOM    122  H56 BCD     1      26.770  35.220  10.390  1.00  0.00            
ATOM    123  H57 BCD     1      25.950  32.360  10.740  1.00  0.00            
ATOM    124  H58 BCD     1      25.350  32.520   8.520  1.00  0.00            
ATOM    125  H59 BCD     1      24.580  33.840   9.390  1.00  0.00            
ATOM    126  H60 BCD     1      27.040  34.300   7.950  1.00  0.00            
ATOM    127  C37 BCD     1      29.660  27.670  12.190  1.00  0.00            
ATOM    128  O31 BCD     1      28.860  27.550  13.380  1.00  0.00            
ATOM    129  C38 BCD     1      30.690  28.800  12.220  1.00  0.00            
ATOM    130  O32 BCD     1      31.570  28.490  13.330  1.00  0.00            
ATOM    131  C39 BCD     1      29.970  30.110  12.470  1.00  0.00            
ATOM    132  O33 BCD     1      30.990  31.150  12.500  1.00  0.00            
ATOM    133  C40 BCD     1      28.940  30.300  11.340  1.00  0.00            
ATOM    134  C41 BCD     1      27.970  29.170  11.150  1.00  0.00            
ATOM    135  O34 BCD     1      28.680  27.950  11.170  1.00  0.00            
ATOM    136  C42 BCD     1      27.170  29.210   9.870  1.00  0.00            
ATOM    137  O35 BCD     1      26.180  28.290   9.710  1.00  0.00            
ATOM    138  H61 BCD     1      30.040  26.690  11.910  1.00  0.00            
ATOM    139  H62 BCD     1      31.180  28.820  11.240  1.00  0.00            
ATOM    140  H63 BCD     1      32.250  29.160  13.320  1.00  0.00            
ATOM    141  H64 BCD     1      29.360  30.080  13.380  1.00  0.00            
ATOM    142  H65 BCD     1      30.490  31.980  12.480  1.00  0.00            
ATOM    143  H66 BCD     1      29.630  30.350  10.490  1.00  0.00            
ATOM    144  H67 BCD     1      27.270  29.100  12.000  1.00  0.00            
ATOM    145  H68 BCD     1      26.730  30.210   9.750  1.00  0.00            
ATOM    146  H69 BCD     1      27.950  29.050   9.110  1.00  0.00            
ATOM    147  H70 BCD     1      25.360  28.690  10.010  1.00  0.00            
ATOM    148  C1  AL1     2      27.020  34.280  18.470  1.00  0.00            
ATOM    149  C2  AL1     2      26.080  33.140  18.950  1.00  0.00            
ATOM    150  C3  AL1     2      24.890  33.940  19.610  1.00  0.00            
ATOM    151  C4  AL1     2      24.600  33.810  20.930  1.00  0.00            
ATOM    152  C5  AL1     2      25.330  32.970  21.900  1.00  0.00            
ATOM    153  O1  AL1     2      25.070  33.030  23.070  1.00  0.00            
ATOM    154  C6  AL1     2      26.580  32.270  21.310  1.00  0.00            
ATOM    155  C7  AL1     2      26.900  32.330  20.000  1.00  0.00            
ATOM    156  C8  AL1     2      28.000  31.510  19.410  1.00  0.00            
ATOM    157  C9  AL1     2      27.360  30.510  18.450  1.00  0.00            
ATOM    158  C10 AL1     2      26.620  31.130  17.290  1.00  0.00            
ATOM    159  C11 AL1     2      25.600  32.130  17.860  1.00  0.00            
ATOM    160  C12 AL1     2      24.740  32.790  16.760  1.00  0.00            
ATOM    161  O2  AL1     2      24.700  33.970  16.610  1.00  0.00            
ATOM    162  C13 AL1     2      24.110  31.880  15.690  1.00  0.00            
ATOM    163  C14 AL1     2      25.130  30.890  15.120  1.00  0.00            
ATOM    164  C15 AL1     2      26.120  31.710  14.220  1.00  0.00            
ATOM    165  C16 AL1     2      25.760  30.210  16.380  1.00  0.00            
ATOM    166  C17 AL1     2      26.480  28.980  15.780  1.00  0.00            
ATOM    167  C18 AL1     2      25.580  28.570  14.560  1.00  0.00            
ATOM    168  C19 AL1     2      24.550  29.670  14.340  1.00  0.00            
ATOM    169  O3  AL1     2      23.400  29.120  14.900  1.00  0.00            
ATOM    170  C20 AL1     2      24.210  30.020  12.870  1.00  0.00            
ATOM    171  O4  AL1     2      24.700  29.420  11.910  1.00  0.00            
ATOM    172  C21 AL1     2      23.170  31.120  12.660  1.00  0.00            
ATOM    173  O5  AL1     2      22.700  31.310  11.310  1.00  0.00            
ATOM    174  H1  AL1     2      26.550  35.090  17.890  1.00  0.00            
ATOM    175  H2  AL1     2      27.600  34.650  19.310  1.00  0.00            
ATOM    176  H3  AL1     2      27.770  33.830  17.810  1.00  0.00            
ATOM    177  H4  AL1     2      24.390  34.620  18.920  1.00  0.00            
ATOM    178  H5  AL1     2      23.820  34.440  21.370  1.00  0.00            
ATOM    179  H6  AL1     2      27.170  31.640  21.970  1.00  0.00            
ATOM    180  H7  AL1     2      28.630  30.980  20.140  1.00  0.00            
ATOM    181  H8  AL1     2      28.760  32.160  18.960  1.00  0.00            
ATOM    182  H9  AL1     2      26.740  29.750  18.930  1.00  0.00            
ATOM    183  H10 AL1     2      28.200  29.950  18.020  1.00  0.00            
ATOM    184  H11 AL1     2      27.330  31.740  16.710  1.00  0.00            
ATOM    185  H12 AL1     2      24.930  31.450  18.410  1.00  0.00            
ATOM    186  H13 AL1     2      23.710  32.550  14.920  1.00  0.00            
ATOM    187  H14 AL1     2      23.260  31.330  16.110  1.00  0.00            
ATOM    188  H15 AL1     2      25.570  32.430  13.590  1.00  0.00            
ATOM    189  H16 AL1     2      26.740  32.410  14.790  1.00  0.00            
ATOM    190  H17 AL1     2      26.630  31.050  13.520  1.00  0.00            
ATOM    191  H18 AL1     2      24.950  29.710  16.930  1.00  0.00            
ATOM    192  H19 AL1     2      26.670  28.180  16.510  1.00  0.00            
ATOM    193  H20 AL1     2      27.500  29.310  15.590  1.00  0.00            
ATOM    194  H21 AL1     2      25.030  27.620  14.650  1.00  0.00            
ATOM    195  H22 AL1     2      26.200  28.510  13.660  1.00  0.00            
ATOM    196  H23 AL1     2      23.090  28.370  14.360  1.00  0.00            
ATOM    197  H24 AL1     2      23.660  32.080  12.880  1.00  0.00            
ATOM    198  H25 AL1     2      22.360  31.000  13.380  1.00  0.00            
ATOM    199  H26 AL1     2      21.760  31.130  11.170  1.00  0.00            
TER
ENDMDL
MODEL        1
ATOM      1  C1  BCD     1      35.150  26.630  40.470  1.00  0.00            
ATOM      2  O1  BCD     1      33.980  25.860  40.060  1.00  0.00            
ATOM      3  C2  BCD     1      35.570  26.200  41.840  1.00  0.00            
ATOM      4  O2  BCD     1      35.760  24.820  41.830  1.00  0.00            
ATOM      5  C3  BCD     1      34.600  26.650  42.960  1.00  0.00            
ATOM      6  O3  BCD     1      35.260  26.340  44.260  1.00  0.00            
ATOM      7  C4  BCD     1      34.340  28.170  42.820  1.00  0.00            
ATOM      8  C5  BCD     1      34.030  28.470  41.330  1.00  0.00            
ATOM      9  O4  BCD     1      35.000  28.030  40.420  1.00  0.00            
ATOM     10  C6  BCD     1      33.660  29.860  40.930  1.00  0.00            
ATOM     11  O5  BCD     1      34.770  30.740  41.170  1.00  0.00            
ATOM     12  H1  BCD     1      35.940  26.400  39.750  1.00  0.00            
ATOM     13  H2  BCD     1      36.500  26.740  42.060  1.00  0.00            
ATOM     14  H3  BCD     1      35.070  24.400  41.310  1.00  0.00            
ATOM     15  H4  BCD     1      33.660  26.100  42.890  1.00  0.00            
ATOM     16  H5  BCD     1      34.670  26.470  45.000  1.00  0.00            
ATOM     17  H6  BCD     1      35.280  28.670  43.120  1.00  0.00            
ATOM     18  H7  BCD     1      33.100  27.950  41.070  1.00  0.00            
ATOM     19  H8  BCD     1      33.450  29.830  39.850  1.00  0.00            
ATOM     20  H9  BCD     1      32.850  30.120  41.630  1.00  0.00            
ATOM     21  H10 BCD     1      34.470  31.650  41.200  1.00  0.00            
ATOM     22  C7  BCD     1      32.340  24.250  36.540  1.00  0.00            
ATOM     23  O6  BCD     1      31.030  24.090  37.210  1.00  0.00            
ATOM     24  C8  BCD     1      33.380  23.440  37.220  1.00  0.00            
ATOM     25  O7  BCD     1      33.030  22.020  37.030  1.00  0.00            
ATOM     26  C9  BCD     1      33.590  23.920  38.660  1.00  0.00            
ATOM     27  O8  BCD     1      34.690  23.260  39.350  1.00  0.00            
ATOM     28  C10 BCD     1      34.000  25.400  38.650  1.00  0.00            
ATOM     29  C11 BCD     1      33.000  26.270  37.840  1.00  0.00            
ATOM     30  O9  BCD     1      32.700  25.630  36.570  1.00  0.00            
ATOM     31  C12 BCD     1      33.690  27.550  37.540  1.00  0.00            
ATOM     32  O10 BCD     1      32.920  28.290  36.550  1.00  0.00            
ATOM     33  H11 BCD     1      32.290  23.940  35.490  1.00  0.00            
ATOM     34  H12 BCD     1      34.350  23.620  36.720  1.00  0.00            
ATOM     35  H13 BCD     1      33.410  21.750  36.190  1.00  0.00            
ATOM     36  H14 BCD     1      32.640  23.770  39.190  1.00  0.00            
ATOM     37  H15 BCD     1      34.960  22.530  38.790  1.00  0.00            
ATOM     38  H16 BCD     1      35.000  25.410  38.200  1.00  0.00            
ATOM     39  H17 BCD     1      32.030  26.330  38.350  1.00  0.00            
ATOM     40  H18 BCD     1      33.840  28.150  38.450  1.00  0.00            
ATOM     41  H19 BCD     1      34.640  27.310  37.040  1.00  0.00            
ATOM     42  H20 BCD     1      32.730  27.570  35.950  1.00  0.00            
ATOM     43  C13 BCD     1      27.040  23.380  36.360  1.00  0.00            
ATOM     44  O11 BCD     1      26.820  23.800  37.690  1.00  0.00            
ATOM     45  C14 BCD     1      28.030  22.130  36.430  1.00  0.00            
ATOM     46  O12 BCD     1      27.460  21.060  37.150  1.00  0.00            
ATOM     47  C15 BCD     1      29.380  22.470  37.010  1.00  0.00            
ATOM     48  O13 BCD     1      30.340  21.410  36.970  1.00  0.00            
ATOM     49  C16 BCD     1      29.990  23.630  36.300  1.00  0.00            
ATOM     50  C17 BCD     1      29.000  24.820  36.100  1.00  0.00            
ATOM     51  O14 BCD     1      27.670  24.430  35.630  1.00  0.00            
ATOM     52  C18 BCD     1      29.530  25.920  35.190  1.00  0.00            
ATOM     53  O15 BCD     1      29.880  25.400  33.930  1.00  0.00            
ATOM     54  H21 BCD     1      26.100  23.110  35.870  1.00  0.00            
ATOM     55  H22 BCD     1      28.140  21.850  35.370  1.00  0.00            
ATOM     56  H23 BCD     1      28.200  20.450  37.210  1.00  0.00            
ATOM     57  H24 BCD     1      29.220  22.830  38.040  1.00  0.00            
ATOM     58  H25 BCD     1      31.220  21.690  37.260  1.00  0.00            
ATOM     59  H26 BCD     1      30.470  23.370  35.350  1.00  0.00            
ATOM     60  H27 BCD     1      28.920  25.300  37.090  1.00  0.00            
ATOM     61  H28 BCD     1      28.720  26.650  35.130  1.00  0.00            
ATOM     62  H29 BCD     1      30.410  26.290  35.740  1.00  0.00            
ATOM     63  H30 BCD     1      29.080  25.180  33.440  1.00  0.00            
ATOM     64  C19 BCD     1      23.630  24.800  40.250  1.00  0.00            
ATOM     65  O16 BCD     1      24.530  25.250  41.230  1.00  0.00            
ATOM     66  C20 BCD     1      23.750  23.320  39.860  1.00  0.00            
ATOM     67  O17 BCD     1      23.520  22.620  41.130  1.00  0.00            
ATOM     68  C21 BCD     1      25.120  23.090  39.200  1.00  0.00            
ATOM     69  O18 BCD     1      25.330  21.710  38.950  1.00  0.00            
ATOM     70  C22 BCD     1      25.420  23.990  38.040  1.00  0.00            
ATOM     71  C23 BCD     1      25.220  25.480  38.400  1.00  0.00            
ATOM     72  O19 BCD     1      23.870  25.600  38.980  1.00  0.00            
ATOM     73  C24 BCD     1      25.340  26.320  37.160  1.00  0.00            
ATOM     74  O20 BCD     1      24.510  25.860  36.150  1.00  0.00            
ATOM     75  H31 BCD     1      22.650  25.140  40.590  1.00  0.00            
ATOM     76  H32 BCD     1      22.920  23.070  39.190  1.00  0.00            
ATOM     77  H33 BCD     1      23.580  23.250  41.860  1.00  0.00            
ATOM     78  H34 BCD     1      25.850  23.480  39.920  1.00  0.00            
ATOM     79  H35 BCD     1      25.870  21.660  38.160  1.00  0.00            
ATOM     80  H36 BCD     1      24.740  23.670  37.240  1.00  0.00            
ATOM     81  H37 BCD     1      25.930  25.850  39.160  1.00  0.00            
ATOM     82  H38 BCD     1      25.070  27.350  37.400  1.00  0.00            
ATOM     83  H39 BCD     1      26.320  26.340  36.680  1.00  0.00            
ATOM     84  H40 BCD     1      24.900  26.140  35.310  1.00  0.00            
ATOM     85  C25 BCD     1      24.540  27.930  44.410  1.00  0.00            
ATOM     86  O21 BCD     1      25.880  28.260  44.290  1.00  0.00            
ATOM     87  C26 BCD     1      24.230  26.480  44.780  1.00  0.00            
ATOM     88  O22 BCD     1      24.930  26.070  45.980  1.00  0.00            
ATOM     89  C27 BCD     1      24.580  25.530  43.580  1.00  0.00            
ATOM     90  O23 BCD     1      24.290  24.150  43.880  1.00  0.00            
ATOM     91  C28 BCD     1      23.980  26.050  42.230  1.00  0.00            
ATOM     92  C29 BCD     1      24.290  27.500  42.080  1.00  0.00            
ATOM     93  O24 BCD     1      23.850  28.230  43.220  1.00  0.00            
ATOM     94  C30 BCD     1      23.730  28.230  40.830  1.00  0.00            
ATOM     95  O25 BCD     1      22.330  28.250  40.820  1.00  0.00            
ATOM     96  H41 BCD     1      24.100  28.630  45.130  1.00  0.00            
ATOM     97  H42 BCD     1      23.180  26.410  45.080  1.00  0.00            
ATOM     98  H43 BCD     1      24.650  25.210  46.290  1.00  0.00            
ATOM     99  H44 BCD     1      25.660  25.660  43.450  1.00  0.00            
ATOM    100  H45 BCD     1      24.430  23.990  44.820  1.00  0.00            
ATOM    101  H46 BCD     1      22.920  25.810  42.370  1.00  0.00            
ATOM    102  H47 BCD     1      25.380  27.620  42.090  1.00  0.00            
ATOM    103  H48 BCD     1      24.230  29.210  40.830  1.00  0.00            
ATOM    104  H49 BCD     1      24.140  27.620  40.020  1.00  0.00            
ATOM    105  H50 BCD     1      21.890  28.730  41.530  1.00  0.00            
ATOM    106  C31 BCD     1      28.630  30.940  45.600  1.00  0.00            
ATOM    107  O26 BCD     1      29.620  30.090  45.000  1.00  0.00            
ATOM    108  C32 BCD     1      27.840  30.230  46.680  1.00  0.00            
ATOM    109  O27 BCD     1      28.690  29.750  47.780  1.00  0.00            
ATOM    110  C33 BCD     1      27.120  29.060  46.120  1.00  0.00            
ATOM    111  C34 BCD     1      26.260  29.500  44.940  1.00  0.00            
ATOM    112  C35 BCD     1      27.020  30.350  43.880  1.00  0.00            
ATOM    113  O28 BCD     1      27.760  31.340  44.570  1.00  0.00            
ATOM    114  C36 BCD     1      26.170  30.840  42.760  1.00  0.00            
ATOM    115  O29 BCD     1      25.120  31.610  43.280  1.00  0.00            
ATOM    116  O30 BCD     1      26.220  28.470  47.090  1.00  0.00            
ATOM    117  H51 BCD     1      29.120  31.840  46.000  1.00  0.00            
ATOM    118  H52 BCD     1      27.090  30.970  47.000  1.00  0.00            
ATOM    119  H53 BCD     1      29.270  29.080  47.400  1.00  0.00            
ATOM    120  H54 BCD     1      27.880  28.370  45.740  1.00  0.00            
ATOM    121  H55 BCD     1      25.790  27.690  46.740  1.00  0.00            
ATOM    122  H56 BCD     1      25.460  30.180  45.250  1.00  0.00            
ATOM    123  H57 BCD     1      27.770  29.680  43.440  1.00  0.00            
ATOM    124  H58 BCD     1      26.710  31.490  42.050  1.00  0.00            
ATOM    125  H59 BCD     1      25.770  29.980  42.210  1.00  0.00            
ATOM    126  H60 BCD     1      25.080  32.380  42.690  1.00  0.00            
ATOM    127  C37 BCD     1      33.620  29.280  44.750  1.00  0.00            
ATOM    128  O31 BCD     1      33.250  28.510  43.610  1.00  0.00            
ATOM    129  C38 BCD     1      32.890  28.720  45.940  1.00  0.00            
ATOM    130  O32 BCD     1      33.330  27.340  46.250  1.00  0.00            
ATOM    131  C39 BCD     1      31.460  28.760  45.780  1.00  0.00            
ATOM    132  O33 BCD     1      30.660  28.140  46.870  1.00  0.00            
ATOM    133  C40 BCD     1      30.930  30.200  45.510  1.00  0.00            
ATOM    134  C41 BCD     1      31.670  30.790  44.360  1.00  0.00            
ATOM    135  O34 BCD     1      33.050  30.580  44.500  1.00  0.00            
ATOM    136  C42 BCD     1      31.440  32.300  44.140  1.00  0.00            
ATOM    137  O35 BCD     1      31.950  33.150  45.210  1.00  0.00            
ATOM    138  H61 BCD     1      34.700  29.420  44.830  1.00  0.00            
ATOM    139  H62 BCD     1      33.090  29.340  46.820  1.00  0.00            
ATOM    140  H63 BCD     1      33.090  27.100  47.150  1.00  0.00            
ATOM    141  H64 BCD     1      31.210  28.180  44.890  1.00  0.00            
ATOM    142  H65 BCD     1      30.680  27.180  46.830  1.00  0.00            
ATOM    143  H66 BCD     1      31.000  30.780  46.450  1.00  0.00            
ATOM    144  H67 BCD     1      31.410  30.230  43.450  1.00  0.00            
ATOM    145  H68 BCD     1      31.950  32.540  43.200  1.00  0.00            
ATOM    146  H69 BCD     1      30.350  32.400  44.130  1.00  0.00            
ATOM    147  H70 BCD     1      32.900  33.210  45.080  1.00  0.00            
ATOM    148  C1  AL1     2      30.580  22.820   2.780  1.00  0.00            
ATOM    149  C2  AL1     2      29.080  22.980   2.340  1.00  0.00            
ATOM    150  C3  AL1     2      28.190  23.390   3.540  1.00  0.00            
ATOM    151  C4  AL1     2      27.250  22.610   4.170  1.00  0.00            
ATOM    152  C5  AL1     2      26.930  21.300   3.640  1.00  0.00            
ATOM    153  O1  AL1     2      26.010  20.720   4.160  1.00  0.00            
ATOM    154  C6  AL1     2      27.530  20.920   2.400  1.00  0.00            
ATOM    155  C7  AL1     2      28.560  21.600   1.880  1.00  0.00            
ATOM    156  C8  AL1     2      29.110  21.080   0.580  1.00  0.00            
ATOM    157  C9  AL1     2      28.750  22.000  -0.560  1.00  0.00            
ATOM    158  C10 AL1     2      29.380  23.430  -0.330  1.00  0.00            
ATOM    159  C11 AL1     2      28.910  23.960   1.110  1.00  0.00            
ATOM    160  C12 AL1     2      29.380  25.360   1.370  1.00  0.00            
ATOM    161  O2  AL1     2      30.060  25.720   2.320  1.00  0.00            
ATOM    162  C13 AL1     2      29.010  26.400   0.340  1.00  0.00            
ATOM    163  C14 AL1     2      29.490  25.960  -1.040  1.00  0.00            
ATOM    164  C15 AL1     2      31.000  25.960  -0.890  1.00  0.00            
ATOM    165  C16 AL1     2      28.930  24.550  -1.350  1.00  0.00            
ATOM    166  C17 AL1     2      29.280  24.410  -2.860  1.00  0.00            
ATOM    167  C18 AL1     2      29.130  25.860  -3.440  1.00  0.00            
ATOM    168  C19 AL1     2      29.140  26.860  -2.280  1.00  0.00            
ATOM    169  O3  AL1     2      27.830  27.290  -2.160  1.00  0.00            
ATOM    170  C20 AL1     2      30.050  28.110  -2.370  1.00  0.00            
ATOM    171  O4  AL1     2      31.070  28.050  -3.040  1.00  0.00            
ATOM    172  C21 AL1     2      29.700  29.430  -1.720  1.00  0.00            
ATOM    173  O5  AL1     2      30.500  30.590  -2.200  1.00  0.00            
ATOM    174  H1  AL1     2      31.200  22.370   1.990  1.00  0.00            
ATOM    175  H2  AL1     2      31.110  23.770   2.910  1.00  0.00            
ATOM    176  H3  AL1     2      30.700  22.060   3.550  1.00  0.00            
ATOM    177  H4  AL1     2      28.500  24.340   3.950  1.00  0.00            
ATOM    178  H5  AL1     2      26.650  22.980   5.000  1.00  0.00            
ATOM    179  H6  AL1     2      27.260  19.920   2.050  1.00  0.00            
ATOM    180  H7  AL1     2      28.650  20.170   0.180  1.00  0.00            
ATOM    181  H8  AL1     2      30.190  20.930   0.580  1.00  0.00            
ATOM    182  H9  AL1     2      27.660  22.070  -0.680  1.00  0.00            
ATOM    183  H10 AL1     2      29.200  21.640  -1.490  1.00  0.00            
ATOM    184  H11 AL1     2      30.470  23.350  -0.340  1.00  0.00            
ATOM    185  H12 AL1     2      27.830  24.070   1.050  1.00  0.00            
ATOM    186  H13 AL1     2      29.500  27.360   0.560  1.00  0.00            
ATOM    187  H14 AL1     2      27.920  26.560   0.290  1.00  0.00            
ATOM    188  H15 AL1     2      31.580  25.850  -1.810  1.00  0.00            
ATOM    189  H16 AL1     2      31.330  26.920  -0.480  1.00  0.00            
ATOM    190  H17 AL1     2      31.470  25.250  -0.200  1.00  0.00            
ATOM    191  H18 AL1     2      27.830  24.660  -1.310  1.00  0.00            
ATOM    192  H19 AL1     2      28.600  23.690  -3.320  1.00  0.00            
ATOM    193  H20 AL1     2      30.350  24.180  -2.950  1.00  0.00            
ATOM    194  H21 AL1     2      28.250  26.080  -4.070  1.00  0.00            
ATOM    195  H22 AL1     2      30.000  26.020  -4.090  1.00  0.00            
ATOM    196  H23 AL1     2      27.510  27.680  -3.000  1.00  0.00            
ATOM    197  H24 AL1     2      29.880  29.350  -0.640  1.00  0.00            
ATOM    198  H25 AL1     2      28.660  29.630  -1.990  1.00  0.00            
ATOM    199  H26 AL1     2      30.710  30.500  -3.150  1.00  0.00            
TER
ENDMDL
MODEL        1
ATOM      1  C1  BCD     1      28.850  23.540  31.080  1.00  0.00            
ATOM      2  O1  BCD     1      29.980  23.330  30.200  1.00  0.00            
ATOM      3  C2  BCD     1      28.780  24.980  31.700  1.00  0.00            
ATOM      4  O2  BCD     1      28.780  25.970  30.670  1.00  0.00            
ATOM      5  C3  BCD     1      30.020  25.140  32.690  1.00  0.00            
ATOM      6  O3  BCD     1      30.030  26.480  33.330  1.00  0.00            
ATOM      7  C4  BCD     1      29.920  24.040  33.680  1.00  0.00            
ATOM      8  C5  BCD     1      29.830  22.590  33.080  1.00  0.00            
ATOM      9  O4  BCD     1      28.790  22.600  32.090  1.00  0.00            
ATOM     10  C6  BCD     1      29.410  21.560  34.090  1.00  0.00            
ATOM     11  O5  BCD     1      28.060  21.820  34.620  1.00  0.00            
ATOM     12  H1  BCD     1      27.960  23.490  30.440  1.00  0.00            
ATOM     13  H2  BCD     1      27.870  25.070  32.310  1.00  0.00            
ATOM     14  H3  BCD     1      27.880  26.180  30.410  1.00  0.00            
ATOM     15  H4  BCD     1      30.950  25.040  32.120  1.00  0.00            
ATOM     16  H5  BCD     1      30.690  26.560  34.020  1.00  0.00            
ATOM     17  H6  BCD     1      28.940  24.160  34.150  1.00  0.00            
ATOM     18  H7  BCD     1      30.790  22.330  32.620  1.00  0.00            
ATOM     19  H8  BCD     1      29.280  20.580  33.610  1.00  0.00            
ATOM     20  H9  BCD     1      30.180  21.430  34.870  1.00  0.00            
ATOM     21  H10 BCD     1      27.540  21.080  34.280  1.00  0.00            
ATOM     22  C7  BCD     1      30.990  22.510  26.370  1.00  0.00            
ATOM     23  O6  BCD     1      32.280  22.000  26.840  1.00  0.00            
ATOM     24  C8  BCD     1      30.820  24.030  26.750  1.00  0.00            
ATOM     25  O7  BCD     1      31.940  24.750  26.200  1.00  0.00            
ATOM     26  C9  BCD     1      30.740  24.210  28.230  1.00  0.00            
ATOM     27  O8  BCD     1      30.510  25.580  28.580  1.00  0.00            
ATOM     28  C10 BCD     1      29.690  23.230  28.800  1.00  0.00            
ATOM     29  C11 BCD     1      29.840  21.800  28.330  1.00  0.00            
ATOM     30  O9  BCD     1      29.970  21.770  26.870  1.00  0.00            
ATOM     31  C12 BCD     1      28.670  21.000  28.760  1.00  0.00            
ATOM     32  O10 BCD     1      27.490  21.370  27.930  1.00  0.00            
ATOM     33  H11 BCD     1      31.010  22.410  25.280  1.00  0.00            
ATOM     34  H12 BCD     1      29.840  24.250  26.290  1.00  0.00            
ATOM     35  H13 BCD     1      32.070  25.430  26.860  1.00  0.00            
ATOM     36  H14 BCD     1      31.660  23.810  28.670  1.00  0.00            
ATOM     37  H15 BCD     1      29.960  25.780  29.350  1.00  0.00            
ATOM     38  H16 BCD     1      28.710  23.680  28.590  1.00  0.00            
ATOM     39  H17 BCD     1      30.700  21.370  28.850  1.00  0.00            
ATOM     40  H18 BCD     1      28.880  19.940  28.590  1.00  0.00            
ATOM     41  H19 BCD     1      28.430  21.080  29.820  1.00  0.00            
ATOM     42  H20 BCD     1      26.750  21.390  28.540  1.00  0.00            
ATOM     43  C13 BCD     1      35.870  20.300  25.810  1.00  0.00            
ATOM     44  O11 BCD     1      36.430  20.560  27.070  1.00  0.00            
ATOM     45  C14 BCD     1      35.550  21.550  25.020  1.00  0.00            
ATOM     46  O12 BCD     1      36.700  22.330  24.700  1.00  0.00            
ATOM     47  C15 BCD     1      34.410  22.370  25.680  1.00  0.00            
ATOM     48  O13 BCD     1      33.960  23.420  24.760  1.00  0.00            
ATOM     49  C16 BCD     1      33.230  21.450  25.930  1.00  0.00            
ATOM     50  C17 BCD     1      33.550  20.040  26.550  1.00  0.00            
ATOM     51  O14 BCD     1      34.670  19.480  25.880  1.00  0.00            
ATOM     52  C18 BCD     1      32.340  19.130  26.330  1.00  0.00            
ATOM     53  O15 BCD     1      32.410  17.950  27.140  1.00  0.00            
ATOM     54  H21 BCD     1      36.620  19.700  25.270  1.00  0.00            
ATOM     55  H22 BCD     1      35.070  21.170  24.100  1.00  0.00            
ATOM     56  H23 BCD     1      36.950  22.080  23.810  1.00  0.00            
ATOM     57  H24 BCD     1      34.840  22.840  26.570  1.00  0.00            
ATOM     58  H25 BCD     1      33.120  23.820  25.000  1.00  0.00            
ATOM     59  H26 BCD     1      32.840  21.210  24.940  1.00  0.00            
ATOM     60  H27 BCD     1      33.750  20.110  27.630  1.00  0.00            
ATOM     61  H28 BCD     1      31.360  19.560  26.550  1.00  0.00            
ATOM     62  H29 BCD     1      32.280  18.790  25.280  1.00  0.00            
ATOM     63  H30 BCD     1      33.110  17.420  26.770  1.00  0.00            
ATOM     64  C19 BCD     1      39.820  20.140  29.360  1.00  0.00            
ATOM     65  O16 BCD     1      39.430  20.960  30.480  1.00  0.00            
ATOM     66  C20 BCD     1      39.820  21.040  28.160  1.00  0.00            
ATOM     67  O17 BCD     1      40.510  22.240  28.390  1.00  0.00            
ATOM     68  C21 BCD     1      38.440  21.420  27.650  1.00  0.00            
ATOM     69  O18 BCD     1      38.570  22.250  26.540  1.00  0.00            
ATOM     70  C22 BCD     1      37.770  20.110  27.330  1.00  0.00            
ATOM     71  C23 BCD     1      37.700  19.240  28.600  1.00  0.00            
ATOM     72  O19 BCD     1      38.980  19.020  29.170  1.00  0.00            
ATOM     73  C24 BCD     1      37.040  17.940  28.230  1.00  0.00            
ATOM     74  O20 BCD     1      37.850  17.210  27.320  1.00  0.00            
ATOM     75  H31 BCD     1      40.850  19.760  29.400  1.00  0.00            
ATOM     76  H32 BCD     1      40.330  20.440  27.390  1.00  0.00            
ATOM     77  H33 BCD     1      40.100  22.990  27.950  1.00  0.00            
ATOM     78  H34 BCD     1      37.960  21.840  28.540  1.00  0.00            
ATOM     79  H35 BCD     1      37.830  22.350  25.940  1.00  0.00            
ATOM     80  H36 BCD     1      38.290  19.560  26.530  1.00  0.00            
ATOM     81  H37 BCD     1      37.110  19.770  29.360  1.00  0.00            
ATOM     82  H38 BCD     1      36.770  17.440  29.170  1.00  0.00            
ATOM     83  H39 BCD     1      36.080  18.130  27.740  1.00  0.00            
ATOM     84  H40 BCD     1      37.860  16.300  27.610  1.00  0.00            
ATOM     85  C25 BCD     1      39.900  21.110  34.560  1.00  0.00            
ATOM     86  O21 BCD     1      38.730  21.810  34.640  1.00  0.00            
ATOM     87  C26 BCD     1      40.860  21.890  33.710  1.00  0.00            
ATOM     88  O22 BCD     1      41.100  23.120  34.420  1.00  0.00            
ATOM     89  C27 BCD     1      40.230  22.020  32.300  1.00  0.00            
ATOM     90  O23 BCD     1      41.140  22.650  31.370  1.00  0.00            
ATOM     91  C28 BCD     1      40.030  20.640  31.750  1.00  0.00            
ATOM     92  C29 BCD     1      39.200  19.770  32.680  1.00  0.00            
ATOM     93  O24 BCD     1      39.700  19.840  34.050  1.00  0.00            
ATOM     94  C30 BCD     1      38.890  18.320  32.230  1.00  0.00            
ATOM     95  O25 BCD     1      40.080  17.610  32.010  1.00  0.00            
ATOM     96  H41 BCD     1      40.310  20.980  35.570  1.00  0.00            
ATOM     97  H42 BCD     1      41.790  21.310  33.720  1.00  0.00            
ATOM     98  H43 BCD     1      42.010  23.410  34.340  1.00  0.00            
ATOM     99  H44 BCD     1      39.240  22.480  32.190  1.00  0.00            
ATOM    100  H45 BCD     1      40.880  22.300  30.520  1.00  0.00            
ATOM    101  H46 BCD     1      40.930  20.050  31.550  1.00  0.00            
ATOM    102  H47 BCD     1      38.200  20.210  32.580  1.00  0.00            
ATOM    103  H48 BCD     1      38.220  17.840  32.960  1.00  0.00            
ATOM    104  H49 BCD     1      38.310  18.340  31.300  1.00  0.00            
ATOM    105  H50 BCD     1      39.880  16.910  31.390  1.00  0.00            
ATOM    106  C31 BCD     1      35.810  22.980  37.410  1.00  0.00            
ATOM    107  O26 BCD     1      34.850  23.220  36.380  1.00  0.00            
ATOM    108  C32 BCD     1      37.060  23.870  37.240  1.00  0.00            
ATOM    109  O27 BCD     1      36.610  25.200  37.300  1.00  0.00            
ATOM    110  C33 BCD     1      37.890  23.530  36.000  1.00  0.00            
ATOM    111  C34 BCD     1      38.130  22.020  35.950  1.00  0.00            
ATOM    112  C35 BCD     1      36.840  21.240  36.110  1.00  0.00            
ATOM    113  O28 BCD     1      36.130  21.640  37.330  1.00  0.00            
ATOM    114  C36 BCD     1      36.960  19.670  36.080  1.00  0.00            
ATOM    115  O29 BCD     1      37.640  19.240  37.240  1.00  0.00            
ATOM    116  O30 BCD     1      39.100  24.200  36.010  1.00  0.00            
ATOM    117  H51 BCD     1      35.250  23.180  38.330  1.00  0.00            
ATOM    118  H52 BCD     1      37.690  23.800  38.140  1.00  0.00            
ATOM    119  H53 BCD     1      37.320  25.760  37.630  1.00  0.00            
ATOM    120  H54 BCD     1      37.240  23.750  35.140  1.00  0.00            
ATOM    121  H55 BCD     1      39.740  23.610  35.610  1.00  0.00            
ATOM    122  H56 BCD     1      38.880  21.700  36.690  1.00  0.00            
ATOM    123  H57 BCD     1      36.170  21.550  35.290  1.00  0.00            
ATOM    124  H58 BCD     1      35.960  19.200  36.090  1.00  0.00            
ATOM    125  H59 BCD     1      37.540  19.410  35.190  1.00  0.00            
ATOM    126  H60 BCD     1      38.160  18.440  37.110  1.00  0.00            
ATOM    127  C37 BCD     1      30.900  24.530  35.910  1.00  0.00            
ATOM    128  O31 BCD     1      31.010  24.010  34.570  1.00  0.00            
ATOM    129  C38 BCD     1      31.890  25.610  36.250  1.00  0.00            
ATOM    130  O32 BCD     1      31.690  26.780  35.390  1.00  0.00            
ATOM    131  C39 BCD     1      33.340  25.090  35.960  1.00  0.00            
ATOM    132  O33 BCD     1      34.260  26.130  36.190  1.00  0.00            
ATOM    133  C40 BCD     1      33.610  23.840  36.780  1.00  0.00            
ATOM    134  C41 BCD     1      32.450  22.810  36.620  1.00  0.00            
ATOM    135  O34 BCD     1      31.160  23.420  36.730  1.00  0.00            
ATOM    136  C42 BCD     1      32.510  21.780  37.670  1.00  0.00            
ATOM    137  O35 BCD     1      31.750  20.630  37.240  1.00  0.00            
ATOM    138  H61 BCD     1      29.890  24.870  36.170  1.00  0.00            
ATOM    139  H62 BCD     1      31.800  25.850  37.320  1.00  0.00            
ATOM    140  H63 BCD     1      32.610  27.070  35.330  1.00  0.00            
ATOM    141  H64 BCD     1      33.360  24.690  34.940  1.00  0.00            
ATOM    142  H65 BCD     1      35.100  25.690  36.340  1.00  0.00            
ATOM    143  H66 BCD     1      33.750  24.020  37.860  1.00  0.00            
ATOM    144  H67 BCD     1      32.610  22.330  35.650  1.00  0.00            
ATOM    145  H68 BCD     1      33.520  21.550  38.010  1.00  0.00            
ATOM    146  H69 BCD     1      32.150  22.240  38.600  1.00  0.00            
ATOM    147  H70 BCD     1      31.910  20.490  36.310  1.00  0.00            
ATOM    148  C1  AL1     2      36.990  27.890  31.920  1.00  0.00            
ATOM    149  C2  AL1     2      38.030  26.730  31.990  1.00  0.00            
ATOM    150  C3  AL1     2      38.770  26.760  33.320  1.00  0.00            
ATOM    151  C4  AL1     2      40.120  27.070  33.450  1.00  0.00            
ATOM    152  C5  AL1     2      40.960  27.080  32.280  1.00  0.00            
ATOM    153  O1  AL1     2      42.170  27.050  32.390  1.00  0.00            
ATOM    154  C6  AL1     2      40.310  27.080  30.970  1.00  0.00            
ATOM    155  C7  AL1     2      39.020  26.850  30.830  1.00  0.00            
ATOM    156  C8  AL1     2      38.490  26.590  29.420  1.00  0.00            
ATOM    157  C9  AL1     2      37.830  25.210  29.380  1.00  0.00            
ATOM    158  C10 AL1     2      36.730  25.050  30.420  1.00  0.00            
ATOM    159  C11 AL1     2      37.330  25.330  31.840  1.00  0.00            
ATOM    160  C12 AL1     2      36.410  24.970  33.000  1.00  0.00            
ATOM    161  O2  AL1     2      35.870  25.680  33.820  1.00  0.00            
ATOM    162  C13 AL1     2      35.990  23.480  32.950  1.00  0.00            
ATOM    163  C14 AL1     2      35.180  23.230  31.660  1.00  0.00            
ATOM    164  C15 AL1     2      33.880  24.040  31.580  1.00  0.00            
ATOM    165  C16 AL1     2      36.120  23.580  30.480  1.00  0.00            
ATOM    166  C17 AL1     2      35.440  23.160  29.250  1.00  0.00            
ATOM    167  C18 AL1     2      34.720  21.870  29.770  1.00  0.00            
ATOM    168  C19 AL1     2      34.920  21.740  31.310  1.00  0.00            
ATOM    169  O3  AL1     2      36.080  20.930  31.570  1.00  0.00            
ATOM    170  C20 AL1     2      33.660  21.160  32.150  1.00  0.00            
ATOM    171  O4  AL1     2      32.530  20.960  31.760  1.00  0.00            
ATOM    172  C21 AL1     2      33.970  20.860  33.620  1.00  0.00            
ATOM    173  O5  AL1     2      32.930  20.200  34.370  1.00  0.00            
ATOM    174  H1  AL1     2      36.720  28.230  32.930  1.00  0.00            
ATOM    175  H2  AL1     2      37.470  28.740  31.410  1.00  0.00            
ATOM    176  H3  AL1     2      36.060  27.740  31.360  1.00  0.00            
ATOM    177  H4  AL1     2      38.110  26.720  34.180  1.00  0.00            
ATOM    178  H5  AL1     2      40.740  27.120  34.340  1.00  0.00            
ATOM    179  H6  AL1     2      41.050  27.160  30.180  1.00  0.00            
ATOM    180  H7  AL1     2      39.310  26.620  28.690  1.00  0.00            
ATOM    181  H8  AL1     2      37.700  27.290  29.120  1.00  0.00            
ATOM    182  H9  AL1     2      38.620  24.480  29.560  1.00  0.00            
ATOM    183  H10 AL1     2      37.520  24.930  28.360  1.00  0.00            
ATOM    184  H11 AL1     2      35.900  25.740  30.260  1.00  0.00            
ATOM    185  H12 AL1     2      38.080  24.540  32.050  1.00  0.00            
ATOM    186  H13 AL1     2      35.430  23.370  33.890  1.00  0.00            
ATOM    187  H14 AL1     2      36.940  22.920  33.000  1.00  0.00            
ATOM    188  H15 AL1     2      33.540  24.250  32.600  1.00  0.00            
ATOM    189  H16 AL1     2      34.030  25.020  31.110  1.00  0.00            
ATOM    190  H17 AL1     2      33.060  23.560  31.030  1.00  0.00            
ATOM    191  H18 AL1     2      37.020  22.960  30.570  1.00  0.00            
ATOM    192  H19 AL1     2      36.200  23.030  28.470  1.00  0.00            
ATOM    193  H20 AL1     2      34.680  23.890  28.920  1.00  0.00            
ATOM    194  H21 AL1     2      35.010  20.940  29.280  1.00  0.00            
ATOM    195  H22 AL1     2      33.650  21.980  29.560  1.00  0.00            
ATOM    196  H23 AL1     2      35.850  19.990  31.460  1.00  0.00            
ATOM    197  H24 AL1     2      34.180  21.800  34.140  1.00  0.00            
ATOM    198  H25 AL1     2      34.900  20.280  33.620  1.00  0.00            
ATOM    199  H26 AL1     2      32.420  19.670  33.740  1.00  0.00            
TER
ENDMDL
MODEL        1
ATOM      1  C1  BCD     1      15.840   8.160  16.710  1.00  0.00            
ATOM      2  O1  BCD     1      17.150   8.350  16.130  1.00  0.00            
ATOM      3  C2  BCD     1      14.900   9.370  16.710  1.00  0.00            
ATOM      4  O2  BCD     1      14.590   9.910  15.400  1.00  0.00            
ATOM      5  C3  BCD     1      15.270  10.510  17.690  1.00  0.00            
ATOM      6  O3  BCD     1      14.260  11.500  17.930  1.00  0.00            
ATOM      7  C4  BCD     1      15.710   9.950  19.070  1.00  0.00            
ATOM      8  C5  BCD     1      16.530   8.660  19.010  1.00  0.00            
ATOM      9  O4  BCD     1      15.880   7.750  18.110  1.00  0.00            
ATOM     10  C6  BCD     1      16.670   7.970  20.310  1.00  0.00            
ATOM     11  O5  BCD     1      15.480   7.880  21.000  1.00  0.00            
ATOM     12  H1  BCD     1      15.290   7.360  16.200  1.00  0.00            
ATOM     13  H2  BCD     1      13.900   9.110  17.070  1.00  0.00            
ATOM     14  H3  BCD     1      14.620   9.190  14.760  1.00  0.00            
ATOM     15  H4  BCD     1      16.130  11.100  17.350  1.00  0.00            
ATOM     16  H5  BCD     1      14.570  12.230  18.470  1.00  0.00            
ATOM     17  H6  BCD     1      14.720   9.730  19.510  1.00  0.00            
ATOM     18  H7  BCD     1      17.520   8.900  18.610  1.00  0.00            
ATOM     19  H8  BCD     1      17.070   6.950  20.230  1.00  0.00            
ATOM     20  H9  BCD     1      17.410   8.620  20.810  1.00  0.00            
ATOM     21  H10 BCD     1      15.380   6.930  21.100  1.00  0.00            
ATOM     22  C7  BCD     1      19.990   6.170  14.200  1.00  0.00            
ATOM     23  O6  BCD     1      20.980   6.710  15.060  1.00  0.00            
ATOM     24  C8  BCD     1      19.250   7.240  13.380  1.00  0.00            
ATOM     25  O7  BCD     1      20.160   7.950  12.520  1.00  0.00            
ATOM     26  C9  BCD     1      18.560   8.210  14.300  1.00  0.00            
ATOM     27  O8  BCD     1      17.790   9.130  13.480  1.00  0.00            
ATOM     28  C10 BCD     1      17.600   7.380  15.180  1.00  0.00            
ATOM     29  C11 BCD     1      18.290   6.200  15.890  1.00  0.00            
ATOM     30  O9  BCD     1      19.050   5.460  14.920  1.00  0.00            
ATOM     31  C12 BCD     1      17.210   5.210  16.410  1.00  0.00            
ATOM     32  O10 BCD     1      16.290   4.830  15.450  1.00  0.00            
ATOM     33  H11 BCD     1      20.480   5.510  13.490  1.00  0.00            
ATOM     34  H12 BCD     1      18.510   6.690  12.780  1.00  0.00            
ATOM     35  H13 BCD     1      19.780   8.820  12.360  1.00  0.00            
ATOM     36  H14 BCD     1      19.300   8.740  14.910  1.00  0.00            
ATOM     37  H15 BCD     1      17.540   9.880  14.020  1.00  0.00            
ATOM     38  H16 BCD     1      16.740   6.960  14.640  1.00  0.00            
ATOM     39  H17 BCD     1      18.930   6.500  16.720  1.00  0.00            
ATOM     40  H18 BCD     1      17.650   4.380  16.980  1.00  0.00            
ATOM     41  H19 BCD     1      16.540   5.740  17.100  1.00  0.00            
ATOM     42  H20 BCD     1      16.710   4.050  15.070  1.00  0.00            
ATOM     43  C13 BCD     1      25.020   6.100  15.770  1.00  0.00            
ATOM     44  O11 BCD     1      25.030   7.340  16.380  1.00  0.00            
ATOM     45  C14 BCD     1      24.670   6.220  14.260  1.00  0.00            
ATOM     46  O12 BCD     1      25.670   6.870  13.480  1.00  0.00            
ATOM     47  C15 BCD     1      23.290   6.990  14.230  1.00  0.00            
ATOM     48  O13 BCD     1      22.770   7.180  12.870  1.00  0.00            
ATOM     49  C16 BCD     1      22.280   6.110  15.020  1.00  0.00            
ATOM     50  C17 BCD     1      22.750   5.670  16.370  1.00  0.00            
ATOM     51  O14 BCD     1      24.110   5.200  16.350  1.00  0.00            
ATOM     52  C18 BCD     1      21.910   4.560  17.120  1.00  0.00            
ATOM     53  O15 BCD     1      22.220   3.260  16.530  1.00  0.00            
ATOM     54  H21 BCD     1      25.960   5.570  15.950  1.00  0.00            
ATOM     55  H22 BCD     1      24.480   5.220  13.850  1.00  0.00            
ATOM     56  H23 BCD     1      25.770   7.760  13.820  1.00  0.00            
ATOM     57  H24 BCD     1      23.450   7.950  14.740  1.00  0.00            
ATOM     58  H25 BCD     1      21.950   7.680  12.920  1.00  0.00            
ATOM     59  H26 BCD     1      22.210   5.300  14.270  1.00  0.00            
ATOM     60  H27 BCD     1      22.690   6.530  17.060  1.00  0.00            
ATOM     61  H28 BCD     1      22.260   4.670  18.150  1.00  0.00            
ATOM     62  H29 BCD     1      20.850   4.830  17.100  1.00  0.00            
ATOM     63  H30 BCD     1      23.110   2.990  16.770  1.00  0.00            
ATOM     64  C19 BCD     1      27.160  10.630  17.550  1.00  0.00            
ATOM     65  O16 BCD     1      26.030  11.030  18.230  1.00  0.00            
ATOM     66  C20 BCD     1      26.870  10.590  16.030  1.00  0.00            
ATOM     67  O17 BCD     1      26.400  11.920  15.590  1.00  0.00            
ATOM     68  C21 BCD     1      25.760   9.510  15.760  1.00  0.00            
ATOM     69  O18 BCD     1      25.700   9.390  14.300  1.00  0.00            
ATOM     70  C22 BCD     1      26.210   8.230  16.330  1.00  0.00            
ATOM     71  C23 BCD     1      26.660   8.340  17.820  1.00  0.00            
ATOM     72  O19 BCD     1      27.610   9.390  17.920  1.00  0.00            
ATOM     73  C24 BCD     1      27.210   7.030  18.400  1.00  0.00            
ATOM     74  O20 BCD     1      28.300   6.560  17.640  1.00  0.00            
ATOM     75  H31 BCD     1      27.910  11.370  17.820  1.00  0.00            
ATOM     76  H32 BCD     1      27.710  10.260  15.400  1.00  0.00            
ATOM     77  H33 BCD     1      26.130  11.780  14.680  1.00  0.00            
ATOM     78  H34 BCD     1      24.810   9.830  16.190  1.00  0.00            
ATOM     79  H35 BCD     1      25.490  10.250  13.920  1.00  0.00            
ATOM     80  H36 BCD     1      26.980   7.780  15.690  1.00  0.00            
ATOM     81  H37 BCD     1      25.740   8.620  18.350  1.00  0.00            
ATOM     82  H38 BCD     1      27.560   7.220  19.420  1.00  0.00            
ATOM     83  H39 BCD     1      26.400   6.290  18.370  1.00  0.00            
ATOM     84  H40 BCD     1      28.660   5.720  17.950  1.00  0.00            
ATOM     85  C25 BCD     1      24.750  13.710  21.110  1.00  0.00            
ATOM     86  O21 BCD     1      23.400  13.190  21.210  1.00  0.00            
ATOM     87  C26 BCD     1      25.040  14.210  19.700  1.00  0.00            
ATOM     88  O22 BCD     1      24.130  15.270  19.300  1.00  0.00            
ATOM     89  C27 BCD     1      25.210  13.150  18.640  1.00  0.00            
ATOM     90  O23 BCD     1      25.650  13.760  17.450  1.00  0.00            
ATOM     91  C28 BCD     1      26.090  12.050  19.180  1.00  0.00            
ATOM     92  C29 BCD     1      25.710  11.600  20.590  1.00  0.00            
ATOM     93  O24 BCD     1      25.650  12.680  21.510  1.00  0.00            
ATOM     94  C30 BCD     1      26.660  10.580  21.160  1.00  0.00            
ATOM     95  O25 BCD     1      28.040  10.960  21.060  1.00  0.00            
ATOM     96  H41 BCD     1      24.800  14.470  21.900  1.00  0.00            
ATOM     97  H42 BCD     1      26.030  14.650  19.840  1.00  0.00            
ATOM     98  H43 BCD     1      24.680  15.840  18.760  1.00  0.00            
ATOM     99  H44 BCD     1      24.230  12.670  18.500  1.00  0.00            
ATOM    100  H45 BCD     1      25.890  13.100  16.800  1.00  0.00            
ATOM    101  H46 BCD     1      27.070  12.560  19.170  1.00  0.00            
ATOM    102  H47 BCD     1      24.680  11.220  20.660  1.00  0.00            
ATOM    103  H48 BCD     1      26.440  10.540  22.240  1.00  0.00            
ATOM    104  H49 BCD     1      26.550   9.570  20.760  1.00  0.00            
ATOM    105  H50 BCD     1      28.550  10.720  21.840  1.00  0.00            
ATOM    106  C31 BCD     1      19.940  13.960  23.320  1.00  0.00            
ATOM    107  O26 BCD     1      19.240  13.330  22.250  1.00  0.00            
ATOM    108  C32 BCD     1      20.690  15.180  22.870  1.00  0.00            
ATOM    109  O27 BCD     1      19.670  16.140  22.490  1.00  0.00            
ATOM    110  C33 BCD     1      21.700  14.850  21.790  1.00  0.00            
ATOM    111  C34 BCD     1      22.610  13.740  22.270  1.00  0.00            
ATOM    112  C35 BCD     1      21.860  12.580  22.900  1.00  0.00            
ATOM    113  O28 BCD     1      20.890  13.050  23.840  1.00  0.00            
ATOM    114  C36 BCD     1      22.790  11.580  23.590  1.00  0.00            
ATOM    115  O29 BCD     1      22.160  10.410  24.090  1.00  0.00            
ATOM    116  O30 BCD     1      22.630  15.890  21.410  1.00  0.00            
ATOM    117  H51 BCD     1      19.200  14.200  24.090  1.00  0.00            
ATOM    118  H52 BCD     1      21.310  15.620  23.660  1.00  0.00            
ATOM    119  H53 BCD     1      19.970  17.050  22.420  1.00  0.00            
ATOM    120  H54 BCD     1      21.230  14.470  20.880  1.00  0.00            
ATOM    121  H55 BCD     1      23.050  15.620  20.580  1.00  0.00            
ATOM    122  H56 BCD     1      23.270  14.110  23.070  1.00  0.00            
ATOM    123  H57 BCD     1      21.450  11.910  22.140  1.00  0.00            
ATOM    124  H58 BCD     1      23.650  11.280  22.990  1.00  0.00            
ATOM    125  H59 BCD     1      23.110  12.170  24.460  1.00  0.00            
ATOM    126  H60 BCD     1      22.810  10.010  24.680  1.00  0.00            
ATOM    127  C37 BCD     1      15.810  11.280  21.050  1.00  0.00            
ATOM    128  O31 BCD     1      16.450  10.920  19.810  1.00  0.00            
ATOM    129  C38 BCD     1      15.760  12.900  21.150  1.00  0.00            
ATOM    130  O32 BCD     1      14.990  13.460  20.060  1.00  0.00            
ATOM    131  C39 BCD     1      17.160  13.550  21.300  1.00  0.00            
ATOM    132  O33 BCD     1      17.090  14.940  21.610  1.00  0.00            
ATOM    133  C40 BCD     1      17.870  12.840  22.430  1.00  0.00            
ATOM    134  C41 BCD     1      17.920  11.290  22.370  1.00  0.00            
ATOM    135  O34 BCD     1      16.510  10.780  22.240  1.00  0.00            
ATOM    136  C42 BCD     1      18.660  10.670  23.570  1.00  0.00            
ATOM    137  O35 BCD     1      17.890  10.820  24.710  1.00  0.00            
ATOM    138  H61 BCD     1      14.770  10.950  21.030  1.00  0.00            
ATOM    139  H62 BCD     1      15.220  13.080  22.100  1.00  0.00            
ATOM    140  H63 BCD     1      14.080  13.570  20.350  1.00  0.00            
ATOM    141  H64 BCD     1      17.710  13.330  20.370  1.00  0.00            
ATOM    142  H65 BCD     1      18.030  15.110  21.750  1.00  0.00            
ATOM    143  H66 BCD     1      17.410  13.130  23.390  1.00  0.00            
ATOM    144  H67 BCD     1      18.510  10.980  21.500  1.00  0.00            
ATOM    145  H68 BCD     1      18.750   9.580  23.480  1.00  0.00            
ATOM    146  H69 BCD     1      19.690  11.070  23.550  1.00  0.00            
ATOM    147  H70 BCD     1      17.020  11.140  24.450  1.00  0.00            
ATOM    148  C1  AL1     2      19.560  15.250  15.760  1.00  0.00            
ATOM    149  C2  AL1     2      21.010  15.210  16.270  1.00  0.00            
ATOM    150  C3  AL1     2      21.140  16.310  17.280  1.00  0.00            
ATOM    151  C4  AL1     2      21.700  17.530  17.060  1.00  0.00            
ATOM    152  C5  AL1     2      22.480  17.820  15.810  1.00  0.00            
ATOM    153  O1  AL1     2      23.060  18.920  15.530  1.00  0.00            
ATOM    154  C6  AL1     2      22.670  16.660  14.900  1.00  0.00            
ATOM    155  C7  AL1     2      22.010  15.500  15.110  1.00  0.00            
ATOM    156  C8  AL1     2      22.100  14.260  14.110  1.00  0.00            
ATOM    157  C9  AL1     2      22.450  12.990  14.840  1.00  0.00            
ATOM    158  C10 AL1     2      21.420  12.700  15.950  1.00  0.00            
ATOM    159  C11 AL1     2      21.440  13.860  16.980  1.00  0.00            
ATOM    160  C12 AL1     2      20.490  13.440  18.190  1.00  0.00            
ATOM    161  O2  AL1     2      19.510  14.040  18.550  1.00  0.00            
ATOM    162  C13 AL1     2      20.960  12.210  18.930  1.00  0.00            
ATOM    163  C14 AL1     2      20.950  10.990  18.000  1.00  0.00            
ATOM    164  C15 AL1     2      19.470  10.670  17.590  1.00  0.00            
ATOM    165  C16 AL1     2      21.830  11.410  16.750  1.00  0.00            
ATOM    166  C17 AL1     2      21.900  10.060  16.040  1.00  0.00            
ATOM    167  C18 AL1     2      22.000   8.980  17.130  1.00  0.00            
ATOM    168  C19 AL1     2      21.680   9.700  18.490  1.00  0.00            
ATOM    169  O3  AL1     2      22.900  10.080  19.130  1.00  0.00            
ATOM    170  C20 AL1     2      20.760   8.780  19.340  1.00  0.00            
ATOM    171  O4  AL1     2      20.060   7.900  18.880  1.00  0.00            
ATOM    172  C21 AL1     2      20.790   9.130  20.840  1.00  0.00            
ATOM    173  O5  AL1     2      19.950   8.320  21.650  1.00  0.00            
ATOM    174  H1  AL1     2      19.150  16.260  15.640  1.00  0.00            
ATOM    175  H2  AL1     2      19.530  14.780  14.760  1.00  0.00            
ATOM    176  H3  AL1     2      18.770  14.710  16.290  1.00  0.00            
ATOM    177  H4  AL1     2      20.710  16.130  18.260  1.00  0.00            
ATOM    178  H5  AL1     2      21.790  18.280  17.840  1.00  0.00            
ATOM    179  H6  AL1     2      23.320  16.790  14.030  1.00  0.00            
ATOM    180  H7  AL1     2      22.820  14.580  13.350  1.00  0.00            
ATOM    181  H8  AL1     2      21.140  14.190  13.580  1.00  0.00            
ATOM    182  H9  AL1     2      23.490  13.150  15.170  1.00  0.00            
ATOM    183  H10 AL1     2      22.480  12.180  14.100  1.00  0.00            
ATOM    184  H11 AL1     2      20.510  12.560  15.370  1.00  0.00            
ATOM    185  H12 AL1     2      22.450  14.020  17.370  1.00  0.00            
ATOM    186  H13 AL1     2      20.210  12.020  19.710  1.00  0.00            
ATOM    187  H14 AL1     2      21.910  12.310  19.460  1.00  0.00            
ATOM    188  H15 AL1     2      19.050  11.270  16.770  1.00  0.00            
ATOM    189  H16 AL1     2      19.360   9.610  17.290  1.00  0.00            
ATOM    190  H17 AL1     2      18.750  10.680  18.410  1.00  0.00            
ATOM    191  H18 AL1     2      22.800  11.500  17.250  1.00  0.00            
ATOM    192  H19 AL1     2      22.720   9.970  15.320  1.00  0.00            
ATOM    193  H20 AL1     2      21.000   9.910  15.440  1.00  0.00            
ATOM    194  H21 AL1     2      23.010   8.570  17.140  1.00  0.00            
ATOM    195  H22 AL1     2      21.230   8.230  16.900  1.00  0.00            
ATOM    196  H23 AL1     2      23.370   9.260  19.360  1.00  0.00            
ATOM    197  H24 AL1     2      20.420  10.160  20.900  1.00  0.00            
ATOM    198  H25 AL1     2      21.820   9.200  21.220  1.00  0.00            
ATOM    199  H26 AL1     2      19.740   7.470  21.220  1.00  0.00            
TER
ENDMDL
MODEL        1
ATOM      1  C1  BCD     1      26.350  22.160  17.800  1.00  0.00            
ATOM      2  O1  BCD     1      25.650  21.000  18.240  1.00  0.00            
ATOM      3  C2  BCD     1      27.810  22.060  18.230  1.00  0.00            
ATOM      4  O2  BCD     1      28.520  20.960  17.620  1.00  0.00            
ATOM      5  C3  BCD     1      27.870  21.970  19.710  1.00  0.00            
ATOM      6  O3  BCD     1      29.290  21.760  20.160  1.00  0.00            
ATOM      7  C4  BCD     1      27.230  23.150  20.390  1.00  0.00            
ATOM      8  C5  BCD     1      25.850  23.430  19.780  1.00  0.00            
ATOM      9  O4  BCD     1      25.860  23.350  18.410  1.00  0.00            
ATOM     10  C6  BCD     1      25.460  24.840  20.160  1.00  0.00            
ATOM     11  O5  BCD     1      26.400  25.850  19.730  1.00  0.00            
ATOM     12  H1  BCD     1      26.210  22.430  16.740  1.00  0.00            
ATOM     13  H2  BCD     1      28.330  22.980  17.930  1.00  0.00            
ATOM     14  H3  BCD     1      27.910  20.230  17.740  1.00  0.00            
ATOM     15  H4  BCD     1      27.250  21.100  19.950  1.00  0.00            
ATOM     16  H5  BCD     1      29.630  20.870  20.040  1.00  0.00            
ATOM     17  H6  BCD     1      27.990  23.920  20.200  1.00  0.00            
ATOM     18  H7  BCD     1      25.050  22.820  20.200  1.00  0.00            
ATOM     19  H8  BCD     1      24.540  25.250  19.720  1.00  0.00            
ATOM     20  H9  BCD     1      25.370  24.960  21.250  1.00  0.00            
ATOM     21  H10 BCD     1      26.100  26.640  20.170  1.00  0.00            
ATOM     22  C7  BCD     1      23.600  17.700  16.860  1.00  0.00            
ATOM     23  O6  BCD     1      22.960  17.460  18.100  1.00  0.00            
ATOM     24  C8  BCD     1      25.110  17.600  16.970  1.00  0.00            
ATOM     25  O7  BCD     1      25.560  16.290  17.380  1.00  0.00            
ATOM     26  C9  BCD     1      25.700  18.730  17.780  1.00  0.00            
ATOM     27  O8  BCD     1      27.100  18.660  17.850  1.00  0.00            
ATOM     28  C10 BCD     1      25.260  20.040  17.250  1.00  0.00            
ATOM     29  C11 BCD     1      23.730  20.080  17.050  1.00  0.00            
ATOM     30  O9  BCD     1      23.310  18.930  16.270  1.00  0.00            
ATOM     31  C12 BCD     1      23.190  21.360  16.440  1.00  0.00            
ATOM     32  O10 BCD     1      23.440  21.400  15.010  1.00  0.00            
ATOM     33  H11 BCD     1      23.220  17.030  16.090  1.00  0.00            
ATOM     34  H12 BCD     1      25.590  17.810  16.000  1.00  0.00            
ATOM     35  H13 BCD     1      26.480  16.170  17.150  1.00  0.00            
ATOM     36  H14 BCD     1      25.240  18.790  18.770  1.00  0.00            
ATOM     37  H15 BCD     1      27.360  17.770  17.630  1.00  0.00            
ATOM     38  H16 BCD     1      25.850  20.170  16.340  1.00  0.00            
ATOM     39  H17 BCD     1      23.250  20.000  18.030  1.00  0.00            
ATOM     40  H18 BCD     1      22.140  21.270  16.740  1.00  0.00            
ATOM     41  H19 BCD     1      23.780  22.150  16.910  1.00  0.00            
ATOM     42  H20 BCD     1      23.830  20.570  14.720  1.00  0.00            
ATOM     43  C13 BCD     1      20.260  14.680  19.750  1.00  0.00            
ATOM     44  O11 BCD     1      20.370  15.080  21.110  1.00  0.00            
ATOM     45  C14 BCD     1      21.480  13.980  19.180  1.00  0.00            
ATOM     46  O12 BCD     1      21.840  13.000  20.210  1.00  0.00            
ATOM     47  C15 BCD     1      22.640  15.020  18.880  1.00  0.00            
ATOM     48  O13 BCD     1      23.730  14.340  18.220  1.00  0.00            
ATOM     49  C16 BCD     1      22.090  16.330  18.190  1.00  0.00            
ATOM     50  C17 BCD     1      20.790  16.890  18.890  1.00  0.00            
ATOM     51  O14 BCD     1      19.870  15.720  18.900  1.00  0.00            
ATOM     52  C18 BCD     1      20.130  18.050  18.110  1.00  0.00            
ATOM     53  O15 BCD     1      19.240  18.720  18.890  1.00  0.00            
ATOM     54  H21 BCD     1      19.530  13.870  19.810  1.00  0.00            
ATOM     55  H22 BCD     1      21.110  13.490  18.280  1.00  0.00            
ATOM     56  H23 BCD     1      21.640  13.420  21.050  1.00  0.00            
ATOM     57  H24 BCD     1      22.940  15.350  19.880  1.00  0.00            
ATOM     58  H25 BCD     1      24.380  15.000  17.960  1.00  0.00            
ATOM     59  H26 BCD     1      21.730  15.980  17.210  1.00  0.00            
ATOM     60  H27 BCD     1      21.090  17.160  19.910  1.00  0.00            
ATOM     61  H28 BCD     1      20.900  18.800  17.850  1.00  0.00            
ATOM     62  H29 BCD     1      19.620  17.620  17.240  1.00  0.00            
ATOM     63  H30 BCD     1      18.780  19.430  18.450  1.00  0.00            
ATOM     64  C19 BCD     1      18.870  15.300  24.920  1.00  0.00            
ATOM     65  O16 BCD     1      20.130  15.900  25.190  1.00  0.00            
ATOM     66  C20 BCD     1      19.220  13.890  24.440  1.00  0.00            
ATOM     67  O17 BCD     1      19.910  13.200  25.480  1.00  0.00            
ATOM     68  C21 BCD     1      20.010  13.960  23.140  1.00  0.00            
ATOM     69  O18 BCD     1      20.330  12.580  22.670  1.00  0.00            
ATOM     70  C22 BCD     1      19.300  14.770  22.070  1.00  0.00            
ATOM     71  C23 BCD     1      18.610  16.060  22.590  1.00  0.00            
ATOM     72  O19 BCD     1      18.120  15.970  23.940  1.00  0.00            
ATOM     73  C24 BCD     1      17.410  16.460  21.710  1.00  0.00            
ATOM     74  O20 BCD     1      16.350  15.550  21.680  1.00  0.00            
ATOM     75  H31 BCD     1      18.220  15.270  25.800  1.00  0.00            
ATOM     76  H32 BCD     1      18.290  13.370  24.190  1.00  0.00            
ATOM     77  H33 BCD     1      20.670  13.740  25.730  1.00  0.00            
ATOM     78  H34 BCD     1      20.890  14.570  23.380  1.00  0.00            
ATOM     79  H35 BCD     1      21.000  12.130  23.200  1.00  0.00            
ATOM     80  H36 BCD     1      18.540  14.190  21.540  1.00  0.00            
ATOM     81  H37 BCD     1      19.310  16.900  22.560  1.00  0.00            
ATOM     82  H38 BCD     1      16.990  17.430  21.990  1.00  0.00            
ATOM     83  H39 BCD     1      17.750  16.790  20.730  1.00  0.00            
ATOM     84  H40 BCD     1      15.580  16.030  21.360  1.00  0.00            
ATOM     85  C25 BCD     1      22.320  17.760  28.060  1.00  0.00            
ATOM     86  O21 BCD     1      22.770  18.660  27.140  1.00  0.00            
ATOM     87  C26 BCD     1      22.830  16.380  27.710  1.00  0.00            
ATOM     88  O22 BCD     1      24.220  16.230  27.490  1.00  0.00            
ATOM     89  C27 BCD     1      22.090  15.850  26.420  1.00  0.00            
ATOM     90  O23 BCD     1      22.340  14.430  26.090  1.00  0.00            
ATOM     91  C28 BCD     1      20.560  15.990  26.500  1.00  0.00            
ATOM     92  C29 BCD     1      20.170  17.360  26.980  1.00  0.00            
ATOM     93  O24 BCD     1      20.840  17.810  28.120  1.00  0.00            
ATOM     94  C30 BCD     1      18.610  17.550  27.280  1.00  0.00            
ATOM     95  O25 BCD     1      18.190  16.500  28.140  1.00  0.00            
ATOM     96  H41 BCD     1      22.610  18.060  29.080  1.00  0.00            
ATOM     97  H42 BCD     1      22.500  15.740  28.540  1.00  0.00            
ATOM     98  H43 BCD     1      24.490  15.300  27.480  1.00  0.00            
ATOM     99  H44 BCD     1      22.490  16.450  25.590  1.00  0.00            
ATOM    100  H45 BCD     1      23.160  14.380  25.600  1.00  0.00            
ATOM    101  H46 BCD     1      20.180  15.200  27.150  1.00  0.00            
ATOM    102  H47 BCD     1      20.450  18.080  26.200  1.00  0.00            
ATOM    103  H48 BCD     1      18.520  18.490  27.840  1.00  0.00            
ATOM    104  H49 BCD     1      17.940  17.540  26.410  1.00  0.00            
ATOM    105  H50 BCD     1      17.270  16.650  28.380  1.00  0.00            
ATOM    106  C31 BCD     1      25.120  22.090  27.130  1.00  0.00            
ATOM    107  O26 BCD     1      25.530  21.900  25.760  1.00  0.00            
ATOM    108  C32 BCD     1      25.580  21.070  28.110  1.00  0.00            
ATOM    109  O27 BCD     1      26.980  21.060  28.060  1.00  0.00            
ATOM    110  C33 BCD     1      24.940  19.710  27.710  1.00  0.00            
ATOM    111  C34 BCD     1      23.410  19.800  27.740  1.00  0.00            
ATOM    112  C35 BCD     1      22.960  20.880  26.810  1.00  0.00            
ATOM    113  O28 BCD     1      23.710  22.100  27.110  1.00  0.00            
ATOM    114  C36 BCD     1      21.500  21.270  26.900  1.00  0.00            
ATOM    115  O29 BCD     1      21.040  21.560  28.190  1.00  0.00            
ATOM    116  O30 BCD     1      25.350  18.580  28.540  1.00  0.00            
ATOM    117  H51 BCD     1      25.400  23.110  27.410  1.00  0.00            
ATOM    118  H52 BCD     1      25.250  21.430  29.090  1.00  0.00            
ATOM    119  H53 BCD     1      27.160  21.040  27.110  1.00  0.00            
ATOM    120  H54 BCD     1      25.210  19.550  26.660  1.00  0.00            
ATOM    121  H55 BCD     1      24.950  17.750  28.270  1.00  0.00            
ATOM    122  H56 BCD     1      23.000  20.010  28.730  1.00  0.00            
ATOM    123  H57 BCD     1      23.230  20.590  25.790  1.00  0.00            
ATOM    124  H58 BCD     1      21.390  22.140  26.240  1.00  0.00            
ATOM    125  H59 BCD     1      20.920  20.450  26.460  1.00  0.00            
ATOM    126  H60 BCD     1      21.690  22.210  28.470  1.00  0.00            
ATOM    127  C37 BCD     1      27.580  23.730  22.650  1.00  0.00            
ATOM    128  O31 BCD     1      27.060  22.750  21.760  1.00  0.00            
ATOM    129  C38 BCD     1      28.510  23.050  23.710  1.00  0.00            
ATOM    130  O32 BCD     1      29.790  22.480  23.110  1.00  0.00            
ATOM    131  C39 BCD     1      27.590  22.050  24.580  1.00  0.00            
ATOM    132  O33 BCD     1      28.370  21.410  25.670  1.00  0.00            
ATOM    133  C40 BCD     1      26.360  22.840  25.090  1.00  0.00            
ATOM    134  C41 BCD     1      25.580  23.570  23.900  1.00  0.00            
ATOM    135  O34 BCD     1      26.510  24.390  23.280  1.00  0.00            
ATOM    136  C42 BCD     1      24.340  24.280  24.330  1.00  0.00            
ATOM    137  O35 BCD     1      24.530  25.280  25.260  1.00  0.00            
ATOM    138  H61 BCD     1      28.060  24.480  22.010  1.00  0.00            
ATOM    139  H62 BCD     1      28.800  23.860  24.400  1.00  0.00            
ATOM    140  H63 BCD     1      29.610  21.910  22.360  1.00  0.00            
ATOM    141  H64 BCD     1      27.210  21.420  23.770  1.00  0.00            
ATOM    142  H65 BCD     1      28.750  22.110  26.200  1.00  0.00            
ATOM    143  H66 BCD     1      26.810  23.610  25.730  1.00  0.00            
ATOM    144  H67 BCD     1      25.130  22.860  23.200  1.00  0.00            
ATOM    145  H68 BCD     1      23.960  24.610  23.360  1.00  0.00            
ATOM    146  H69 BCD     1      23.610  23.600  24.800  1.00  0.00            
ATOM    147  H70 BCD     1      25.400  25.670  25.210  1.00  0.00            
ATOM    148  C1  AL1     2      27.100  13.700  23.570  1.00  0.00            
ATOM    149  C2  AL1     2      26.490  13.990  22.180  1.00  0.00            
ATOM    150  C3  AL1     2      25.700  12.630  22.030  1.00  0.00            
ATOM    151  C4  AL1     2      25.980  11.720  21.040  1.00  0.00            
ATOM    152  C5  AL1     2      26.990  11.970  19.990  1.00  0.00            
ATOM    153  O1  AL1     2      27.210  11.290  19.000  1.00  0.00            
ATOM    154  C6  AL1     2      27.810  13.220  20.140  1.00  0.00            
ATOM    155  C7  AL1     2      27.630  14.100  21.120  1.00  0.00            
ATOM    156  C8  AL1     2      28.400  15.400  21.190  1.00  0.00            
ATOM    157  C9  AL1     2      27.510  16.550  20.940  1.00  0.00            
ATOM    158  C10 AL1     2      26.370  16.600  22.020  1.00  0.00            
ATOM    159  C11 AL1     2      25.540  15.300  22.110  1.00  0.00            
ATOM    160  C12 AL1     2      24.370  15.420  23.070  1.00  0.00            
ATOM    161  O2  AL1     2      24.150  14.550  23.980  1.00  0.00            
ATOM    162  C13 AL1     2      23.430  16.550  22.780  1.00  0.00            
ATOM    163  C14 AL1     2      24.160  17.940  22.720  1.00  0.00            
ATOM    164  C15 AL1     2      24.700  18.250  24.220  1.00  0.00            
ATOM    165  C16 AL1     2      25.420  17.830  21.720  1.00  0.00            
ATOM    166  C17 AL1     2      25.990  19.250  21.660  1.00  0.00            
ATOM    167  C18 AL1     2      24.710  20.080  21.630  1.00  0.00            
ATOM    168  C19 AL1     2      23.510  19.230  22.170  1.00  0.00            
ATOM    169  O3  AL1     2      22.710  18.860  21.070  1.00  0.00            
ATOM    170  C20 AL1     2      22.600  20.010  23.140  1.00  0.00            
ATOM    171  O4  AL1     2      22.850  21.190  23.400  1.00  0.00            
ATOM    172  C21 AL1     2      21.290  19.360  23.590  1.00  0.00            
ATOM    173  O5  AL1     2      20.120  20.120  23.420  1.00  0.00            
ATOM    174  H1  AL1     2      27.780  12.840  23.560  1.00  0.00            
ATOM    175  H2  AL1     2      27.720  14.500  23.980  1.00  0.00            
ATOM    176  H3  AL1     2      26.410  13.480  24.400  1.00  0.00            
ATOM    177  H4  AL1     2      24.810  12.530  22.660  1.00  0.00            
ATOM    178  H5  AL1     2      25.450  10.770  20.900  1.00  0.00            
ATOM    179  H6  AL1     2      28.520  13.380  19.330  1.00  0.00            
ATOM    180  H7  AL1     2      29.170  15.390  20.410  1.00  0.00            
ATOM    181  H8  AL1     2      28.910  15.590  22.150  1.00  0.00            
ATOM    182  H9  AL1     2      26.980  16.450  19.990  1.00  0.00            
ATOM    183  H10 AL1     2      28.130  17.450  20.880  1.00  0.00            
ATOM    184  H11 AL1     2      26.890  16.740  22.980  1.00  0.00            
ATOM    185  H12 AL1     2      25.080  15.230  21.120  1.00  0.00            
ATOM    186  H13 AL1     2      22.610  16.600  23.510  1.00  0.00            
ATOM    187  H14 AL1     2      22.960  16.460  21.800  1.00  0.00            
ATOM    188  H15 AL1     2      23.840  18.290  24.910  1.00  0.00            
ATOM    189  H16 AL1     2      25.320  17.520  24.750  1.00  0.00            
ATOM    190  H17 AL1     2      25.020  19.290  24.300  1.00  0.00            
ATOM    191  H18 AL1     2      24.990  17.660  20.730  1.00  0.00            
ATOM    192  H19 AL1     2      26.580  19.400  20.750  1.00  0.00            
ATOM    193  H20 AL1     2      26.560  19.470  22.580  1.00  0.00            
ATOM    194  H21 AL1     2      24.550  20.410  20.590  1.00  0.00            
ATOM    195  H22 AL1     2      25.010  21.070  22.000  1.00  0.00            
ATOM    196  H23 AL1     2      22.710  19.650  20.500  1.00  0.00            
ATOM    197  H24 AL1     2      21.410  19.120  24.650  1.00  0.00            
ATOM    198  H25 AL1     2      21.150  18.430  23.030  1.00  0.00            
ATOM    199  H26 AL1     2      19.980  20.460  22.520  1.00  0.00            
TER
ENDMDL
MODEL        1
ATOM      1  C1  BCD     1      24.400  26.720  32.050  1.00  0.00            
ATOM      2  O1  BCD     1      24.510  27.720  33.050  1.00  0.00            
ATOM      3  C2  BCD     1      25.720  26.020  31.720  1.00  0.00            
ATOM      4  O2  BCD     1      26.170  25.350  32.910  1.00  0.00            
ATOM      5  C3  BCD     1      26.730  26.930  31.150  1.00  0.00            
ATOM      6  O3  BCD     1      28.020  26.320  30.970  1.00  0.00            
ATOM      7  C4  BCD     1      26.290  27.630  29.850  1.00  0.00            
ATOM      8  C5  BCD     1      24.910  28.270  30.200  1.00  0.00            
ATOM      9  O4  BCD     1      24.030  27.330  30.850  1.00  0.00            
ATOM     10  C6  BCD     1      24.210  28.710  28.880  1.00  0.00            
ATOM     11  O5  BCD     1      23.880  27.680  27.970  1.00  0.00            
ATOM     12  H1  BCD     1      23.540  26.110  32.340  1.00  0.00            
ATOM     13  H2  BCD     1      25.500  25.260  30.960  1.00  0.00            
ATOM     14  H3  BCD     1      26.880  24.750  32.680  1.00  0.00            
ATOM     15  H4  BCD     1      26.750  27.730  31.910  1.00  0.00            
ATOM     16  H5  BCD     1      28.260  26.440  30.040  1.00  0.00            
ATOM     17  H6  BCD     1      26.050  26.940  29.040  1.00  0.00            
ATOM     18  H7  BCD     1      25.020  29.140  30.860  1.00  0.00            
ATOM     19  H8  BCD     1      23.310  29.280  29.170  1.00  0.00            
ATOM     20  H9  BCD     1      24.770  29.540  28.450  1.00  0.00            
ATOM     21  H10 BCD     1      23.630  26.900  28.470  1.00  0.00            
ATOM     22  C7  BCD     1      23.530  28.880  36.840  1.00  0.00            
ATOM     23  O6  BCD     1      24.620  29.820  36.890  1.00  0.00            
ATOM     24  C8  BCD     1      24.020  27.460  36.770  1.00  0.00            
ATOM     25  O7  BCD     1      24.920  27.190  37.800  1.00  0.00            
ATOM     26  C9  BCD     1      24.660  27.080  35.400  1.00  0.00            
ATOM     27  O8  BCD     1      24.950  25.730  35.250  1.00  0.00            
ATOM     28  C10 BCD     1      23.830  27.630  34.230  1.00  0.00            
ATOM     29  C11 BCD     1      23.330  29.120  34.510  1.00  0.00            
ATOM     30  O9  BCD     1      22.690  29.140  35.770  1.00  0.00            
ATOM     31  C12 BCD     1      22.390  29.610  33.460  1.00  0.00            
ATOM     32  O10 BCD     1      21.310  28.680  33.220  1.00  0.00            
ATOM     33  H11 BCD     1      22.890  29.050  37.710  1.00  0.00            
ATOM     34  H12 BCD     1      23.140  26.820  36.910  1.00  0.00            
ATOM     35  H13 BCD     1      25.160  26.260  37.840  1.00  0.00            
ATOM     36  H14 BCD     1      25.640  27.550  35.550  1.00  0.00            
ATOM     37  H15 BCD     1      25.360  25.670  34.380  1.00  0.00            
ATOM     38  H16 BCD     1      22.920  27.040  34.090  1.00  0.00            
ATOM     39  H17 BCD     1      24.190  29.800  34.580  1.00  0.00            
ATOM     40  H18 BCD     1      22.010  30.570  33.830  1.00  0.00            
ATOM     41  H19 BCD     1      23.030  29.700  32.580  1.00  0.00            
ATOM     42  H20 BCD     1      20.670  28.640  33.940  1.00  0.00            
ATOM     43  C13 BCD     1      26.040  33.080  38.820  1.00  0.00            
ATOM     44  O11 BCD     1      27.020  33.330  37.870  1.00  0.00            
ATOM     45  C14 BCD     1      26.210  31.740  39.490  1.00  0.00            
ATOM     46  O12 BCD     1      27.490  31.650  40.100  1.00  0.00            
ATOM     47  C15 BCD     1      25.980  30.550  38.550  1.00  0.00            
ATOM     48  O13 BCD     1      25.970  29.300  39.370  1.00  0.00            
ATOM     49  C16 BCD     1      24.650  30.800  37.870  1.00  0.00            
ATOM     50  C17 BCD     1      24.580  32.160  37.130  1.00  0.00            
ATOM     51  O14 BCD     1      24.880  33.240  38.050  1.00  0.00            
ATOM     52  C18 BCD     1      23.270  32.420  36.400  1.00  0.00            
ATOM     53  O15 BCD     1      22.130  32.300  37.260  1.00  0.00            
ATOM     54  H21 BCD     1      26.000  33.920  39.520  1.00  0.00            
ATOM     55  H22 BCD     1      25.450  31.600  40.270  1.00  0.00            
ATOM     56  H23 BCD     1      27.430  30.870  40.660  1.00  0.00            
ATOM     57  H24 BCD     1      26.800  30.490  37.820  1.00  0.00            
ATOM     58  H25 BCD     1      26.020  28.570  38.750  1.00  0.00            
ATOM     59  H26 BCD     1      23.850  30.680  38.600  1.00  0.00            
ATOM     60  H27 BCD     1      25.340  32.340  36.360  1.00  0.00            
ATOM     61  H28 BCD     1      23.380  33.470  36.080  1.00  0.00            
ATOM     62  H29 BCD     1      23.180  31.940  35.420  1.00  0.00            
ATOM     63  H30 BCD     1      21.440  32.020  36.650  1.00  0.00            
ATOM     64  C19 BCD     1      30.090  35.660  36.510  1.00  0.00            
ATOM     65  O16 BCD     1      29.880  35.250  35.210  1.00  0.00            
ATOM     66  C20 BCD     1      30.470  34.490  37.380  1.00  0.00            
ATOM     67  O17 BCD     1      31.570  33.740  36.850  1.00  0.00            
ATOM     68  C21 BCD     1      29.330  33.520  37.710  1.00  0.00            
ATOM     69  O18 BCD     1      29.720  32.590  38.740  1.00  0.00            
ATOM     70  C22 BCD     1      28.060  34.270  38.120  1.00  0.00            
ATOM     71  C23 BCD     1      27.790  35.460  37.170  1.00  0.00            
ATOM     72  O19 BCD     1      28.990  36.280  37.130  1.00  0.00            
ATOM     73  C24 BCD     1      26.590  36.350  37.560  1.00  0.00            
ATOM     74  O20 BCD     1      26.160  37.180  36.560  1.00  0.00            
ATOM     75  H31 BCD     1      30.980  36.300  36.500  1.00  0.00            
ATOM     76  H32 BCD     1      30.840  35.000  38.280  1.00  0.00            
ATOM     77  H33 BCD     1      31.840  33.120  37.540  1.00  0.00            
ATOM     78  H34 BCD     1      29.010  32.940  36.830  1.00  0.00            
ATOM     79  H35 BCD     1      28.860  32.270  39.010  1.00  0.00
[truncated: 1,962,120 more chars]
