# Supplementary material for: Achieving Chemical Accuracy in Cyclodextrin Host–Guest Binding via Integrative Atomistic Modelling
Source: Adv Sci (Weinh). 2025 Dec 14;13(10):e19782. doi: 10.1002/advs.202519782 (PMC12915143; doi:10.1002/advs.202519782)
Supplement: Supplementary file 1 — Supporting Information [file ADVS-13-e19782-s003.zip › all_poses/BCD.AR4.pdb]

MODEL        1
ATOM      1  C1  BCD     1      15.670   7.700  10.400  1.00  0.00            
ATOM      2  O1  BCD     1      15.760   6.830  11.480  1.00  0.00            
ATOM      3  C2  BCD     1      16.970   8.560  10.120  1.00  0.00            
ATOM      4  O2  BCD     1      18.080   7.720   9.870  1.00  0.00            
ATOM      5  C3  BCD     1      17.230   9.490  11.300  1.00  0.00            
ATOM      6  O3  BCD     1      18.360  10.400  11.090  1.00  0.00            
ATOM      7  C4  BCD     1      16.000  10.280  11.580  1.00  0.00            
ATOM      8  C5  BCD     1      14.690   9.440  11.600  1.00  0.00            
ATOM      9  O4  BCD     1      14.530   8.410  10.650  1.00  0.00            
ATOM     10  C6  BCD     1      13.480  10.290  11.360  1.00  0.00            
ATOM     11  O5  BCD     1      13.530  10.820  10.070  1.00  0.00            
ATOM     12  H1  BCD     1      15.350   7.150   9.510  1.00  0.00            
ATOM     13  H2  BCD     1      16.780   9.260   9.290  1.00  0.00            
ATOM     14  H3  BCD     1      18.450   7.310  10.650  1.00  0.00            
ATOM     15  H4  BCD     1      17.410   8.800  12.130  1.00  0.00            
ATOM     16  H5  BCD     1      19.190   9.910  11.140  1.00  0.00            
ATOM     17  H6  BCD     1      15.940  11.120  10.880  1.00  0.00            
ATOM     18  H7  BCD     1      14.540   9.000  12.590  1.00  0.00            
ATOM     19  H8  BCD     1      12.570   9.680  11.420  1.00  0.00            
ATOM     20  H9  BCD     1      13.410  11.130  12.060  1.00  0.00            
ATOM     21  H10 BCD     1      12.710  11.330   9.980  1.00  0.00            
ATOM     22  C7  BCD     1      16.760   2.770  12.300  1.00  0.00            
ATOM     23  O6  BCD     1      15.950   2.610  13.430  1.00  0.00            
ATOM     24  C8  BCD     1      17.870   3.860  12.420  1.00  0.00            
ATOM     25  O7  BCD     1      18.600   3.600  13.630  1.00  0.00            
ATOM     26  C9  BCD     1      17.280   5.230  12.400  1.00  0.00            
ATOM     27  O8  BCD     1      18.330   6.230  12.290  1.00  0.00            
ATOM     28  C10 BCD     1      16.270   5.480  11.260  1.00  0.00            
ATOM     29  C11 BCD     1      15.170   4.380  11.260  1.00  0.00            
ATOM     30  O9  BCD     1      15.830   3.120  11.250  1.00  0.00            
ATOM     31  C12 BCD     1      14.270   4.590  10.060  1.00  0.00            
ATOM     32  O10 BCD     1      15.020   4.590   8.800  1.00  0.00            
ATOM     33  H11 BCD     1      17.070   1.750  12.040  1.00  0.00            
ATOM     34  H12 BCD     1      18.640   3.720  11.650  1.00  0.00            
ATOM     35  H13 BCD     1      18.100   2.880  14.040  1.00  0.00            
ATOM     36  H14 BCD     1      16.780   5.370  13.360  1.00  0.00            
ATOM     37  H15 BCD     1      19.050   5.880  12.810  1.00  0.00            
ATOM     38  H16 BCD     1      16.840   5.340  10.340  1.00  0.00            
ATOM     39  H17 BCD     1      14.550   4.450  12.160  1.00  0.00            
ATOM     40  H18 BCD     1      13.400   3.930  10.010  1.00  0.00            
ATOM     41  H19 BCD     1      13.880   5.620  10.100  1.00  0.00            
ATOM     42  H20 BCD     1      14.740   3.830   8.290  1.00  0.00            
ATOM     43  C13 BCD     1      14.550  -0.140  16.130  1.00  0.00            
ATOM     44  O11 BCD     1      14.200   0.980  17.000  1.00  0.00            
ATOM     45  C14 BCD     1      16.060  -0.210  15.900  1.00  0.00            
ATOM     46  O12 BCD     1      16.680  -0.230  17.160  1.00  0.00            
ATOM     47  C15 BCD     1      16.530   1.080  15.220  1.00  0.00            
ATOM     48  O13 BCD     1      17.920   0.940  14.750  1.00  0.00            
ATOM     49  C16 BCD     1      15.660   1.290  13.970  1.00  0.00            
ATOM     50  C17 BCD     1      14.140   1.110  14.150  1.00  0.00            
ATOM     51  O14 BCD     1      13.840  -0.090  14.900  1.00  0.00            
ATOM     52  C18 BCD     1      13.260   1.030  12.960  1.00  0.00            
ATOM     53  O15 BCD     1      13.540  -0.150  12.210  1.00  0.00            
ATOM     54  H21 BCD     1      14.190  -0.990  16.730  1.00  0.00            
ATOM     55  H22 BCD     1      16.220  -1.150  15.350  1.00  0.00            
ATOM     56  H23 BCD     1      17.620  -0.060  17.080  1.00  0.00            
ATOM     57  H24 BCD     1      16.540   1.930  15.920  1.00  0.00            
ATOM     58  H25 BCD     1      18.600   0.620  15.340  1.00  0.00            
ATOM     59  H26 BCD     1      16.000   0.520  13.260  1.00  0.00            
ATOM     60  H27 BCD     1      13.850   1.970  14.780  1.00  0.00            
ATOM     61  H28 BCD     1      12.260   0.940  13.410  1.00  0.00            
ATOM     62  H29 BCD     1      13.410   1.880  12.280  1.00  0.00            
ATOM     63  H30 BCD     1      13.350  -0.880  12.810  1.00  0.00            
ATOM     64  C19 BCD     1      12.260   2.230  20.320  1.00  0.00            
ATOM     65  O16 BCD     1      13.020   3.460  20.250  1.00  0.00            
ATOM     66  C20 BCD     1      13.160   1.050  20.560  1.00  0.00            
ATOM     67  O17 BCD     1      13.840   1.370  21.790  1.00  0.00            
ATOM     68  C21 BCD     1      14.130   0.920  19.340  1.00  0.00            
ATOM     69  O18 BCD     1      15.040  -0.240  19.480  1.00  0.00            
ATOM     70  C22 BCD     1      13.340   0.800  18.070  1.00  0.00            
ATOM     71  C23 BCD     1      12.260   1.850  17.930  1.00  0.00            
ATOM     72  O19 BCD     1      11.480   2.050  19.120  1.00  0.00            
ATOM     73  C24 BCD     1      11.470   1.590  16.660  1.00  0.00            
ATOM     74  O20 BCD     1      10.970   0.300  16.520  1.00  0.00            
ATOM     75  H31 BCD     1      11.480   2.400  21.080  1.00  0.00            
ATOM     76  H32 BCD     1      12.440   0.230  20.680  1.00  0.00            
ATOM     77  H33 BCD     1      14.450   2.090  21.610  1.00  0.00            
ATOM     78  H34 BCD     1      14.770   1.810  19.230  1.00  0.00            
ATOM     79  H35 BCD     1      15.580  -0.330  18.690  1.00  0.00            
ATOM     80  H36 BCD     1      12.800  -0.150  18.060  1.00  0.00            
ATOM     81  H37 BCD     1      12.730   2.810  17.720  1.00  0.00            
ATOM     82  H38 BCD     1      10.780   2.430  16.720  1.00  0.00            
ATOM     83  H39 BCD     1      12.210   1.700  15.860  1.00  0.00            
ATOM     84  H40 BCD     1      10.530   0.260  15.660  1.00  0.00            
ATOM     85  C25 BCD     1      13.210   7.270  21.430  1.00  0.00            
ATOM     86  O21 BCD     1      13.720   7.480  20.140  1.00  0.00            
ATOM     87  C26 BCD     1      14.090   6.330  22.260  1.00  0.00            
ATOM     88  O22 BCD     1      15.400   6.970  22.540  1.00  0.00            
ATOM     89  C27 BCD     1      14.250   4.960  21.540  1.00  0.00            
ATOM     90  O23 BCD     1      15.070   4.030  22.260  1.00  0.00            
ATOM     91  C28 BCD     1      12.810   4.430  21.240  1.00  0.00            
ATOM     92  C29 BCD     1      11.810   5.470  20.670  1.00  0.00            
ATOM     93  O24 BCD     1      11.880   6.690  21.370  1.00  0.00            
ATOM     94  C30 BCD     1      10.350   5.060  20.670  1.00  0.00            
ATOM     95  O25 BCD     1       9.750   5.190  21.910  1.00  0.00            
ATOM     96  H41 BCD     1      13.060   8.240  21.920  1.00  0.00            
ATOM     97  H42 BCD     1      13.670   6.120  23.250  1.00  0.00            
ATOM     98  H43 BCD     1      15.870   7.090  21.720  1.00  0.00            
ATOM     99  H44 BCD     1      14.750   5.180  20.590  1.00  0.00            
ATOM    100  H45 BCD     1      15.770   4.480  22.740  1.00  0.00            
ATOM    101  H46 BCD     1      12.360   3.900  22.090  1.00  0.00            
ATOM    102  H47 BCD     1      12.210   5.580  19.660  1.00  0.00            
ATOM    103  H48 BCD     1       9.850   5.760  19.990  1.00  0.00            
ATOM    104  H49 BCD     1      10.350   4.020  20.320  1.00  0.00            
ATOM    105  H50 BCD     1      10.000   4.480  22.500  1.00  0.00            
ATOM    106  C31 BCD     1      15.570  10.680  18.240  1.00  0.00            
ATOM    107  O26 BCD     1      15.170  10.250  16.890  1.00  0.00            
ATOM    108  C32 BCD     1      16.530   9.530  18.830  1.00  0.00            
ATOM    109  O27 BCD     1      17.530   9.070  17.930  1.00  0.00            
ATOM    110  C33 BCD     1      15.760   8.310  19.320  1.00  0.00            
ATOM    111  C34 BCD     1      14.500   8.640  20.040  1.00  0.00            
ATOM    112  C35 BCD     1      13.710   9.810  19.350  1.00  0.00            
ATOM    113  O28 BCD     1      14.490  10.950  19.120  1.00  0.00            
ATOM    114  C36 BCD     1      12.400  10.280  20.040  1.00  0.00            
ATOM    115  O29 BCD     1      12.630  10.550  21.440  1.00  0.00            
ATOM    116  O30 BCD     1      16.610   7.490  20.100  1.00  0.00            
ATOM    117  H51 BCD     1      16.110  11.610  18.070  1.00  0.00            
ATOM    118  H52 BCD     1      17.110   9.980  19.650  1.00  0.00            
ATOM    119  H53 BCD     1      17.790   9.890  17.480  1.00  0.00            
ATOM    120  H54 BCD     1      15.450   7.740  18.430  1.00  0.00            
ATOM    121  H55 BCD     1      17.450   7.450  19.630  1.00  0.00            
ATOM    122  H56 BCD     1      14.810   9.000  21.030  1.00  0.00            
ATOM    123  H57 BCD     1      13.400   9.390  18.390  1.00  0.00            
ATOM    124  H58 BCD     1      12.010  11.200  19.590  1.00  0.00            
ATOM    125  H59 BCD     1      11.610   9.530  19.900  1.00  0.00            
ATOM    126  H60 BCD     1      13.040  11.430  21.450  1.00  0.00            
ATOM    127  C37 BCD     1      16.000  12.030  13.290  1.00  0.00            
ATOM    128  O31 BCD     1      16.220  10.660  12.940  1.00  0.00            
ATOM    129  C38 BCD     1      17.030  12.380  14.360  1.00  0.00            
ATOM    130  O32 BCD     1      18.270  12.350  13.730  1.00  0.00            
ATOM    131  C39 BCD     1      16.910  11.340  15.480  1.00  0.00            
ATOM    132  O33 BCD     1      17.790  11.580  16.600  1.00  0.00            
ATOM    133  C40 BCD     1      15.380  11.320  15.920  1.00  0.00            
ATOM    134  C41 BCD     1      14.430  11.230  14.810  1.00  0.00            
ATOM    135  O34 BCD     1      14.740  12.210  13.870  1.00  0.00            
ATOM    136  C42 BCD     1      12.950  11.370  15.320  1.00  0.00            
ATOM    137  O35 BCD     1      12.670  12.080  16.560  1.00  0.00            
ATOM    138  H61 BCD     1      16.210  12.630  12.400  1.00  0.00            
ATOM    139  H62 BCD     1      16.870  13.420  14.670  1.00  0.00            
ATOM    140  H63 BCD     1      18.250  11.470  13.350  1.00  0.00            
ATOM    141  H64 BCD     1      17.170  10.360  15.060  1.00  0.00            
ATOM    142  H65 BCD     1      17.970  12.520  16.690  1.00  0.00            
ATOM    143  H66 BCD     1      15.090  12.260  16.400  1.00  0.00            
ATOM    144  H67 BCD     1      14.530  10.200  14.440  1.00  0.00            
ATOM    145  H68 BCD     1      12.450  11.830  14.460  1.00  0.00            
ATOM    146  H69 BCD     1      12.670  10.330  15.500  1.00  0.00            
ATOM    147  H70 BCD     1      12.090  11.500  17.070  1.00  0.00            
ATOM    148  C1  AR4     2      18.240   4.550  20.050  1.00  0.00            
ATOM    149  C2  AR4     2      18.210   3.540  19.000  1.00  0.00            
ATOM    150  C3  AR4     2      17.970   2.150  19.540  1.00  0.00            
ATOM    151  C4  AR4     2      19.600   3.580  18.230  1.00  0.00            
ATOM    152  C5  AR4     2      19.800   4.810  17.330  1.00  0.00            
ATOM    153  C6  AR4     2      18.560   5.450  16.800  1.00  0.00            
ATOM    154  C7  AR4     2      17.300   5.020  17.230  1.00  0.00            
ATOM    155  O1  AR4     2      17.190   3.990  18.100  1.00  0.00            
ATOM    156  C8  AR4     2      16.040   5.630  16.810  1.00  0.00            
ATOM    157  C9  AR4     2      14.790   5.120  17.370  1.00  0.00            
ATOM    158  C10 AR4     2      13.580   5.590  16.860  1.00  0.00            
ATOM    159  C11 AR4     2      13.550   6.620  15.860  1.00  0.00            
ATOM    160  C12 AR4     2      14.770   7.030  15.290  1.00  0.00            
ATOM    161  C13 AR4     2      16.020   6.600  15.830  1.00  0.00            
ATOM    162  C14 AR4     2      17.290   7.180  15.360  1.00  0.00            
ATOM    163  O2  AR4     2      17.380   8.090  14.570  1.00  0.00            
ATOM    164  C15 AR4     2      18.630   6.570  15.900  1.00  0.00            
ATOM    165  O3  AR4     2      19.690   7.120  15.610  1.00  0.00            
ATOM    166  H1  AR4     2      18.930   4.320  20.880  1.00  0.00            
ATOM    167  H2  AR4     2      18.570   5.500  19.610  1.00  0.00            
ATOM    168  H3  AR4     2      17.250   4.690  20.490  1.00  0.00            
ATOM    169  H4  AR4     2      17.480   2.190  20.520  1.00  0.00            
ATOM    170  H5  AR4     2      17.260   1.690  18.860  1.00  0.00            
ATOM    171  H6  AR4     2      18.890   1.550  19.480  1.00  0.00            
ATOM    172  H7  AR4     2      19.650   2.740  17.520  1.00  0.00            
ATOM    173  H8  AR4     2      20.360   3.410  19.000  1.00  0.00            
ATOM    174  H9  AR4     2      20.540   4.530  16.570  1.00  0.00            
ATOM    175  H10 AR4     2      20.190   5.540  18.040  1.00  0.00            
ATOM    176  H11 AR4     2      14.730   4.370  18.150  1.00  0.00            
ATOM    177  H12 AR4     2      12.710   5.380  17.470  1.00  0.00            
ATOM    178  H13 AR4     2      12.600   7.150  15.850  1.00  0.00            
ATOM    179  H14 AR4     2      14.720   7.830  14.550  1.00  0.00            
TER
ENDMDL
MODEL        1
ATOM      1  C1  BCD     1      14.520   9.530  13.710  1.00  0.00            
ATOM      2  O1  BCD     1      15.720   8.880  14.060  1.00  0.00            
ATOM      3  C2  BCD     1      14.680  11.060  13.870  1.00  0.00            
ATOM      4  O2  BCD     1      15.800  11.660  13.050  1.00  0.00            
ATOM      5  C3  BCD     1      14.940  11.500  15.330  1.00  0.00            
ATOM      6  O3  BCD     1      14.970  12.900  15.410  1.00  0.00            
ATOM      7  C4  BCD     1      13.870  10.990  16.240  1.00  0.00            
ATOM      8  C5  BCD     1      13.620   9.510  15.990  1.00  0.00            
ATOM      9  O4  BCD     1      13.400   9.290  14.590  1.00  0.00            
ATOM     10  C6  BCD     1      12.430   9.130  16.810  1.00  0.00            
ATOM     11  O5  BCD     1      11.250   9.800  16.580  1.00  0.00            
ATOM     12  H1  BCD     1      14.280   9.200  12.690  1.00  0.00            
ATOM     13  H2  BCD     1      13.750  11.570  13.580  1.00  0.00            
ATOM     14  H3  BCD     1      16.620  11.420  13.500  1.00  0.00            
ATOM     15  H4  BCD     1      15.900  11.040  15.610  1.00  0.00            
ATOM     16  H5  BCD     1      15.150  13.050  16.350  1.00  0.00            
ATOM     17  H6  BCD     1      12.870  11.440  16.130  1.00  0.00            
ATOM     18  H7  BCD     1      14.440   8.860  16.320  1.00  0.00            
ATOM     19  H8  BCD     1      12.200   8.070  16.670  1.00  0.00            
ATOM     20  H9  BCD     1      12.700   9.340  17.850  1.00  0.00            
ATOM     21  H10 BCD     1      11.300  10.270  15.750  1.00  0.00            
ATOM     22  C7  BCD     1      17.330   5.370  12.680  1.00  0.00            
ATOM     23  O6  BCD     1      17.620   4.820  13.950  1.00  0.00            
ATOM     24  C8  BCD     1      18.140   6.640  12.330  1.00  0.00            
ATOM     25  O7  BCD     1      19.520   6.300  12.580  1.00  0.00            
ATOM     26  C9  BCD     1      17.660   7.800  13.200  1.00  0.00            
ATOM     27  O8  BCD     1      18.360   9.000  12.780  1.00  0.00            
ATOM     28  C10 BCD     1      16.130   7.930  13.040  1.00  0.00            
ATOM     29  C11 BCD     1      15.430   6.600  13.420  1.00  0.00            
ATOM     30  O9  BCD     1      15.950   5.670  12.500  1.00  0.00            
ATOM     31  C12 BCD     1      13.950   6.530  13.230  1.00  0.00            
ATOM     32  O10 BCD     1      13.490   6.950  11.950  1.00  0.00            
ATOM     33  H11 BCD     1      17.690   4.640  11.960  1.00  0.00            
ATOM     34  H12 BCD     1      17.980   6.910  11.280  1.00  0.00            
ATOM     35  H13 BCD     1      20.080   7.020  12.300  1.00  0.00            
ATOM     36  H14 BCD     1      17.900   7.490  14.220  1.00  0.00            
ATOM     37  H15 BCD     1      18.380   9.670  13.470  1.00  0.00            
ATOM     38  H16 BCD     1      15.840   8.190  12.010  1.00  0.00            
ATOM     39  H17 BCD     1      15.660   6.260  14.430  1.00  0.00            
ATOM     40  H18 BCD     1      13.700   5.480  13.440  1.00  0.00            
ATOM     41  H19 BCD     1      13.420   7.090  14.020  1.00  0.00            
ATOM     42  H20 BCD     1      12.950   7.740  12.090  1.00  0.00            
ATOM     43  C13 BCD     1      18.910   1.380  15.760  1.00  0.00            
ATOM     44  O11 BCD     1      18.920   2.080  17.010  1.00  0.00            
ATOM     45  C14 BCD     1      19.940   2.030  14.820  1.00  0.00            
ATOM     46  O12 BCD     1      21.190   1.920  15.500  1.00  0.00            
ATOM     47  C15 BCD     1      19.520   3.460  14.610  1.00  0.00            
ATOM     48  O13 BCD     1      20.410   4.100  13.670  1.00  0.00            
ATOM     49  C16 BCD     1      18.040   3.490  14.020  1.00  0.00            
ATOM     50  C17 BCD     1      17.050   2.680  14.980  1.00  0.00            
ATOM     51  O14 BCD     1      17.640   1.350  15.160  1.00  0.00            
ATOM     52  C18 BCD     1      15.660   2.530  14.500  1.00  0.00            
ATOM     53  O15 BCD     1      15.570   1.800  13.240  1.00  0.00            
ATOM     54  H21 BCD     1      19.260   0.380  16.020  1.00  0.00            
ATOM     55  H22 BCD     1      20.000   1.570  13.820  1.00  0.00            
ATOM     56  H23 BCD     1      21.860   2.260  14.900  1.00  0.00            
ATOM     57  H24 BCD     1      19.480   4.010  15.560  1.00  0.00            
ATOM     58  H25 BCD     1      20.040   4.950  13.440  1.00  0.00            
ATOM     59  H26 BCD     1      18.240   3.080  13.030  1.00  0.00            
ATOM     60  H27 BCD     1      17.000   3.250  15.920  1.00  0.00            
ATOM     61  H28 BCD     1      15.070   2.000  15.260  1.00  0.00            
ATOM     62  H29 BCD     1      15.310   3.570  14.460  1.00  0.00            
ATOM     63  H30 BCD     1      15.470   0.890  13.530  1.00  0.00            
ATOM     64  C19 BCD     1      18.950   1.520  21.080  1.00  0.00            
ATOM     65  O16 BCD     1      19.100   2.960  21.070  1.00  0.00            
ATOM     66  C20 BCD     1      20.130   0.980  20.340  1.00  0.00            
ATOM     67  O17 BCD     1      21.340   1.280  21.040  1.00  0.00            
ATOM     68  C21 BCD     1      20.200   1.590  18.900  1.00  0.00            
ATOM     69  O18 BCD     1      21.300   1.250  18.130  1.00  0.00            
ATOM     70  C22 BCD     1      18.900   1.230  18.190  1.00  0.00            
ATOM     71  C23 BCD     1      17.690   1.620  19.030  1.00  0.00            
ATOM     72  O19 BCD     1      17.780   1.080  20.430  1.00  0.00            
ATOM     73  C24 BCD     1      16.450   1.110  18.400  1.00  0.00            
ATOM     74  O20 BCD     1      16.380  -0.330  18.350  1.00  0.00            
ATOM     75  H31 BCD     1      18.950   1.140  22.110  1.00  0.00            
ATOM     76  H32 BCD     1      20.060  -0.110  20.280  1.00  0.00            
ATOM     77  H33 BCD     1      21.380   2.230  21.170  1.00  0.00            
ATOM     78  H34 BCD     1      20.190   2.680  19.020  1.00  0.00            
ATOM     79  H35 BCD     1      21.040   1.370  17.210  1.00  0.00            
ATOM     80  H36 BCD     1      18.950   0.200  17.810  1.00  0.00            
ATOM     81  H37 BCD     1      17.600   2.710  19.070  1.00  0.00            
ATOM     82  H38 BCD     1      15.530   1.460  18.900  1.00  0.00            
ATOM     83  H39 BCD     1      16.280   1.500  17.390  1.00  0.00            
ATOM     84  H40 BCD     1      15.760  -0.700  17.710  1.00  0.00            
ATOM     85  C25 BCD     1      19.610   6.290  23.280  1.00  0.00            
ATOM     86  O21 BCD     1      18.820   7.010  22.320  1.00  0.00            
ATOM     87  C26 BCD     1      20.900   5.780  22.670  1.00  0.00            
ATOM     88  O22 BCD     1      21.770   6.840  22.150  1.00  0.00            
ATOM     89  C27 BCD     1      20.630   4.700  21.620  1.00  0.00            
ATOM     90  O23 BCD     1      21.860   4.070  21.140  1.00  0.00            
ATOM     91  C28 BCD     1      19.690   3.620  22.230  1.00  0.00            
ATOM     92  C29 BCD     1      18.530   4.200  23.040  1.00  0.00            
ATOM     93  O24 BCD     1      18.940   5.260  23.930  1.00  0.00            
ATOM     94  C30 BCD     1      17.660   3.230  23.850  1.00  0.00            
ATOM     95  O25 BCD     1      18.440   2.620  24.870  1.00  0.00            
ATOM     96  H41 BCD     1      19.850   6.970  24.110  1.00  0.00            
ATOM     97  H42 BCD     1      21.330   5.230  23.520  1.00  0.00            
ATOM     98  H43 BCD     1      21.180   7.340  21.570  1.00  0.00            
ATOM     99  H44 BCD     1      20.230   5.150  20.710  1.00  0.00            
ATOM    100  H45 BCD     1      22.500   4.680  21.530  1.00  0.00            
ATOM    101  H46 BCD     1      20.300   2.920  22.800  1.00  0.00            
ATOM    102  H47 BCD     1      17.740   4.570  22.380  1.00  0.00            
ATOM    103  H48 BCD     1      16.800   3.820  24.180  1.00  0.00            
ATOM    104  H49 BCD     1      17.250   2.450  23.200  1.00  0.00            
ATOM    105  H50 BCD     1      18.810   1.820  24.470  1.00  0.00            
ATOM    106  C31 BCD     1      17.740  11.000  21.940  1.00  0.00            
ATOM    107  O26 BCD     1      16.750  10.590  21.040  1.00  0.00            
ATOM    108  C32 BCD     1      19.150  10.580  21.370  1.00  0.00            
ATOM    109  O27 BCD     1      19.400  11.290  20.120  1.00  0.00            
ATOM    110  C33 BCD     1      19.250   9.070  21.160  1.00  0.00            
ATOM    111  C34 BCD     1      18.860   8.430  22.500  1.00  0.00            
ATOM    112  C35 BCD     1      17.530   8.880  23.020  1.00  0.00            
ATOM    113  O28 BCD     1      17.660  10.310  23.180  1.00  0.00            
ATOM    114  C36 BCD     1      17.240   8.330  24.470  1.00  0.00            
ATOM    115  O29 BCD     1      18.050   8.820  25.540  1.00  0.00            
ATOM    116  O30 BCD     1      20.560   8.710  20.700  1.00  0.00            
ATOM    117  H51 BCD     1      17.610  12.080  22.060  1.00  0.00            
ATOM    118  H52 BCD     1      19.980  10.880  22.020  1.00  0.00            
ATOM    119  H53 BCD     1      18.690  11.190  19.480  1.00  0.00            
ATOM    120  H54 BCD     1      18.470   8.810  20.430  1.00  0.00            
ATOM    121  H55 BCD     1      20.740   9.180  19.880  1.00  0.00            
ATOM    122  H56 BCD     1      19.670   8.640  23.210  1.00  0.00            
ATOM    123  H57 BCD     1      16.700   8.610  22.360  1.00  0.00            
ATOM    124  H58 BCD     1      16.180   8.540  24.680  1.00  0.00            
ATOM    125  H59 BCD     1      17.170   7.230  24.560  1.00  0.00            
ATOM    126  H60 BCD     1      17.670   9.680  25.740  1.00  0.00            
ATOM    127  C37 BCD     1      13.910  12.060  18.490  1.00  0.00            
ATOM    128  O31 BCD     1      14.450  11.100  17.500  1.00  0.00            
ATOM    129  C38 BCD     1      15.010  13.050  18.880  1.00  0.00            
ATOM    130  O32 BCD     1      15.350  13.960  17.820  1.00  0.00            
ATOM    131  C39 BCD     1      16.230  12.320  19.380  1.00  0.00            
ATOM    132  O33 BCD     1      17.130  13.320  19.710  1.00  0.00            
ATOM    133  C40 BCD     1      15.730  11.490  20.630  1.00  0.00            
ATOM    134  C41 BCD     1      14.530  10.600  20.340  1.00  0.00            
ATOM    135  O34 BCD     1      13.530  11.320  19.650  1.00  0.00            
ATOM    136  C42 BCD     1      13.880   9.980  21.590  1.00  0.00            
ATOM    137  O35 BCD     1      13.680  10.880  22.540  1.00  0.00            
ATOM    138  H61 BCD     1      13.000  12.520  18.080  1.00  0.00            
ATOM    139  H62 BCD     1      14.500  13.660  19.630  1.00  0.00            
ATOM    140  H63 BCD     1      15.810  14.680  18.260  1.00  0.00            
ATOM    141  H64 BCD     1      16.580  11.540  18.690  1.00  0.00            
ATOM    142  H65 BCD     1      17.840  13.450  19.080  1.00  0.00            
ATOM    143  H66 BCD     1      15.450  12.170  21.450  1.00  0.00            
ATOM    144  H67 BCD     1      14.850   9.720  19.780  1.00  0.00            
ATOM    145  H68 BCD     1      12.890   9.590  21.310  1.00  0.00            
ATOM    146  H69 BCD     1      14.530   9.210  22.040  1.00  0.00            
ATOM    147  H70 BCD     1      12.920  10.540  23.030  1.00  0.00            
ATOM    148  C1  AR4     2      23.430   6.210  18.580  1.00  0.00            
ATOM    149  C2  AR4     2      22.670   5.340  17.590  1.00  0.00            
ATOM    150  C3  AR4     2      23.160   3.890  17.690  1.00  0.00            
ATOM    151  C4  AR4     2      22.840   5.830  16.130  1.00  0.00            
ATOM    152  C5  AR4     2      22.210   7.220  15.840  1.00  0.00            
ATOM    153  C6  AR4     2      20.860   7.270  16.400  1.00  0.00            
ATOM    154  C7  AR4     2      20.450   6.390  17.410  1.00  0.00            
ATOM    155  O1  AR4     2      21.240   5.320  17.800  1.00  0.00            
ATOM    156  C8  AR4     2      19.160   6.510  17.980  1.00  0.00            
ATOM    157  C9  AR4     2      18.610   5.400  18.720  1.00  0.00            
ATOM    158  C10 AR4     2      17.260   5.560  19.350  1.00  0.00            
ATOM    159  C11 AR4     2      16.590   6.780  19.190  1.00  0.00            
ATOM    160  C12 AR4     2      17.080   7.900  18.390  1.00  0.00            
ATOM    161  C13 AR4     2      18.360   7.720  17.800  1.00  0.00            
ATOM    162  C14 AR4     2      18.910   8.820  16.990  1.00  0.00            
ATOM    163  O2  AR4     2      18.430   9.960  17.030  1.00  0.00            
ATOM    164  C15 AR4     2      20.080   8.440  15.990  1.00  0.00            
ATOM    165  O3  AR4     2      20.270   9.030  14.940  1.00  0.00            
ATOM    166  H1  AR4     2      23.240   7.270  18.380  1.00  0.00            
ATOM    167  H2  AR4     2      23.060   5.920  19.570  1.00  0.00            
ATOM    168  H3  AR4     2      24.480   5.910  18.570  1.00  0.00            
ATOM    169  H4  AR4     2      24.190   3.890  17.310  1.00  0.00            
ATOM    170  H5  AR4     2      23.290   3.570  18.730  1.00  0.00            
ATOM    171  H6  AR4     2      22.800   3.120  16.990  1.00  0.00            
ATOM    172  H7  AR4     2      22.250   5.150  15.510  1.00  0.00            
ATOM    173  H8  AR4     2      23.840   5.800  15.670  1.00  0.00            
ATOM    174  H9  AR4     2      22.140   7.330  14.750  1.00  0.00            
ATOM    175  H10 AR4     2      22.850   8.040  16.190  1.00  0.00            
ATOM    176  H11 AR4     2      19.170   4.470  18.790  1.00  0.00            
ATOM    177  H12 AR4     2      16.790   4.750  19.900  1.00  0.00            
ATOM    178  H13 AR4     2      15.680   6.930  19.750  1.00  0.00            
ATOM    179  H14 AR4     2      16.510   8.820  18.330  1.00  0.00            
TER
ENDMDL
MODEL        1
ATOM      1  C1  BCD     1      16.740   8.960  10.770  1.00  0.00            
ATOM      2  O1  BCD     1      16.620   7.940  11.860  1.00  0.00            
ATOM      3  C2  BCD     1      17.620  10.030  11.350  1.00  0.00            
ATOM      4  O2  BCD     1      18.920   9.410  11.600  1.00  0.00            
ATOM      5  C3  BCD     1      17.010  10.480  12.680  1.00  0.00            
ATOM      6  O3  BCD     1      17.910  11.440  13.290  1.00  0.00            
ATOM      7  C4  BCD     1      15.620  11.070  12.530  1.00  0.00            
ATOM      8  C5  BCD     1      14.810  10.070  11.740  1.00  0.00            
ATOM      9  O4  BCD     1      15.540   9.630  10.540  1.00  0.00            
ATOM     10  C6  BCD     1      13.570  10.720  11.250  1.00  0.00            
ATOM     11  O5  BCD     1      13.780  11.820  10.250  1.00  0.00            
ATOM     12  H1  BCD     1      17.170   8.590   9.830  1.00  0.00            
ATOM     13  H2  BCD     1      17.710  10.780  10.550  1.00  0.00            
ATOM     14  H3  BCD     1      18.700   8.770  12.290  1.00  0.00            
ATOM     15  H4  BCD     1      17.060   9.640  13.380  1.00  0.00            
ATOM     16  H5  BCD     1      18.650  10.980  13.700  1.00  0.00            
ATOM     17  H6  BCD     1      15.770  12.030  12.020  1.00  0.00            
ATOM     18  H7  BCD     1      14.560   9.250  12.430  1.00  0.00            
ATOM     19  H8  BCD     1      12.950   9.930  10.810  1.00  0.00            
ATOM     20  H9  BCD     1      12.970  10.960  12.130  1.00  0.00            
ATOM     21  H10 BCD     1      14.110  11.350   9.480  1.00  0.00            
ATOM     22  C7  BCD     1      17.400   3.880  12.120  1.00  0.00            
ATOM     23  O6  BCD     1      16.380   3.630  13.130  1.00  0.00            
ATOM     24  C8  BCD     1      18.440   4.840  12.720  1.00  0.00            
ATOM     25  O7  BCD     1      18.850   4.220  13.980  1.00  0.00            
ATOM     26  C9  BCD     1      17.880   6.220  12.910  1.00  0.00            
ATOM     27  O8  BCD     1      18.910   7.070  13.360  1.00  0.00            
ATOM     28  C10 BCD     1      17.240   6.690  11.570  1.00  0.00            
ATOM     29  C11 BCD     1      16.220   5.690  10.990  1.00  0.00            
ATOM     30  O9  BCD     1      16.880   4.390  10.870  1.00  0.00            
ATOM     31  C12 BCD     1      15.740   6.010   9.560  1.00  0.00            
ATOM     32  O10 BCD     1      16.850   6.010   8.620  1.00  0.00            
ATOM     33  H11 BCD     1      17.830   2.900  11.870  1.00  0.00            
ATOM     34  H12 BCD     1      19.340   4.990  12.110  1.00  0.00            
ATOM     35  H13 BCD     1      19.730   4.550  14.160  1.00  0.00            
ATOM     36  H14 BCD     1      17.080   6.200  13.660  1.00  0.00            
ATOM     37  H15 BCD     1      19.010   7.040  14.320  1.00  0.00            
ATOM     38  H16 BCD     1      18.010   6.800  10.790  1.00  0.00            
ATOM     39  H17 BCD     1      15.400   5.620  11.720  1.00  0.00            
ATOM     40  H18 BCD     1      15.040   5.220   9.260  1.00  0.00            
ATOM     41  H19 BCD     1      15.130   6.930   9.540  1.00  0.00            
ATOM     42  H20 BCD     1      16.480   6.180   7.750  1.00  0.00            
ATOM     43  C13 BCD     1      14.370   0.320  14.760  1.00  0.00            
ATOM     44  O11 BCD     1      14.040   1.220  15.850  1.00  0.00            
ATOM     45  C14 BCD     1      15.900   0.270  14.750  1.00  0.00            
ATOM     46  O12 BCD     1      16.440  -0.330  15.960  1.00  0.00            
ATOM     47  C15 BCD     1      16.490   1.660  14.560  1.00  0.00            
ATOM     48  O13 BCD     1      17.920   1.640  14.570  1.00  0.00            
ATOM     49  C16 BCD     1      15.980   2.260  13.270  1.00  0.00            
ATOM     50  C17 BCD     1      14.470   2.170  13.250  1.00  0.00            
ATOM     51  O14 BCD     1      13.910   0.860  13.550  1.00  0.00            
ATOM     52  C18 BCD     1      13.930   2.490  11.890  1.00  0.00            
ATOM     53  O15 BCD     1      14.470   1.470  11.080  1.00  0.00            
ATOM     54  H21 BCD     1      13.760  -0.580  14.870  1.00  0.00            
ATOM     55  H22 BCD     1      16.170  -0.230  13.810  1.00  0.00            
ATOM     56  H23 BCD     1      17.400  -0.250  15.930  1.00  0.00            
ATOM     57  H24 BCD     1      16.120   2.160  15.460  1.00  0.00            
ATOM     58  H25 BCD     1      18.130   2.540  14.310  1.00  0.00            
ATOM     59  H26 BCD     1      16.350   1.710  12.390  1.00  0.00            
ATOM     60  H27 BCD     1      14.120   2.980  13.910  1.00  0.00            
ATOM     61  H28 BCD     1      12.830   2.570  11.880  1.00  0.00            
ATOM     62  H29 BCD     1      14.370   3.380  11.420  1.00  0.00            
ATOM     63  H30 BCD     1      14.130   0.610  11.330  1.00  0.00            
ATOM     64  C19 BCD     1      11.880   1.770  19.170  1.00  0.00            
ATOM     65  O16 BCD     1      12.490   3.010  19.190  1.00  0.00            
ATOM     66  C20 BCD     1      13.000   0.740  19.260  1.00  0.00            
ATOM     67  O17 BCD     1      13.590   0.920  20.570  1.00  0.00            
ATOM     68  C21 BCD     1      13.990   0.850  18.090  1.00  0.00            
ATOM     69  O18 BCD     1      14.980  -0.200  18.090  1.00  0.00            
ATOM     70  C22 BCD     1      13.170   0.730  16.820  1.00  0.00            
ATOM     71  C23 BCD     1      12.000   1.670  16.770  1.00  0.00            
ATOM     72  O19 BCD     1      11.190   1.540  17.960  1.00  0.00            
ATOM     73  C24 BCD     1      11.160   1.350  15.500  1.00  0.00            
ATOM     74  O20 BCD     1      10.500   0.050  15.600  1.00  0.00            
ATOM     75  H31 BCD     1      11.280   1.570  20.060  1.00  0.00            
ATOM     76  H32 BCD     1      12.520  -0.240  19.130  1.00  0.00            
ATOM     77  H33 BCD     1      13.750   1.860  20.720  1.00  0.00            
ATOM     78  H34 BCD     1      14.500   1.820  18.120  1.00  0.00            
ATOM     79  H35 BCD     1      15.490  -0.230  17.280  1.00  0.00            
ATOM     80  H36 BCD     1      12.800  -0.300  16.710  1.00  0.00            
ATOM     81  H37 BCD     1      12.360   2.710  16.680  1.00  0.00            
ATOM     82  H38 BCD     1      10.440   2.150  15.300  1.00  0.00            
ATOM     83  H39 BCD     1      11.750   1.350  14.570  1.00  0.00            
ATOM     84  H40 BCD     1       9.770   0.150  14.990  1.00  0.00            
ATOM     85  C25 BCD     1      11.630   6.600  21.150  1.00  0.00            
ATOM     86  O21 BCD     1      12.250   7.420  20.140  1.00  0.00            
ATOM     87  C26 BCD     1      12.710   5.660  21.750  1.00  0.00            
ATOM     88  O22 BCD     1      13.740   6.420  22.320  1.00  0.00            
ATOM     89  C27 BCD     1      13.220   4.650  20.780  1.00  0.00            
ATOM     90  O23 BCD     1      14.090   3.620  21.380  1.00  0.00            
ATOM     91  C28 BCD     1      12.020   3.930  20.170  1.00  0.00            
ATOM     92  C29 BCD     1      10.960   4.880  19.550  1.00  0.00            
ATOM     93  O24 BCD     1      10.620   5.870  20.510  1.00  0.00            
ATOM     94  C30 BCD     1       9.760   4.150  19.120  1.00  0.00            
ATOM     95  O25 BCD     1       9.150   3.150  20.030  1.00  0.00            
ATOM     96  H41 BCD     1      11.270   7.240  21.960  1.00  0.00            
ATOM     97  H42 BCD     1      12.210   5.140  22.580  1.00  0.00            
ATOM     98  H43 BCD     1      14.070   6.840  21.520  1.00  0.00            
ATOM     99  H44 BCD     1      13.670   5.170  19.920  1.00  0.00            
ATOM    100  H45 BCD     1      14.810   4.100  21.810  1.00  0.00            
ATOM    101  H46 BCD     1      11.640   3.340  21.010  1.00  0.00            
ATOM    102  H47 BCD     1      11.320   5.470  18.700  1.00  0.00            
ATOM    103  H48 BCD     1       8.960   4.840  18.850  1.00  0.00            
ATOM    104  H49 BCD     1      10.000   3.780  18.110  1.00  0.00            
ATOM    105  H50 BCD     1       8.270   3.450  20.230  1.00  0.00            
ATOM    106  C31 BCD     1      13.910  11.110  19.060  1.00  0.00            
ATOM    107  O26 BCD     1      13.700  10.810  17.660  1.00  0.00            
ATOM    108  C32 BCD     1      14.880  10.110  19.810  1.00  0.00            
ATOM    109  O27 BCD     1      16.130  10.090  19.080  1.00  0.00            
ATOM    110  C33 BCD     1      14.230   8.730  19.850  1.00  0.00            
ATOM    111  C34 BCD     1      12.800   8.750  20.420  1.00  0.00            
ATOM    112  C35 BCD     1      11.990   9.840  19.810  1.00  0.00            
ATOM    113  O28 BCD     1      12.730  11.090  19.810  1.00  0.00            
ATOM    114  C36 BCD     1      10.680  10.040  20.590  1.00  0.00            
ATOM    115  O29 BCD     1      10.770  10.500  21.910  1.00  0.00            
ATOM    116  O30 BCD     1      15.150   7.830  20.520  1.00  0.00            
ATOM    117  H51 BCD     1      14.390  12.080  19.190  1.00  0.00            
ATOM    118  H52 BCD     1      15.140  10.390  20.840  1.00  0.00            
ATOM    119  H53 BCD     1      16.070  10.670  18.310  1.00  0.00            
ATOM    120  H54 BCD     1      14.030   8.330  18.840  1.00  0.00            
ATOM    121  H55 BCD     1      16.050   8.000  20.200  1.00  0.00            
ATOM    122  H56 BCD     1      12.810   8.940  21.500  1.00  0.00            
ATOM    123  H57 BCD     1      11.640   9.650  18.790  1.00  0.00            
ATOM    124  H58 BCD     1      10.090  10.700  19.940  1.00  0.00            
ATOM    125  H59 BCD     1      10.090   9.110  20.540  1.00  0.00            
ATOM    126  H60 BCD     1      10.250  11.290  22.060  1.00  0.00            
ATOM    127  C37 BCD     1      14.430  12.580  14.060  1.00  0.00            
ATOM    128  O31 BCD     1      15.010  11.240  13.840  1.00  0.00            
ATOM    129  C38 BCD     1      15.250  13.280  15.130  1.00  0.00            
ATOM    130  O32 BCD     1      16.600  13.300  14.690  1.00  0.00            
ATOM    131  C39 BCD     1      15.130  12.420  16.370  1.00  0.00            
ATOM    132  O33 BCD     1      15.900  12.950  17.490  1.00  0.00            
ATOM    133  C40 BCD     1      13.680  11.990  16.810  1.00  0.00            
ATOM    134  C41 BCD     1      12.860  11.620  15.630  1.00  0.00            
ATOM    135  O34 BCD     1      13.090  12.440  14.490  1.00  0.00            
ATOM    136  C42 BCD     1      11.350  11.780  15.880  1.00  0.00            
ATOM    137  O35 BCD     1      11.050  13.210  16.140  1.00  0.00            
ATOM    138  H61 BCD     1      14.440  13.250  13.190  1.00  0.00            
ATOM    139  H62 BCD     1      14.780  14.260  15.260  1.00  0.00            
ATOM    140  H63 BCD     1      16.650  12.690  13.950  1.00  0.00            
ATOM    141  H64 BCD     1      15.570  11.450  16.130  1.00  0.00            
ATOM    142  H65 BCD     1      16.840  12.880  17.320  1.00  0.00            
ATOM    143  H66 BCD     1      13.190  12.770  17.420  1.00  0.00            
ATOM    144  H67 BCD     1      13.050  10.590  15.300  1.00  0.00            
ATOM    145  H68 BCD     1      10.890  11.350  14.980  1.00  0.00            
ATOM    146  H69 BCD     1      10.990  11.240  16.770  1.00  0.00            
ATOM    147  H70 BCD     1      11.540  13.700  15.470  1.00  0.00            
ATOM    148  C1  AR4     2      17.160   3.200  19.800  1.00  0.00            
ATOM    149  C2  AR4     2      18.020   3.330  18.500  1.00  0.00            
ATOM    150  C3  AR4     2      18.140   1.870  18.010  1.00  0.00            
ATOM    151  C4  AR4     2      19.320   4.190  18.810  1.00  0.00            
ATOM    152  C5  AR4     2      19.100   5.600  19.110  1.00  0.00            
ATOM    153  C6  AR4     2      18.140   6.180  18.120  1.00  0.00            
ATOM    154  C7  AR4     2      17.160   5.410  17.400  1.00  0.00            
ATOM    155  O1  AR4     2      17.200   4.040  17.480  1.00  0.00            
ATOM    156  C8  AR4     2      16.090   6.120  16.680  1.00  0.00            
ATOM    157  C9  AR4     2      15.010   5.340  16.160  1.00  0.00            
ATOM    158  C10 AR4     2      14.080   5.890  15.390  1.00  0.00            
ATOM    159  C11 AR4     2      14.060   7.250  15.080  1.00  0.00            
ATOM    160  C12 AR4     2      15.130   8.020  15.510  1.00  0.00            
ATOM    161  C13 AR4     2      16.090   7.480  16.400  1.00  0.00            
ATOM    162  C14 AR4     2      17.190   8.310  16.860  1.00  0.00            
ATOM    163  O2  AR4     2      17.420   9.440  16.380  1.00  0.00            
ATOM    164  C15 AR4     2      18.280   7.620  17.880  1.00  0.00            
ATOM    165  O3  AR4     2      19.130   8.240  18.450  1.00  0.00            
ATOM    166  H1  AR4     2      16.640   2.230  19.860  1.00  0.00            
ATOM    167  H2  AR4     2      17.770   3.430  20.680  1.00  0.00            
ATOM    168  H3  AR4     2      16.420   4.010  19.720  1.00  0.00            
ATOM    169  H4  AR4     2      17.190   1.410  17.740  1.00  0.00            
ATOM    170  H5  AR4     2      18.730   1.910  17.080  1.00  0.00            
ATOM    171  H6  AR4     2      18.780   1.270  18.670  1.00  0.00            
ATOM    172  H7  AR4     2      19.850   4.180  17.850  1.00  0.00            
ATOM    173  H8  AR4     2      19.930   3.570  19.480  1.00  0.00            
ATOM    174  H9  AR4     2      20.060   6.120  19.020  1.00  0.00            
ATOM    175  H10 AR4     2      18.790   5.670  20.170  1.00  0.00            
ATOM    176  H11 AR4     2      15.000   4.270  16.300  1.00  0.00            
ATOM    177  H12 AR4     2      13.300   5.220  15.050  1.00  0.00            
ATOM    178  H13 AR4     2      13.300   7.660  14.410  1.00  0.00            
ATOM    179  H14 AR4     2      15.210   9.080  15.290  1.00  0.00            
TER
ENDMDL
MODEL        1
ATOM      1  C1  BCD     1      15.770   4.790  12.910  1.00  0.00            
ATOM      2  O1  BCD     1      16.180   5.250  14.160  1.00  0.00            
ATOM      3  C2  BCD     1      16.300   5.700  11.860  1.00  0.00            
ATOM      4  O2  BCD     1      17.750   5.840  11.840  1.00  0.00            
ATOM      5  C3  BCD     1      15.750   7.150  11.950  1.00  0.00            
ATOM      6  O3  BCD     1      16.230   8.070  10.870  1.00  0.00            
ATOM      7  C4  BCD     1      14.270   7.140  12.100  1.00  0.00            
ATOM      8  C5  BCD     1      13.780   6.090  13.130  1.00  0.00            
ATOM      9  O4  BCD     1      14.410   4.820  12.900  1.00  0.00            
ATOM     10  C6  BCD     1      12.340   5.860  13.010  1.00  0.00            
ATOM     11  O5  BCD     1      11.810   5.820  11.650  1.00  0.00            
ATOM     12  H1  BCD     1      15.980   3.730  12.770  1.00  0.00            
ATOM     13  H2  BCD     1      15.910   5.320  10.910  1.00  0.00            
ATOM     14  H3  BCD     1      17.940   6.480  11.150  1.00  0.00            
ATOM     15  H4  BCD     1      16.030   7.520  12.950  1.00  0.00            
ATOM     16  H5  BCD     1      15.900   7.780  10.020  1.00  0.00            
ATOM     17  H6  BCD     1      13.750   7.110  11.140  1.00  0.00            
ATOM     18  H7  BCD     1      13.910   6.390  14.180  1.00  0.00            
ATOM     19  H8  BCD     1      12.070   4.960  13.590  1.00  0.00            
ATOM     20  H9  BCD     1      11.790   6.650  13.530  1.00  0.00            
ATOM     21  H10 BCD     1      12.420   5.290  11.140  1.00  0.00            
ATOM     22  C7  BCD     1      18.750   4.440  17.290  1.00  0.00            
ATOM     23  O6  BCD     1      17.670   5.110  18.040  1.00  0.00            
ATOM     24  C8  BCD     1      19.350   5.410  16.210  1.00  0.00            
ATOM     25  O7  BCD     1      20.070   6.470  16.960  1.00  0.00            
ATOM     26  C9  BCD     1      18.230   5.930  15.310  1.00  0.00            
ATOM     27  O8  BCD     1      18.700   6.750  14.150  1.00  0.00            
ATOM     28  C10 BCD     1      17.440   4.720  14.710  1.00  0.00            
ATOM     29  C11 BCD     1      17.090   3.670  15.760  1.00  0.00            
ATOM     30  O9  BCD     1      18.230   3.350  16.610  1.00  0.00            
ATOM     31  C12 BCD     1      16.390   2.460  15.190  1.00  0.00            
ATOM     32  O10 BCD     1      17.170   1.820  14.190  1.00  0.00            
ATOM     33  H11 BCD     1      19.550   4.100  17.950  1.00  0.00            
ATOM     34  H12 BCD     1      20.050   4.820  15.600  1.00  0.00            
ATOM     35  H13 BCD     1      20.190   7.120  16.260  1.00  0.00            
ATOM     36  H14 BCD     1      17.510   6.360  16.020  1.00  0.00            
ATOM     37  H15 BCD     1      18.130   6.690  13.380  1.00  0.00            
ATOM     38  H16 BCD     1      18.040   4.210  13.940  1.00  0.00            
ATOM     39  H17 BCD     1      16.330   4.130  16.410  1.00  0.00            
ATOM     40  H18 BCD     1      16.080   1.800  16.010  1.00  0.00            
ATOM     41  H19 BCD     1      15.460   2.840  14.750  1.00  0.00            
ATOM     42  H20 BCD     1      17.970   1.450  14.580  1.00  0.00            
ATOM     43  C13 BCD     1      16.720   5.410  22.000  1.00  0.00            
ATOM     44  O11 BCD     1      15.930   6.570  21.740  1.00  0.00            
ATOM     45  C14 BCD     1      18.240   5.570  21.580  1.00  0.00            
ATOM     46  O12 BCD     1      18.890   6.630  22.360  1.00  0.00            
ATOM     47  C15 BCD     1      18.280   5.810  20.120  1.00  0.00            
ATOM     48  O13 BCD     1      19.660   5.920  19.700  1.00  0.00            
ATOM     49  C16 BCD     1      17.580   4.700  19.380  1.00  0.00            
ATOM     50  C17 BCD     1      16.120   4.520  19.880  1.00  0.00            
ATOM     51  O14 BCD     1      16.040   4.310  21.290  1.00  0.00            
ATOM     52  C18 BCD     1      15.370   3.400  19.250  1.00  0.00            
ATOM     53  O15 BCD     1      16.120   2.210  19.390  1.00  0.00            
ATOM     54  H21 BCD     1      16.730   5.190  23.070  1.00  0.00            
ATOM     55  H22 BCD     1      18.750   4.640  21.860  1.00  0.00            
ATOM     56  H23 BCD     1      19.720   6.770  21.900  1.00  0.00            
ATOM     57  H24 BCD     1      17.780   6.770  19.910  1.00  0.00            
ATOM     58  H25 BCD     1      19.690   6.120  18.760  1.00  0.00            
ATOM     59  H26 BCD     1      18.170   3.780  19.560  1.00  0.00            
ATOM     60  H27 BCD     1      15.560   5.390  19.540  1.00  0.00            
ATOM     61  H28 BCD     1      14.400   3.170  19.700  1.00  0.00            
ATOM     62  H29 BCD     1      15.250   3.780  18.230  1.00  0.00            
ATOM     63  H30 BCD     1      16.170   2.130  20.350  1.00  0.00            
ATOM     64  C19 BCD     1      13.490   9.260  23.560  1.00  0.00            
ATOM     65  O16 BCD     1      13.610  10.090  22.400  1.00  0.00            
ATOM     66  C20 BCD     1      14.810   9.090  24.250  1.00  0.00            
ATOM     67  O17 BCD     1      15.290  10.360  24.730  1.00  0.00            
ATOM     68  C21 BCD     1      15.870   8.340  23.330  1.00  0.00            
ATOM     69  O18 BCD     1      17.020   7.880  24.120  1.00  0.00            
ATOM     70  C22 BCD     1      15.160   7.070  22.780  1.00  0.00            
ATOM     71  C23 BCD     1      13.770   7.280  22.200  1.00  0.00            
ATOM     72  O19 BCD     1      13.010   7.960  23.140  1.00  0.00            
ATOM     73  C24 BCD     1      13.100   6.030  21.740  1.00  0.00            
ATOM     74  O20 BCD     1      13.110   5.120  22.840  1.00  0.00            
ATOM     75  H31 BCD     1      12.640   9.690  24.100  1.00  0.00            
ATOM     76  H32 BCD     1      14.650   8.380  25.070  1.00  0.00            
ATOM     77  H33 BCD     1      16.000  10.240  25.360  1.00  0.00            
ATOM     78  H34 BCD     1      16.050   9.130  22.600  1.00  0.00            
ATOM     79  H35 BCD     1      17.680   7.500  23.530  1.00  0.00            
ATOM     80  H36 BCD     1      15.090   6.330  23.580  1.00  0.00            
ATOM     81  H37 BCD     1      13.820   7.950  21.330  1.00  0.00            
ATOM     82  H38 BCD     1      12.060   6.310  21.500  1.00  0.00            
ATOM     83  H39 BCD     1      13.640   5.600  20.890  1.00  0.00            
ATOM     84  H40 BCD     1      13.050   4.220  22.520  1.00  0.00            
ATOM     85  C25 BCD     1      12.370  13.400  20.540  1.00  0.00            
ATOM     86  O21 BCD     1      12.920  12.800  19.430  1.00  0.00            
ATOM     87  C26 BCD     1      13.510  13.670  21.520  1.00  0.00            
ATOM     88  O22 BCD     1      14.470  14.580  21.080  1.00  0.00            
ATOM     89  C27 BCD     1      14.140  12.350  21.960  1.00  0.00            
ATOM     90  O23 BCD     1      15.100  12.540  23.030  1.00  0.00            
ATOM     91  C28 BCD     1      13.040  11.440  22.430  1.00  0.00            
ATOM     92  C29 BCD     1      11.840  11.260  21.520  1.00  0.00            
ATOM     93  O24 BCD     1      11.400  12.550  21.140  1.00  0.00            
ATOM     94  C30 BCD     1      10.600  10.530  22.120  1.00  0.00            
ATOM     95  O25 BCD     1      10.050  11.210  23.240  1.00  0.00            
ATOM     96  H41 BCD     1      11.910  14.340  20.230  1.00  0.00            
ATOM     97  H42 BCD     1      12.990  14.100  22.390  1.00  0.00            
ATOM     98  H43 BCD     1      14.870  14.140  20.330  1.00  0.00            
ATOM     99  H44 BCD     1      14.610  11.920  21.070  1.00  0.00            
ATOM    100  H45 BCD     1      15.010  11.770  23.600  1.00  0.00            
ATOM    101  H46 BCD     1      12.800  11.790  23.440  1.00  0.00            
ATOM    102  H47 BCD     1      12.190  10.760  20.600  1.00  0.00            
ATOM    103  H48 BCD     1       9.810  10.440  21.370  1.00  0.00            
ATOM    104  H49 BCD     1      10.930   9.520  22.410  1.00  0.00            
ATOM    105  H50 BCD     1       9.250  10.760  23.530  1.00  0.00            
ATOM    106  C31 BCD     1      13.560  13.250  15.510  1.00  0.00            
ATOM    107  O26 BCD     1      13.620  11.830  15.280  1.00  0.00            
ATOM    108  C32 BCD     1      14.680  13.870  16.400  1.00  0.00            
ATOM    109  O27 BCD     1      15.930  13.460  15.990  1.00  0.00            
ATOM    110  C33 BCD     1      14.410  13.390  17.750  1.00  0.00            
ATOM    111  C34 BCD     1      13.050  13.640  18.290  1.00  0.00            
ATOM    112  C35 BCD     1      11.990  13.270  17.260  1.00  0.00            
ATOM    113  O28 BCD     1      12.360  13.780  16.030  1.00  0.00            
ATOM    114  C36 BCD     1      10.640  13.780  17.750  1.00  0.00            
ATOM    115  O29 BCD     1      10.560  15.190  18.070  1.00  0.00            
ATOM    116  O30 BCD     1      15.480  13.820  18.700  1.00  0.00            
ATOM    117  H51 BCD     1      13.680  13.690  14.520  1.00  0.00            
ATOM    118  H52 BCD     1      14.780  14.960  16.350  1.00  0.00            
ATOM    119  H53 BCD     1      15.820  13.320  15.050  1.00  0.00            
ATOM    120  H54 BCD     1      14.600  12.300  17.730  1.00  0.00            
ATOM    121  H55 BCD     1      16.250  13.780  18.120  1.00  0.00            
ATOM    122  H56 BCD     1      12.980  14.710  18.540  1.00  0.00            
ATOM    123  H57 BCD     1      11.970  12.210  16.980  1.00  0.00            
ATOM    124  H58 BCD     1       9.940  13.660  16.910  1.00  0.00            
ATOM    125  H59 BCD     1      10.260  13.170  18.590  1.00  0.00            
ATOM    126  H60 BCD     1      10.370  15.630  17.240  1.00  0.00            
ATOM    127  C37 BCD     1      12.670   9.060  12.420  1.00  0.00            
ATOM    128  O31 BCD     1      13.940   8.520  12.610  1.00  0.00            
ATOM    129  C38 BCD     1      12.650  10.520  11.960  1.00  0.00            
ATOM    130  O32 BCD     1      13.220  10.740  10.690  1.00  0.00            
ATOM    131  C39 BCD     1      13.390  11.390  12.910  1.00  0.00            
ATOM    132  O33 BCD     1      13.480  12.750  12.480  1.00  0.00            
ATOM    133  C40 BCD     1      12.740  11.240  14.350  1.00  0.00            
ATOM    134  C41 BCD     1      12.540   9.770  14.710  1.00  0.00            
ATOM    135  O34 BCD     1      11.910   9.060  13.610  1.00  0.00            
ATOM    136  C42 BCD     1      11.810   9.360  16.020  1.00  0.00            
ATOM    137  O35 BCD     1      10.560   9.900  15.960  1.00  0.00            
ATOM    138  H61 BCD     1      12.230   8.320  11.740  1.00  0.00            
ATOM    139  H62 BCD     1      11.590  10.820  11.930  1.00  0.00            
ATOM    140  H63 BCD     1      13.710  11.560  10.800  1.00  0.00            
ATOM    141  H64 BCD     1      14.380  10.920  13.010  1.00  0.00            
ATOM    142  H65 BCD     1      14.390  12.870  12.750  1.00  0.00            
ATOM    143  H66 BCD     1      11.740  11.690  14.380  1.00  0.00            
ATOM    144  H67 BCD     1      13.520   9.280  14.750  1.00  0.00            
ATOM    145  H68 BCD     1      11.700   8.270  16.160  1.00  0.00            
ATOM    146  H69 BCD     1      12.230   9.850  16.900  1.00  0.00            
ATOM    147  H70 BCD     1      10.080   9.610  16.750  1.00  0.00            
ATOM    148  C1  AR4     2      18.160  11.210  21.760  1.00  0.00            
ATOM    149  C2  AR4     2      18.460  10.990  20.350  1.00  0.00            
ATOM    150  C3  AR4     2      19.470   9.840  20.160  1.00  0.00            
ATOM    151  C4  AR4     2      18.810  12.280  19.550  1.00  0.00            
ATOM    152  C5  AR4     2      18.840  12.130  18.050  1.00  0.00            
ATOM    153  C6  AR4     2      17.840  11.130  17.530  1.00  0.00            
ATOM    154  C7  AR4     2      17.040  10.410  18.370  1.00  0.00            
ATOM    155  O1  AR4     2      17.240  10.490  19.780  1.00  0.00            
ATOM    156  C8  AR4     2      16.130   9.400  17.810  1.00  0.00            
ATOM    157  C9  AR4     2      15.180   8.840  18.640  1.00  0.00            
ATOM    158  C10 AR4     2      14.340   7.790  18.220  1.00  0.00            
ATOM    159  C11 AR4     2      14.420   7.400  16.800  1.00  0.00            
ATOM    160  C12 AR4     2      15.360   8.040  15.980  1.00  0.00            
ATOM    161  C13 AR4     2      16.190   9.040  16.470  1.00  0.00            
ATOM    162  C14 AR4     2      17.030   9.820  15.530  1.00  0.00            
ATOM    163  O2  AR4     2      17.090   9.520  14.370  1.00  0.00            
ATOM    164  C15 AR4     2      17.810  11.040  16.030  1.00  0.00            
ATOM    165  O3  AR4     2      18.410  11.850  15.300  1.00  0.00            
ATOM    166  H1  AR4     2      18.110  10.240  22.270  1.00  0.00            
ATOM    167  H2  AR4     2      18.850  11.860  22.300  1.00  0.00            
ATOM    168  H3  AR4     2      17.130  11.590  21.880  1.00  0.00            
ATOM    169  H4  AR4     2      19.070   8.850  20.400  1.00  0.00            
ATOM    170  H5  AR4     2      19.870   9.810  19.140  1.00  0.00            
ATOM    171  H6  AR4     2      20.350   9.900  20.820  1.00  0.00            
ATOM    172  H7  AR4     2      19.800  12.600  19.930  1.00  0.00            
ATOM    173  H8  AR4     2      18.110  13.080  19.800  1.00  0.00            
ATOM    174  H9  AR4     2      19.830  11.760  17.750  1.00  0.00            
ATOM    175  H10 AR4     2      18.730  13.110  17.570  1.00  0.00            
ATOM    176  H11 AR4     2      15.140   9.300  19.620  1.00  0.00            
ATOM    177  H12 AR4     2      13.680   7.190  18.840  1.00  0.00            
ATOM    178  H13 AR4     2      13.820   6.570  16.430  1.00  0.00            
ATOM    179  H14 AR4     2      15.430   7.560  15.010  1.00  0.00            
TER
ENDMDL
MODEL        1
ATOM      1  C1  BCD     1      18.130   3.520  15.200  1.00  0.00            
ATOM      2  O1  BCD     1      18.370   4.580  16.110  1.00  0.00            
ATOM      3  C2  BCD     1      18.490   4.100  13.830  1.00  0.00            
ATOM      4  O2  BCD     1      19.880   4.450  13.880  1.00  0.00            
ATOM      5  C3  BCD     1      17.550   5.270  13.440  1.00  0.00            
ATOM      6  O3  BCD     1      18.080   5.830  12.280  1.00  0.00            
ATOM      7  C4  BCD     1      16.110   4.780  13.350  1.00  0.00            
ATOM      8  C5  BCD     1      15.730   4.040  14.680  1.00  0.00            
ATOM      9  O4  BCD     1      16.740   3.130  15.190  1.00  0.00            
ATOM     10  C6  BCD     1      14.500   3.120  14.520  1.00  0.00            
ATOM     11  O5  BCD     1      14.700   2.320  13.270  1.00  0.00            
ATOM     12  H1  BCD     1      18.610   2.640  15.630  1.00  0.00            
ATOM     13  H2  BCD     1      18.340   3.310  13.080  1.00  0.00            
ATOM     14  H3  BCD     1      19.950   5.170  13.250  1.00  0.00            
ATOM     15  H4  BCD     1      17.500   6.050  14.210  1.00  0.00            
ATOM     16  H5  BCD     1      17.640   6.660  12.100  1.00  0.00            
ATOM     17  H6  BCD     1      15.900   4.240  12.420  1.00  0.00            
ATOM     18  H7  BCD     1      15.530   4.830  15.410  1.00  0.00            
ATOM     19  H8  BCD     1      14.380   2.450  15.390  1.00  0.00            
ATOM     20  H9  BCD     1      13.540   3.660  14.540  1.00  0.00            
ATOM     21  H10 BCD     1      14.080   1.580  13.320  1.00  0.00            
ATOM     22  C7  BCD     1      20.310   5.230  19.710  1.00  0.00            
ATOM     23  O6  BCD     1      19.410   6.180  20.210  1.00  0.00            
ATOM     24  C8  BCD     1      21.040   5.660  18.420  1.00  0.00            
ATOM     25  O7  BCD     1      21.870   6.800  18.730  1.00  0.00            
ATOM     26  C9  BCD     1      20.110   5.760  17.230  1.00  0.00            
ATOM     27  O8  BCD     1      20.920   5.860  16.110  1.00  0.00            
ATOM     28  C10 BCD     1      19.340   4.460  17.090  1.00  0.00            
ATOM     29  C11 BCD     1      18.670   3.990  18.370  1.00  0.00            
ATOM     30  O9  BCD     1      19.600   4.010  19.440  1.00  0.00            
ATOM     31  C12 BCD     1      17.970   2.580  18.370  1.00  0.00            
ATOM     32  O10 BCD     1      18.870   1.530  18.130  1.00  0.00            
ATOM     33  H11 BCD     1      21.100   5.020  20.430  1.00  0.00            
ATOM     34  H12 BCD     1      21.730   4.810  18.330  1.00  0.00            
ATOM     35  H13 BCD     1      22.610   6.430  19.220  1.00  0.00            
ATOM     36  H14 BCD     1      19.420   6.610  17.360  1.00  0.00            
ATOM     37  H15 BCD     1      20.390   5.360  15.490  1.00  0.00            
ATOM     38  H16 BCD     1      19.980   3.620  16.770  1.00  0.00            
ATOM     39  H17 BCD     1      17.900   4.720  18.660  1.00  0.00            
ATOM     40  H18 BCD     1      17.410   2.410  19.300  1.00  0.00            
ATOM     41  H19 BCD     1      17.300   2.470  17.510  1.00  0.00            
ATOM     42  H20 BCD     1      19.750   1.890  17.980  1.00  0.00            
ATOM     43  C13 BCD     1      18.160   7.390  23.930  1.00  0.00            
ATOM     44  O11 BCD     1      17.230   8.380  23.410  1.00  0.00            
ATOM     45  C14 BCD     1      19.570   7.820  23.580  1.00  0.00            
ATOM     46  O12 BCD     1      19.870   9.160  24.050  1.00  0.00            
ATOM     47  C15 BCD     1      19.730   7.740  22.070  1.00  0.00            
ATOM     48  O13 BCD     1      21.070   8.350  21.710  1.00  0.00            
ATOM     49  C16 BCD     1      19.440   6.300  21.620  1.00  0.00            
ATOM     50  C17 BCD     1      17.940   6.010  22.040  1.00  0.00            
ATOM     51  O14 BCD     1      17.830   6.110  23.430  1.00  0.00            
ATOM     52  C18 BCD     1      17.540   4.560  21.760  1.00  0.00            
ATOM     53  O15 BCD     1      18.400   3.620  22.290  1.00  0.00            
ATOM     54  H21 BCD     1      18.000   7.320  25.020  1.00  0.00            
ATOM     55  H22 BCD     1      20.150   7.090  24.160  1.00  0.00            
ATOM     56  H23 BCD     1      20.510   9.570  23.470  1.00  0.00            
ATOM     57  H24 BCD     1      18.970   8.420  21.670  1.00  0.00            
ATOM     58  H25 BCD     1      21.140   8.360  20.750  1.00  0.00            
ATOM     59  H26 BCD     1      20.130   5.550  22.040  1.00  0.00            
ATOM     60  H27 BCD     1      17.290   6.640  21.420  1.00  0.00            
ATOM     61  H28 BCD     1      16.540   4.310  22.140  1.00  0.00            
ATOM     62  H29 BCD     1      17.440   4.340  20.690  1.00  0.00            
ATOM     63  H30 BCD     1      19.020   3.270  21.650  1.00  0.00            
ATOM     64  C19 BCD     1      14.130  10.930  24.320  1.00  0.00            
ATOM     65  O16 BCD     1      14.080  10.950  22.900  1.00  0.00            
ATOM     66  C20 BCD     1      15.480  11.470  24.870  1.00  0.00            
ATOM     67  O17 BCD     1      15.630  12.830  24.490  1.00  0.00            
ATOM     68  C21 BCD     1      16.590  10.640  24.250  1.00  0.00            
ATOM     69  O18 BCD     1      17.850  11.100  24.760  1.00  0.00            
ATOM     70  C22 BCD     1      16.440   9.100  24.390  1.00  0.00            
ATOM     71  C23 BCD     1      15.010   8.650  24.100  1.00  0.00            
ATOM     72  O19 BCD     1      14.070   9.550  24.710  1.00  0.00            
ATOM     73  C24 BCD     1      14.680   7.230  24.540  1.00  0.00            
ATOM     74  O20 BCD     1      14.900   7.280  25.980  1.00  0.00            
ATOM     75  H31 BCD     1      13.310  11.430  24.840  1.00  0.00            
ATOM     76  H32 BCD     1      15.460  11.230  25.940  1.00  0.00            
ATOM     77  H33 BCD     1      16.460  13.100  24.900  1.00  0.00            
ATOM     78  H34 BCD     1      16.610  10.760  23.160  1.00  0.00            
ATOM     79  H35 BCD     1      18.440  10.350  24.660  1.00  0.00            
ATOM     80  H36 BCD     1      16.790   8.880  25.410  1.00  0.00            
ATOM     81  H37 BCD     1      14.870   8.690  23.010  1.00  0.00            
ATOM     82  H38 BCD     1      13.670   6.950  24.230  1.00  0.00            
ATOM     83  H39 BCD     1      15.400   6.620  23.970  1.00  0.00            
ATOM     84  H40 BCD     1      14.340   8.010  26.270  1.00  0.00            
ATOM     85  C25 BCD     1      11.790  12.180  19.750  1.00  0.00            
ATOM     86  O21 BCD     1      12.700  11.440  18.920  1.00  0.00            
ATOM     87  C26 BCD     1      12.570  13.260  20.540  1.00  0.00            
ATOM     88  O22 BCD     1      13.270  14.090  19.640  1.00  0.00            
ATOM     89  C27 BCD     1      13.580  12.700  21.490  1.00  0.00            
ATOM     90  O23 BCD     1      14.160  13.720  22.330  1.00  0.00            
ATOM     91  C28 BCD     1      12.940  11.650  22.360  1.00  0.00            
ATOM     92  C29 BCD     1      12.160  10.610  21.580  1.00  0.00            
ATOM     93  O24 BCD     1      11.240  11.320  20.710  1.00  0.00            
ATOM     94  C30 BCD     1      11.410   9.660  22.470  1.00  0.00            
ATOM     95  O25 BCD     1      10.730  10.210  23.610  1.00  0.00            
ATOM     96  H41 BCD     1      11.040  12.660  19.120  1.00  0.00            
ATOM     97  H42 BCD     1      11.880  13.920  21.090  1.00  0.00            
ATOM     98  H43 BCD     1      13.830  13.490  19.140  1.00  0.00            
ATOM     99  H44 BCD     1      14.330  12.200  20.870  1.00  0.00            
ATOM    100  H45 BCD     1      14.960  13.390  22.740  1.00  0.00            
ATOM    101  H46 BCD     1      12.320  12.140  23.120  1.00  0.00            
ATOM    102  H47 BCD     1      12.830  10.090  20.890  1.00  0.00            
ATOM    103  H48 BCD     1      10.690   9.100  21.860  1.00  0.00            
ATOM    104  H49 BCD     1      12.210   8.990  22.820  1.00  0.00            
ATOM    105  H50 BCD     1      11.010   9.690  24.380  1.00  0.00            
ATOM    106  C31 BCD     1      13.270  10.960  14.930  1.00  0.00            
ATOM    107  O26 BCD     1      13.660   9.610  15.260  1.00  0.00            
ATOM    108  C32 BCD     1      14.160  11.960  15.600  1.00  0.00            
ATOM    109  O27 BCD     1      15.490  11.990  15.070  1.00  0.00            
ATOM    110  C33 BCD     1      14.150  11.780  17.110  1.00  0.00            
ATOM    111  C34 BCD     1      12.640  11.900  17.540  1.00  0.00            
ATOM    112  C35 BCD     1      11.620  11.040  16.780  1.00  0.00            
ATOM    113  O28 BCD     1      11.900  11.180  15.340  1.00  0.00            
ATOM    114  C36 BCD     1      10.140  11.410  16.950  1.00  0.00            
ATOM    115  O29 BCD     1       9.930  12.870  16.890  1.00  0.00            
ATOM    116  O30 BCD     1      15.050  12.630  17.910  1.00  0.00            
ATOM    117  H51 BCD     1      13.300  11.200  13.860  1.00  0.00            
ATOM    118  H52 BCD     1      13.870  13.010  15.480  1.00  0.00            
ATOM    119  H53 BCD     1      15.960  12.810  15.250  1.00  0.00            
ATOM    120  H54 BCD     1      14.470  10.740  17.160  1.00  0.00            
ATOM    121  H55 BCD     1      15.940  12.620  17.550  1.00  0.00            
ATOM    122  H56 BCD     1      12.370  12.970  17.510  1.00  0.00            
ATOM    123  H57 BCD     1      11.670   9.970  17.010  1.00  0.00            
ATOM    124  H58 BCD     1       9.560  10.820  16.240  1.00  0.00            
ATOM    125  H59 BCD     1       9.880  11.020  17.940  1.00  0.00            
ATOM    126  H60 BCD     1      10.330  13.180  16.070  1.00  0.00            
ATOM    127  C37 BCD     1      13.960   6.060  13.100  1.00  0.00            
ATOM    128  O31 BCD     1      15.320   6.020  13.260  1.00  0.00            
ATOM    129  C38 BCD     1      13.480   7.290  12.290  1.00  0.00            
ATOM    130  O32 BCD     1      14.160   7.290  10.990  1.00  0.00            
ATOM    131  C39 BCD     1      13.640   8.600  12.980  1.00  0.00            
ATOM    132  O33 BCD     1      12.990   9.660  12.180  1.00  0.00            
ATOM    133  C40 BCD     1      13.110   8.590  14.480  1.00  0.00            
ATOM    134  C41 BCD     1      13.510   7.290  15.190  1.00  0.00            
ATOM    135  O34 BCD     1      13.330   6.090  14.390  1.00  0.00            
ATOM    136  C42 BCD     1      12.870   7.120  16.540  1.00  0.00            
ATOM    137  O35 BCD     1      11.520   6.760  16.510  1.00  0.00            
ATOM    138  H61 BCD     1      13.630   5.130  12.620  1.00  0.00            
ATOM    139  H62 BCD     1      12.390   7.180  12.220  1.00  0.00            
ATOM    140  H63 BCD     1      15.120   7.300  11.080  1.00  0.00            
ATOM    141  H64 BCD     1      14.720   8.690  13.100  1.00  0.00            
ATOM    142  H65 BCD     1      12.450   9.210  11.520  1.00  0.00            
ATOM    143  H66 BCD     1      12.030   8.790  14.500  1.00  0.00            
ATOM    144  H67 BCD     1      14.590   7.420  15.330  1.00  0.00            
ATOM    145  H68 BCD     1      13.420   6.290  16.990  1.00  0.00            
ATOM    146  H69 BCD     1      12.910   8.060  17.100  1.00  0.00            
ATOM    147  H70 BCD     1      11.540   5.920  16.040  1.00  0.00            
ATOM    148  C1  AR4     2      17.780  13.370  21.780  1.00  0.00            
ATOM    149  C2  AR4     2      18.340  12.430  20.750  1.00  0.00            
ATOM    150  C3  AR4     2      19.340  11.460  21.370  1.00  0.00            
ATOM    151  C4  AR4     2      18.890  13.260  19.640  1.00  0.00            
ATOM    152  C5  AR4     2      19.220  12.410  18.370  1.00  0.00            
ATOM    153  C6  AR4     2      18.290  11.300  18.080  1.00  0.00            
ATOM    154  C7  AR4     2      17.370  10.910  19.060  1.00  0.00            
ATOM    155  O1  AR4     2      17.210  11.620  20.240  1.00  0.00            
ATOM    156  C8  AR4     2      16.710   9.650  19.080  1.00  0.00            
ATOM    157  C9  AR4     2      15.830   9.210  20.150  1.00  0.00            
ATOM    158  C10 AR4     2      15.250   7.890  20.140  1.00  0.00            
ATOM    159  C11 AR4     2      15.510   7.060  19.080  1.00  0.00            
ATOM    160  C12 AR4     2      16.350   7.470  17.980  1.00  0.00            
ATOM    161  C13 AR4     2      16.890   8.750  17.940  1.00  0.00            
ATOM    162  C14 AR4     2      17.590   9.190  16.700  1.00  0.00            
ATOM    163  O2  AR4     2      17.580   8.440  15.750  1.00  0.00            
ATOM    164  C15 AR4     2      18.450  10.560  16.790  1.00  0.00            
ATOM    165  O3  AR4     2      19.180  10.980  15.910  1.00  0.00            
ATOM    166  H1  AR4     2      18.300  14.330  21.830  1.00  0.00            
ATOM    167  H2  AR4     2      16.720  13.530  21.520  1.00  0.00            
ATOM    168  H3  AR4     2      17.840  12.910  22.770  1.00  0.00            
ATOM    169  H4  AR4     2      20.250  11.860  21.810  1.00  0.00            
ATOM    170  H5  AR4     2      18.840  10.750  22.040  1.00  0.00            
ATOM    171  H6  AR4     2      19.550  10.800  20.520  1.00  0.00            
ATOM    172  H7  AR4     2      19.840  13.760  19.890  1.00  0.00            
ATOM    173  H8  AR4     2      18.070  13.930  19.350  1.00  0.00            
ATOM    174  H9  AR4     2      20.220  11.970  18.410  1.00  0.00            
ATOM    175  H10 AR4     2      19.130  13.070  17.500  1.00  0.00            
ATOM    176  H11 AR4     2      15.850   9.780  21.070  1.00  0.00            
ATOM    177  H12 AR4     2      14.630   7.640  20.990  1.00  0.00            
ATOM    178  H13 AR4     2      15.000   6.100  19.090  1.00  0.00            
ATOM    179  H14 AR4     2      16.590   6.760  17.200  1.00  0.00            
TER
ENDMDL
MODEL        1
ATOM      1  C1  BCD     1      15.610   6.600  18.410  1.00  0.00            
ATOM      2  O1  BCD     1      16.750   6.430  19.300  1.00  0.00            
ATOM      3  C2  BCD     1      15.730   7.780  17.440  1.00  0.00            
ATOM      4  O2  BCD     1      16.910   7.650  16.730  1.00  0.00            
ATOM      5  C3  BCD     1      15.760   9.010  18.180  1.00  0.00            
ATOM      6  O3  BCD     1      15.670  10.140  17.250  1.00  0.00            
ATOM      7  C4  BCD     1      14.630   9.100  19.210  1.00  0.00            
ATOM      8  C5  BCD     1      14.330   7.800  19.980  1.00  0.00            
ATOM      9  O4  BCD     1      14.400   6.680  19.090  1.00  0.00            
ATOM     10  C6  BCD     1      13.010   7.830  20.650  1.00  0.00            
ATOM     11  O5  BCD     1      11.980   8.000  19.660  1.00  0.00            
ATOM     12  H1  BCD     1      15.510   5.800  17.670  1.00  0.00            
ATOM     13  H2  BCD     1      14.830   7.860  16.820  1.00  0.00            
ATOM     14  H3  BCD     1      16.920   8.450  16.200  1.00  0.00            
ATOM     15  H4  BCD     1      16.630   9.140  18.830  1.00  0.00            
ATOM     16  H5  BCD     1      14.900  10.090  16.680  1.00  0.00            
ATOM     17  H6  BCD     1      13.740   9.380  18.630  1.00  0.00            
ATOM     18  H7  BCD     1      15.030   7.730  20.830  1.00  0.00            
ATOM     19  H8  BCD     1      12.930   6.820  21.080  1.00  0.00            
ATOM     20  H9  BCD     1      13.000   8.570  21.450  1.00  0.00            
ATOM     21  H10 BCD     1      11.200   8.030  20.230  1.00  0.00            
ATOM     22  C7  BCD     1      18.980   3.430  21.030  1.00  0.00            
ATOM     23  O6  BCD     1      19.580   4.400  21.850  1.00  0.00            
ATOM     24  C8  BCD     1      19.300   3.830  19.590  1.00  0.00            
ATOM     25  O7  BCD     1      20.740   3.800  19.400  1.00  0.00            
ATOM     26  C9  BCD     1      18.670   5.140  19.260  1.00  0.00            
ATOM     27  O8  BCD     1      18.790   5.360  17.830  1.00  0.00            
ATOM     28  C10 BCD     1      17.180   5.150  19.610  1.00  0.00            
ATOM     29  C11 BCD     1      16.860   4.770  21.040  1.00  0.00            
ATOM     30  O9  BCD     1      17.600   3.500  21.250  1.00  0.00            
ATOM     31  C12 BCD     1      15.380   4.580  21.300  1.00  0.00            
ATOM     32  O10 BCD     1      14.710   3.480  20.600  1.00  0.00            
ATOM     33  H11 BCD     1      19.350   2.420  21.220  1.00  0.00            
ATOM     34  H12 BCD     1      18.820   3.050  18.990  1.00  0.00            
ATOM     35  H13 BCD     1      21.140   4.480  19.950  1.00  0.00            
ATOM     36  H14 BCD     1      19.120   5.980  19.810  1.00  0.00            
ATOM     37  H15 BCD     1      18.230   6.080  17.500  1.00  0.00            
ATOM     38  H16 BCD     1      16.650   4.410  18.990  1.00  0.00            
ATOM     39  H17 BCD     1      17.250   5.550  21.710  1.00  0.00            
ATOM     40  H18 BCD     1      15.210   4.440  22.370  1.00  0.00            
ATOM     41  H19 BCD     1      14.800   5.480  21.050  1.00  0.00            
ATOM     42  H20 BCD     1      15.090   2.630  20.850  1.00  0.00            
ATOM     43  C13 BCD     1      22.390   4.720  24.760  1.00  0.00            
ATOM     44  O11 BCD     1      21.580   5.730  25.340  1.00  0.00            
ATOM     45  C14 BCD     1      22.840   5.230  23.400  1.00  0.00            
ATOM     46  O12 BCD     1      23.660   6.450  23.520  1.00  0.00            
ATOM     47  C15 BCD     1      21.610   5.370  22.480  1.00  0.00            
ATOM     48  O13 BCD     1      21.820   5.820  21.120  1.00  0.00            
ATOM     49  C16 BCD     1      20.770   4.100  22.490  1.00  0.00            
ATOM     50  C17 BCD     1      20.450   3.560  23.910  1.00  0.00            
ATOM     51  O14 BCD     1      21.620   3.540  24.740  1.00  0.00            
ATOM     52  C18 BCD     1      19.700   2.260  23.940  1.00  0.00            
ATOM     53  O15 BCD     1      20.560   1.250  23.390  1.00  0.00            
ATOM     54  H21 BCD     1      23.330   4.600  25.320  1.00  0.00            
ATOM     55  H22 BCD     1      23.480   4.500  22.900  1.00  0.00            
ATOM     56  H23 BCD     1      24.020   6.520  22.630  1.00  0.00            
ATOM     57  H24 BCD     1      20.900   6.050  22.980  1.00  0.00            
ATOM     58  H25 BCD     1      22.660   6.280  21.120  1.00  0.00            
ATOM     59  H26 BCD     1      21.390   3.360  21.970  1.00  0.00            
ATOM     60  H27 BCD     1      19.740   4.220  24.430  1.00  0.00            
ATOM     61  H28 BCD     1      19.460   2.060  24.990  1.00  0.00            
ATOM     62  H29 BCD     1      18.740   2.290  23.410  1.00  0.00            
ATOM     63  H30 BCD     1      19.890   0.620  23.080  1.00  0.00            
ATOM     64  C19 BCD     1      21.230   8.010  28.860  1.00  0.00            
ATOM     65  O16 BCD     1      20.400   9.020  28.210  1.00  0.00            
ATOM     66  C20 BCD     1      22.620   7.990  28.190  1.00  0.00            
ATOM     67  O17 BCD     1      23.170   9.340  28.170  1.00  0.00            
ATOM     68  C21 BCD     1      22.480   7.500  26.720  1.00  0.00            
ATOM     69  O18 BCD     1      23.740   7.290  26.130  1.00  0.00            
ATOM     70  C22 BCD     1      21.740   6.150  26.740  1.00  0.00            
ATOM     71  C23 BCD     1      20.350   6.350  27.410  1.00  0.00            
ATOM     72  O19 BCD     1      20.580   6.770  28.760  1.00  0.00            
ATOM     73  C24 BCD     1      19.590   5.050  27.340  1.00  0.00            
ATOM     74  O20 BCD     1      20.070   3.970  28.130  1.00  0.00            
ATOM     75  H31 BCD     1      21.450   8.310  29.890  1.00  0.00            
ATOM     76  H32 BCD     1      23.220   7.280  28.780  1.00  0.00            
ATOM     77  H33 BCD     1      23.990   9.250  27.680  1.00  0.00            
ATOM     78  H34 BCD     1      21.940   8.270  26.140  1.00  0.00            
ATOM     79  H35 BCD     1      23.610   6.960  25.230  1.00  0.00            
ATOM     80  H36 BCD     1      22.360   5.430  27.300  1.00  0.00            
ATOM     81  H37 BCD     1      19.780   7.150  26.910  1.00  0.00            
ATOM     82  H38 BCD     1      18.660   5.400  27.800  1.00  0.00            
ATOM     83  H39 BCD     1      19.340   4.650  26.350  1.00  0.00            
ATOM     84  H40 BCD     1      19.890   3.170  27.630  1.00  0.00            
ATOM     85  C25 BCD     1      17.920  12.090  28.660  1.00  0.00            
ATOM     86  O21 BCD     1      17.710  12.040  27.270  1.00  0.00            
ATOM     87  C26 BCD     1      19.410  12.430  28.990  1.00  0.00            
ATOM     88  O22 BCD     1      19.770  13.710  28.550  1.00  0.00            
ATOM     89  C27 BCD     1      20.310  11.310  28.570  1.00  0.00            
ATOM     90  O23 BCD     1      21.710  11.440  28.970  1.00  0.00            
ATOM     91  C28 BCD     1      19.790   9.920  29.130  1.00  0.00            
ATOM     92  C29 BCD     1      18.270   9.700  28.880  1.00  0.00            
ATOM     93  O24 BCD     1      17.500  10.790  29.170  1.00  0.00            
ATOM     94  C30 BCD     1      17.750   8.370  29.370  1.00  0.00            
ATOM     95  O25 BCD     1      17.940   8.270  30.770  1.00  0.00            
ATOM     96  H41 BCD     1      17.270  12.790  29.190  1.00  0.00            
ATOM     97  H42 BCD     1      19.600  12.380  30.070  1.00  0.00            
ATOM     98  H43 BCD     1      19.880  13.650  27.600  1.00  0.00            
ATOM     99  H44 BCD     1      20.270  11.180  27.480  1.00  0.00            
ATOM    100  H45 BCD     1      22.250  10.710  28.630  1.00  0.00            
ATOM    101  H46 BCD     1      20.020   9.890  30.200  1.00  0.00            
ATOM    102  H47 BCD     1      18.160   9.650  27.790  1.00  0.00            
ATOM    103  H48 BCD     1      16.690   8.140  29.240  1.00  0.00            
ATOM    104  H49 BCD     1      18.250   7.490  28.930  1.00  0.00            
ATOM    105  H50 BCD     1      17.770   7.340  30.980  1.00  0.00            
ATOM    106  C31 BCD     1      15.640  14.030  24.360  1.00  0.00            
ATOM    107  O26 BCD     1      15.820  12.920  23.540  1.00  0.00            
ATOM    108  C32 BCD     1      16.930  14.690  24.720  1.00  0.00            
ATOM    109  O27 BCD     1      17.460  15.240  23.510  1.00  0.00            
ATOM    110  C33 BCD     1      17.880  13.720  25.510  1.00  0.00            
ATOM    111  C34 BCD     1      17.070  13.220  26.720  1.00  0.00            
ATOM    112  C35 BCD     1      15.630  12.740  26.430  1.00  0.00            
ATOM    113  O28 BCD     1      14.970  13.640  25.580  1.00  0.00            
ATOM    114  C36 BCD     1      14.730  12.560  27.640  1.00  0.00            
ATOM    115  O29 BCD     1      14.620  13.700  28.430  1.00  0.00            
ATOM    116  O30 BCD     1      19.110  14.270  25.930  1.00  0.00            
ATOM    117  H51 BCD     1      14.960  14.750  23.890  1.00  0.00            
ATOM    118  H52 BCD     1      16.660  15.450  25.460  1.00  0.00            
ATOM    119  H53 BCD     1      17.700  14.660  22.790  1.00  0.00            
ATOM    120  H54 BCD     1      18.130  12.820  24.930  1.00  0.00            
ATOM    121  H55 BCD     1      19.270  15.180  25.680  1.00  0.00            
ATOM    122  H56 BCD     1      17.030  14.060  27.430  1.00  0.00            
ATOM    123  H57 BCD     1      15.680  11.800  25.850  1.00  0.00            
ATOM    124  H58 BCD     1      13.770  12.350  27.160  1.00  0.00            
ATOM    125  H59 BCD     1      15.050  11.650  28.160  1.00  0.00            
ATOM    126  H60 BCD     1      14.210  14.380  27.870  1.00  0.00            
ATOM    127  C37 BCD     1      14.910  11.460  19.800  1.00  0.00            
ATOM    128  O31 BCD     1      14.910  10.110  20.210  1.00  0.00            
ATOM    129  C38 BCD     1      16.230  12.290  19.950  1.00  0.00            
ATOM    130  O32 BCD     1      17.310  11.760  19.200  1.00  0.00            
ATOM    131  C39 BCD     1      16.690  12.440  21.370  1.00  0.00            
ATOM    132  O33 BCD     1      17.860  13.210  21.590  1.00  0.00            
ATOM    133  C40 BCD     1      15.500  13.060  22.130  1.00  0.00            
ATOM    134  C41 BCD     1      14.210  12.190  22.010  1.00  0.00            
ATOM    135  O34 BCD     1      13.920  12.130  20.570  1.00  0.00            
ATOM    136  C42 BCD     1      13.110  12.880  22.680  1.00  0.00            
ATOM    137  O35 BCD     1      12.910  14.100  22.040  1.00  0.00            
ATOM    138  H61 BCD     1      14.620  11.580  18.750  1.00  0.00            
ATOM    139  H62 BCD     1      16.110  13.320  19.590  1.00  0.00            
ATOM    140  H63 BCD     1      16.900  11.250  18.510  1.00  0.00            
ATOM    141  H64 BCD     1      16.860  11.470  21.860  1.00  0.00            
ATOM    142  H65 BCD     1      18.650  12.840  21.190  1.00  0.00            
ATOM    143  H66 BCD     1      15.360  14.090  21.790  1.00  0.00            
ATOM    144  H67 BCD     1      14.340  11.210  22.500  1.00  0.00            
ATOM    145  H68 BCD     1      12.220  12.290  22.440  1.00  0.00            
ATOM    146  H69 BCD     1      13.280  13.040  23.750  1.00  0.00            
ATOM    147  H70 BCD     1      12.770  13.920  21.110  1.00  0.00            
ATOM    148  C1  AR4     2      21.940  12.810  23.850  1.00  0.00            
ATOM    149  C2  AR4     2      22.460  11.610  24.700  1.00  0.00            
ATOM    150  C3  AR4     2      22.830  12.130  26.100  1.00  0.00            
ATOM    151  C4  AR4     2      23.670  10.890  24.110  1.00  0.00            
ATOM    152  C5  AR4     2      23.270  10.350  22.760  1.00  0.00            
ATOM    153  C6  AR4     2      21.850   9.810  22.620  1.00  0.00            
ATOM    154  C7  AR4     2      20.940  10.020  23.590  1.00  0.00            
ATOM    155  O1  AR4     2      21.400  10.640  24.730  1.00  0.00            
ATOM    156  C8  AR4     2      19.500   9.610  23.460  1.00  0.00            
ATOM    157  C9  AR4     2      18.590   9.700  24.540  1.00  0.00            
ATOM    158  C10 AR4     2      17.230   9.460  24.430  1.00  0.00            
ATOM    159  C11 AR4     2      16.860   9.010  23.130  1.00  0.00            
ATOM    160  C12 AR4     2      17.750   8.650  22.110  1.00  0.00            
ATOM    161  C13 AR4     2      19.100   8.980  22.240  1.00  0.00            
ATOM    162  C14 AR4     2      20.020   8.850  21.050  1.00  0.00            
ATOM    163  O2  AR4     2      19.710   8.390  19.920  1.00  0.00            
ATOM    164  C15 AR4     2      21.510   9.190  21.240  1.00  0.00            
ATOM    165  O3  AR4     2      22.360   9.140  20.340  1.00  0.00            
ATOM    166  H1  AR4     2      22.730  13.530  23.580  1.00  0.00            
ATOM    167  H2  AR4     2      21.570  12.450  22.880  1.00  0.00            
ATOM    168  H3  AR4     2      21.090  13.290  24.340  1.00  0.00            
ATOM    169  H4  AR4     2      22.030  12.800  26.410  1.00  0.00            
ATOM    170  H5  AR4     2      23.100  11.280  26.740  1.00  0.00            
ATOM    171  H6  AR4     2      23.630  12.880  26.000  1.00  0.00            
ATOM    172  H7  AR4     2      24.000  10.060  24.750  1.00  0.00            
ATOM    173  H8  AR4     2      24.470  11.600  23.880  1.00  0.00            
ATOM    174  H9  AR4     2      23.920   9.470  22.630  1.00  0.00            
ATOM    175  H10 AR4     2      23.560  11.020  21.950  1.00  0.00            
ATOM    176  H11 AR4     2      18.990  10.080  25.480  1.00  0.00            
ATOM    177  H12 AR4     2      16.480   9.650  25.190  1.00  0.00            
ATOM    178  H13 AR4     2      15.780   8.940  23.000  1.00  0.00            
ATOM    179  H14 AR4     2      17.370   8.230  21.180  1.00  0.00            
TER
ENDMDL
MODEL        1
ATOM      1  C1  BCD     1      11.100  12.810  15.960  1.00  0.00            
ATOM      2  O1  BCD     1      10.680  11.900  14.950  1.00  0.00            
ATOM      3  C2  BCD     1      12.330  13.630  15.400  1.00  0.00            
ATOM      4  O2  BCD     1      11.940  14.440  14.250  1.00  0.00            
ATOM      5  C3  BCD     1      13.490  12.720  14.950  1.00  0.00            
ATOM      6  O3  BCD     1      14.630  13.540  14.560  1.00  0.00            
ATOM      7  C4  BCD     1      13.860  11.670  16.010  1.00  0.00            
ATOM      8  C5  BCD     1      12.590  11.070  16.580  1.00  0.00            
ATOM      9  O4  BCD     1      11.640  12.060  16.970  1.00  0.00            
ATOM     10  C6  BCD     1      12.800  10.160  17.750  1.00  0.00            
ATOM     11  O5  BCD     1      11.550   9.790  18.370  1.00  0.00            
ATOM     12  H1  BCD     1      10.260  13.430  16.290  1.00  0.00            
ATOM     13  H2  BCD     1      12.650  14.210  16.280  1.00  0.00            
ATOM     14  H3  BCD     1      11.440  13.840  13.700  1.00  0.00            
ATOM     15  H4  BCD     1      13.130  12.130  14.100  1.00  0.00            
ATOM     16  H5  BCD     1      14.250  14.280  14.080  1.00  0.00            
ATOM     17  H6  BCD     1      14.500  12.130  16.780  1.00  0.00            
ATOM     18  H7  BCD     1      12.260  10.490  15.710  1.00  0.00            
ATOM     19  H8  BCD     1      13.430   9.340  17.390  1.00  0.00            
ATOM     20  H9  BCD     1      13.460  10.630  18.500  1.00  0.00            
ATOM     21  H10 BCD     1      10.870  10.340  17.970  1.00  0.00            
ATOM     22  C7  BCD     1       7.400  10.850  12.880  1.00  0.00            
ATOM     23  O6  BCD     1       8.070   9.590  12.820  1.00  0.00            
ATOM     24  C8  BCD     1       8.250  11.900  12.230  1.00  0.00            
ATOM     25  O7  BCD     1       8.510  11.630  10.850  1.00  0.00            
ATOM     26  C9  BCD     1       9.620  12.110  12.850  1.00  0.00            
ATOM     27  O8  BCD     1      10.310  13.280  12.250  1.00  0.00            
ATOM     28  C10 BCD     1       9.440  12.310  14.330  1.00  0.00            
ATOM     29  C11 BCD     1       8.350  11.390  14.990  1.00  0.00            
ATOM     30  O9  BCD     1       7.140  11.280  14.170  1.00  0.00            
ATOM     31  C12 BCD     1       7.840  11.930  16.300  1.00  0.00            
ATOM     32  O10 BCD     1       7.250  13.170  16.240  1.00  0.00            
ATOM     33  H11 BCD     1       6.400  10.760  12.440  1.00  0.00            
ATOM     34  H12 BCD     1       7.710  12.850  12.250  1.00  0.00            
ATOM     35  H13 BCD     1       8.920  12.430  10.510  1.00  0.00            
ATOM     36  H14 BCD     1      10.230  11.210  12.700  1.00  0.00            
ATOM     37  H15 BCD     1      10.010  13.410  11.340  1.00  0.00            
ATOM     38  H16 BCD     1       9.140  13.360  14.470  1.00  0.00            
ATOM     39  H17 BCD     1       8.790  10.390  15.120  1.00  0.00            
ATOM     40  H18 BCD     1       7.240  11.150  16.780  1.00  0.00            
ATOM     41  H19 BCD     1       8.750  11.940  16.900  1.00  0.00            
ATOM     42  H20 BCD     1       6.640  13.200  15.500  1.00  0.00            
ATOM     43  C13 BCD     1       7.540   5.520  12.440  1.00  0.00            
ATOM     44  O11 BCD     1       8.420   5.160  13.520  1.00  0.00            
ATOM     45  C14 BCD     1       8.230   6.270  11.260  1.00  0.00            
ATOM     46  O12 BCD     1       9.410   5.510  10.820  1.00  0.00            
ATOM     47  C15 BCD     1       8.670   7.640  11.710  1.00  0.00            
ATOM     48  O13 BCD     1       9.270   8.380  10.610  1.00  0.00            
ATOM     49  C16 BCD     1       7.490   8.450  12.310  1.00  0.00            
ATOM     50  C17 BCD     1       6.930   7.590  13.470  1.00  0.00            
ATOM     51  O14 BCD     1       6.530   6.390  12.930  1.00  0.00            
ATOM     52  C18 BCD     1       5.770   8.200  14.140  1.00  0.00            
ATOM     53  O15 BCD     1       4.740   8.400  13.260  1.00  0.00            
ATOM     54  H21 BCD     1       6.990   4.640  12.090  1.00  0.00            
ATOM     55  H22 BCD     1       7.480   6.380  10.480  1.00  0.00            
ATOM     56  H23 BCD     1       9.800   6.260  10.360  1.00  0.00            
ATOM     57  H24 BCD     1       9.380   7.410  12.520  1.00  0.00            
ATOM     58  H25 BCD     1       9.740   9.150  10.950  1.00  0.00            
ATOM     59  H26 BCD     1       6.740   8.780  11.570  1.00  0.00            
ATOM     60  H27 BCD     1       7.670   7.370  14.250  1.00  0.00            
ATOM     61  H28 BCD     1       5.460   7.490  14.910  1.00  0.00            
ATOM     62  H29 BCD     1       6.040   9.150  14.620  1.00  0.00            
ATOM     63  H30 BCD     1       4.090   7.690  13.340  1.00  0.00            
ATOM     64  C19 BCD     1       9.640   1.550  15.190  1.00  0.00            
ATOM     65  O16 BCD     1      10.880   2.160  15.510  1.00  0.00            
ATOM     66  C20 BCD     1       9.490   1.580  13.700  1.00  0.00            
ATOM     67  O17 BCD     1      10.570   0.810  13.120  1.00  0.00            
ATOM     68  C21 BCD     1       9.450   3.000  13.120  1.00  0.00            
ATOM     69  O18 BCD     1       9.220   2.930  11.740  1.00  0.00            
ATOM     70  C22 BCD     1       8.320   3.760  13.820  1.00  0.00            
ATOM     71  C23 BCD     1       8.420   3.630  15.320  1.00  0.00            
ATOM     72  O19 BCD     1       8.550   2.280  15.760  1.00  0.00            
ATOM     73  C24 BCD     1       7.270   4.320  16.060  1.00  0.00            
ATOM     74  O20 BCD     1       5.930   3.870  15.540  1.00  0.00            
ATOM     75  H31 BCD     1       9.540   0.550  15.610  1.00  0.00            
ATOM     76  H32 BCD     1       8.550   1.060  13.440  1.00  0.00            
ATOM     77  H33 BCD     1      10.480   0.830  12.160  1.00  0.00            
ATOM     78  H34 BCD     1      10.450   3.400  13.320  1.00  0.00            
ATOM     79  H35 BCD     1       9.340   3.820  11.400  1.00  0.00            
ATOM     80  H36 BCD     1       7.400   3.290  13.460  1.00  0.00            
ATOM     81  H37 BCD     1       9.330   4.150  15.660  1.00  0.00            
ATOM     82  H38 BCD     1       7.360   4.050  17.120  1.00  0.00            
ATOM     83  H39 BCD     1       7.340   5.410  15.900  1.00  0.00            
ATOM     84  H40 BCD     1       5.330   4.540  15.900  1.00  0.00            
ATOM     85  C25 BCD     1      14.260   1.610  17.720  1.00  0.00            
ATOM     86  O21 BCD     1      14.740   2.730  16.990  1.00  0.00            
ATOM     87  C26 BCD     1      14.030   0.490  16.700  1.00  0.00            
ATOM     88  O22 BCD     1      15.210   0.350  15.980  1.00  0.00            
ATOM     89  C27 BCD     1      12.900   0.910  15.700  1.00  0.00            
ATOM     90  O23 BCD     1      12.420  -0.110  14.800  1.00  0.00            
ATOM     91  C28 BCD     1      11.680   1.470  16.490  1.00  0.00            
ATOM     92  C29 BCD     1      12.070   2.490  17.550  1.00  0.00            
ATOM     93  O24 BCD     1      13.120   1.970  18.420  1.00  0.00            
ATOM     94  C30 BCD     1      10.900   2.880  18.340  1.00  0.00            
ATOM     95  O25 BCD     1      11.380   3.980  19.160  1.00  0.00            
ATOM     96  H41 BCD     1      15.000   1.400  18.500  1.00  0.00            
ATOM     97  H42 BCD     1      13.790  -0.460  17.200  1.00  0.00            
ATOM     98  H43 BCD     1      15.080  -0.440  15.450  1.00  0.00            
ATOM     99  H44 BCD     1      13.320   1.740  15.120  1.00  0.00            
ATOM    100  H45 BCD     1      11.810   0.340  14.210  1.00  0.00            
ATOM    101  H46 BCD     1      11.180   0.590  16.920  1.00  0.00            
ATOM    102  H47 BCD     1      12.550   3.370  17.110  1.00  0.00            
ATOM    103  H48 BCD     1      10.050   3.190  17.710  1.00  0.00            
ATOM    104  H49 BCD     1      10.500   2.030  18.900  1.00  0.00            
ATOM    105  H50 BCD     1      10.680   4.320  19.720  1.00  0.00            
ATOM    106  C31 BCD     1      17.500   5.660  16.960  1.00  0.00            
ATOM    107  O26 BCD     1      16.560   6.600  16.430  1.00  0.00            
ATOM    108  C32 BCD     1      17.850   4.510  15.990  1.00  0.00            
ATOM    109  O27 BCD     1      18.160   5.040  14.690  1.00  0.00            
ATOM    110  C33 BCD     1      16.650   3.570  15.950  1.00  0.00            
ATOM    111  C34 BCD     1      16.030   3.220  17.320  1.00  0.00            
ATOM    112  C35 BCD     1      15.840   4.440  18.230  1.00  0.00            
ATOM    113  O28 BCD     1      17.000   5.160  18.270  1.00  0.00            
ATOM    114  C36 BCD     1      15.460   4.030  19.640  1.00  0.00            
ATOM    115  O29 BCD     1      16.370   3.080  20.230  1.00  0.00            
ATOM    116  O30 BCD     1      17.070   2.430  15.240  1.00  0.00            
ATOM    117  H51 BCD     1      18.440   6.190  17.170  1.00  0.00            
ATOM    118  H52 BCD     1      18.760   3.990  16.310  1.00  0.00            
ATOM    119  H53 BCD     1      18.050   4.260  14.150  1.00  0.00            
ATOM    120  H54 BCD     1      15.910   4.060  15.300  1.00  0.00            
ATOM    121  H55 BCD     1      16.400   1.760  15.370  1.00  0.00            
ATOM    122  H56 BCD     1      16.560   2.400  17.820  1.00  0.00            
ATOM    123  H57 BCD     1      15.010   4.920  17.700  1.00  0.00            
ATOM    124  H58 BCD     1      15.480   4.900  20.310  1.00  0.00            
ATOM    125  H59 BCD     1      14.420   3.690  19.610  1.00  0.00            
ATOM    126  H60 BCD     1      15.830   2.580  20.840  1.00  0.00            
ATOM    127  C37 BCD     1      15.990  10.660  15.440  1.00  0.00            
ATOM    128  O31 BCD     1      14.560  10.560  15.420  1.00  0.00            
ATOM    129  C38 BCD     1      16.550   9.740  14.350  1.00  0.00            
ATOM    130  O32 BCD     1      15.990  10.160  13.050  1.00  0.00            
ATOM    131  C39 BCD     1      16.440   8.250  14.710  1.00  0.00            
ATOM    132  O33 BCD     1      17.260   7.540  13.750  1.00  0.00            
ATOM    133  C40 BCD     1      16.950   7.970  16.140  1.00  0.00            
ATOM    134  C41 BCD     1      16.340   8.870  17.190  1.00  0.00            
ATOM    135  O34 BCD     1      16.440  10.210  16.720  1.00  0.00            
ATOM    136  C42 BCD     1      17.270   8.760  18.450  1.00  0.00            
ATOM    137  O35 BCD     1      16.690   9.320  19.610  1.00  0.00            
ATOM    138  H61 BCD     1      16.270  11.710  15.290  1.00  0.00            
ATOM    139  H62 BCD     1      17.630   9.900  14.290  1.00  0.00            
ATOM    140  H63 BCD     1      16.550   9.940  12.290  1.00  0.00            
ATOM    141  H64 BCD     1      15.380   7.990  14.620  1.00  0.00            
ATOM    142  H65 BCD     1      17.310   6.620  14.030  1.00  0.00            
ATOM    143  H66 BCD     1      18.040   8.160  16.130  1.00  0.00            
ATOM    144  H67 BCD     1      15.310   8.540  17.350  1.00  0.00            
ATOM    145  H68 BCD     1      17.500   7.700  18.640  1.00  0.00            
ATOM    146  H69 BCD     1      18.230   9.260  18.300  1.00  0.00            
ATOM    147  H70 BCD     1      15.890   8.890  19.940  1.00  0.00            
ATOM    148  C1  AR4     2      14.240   2.190  12.230  1.00  0.00            
ATOM    149  C2  AR4     2      13.930   3.640  11.770  1.00  0.00            
ATOM    150  C3  AR4     2      12.970   3.510  10.570  1.00  0.00            
ATOM    151  C4  AR4     2      15.290   4.410  11.390  1.00  0.00            
ATOM    152  C5  AR4     2      14.920   5.800  10.840  1.00  0.00            
ATOM    153  C6  AR4     2      13.900   6.500  11.720  1.00  0.00            
ATOM    154  C7  AR4     2      13.160   5.720  12.680  1.00  0.00            
ATOM    155  O1  AR4     2      13.250   4.360  12.750  1.00  0.00            
ATOM    156  C8  AR4     2      12.220   6.310  13.640  1.00  0.00            
ATOM    157  C9  AR4     2      11.640   5.600  14.760  1.00  0.00            
ATOM    158  C10 AR4     2      10.870   6.350  15.630  1.00  0.00            
ATOM    159  C11 AR4     2      10.570   7.670  15.430  1.00  0.00            
ATOM    160  C12 AR4     2      10.940   8.270  14.270  1.00  0.00            
ATOM    161  C13 AR4     2      11.840   7.660  13.430  1.00  0.00            
ATOM    162  C14 AR4     2      12.560   8.560  12.400  1.00  0.00            
ATOM    163  O2  AR4     2      12.110   9.740  12.270  1.00  0.00            
ATOM    164  C15 AR4     2      13.720   7.950  11.550  1.00  0.00            
ATOM    165  O3  AR4     2      14.380   8.580  10.730  1.00  0.00            
ATOM    166  H1  AR4     2      15.020   2.280  12.990  1.00  0.00            
ATOM    167  H2  AR4     2      13.430   1.740  12.830  1.00  0.00            
ATOM    168  H3  AR4     2      14.590   1.600  11.370  1.00  0.00            
ATOM    169  H4  AR4     2      13.460   3.040   9.710  1.00  0.00            
ATOM    170  H5  AR4     2      12.100   2.910  10.860  1.00  0.00            
ATOM    171  H6  AR4     2      12.510   4.480  10.350  1.00  0.00            
ATOM    172  H7  AR4     2      15.890   3.840  10.680  1.00  0.00            
ATOM    173  H8  AR4     2      15.820   4.400  12.350  1.00  0.00            
ATOM    174  H9  AR4     2      14.550   5.660   9.820  1.00  0.00            
ATOM    175  H10 AR4     2      15.850   6.380  10.800  1.00  0.00            
ATOM    176  H11 AR4     2      11.800   4.540  14.930  1.00  0.00            
ATOM    177  H12 AR4     2      10.540   5.800  16.500  1.00  0.00            
ATOM    178  H13 AR4     2       9.940   8.200  16.140  1.00  0.00            
ATOM    179  H14 AR4     2      10.740   9.330  14.160  1.00  0.00            
TER
ENDMDL
MODEL        1
ATOM      1  C1  BCD     1      26.220   7.720  16.850  1.00  0.00            
ATOM      2  O1  BCD     1      25.080   7.620  17.660  1.00  0.00            
ATOM      3  C2  BCD     1      26.840   9.100  17.130  1.00  0.00            
ATOM      4  O2  BCD     1      27.160   9.160  18.570  1.00  0.00            
ATOM      5  C3  BCD     1      25.910  10.260  16.670  1.00  0.00            
ATOM      6  O3  BCD     1      26.680  11.420  16.830  1.00  0.00            
ATOM      7  C4  BCD     1      25.580  10.070  15.200  1.00  0.00            
ATOM      8  C5  BCD     1      24.980   8.690  14.930  1.00  0.00            
ATOM      9  O4  BCD     1      25.760   7.580  15.470  1.00  0.00            
ATOM     10  C6  BCD     1      24.850   8.430  13.420  1.00  0.00            
ATOM     11  O5  BCD     1      26.120   8.600  12.670  1.00  0.00            
ATOM     12  H1  BCD     1      26.990   6.990  17.140  1.00  0.00            
ATOM     13  H2  BCD     1      27.770   9.120  16.560  1.00  0.00            
ATOM     14  H3  BCD     1      27.280  10.100  18.740  1.00  0.00            
ATOM     15  H4  BCD     1      24.940  10.340  17.180  1.00  0.00            
ATOM     16  H5  BCD     1      26.370  12.170  16.310  1.00  0.00            
ATOM     17  H6  BCD     1      26.530  10.090  14.660  1.00  0.00            
ATOM     18  H7  BCD     1      23.970   8.620  15.350  1.00  0.00            
ATOM     19  H8  BCD     1      24.500   7.400  13.220  1.00  0.00            
ATOM     20  H9  BCD     1      24.090   9.120  13.050  1.00  0.00            
ATOM     21  H10 BCD     1      25.870   8.090  11.890  1.00  0.00            
ATOM     22  C7  BCD     1      23.480   4.560  20.080  1.00  0.00            
ATOM     23  O6  BCD     1      22.560   5.480  20.680  1.00  0.00            
ATOM     24  C8  BCD     1      24.860   4.980  20.340  1.00  0.00            
ATOM     25  O7  BCD     1      25.040   5.130  21.720  1.00  0.00            
ATOM     26  C9  BCD     1      25.190   6.300  19.630  1.00  0.00            
ATOM     27  O8  BCD     1      26.510   6.710  19.930  1.00  0.00            
ATOM     28  C10 BCD     1      24.870   6.220  18.150  1.00  0.00            
ATOM     29  C11 BCD     1      23.410   5.810  18.010  1.00  0.00            
ATOM     30  O9  BCD     1      23.260   4.550  18.640  1.00  0.00            
ATOM     31  C12 BCD     1      23.080   5.730  16.550  1.00  0.00            
ATOM     32  O10 BCD     1      21.750   5.220  16.400  1.00  0.00            
ATOM     33  H11 BCD     1      23.400   3.560  20.530  1.00  0.00            
ATOM     34  H12 BCD     1      25.530   4.200  19.970  1.00  0.00            
ATOM     35  H13 BCD     1      25.110   6.070  21.860  1.00  0.00            
ATOM     36  H14 BCD     1      24.550   7.110  19.990  1.00  0.00            
ATOM     37  H15 BCD     1      26.790   7.420  19.340  1.00  0.00            
ATOM     38  H16 BCD     1      25.530   5.490  17.660  1.00  0.00            
ATOM     39  H17 BCD     1      22.740   6.540  18.480  1.00  0.00            
ATOM     40  H18 BCD     1      23.140   6.630  15.930  1.00  0.00            
ATOM     41  H19 BCD     1      23.760   5.010  16.080  1.00  0.00            
ATOM     42  H20 BCD     1      21.810   4.420  16.930  1.00  0.00            
ATOM     43  C13 BCD     1      19.180   5.810  23.090  1.00  0.00            
ATOM     44  O11 BCD     1      19.080   7.120  22.550  1.00  0.00            
ATOM     45  C14 BCD     1      20.500   5.810  23.850  1.00  0.00            
ATOM     46  O12 BCD     1      20.460   6.860  24.840  1.00  0.00            
ATOM     47  C15 BCD     1      21.740   5.930  22.830  1.00  0.00            
ATOM     48  O13 BCD     1      23.010   5.610  23.460  1.00  0.00            
ATOM     49  C16 BCD     1      21.590   4.990  21.640  1.00  0.00            
ATOM     50  C17 BCD     1      20.200   5.030  21.060  1.00  0.00            
ATOM     51  O14 BCD     1      19.290   4.790  22.080  1.00  0.00            
ATOM     52  C18 BCD     1      19.960   3.970  19.990  1.00  0.00            
ATOM     53  O15 BCD     1      20.430   2.680  20.420  1.00  0.00            
ATOM     54  H21 BCD     1      18.330   5.700  23.770  1.00  0.00            
ATOM     55  H22 BCD     1      20.660   4.880  24.410  1.00  0.00            
ATOM     56  H23 BCD     1      19.990   7.580  24.410  1.00  0.00            
ATOM     57  H24 BCD     1      21.680   6.970  22.500  1.00  0.00            
ATOM     58  H25 BCD     1      23.730   5.430  22.840  1.00  0.00            
ATOM     59  H26 BCD     1      21.810   3.960  21.950  1.00  0.00            
ATOM     60  H27 BCD     1      19.900   6.000  20.640  1.00  0.00            
ATOM     61  H28 BCD     1      18.870   3.810  19.930  1.00  0.00            
ATOM     62  H29 BCD     1      20.350   4.250  19.010  1.00  0.00            
ATOM     63  H30 BCD     1      19.750   2.050  20.200  1.00  0.00            
ATOM     64  C19 BCD     1      16.300  10.290  21.830  1.00  0.00            
ATOM     65  O16 BCD     1      17.160  10.860  20.820  1.00  0.00            
ATOM     66  C20 BCD     1      17.020  10.250  23.170  1.00  0.00            
ATOM     67  O17 BCD     1      17.370  11.600  23.470  1.00  0.00            
ATOM     68  C21 BCD     1      18.260   9.400  23.170  1.00  0.00            
ATOM     69  O18 BCD     1      18.850   9.310  24.500  1.00  0.00            
ATOM     70  C22 BCD     1      17.950   7.950  22.710  1.00  0.00            
ATOM     71  C23 BCD     1      17.120   8.040  21.410  1.00  0.00            
ATOM     72  O19 BCD     1      15.990   8.990  21.490  1.00  0.00            
ATOM     73  C24 BCD     1      16.540   6.690  20.990  1.00  0.00            
ATOM     74  O20 BCD     1      15.440   6.260  21.810  1.00  0.00            
ATOM     75  H31 BCD     1      15.400  10.880  22.060  1.00  0.00            
ATOM     76  H32 BCD     1      16.310   9.800  23.870  1.00  0.00            
ATOM     77  H33 BCD     1      16.520  12.000  23.650  1.00  0.00            
ATOM     78  H34 BCD     1      19.000   9.790  22.460  1.00  0.00            
ATOM     79  H35 BCD     1      19.120  10.220  24.680  1.00  0.00            
ATOM     80  H36 BCD     1      17.300   7.550  23.500  1.00  0.00            
ATOM     81  H37 BCD     1      17.810   8.320  20.610  1.00  0.00            
ATOM     82  H38 BCD     1      16.320   6.710  19.910  1.00  0.00            
ATOM     83  H39 BCD     1      17.400   6.020  21.120  1.00  0.00            
ATOM     84  H40 BCD     1      14.970   5.640  21.260  1.00  0.00            
ATOM     85  C25 BCD     1      17.210  14.400  18.490  1.00  0.00            
ATOM     86  O21 BCD     1      18.220  13.900  17.530  1.00  0.00            
ATOM     87  C26 BCD     1      17.840  14.520  19.870  1.00  0.00            
ATOM     88  O22 BCD     1      19.020  15.290  19.830  1.00  0.00            
ATOM     89  C27 BCD     1      18.150  13.110  20.420  1.00  0.00            
ATOM     90  O23 BCD     1      18.790  13.220  21.740  1.00  0.00            
ATOM     91  C28 BCD     1      16.800  12.230  20.470  1.00  0.00            
ATOM     92  C29 BCD     1      16.210  12.180  19.050  1.00  0.00            
ATOM     93  O24 BCD     1      16.040  13.520  18.600  1.00  0.00            
ATOM     94  C30 BCD     1      14.790  11.540  18.940  1.00  0.00            
ATOM     95  O25 BCD     1      13.760  12.100  19.770  1.00  0.00            
ATOM     96  H41 BCD     1      16.750  15.350  18.180  1.00  0.00            
ATOM     97  H42 BCD     1      17.180  15.020  20.600  1.00  0.00            
ATOM     98  H43 BCD     1      19.520  14.930  20.560  1.00  0.00            
ATOM     99  H44 BCD     1      18.790  12.510  19.760  1.00  0.00            
ATOM    100  H45 BCD     1      18.560  12.420  22.210  1.00  0.00            
ATOM    101  H46 BCD     1      16.090  12.630  21.200  1.00  0.00            
ATOM    102  H47 BCD     1      16.880  11.610  18.400  1.00  0.00            
ATOM    103  H48 BCD     1      14.460  11.540  17.900  1.00  0.00            
ATOM    104  H49 BCD     1      15.030  10.520  19.250  1.00  0.00            
ATOM    105  H50 BCD     1      13.780  13.060  19.850  1.00  0.00            
ATOM    106  C31 BCD     1      20.190  14.960  14.330  1.00  0.00            
ATOM    107  O26 BCD     1      21.020  13.880  14.840  1.00  0.00            
ATOM    108  C32 BCD     1      20.160  16.070  15.340  1.00  0.00            
ATOM    109  O27 BCD     1      21.430  16.640  15.580  1.00  0.00            
ATOM    110  C33 BCD     1      19.560  15.620  16.640  1.00  0.00            
ATOM    111  C34 BCD     1      18.280  14.740  16.400  1.00  0.00            
ATOM    112  C35 BCD     1      18.350  13.730  15.210  1.00  0.00            
ATOM    113  O28 BCD     1      18.940  14.440  14.120  1.00  0.00            
ATOM    114  C36 BCD     1      17.060  13.130  14.810  1.00  0.00            
ATOM    115  O29 BCD     1      16.120  14.100  14.390  1.00  0.00            
ATOM    116  O30 BCD     1      19.290  16.670  17.560  1.00  0.00            
ATOM    117  H51 BCD     1      20.530  15.240  13.330  1.00  0.00            
ATOM    118  H52 BCD     1      19.470  16.860  15.030  1.00  0.00            
ATOM    119  H53 BCD     1      21.220  17.450  16.060  1.00  0.00            
ATOM    120  H54 BCD     1      20.340  15.010  17.120  1.00  0.00            
ATOM    121  H55 BCD     1      19.330  16.260  18.430  1.00  0.00            
ATOM    122  H56 BCD     1      17.410  15.400  16.300  1.00  0.00            
ATOM    123  H57 BCD     1      18.990  12.880  15.470  1.00  0.00            
ATOM    124  H58 BCD     1      17.300  12.450  13.980  1.00  0.00            
ATOM    125  H59 BCD     1      16.560  12.550  15.590  1.00  0.00            
ATOM    126  H60 BCD     1      15.300  13.900  14.850  1.00  0.00            
ATOM    127  C37 BCD     1      24.650  11.840  13.870  1.00  0.00            
ATOM    128  O31 BCD     1      24.480  11.040  15.060  1.00  0.00            
ATOM    129  C38 BCD     1      24.680  13.320  14.240  1.00  0.00            
ATOM    130  O32 BCD     1      25.830  13.450  15.050  1.00  0.00            
ATOM    131  C39 BCD     1      23.460  13.790  14.950  1.00  0.00            
ATOM    132  O33 BCD     1      23.740  15.160  15.340  1.00  0.00            
ATOM    133  C40 BCD     1      22.220  13.500  14.100  1.00  0.00            
ATOM    134  C41 BCD     1      22.220  11.960  13.720  1.00  0.00            
ATOM    135  O34 BCD     1      23.480  11.590  13.080  1.00  0.00            
ATOM    136  C42 BCD     1      20.980  11.520  12.930  1.00  0.00            
ATOM    137  O35 BCD     1      20.850  12.430  11.790  1.00  0.00            
ATOM    138  H61 BCD     1      25.550  11.570  13.300  1.00  0.00            
ATOM    139  H62 BCD     1      24.740  13.930  13.330  1.00  0.00            
ATOM    140  H63 BCD     1      25.850  14.280  15.540  1.00  0.00            
ATOM    141  H64 BCD     1      23.290  13.110  15.800  1.00  0.00            
ATOM    142  H65 BCD     1      22.950  15.570  15.710  1.00  0.00            
ATOM    143  H66 BCD     1      22.240  14.150  13.220  1.00  0.00            
ATOM    144  H67 BCD     1      22.220  11.550  14.730  1.00  0.00            
ATOM    145  H68 BCD     1      21.220  10.500  12.610  1.00  0.00            
ATOM    146  H69 BCD     1      20.150  11.430  13.630  1.00  0.00            
ATOM    147  H70 BCD     1      21.670  12.340  11.300  1.00  0.00            
ATOM    148  C1  AR4     2      24.530  15.110  19.600  1.00  0.00            
ATOM    149  C2  AR4     2      23.040  15.480  19.750  1.00  0.00            
ATOM    150  C3  AR4     2      22.650  16.560  18.810  1.00  0.00            
ATOM    151  C4  AR4     2      22.560  15.890  21.170  1.00  0.00            
ATOM    152  C5  AR4     2      22.530  14.680  22.120  1.00  0.00            
ATOM    153  C6  AR4     2      22.100  13.360  21.510  1.00  0.00            
ATOM    154  C7  AR4     2      21.980  13.230  20.120  1.00  0.00            
ATOM    155  O1  AR4     2      22.350  14.280  19.310  1.00  0.00            
ATOM    156  C8  AR4     2      21.660  11.930  19.560  1.00  0.00            
ATOM    157  C9  AR4     2      21.450  11.750  18.190  1.00  0.00            
ATOM    158  C10 AR4     2      21.040  10.550  17.590  1.00  0.00            
ATOM    159  C11 AR4     2      20.790   9.480  18.460  1.00  0.00            
ATOM    160  C12 AR4     2      21.060   9.630  19.820  1.00  0.00            
ATOM    161  C13 AR4     2      21.540  10.820  20.400  1.00  0.00            
ATOM    162  C14 AR4     2      21.620  10.910  21.820  1.00  0.00            
ATOM    163  O2  AR4     2      21.430   9.920  22.520  1.00  0.00            
ATOM    164  C15 AR4     2      22.020  12.250  22.440  1.00  0.00            
ATOM    165  O3  AR4     2      22.240  12.330  23.630  1.00  0.00            
ATOM    166  H1  AR4     2      24.710  14.780  18.570  1.00  0.00            
ATOM    167  H2  AR4     2      25.200  15.960  19.790  1.00  0.00            
ATOM    168  H3  AR4     2      24.690  14.330  20.350  1.00  0.00            
ATOM    169  H4  AR4     2      22.880  16.160  17.820  1.00  0.00            
ATOM    170  H5  AR4     2      21.560  16.710  18.820  1.00  0.00            
ATOM    171  H6  AR4     2      23.230  17.490  18.850  1.00  0.00            
ATOM    172  H7  AR4     2      21.500  16.140  21.030  1.00  0.00            
ATOM    173  H8  AR4     2      23.140  16.710  21.620  1.00  0.00            
ATOM    174  H9  AR4     2      21.990  14.930  23.050  1.00  0.00            
ATOM    175  H10 AR4     2      23.610  14.560  22.310  1.00  0.00            
ATOM    176  H11 AR4     2      21.590  12.580  17.510  1.00  0.00            
ATOM    177  H12 AR4     2      21.030  10.380  16.520  1.00  0.00            
ATOM    178  H13 AR4     2      20.520   8.520  18.040  1.00  0.00            
ATOM    179  H14 AR4     2      20.940   8.760  20.470  1.00  0.00            
TER
ENDMDL
MODEL        1
ATOM      1  C1  BCD     1      10.990  10.710  15.500  1.00  0.00            
ATOM      2  O1  BCD     1      12.040   9.770  15.190  1.00  0.00            
ATOM      3  C2  BCD     1      10.310  11.090  14.140  1.00  0.00            
ATOM      4  O2  BCD     1       9.780   9.840  13.580  1.00  0.00            
ATOM      5  C3  BCD     1      11.330  11.690  13.200  1.00  0.00            
ATOM      6  O3  BCD     1      10.600  12.250  12.030  1.00  0.00            
ATOM      7  C4  BCD     1      12.180  12.740  13.850  1.00  0.00            
ATOM      8  C5  BCD     1      12.570  12.490  15.270  1.00  0.00            
ATOM      9  O4  BCD     1      11.540  11.880  16.100  1.00  0.00            
ATOM     10  C6  BCD     1      13.050  13.710  16.000  1.00  0.00            
ATOM     11  O5  BCD     1      12.050  14.770  16.070  1.00  0.00            
ATOM     12  H1  BCD     1      10.380  10.240  16.280  1.00  0.00            
ATOM     13  H2  BCD     1       9.520  11.800  14.400  1.00  0.00            
ATOM     14  H3  BCD     1       9.500  10.070  12.690  1.00  0.00            
ATOM     15  H4  BCD     1      12.030  10.900  12.880  1.00  0.00            
ATOM     16  H5  BCD     1      11.210  12.430  11.300  1.00  0.00            
ATOM     17  H6  BCD     1      11.530  13.630  13.840  1.00  0.00            
ATOM     18  H7  BCD     1      13.410  11.780  15.310  1.00  0.00            
ATOM     19  H8  BCD     1      13.280  13.390  17.020  1.00  0.00            
ATOM     20  H9  BCD     1      13.990  13.960  15.490  1.00  0.00            
ATOM     21  H10 BCD     1      11.160  14.430  15.900  1.00  0.00            
ATOM     22  C7  BCD     1      13.600   6.410  16.850  1.00  0.00            
ATOM     23  O6  BCD     1      14.990   6.760  16.460  1.00  0.00            
ATOM     24  C8  BCD     1      12.720   6.130  15.680  1.00  0.00            
ATOM     25  O7  BCD     1      13.220   5.100  14.760  1.00  0.00            
ATOM     26  C9  BCD     1      12.430   7.440  14.950  1.00  0.00            
ATOM     27  O8  BCD     1      11.440   7.350  13.870  1.00  0.00            
ATOM     28  C10 BCD     1      11.960   8.520  15.900  1.00  0.00            
ATOM     29  C11 BCD     1      12.850   8.690  17.060  1.00  0.00            
ATOM     30  O9  BCD     1      13.120   7.370  17.670  1.00  0.00            
ATOM     31  C12 BCD     1      12.250   9.600  18.190  1.00  0.00            
ATOM     32  O10 BCD     1      10.920   9.330  18.580  1.00  0.00            
ATOM     33  H11 BCD     1      13.680   5.510  17.470  1.00  0.00            
ATOM     34  H12 BCD     1      11.800   5.720  16.110  1.00  0.00            
ATOM     35  H13 BCD     1      14.140   5.310  14.540  1.00  0.00            
ATOM     36  H14 BCD     1      13.360   7.830  14.510  1.00  0.00            
ATOM     37  H15 BCD     1      11.010   8.200  13.810  1.00  0.00            
ATOM     38  H16 BCD     1      10.980   8.180  16.230  1.00  0.00            
ATOM     39  H17 BCD     1      13.830   9.120  16.790  1.00  0.00            
ATOM     40  H18 BCD     1      12.920   9.460  19.050  1.00  0.00            
ATOM     41  H19 BCD     1      12.500  10.650  17.960  1.00  0.00            
ATOM     42  H20 BCD     1      10.850   8.370  18.630  1.00  0.00            
ATOM     43  C13 BCD     1      18.810   5.870  17.850  1.00  0.00            
ATOM     44  O11 BCD     1      19.540   6.940  17.330  1.00  0.00            
ATOM     45  C14 BCD     1      18.140   4.940  16.810  1.00  0.00            
ATOM     46  O12 BCD     1      19.110   4.490  15.790  1.00  0.00            
ATOM     47  C15 BCD     1      16.890   5.630  16.190  1.00  0.00            
ATOM     48  O13 BCD     1      16.130   4.750  15.290  1.00  0.00            
ATOM     49  C16 BCD     1      15.990   6.170  17.270  1.00  0.00            
ATOM     50  C17 BCD     1      16.700   7.150  18.200  1.00  0.00            
ATOM     51  O14 BCD     1      17.840   6.420  18.780  1.00  0.00            
ATOM     52  C18 BCD     1      15.690   7.500  19.350  1.00  0.00            
ATOM     53  O15 BCD     1      16.500   8.280  20.260  1.00  0.00            
ATOM     54  H21 BCD     1      19.560   5.290  18.400  1.00  0.00            
ATOM     55  H22 BCD     1      17.830   4.050  17.360  1.00  0.00            
ATOM     56  H23 BCD     1      18.550   3.880  15.300  1.00  0.00            
ATOM     57  H24 BCD     1      17.280   6.520  15.680  1.00  0.00            
ATOM     58  H25 BCD     1      16.560   4.830  14.440  1.00  0.00            
ATOM     59  H26 BCD     1      15.600   5.330  17.860  1.00  0.00            
ATOM     60  H27 BCD     1      17.080   8.020  17.660  1.00  0.00            
ATOM     61  H28 BCD     1      14.890   8.080  18.870  1.00  0.00            
ATOM     62  H29 BCD     1      15.290   6.630  19.870  1.00  0.00            
ATOM     63  H30 BCD     1      17.390   7.920  20.260  1.00  0.00            
ATOM     64  C19 BCD     1      23.020   8.860  16.900  1.00  0.00            
ATOM     65  O16 BCD     1      22.320   9.440  15.760  1.00  0.00            
ATOM     66  C20 BCD     1      23.190   7.310  16.730  1.00  0.00            
ATOM     67  O17 BCD     1      24.060   6.960  15.610  1.00  0.00            
ATOM     68  C21 BCD     1      21.780   6.760  16.530  1.00  0.00            
ATOM     69  O18 BCD     1      21.870   5.280  16.440  1.00  0.00            
ATOM     70  C22 BCD     1      20.870   7.180  17.710  1.00  0.00            
ATOM     71  C23 BCD     1      20.930   8.670  18.000  1.00  0.00            
ATOM     72  O19 BCD     1      22.250   9.160  18.080  1.00  0.00            
ATOM     73  C24 BCD     1      20.310   8.910  19.380  1.00  0.00            
ATOM     74  O20 BCD     1      20.950   8.070  20.370  1.00  0.00            
ATOM     75  H31 BCD     1      24.030   9.290  17.000  1.00  0.00            
ATOM     76  H32 BCD     1      23.650   6.960  17.660  1.00  0.00            
ATOM     77  H33 BCD     1      23.830   6.030  15.500  1.00  0.00            
ATOM     78  H34 BCD     1      21.310   7.070  15.590  1.00  0.00            
ATOM     79  H35 BCD     1      20.950   5.010  16.390  1.00  0.00            
ATOM     80  H36 BCD     1      21.130   6.560  18.580  1.00  0.00            
ATOM     81  H37 BCD     1      20.340   9.290  17.320  1.00  0.00            
ATOM     82  H38 BCD     1      20.310   9.990  19.550  1.00  0.00            
ATOM     83  H39 BCD     1      19.250   8.640  19.290  1.00  0.00            
ATOM     84  H40 BCD     1      20.310   7.920  21.080  1.00  0.00            
ATOM     85  C25 BCD     1      22.500  12.070  12.730  1.00  0.00            
ATOM     86  O21 BCD     1      21.060  12.060  12.770  1.00  0.00            
ATOM     87  C26 BCD     1      23.060  10.690  12.410  1.00  0.00            
ATOM     88  O22 BCD     1      22.670  10.350  11.050  1.00  0.00            
ATOM     89  C27 BCD     1      22.720   9.610  13.470  1.00  0.00            
ATOM     90  O23 BCD     1      23.500   8.470  13.340  1.00  0.00            
ATOM     91  C28 BCD     1      22.970  10.230  14.860  1.00  0.00            
ATOM     92  C29 BCD     1      22.510  11.680  15.120  1.00  0.00            
ATOM     93  O24 BCD     1      22.960  12.470  14.020  1.00  0.00            
ATOM     94  C30 BCD     1      23.050  12.280  16.450  1.00  0.00            
ATOM     95  O25 BCD     1      24.480  12.370  16.380  1.00  0.00            
ATOM     96  H41 BCD     1      22.800  12.830  12.000  1.00  0.00            
ATOM     97  H42 BCD     1      24.150  10.830  12.510  1.00  0.00            
ATOM     98  H43 BCD     1      23.280   9.670  10.740  1.00  0.00            
ATOM     99  H44 BCD     1      21.650   9.390  13.490  1.00  0.00            
ATOM    100  H45 BCD     1      23.460   7.930  14.130  1.00  0.00            
ATOM    101  H46 BCD     1      24.060  10.290  14.930  1.00  0.00            
ATOM    102  H47 BCD     1      21.420  11.750  15.190  1.00  0.00            
ATOM    103  H48 BCD     1      22.630  13.290  16.560  1.00  0.00            
ATOM    104  H49 BCD     1      22.730  11.660  17.290  1.00  0.00            
ATOM    105  H50 BCD     1      24.750  12.560  17.280  1.00  0.00            
ATOM    106  C31 BCD     1      18.130  13.840  10.400  1.00  0.00            
ATOM    107  O26 BCD     1      17.210  13.580  11.480  1.00  0.00            
ATOM    108  C32 BCD     1      18.640  12.440   9.970  1.00  0.00            
ATOM    109  O27 BCD     1      17.520  11.710   9.520  1.00  0.00            
ATOM    110  C33 BCD     1      19.360  11.800  11.200  1.00  0.00            
ATOM    111  C34 BCD     1      20.480  12.730  11.690  1.00  0.00            
ATOM    112  C35 BCD     1      19.910  14.050  12.050  1.00  0.00            
ATOM    113  O28 BCD     1      19.300  14.640  10.890  1.00  0.00            
ATOM    114  C36 BCD     1      20.950  14.950  12.560  1.00  0.00            
ATOM    115  O29 BCD     1      22.040  15.230  11.600  1.00  0.00            
ATOM    116  O30 BCD     1      19.840  10.470  10.880  1.00  0.00            
ATOM    117  H51 BCD     1      17.610  14.400   9.610  1.00  0.00            
ATOM    118  H52 BCD     1      19.310  12.570   9.100  1.00  0.00            
ATOM    119  H53 BCD     1      17.910  10.910   9.160  1.00  0.00            
ATOM    120  H54 BCD     1      18.650  11.720  12.040  1.00  0.00            
ATOM    121  H55 BCD     1      20.620  10.180  11.360  1.00  0.00            
ATOM    122  H56 BCD     1      21.270  12.820  10.930  1.00  0.00            
ATOM    123  H57 BCD     1      19.110  13.890  12.790  1.00  0.00            
ATOM    124  H58 BCD     1      20.500  15.890  12.880  1.00  0.00            
ATOM    125  H59 BCD     1      21.370  14.330  13.370  1.00  0.00            
ATOM    126  H60 BCD     1      22.670  15.850  11.970  1.00  0.00            
ATOM    127  C37 BCD     1      13.400  14.180  12.420  1.00  0.00            
ATOM    128  O31 BCD     1      13.370  12.900  13.150  1.00  0.00            
ATOM    129  C38 BCD     1      13.720  14.090  10.960  1.00  0.00            
ATOM    130  O32 BCD     1      12.660  13.470  10.290  1.00  0.00            
ATOM    131  C39 BCD     1      15.120  13.530  10.670  1.00  0.00            
ATOM    132  O33 BCD     1      15.470  13.500   9.260  1.00  0.00            
ATOM    133  C40 BCD     1      16.080  14.370  11.460  1.00  0.00            
ATOM    134  C41 BCD     1      15.700  14.480  12.880  1.00  0.00            
ATOM    135  O34 BCD     1      14.400  15.040  12.940  1.00  0.00            
ATOM    136  C42 BCD     1      16.670  15.360  13.650  1.00  0.00            
ATOM    137  O35 BCD     1      16.350  15.270  15.050  1.00  0.00            
ATOM    138  H61 BCD     1      12.460  14.710  12.620  1.00  0.00            
ATOM    139  H62 BCD     1      13.710  15.110  10.560  1.00  0.00            
ATOM    140  H63 BCD     1      12.720  13.620   9.340  1.00  0.00            
ATOM    141  H64 BCD     1      15.130  12.510  11.060  1.00  0.00            
ATOM    142  H65 BCD     1      16.130  12.820   9.100  1.00  0.00            
ATOM    143  H66 BCD     1      16.180  15.380  11.040  1.00  0.00            
ATOM    144  H67 BCD     1      15.630  13.480  13.340  1.00  0.00            
ATOM    145  H68 BCD     1      17.710  15.010  13.560  1.00  0.00            
ATOM    146  H69 BCD     1      16.620  16.420  13.350  1.00  0.00            
ATOM    147  H70 BCD     1      15.530  15.770  15.170  1.00  0.00            
ATOM    148  C1  AR4     2      13.900   7.550  11.230  1.00  0.00            
ATOM    149  C2  AR4     2      14.530   8.750  10.480  1.00  0.00            
ATOM    150  C3  AR4     2      13.490   9.830  10.170  1.00  0.00            
ATOM    151  C4  AR4     2      15.360   8.440   9.220  1.00  0.00            
ATOM    152  C5  AR4     2      16.570   7.560   9.650  1.00  0.00            
ATOM    153  C6  AR4     2      17.270   7.930  10.940  1.00  0.00            
ATOM    154  C7  AR4     2      16.670   8.890  11.670  1.00  0.00            
ATOM    155  O1  AR4     2      15.470   9.390  11.330  1.00  0.00            
ATOM    156  C8  AR4     2      17.240   9.310  12.980  1.00  0.00            
ATOM    157  C9  AR4     2      16.630  10.360  13.670  1.00  0.00            
ATOM    158  C10 AR4     2      17.150  10.830  14.880  1.00  0.00            
ATOM    159  C11 AR4     2      18.280  10.130  15.460  1.00  0.00            
ATOM    160  C12 AR4     2      18.760   9.030  14.870  1.00  0.00            
ATOM    161  C13 AR4     2      18.310   8.610  13.610  1.00  0.00            
ATOM    162  C14 AR4     2      18.980   7.530  12.890  1.00  0.00            
ATOM    163  O2  AR4     2      19.850   6.840  13.380  1.00  0.00            
ATOM    164  C15 AR4     2      18.480   7.250  11.370  1.00  0.00            
ATOM    165  O3  AR4     2      19.060   6.420  10.670  1.00  0.00            
ATOM    166  H1  AR4     2      13.020   7.110  10.750  1.00  0.00            
ATOM    167  H2  AR4     2      14.660   6.810  11.510  1.00  0.00            
ATOM    168  H3  AR4     2      13.570   7.880  12.220  1.00  0.00            
ATOM    169  H4  AR4     2      13.020  10.190  11.100  1.00  0.00            
ATOM    170  H5  AR4     2      13.950  10.690   9.670  1.00  0.00            
ATOM    171  H6  AR4     2      12.730   9.410   9.510  1.00  0.00            
ATOM    172  H7  AR4     2      15.710   9.400   8.830  1.00  0.00            
ATOM    173  H8  AR4     2      14.720   7.920   8.500  1.00  0.00            
ATOM    174  H9  AR4     2      17.230   7.570   8.770  1.00  0.00            
ATOM    175  H10 AR4     2      16.190   6.530   9.640  1.00  0.00            
ATOM    176  H11 AR4     2      15.910  10.980  13.150  1.00  0.00            
ATOM    177  H12 AR4     2      16.820  11.730  15.400  1.00  0.00            
ATOM    178  H13 AR4     2      18.780  10.510  16.350  1.00  0.00            
ATOM    179  H14 AR4     2      19.580   8.570  15.410  1.00  0.00            
TER
ENDMDL
MODEL        1
ATOM      1  C1  BCD     1      14.890  40.000   6.730  1.00  0.00            
ATOM      2  O1  BCD     1      14.940  39.670   8.110  1.00  0.00            
ATOM      3  C2  BCD     1      16.110  39.490   6.020  1.00  0.00            
ATOM      4  O2  BCD     1      16.150  38.100   6.040  1.00  0.00            
ATOM      5  C3  BCD     1      17.380  40.050   6.620  1.00  0.00            
ATOM      6  O3  BCD     1      18.570  39.680   5.820  1.00  0.00            
ATOM      7  C4  BCD     1      17.220  41.650   6.560  1.00  0.00            
ATOM      8  C5  BCD     1      15.950  42.040   7.320  1.00  0.00            
ATOM      9  O4  BCD     1      14.870  41.440   6.570  1.00  0.00            
ATOM     10  C6  BCD     1      15.780  43.520   7.360  1.00  0.00            
ATOM     11  O5  BCD     1      14.570  43.880   7.990  1.00  0.00            
ATOM     12  H1  BCD     1      14.040  39.500   6.240  1.00  0.00            
ATOM     13  H2  BCD     1      16.090  39.840   4.980  1.00  0.00            
ATOM     14  H3  BCD     1      15.380  37.820   5.530  1.00  0.00            
ATOM     15  H4  BCD     1      17.490  39.830   7.690  1.00  0.00            
ATOM     16  H5  BCD     1      18.590  38.730   5.630  1.00  0.00            
ATOM     17  H6  BCD     1      17.140  41.850   5.490  1.00  0.00            
ATOM     18  H7  BCD     1      16.120  41.640   8.320  1.00  0.00            
ATOM     19  H8  BCD     1      16.630  43.980   7.890  1.00  0.00            
ATOM     20  H9  BCD     1      15.890  43.840   6.310  1.00  0.00            
ATOM     21  H10 BCD     1      13.970  43.520   7.330  1.00  0.00            
ATOM     22  C7  BCD     1      12.670  38.280  11.130  1.00  0.00            
ATOM     23  O6  BCD     1      13.790  38.630  11.970  1.00  0.00            
ATOM     24  C8  BCD     1      13.170  37.240  10.140  1.00  0.00            
ATOM     25  O7  BCD     1      13.700  36.050  10.750  1.00  0.00            
ATOM     26  C9  BCD     1      14.240  37.710   9.270  1.00  0.00            
ATOM     27  O8  BCD     1      14.630  36.760   8.230  1.00  0.00            
ATOM     28  C10 BCD     1      13.800  39.020   8.680  1.00  0.00            
ATOM     29  C11 BCD     1      13.190  40.040   9.670  1.00  0.00            
ATOM     30  O9  BCD     1      12.210  39.480  10.530  1.00  0.00            
ATOM     31  C12 BCD     1      12.540  41.230   8.990  1.00  0.00            
ATOM     32  O10 BCD     1      11.180  41.020   8.550  1.00  0.00            
ATOM     33  H11 BCD     1      11.840  37.830  11.680  1.00  0.00            
ATOM     34  H12 BCD     1      12.320  36.860   9.570  1.00  0.00            
ATOM     35  H13 BCD     1      14.470  35.850  10.210  1.00  0.00            
ATOM     36  H14 BCD     1      15.040  37.980   9.970  1.00  0.00            
ATOM     37  H15 BCD     1      15.220  37.190   7.600  1.00  0.00            
ATOM     38  H16 BCD     1      13.080  38.810   7.880  1.00  0.00            
ATOM     39  H17 BCD     1      14.100  40.310  10.220  1.00  0.00            
ATOM     40  H18 BCD     1      12.600  42.060   9.710  1.00  0.00            
ATOM     41  H19 BCD     1      13.100  41.530   8.100  1.00  0.00            
ATOM     42  H20 BCD     1      10.630  41.120   9.330  1.00  0.00            
ATOM     43  C13 BCD     1      14.500  39.740  15.810  1.00  0.00            
ATOM     44  O11 BCD     1      15.660  40.440  15.320  1.00  0.00            
ATOM     45  C14 BCD     1      14.520  38.300  15.590  1.00  0.00            
ATOM     46  O12 BCD     1      15.580  37.710  16.340  1.00  0.00            
ATOM     47  C15 BCD     1      14.650  38.000  14.080  1.00  0.00            
ATOM     48  O13 BCD     1      14.690  36.620  13.740  1.00  0.00            
ATOM     49  C16 BCD     1      13.540  38.700  13.330  1.00  0.00            
ATOM     50  C17 BCD     1      13.250  40.130  13.790  1.00  0.00            
ATOM     51  O14 BCD     1      13.280  40.220  15.210  1.00  0.00            
ATOM     52  C18 BCD     1      11.810  40.660  13.470  1.00  0.00            
ATOM     53  O15 BCD     1      11.670  42.020  13.850  1.00  0.00            
ATOM     54  H21 BCD     1      14.400  39.800  16.900  1.00  0.00            
ATOM     55  H22 BCD     1      13.590  37.830  15.920  1.00  0.00            
ATOM     56  H23 BCD     1      16.390  38.050  15.950  1.00  0.00            
ATOM     57  H24 BCD     1      15.580  38.440  13.690  1.00  0.00            
ATOM     58  H25 BCD     1      14.730  36.680  12.780  1.00  0.00            
ATOM     59  H26 BCD     1      12.690  38.070  13.630  1.00  0.00            
ATOM     60  H27 BCD     1      13.950  40.880  13.400  1.00  0.00            
ATOM     61  H28 BCD     1      11.650  40.550  12.390  1.00  0.00            
ATOM     62  H29 BCD     1      11.080  40.010  13.960  1.00  0.00            
ATOM     63  H30 BCD     1      12.580  42.310  13.770  1.00  0.00            
ATOM     64  C19 BCD     1      19.180  42.130  16.440  1.00  0.00            
ATOM     65  O16 BCD     1      19.250  42.900  15.210  1.00  0.00            
ATOM     66  C20 BCD     1      19.230  40.680  16.170  1.00  0.00            
ATOM     67  O17 BCD     1      20.380  40.370  15.410  1.00  0.00            
ATOM     68  C21 BCD     1      17.940  40.230  15.490  1.00  0.00            
ATOM     69  O18 BCD     1      17.930  38.790  15.320  1.00  0.00            
ATOM     70  C22 BCD     1      16.700  40.690  16.260  1.00  0.00            
ATOM     71  C23 BCD     1      16.780  42.240  16.520  1.00  0.00            
ATOM     72  O19 BCD     1      18.030  42.540  17.180  1.00  0.00            
ATOM     73  C24 BCD     1      15.650  42.880  17.210  1.00  0.00            
ATOM     74  O20 BCD     1      16.010  44.290  17.380  1.00  0.00            
ATOM     75  H31 BCD     1      20.050  42.400  17.050  1.00  0.00            
ATOM     76  H32 BCD     1      19.340  40.100  17.100  1.00  0.00            
ATOM     77  H33 BCD     1      21.030  41.070  15.340  1.00  0.00            
ATOM     78  H34 BCD     1      17.990  40.760  14.540  1.00  0.00            
ATOM     79  H35 BCD     1      18.560  38.540  14.630  1.00  0.00            
ATOM     80  H36 BCD     1      16.560  40.150  17.210  1.00  0.00            
ATOM     81  H37 BCD     1      16.890  42.800  15.580  1.00  0.00            
ATOM     82  H38 BCD     1      14.720  42.920  16.630  1.00  0.00            
ATOM     83  H39 BCD     1      15.360  42.500  18.200  1.00  0.00            
ATOM     84  H40 BCD     1      16.790  44.550  16.880  1.00  0.00            
ATOM     85  C25 BCD     1      21.610  46.040  13.890  1.00  0.00            
ATOM     86  O21 BCD     1      21.420  45.730  12.470  1.00  0.00            
ATOM     87  C26 BCD     1      22.220  44.920  14.750  1.00  0.00            
ATOM     88  O22 BCD     1      23.460  44.640  14.170  1.00  0.00            
ATOM     89  C27 BCD     1      21.350  43.680  14.850  1.00  0.00            
ATOM     90  O23 BCD     1      22.020  42.650  15.630  1.00  0.00            
ATOM     91  C28 BCD     1      19.990  44.080  15.350  1.00  0.00            
ATOM     92  C29 BCD     1      19.460  45.070  14.380  1.00  0.00            
ATOM     93  O24 BCD     1      20.300  46.270  14.410  1.00  0.00            
ATOM     94  C30 BCD     1      18.030  45.620  14.700  1.00  0.00            
ATOM     95  O25 BCD     1      17.830  45.970  16.100  1.00  0.00            
ATOM     96  H41 BCD     1      22.180  46.970  14.010  1.00  0.00            
ATOM     97  H42 BCD     1      22.380  45.430  15.710  1.00  0.00            
ATOM     98  H43 BCD     1      24.180  44.900  14.750  1.00  0.00            
ATOM     99  H44 BCD     1      21.200  43.390  13.800  1.00  0.00            
ATOM    100  H45 BCD     1      22.250  43.100  16.450  1.00  0.00            
ATOM    101  H46 BCD     1      19.990  44.460  16.380  1.00  0.00            
ATOM    102  H47 BCD     1      19.450  44.550  13.410  1.00  0.00            
ATOM    103  H48 BCD     1      17.990  46.530  14.090  1.00  0.00            
ATOM    104  H49 BCD     1      17.160  45.030  14.370  1.00  0.00            
ATOM    105  H50 BCD     1      17.400  46.830  16.090  1.00  0.00            
ATOM    106  C31 BCD     1      22.340  46.400   8.760  1.00  0.00            
ATOM    107  O26 BCD     1      21.340  45.350   8.770  1.00  0.00            
ATOM    108  C32 BCD     1      23.570  45.940   9.520  1.00  0.00            
ATOM    109  O27 BCD     1      24.120  44.840   8.720  1.00  0.00            
ATOM    110  C33 BCD     1      23.170  45.490  10.870  1.00  0.00            
ATOM    111  C34 BCD     1      22.210  46.470  11.490  1.00  0.00            
ATOM    112  C35 BCD     1      21.290  47.350  10.670  1.00  0.00            
ATOM    113  O28 BCD     1      21.920  47.580   9.470  1.00  0.00            
ATOM    114  C36 BCD     1      21.020  48.730  11.310  1.00  0.00            
ATOM    115  O29 BCD     1      20.140  49.480  10.430  1.00  0.00            
ATOM    116  O30 BCD     1      24.350  45.220  11.680  1.00  0.00            
ATOM    117  H51 BCD     1      22.570  46.700   7.730  1.00  0.00            
ATOM    118  H52 BCD     1      24.290  46.760   9.670  1.00  0.00            
ATOM    119  H53 BCD     1      23.520  44.090   8.750  1.00  0.00            
ATOM    120  H54 BCD     1      22.590  44.560  10.720  1.00  0.00            
ATOM    121  H55 BCD     1      24.000  44.810  12.480  1.00  0.00            
ATOM    122  H56 BCD     1      22.820  47.160  12.080  1.00  0.00            
ATOM    123  H57 BCD     1      20.350  46.800  10.540  1.00  0.00            
ATOM    124  H58 BCD     1      20.510  48.630  12.280  1.00  0.00            
ATOM    125  H59 BCD     1      21.980  49.240  11.490  1.00  0.00            
ATOM    126  H60 BCD     1      19.860  50.360  10.690  1.00  0.00            
ATOM    127  C37 BCD     1      19.450  42.680   6.200  1.00  0.00            
ATOM    128  O31 BCD     1      18.380  42.270   7.100  1.00  0.00            
ATOM    129  C38 BCD     1      20.850  42.330   6.640  1.00  0.00            
ATOM    130  O32 BCD     1      20.860  40.960   7.000  1.00  0.00            
ATOM    131  C39 BCD     1      21.200  43.150   7.870  1.00  0.00            
ATOM    132  O33 BCD     1      22.480  42.840   8.380  1.00  0.00            
ATOM    133  C40 BCD     1      21.060  44.630   7.550  1.00  0.00            
ATOM    134  C41 BCD     1      19.630  44.910   7.170  1.00  0.00            
ATOM    135  O34 BCD     1      19.420  44.130   5.920  1.00  0.00            
ATOM    136  C42 BCD     1      19.240  46.300   6.880  1.00  0.00            
ATOM    137  O35 BCD     1      20.070  46.810   5.830  1.00  0.00            
ATOM    138  H61 BCD     1      19.220  42.240   5.230  1.00  0.00            
ATOM    139  H62 BCD     1      21.500  42.520   5.770  1.00  0.00            
ATOM    140  H63 BCD     1      20.400  40.350   6.420  1.00  0.00            
ATOM    141  H64 BCD     1      20.450  42.770   8.570  1.00  0.00            
ATOM    142  H65 BCD     1      22.590  41.890   8.490  1.00  0.00            
ATOM    143  H66 BCD     1      21.780  44.970   6.800  1.00  0.00            
ATOM    144  H67 BCD     1      18.870  44.620   7.910  1.00  0.00            
ATOM    145  H68 BCD     1      18.200  46.330   6.520  1.00  0.00            
ATOM    146  H69 BCD     1      19.350  47.010   7.710  1.00  0.00            
ATOM    147  H70 BCD     1      19.880  47.750   5.880  1.00  0.00            
ATOM    148  C1  AR4     2      23.950  41.510  11.130  1.00  0.00            
ATOM    149  C2  AR4     2      22.640  40.820  11.410  1.00  0.00            
ATOM    150  C3  AR4     2      22.660  40.190  12.800  1.00  0.00            
ATOM    151  C4  AR4     2      22.530  39.610  10.400  1.00  0.00            
ATOM    152  C5  AR4     2      21.170  38.910  10.370  1.00  0.00            
ATOM    153  C6  AR4     2      20.030  39.900  10.580  1.00  0.00            
ATOM    154  C7  AR4     2      20.290  41.210  10.970  1.00  0.00            
ATOM    155  O1  AR4     2      21.530  41.730  11.200  1.00  0.00            
ATOM    156  C8  AR4     2      19.110  42.150  11.040  1.00  0.00            
ATOM    157  C9  AR4     2      19.230  43.580  11.000  1.00  0.00            
ATOM    158  C10 AR4     2      18.120  44.390  11.150  1.00  0.00            
ATOM    159  C11 AR4     2      16.840  43.820  11.160  1.00  0.00            
ATOM    160  C12 AR4     2      16.650  42.450  11.080  1.00  0.00            
ATOM    161  C13 AR4     2      17.770  41.610  11.020  1.00  0.00            
ATOM    162  C14 AR4     2      17.480  40.200  10.940  1.00  0.00            
ATOM    163  O2  AR4     2      16.380  39.690  11.270  1.00  0.00            
ATOM    164  C15 AR4     2      18.660  39.400  10.390  1.00  0.00            
ATOM    165  O3  AR4     2      18.460  38.430   9.680  1.00  0.00            
ATOM    166  H1  AR4     2      24.060  41.580  10.040  1.00  0.00            
ATOM    167  H2  AR4     2      23.870  42.530  11.520  1.00  0.00            
ATOM    168  H3  AR4     2      24.810  41.080  11.660  1.00  0.00            
ATOM    169  H4  AR4     2      23.600  39.620  12.750  1.00  0.00            
ATOM    170  H5  AR4     2      22.820  41.010  13.510  1.00  0.00            
ATOM    171  H6  AR4     2      21.730  39.670  13.040  1.00  0.00            
ATOM    172  H7  AR4     2      23.380  38.940  10.580  1.00  0.00            
ATOM    173  H8  AR4     2      22.650  39.990   9.380  1.00  0.00            
ATOM    174  H9  AR4     2      21.250  38.210  11.210  1.00  0.00            
ATOM    175  H10 AR4     2      20.970  38.430   9.400  1.00  0.00            
ATOM    176  H11 AR4     2      20.250  43.960  10.920  1.00  0.00            
ATOM    177  H12 AR4     2      18.200  45.470  11.230  1.00  0.00            
ATOM    178  H13 AR4     2      15.940  44.430  11.250  1.00  0.00            
ATOM    179  H14 AR4     2      15.690  42.030  10.800  1.00  0.00            
TER
ENDMDL
MODEL        1
ATOM      1  C1  BCD     1      27.870  12.020  24.330  1.00  0.00            
ATOM      2  O1  BCD     1      27.860  11.460  25.620  1.00  0.00            
ATOM      3  C2  BCD     1      27.070  13.340  24.290  1.00  0.00            
ATOM      4  O2  BCD     1      27.550  14.220  25.260  1.00  0.00            
ATOM      5  C3  BCD     1      25.590  13.160  24.550  1.00  0.00            
ATOM      6  O3  BCD     1      24.940  14.370  24.180  1.00  0.00            
ATOM      7  C4  BCD     1      25.070  12.100  23.620  1.00  0.00            
ATOM      8  C5  BCD     1      25.920  10.810  23.680  1.00  0.00            
ATOM      9  O4  BCD     1      27.320  11.040  23.440  1.00  0.00            
ATOM     10  C6  BCD     1      25.400   9.730  22.850  1.00  0.00            
ATOM     11  O5  BCD     1      25.360   9.910  21.480  1.00  0.00            
ATOM     12  H1  BCD     1      28.890  12.240  23.990  1.00  0.00            
ATOM     13  H2  BCD     1      27.200  13.870  23.340  1.00  0.00            
ATOM     14  H3  BCD     1      26.820  14.820  25.470  1.00  0.00            
ATOM     15  H4  BCD     1      25.350  12.980  25.610  1.00  0.00            
ATOM     16  H5  BCD     1      24.090  14.150  23.780  1.00  0.00            
ATOM     17  H6  BCD     1      25.110  12.570  22.630  1.00  0.00            
ATOM     18  H7  BCD     1      25.850  10.430  24.710  1.00  0.00            
ATOM     19  H8  BCD     1      26.020   8.830  22.940  1.00  0.00            
ATOM     20  H9  BCD     1      24.400   9.370  23.120  1.00  0.00            
ATOM     21  H10 BCD     1      26.050  10.530  21.240  1.00  0.00            
ATOM     22  C7  BCD     1      29.220  10.330  29.100  1.00  0.00            
ATOM     23  O6  BCD     1      27.780  10.230  29.320  1.00  0.00            
ATOM     24  C8  BCD     1      29.680  11.790  28.700  1.00  0.00            
ATOM     25  O7  BCD     1      29.440  12.670  29.810  1.00  0.00            
ATOM     26  C9  BCD     1      28.930  12.270  27.520  1.00  0.00            
ATOM     27  O8  BCD     1      29.630  13.530  27.100  1.00  0.00            
ATOM     28  C10 BCD     1      29.030  11.230  26.400  1.00  0.00            
ATOM     29  C11 BCD     1      28.980   9.710  26.720  1.00  0.00            
ATOM     30  O9  BCD     1      29.550   9.400  27.990  1.00  0.00            
ATOM     31  C12 BCD     1      29.630   8.920  25.680  1.00  0.00            
ATOM     32  O10 BCD     1      29.290   7.550  25.810  1.00  0.00            
ATOM     33  H11 BCD     1      29.710  10.010  30.030  1.00  0.00            
ATOM     34  H12 BCD     1      30.760  11.740  28.460  1.00  0.00            
ATOM     35  H13 BCD     1      29.640  13.540  29.460  1.00  0.00            
ATOM     36  H14 BCD     1      27.910  12.500  27.850  1.00  0.00            
ATOM     37  H15 BCD     1      29.200  13.890  26.320  1.00  0.00            
ATOM     38  H16 BCD     1      29.980  11.510  25.930  1.00  0.00            
ATOM     39  H17 BCD     1      27.930   9.420  26.690  1.00  0.00            
ATOM     40  H18 BCD     1      29.380   9.270  24.660  1.00  0.00            
ATOM     41  H19 BCD     1      30.690   9.150  25.820  1.00  0.00            
ATOM     42  H20 BCD     1      29.900   6.990  26.300  1.00  0.00            
ATOM     43  C13 BCD     1      25.460   9.250  32.820  1.00  0.00            
ATOM     44  O11 BCD     1      24.340  10.100  32.650  1.00  0.00            
ATOM     45  C14 BCD     1      26.730  10.000  33.000  1.00  0.00            
ATOM     46  O12 BCD     1      26.790  10.830  34.160  1.00  0.00            
ATOM     47  C15 BCD     1      27.190  10.790  31.720  1.00  0.00            
ATOM     48  O13 BCD     1      28.490  11.390  31.990  1.00  0.00            
ATOM     49  C16 BCD     1      27.320   9.730  30.580  1.00  0.00            
ATOM     50  C17 BCD     1      25.940   9.030  30.400  1.00  0.00            
ATOM     51  O14 BCD     1      25.490   8.420  31.650  1.00  0.00            
ATOM     52  C18 BCD     1      26.070   7.980  29.340  1.00  0.00            
ATOM     53  O15 BCD     1      24.790   7.380  29.290  1.00  0.00            
ATOM     54  H21 BCD     1      25.310   8.580  33.670  1.00  0.00            
ATOM     55  H22 BCD     1      27.410   9.160  33.200  1.00  0.00            
ATOM     56  H23 BCD     1      27.720  10.800  34.430  1.00  0.00            
ATOM     57  H24 BCD     1      26.460  11.590  31.550  1.00  0.00            
ATOM     58  H25 BCD     1      28.960  11.700  31.210  1.00  0.00            
ATOM     59  H26 BCD     1      27.960   8.940  30.990  1.00  0.00            
ATOM     60  H27 BCD     1      25.320   9.860  30.060  1.00  0.00            
ATOM     61  H28 BCD     1      26.340   8.490  28.410  1.00  0.00            
ATOM     62  H29 BCD     1      26.790   7.190  29.580  1.00  0.00            
ATOM     63  H30 BCD     1      24.550   7.480  30.220  1.00  0.00            
ATOM     64  C19 BCD     1      20.830  11.080  34.320  1.00  0.00            
ATOM     65  O16 BCD     1      20.360  11.490  33.020  1.00  0.00            
ATOM     66  C20 BCD     1      21.940  11.860  34.850  1.00  0.00            
ATOM     67  O17 BCD     1      21.510  13.170  35.080  1.00  0.00            
ATOM     68  C21 BCD     1      23.170  11.720  33.960  1.00  0.00            
ATOM     69  O18 BCD     1      24.300  12.430  34.500  1.00  0.00            
ATOM     70  C22 BCD     1      23.440  10.160  33.760  1.00  0.00            
ATOM     71  C23 BCD     1      22.200   9.360  33.420  1.00  0.00            
ATOM     72  O19 BCD     1      21.170   9.720  34.310  1.00  0.00            
ATOM     73  C24 BCD     1      22.380   7.840  33.390  1.00  0.00            
ATOM     74  O20 BCD     1      23.010   7.310  34.570  1.00  0.00            
ATOM     75  H31 BCD     1      20.020  11.130  35.060  1.00  0.00            
ATOM     76  H32 BCD     1      22.250  11.480  35.830  1.00  0.00            
ATOM     77  H33 BCD     1      20.790  13.390  34.480  1.00  0.00            
ATOM     78  H34 BCD     1      22.860  12.140  33.000  1.00  0.00            
ATOM     79  H35 BCD     1      25.090  11.970  34.190  1.00  0.00            
ATOM     80  H36 BCD     1      23.960   9.700  34.610  1.00  0.00            
ATOM     81  H37 BCD     1      21.990   9.510  32.350  1.00  0.00            
ATOM     82  H38 BCD     1      21.370   7.430  33.230  1.00  0.00            
ATOM     83  H39 BCD     1      22.980   7.550  32.530  1.00  0.00            
ATOM     84  H40 BCD     1      23.030   7.930  35.300  1.00  0.00            
ATOM     85  C25 BCD     1      17.230  12.850  30.930  1.00  0.00            
ATOM     86  O21 BCD     1      17.920  12.430  29.750  1.00  0.00            
ATOM     87  C26 BCD     1      17.910  13.910  31.700  1.00  0.00            
ATOM     88  O22 BCD     1      17.960  15.070  30.840  1.00  0.00            
ATOM     89  C27 BCD     1      19.300  13.390  32.140  1.00  0.00            
ATOM     90  O23 BCD     1      20.080  14.350  32.950  1.00  0.00            
ATOM     91  C28 BCD     1      19.130  12.050  32.900  1.00  0.00            
ATOM     92  C29 BCD     1      18.290  11.090  32.130  1.00  0.00            
ATOM     93  O24 BCD     1      17.080  11.750  31.880  1.00  0.00            
ATOM     94  C30 BCD     1      17.980   9.760  32.860  1.00  0.00            
ATOM     95  O25 BCD     1      17.020   9.060  32.050  1.00  0.00            
ATOM     96  H41 BCD     1      16.180  13.050  30.690  1.00  0.00            
ATOM     97  H42 BCD     1      17.380  14.270  32.590  1.00  0.00            
ATOM     98  H43 BCD     1      18.630  15.610  31.260  1.00  0.00            
ATOM     99  H44 BCD     1      19.870  13.110  31.250  1.00  0.00            
ATOM    100  H45 BCD     1      20.370  15.050  32.360  1.00  0.00            
ATOM    101  H46 BCD     1      18.710  12.160  33.910  1.00  0.00            
ATOM    102  H47 BCD     1      18.870  10.950  31.210  1.00  0.00            
ATOM    103  H48 BCD     1      18.890   9.180  33.040  1.00  0.00            
ATOM    104  H49 BCD     1      17.500   9.970  33.820  1.00  0.00            
ATOM    105  H50 BCD     1      16.900   8.170  32.380  1.00  0.00            
ATOM    106  C31 BCD     1      17.920  12.350  25.650  1.00  0.00            
ATOM    107  O26 BCD     1      19.370  12.250  25.650  1.00  0.00            
ATOM    108  C32 BCD     1      17.530  13.640  26.250  1.00  0.00            
ATOM    109  O27 BCD     1      18.080  14.720  25.520  1.00  0.00            
ATOM    110  C33 BCD     1      17.840  13.780  27.760  1.00  0.00            
ATOM    111  C34 BCD     1      17.240  12.560  28.540  1.00  0.00            
ATOM    112  C35 BCD     1      17.610  11.310  27.780  1.00  0.00            
ATOM    113  O28 BCD     1      17.230  11.360  26.450  1.00  0.00            
ATOM    114  C36 BCD     1      16.950  10.100  28.380  1.00  0.00            
ATOM    115  O29 BCD     1      15.520  10.140  28.270  1.00  0.00            
ATOM    116  O30 BCD     1      17.240  15.010  28.230  1.00  0.00            
ATOM    117  H51 BCD     1      17.650  12.310  24.590  1.00  0.00            
ATOM    118  H52 BCD     1      16.450  13.670  26.050  1.00  0.00            
ATOM    119  H53 BCD     1      18.420  15.410  26.100  1.00  0.00            
ATOM    120  H54 BCD     1      18.920  13.800  27.960  1.00  0.00            
ATOM    121  H55 BCD     1      17.480  15.170  29.140  1.00  0.00            
ATOM    122  H56 BCD     1      16.140  12.610  28.600  1.00  0.00            
ATOM    123  H57 BCD     1      18.710  11.300  27.790  1.00  0.00            
ATOM    124  H58 BCD     1      17.300   9.260  27.760  1.00  0.00            
ATOM    125  H59 BCD     1      17.260  10.010  29.430  1.00  0.00            
ATOM    126  H60 BCD     1      15.390  10.260  27.320  1.00  0.00            
ATOM    127  C37 BCD     1      22.650  11.590  23.080  1.00  0.00            
ATOM    128  O31 BCD     1      23.690  11.890  24.060  1.00  0.00            
ATOM    129  C38 BCD     1      21.740  12.750  22.750  1.00  0.00            
ATOM    130  O32 BCD     1      22.460  13.870  22.420  1.00  0.00            
ATOM    131  C39 BCD     1      20.890  13.130  23.920  1.00  0.00            
ATOM    132  O33 BCD     1      19.920  14.230  23.610  1.00  0.00            
ATOM    133  C40 BCD     1      20.070  11.920  24.430  1.00  0.00            
ATOM    134  C41 BCD     1      20.920  10.690  24.680  1.00  0.00            
ATOM    135  O34 BCD     1      21.860  10.490  23.610  1.00  0.00            
ATOM    136  C42 BCD     1      20.040   9.530  25.000  1.00  0.00            
ATOM    137  O35 BCD     1      19.190   9.140  23.880  1.00  0.00            
ATOM    138  H61 BCD     1      23.080  11.220  22.150  1.00  0.00            
ATOM    139  H62 BCD     1      21.120  12.410  21.910  1.00  0.00            
ATOM    140  H63 BCD     1      21.850  14.590  22.220  1.00  0.00            
ATOM    141  H64 BCD     1      21.590  13.490  24.690  1.00  0.00            
ATOM    142  H65 BCD     1      19.240  14.390  24.270  1.00  0.00            
ATOM    143  H66 BCD     1      19.320  11.700  23.660  1.00  0.00            
ATOM    144  H67 BCD     1      21.440  10.760  25.650  1.00  0.00            
ATOM    145  H68 BCD     1      20.680   8.680  25.270  1.00  0.00            
ATOM    146  H69 BCD     1      19.420   9.930  25.810  1.00  0.00            
ATOM    147  H70 BCD     1      19.770   8.980  23.130  1.00  0.00            
ATOM    148  C1  AR4     2      21.750  13.540  28.620  1.00  0.00            
ATOM    149  C2  AR4     2      22.740  12.420  28.780  1.00  0.00            
ATOM    150  C3  AR4     2      23.440  12.440  30.130  1.00  0.00            
ATOM    151  C4  AR4     2      23.670  12.400  27.550  1.00  0.00            
ATOM    152  C5  AR4     2      24.370  11.000  27.410  1.00  0.00            
ATOM    153  C6  AR4     2      23.450   9.780  27.540  1.00  0.00            
ATOM    154  C7  AR4     2      22.270  10.020  28.220  1.00  0.00            
ATOM    155  O1  AR4     2      21.930  11.210  28.690  1.00  0.00            
ATOM    156  C8  AR4     2      21.340   8.930  28.400  1.00  0.00            
ATOM    157  C9  AR4     2      20.240   9.120  29.290  1.00  0.00            
ATOM    158  C10 AR4     2      19.330   8.080  29.500  1.00  0.00            
ATOM    159  C11 AR4     2      19.370   6.860  28.820  1.00  0.00            
ATOM    160  C12 AR4     2      20.550   6.640  28.030  1.00  0.00            
ATOM    161  C13 AR4     2      21.570   7.640  27.910  1.00  0.00            
ATOM    162  C14 AR4     2      22.730   7.390  27.030  1.00  0.00            
ATOM    163  O2  AR4     2      22.840   6.310  26.450  1.00  0.00            
ATOM    164  C15 AR4     2      23.880   8.470  26.980  1.00  0.00            
ATOM    165  O3  AR4     2      24.940   8.330  26.350  1.00  0.00            
ATOM    166  H1  AR4     2      21.310  13.570  27.610  1.00  0.00            
ATOM    167  H2  AR4     2      20.980  13.510  29.410  1.00  0.00            
ATOM    168  H3  AR4     2      22.200  14.530  28.690  1.00  0.00            
ATOM    169  H4  AR4     2      24.100  13.310  30.260  1.00  0.00            
ATOM    170  H5  AR4     2      22.650  12.440  30.890  1.00  0.00            
ATOM    171  H6  AR4     2      23.990  11.500  30.210  1.00  0.00            
ATOM    172  H7  AR4     2      24.380  13.230  27.660  1.00  0.00            
ATOM    173  H8  AR4     2      23.080  12.580  26.640  1.00  0.00            
ATOM    174  H9  AR4     2      25.190  11.040  28.130  1.00  0.00            
ATOM    175  H10 AR4     2      24.790  10.970  26.390  1.00  0.00            
ATOM    176  H11 AR4     2      20.080  10.090  29.760  1.00  0.00            
ATOM    177  H12 AR4     2      18.530   8.220  30.230  1.00  0.00            
ATOM    178  H13 AR4     2      18.640   6.060  28.950  1.00  0.00            
ATOM    179  H14 AR4     2      20.610   5.690  27.510  1.00  0.00            
TER
ENDMDL
MODEL        1
ATOM      1  C1  BCD     1      23.090  16.260  13.980  1.00  0.00            
ATOM      2  O1  BCD     1      22.680  17.190  12.980  1.00  0.00            
ATOM      3  C2  BCD     1      21.840  15.680  14.690  1.00  0.00            
ATOM      4  O2  BCD     1      20.910  15.210  13.720  1.00  0.00            
ATOM      5  C3  BCD     1      21.200  16.630  15.650  1.00  0.00            
ATOM      6  O3  BCD     1      20.110  16.120  16.340  1.00  0.00            
ATOM      7  C4  BCD     1      22.230  17.250  16.640  1.00  0.00            
ATOM      8  C5  BCD     1      23.370  17.920  15.820  1.00  0.00            
ATOM      9  O4  BCD     1      23.930  16.900  14.930  1.00  0.00            
ATOM     10  C6  BCD     1      24.550  18.440  16.680  1.00  0.00            
ATOM     11  O5  BCD     1      25.560  19.010  15.850  1.00  0.00            
ATOM     12  H1  BCD     1      23.770  15.500  13.590  1.00  0.00            
ATOM     13  H2  BCD     1      22.280  14.840  15.250  1.00  0.00            
ATOM     14  H3  BCD     1      20.200  14.860  14.270  1.00  0.00            
ATOM     15  H4  BCD     1      20.770  17.520  15.170  1.00  0.00            
ATOM     16  H5  BCD     1      20.170  16.350  17.270  1.00  0.00            
ATOM     17  H6  BCD     1      22.600  16.460  17.300  1.00  0.00            
ATOM     18  H7  BCD     1      22.990  18.730  15.180  1.00  0.00            
ATOM     19  H8  BCD     1      24.180  19.220  17.350  1.00  0.00            
ATOM     20  H9  BCD     1      24.940  17.670  17.360  1.00  0.00            
ATOM     21  H10 BCD     1      26.330  19.400  16.280  1.00  0.00            
ATOM     22  C7  BCD     1      23.190  18.170   8.990  1.00  0.00            
ATOM     23  O6  BCD     1      21.870  18.720   9.120  1.00  0.00            
ATOM     24  C8  BCD     1      23.080  16.670   9.250  1.00  0.00            
ATOM     25  O7  BCD     1      22.280  16.140   8.170  1.00  0.00            
ATOM     26  C9  BCD     1      22.660  16.280  10.790  1.00  0.00            
ATOM     27  O8  BCD     1      22.530  14.840  11.010  1.00  0.00            
ATOM     28  C10 BCD     1      23.460  17.130  11.810  1.00  0.00            
ATOM     29  C11 BCD     1      23.620  18.560  11.340  1.00  0.00            
ATOM     30  O9  BCD     1      24.080  18.620   9.950  1.00  0.00            
ATOM     31  C12 BCD     1      24.730  19.200  12.190  1.00  0.00            
ATOM     32  O10 BCD     1      24.740  20.620  12.150  1.00  0.00            
ATOM     33  H11 BCD     1      23.640  18.320   8.000  1.00  0.00            
ATOM     34  H12 BCD     1      24.120  16.330   9.150  1.00  0.00            
ATOM     35  H13 BCD     1      21.650  16.820   7.930  1.00  0.00            
ATOM     36  H14 BCD     1      21.640  16.690  10.840  1.00  0.00            
ATOM     37  H15 BCD     1      22.080  14.750  11.860  1.00  0.00            
ATOM     38  H16 BCD     1      24.480  16.750  11.940  1.00  0.00            
ATOM     39  H17 BCD     1      22.700  19.140  11.470  1.00  0.00            
ATOM     40  H18 BCD     1      24.450  18.870  13.200  1.00  0.00            
ATOM     41  H19 BCD     1      25.750  18.800  12.050  1.00  0.00            
ATOM     42  H20 BCD     1      25.600  21.020  11.990  1.00  0.00            
ATOM     43  C13 BCD     1      19.040  21.220   7.810  1.00  0.00            
ATOM     44  O11 BCD     1      18.430  21.120   9.110  1.00  0.00            
ATOM     45  C14 BCD     1      19.100  19.830   7.000  1.00  0.00            
ATOM     46  O12 BCD     1      17.900  19.090   6.860  1.00  0.00            
ATOM     47  C15 BCD     1      20.000  18.940   7.850  1.00  0.00            
ATOM     48  O13 BCD     1      20.130  17.610   7.300  1.00  0.00            
ATOM     49  C16 BCD     1      21.390  19.520   8.060  1.00  0.00            
ATOM     50  C17 BCD     1      21.350  20.970   8.600  1.00  0.00            
ATOM     51  O14 BCD     1      20.300  21.790   7.940  1.00  0.00            
ATOM     52  C18 BCD     1      22.720  21.660   8.360  1.00  0.00            
ATOM     53  O15 BCD     1      22.950  21.570   6.960  1.00  0.00            
ATOM     54  H21 BCD     1      18.460  22.000   7.290  1.00  0.00            
ATOM     55  H22 BCD     1      19.570  20.120   6.050  1.00  0.00            
ATOM     56  H23 BCD     1      17.360  19.110   7.650  1.00  0.00            
ATOM     57  H24 BCD     1      19.570  18.840   8.860  1.00  0.00            
ATOM     58  H25 BCD     1      19.250  17.240   7.410  1.00  0.00            
ATOM     59  H26 BCD     1      22.050  19.400   7.190  1.00  0.00            
ATOM     60  H27 BCD     1      21.170  20.890   9.680  1.00  0.00            
ATOM     61  H28 BCD     1      22.710  22.690   8.740  1.00  0.00            
ATOM     62  H29 BCD     1      23.480  21.050   8.880  1.00  0.00            
ATOM     63  H30 BCD     1      23.770  22.070   6.900  1.00  0.00            
ATOM     64  C19 BCD     1      14.860  21.430  11.270  1.00  0.00            
ATOM     65  O16 BCD     1      15.590  21.580  12.480  1.00  0.00            
ATOM     66  C20 BCD     1      15.110  20.150  10.560  1.00  0.00            
ATOM     67  O17 BCD     1      14.840  19.030  11.440  1.00  0.00            
ATOM     68  C21 BCD     1      16.580  20.070  10.140  1.00  0.00            
ATOM     69  O18 BCD     1      16.860  18.770   9.500  1.00  0.00            
ATOM     70  C22 BCD     1      17.060  21.250   9.280  1.00  0.00            
ATOM     71  C23 BCD     1      16.630  22.590   9.930  1.00  0.00            
ATOM     72  O19 BCD     1      15.240  22.490  10.390  1.00  0.00            
ATOM     73  C24 BCD     1      16.810  23.780   9.020  1.00  0.00            
ATOM     74  O20 BCD     1      16.230  23.650   7.780  1.00  0.00            
ATOM     75  H31 BCD     1      13.790  21.490  11.480  1.00  0.00            
ATOM     76  H32 BCD     1      14.370  20.180   9.750  1.00  0.00            
ATOM     77  H33 BCD     1      14.720  19.490  12.280  1.00  0.00            
ATOM     78  H34 BCD     1      17.190  20.110  11.060  1.00  0.00            
ATOM     79  H35 BCD     1      16.150  18.170   9.760  1.00  0.00            
ATOM     80  H36 BCD     1      16.580  21.100   8.300  1.00  0.00            
ATOM     81  H37 BCD     1      17.160  22.710  10.880  1.00  0.00            
ATOM     82  H38 BCD     1      16.470  24.650   9.590  1.00  0.00            
ATOM     83  H39 BCD     1      17.890  23.940   8.890  1.00  0.00            
ATOM     84  H40 BCD     1      16.270  24.570   7.520  1.00  0.00            
ATOM     85  C25 BCD     1      14.490  23.140  16.180  1.00  0.00            
ATOM     86  O21 BCD     1      15.640  22.580  16.740  1.00  0.00            
ATOM     87  C26 BCD     1      13.640  21.950  15.660  1.00  0.00            
ATOM     88  O22 BCD     1      13.440  21.110  16.760  1.00  0.00            
ATOM     89  C27 BCD     1      14.340  21.260  14.490  1.00  0.00            
ATOM     90  O23 BCD     1      13.540  20.220  13.790  1.00  0.00            
ATOM     91  C28 BCD     1      14.800  22.310  13.490  1.00  0.00            
ATOM     92  C29 BCD     1      15.580  23.450  14.110  1.00  0.00            
ATOM     93  O24 BCD     1      14.710  23.980  15.130  1.00  0.00            
ATOM     94  C30 BCD     1      15.870  24.500  13.080  1.00  0.00            
ATOM     95  O25 BCD     1      14.720  24.850  12.200  1.00  0.00            
ATOM     96  H41 BCD     1      13.900  23.650  16.950  1.00  0.00            
ATOM     97  H42 BCD     1      12.730  22.350  15.180  1.00  0.00            
ATOM     98  H43 BCD     1      12.880  20.350  16.590  1.00  0.00            
ATOM     99  H44 BCD     1      15.170  20.750  15.000  1.00  0.00            
ATOM    100  H45 BCD     1      13.080  19.600  14.360  1.00  0.00            
ATOM    101  H46 BCD     1      13.870  22.720  13.070  1.00  0.00            
ATOM    102  H47 BCD     1      16.520  23.080  14.540  1.00  0.00            
ATOM    103  H48 BCD     1      16.210  25.400  13.610  1.00  0.00            
ATOM    104  H49 BCD     1      16.710  24.210  12.440  1.00  0.00            
ATOM    105  H50 BCD     1      14.550  24.140  11.570  1.00  0.00            
ATOM    106  C31 BCD     1      18.330  22.400  19.680  1.00  0.00            
ATOM    107  O26 BCD     1      18.840  21.390  18.860  1.00  0.00            
ATOM    108  C32 BCD     1      16.880  22.090  20.110  1.00  0.00            
ATOM    109  O27 BCD     1      16.750  21.000  20.970  1.00  0.00            
ATOM    110  C33 BCD     1      16.040  21.900  18.850  1.00  0.00            
ATOM    111  C34 BCD     1      16.210  23.090  17.950  1.00  0.00            
ATOM    112  C35 BCD     1      17.680  23.500  17.700  1.00  0.00            
ATOM    113  O28 BCD     1      18.330  23.600  18.950  1.00  0.00            
ATOM    114  C36 BCD     1      17.760  24.900  17.090  1.00  0.00            
ATOM    115  O29 BCD     1      19.040  25.250  16.670  1.00  0.00            
ATOM    116  O30 BCD     1      14.640  21.790  19.030  1.00  0.00            
ATOM    117  H51 BCD     1      18.900  22.580  20.600  1.00  0.00            
ATOM    118  H52 BCD     1      16.600  23.020  20.610  1.00  0.00            
ATOM    119  H53 BCD     1      15.810  20.810  20.900  1.00  0.00            
ATOM    120  H54 BCD     1      16.350  20.960  18.380  1.00  0.00            
ATOM    121  H55 BCD     1      14.250  21.580  18.180  1.00  0.00            
ATOM    122  H56 BCD     1      15.680  23.970  18.340  1.00  0.00            
ATOM    123  H57 BCD     1      18.190  22.770  17.050  1.00  0.00            
ATOM    124  H58 BCD     1      16.990  24.870  16.310  1.00  0.00            
ATOM    125  H59 BCD     1      17.480  25.640  17.850  1.00  0.00            
ATOM    126  H60 BCD     1      19.690  25.110  17.370  1.00  0.00            
ATOM    127  C37 BCD     1      21.880  18.550  18.760  1.00  0.00            
ATOM    128  O31 BCD     1      21.680  18.400  17.370  1.00  0.00            
ATOM    129  C38 BCD     1      20.570  18.130  19.430  1.00  0.00            
ATOM    130  O32 BCD     1      20.170  16.800  19.030  1.00  0.00            
ATOM    131  C39 BCD     1      19.470  19.140  19.160  1.00  0.00            
ATOM    132  O33 BCD     1      18.380  19.000  20.120  1.00  0.00            
ATOM    133  C40 BCD     1      19.940  20.570  19.380  1.00  0.00            
ATOM    134  C41 BCD     1      21.270  20.920  18.680  1.00  0.00            
ATOM    135  O34 BCD     1      22.250  19.900  19.070  1.00  0.00            
ATOM    136  C42 BCD     1      21.840  22.340  19.010  1.00  0.00            
ATOM    137  O35 BCD     1      22.150  22.530  20.380  1.00  0.00            
ATOM    138  H61 BCD     1      22.700  17.870  19.060  1.00  0.00            
ATOM    139  H62 BCD     1      20.660  18.070  20.520  1.00  0.00            
ATOM    140  H63 BCD     1      19.660  16.410  19.750  1.00  0.00            
ATOM    141  H64 BCD     1      19.010  19.000  18.170  1.00  0.00            
ATOM    142  H65 BCD     1      17.860  19.790  20.270  1.00  0.00            
ATOM    143  H66 BCD     1      20.110  20.800  20.440  1.00  0.00            
ATOM    144  H67 BCD     1      21.230  20.770  17.590  1.00  0.00            
ATOM    145  H68 BCD     1      22.800  22.460  18.480  1.00  0.00            
ATOM    146  H69 BCD     1      21.170  23.160  18.740  1.00  0.00            
ATOM    147  H70 BCD     1      22.930  22.020  20.620  1.00  0.00            
ATOM    148  C1  AR4     2      16.650  16.290  17.480  1.00  0.00            
ATOM    149  C2  AR4     2      15.760  17.500  17.080  1.00  0.00            
ATOM    150  C3  AR4     2      15.110  18.150  18.280  1.00  0.00            
ATOM    151  C4  AR4     2      14.690  17.100  16.100  1.00  0.00            
ATOM    152  C5  AR4     2      15.280  16.440  14.870  1.00  0.00            
ATOM    153  C6  AR4     2      16.410  17.260  14.320  1.00  0.00            
ATOM    154  C7  AR4     2      17.010  18.230  15.120  1.00  0.00            
ATOM    155  O1  AR4     2      16.600  18.470  16.430  1.00  0.00            
ATOM    156  C8  AR4     2      18.040  19.140  14.490  1.00  0.00            
ATOM    157  C9  AR4     2      18.520  20.330  15.180  1.00  0.00            
ATOM    158  C10 AR4     2      19.440  21.190  14.610  1.00  0.00            
ATOM    159  C11 AR4     2      19.910  20.900  13.350  1.00  0.00            
ATOM    160  C12 AR4     2      19.530  19.750  12.620  1.00  0.00            
ATOM    161  C13 AR4     2      18.560  18.880  13.200  1.00  0.00            
ATOM    162  C14 AR4     2      18.140  17.670  12.430  1.00  0.00            
ATOM    163  O2  AR4     2      18.820  17.230  11.530  1.00  0.00            
ATOM    164  C15 AR4     2      16.830  16.990  12.900  1.00  0.00            
ATOM    165  O3  AR4     2      16.320  16.190  12.180  1.00  0.00            
ATOM    166  H1  AR4     2      17.310  16.640  18.290  1.00  0.00            
ATOM    167  H2  AR4     2      16.070  15.450  17.880  1.00  0.00            
ATOM    168  H3  AR4     2      17.260  15.880  16.670  1.00  0.00            
ATOM    169  H4  AR4     2      14.480  17.480  18.880  1.00  0.00            
ATOM    170  H5  AR4     2      15.880  18.530  18.970  1.00  0.00            
ATOM    171  H6  AR4     2      14.500  19.040  18.070  1.00  0.00            
ATOM    172  H7  AR4     2      14.140  18.000  15.810  1.00  0.00            
ATOM    173  H8  AR4     2      13.960  16.410  16.560  1.00  0.00            
ATOM    174  H9  AR4     2      14.470  16.460  14.130  1.00  0.00            
ATOM    175  H10 AR4     2      15.500  15.370  14.930  1.00  0.00            
ATOM    176  H11 AR4     2      18.130  20.470  16.190  1.00  0.00            
ATOM    177  H12 AR4     2      19.890  21.980  15.210  1.00  0.00            
ATOM    178  H13 AR4     2      20.620  21.600  12.930  1.00  0.00            
ATOM    179  H14 AR4     2      20.020  19.480  11.690  1.00  0.00            
TER
ENDMDL
MODEL        1
ATOM      1  C1  BCD     1      25.060   0.950  17.930  1.00  0.00            
ATOM      2  O1  BCD     1      25.760   0.450  19.000  1.00  0.00            
ATOM      3  C2  BCD     1      25.410   2.400  17.740  1.00  0.00            
ATOM      4  O2  BCD     1      26.810   2.510  17.590  1.00  0.00            
ATOM      5  C3  BCD     1      24.910   3.300  18.850  1.00  0.00            
ATOM      6  O3  BCD     1      25.220   4.680  18.590  1.00  0.00            
ATOM      7  C4  BCD     1      23.430   3.080  19.080  1.00  0.00            
ATOM      8  C5  BCD     1      23.020   1.600  19.170  1.00  0.00            
ATOM      9  O4  BCD     1      23.630   0.900  18.050  1.00  0.00            
ATOM     10  C6  BCD     1      21.500   1.390  19.010  1.00  0.00            
ATOM     11  O5  BCD     1      21.240   0.030  19.270  1.00  0.00            
ATOM     12  H1  BCD     1      25.330   0.440  17.000  1.00  0.00            
ATOM     13  H2  BCD     1      25.030   2.800  16.790  1.00  0.00            
ATOM     14  H3  BCD     1      26.910   3.470  17.650  1.00  0.00            
ATOM     15  H4  BCD     1      25.360   3.040  19.810  1.00  0.00            
ATOM     16  H5  BCD     1      26.140   4.920  18.770  1.00  0.00            
ATOM     17  H6  BCD     1      22.870   3.500  18.240  1.00  0.00            
ATOM     18  H7  BCD     1      23.390   1.120  20.080  1.00  0.00            
ATOM     19  H8  BCD     1      21.060   2.120  19.710  1.00  0.00            
ATOM     20  H9  BCD     1      21.260   1.640  17.970  1.00  0.00            
ATOM     21  H10 BCD     1      21.650  -0.400  18.520  1.00  0.00            
ATOM     22  C7  BCD     1      28.020  -2.980  19.580  1.00  0.00            
ATOM     23  O6  BCD     1      28.790  -2.410  20.650  1.00  0.00            
ATOM     24  C8  BCD     1      28.240  -2.250  18.250  1.00  0.00            
ATOM     25  O7  BCD     1      29.580  -2.110  17.830  1.00  0.00            
ATOM     26  C9  BCD     1      27.700  -0.750  18.350  1.00  0.00            
ATOM     27  O8  BCD     1      27.850   0.010  17.190  1.00  0.00            
ATOM     28  C10 BCD     1      26.310  -0.880  18.820  1.00  0.00            
ATOM     29  C11 BCD     1      26.150  -1.610  20.140  1.00  0.00            
ATOM     30  O9  BCD     1      26.700  -2.940  19.940  1.00  0.00            
ATOM     31  C12 BCD     1      24.700  -1.730  20.550  1.00  0.00            
ATOM     32  O10 BCD     1      23.900  -2.370  19.530  1.00  0.00            
ATOM     33  H11 BCD     1      28.390  -4.010  19.510  1.00  0.00            
ATOM     34  H12 BCD     1      27.710  -2.820  17.480  1.00  0.00            
ATOM     35  H13 BCD     1      29.460  -1.410  17.180  1.00  0.00            
ATOM     36  H14 BCD     1      28.270  -0.230  19.140  1.00  0.00            
ATOM     37  H15 BCD     1      27.650   0.900  17.510  1.00  0.00            
ATOM     38  H16 BCD     1      25.740  -1.390  18.040  1.00  0.00            
ATOM     39  H17 BCD     1      26.670  -1.050  20.930  1.00  0.00            
ATOM     40  H18 BCD     1      24.650  -2.300  21.480  1.00  0.00            
ATOM     41  H19 BCD     1      24.280  -0.750  20.820  1.00  0.00            
ATOM     42  H20 BCD     1      23.060  -2.530  19.980  1.00  0.00            
ATOM     43  C13 BCD     1      31.800  -2.940  23.540  1.00  0.00            
ATOM     44  O11 BCD     1      31.560  -1.550  23.880  1.00  0.00            
ATOM     45  C14 BCD     1      32.230  -3.090  22.030  1.00  0.00            
ATOM     46  O12 BCD     1      33.500  -2.510  21.790  1.00  0.00            
ATOM     47  C15 BCD     1      31.160  -2.660  21.060  1.00  0.00            
ATOM     48  O13 BCD     1      31.420  -3.070  19.670  1.00  0.00            
ATOM     49  C16 BCD     1      29.780  -3.140  21.410  1.00  0.00            
ATOM     50  C17 BCD     1      29.500  -3.050  22.900  1.00  0.00            
ATOM     51  O14 BCD     1      30.600  -3.640  23.680  1.00  0.00            
ATOM     52  C18 BCD     1      28.320  -3.860  23.460  1.00  0.00            
ATOM     53  O15 BCD     1      28.380  -5.290  23.080  1.00  0.00            
ATOM     54  H21 BCD     1      32.610  -3.330  24.170  1.00  0.00            
ATOM     55  H22 BCD     1      32.350  -4.160  21.830  1.00  0.00            
ATOM     56  H23 BCD     1      34.090  -3.220  22.070  1.00  0.00            
ATOM     57  H24 BCD     1      31.120  -1.560  21.060  1.00  0.00            
ATOM     58  H25 BCD     1      30.760  -2.780  19.030  1.00  0.00            
ATOM     59  H26 BCD     1      29.770  -4.220  21.190  1.00  0.00            
ATOM     60  H27 BCD     1      29.350  -2.000  23.150  1.00  0.00            
ATOM     61  H28 BCD     1      28.410  -3.760  24.550  1.00  0.00            
ATOM     62  H29 BCD     1      27.390  -3.400  23.110  1.00  0.00            
ATOM     63  H30 BCD     1      29.220  -5.550  23.460  1.00  0.00            
ATOM     64  C19 BCD     1      32.700   1.590  26.090  1.00  0.00            
ATOM     65  O16 BCD     1      31.600   2.180  25.450  1.00  0.00            
ATOM     66  C20 BCD     1      33.740   1.280  25.040  1.00  0.00            
ATOM     67  O17 BCD     1      34.140   2.470  24.320  1.00  0.00            
ATOM     68  C21 BCD     1      33.210   0.210  24.130  1.00  0.00            
ATOM     69  O18 BCD     1      34.270  -0.190  23.130  1.00  0.00            
ATOM     70  C22 BCD     1      32.520  -1.040  24.770  1.00  0.00            
ATOM     71  C23 BCD     1      31.710  -0.710  26.020  1.00  0.00            
ATOM     72  O19 BCD     1      32.390   0.370  26.730  1.00  0.00            
ATOM     73  C24 BCD     1      31.380  -1.860  26.950  1.00  0.00            
ATOM     74  O20 BCD     1      32.560  -2.390  27.550  1.00  0.00            
ATOM     75  H31 BCD     1      33.110   2.260  26.860  1.00  0.00            
ATOM     76  H32 BCD     1      34.560   0.860  25.640  1.00  0.00            
ATOM     77  H33 BCD     1      34.890   2.200  23.770  1.00  0.00            
ATOM     78  H34 BCD     1      32.360   0.730  23.670  1.00  0.00            
ATOM     79  H35 BCD     1      33.940  -0.950  22.640  1.00  0.00            
ATOM     80  H36 BCD     1      33.250  -1.800  25.100  1.00  0.00            
ATOM     81  H37 BCD     1      30.780  -0.310  25.580  1.00  0.00            
ATOM     82  H38 BCD     1      30.700  -1.590  27.770  1.00  0.00            
ATOM     83  H39 BCD     1      30.810  -2.570  26.340  1.00  0.00            
ATOM     84  H40 BCD     1      32.230  -2.650  28.420  1.00  0.00            
ATOM     85  C25 BCD     1      29.200   5.610  25.940  1.00  0.00            
ATOM     86  O21 BCD     1      28.050   5.380  25.160  1.00  0.00            
ATOM     87  C26 BCD     1      30.480   5.790  25.110  1.00  0.00            
ATOM     88  O22 BCD     1      30.320   6.740  24.080  1.00  0.00            
ATOM     89  C27 BCD     1      31.080   4.440  24.650  1.00  0.00            
ATOM     90  O23 BCD     1      32.430   4.690  24.110  1.00  0.00            
ATOM     91  C28 BCD     1      31.240   3.500  25.880  1.00  0.00            
ATOM     92  C29 BCD     1      29.930   3.410  26.620  1.00  0.00            
ATOM     93  O24 BCD     1      29.440   4.680  26.960  1.00  0.00            
ATOM     94  C30 BCD     1      29.960   2.620  27.940  1.00  0.00            
ATOM     95  O25 BCD     1      30.750   3.270  28.900  1.00  0.00            
ATOM     96  H41 BCD     1      29.140   6.620  26.380  1.00  0.00            
ATOM     97  H42 BCD     1      31.250   6.160  25.800  1.00  0.00            
ATOM     98  H43 BCD     1      30.980   7.420  24.270  1.00  0.00            
ATOM     99  H44 BCD     1      30.250   4.020  24.050  1.00  0.00            
ATOM    100  H45 BCD     1      32.790   3.820  23.900  1.00  0.00            
ATOM    101  H46 BCD     1      31.980   4.040  26.480  1.00  0.00            
ATOM    102  H47 BCD     1      29.170   2.870  26.030  1.00  0.00            
ATOM    103  H48 BCD     1      28.920   2.640  28.270  1.00  0.00            
ATOM    104  H49 BCD     1      30.220   1.560  27.760  1.00  0.00            
ATOM    105  H50 BCD     1      31.320   2.710  29.430  1.00  0.00            
ATOM    106  C31 BCD     1      24.490   7.310  24.240  1.00  0.00            
ATOM    107  O26 BCD     1      24.380   6.460  23.230  1.00  0.00            
ATOM    108  C32 BCD     1      25.730   8.130  24.060  1.00  0.00            
ATOM    109  O27 BCD     1      25.690   8.890  22.810  1.00  0.00            
ATOM    110  C33 BCD     1      26.980   7.270  24.160  1.00  0.00            
ATOM    111  C34 BCD     1      26.970   6.280  25.370  1.00  0.00            
ATOM    112  C35 BCD     1      25.670   5.510  25.490  1.00  0.00            
ATOM    113  O28 BCD     1      24.600   6.460  25.370  1.00  0.00            
ATOM    114  C36 BCD     1      25.520   4.740  26.730  1.00  0.00            
ATOM    115  O29 BCD     1      25.550   5.610  27.840  1.00  0.00            
ATOM    116  O30 BCD     1      28.150   8.120  24.380  1.00  0.00            
ATOM    117  H51 BCD     1      23.570   7.900  24.310  1.00  0.00            
ATOM    118  H52 BCD     1      25.710   8.840  24.900  1.00  0.00            
ATOM    119  H53 BCD     1      26.460   9.470  22.830  1.00  0.00            
ATOM    120  H54 BCD     1      27.100   6.780  23.190  1.00  0.00            
ATOM    121  H55 BCD     1      28.870   7.490  24.270  1.00  0.00            
ATOM    122  H56 BCD     1      27.110   6.820  26.310  1.00  0.00            
ATOM    123  H57 BCD     1      25.470   4.800  24.670  1.00  0.00            
ATOM    124  H58 BCD     1      24.590   4.160  26.740  1.00  0.00            
ATOM    125  H59 BCD     1      26.320   3.990  26.750  1.00  0.00            
ATOM    126  H60 BCD     1      24.870   6.250  27.610  1.00  0.00            
ATOM    127  C37 BCD     1      22.150   4.760  20.370  1.00  0.00            
ATOM    128  O31 BCD     1      23.190   3.760  20.310  1.00  0.00            
ATOM    129  C38 BCD     1      22.610   6.180  20.120  1.00  0.00            
ATOM    130  O32 BCD     1      23.050   6.280  18.750  1.00  0.00            
ATOM    131  C39 BCD     1      23.700   6.590  21.060  1.00  0.00            
ATOM    132  O33 BCD     1      24.160   7.920  20.730  1.00  0.00            
ATOM    133  C40 BCD     1      23.190   6.440  22.450  1.00  0.00            
ATOM    134  C41 BCD     1      22.540   5.090  22.720  1.00  0.00            
ATOM    135  O34 BCD     1      21.590   4.790  21.680  1.00  0.00            
ATOM    136  C42 BCD     1      21.730   5.090  23.930  1.00  0.00            
ATOM    137  O35 BCD     1      20.640   6.020  23.920  1.00  0.00            
ATOM    138  H61 BCD     1      21.320   4.420  19.730  1.00  0.00            
ATOM    139  H62 BCD     1      21.740   6.840  20.240  1.00  0.00            
ATOM    140  H63 BCD     1      23.860   5.780  18.640  1.00  0.00            
ATOM    141  H64 BCD     1      24.470   5.820  20.910  1.00  0.00            
ATOM    142  H65 BCD     1      24.770   8.130  21.440  1.00  0.00            
ATOM    143  H66 BCD     1      22.520   7.280  22.660  1.00  0.00            
ATOM    144  H67 BCD     1      23.330   4.330  22.760  1.00  0.00            
ATOM    145  H68 BCD     1      21.400   4.090  24.240  1.00  0.00            
ATOM    146  H69 BCD     1      22.440   5.340  24.730  1.00  0.00            
ATOM    147  H70 BCD     1      20.160   5.900  23.100  1.00  0.00            
ATOM    148  C1  AR4     2      32.600   1.460  20.680  1.00  0.00            
ATOM    149  C2  AR4     2      31.300   2.150  20.510  1.00  0.00            
ATOM    150  C3  AR4     2      30.590   1.290  19.470  1.00  0.00            
ATOM    151  C4  AR4     2      31.440   3.630  20.180  1.00  0.00            
ATOM    152  C5  AR4     2      30.080   4.300  20.180  1.00  0.00            
ATOM    153  C6  AR4     2      29.170   3.850  21.340  1.00  0.00            
ATOM    154  C7  AR4     2      29.460   2.640  21.910  1.00  0.00            
ATOM    155  O1  AR4     2      30.670   2.020  21.720  1.00  0.00            
ATOM    156  C8  AR4     2      28.510   2.020  22.850  1.00  0.00            
ATOM    157  C9  AR4     2      28.940   0.990  23.680  1.00  0.00            
ATOM    158  C10 AR4     2      28.100   0.370  24.570  1.00  0.00            
ATOM    159  C11 AR4     2      26.860   0.970  24.850  1.00  0.00            
ATOM    160  C12 AR4     2      26.440   2.120  24.080  1.00  0.00            
ATOM    161  C13 AR4     2      27.250   2.600  23.090  1.00  0.00            
ATOM    162  C14 AR4     2      26.770   3.740  22.300  1.00  0.00            
ATOM    163  O2  AR4     2      25.580   4.050  22.250  1.00  0.00            
ATOM    164  C15 AR4     2      27.820   4.510  21.440  1.00  0.00            
ATOM    165  O3  AR4     2      27.540   5.560  20.880  1.00  0.00            
ATOM    166  H1  AR4     2      33.120   1.960  21.520  1.00  0.00            
ATOM    167  H2  AR4     2      32.560   0.370  20.800  1.00  0.00            
ATOM    168  H3  AR4     2      33.130   1.690  19.750  1.00  0.00            
ATOM    169  H4  AR4     2      31.070   1.330  18.480  1.00  0.00            
ATOM    170  H5  AR4     2      30.530   0.240  19.790  1.00  0.00            
ATOM    171  H6  AR4     2      29.570   1.690  19.370  1.00  0.00            
ATOM    172  H7  AR4     2      31.930   3.690  19.200  1.00  0.00            
ATOM    173  H8  AR4     2      32.030   4.120  20.970  1.00  0.00            
ATOM    174  H9  AR4     2      29.500   4.030  19.290  1.00  0.00            
ATOM    175  H10 AR4     2      30.220   5.380  20.070  1.00  0.00            
ATOM    176  H11 AR4     2      29.970   0.650  23.620  1.00  0.00            
ATOM    177  H12 AR4     2      28.530  -0.360  25.250  1.00  0.00            
ATOM    178  H13 AR4     2      26.170   0.620  25.610  1.00  0.00            
ATOM    179  H14 AR4     2      25.440   2.500  24.260  1.00  0.00            
TER
ENDMDL
MODEL        1
ATOM      1  C1  BCD     1       2.730   5.130  24.890  1.00  0.00            
ATOM      2  O1  BCD     1       4.090   4.790  24.430  1.00  0.00            
ATOM      3  C2  BCD     1       2.230   4.060  25.830  1.00  0.00            
ATOM      4  O2  BCD     1       3.080   4.050  26.980  1.00  0.00            
ATOM      5  C3  BCD     1       2.150   2.690  25.210  1.00  0.00            
ATOM      6  O3  BCD     1       1.590   1.770  26.140  1.00  0.00            
ATOM      7  C4  BCD     1       1.200   2.870  24.000  1.00  0.00            
ATOM      8  C5  BCD     1       1.670   3.940  23.030  1.00  0.00            
ATOM      9  O4  BCD     1       1.890   5.130  23.720  1.00  0.00            
ATOM     10  C6  BCD     1       0.840   4.200  21.790  1.00  0.00            
ATOM     11  O5  BCD     1      -0.490   4.610  22.050  1.00  0.00            
ATOM     12  H1  BCD     1       2.710   6.130  25.330  1.00  0.00            
ATOM     13  H2  BCD     1       1.230   4.410  26.100  1.00  0.00            
ATOM     14  H3  BCD     1       2.700   3.490  27.660  1.00  0.00            
ATOM     15  H4  BCD     1       3.170   2.410  24.900  1.00  0.00            
ATOM     16  H5  BCD     1       2.040   1.550  26.950  1.00  0.00            
ATOM     17  H6  BCD     1       0.170   3.040  24.330  1.00  0.00            
ATOM     18  H7  BCD     1       2.580   3.560  22.560  1.00  0.00            
ATOM     19  H8  BCD     1       1.300   4.840  21.030  1.00  0.00            
ATOM     20  H9  BCD     1       0.830   3.210  21.310  1.00  0.00            
ATOM     21  H10 BCD     1      -1.050   4.080  22.630  1.00  0.00            
ATOM     22  C7  BCD     1       7.760   6.550  23.930  1.00  0.00            
ATOM     23  O6  BCD     1       8.400   5.360  24.210  1.00  0.00            
ATOM     24  C8  BCD     1       6.980   7.000  25.160  1.00  0.00            
ATOM     25  O7  BCD     1       7.850   7.190  26.280  1.00  0.00            
ATOM     26  C9  BCD     1       5.810   6.050  25.450  1.00  0.00            
ATOM     27  O8  BCD     1       5.000   6.560  26.480  1.00  0.00            
ATOM     28  C10 BCD     1       4.980   5.860  24.140  1.00  0.00            
ATOM     29  C11 BCD     1       5.880   5.380  22.980  1.00  0.00            
ATOM     30  O9  BCD     1       6.880   6.370  22.840  1.00  0.00            
ATOM     31  C12 BCD     1       5.120   5.130  21.710  1.00  0.00            
ATOM     32  O10 BCD     1       5.960   4.590  20.660  1.00  0.00            
ATOM     33  H11 BCD     1       8.490   7.300  23.600  1.00  0.00            
ATOM     34  H12 BCD     1       6.590   7.980  24.880  1.00  0.00            
ATOM     35  H13 BCD     1       8.240   6.340  26.500  1.00  0.00            
ATOM     36  H14 BCD     1       6.220   5.040  25.610  1.00  0.00            
ATOM     37  H15 BCD     1       4.440   5.850  26.790  1.00  0.00            
ATOM     38  H16 BCD     1       4.460   6.790  23.880  1.00  0.00            
ATOM     39  H17 BCD     1       6.290   4.450  23.390  1.00  0.00            
ATOM     40  H18 BCD     1       4.350   4.350  21.860  1.00  0.00            
ATOM     41  H19 BCD     1       4.570   5.990  21.310  1.00  0.00            
ATOM     42  H20 BCD     1       6.700   5.190  20.810  1.00  0.00            
ATOM     43  C13 BCD     1      11.860   3.240  24.380  1.00  0.00            
ATOM     44  O11 BCD     1      11.060   2.120  23.850  1.00  0.00            
ATOM     45  C14 BCD     1      11.420   3.680  25.770  1.00  0.00            
ATOM     46  O12 BCD     1      11.450   2.610  26.710  1.00  0.00            
ATOM     47  C15 BCD     1      10.090   4.390  25.720  1.00  0.00            
ATOM     48  O13 BCD     1       9.810   5.210  26.840  1.00  0.00            
ATOM     49  C16 BCD     1       9.860   5.380  24.430  1.00  0.00            
ATOM     50  C17 BCD     1      10.540   4.730  23.160  1.00  0.00            
ATOM     51  O14 BCD     1      11.800   4.250  23.430  1.00  0.00            
ATOM     52  C18 BCD     1      10.620   5.760  22.010  1.00  0.00            
ATOM     53  O15 BCD     1      11.530   6.890  22.230  1.00  0.00            
ATOM     54  H21 BCD     1      12.880   2.850  24.490  1.00  0.00            
ATOM     55  H22 BCD     1      12.220   4.400  26.000  1.00  0.00            
ATOM     56  H23 BCD     1      11.510   3.010  27.580  1.00  0.00            
ATOM     57  H24 BCD     1       9.380   3.550  25.660  1.00  0.00            
ATOM     58  H25 BCD     1      10.220   4.860  27.640  1.00  0.00            
ATOM     59  H26 BCD     1      10.320   6.370  24.530  1.00  0.00            
ATOM     60  H27 BCD     1       9.890   3.930  22.790  1.00  0.00            
ATOM     61  H28 BCD     1      10.860   5.300  21.040  1.00  0.00            
ATOM     62  H29 BCD     1       9.590   6.120  21.890  1.00  0.00            
ATOM     63  H30 BCD     1      11.390   7.350  23.070  1.00  0.00            
ATOM     64  C19 BCD     1      11.230  -1.830  22.330  1.00  0.00            
ATOM     65  O16 BCD     1       9.960  -1.810  21.700  1.00  0.00            
ATOM     66  C20 BCD     1      11.260  -1.670  23.830  1.00  0.00            
ATOM     67  O17 BCD     1      10.210  -2.490  24.290  1.00  0.00            
ATOM     68  C21 BCD     1      10.940  -0.260  24.330  1.00  0.00            
ATOM     69  O18 BCD     1      11.100  -0.120  25.780  1.00  0.00            
ATOM     70  C22 BCD     1      11.660   0.830  23.580  1.00  0.00            
ATOM     71  C23 BCD     1      11.490   0.550  22.080  1.00  0.00            
ATOM     72  O19 BCD     1      11.960  -0.730  21.760  1.00  0.00            
ATOM     73  C24 BCD     1      12.350   1.540  21.210  1.00  0.00            
ATOM     74  O20 BCD     1      13.700   1.570  21.520  1.00  0.00            
ATOM     75  H31 BCD     1      11.710  -2.790  22.100  1.00  0.00            
ATOM     76  H32 BCD     1      12.230  -2.070  24.170  1.00  0.00            
ATOM     77  H33 BCD     1       9.770  -2.840  23.510  1.00  0.00            
ATOM     78  H34 BCD     1       9.870  -0.130  24.120  1.00  0.00            
ATOM     79  H35 BCD     1      11.110   0.820  25.940  1.00  0.00            
ATOM     80  H36 BCD     1      12.740   0.790  23.790  1.00  0.00            
ATOM     81  H37 BCD     1      10.440   0.680  21.810  1.00  0.00            
ATOM     82  H38 BCD     1      12.190   1.340  20.150  1.00  0.00            
ATOM     83  H39 BCD     1      11.970   2.550  21.410  1.00  0.00            
ATOM     84  H40 BCD     1      13.930   0.790  22.040  1.00  0.00            
ATOM     85  C25 BCD     1       7.340  -3.800  19.190  1.00  0.00            
ATOM     86  O21 BCD     1       6.240  -3.320  19.940  1.00  0.00            
ATOM     87  C26 BCD     1       8.190  -4.680  20.000  1.00  0.00            
ATOM     88  O22 BCD     1       7.590  -5.920  20.360  1.00  0.00            
ATOM     89  C27 BCD     1       8.710  -3.800  21.210  1.00  0.00            
ATOM     90  O23 BCD     1       9.710  -4.500  22.040  1.00  0.00            
ATOM     91  C28 BCD     1       9.510  -2.680  20.640  1.00  0.00            
ATOM     92  C29 BCD     1       8.650  -1.900  19.710  1.00  0.00            
ATOM     93  O24 BCD     1       8.160  -2.770  18.720  1.00  0.00            
ATOM     94  C30 BCD     1       9.320  -0.730  19.040  1.00  0.00            
ATOM     95  O25 BCD     1      10.310  -1.040  18.130  1.00  0.00            
ATOM     96  H41 BCD     1       6.910  -4.320  18.320  1.00  0.00            
ATOM     97  H42 BCD     1       9.030  -4.970  19.360  1.00  0.00            
ATOM     98  H43 BCD     1       6.680  -5.680  20.560  1.00  0.00            
ATOM     99  H44 BCD     1       7.900  -3.510  21.890  1.00  0.00            
ATOM    100  H45 BCD     1       9.200  -5.040  22.650  1.00  0.00            
ATOM    101  H46 BCD     1      10.470  -2.960  20.180  1.00  0.00            
ATOM    102  H47 BCD     1       7.740  -1.500  20.180  1.00  0.00            
ATOM    103  H48 BCD     1       8.600   0.010  18.680  1.00  0.00            
ATOM    104  H49 BCD     1       9.820  -0.140  19.820  1.00  0.00            
ATOM    105  H50 BCD     1       9.960  -1.780  17.620  1.00  0.00            
ATOM    106  C31 BCD     1       2.190  -2.830  20.000  1.00  0.00            
ATOM    107  O26 BCD     1       2.260  -1.950  21.100  1.00  0.00            
ATOM    108  C32 BCD     1       2.760  -4.220  20.420  1.00  0.00            
ATOM    109  O27 BCD     1       2.000  -4.690  21.530  1.00  0.00            
ATOM    110  C33 BCD     1       4.250  -4.160  20.710  1.00  0.00            
ATOM    111  C34 BCD     1       4.910  -3.490  19.470  1.00  0.00            
ATOM    112  C35 BCD     1       4.290  -2.110  19.100  1.00  0.00            
ATOM    113  O28 BCD     1       2.900  -2.260  18.910  1.00  0.00            
ATOM    114  C36 BCD     1       4.920  -1.470  17.930  1.00  0.00            
ATOM    115  O29 BCD     1       4.780  -2.300  16.770  1.00  0.00            
ATOM    116  O30 BCD     1       4.650  -5.560  20.950  1.00  0.00            
ATOM    117  H51 BCD     1       1.160  -2.900  19.620  1.00  0.00            
ATOM    118  H52 BCD     1       2.560  -4.900  19.580  1.00  0.00            
ATOM    119  H53 BCD     1       1.910  -3.920  22.090  1.00  0.00            
ATOM    120  H54 BCD     1       4.450  -3.570  21.610  1.00  0.00            
ATOM    121  H55 BCD     1       4.550  -6.000  20.100  1.00  0.00            
ATOM    122  H56 BCD     1       4.830  -4.080  18.540  1.00  0.00            
ATOM    123  H57 BCD     1       4.410  -1.340  19.880  1.00  0.00            
ATOM    124  H58 BCD     1       4.480  -0.500  17.680  1.00  0.00            
ATOM    125  H59 BCD     1       5.970  -1.280  18.190  1.00  0.00            
ATOM    126  H60 BCD     1       3.850  -2.400  16.560  1.00  0.00            
ATOM    127  C37 BCD     1      -0.080   0.850  23.010  1.00  0.00            
ATOM    128  O31 BCD     1       1.120   1.610  23.330  1.00  0.00            
ATOM    129  C38 BCD     1      -0.060  -0.510  23.740  1.00  0.00            
ATOM    130  O32 BCD     1       0.100  -0.460  25.150  1.00  0.00            
ATOM    131  C39 BCD     1       1.070  -1.380  23.070  1.00  0.00            
ATOM    132  O33 BCD     1       1.180  -2.700  23.700  1.00  0.00            
ATOM    133  C40 BCD     1       1.040  -1.390  21.560  1.00  0.00            
ATOM    134  C41 BCD     1       1.010   0.050  21.070  1.00  0.00            
ATOM    135  O34 BCD     1      -0.170   0.590  21.600  1.00  0.00            
ATOM    136  C42 BCD     1       0.930   0.110  19.530  1.00  0.00            
ATOM    137  O35 BCD     1      -0.070  -0.690  18.920  1.00  0.00            
ATOM    138  H61 BCD     1      -0.900   1.520  23.300  1.00  0.00            
ATOM    139  H62 BCD     1      -1.000  -1.000  23.490  1.00  0.00            
ATOM    140  H63 BCD     1       0.920   0.050  25.170  1.00  0.00            
ATOM    141  H64 BCD     1       1.980  -0.830  23.350  1.00  0.00            
ATOM    142  H65 BCD     1       0.280  -3.010  23.790  1.00  0.00            
ATOM    143  H66 BCD     1       0.220  -1.970  21.100  1.00  0.00            
ATOM    144  H67 BCD     1       1.940   0.560  21.350  1.00  0.00            
ATOM    145  H68 BCD     1       0.910   1.150  19.180  1.00  0.00            
ATOM    146  H69 BCD     1       1.900  -0.160  19.090  1.00  0.00            
ATOM    147  H70 BCD     1      -0.930  -0.530  19.300  1.00  0.00            
ATOM    148  C1  AR4     2       8.620   1.950  28.290  1.00  0.00            
ATOM    149  C2  AR4     2       7.270   2.050  27.620  1.00  0.00            
ATOM    150  C3  AR4     2       6.770   3.450  27.600  1.00  0.00            
ATOM    151  C4  AR4     2       6.340   1.020  28.320  1.00  0.00            
ATOM    152  C5  AR4     2       5.030   0.800  27.590  1.00  0.00            
ATOM    153  C6  AR4     2       5.250   0.650  26.100  1.00  0.00            
ATOM    154  C7  AR4     2       6.380   1.230  25.540  1.00  0.00            
ATOM    155  O1  AR4     2       7.490   1.660  26.290  1.00  0.00            
ATOM    156  C8  AR4     2       6.520   1.250  24.090  1.00  0.00            
ATOM    157  C9  AR4     2       7.490   2.100  23.460  1.00  0.00            
ATOM    158  C10 AR4     2       7.690   2.050  22.130  1.00  0.00            
ATOM    159  C11 AR4     2       7.000   1.180  21.330  1.00  0.00            
ATOM    160  C12 AR4     2       6.000   0.380  21.860  1.00  0.00            
ATOM    161  C13 AR4     2       5.800   0.420  23.230  1.00  0.00            
ATOM    162  C14 AR4     2       4.760  -0.470  23.860  1.00  0.00            
ATOM    163  O2  AR4     2       4.530  -1.560  23.320  1.00  0.00            
ATOM    164  C15 AR4     2       4.260  -0.110  25.330  1.00  0.00            
ATOM    165  O3  AR4     2       3.200  -0.530  25.760  1.00  0.00            
ATOM    166  H1  AR4     2       9.120   1.030  27.960  1.00  0.00            
ATOM    167  H2  AR4     2       9.220   2.830  28.060  1.00  0.00            
ATOM    168  H3  AR4     2       8.590   1.930  29.390  1.00  0.00            
ATOM    169  H4  AR4     2       7.510   4.130  27.150  1.00  0.00            
ATOM    170  H5  AR4     2       5.810   3.560  27.080  1.00  0.00            
ATOM    171  H6  AR4     2       6.470   3.780  28.600  1.00  0.00            
ATOM    172  H7  AR4     2       6.080   1.350  29.330  1.00  0.00            
ATOM    173  H8  AR4     2       6.810   0.040  28.450  1.00  0.00            
ATOM    174  H9  AR4     2       4.290   1.590  27.730  1.00  0.00            
ATOM    175  H10 AR4     2       4.630  -0.100  28.050  1.00  0.00            
ATOM    176  H11 AR4     2       8.110   2.720  24.100  1.00  0.00            
ATOM    177  H12 AR4     2       8.390   2.700  21.620  1.00  0.00            
ATOM    178  H13 AR4     2       7.240   1.300  20.270  1.00  0.00            
ATOM    179  H14 AR4     2       5.480  -0.220  21.130  1.00  0.00            
TER
ENDMDL
MODEL        1
ATOM      1  C1  BCD     1      29.570   9.210  22.890  1.00  0.00            
ATOM      2  O1  BCD     1      28.750   9.870  23.860  1.00  0.00            
ATOM      3  C2  BCD     1      30.070  10.220  21.770  1.00  0.00            
ATOM      4  O2  BCD     1      30.680  11.350  22.350  1.00  0.00            
ATOM      5  C3  BCD     1      28.910  10.700  20.910  1.00  0.00            
ATOM      6  O3  BCD     1      29.290  11.570  19.780  1.00  0.00            
ATOM      7  C4  BCD     1      28.070   9.550  20.450  1.00  0.00            
ATOM      8  C5  BCD     1      27.700   8.480  21.520  1.00  0.00            
ATOM      9  O4  BCD     1      28.810   8.120  22.290  1.00  0.00            
ATOM     10  C6  BCD     1      27.100   7.160  20.960  1.00  0.00            
ATOM     11  O5  BCD     1      27.800   6.680  19.790  1.00  0.00            
ATOM     12  H1  BCD     1      30.450   8.740  23.340  1.00  0.00            
ATOM     13  H2  BCD     1      30.720   9.680  21.070  1.00  0.00            
ATOM     14  H3  BCD     1      30.450  12.080  21.770  1.00  0.00            
ATOM     15  H4  BCD     1      28.260  11.330  21.530  1.00  0.00            
ATOM     16  H5  BCD     1      29.670  12.380  20.150  1.00  0.00            
ATOM     17  H6  BCD     1      28.560   9.170  19.540  1.00  0.00            
ATOM     18  H7  BCD     1      27.040   8.980  22.240  1.00  0.00            
ATOM     19  H8  BCD     1      26.940   6.380  21.720  1.00  0.00            
ATOM     20  H9  BCD     1      26.150   7.460  20.510  1.00  0.00            
ATOM     21  H10 BCD     1      27.670   5.720  19.800  1.00  0.00            
ATOM     22  C7  BCD     1      28.140  11.090  27.820  1.00  0.00            
ATOM     23  O6  BCD     1      27.260  12.160  27.520  1.00  0.00            
ATOM     24  C8  BCD     1      29.500  11.360  27.230  1.00  0.00            
ATOM     25  O7  BCD     1      30.190  12.500  27.660  1.00  0.00            
ATOM     26  C9  BCD     1      29.600  11.160  25.740  1.00  0.00            
ATOM     27  O8  BCD     1      31.000  11.240  25.260  1.00  0.00            
ATOM     28  C10 BCD     1      28.960   9.810  25.340  1.00  0.00            
ATOM     29  C11 BCD     1      27.530   9.650  26.000  1.00  0.00            
ATOM     30  O9  BCD     1      27.590   9.780  27.460  1.00  0.00            
ATOM     31  C12 BCD     1      27.040   8.260  25.700  1.00  0.00            
ATOM     32  O10 BCD     1      25.600   8.210  26.030  1.00  0.00            
ATOM     33  H11 BCD     1      28.230  11.070  28.910  1.00  0.00            
ATOM     34  H12 BCD     1      30.110  10.540  27.620  1.00  0.00            
ATOM     35  H13 BCD     1      31.080  12.410  27.300  1.00  0.00            
ATOM     36  H14 BCD     1      28.880  11.870  25.310  1.00  0.00            
ATOM     37  H15 BCD     1      30.960  11.120  24.310  1.00  0.00            
ATOM     38  H16 BCD     1      29.510   8.930  25.670  1.00  0.00            
ATOM     39  H17 BCD     1      26.870  10.410  25.580  1.00  0.00            
ATOM     40  H18 BCD     1      27.190   8.040  24.640  1.00  0.00            
ATOM     41  H19 BCD     1      27.600   7.470  26.220  1.00  0.00            
ATOM     42  H20 BCD     1      25.630   8.020  26.980  1.00  0.00            
ATOM     43  C13 BCD     1      25.300  15.380  29.370  1.00  0.00            
ATOM     44  O11 BCD     1      25.270  16.220  28.180  1.00  0.00            
ATOM     45  C14 BCD     1      26.780  15.260  29.780  1.00  0.00            
ATOM     46  O12 BCD     1      27.280  16.550  29.850  1.00  0.00            
ATOM     47  C15 BCD     1      27.480  14.310  28.760  1.00  0.00            
ATOM     48  O13 BCD     1      28.850  14.190  29.130  1.00  0.00            
ATOM     49  C16 BCD     1      26.750  13.010  28.570  1.00  0.00            
ATOM     50  C17 BCD     1      25.310  13.280  28.080  1.00  0.00            
ATOM     51  O14 BCD     1      24.690  14.120  29.090  1.00  0.00            
ATOM     52  C18 BCD     1      24.430  12.060  27.920  1.00  0.00            
ATOM     53  O15 BCD     1      23.230  12.320  27.180  1.00  0.00            
ATOM     54  H21 BCD     1      24.940  15.880  30.280  1.00  0.00            
ATOM     55  H22 BCD     1      26.920  14.810  30.780  1.00  0.00            
ATOM     56  H23 BCD     1      27.260  16.970  28.990  1.00  0.00            
ATOM     57  H24 BCD     1      27.460  14.790  27.760  1.00  0.00            
ATOM     58  H25 BCD     1      29.280  13.640  28.470  1.00  0.00            
ATOM     59  H26 BCD     1      26.680  12.490  29.540  1.00  0.00            
ATOM     60  H27 BCD     1      25.300  13.810  27.120  1.00  0.00            
ATOM     61  H28 BCD     1      25.100  11.350  27.430  1.00  0.00            
ATOM     62  H29 BCD     1      24.240  11.600  28.900  1.00  0.00            
ATOM     63  H30 BCD     1      23.080  11.560  26.600  1.00  0.00            
ATOM     64  C19 BCD     1      23.330  19.370  26.560  1.00  0.00            
ATOM     65  O16 BCD     1      23.690  18.690  25.360  1.00  0.00            
ATOM     66  C20 BCD     1      24.550  19.760  27.390  1.00  0.00            
ATOM     67  O17 BCD     1      25.360  20.760  26.650  1.00  0.00            
ATOM     68  C21 BCD     1      25.400  18.580  27.740  1.00  0.00            
ATOM     69  O18 BCD     1      26.500  18.870  28.650  1.00  0.00            
ATOM     70  C22 BCD     1      24.510  17.480  28.280  1.00  0.00            
ATOM     71  C23 BCD     1      23.160  17.320  27.620  1.00  0.00            
ATOM     72  O19 BCD     1      22.450  18.490  27.330  1.00  0.00            
ATOM     73  C24 BCD     1      22.210  16.420  28.410  1.00  0.00            
ATOM     74  O20 BCD     1      22.080  16.880  29.720  1.00  0.00            
ATOM     75  H31 BCD     1      22.820  20.310  26.340  1.00  0.00            
ATOM     76  H32 BCD     1      24.250  20.100  28.390  1.00  0.00            
ATOM     77  H33 BCD     1      25.670  20.280  25.880  1.00  0.00            
ATOM     78  H34 BCD     1      25.780  18.330  26.740  1.00  0.00            
ATOM     79  H35 BCD     1      26.160  18.960  29.550  1.00  0.00            
ATOM     80  H36 BCD     1      24.300  17.860  29.290  1.00  0.00            
ATOM     81  H37 BCD     1      23.390  16.840  26.660  1.00  0.00            
ATOM     82  H38 BCD     1      21.220  16.390  27.930  1.00  0.00            
ATOM     83  H39 BCD     1      22.680  15.440  28.480  1.00  0.00            
ATOM     84  H40 BCD     1      21.370  16.430  30.180  1.00  0.00            
ATOM     85  C25 BCD     1      23.480  18.710  21.260  1.00  0.00            
ATOM     86  O21 BCD     1      23.790  17.280  21.200  1.00  0.00            
ATOM     87  C26 BCD     1      24.740  19.440  21.870  1.00  0.00            
ATOM     88  O22 BCD     1      25.870  19.180  21.030  1.00  0.00            
ATOM     89  C27 BCD     1      24.900  19.010  23.390  1.00  0.00            
ATOM     90  O23 BCD     1      26.040  19.580  24.120  1.00  0.00            
ATOM     91  C28 BCD     1      23.600  19.380  24.100  1.00  0.00            
ATOM     92  C29 BCD     1      22.410  18.680  23.420  1.00  0.00            
ATOM     93  O24 BCD     1      22.360  19.060  22.030  1.00  0.00            
ATOM     94  C30 BCD     1      21.120  19.140  24.050  1.00  0.00            
ATOM     95  O25 BCD     1      20.020  18.490  23.390  1.00  0.00            
ATOM     96  H41 BCD     1      23.380  19.110  20.250  1.00  0.00            
ATOM     97  H42 BCD     1      24.410  20.480  21.790  1.00  0.00            
ATOM     98  H43 BCD     1      26.680  19.270  21.540  1.00  0.00            
ATOM     99  H44 BCD     1      25.100  17.930  23.400  1.00  0.00            
ATOM    100  H45 BCD     1      26.780  19.670  23.510  1.00  0.00            
ATOM    101  H46 BCD     1      23.440  20.450  24.320  1.00  0.00            
ATOM    102  H47 BCD     1      22.520  17.600  23.580  1.00  0.00            
ATOM    103  H48 BCD     1      21.060  18.640  25.020  1.00  0.00            
ATOM    104  H49 BCD     1      20.870  20.210  24.130  1.00  0.00            
ATOM    105  H50 BCD     1      20.100  18.660  22.450  1.00  0.00            
ATOM    106  C31 BCD     1      23.610  14.430  18.270  1.00  0.00            
ATOM    107  O26 BCD     1      24.510  13.540  18.980  1.00  0.00            
ATOM    108  C32 BCD     1      24.300  15.730  17.860  1.00  0.00            
ATOM    109  O27 BCD     1      25.290  15.350  16.970  1.00  0.00            
ATOM    110  C33 BCD     1      24.700  16.500  19.100  1.00  0.00            
ATOM    111  C34 BCD     1      23.440  16.720  19.960  1.00  0.00            
ATOM    112  C35 BCD     1      22.780  15.360  20.270  1.00  0.00            
ATOM    113  O28 BCD     1      22.480  14.710  19.080  1.00  0.00            
ATOM    114  C36 BCD     1      21.410  15.630  21.010  1.00  0.00            
ATOM    115  O29 BCD     1      20.570  16.500  20.290  1.00  0.00            
ATOM    116  O30 BCD     1      25.340  17.760  18.770  1.00  0.00            
ATOM    117  H51 BCD     1      23.220  13.840  17.430  1.00  0.00            
ATOM    118  H52 BCD     1      23.570  16.290  17.270  1.00  0.00            
ATOM    119  H53 BCD     1      26.020  15.980  17.010  1.00  0.00            
ATOM    120  H54 BCD     1      25.420  15.890  19.670  1.00  0.00            
ATOM    121  H55 BCD     1      25.520  18.260  19.570  1.00  0.00            
ATOM    122  H56 BCD     1      22.730  17.390  19.470  1.00  0.00            
ATOM    123  H57 BCD     1      23.460  14.730  20.850  1.00  0.00            
ATOM    124  H58 BCD     1      20.950  14.660  21.210  1.00  0.00            
ATOM    125  H59 BCD     1      21.720  16.050  21.980  1.00  0.00            
ATOM    126  H60 BCD     1      19.710  16.560  20.720  1.00  0.00            
ATOM    127  C37 BCD     1      26.260   9.830  18.850  1.00  0.00            
ATOM    128  O31 BCD     1      26.850  10.130  20.140  1.00  0.00            
ATOM    129  C38 BCD     1      26.710  10.800  17.800  1.00  0.00            
ATOM    130  O32 BCD     1      28.110  10.710  17.510  1.00  0.00            
ATOM    131  C39 BCD     1      26.290  12.180  18.210  1.00  0.00            
ATOM    132  O33 BCD     1      26.610  13.170  17.220  1.00  0.00            
ATOM    133  C40 BCD     1      24.780  12.280  18.430  1.00  0.00            
ATOM    134  C41 BCD     1      24.250  11.190  19.360  1.00  0.00            
ATOM    135  O34 BCD     1      24.860   9.950  18.960  1.00  0.00            
ATOM    136  C42 BCD     1      22.790  11.030  19.360  1.00  0.00            
ATOM    137  O35 BCD     1      22.140  12.150  20.000  1.00  0.00            
ATOM    138  H61 BCD     1      26.470   8.780  18.590  1.00  0.00            
ATOM    139  H62 BCD     1      26.180  10.600  16.860  1.00  0.00            
ATOM    140  H63 BCD     1      28.570  11.210  18.190  1.00  0.00            
ATOM    141  H64 BCD     1      26.790  12.490  19.130  1.00  0.00            
ATOM    142  H65 BCD     1      26.140  13.990  17.380  1.00  0.00            
ATOM    143  H66 BCD     1      24.350  12.150  17.430  1.00  0.00            
ATOM    144  H67 BCD     1      24.460  11.400  20.420  1.00  0.00            
ATOM    145  H68 BCD     1      22.510  10.930  18.300  1.00  0.00            
ATOM    146  H69 BCD     1      22.490  10.120  19.880  1.00  0.00            
ATOM    147  H70 BCD     1      22.270  12.870  19.380  1.00  0.00            
ATOM    148  C1  AR4     2      26.690  14.790  22.200  1.00  0.00            
ATOM    149  C2  AR4     2      26.490  14.340  23.650  1.00  0.00            
ATOM    150  C3  AR4     2      27.380  15.170  24.530  1.00  0.00            
ATOM    151  C4  AR4     2      26.810  12.790  23.770  1.00  0.00            
ATOM    152  C5  AR4     2      25.960  11.860  22.960  1.00  0.00            
ATOM    153  C6  AR4     2      24.560  12.230  23.250  1.00  0.00            
ATOM    154  C7  AR4     2      24.200  13.480  23.780  1.00  0.00            
ATOM    155  O1  AR4     2      25.120  14.510  24.050  1.00  0.00            
ATOM    156  C8  AR4     2      22.790  13.670  24.100  1.00  0.00            
ATOM    157  C9  AR4     2      22.460  14.960  24.570  1.00  0.00            
ATOM    158  C10 AR4     2      21.110  15.370  24.690  1.00  0.00            
ATOM    159  C11 AR4     2      20.100  14.460  24.400  1.00  0.00            
ATOM    160  C12 AR4     2      20.350  13.140  23.930  1.00  0.00            
ATOM    161  C13 AR4     2      21.740  12.760  23.770  1.00  0.00            
ATOM    162  C14 AR4     2      22.060  11.440  23.140  1.00  0.00            
ATOM    163  O2  AR4     2      21.210  10.740  22.660  1.00  0.00            
ATOM    164  C15 AR4     2      23.580  11.140  22.930  1.00  0.00            
ATOM    165  O3  AR4     2      24.010  10.090  22.460  1.00  0.00            
ATOM    166  H1  AR4     2      26.620  15.850  21.920  1.00  0.00            
ATOM    167  H2  AR4     2      27.680  14.420  21.900  1.00  0.00            
ATOM    168  H3  AR4     2      25.850  14.300  21.690  1.00  0.00            
ATOM    169  H4  AR4     2      27.170  14.960  25.590  1.00  0.00            
ATOM    170  H5  AR4     2      28.470  15.110  24.390  1.00  0.00            
ATOM    171  H6  AR4     2      27.010  16.180  24.340  1.00  0.00            
ATOM    172  H7  AR4     2      26.890  12.380  24.780  1.00  0.00            
ATOM    173  H8  AR4     2      27.830  12.630  23.380  1.00  0.00            
ATOM    174  H9  AR4     2      26.170  10.830  23.260  1.00  0.00            
ATOM    175  H10 AR4     2      26.120  11.840  21.880  1.00  0.00            
ATOM    176  H11 AR4     2      23.240  15.700  24.750  1.00  0.00            
ATOM    177  H12 AR4     2      20.890  16.380  24.990  1.00  0.00            
ATOM    178  H13 AR4     2      19.060  14.800  24.450  1.00  0.00            
ATOM    179  H14 AR4     2      19.480  12.570  23.620  1.00  0.00            
TER
ENDMDL
MODEL        1
ATOM      1  C1  BCD     1      30.930  -3.460  22.860  1.00  0.00            
ATOM      2  O1  BCD     1      32.130  -3.300  23.680  1.00  0.00            
ATOM      3  C2  BCD     1      31.120  -2.980  21.440  1.00  0.00            
ATOM      4  O2  BCD     1      32.360  -3.510  20.860  1.00  0.00            
ATOM      5  C3  BCD     1      31.270  -1.470  21.390  1.00  0.00            
ATOM      6  O3  BCD     1      31.260  -0.960  20.040  1.00  0.00            
ATOM      7  C4  BCD     1      30.140  -0.780  22.080  1.00  0.00            
ATOM      8  C5  BCD     1      29.990  -1.250  23.540  1.00  0.00            
ATOM      9  O4  BCD     1      29.910  -2.700  23.440  1.00  0.00            
ATOM     10  C6  BCD     1      28.770  -0.690  24.380  1.00  0.00            
ATOM     11  O5  BCD     1      28.830  -1.340  25.680  1.00  0.00            
ATOM     12  H1  BCD     1      30.670  -4.530  22.840  1.00  0.00            
ATOM     13  H2  BCD     1      30.340  -3.370  20.770  1.00  0.00            
ATOM     14  H3  BCD     1      32.520  -3.310  19.940  1.00  0.00            
ATOM     15  H4  BCD     1      32.230  -1.250  21.870  1.00  0.00            
ATOM     16  H5  BCD     1      31.530  -0.040  19.980  1.00  0.00            
ATOM     17  H6  BCD     1      29.150  -0.980  21.650  1.00  0.00            
ATOM     18  H7  BCD     1      30.910  -1.020  24.090  1.00  0.00            
ATOM     19  H8  BCD     1      28.830   0.400  24.510  1.00  0.00            
ATOM     20  H9  BCD     1      27.820  -0.950  23.880  1.00  0.00            
ATOM     21  H10 BCD     1      28.620  -2.280  25.680  1.00  0.00            
ATOM     22  C7  BCD     1      34.790  -5.520  26.040  1.00  0.00            
ATOM     23  O6  BCD     1      35.500  -4.270  25.950  1.00  0.00            
ATOM     24  C8  BCD     1      34.590  -6.070  24.650  1.00  0.00            
ATOM     25  O7  BCD     1      35.830  -6.540  24.070  1.00  0.00            
ATOM     26  C9  BCD     1      33.890  -4.950  23.840  1.00  0.00            
ATOM     27  O8  BCD     1      33.700  -5.460  22.480  1.00  0.00            
ATOM     28  C10 BCD     1      32.550  -4.460  24.420  1.00  0.00            
ATOM     29  C11 BCD     1      32.840  -4.030  25.940  1.00  0.00            
ATOM     30  O9  BCD     1      33.440  -5.150  26.580  1.00  0.00            
ATOM     31  C12 BCD     1      31.550  -3.660  26.660  1.00  0.00            
ATOM     32  O10 BCD     1      30.600  -4.690  26.500  1.00  0.00            
ATOM     33  H11 BCD     1      35.260  -6.230  26.730  1.00  0.00            
ATOM     34  H12 BCD     1      33.810  -6.840  24.700  1.00  0.00            
ATOM     35  H13 BCD     1      35.600  -7.150  23.370  1.00  0.00            
ATOM     36  H14 BCD     1      34.610  -4.140  23.700  1.00  0.00            
ATOM     37  H15 BCD     1      33.160  -4.830  22.000  1.00  0.00            
ATOM     38  H16 BCD     1      31.750  -5.210  24.420  1.00  0.00            
ATOM     39  H17 BCD     1      33.450  -3.110  25.920  1.00  0.00            
ATOM     40  H18 BCD     1      31.650  -3.300  27.690  1.00  0.00            
ATOM     41  H19 BCD     1      31.220  -2.670  26.320  1.00  0.00            
ATOM     42  H20 BCD     1      30.850  -5.310  27.190  1.00  0.00            
ATOM     43  C13 BCD     1      38.430  -2.660  28.460  1.00  0.00            
ATOM     44  O11 BCD     1      37.650  -1.430  28.440  1.00  0.00            
ATOM     45  C14 BCD     1      38.860  -2.970  27.050  1.00  0.00            
ATOM     46  O12 BCD     1      39.690  -1.860  26.490  1.00  0.00            
ATOM     47  C15 BCD     1      37.560  -3.130  26.110  1.00  0.00            
ATOM     48  O13 BCD     1      37.910  -3.450  24.720  1.00  0.00            
ATOM     49  C16 BCD     1      36.710  -4.230  26.680  1.00  0.00            
ATOM     50  C17 BCD     1      36.380  -3.920  28.150  1.00  0.00            
ATOM     51  O14 BCD     1      37.610  -3.730  28.860  1.00  0.00            
ATOM     52  C18 BCD     1      35.670  -5.070  28.910  1.00  0.00            
ATOM     53  O15 BCD     1      36.330  -6.260  28.760  1.00  0.00            
ATOM     54  H21 BCD     1      39.330  -2.710  29.090  1.00  0.00            
ATOM     55  H22 BCD     1      39.470  -3.880  26.980  1.00  0.00            
ATOM     56  H23 BCD     1      40.180  -2.200  25.740  1.00  0.00            
ATOM     57  H24 BCD     1      36.990  -2.200  26.090  1.00  0.00            
ATOM     58  H25 BCD     1      37.910  -2.670  24.150  1.00  0.00            
ATOM     59  H26 BCD     1      37.270  -5.170  26.580  1.00  0.00            
ATOM     60  H27 BCD     1      35.840  -2.970  28.250  1.00  0.00            
ATOM     61  H28 BCD     1      35.680  -4.790  29.970  1.00  0.00            
ATOM     62  H29 BCD     1      34.610  -5.090  28.650  1.00  0.00            
ATOM     63  H30 BCD     1      37.090  -6.160  29.330  1.00  0.00            
ATOM     64  C19 BCD     1      37.280   2.520  29.600  1.00  0.00            
ATOM     65  O16 BCD     1      36.020   2.610  28.810  1.00  0.00            
ATOM     66  C20 BCD     1      38.420   2.170  28.660  1.00  0.00            
ATOM     67  O17 BCD     1      38.630   3.190  27.690  1.00  0.00            
ATOM     68  C21 BCD     1      38.390   0.830  28.050  1.00  0.00            
ATOM     69  O18 BCD     1      39.700   0.580  27.370  1.00  0.00            
ATOM     70  C22 BCD     1      38.070  -0.250  29.100  1.00  0.00            
ATOM     71  C23 BCD     1      37.010   0.190  30.060  1.00  0.00            
ATOM     72  O19 BCD     1      37.160   1.530  30.600  1.00  0.00            
ATOM     73  C24 BCD     1      36.770  -0.800  31.210  1.00  0.00            
ATOM     74  O20 BCD     1      37.920  -0.960  32.000  1.00  0.00            
ATOM     75  H31 BCD     1      37.410   3.500  30.070  1.00  0.00            
ATOM     76  H32 BCD     1      39.290   2.170  29.320  1.00  0.00            
ATOM     77  H33 BCD     1      39.220   2.890  26.990  1.00  0.00            
ATOM     78  H34 BCD     1      37.600   0.780  27.300  1.00  0.00            
ATOM     79  H35 BCD     1      39.820  -0.310  27.050  1.00  0.00            
ATOM     80  H36 BCD     1      39.020  -0.440  29.620  1.00  0.00            
ATOM     81  H37 BCD     1      36.090   0.190  29.460  1.00  0.00            
ATOM     82  H38 BCD     1      35.940  -0.440  31.820  1.00  0.00            
ATOM     83  H39 BCD     1      36.430  -1.790  30.890  1.00  0.00            
ATOM     84  H40 BCD     1      38.210  -0.080  32.260  1.00  0.00            
ATOM     85  C25 BCD     1      33.130   5.490  28.070  1.00  0.00            
ATOM     86  O21 BCD     1      32.710   5.040  26.760  1.00  0.00            
ATOM     87  C26 BCD     1      34.600   5.990  28.140  1.00  0.00            
ATOM     88  O22 BCD     1      34.970   6.970  27.120  1.00  0.00            
ATOM     89  C27 BCD     1      35.570   4.830  27.980  1.00  0.00            
ATOM     90  O23 BCD     1      36.900   5.320  28.100  1.00  0.00            
ATOM     91  C28 BCD     1      35.260   3.780  29.070  1.00  0.00            
ATOM     92  C29 BCD     1      33.780   3.320  28.980  1.00  0.00            
ATOM     93  O24 BCD     1      32.890   4.470  29.060  1.00  0.00            
ATOM     94  C30 BCD     1      33.360   2.250  29.930  1.00  0.00            
ATOM     95  O25 BCD     1      33.780   2.420  31.310  1.00  0.00            
ATOM     96  H41 BCD     1      32.490   6.340  28.340  1.00  0.00            
ATOM     97  H42 BCD     1      34.840   6.420  29.120  1.00  0.00            
ATOM     98  H43 BCD     1      35.930   6.960  27.030  1.00  0.00            
ATOM     99  H44 BCD     1      35.320   4.270  27.070  1.00  0.00            
ATOM    100  H45 BCD     1      37.530   4.610  27.960  1.00  0.00            
ATOM    101  H46 BCD     1      35.580   4.140  30.060  1.00  0.00            
ATOM    102  H47 BCD     1      33.630   2.870  27.990  1.00  0.00            
ATOM    103  H48 BCD     1      32.270   2.100  29.970  1.00  0.00            
ATOM    104  H49 BCD     1      33.760   1.380  29.400  1.00  0.00            
ATOM    105  H50 BCD     1      33.390   3.200  31.720  1.00  0.00            
ATOM    106  C31 BCD     1      30.130   6.080  23.790  1.00  0.00            
ATOM    107  O26 BCD     1      30.470   4.750  23.550  1.00  0.00            
ATOM    108  C32 BCD     1      31.380   6.900  23.800  1.00  0.00            
ATOM    109  O27 BCD     1      31.970   7.040  22.520  1.00  0.00            
ATOM    110  C33 BCD     1      32.420   6.270  24.780  1.00  0.00            
ATOM    111  C34 BCD     1      31.850   6.050  26.160  1.00  0.00            
ATOM    112  C35 BCD     1      30.360   5.530  26.050  1.00  0.00            
ATOM    113  O28 BCD     1      29.600   6.250  25.130  1.00  0.00            
ATOM    114  C36 BCD     1      29.650   5.630  27.330  1.00  0.00            
ATOM    115  O29 BCD     1      29.550   7.030  27.860  1.00  0.00            
ATOM    116  O30 BCD     1      33.490   7.260  24.940  1.00  0.00            
ATOM    117  H51 BCD     1      29.390   6.410  23.050  1.00  0.00            
ATOM    118  H52 BCD     1      31.040   7.910  24.070  1.00  0.00            
ATOM    119  H53 BCD     1      32.900   7.220  22.690  1.00  0.00            
ATOM    120  H54 BCD     1      32.760   5.300  24.410  1.00  0.00            
ATOM    121  H55 BCD     1      34.020   6.910  25.650  1.00  0.00            
ATOM    122  H56 BCD     1      31.770   7.050  26.590  1.00  0.00            
ATOM    123  H57 BCD     1      30.460   4.490  25.730  1.00  0.00            
ATOM    124  H58 BCD     1      28.750   5.010  27.450  1.00  0.00            
ATOM    125  H59 BCD     1      30.360   5.180  28.040  1.00  0.00            
ATOM    126  H60 BCD     1      29.350   7.600  27.110  1.00  0.00            
ATOM    127  C37 BCD     1      29.780   1.390  21.170  1.00  0.00            
ATOM    128  O31 BCD     1      30.440   0.600  22.140  1.00  0.00            
ATOM    129  C38 BCD     1      30.740   2.420  20.630  1.00  0.00            
ATOM    130  O32 BCD     1      31.740   1.750  19.870  1.00  0.00            
ATOM    131  C39 BCD     1      31.240   3.420  21.650  1.00  0.00            
ATOM    132  O33 BCD     1      32.060   4.410  21.040  1.00  0.00            
ATOM    133  C40 BCD     1      30.000   4.030  22.400  1.00  0.00            
ATOM    134  C41 BCD     1      28.920   2.980  22.890  1.00  0.00            
ATOM    135  O34 BCD     1      28.650   2.060  21.800  1.00  0.00            
ATOM    136  C42 BCD     1      27.550   3.600  23.220  1.00  0.00            
ATOM    137  O35 BCD     1      26.970   4.380  22.180  1.00  0.00            
ATOM    138  H61 BCD     1      29.340   0.770  20.390  1.00  0.00            
ATOM    139  H62 BCD     1      30.230   3.100  19.930  1.00  0.00            
ATOM    140  H63 BCD     1      32.120   2.460  19.350  1.00  0.00            
ATOM    141  H64 BCD     1      31.870   2.960  22.420  1.00  0.00            
ATOM    142  H65 BCD     1      32.380   5.040  21.700  1.00  0.00            
ATOM    143  H66 BCD     1      29.510   4.590  21.600  1.00  0.00            
ATOM    144  H67 BCD     1      29.340   2.490  23.770  1.00  0.00            
ATOM    145  H68 BCD     1      26.900   2.780  23.550  1.00  0.00            
ATOM    146  H69 BCD     1      27.760   4.160  24.140  1.00  0.00            
ATOM    147  H70 BCD     1      27.110   3.900  21.360  1.00  0.00            
ATOM    148  C1  AR4     2      36.020   0.960  25.030  1.00  0.00            
ATOM    149  C2  AR4     2      34.520   0.750  24.900  1.00  0.00            
ATOM    150  C3  AR4     2      34.230  -0.220  23.780  1.00  0.00            
ATOM    151  C4  AR4     2      33.830   2.060  24.890  1.00  0.00            
ATOM    152  C5  AR4     2      32.300   1.970  25.070  1.00  0.00            
ATOM    153  C6  AR4     2      31.920   1.140  26.210  1.00  0.00            
ATOM    154  C7  AR4     2      32.940   0.370  26.690  1.00  0.00            
ATOM    155  O1  AR4     2      34.130   0.140  26.070  1.00  0.00            
ATOM    156  C8  AR4     2      32.630  -0.420  27.940  1.00  0.00            
ATOM    157  C9  AR4     2      33.650  -1.230  28.440  1.00  0.00            
ATOM    158  C10 AR4     2      33.450  -2.040  29.520  1.00  0.00            
ATOM    159  C11 AR4     2      32.180  -2.050  30.100  1.00  0.00            
ATOM    160  C12 AR4     2      31.120  -1.340  29.550  1.00  0.00            
ATOM    161  C13 AR4     2      31.300  -0.530  28.450  1.00  0.00            
ATOM    162  C14 AR4     2      30.190   0.390  27.930  1.00  0.00            
ATOM    163  O2  AR4     2      29.040   0.290  28.370  1.00  0.00            
ATOM    164  C15 AR4     2      30.620   1.450  26.860  1.00  0.00            
ATOM    165  O3  AR4     2      29.940   2.410  26.550  1.00  0.00            
ATOM    166  H1  AR4     2      36.390   1.250  24.040  1.00  0.00            
ATOM    167  H2  AR4     2      36.230   1.760  25.760  1.00  0.00            
ATOM    168  H3  AR4     2      36.590   0.100  25.390  1.00  0.00            
ATOM    169  H4  AR4     2      34.860  -1.120  23.880  1.00  0.00            
ATOM    170  H5  AR4     2      33.180  -0.530  23.760  1.00  0.00            
ATOM    171  H6  AR4     2      34.450   0.230  22.810  1.00  0.00            
ATOM    172  H7  AR4     2      34.140   2.580  23.970  1.00  0.00            
ATOM    173  H8  AR4     2      34.120   2.680  25.750  1.00  0.00            
ATOM    174  H9  AR4     2      31.830   1.580  24.150  1.00  0.00            
ATOM    175  H10 AR4     2      31.850   2.960  25.190  1.00  0.00            
ATOM    176  H11 AR4     2      34.640  -1.210  28.000  1.00  0.00            
ATOM    177  H12 AR4     2      34.200  -2.740  29.850  1.00  0.00            
ATOM    178  H13 AR4     2      31.840  -2.640  30.950  1.00  0.00            
ATOM    179  H14 AR4     2      30.130  -1.330  29.990  1.00  0.00            
TER
ENDMDL
MODEL        1
ATOM      1  C1  BCD     1      12.600  22.880  14.900  1.00  0.00            
ATOM      2  O1  BCD     1      13.250  21.810  14.270  1.00  0.00            
ATOM      3  C2  BCD     1      13.530  23.560  15.860  1.00  0.00            
ATOM      4  O2  BCD     1      14.660  24.030  15.100  1.00  0.00            
ATOM      5  C3  BCD     1      13.940  22.580  16.950  1.00  0.00            
ATOM      6  O3  BCD     1      14.750  23.180  17.930  1.00  0.00            
ATOM      7  C4  BCD     1      12.660  22.000  17.570  1.00  0.00            
ATOM      8  C5  BCD     1      11.580  21.530  16.590  1.00  0.00            
ATOM      9  O4  BCD     1      11.410  22.530  15.600  1.00  0.00            
ATOM     10  C6  BCD     1      10.160  21.240  17.240  1.00  0.00            
ATOM     11  O5  BCD     1       9.830  22.310  18.140  1.00  0.00            
ATOM     12  H1  BCD     1      12.430  23.700  14.200  1.00  0.00            
ATOM     13  H2  BCD     1      13.130  24.420  16.420  1.00  0.00            
ATOM     14  H3  BCD     1      15.320  24.270  15.750  1.00  0.00            
ATOM     15  H4  BCD     1      14.540  21.820  16.440  1.00  0.00            
ATOM     16  H5  BCD     1      15.300  22.570  18.430  1.00  0.00            
ATOM     17  H6  BCD     1      12.260  22.680  18.340  1.00  0.00            
ATOM     18  H7  BCD     1      11.970  20.650  16.070  1.00  0.00            
ATOM     19  H8  BCD     1       9.380  21.280  16.460  1.00  0.00            
ATOM     20  H9  BCD     1      10.180  20.260  17.730  1.00  0.00            
ATOM     21  H10 BCD     1       8.970  22.180  18.560  1.00  0.00            
ATOM     22  C7  BCD     1      13.540  20.030  10.590  1.00  0.00            
ATOM     23  O6  BCD     1      13.940  18.760  11.080  1.00  0.00            
ATOM     24  C8  BCD     1      14.630  21.100  10.900  1.00  0.00            
ATOM     25  O7  BCD     1      15.910  20.600  10.610  1.00  0.00            
ATOM     26  C9  BCD     1      14.590  21.520  12.410  1.00  0.00            
ATOM     27  O8  BCD     1      15.320  22.740  12.690  1.00  0.00            
ATOM     28  C10 BCD     1      13.140  21.800  12.870  1.00  0.00            
ATOM     29  C11 BCD     1      12.250  20.690  12.390  1.00  0.00            
ATOM     30  O9  BCD     1      12.320  20.520  10.990  1.00  0.00            
ATOM     31  C12 BCD     1      10.810  20.940  12.720  1.00  0.00            
ATOM     32  O10 BCD     1      10.280  22.170  12.070  1.00  0.00            
ATOM     33  H11 BCD     1      13.310  19.870   9.530  1.00  0.00            
ATOM     34  H12 BCD     1      14.350  21.970  10.310  1.00  0.00            
ATOM     35  H13 BCD     1      16.480  21.320  10.320  1.00  0.00            
ATOM     36  H14 BCD     1      14.970  20.720  13.060  1.00  0.00            
ATOM     37  H15 BCD     1      14.970  23.040  13.540  1.00  0.00            
ATOM     38  H16 BCD     1      12.830  22.750  12.430  1.00  0.00            
ATOM     39  H17 BCD     1      12.530  19.760  12.910  1.00  0.00            
ATOM     40  H18 BCD     1      10.260  20.080  12.320  1.00  0.00            
ATOM     41  H19 BCD     1      10.550  20.910  13.780  1.00  0.00            
ATOM     42  H20 BCD     1       9.740  21.900  11.320  1.00  0.00            
ATOM     43  C13 BCD     1      14.160  14.840   9.640  1.00  0.00            
ATOM     44  O11 BCD     1      13.750  14.180  10.800  1.00  0.00            
ATOM     45  C14 BCD     1      15.480  15.600   9.800  1.00  0.00            
ATOM     46  O12 BCD     1      16.520  14.720  10.430  1.00  0.00            
ATOM     47  C15 BCD     1      15.270  16.800  10.670  1.00  0.00            
ATOM     48  O13 BCD     1      16.340  17.710  10.630  1.00  0.00            
ATOM     49  C16 BCD     1      14.080  17.670  10.150  1.00  0.00            
ATOM     50  C17 BCD     1      12.830  16.710   9.980  1.00  0.00            
ATOM     51  O14 BCD     1      13.070  15.540   9.230  1.00  0.00            
ATOM     52  C18 BCD     1      11.570  17.390   9.450  1.00  0.00            
ATOM     53  O15 BCD     1      11.860  17.930   8.160  1.00  0.00            
ATOM     54  H21 BCD     1      14.340  14.090   8.860  1.00  0.00            
ATOM     55  H22 BCD     1      15.830  15.900   8.800  1.00  0.00            
ATOM     56  H23 BCD     1      17.410  15.070  10.290  1.00  0.00            
ATOM     57  H24 BCD     1      15.100  16.410  11.690  1.00  0.00            
ATOM     58  H25 BCD     1      15.990  18.560  10.930  1.00  0.00            
ATOM     59  H26 BCD     1      14.360  18.020   9.150  1.00  0.00            
ATOM     60  H27 BCD     1      12.470  16.370  10.970  1.00  0.00            
ATOM     61  H28 BCD     1      10.790  16.620   9.370  1.00  0.00            
ATOM     62  H29 BCD     1      11.190  18.140  10.160  1.00  0.00            
ATOM     63  H30 BCD     1      11.140  18.490   7.860  1.00  0.00            
ATOM     64  C19 BCD     1      13.410  10.380  12.190  1.00  0.00            
ATOM     65  O16 BCD     1      13.740  11.030  13.420  1.00  0.00            
ATOM     66  C20 BCD     1      14.550  10.550  11.200  1.00  0.00            
ATOM     67  O17 BCD     1      15.730   9.810  11.590  1.00  0.00            
ATOM     68  C21 BCD     1      14.740  12.040  10.930  1.00  0.00            
ATOM     69  O18 BCD     1      15.830  12.200  10.010  1.00  0.00            
ATOM     70  C22 BCD     1      13.480  12.790  10.550  1.00  0.00            
ATOM     71  C23 BCD     1      12.300  12.420  11.500  1.00  0.00            
ATOM     72  O19 BCD     1      12.260  11.010  11.610  1.00  0.00            
ATOM     73  C24 BCD     1      11.020  12.970  10.900  1.00  0.00            
ATOM     74  O20 BCD     1      10.060  12.760  11.970  1.00  0.00            
ATOM     75  H31 BCD     1      13.220   9.320  12.370  1.00  0.00            
ATOM     76  H32 BCD     1      14.230  10.220  10.210  1.00  0.00            
ATOM     77  H33 BCD     1      16.280   9.830  10.800  1.00  0.00            
ATOM     78  H34 BCD     1      15.060  12.470  11.890  1.00  0.00            
ATOM     79  H35 BCD     1      16.070  13.130  10.090  1.00  0.00            
ATOM     80  H36 BCD     1      13.150  12.500   9.550  1.00  0.00            
ATOM     81  H37 BCD     1      12.480  12.900  12.470  1.00  0.00            
ATOM     82  H38 BCD     1      11.140  14.050  10.740  1.00  0.00            
ATOM     83  H39 BCD     1      10.710  12.510   9.950  1.00  0.00            
ATOM     84  H40 BCD     1       9.170  12.830  11.610  1.00  0.00            
ATOM     85  C25 BCD     1      14.410  10.920  17.360  1.00  0.00            
ATOM     86  O21 BCD     1      14.300  12.340  17.360  1.00  0.00            
ATOM     87  C26 BCD     1      15.580  10.380  16.500  1.00  0.00            
ATOM     88  O22 BCD     1      16.830  10.880  17.000  1.00  0.00            
ATOM     89  C27 BCD     1      15.420  10.770  15.010  1.00  0.00            
ATOM     90  O23 BCD     1      16.450  10.260  14.100  1.00  0.00            
ATOM     91  C28 BCD     1      14.050  10.290  14.570  1.00  0.00            
ATOM     92  C29 BCD     1      12.940  10.670  15.510  1.00  0.00            
ATOM     93  O24 BCD     1      13.260  10.290  16.830  1.00  0.00            
ATOM     94  C30 BCD     1      11.580  10.090  15.170  1.00  0.00            
ATOM     95  O25 BCD     1      10.480  10.710  15.900  1.00  0.00            
ATOM     96  H41 BCD     1      14.580  10.550  18.370  1.00  0.00            
ATOM     97  H42 BCD     1      15.620   9.280  16.570  1.00  0.00            
ATOM     98  H43 BCD     1      16.820  11.820  16.810  1.00  0.00            
ATOM     99  H44 BCD     1      15.370  11.870  15.030  1.00  0.00            
ATOM    100  H45 BCD     1      16.100  10.230  13.210  1.00  0.00            
ATOM    101  H46 BCD     1      14.160   9.200  14.420  1.00  0.00            
ATOM    102  H47 BCD     1      12.760  11.750  15.440  1.00  0.00            
ATOM    103  H48 BCD     1      11.420  10.460  14.150  1.00  0.00            
ATOM    104  H49 BCD     1      11.480   9.000  15.130  1.00  0.00            
ATOM    105  H50 BCD     1      10.680  11.570  16.280  1.00  0.00            
ATOM    106  C31 BCD     1      15.620  15.680  19.430  1.00  0.00            
ATOM    107  O26 BCD     1      14.870  16.630  18.640  1.00  0.00            
ATOM    108  C32 BCD     1      16.660  14.940  18.550  1.00  0.00            
ATOM    109  O27 BCD     1      17.560  15.810  17.760  1.00  0.00            
ATOM    110  C33 BCD     1      15.850  14.130  17.520  1.00  0.00            
ATOM    111  C34 BCD     1      15.010  13.120  18.250  1.00  0.00            
ATOM    112  C35 BCD     1      14.110  13.870  19.220  1.00  0.00            
ATOM    113  O28 BCD     1      14.840  14.740  20.110  1.00  0.00            
ATOM    114  C36 BCD     1      13.140  12.960  20.010  1.00  0.00            
ATOM    115  O29 BCD     1      13.850  12.020  20.760  1.00  0.00            
ATOM    116  O30 BCD     1      16.890  13.470  16.810  1.00  0.00            
ATOM    117  H51 BCD     1      16.240  16.200  20.170  1.00  0.00            
ATOM    118  H52 BCD     1      17.140  14.280  19.280  1.00  0.00            
ATOM    119  H53 BCD     1      17.950  16.430  18.390  1.00  0.00            
ATOM    120  H54 BCD     1      15.310  14.790  16.840  1.00  0.00            
ATOM    121  H55 BCD     1      17.520  14.160  16.610  1.00  0.00            
ATOM    122  H56 BCD     1      15.640  12.480  18.880  1.00  0.00            
ATOM    123  H57 BCD     1      13.490  14.550  18.630  1.00  0.00            
ATOM    124  H58 BCD     1      12.520  13.560  20.690  1.00  0.00            
ATOM    125  H59 BCD     1      12.420  12.440  19.360  1.00  0.00            
ATOM    126  H60 BCD     1      13.170  11.380  20.990  1.00  0.00            
ATOM    127  C37 BCD     1      12.410  20.020  19.070  1.00  0.00            
ATOM    128  O31 BCD     1      13.170  20.790  18.160  1.00  0.00            
ATOM    129  C38 BCD     1      13.250  19.580  20.340  1.00  0.00            
ATOM    130  O32 BCD     1      13.770  20.830  21.030  1.00  0.00            
ATOM    131  C39 BCD     1      14.370  18.550  19.970  1.00  0.00            
ATOM    132  O33 BCD     1      15.100  18.130  21.150  1.00  0.00            
ATOM    133  C40 BCD     1      13.740  17.320  19.310  1.00  0.00            
ATOM    134  C41 BCD     1      12.900  17.830  18.060  1.00  0.00            
ATOM    135  O34 BCD     1      11.940  18.820  18.430  1.00  0.00            
ATOM    136  C42 BCD     1      12.250  16.620  17.410  1.00  0.00            
ATOM    137  O35 BCD     1      11.230  16.000  18.160  1.00  0.00            
ATOM    138  H61 BCD     1      11.670  20.720  19.490  1.00  0.00            
ATOM    139  H62 BCD     1      12.540  18.970  20.900  1.00  0.00            
ATOM    140  H63 BCD     1      14.680  20.700  21.310  1.00  0.00            
ATOM    141  H64 BCD     1      15.070  19.060  19.290  1.00  0.00            
ATOM    142  H65 BCD     1      14.440  17.800  21.770  1.00  0.00            
ATOM    143  H66 BCD     1      13.190  16.610  19.940  1.00  0.00            
ATOM    144  H67 BCD     1      13.590  18.250  17.310  1.00  0.00            
ATOM    145  H68 BCD     1      11.800  16.950  16.470  1.00  0.00            
ATOM    146  H69 BCD     1      13.050  16.000  16.980  1.00  0.00            
ATOM    147  H70 BCD     1      10.590  16.700  18.240  1.00  0.00            
ATOM    148  C1  AR4     2      19.020  20.640  14.270  1.00  0.00            
ATOM    149  C2  AR4     2      18.200  20.090  15.490  1.00  0.00            
ATOM    150  C3  AR4     2      17.370  21.170  16.260  1.00  0.00            
ATOM    151  C4  AR4     2      19.130  19.260  16.400  1.00  0.00            
ATOM    152  C5  AR4     2      19.770  18.020  15.700  1.00  0.00            
ATOM    153  C6  AR4     2      18.700  17.240  15.020  1.00  0.00            
ATOM    154  C7  AR4     2      17.460  17.850  14.790  1.00  0.00            
ATOM    155  O1  AR4     2      17.240  19.210  14.920  1.00  0.00            
ATOM    156  C8  AR4     2      16.240  16.990  14.580  1.00  0.00            
ATOM    157  C9  AR4     2      14.970  17.560  14.680  1.00  0.00            
ATOM    158  C10 AR4     2      13.860  16.740  14.470  1.00  0.00            
ATOM    159  C11 AR4     2      13.960  15.400  14.190  1.00  0.00            
ATOM    160  C12 AR4     2      15.230  14.870  14.110  1.00  0.00            
ATOM    161  C13 AR4     2      16.360  15.610  14.260  1.00  0.00            
ATOM    162  C14 AR4     2      17.780  15.000  14.230  1.00  0.00            
ATOM    163  O2  AR4     2      17.960  13.900  13.780  1.00  0.00            
ATOM    164  C15 AR4     2      18.920  15.760  14.840  1.00  0.00            
ATOM    165  O3  AR4     2      19.990  15.250  15.130  1.00  0.00            
ATOM    166  H1  AR4     2      19.670  19.940  13.740  1.00  0.00            
ATOM    167  H2  AR4     2      18.240  20.980  13.580  1.00  0.00            
ATOM    168  H3  AR4     2      19.600  21.550  14.470  1.00  0.00            
ATOM    169  H4  AR4     2      18.130  21.910  16.520  1.00  0.00            
ATOM    170  H5  AR4     2      16.620  21.550  15.560  1.00  0.00            
ATOM    171  H6  AR4     2      16.930  20.780  17.200  1.00  0.00            
ATOM    172  H7  AR4     2      18.530  18.950  17.260  1.00  0.00            
ATOM    173  H8  AR4     2      19.950  19.850  16.830  1.00  0.00            
ATOM    174  H9  AR4     2      20.250  17.460  16.510  1.00  0.00            
ATOM    175  H10 AR4     2      20.570  18.450  15.090  1.00  0.00            
ATOM    176  H11 AR4     2      14.840  18.610  14.910  1.00  0.00            
ATOM    177  H12 AR4     2      12.970  17.360  14.420  1.00  0.00            
ATOM    178  H13 AR4     2      13.060  14.820  13.970  1.00  0.00            
ATOM    179  H14 AR4     2      15.310  13.850  13.770  1.00  0.00            
TER
ENDMDL
MODEL        1
ATOM      1  C1  BCD     1      12.810  22.370  14.300  1.00  0.00            
ATOM      2  O1  BCD     1      13.330  21.360  13.470  1.00  0.00            
ATOM      3  C2  BCD     1      13.820  22.980  15.150  1.00  0.00            
ATOM      4  O2  BCD     1      14.830  23.660  14.340  1.00  0.00            
ATOM      5  C3  BCD     1      14.450  21.850  15.990  1.00  0.00            
ATOM      6  O3  BCD     1      15.560  22.240  16.860  1.00  0.00            
ATOM      7  C4  BCD     1      13.370  21.230  16.880  1.00  0.00            
ATOM      8  C5  BCD     1      12.120  20.870  16.070  1.00  0.00            
ATOM      9  O4  BCD     1      11.730  21.930  15.230  1.00  0.00            
ATOM     10  C6  BCD     1      10.900  20.510  16.920  1.00  0.00            
ATOM     11  O5  BCD     1      10.780  21.170  18.140  1.00  0.00            
ATOM     12  H1  BCD     1      12.480  23.170  13.640  1.00  0.00            
ATOM     13  H2  BCD     1      13.280  23.690  15.790  1.00  0.00            
ATOM     14  H3  BCD     1      14.850  24.440  14.900  1.00  0.00            
ATOM     15  H4  BCD     1      14.850  21.080  15.310  1.00  0.00            
ATOM     16  H5  BCD     1      15.810  21.480  17.390  1.00  0.00            
ATOM     17  H6  BCD     1      13.140  21.910  17.710  1.00  0.00            
ATOM     18  H7  BCD     1      12.340  20.030  15.400  1.00  0.00            
ATOM     19  H8  BCD     1      10.040  20.740  16.280  1.00  0.00            
ATOM     20  H9  BCD     1      10.870  19.430  17.120  1.00  0.00            
ATOM     21  H10 BCD     1       9.910  21.120  18.550  1.00  0.00            
ATOM     22  C7  BCD     1      13.640  19.830   9.800  1.00  0.00            
ATOM     23  O6  BCD     1      13.870  18.580  10.430  1.00  0.00            
ATOM     24  C8  BCD     1      14.740  20.800  10.190  1.00  0.00            
ATOM     25  O7  BCD     1      15.990  20.280   9.960  1.00  0.00            
ATOM     26  C9  BCD     1      14.680  21.150  11.650  1.00  0.00            
ATOM     27  O8  BCD     1      15.570  22.190  11.960  1.00  0.00            
ATOM     28  C10 BCD     1      13.240  21.480  12.060  1.00  0.00            
ATOM     29  C11 BCD     1      12.190  20.440  11.620  1.00  0.00            
ATOM     30  O9  BCD     1      12.380  20.320  10.220  1.00  0.00            
ATOM     31  C12 BCD     1      10.710  20.840  11.880  1.00  0.00            
ATOM     32  O10 BCD     1      10.430  22.150  11.380  1.00  0.00            
ATOM     33  H11 BCD     1      13.700  19.690   8.720  1.00  0.00            
ATOM     34  H12 BCD     1      14.580  21.740   9.660  1.00  0.00            
ATOM     35  H13 BCD     1      16.690  20.940   9.980  1.00  0.00            
ATOM     36  H14 BCD     1      14.990  20.200  12.090  1.00  0.00            
ATOM     37  H15 BCD     1      15.450  22.310  12.910  1.00  0.00            
ATOM     38  H16 BCD     1      13.020  22.480  11.660  1.00  0.00            
ATOM     39  H17 BCD     1      12.350  19.460  12.080  1.00  0.00            
ATOM     40  H18 BCD     1      10.120  20.170  11.250  1.00  0.00            
ATOM     41  H19 BCD     1      10.230  20.640  12.840  1.00  0.00            
ATOM     42  H20 BCD     1       9.630  22.450  11.810  1.00  0.00            
ATOM     43  C13 BCD     1      13.260  14.680   8.900  1.00  0.00            
ATOM     44  O11 BCD     1      12.960  14.030  10.140  1.00  0.00            
ATOM     45  C14 BCD     1      14.630  15.360   9.090  1.00  0.00            
ATOM     46  O12 BCD     1      15.670  14.410   9.440  1.00  0.00            
ATOM     47  C15 BCD     1      14.740  16.520  10.060  1.00  0.00            
ATOM     48  O13 BCD     1      16.040  17.130   9.950  1.00  0.00            
ATOM     49  C16 BCD     1      13.660  17.460   9.600  1.00  0.00            
ATOM     50  C17 BCD     1      12.290  16.730   9.600  1.00  0.00            
ATOM     51  O14 BCD     1      12.330  15.650   8.670  1.00  0.00            
ATOM     52  C18 BCD     1      11.100  17.640   9.320  1.00  0.00            
ATOM     53  O15 BCD     1      11.230  18.310   7.970  1.00  0.00            
ATOM     54  H21 BCD     1      13.290  14.000   8.050  1.00  0.00            
ATOM     55  H22 BCD     1      14.760  15.770   8.080  1.00  0.00            
ATOM     56  H23 BCD     1      16.460  14.950   9.550  1.00  0.00            
ATOM     57  H24 BCD     1      14.550  16.210  11.100  1.00  0.00            
ATOM     58  H25 BCD     1      16.080  18.010  10.330  1.00  0.00            
ATOM     59  H26 BCD     1      13.860  17.780   8.570  1.00  0.00            
ATOM     60  H27 BCD     1      12.090  16.320  10.600  1.00  0.00            
ATOM     61  H28 BCD     1      10.190  17.040   9.470  1.00  0.00            
ATOM     62  H29 BCD     1      11.040  18.440  10.070  1.00  0.00            
ATOM     63  H30 BCD     1      10.320  18.520   7.770  1.00  0.00            
ATOM     64  C19 BCD     1      12.380  10.280  11.790  1.00  0.00            
ATOM     65  O16 BCD     1      12.960  10.770  13.000  1.00  0.00            
ATOM     66  C20 BCD     1      13.280  10.350  10.630  1.00  0.00            
ATOM     67  O17 BCD     1      14.440   9.550  10.900  1.00  0.00            
ATOM     68  C21 BCD     1      13.750  11.740  10.290  1.00  0.00            
ATOM     69  O18 BCD     1      14.690  11.870   9.170  1.00  0.00            
ATOM     70  C22 BCD     1      12.530  12.670  10.140  1.00  0.00            
ATOM     71  C23 BCD     1      11.480  12.410  11.170  1.00  0.00            
ATOM     72  O19 BCD     1      11.200  10.990  11.420  1.00  0.00            
ATOM     73  C24 BCD     1      10.190  13.250  10.880  1.00  0.00            
ATOM     74  O20 BCD     1       9.270  13.010  11.920  1.00  0.00            
ATOM     75  H31 BCD     1      12.070   9.240  11.950  1.00  0.00            
ATOM     76  H32 BCD     1      12.860   9.920   9.710  1.00  0.00            
ATOM     77  H33 BCD     1      14.970   9.440  10.110  1.00  0.00            
ATOM     78  H34 BCD     1      14.310  12.100  11.160  1.00  0.00            
ATOM     79  H35 BCD     1      14.970  12.780   9.260  1.00  0.00            
ATOM     80  H36 BCD     1      12.090  12.510   9.150  1.00  0.00            
ATOM     81  H37 BCD     1      11.870  12.840  12.100  1.00  0.00            
ATOM     82  H38 BCD     1      10.430  14.310  10.750  1.00  0.00            
ATOM     83  H39 BCD     1       9.780  12.900   9.920  1.00  0.00            
ATOM     84  H40 BCD     1       9.330  12.080  12.160  1.00  0.00            
ATOM     85  C25 BCD     1      13.460  10.230  16.880  1.00  0.00            
ATOM     86  O21 BCD     1      13.940  11.580  16.650  1.00  0.00            
ATOM     87  C26 BCD     1      14.300   9.350  16.050  1.00  0.00            
ATOM     88  O22 BCD     1      15.620   9.320  16.450  1.00  0.00            
ATOM     89  C27 BCD     1      14.300   9.820  14.590  1.00  0.00            
ATOM     90  O23 BCD     1      15.020   8.960  13.750  1.00  0.00            
ATOM     91  C28 BCD     1      12.910   9.920  14.100  1.00  0.00            
ATOM     92  C29 BCD     1      11.950  10.650  15.080  1.00  0.00            
ATOM     93  O24 BCD     1      12.140  10.090  16.340  1.00  0.00            
ATOM     94  C30 BCD     1      10.450  10.440  14.740  1.00  0.00            
ATOM     95  O25 BCD     1       9.660  11.140  15.710  1.00  0.00            
ATOM     96  H41 BCD     1      13.420   9.880  17.920  1.00  0.00            
ATOM     97  H42 BCD     1      13.890   8.330  16.130  1.00  0.00            
ATOM     98  H43 BCD     1      16.010  10.150  16.170  1.00  0.00            
ATOM     99  H44 BCD     1      14.790  10.800  14.540  1.00  0.00            
ATOM    100  H45 BCD     1      14.720   9.150  12.860  1.00  0.00            
ATOM    101  H46 BCD     1      12.520   8.920  13.900  1.00  0.00            
ATOM    102  H47 BCD     1      12.140  11.730  15.170  1.00  0.00            
ATOM    103  H48 BCD     1      10.280  10.970  13.800  1.00  0.00            
ATOM    104  H49 BCD     1      10.180   9.380  14.700  1.00  0.00            
ATOM    105  H50 BCD     1       9.640  10.740  16.590  1.00  0.00            
ATOM    106  C31 BCD     1      15.720  14.640  18.610  1.00  0.00            
ATOM    107  O26 BCD     1      15.020  15.610  17.800  1.00  0.00            
ATOM    108  C32 BCD     1      16.650  13.800  17.810  1.00  0.00            
ATOM    109  O27 BCD     1      17.710  14.560  17.110  1.00  0.00            
ATOM    110  C33 BCD     1      15.890  12.920  16.850  1.00  0.00            
ATOM    111  C34 BCD     1      14.830  12.100  17.610  1.00  0.00            
ATOM    112  C35 BCD     1      13.950  13.020  18.480  1.00  0.00            
ATOM    113  O28 BCD     1      14.820  13.790  19.260  1.00  0.00            
ATOM    114  C36 BCD     1      13.080  12.340  19.490  1.00  0.00            
ATOM    115  O29 BCD     1      13.760  11.500  20.450  1.00  0.00            
ATOM    116  O30 BCD     1      16.810  12.050  16.060  1.00  0.00            
ATOM    117  H51 BCD     1      16.420  15.240  19.190  1.00  0.00            
ATOM    118  H52 BCD     1      17.110  13.060  18.480  1.00  0.00            
ATOM    119  H53 BCD     1      17.940  15.350  17.610  1.00  0.00            
ATOM    120  H54 BCD     1      15.360  13.650  16.230  1.00  0.00            
ATOM    121  H55 BCD     1      17.570  12.620  15.910  1.00  0.00            
ATOM    122  H56 BCD     1      15.250  11.340  18.280  1.00  0.00            
ATOM    123  H57 BCD     1      13.380  13.740  17.880  1.00  0.00            
ATOM    124  H58 BCD     1      12.600  13.160  20.040  1.00  0.00            
ATOM    125  H59 BCD     1      12.380  11.710  18.930  1.00  0.00            
ATOM    126  H60 BCD     1      14.120  12.100  21.110  1.00  0.00            
ATOM    127  C37 BCD     1      13.500  19.450  18.630  1.00  0.00            
ATOM    128  O31 BCD     1      14.040  20.030  17.430  1.00  0.00            
ATOM    129  C38 BCD     1      14.630  18.890  19.540  1.00  0.00            
ATOM    130  O32 BCD     1      15.580  19.900  20.040  1.00  0.00            
ATOM    131  C39 BCD     1      15.430  17.740  18.950  1.00  0.00            
ATOM    132  O33 BCD     1      16.380  17.310  19.820  1.00  0.00            
ATOM    133  C40 BCD     1      14.330  16.680  18.510  1.00  0.00            
ATOM    134  C41 BCD     1      13.220  17.260  17.690  1.00  0.00            
ATOM    135  O34 BCD     1      12.580  18.360  18.320  1.00  0.00            
ATOM    136  C42 BCD     1      12.110  16.290  17.260  1.00  0.00            
ATOM    137  O35 BCD     1      11.340  15.730  18.350  1.00  0.00            
ATOM    138  H61 BCD     1      12.910  20.210  19.150  1.00  0.00            
ATOM    139  H62 BCD     1      14.190  18.500  20.470  1.00  0.00            
ATOM    140  H63 BCD     1      16.220  19.910  19.320  1.00  0.00            
ATOM    141  H64 BCD     1      15.990  18.150  18.100  1.00  0.00            
ATOM    142  H65 BCD     1      16.020  16.730  20.500  1.00  0.00            
ATOM    143  H66 BCD     1      13.940  16.230  19.440  1.00  0.00            
ATOM    144  H67 BCD     1      13.580  17.570  16.710  1.00  0.00            
ATOM    145  H68 BCD     1      11.420  16.880  16.640  1.00  0.00            
ATOM    146  H69 BCD     1      12.540  15.510  16.640  1.00  0.00            
ATOM    147  H70 BCD     1      10.860  14.930  18.120  1.00  0.00            
ATOM    148  C1  AR4     2      17.920  19.310  12.470  1.00  0.00            
ATOM    149  C2  AR4     2      17.710  19.050  13.920  1.00  0.00            
ATOM    150  C3  AR4     2      17.670  20.500  14.590  1.00  0.00            
ATOM    151  C4  AR4     2      18.760  18.140  14.530  1.00  0.00            
ATOM    152  C5  AR4     2      18.620  16.720  13.990  1.00  0.00            
ATOM    153  C6  AR4     2      17.180  16.280  13.860  1.00  0.00            
ATOM    154  C7  AR4     2      16.170  17.250  13.940  1.00  0.00            
ATOM    155  O1  AR4     2      16.360  18.560  14.140  1.00  0.00            
ATOM    156  C8  AR4     2      14.800  16.820  13.800  1.00  0.00            
ATOM    157  C9  AR4     2      13.770  17.780  14.020  1.00  0.00            
ATOM    158  C10 AR4     2      12.460  17.330  13.900  1.00  0.00            
ATOM    159  C11 AR4     2      12.090  16.010  13.730  1.00  0.00            
ATOM    160  C12 AR4     2      13.060  15.050  13.730  1.00  0.00            
ATOM    161  C13 AR4     2      14.420  15.450  13.600  1.00  0.00            
ATOM    162  C14 AR4     2      15.460  14.430  13.400  1.00  0.00            
ATOM    163  O2  AR4     2      15.130  13.290  13.280  1.00  0.00            
ATOM    164  C15 AR4     2      16.950  14.850  13.560  1.00  0.00            
ATOM    165  O3  AR4     2      17.850  14.080  13.320  1.00  0.00            
ATOM    166  H1  AR4     2      17.180  20.080  12.230  1.00  0.00            
ATOM    167  H2  AR4     2      18.860  19.840  12.290  1.00  0.00            
ATOM    168  H3  AR4     2      17.820  18.370  11.910  1.00  0.00            
ATOM    169  H4  AR4     2      17.440  20.440  15.670  1.00  0.00            
ATOM    170  H5  AR4     2      18.570  21.110  14.440  1.00  0.00            
ATOM    171  H6  AR4     2      16.870  21.110  14.150  1.00  0.00            
ATOM    172  H7  AR4     2      18.490  18.090  15.590  1.00  0.00            
ATOM    173  H8  AR4     2      19.810  18.430  14.520  1.00  0.00            
ATOM    174  H9  AR4     2      19.110  16.030  14.690  1.00  0.00            
ATOM    175  H10 AR4     2      19.200  16.560  13.070  1.00  0.00            
ATOM    176  H11 AR4     2      13.940  18.840  14.220  1.00  0.00            
ATOM    177  H12 AR4     2      11.690  18.100  13.910  1.00  0.00            
ATOM    178  H13 AR4     2      11.040  15.730  13.710  1.00  0.00            
ATOM    179  H14 AR4     2      12.750  14.010  13.800  1.00  0.00            
TER
ENDMDL
MODEL        1
ATOM      1  C1  BCD     1      17.620  10.360  26.140  1.00  0.00            
ATOM      2  O1  BCD     1      18.960  10.560  26.580  1.00  0.00            
ATOM      3  C2  BCD     1      17.640   9.730  24.760  1.00  0.00            
ATOM      4  O2  BCD     1      18.180   8.440  24.660  1.00  0.00            
ATOM      5  C3  BCD     1      18.380  10.650  23.760  1.00  0.00            
ATOM      6  O3  BCD     1      18.350  10.200  22.400  1.00  0.00            
ATOM      7  C4  BCD     1      17.760  12.040  23.850  1.00  0.00            
ATOM      8  C5  BCD     1      17.600  12.660  25.280  1.00  0.00            
ATOM      9  O4  BCD     1      17.030  11.660  26.090  1.00  0.00            
ATOM     10  C6  BCD     1      16.700  13.890  25.250  1.00  0.00            
ATOM     11  O5  BCD     1      15.390  13.470  24.840  1.00  0.00            
ATOM     12  H1  BCD     1      17.150   9.650  26.820  1.00  0.00            
ATOM     13  H2  BCD     1      16.610   9.640  24.370  1.00  0.00            
ATOM     14  H3  BCD     1      17.450   7.890  24.360  1.00  0.00            
ATOM     15  H4  BCD     1      19.420  10.810  24.060  1.00  0.00            
ATOM     16  H5  BCD     1      18.770   9.350  22.250  1.00  0.00            
ATOM     17  H6  BCD     1      16.780  11.970  23.370  1.00  0.00            
ATOM     18  H7  BCD     1      18.610  12.900  25.640  1.00  0.00            
ATOM     19  H8  BCD     1      16.540  14.150  26.310  1.00  0.00            
ATOM     20  H9  BCD     1      17.130  14.790  24.780  1.00  0.00            
ATOM     21  H10 BCD     1      14.850  13.480  25.630  1.00  0.00            
ATOM     22  C7  BCD     1      21.130  10.080  30.100  1.00  0.00            
ATOM     23  O6  BCD     1      22.250  10.310  29.240  1.00  0.00            
ATOM     24  C8  BCD     1      20.470   8.850  29.620  1.00  0.00            
ATOM     25  O7  BCD     1      21.300   7.680  29.830  1.00  0.00            
ATOM     26  C9  BCD     1      20.010   9.010  28.170  1.00  0.00            
ATOM     27  O8  BCD     1      19.460   7.810  27.600  1.00  0.00            
ATOM     28  C10 BCD     1      19.120  10.270  28.030  1.00  0.00            
ATOM     29  C11 BCD     1      19.740  11.520  28.720  1.00  0.00            
ATOM     30  O9  BCD     1      20.220  11.160  30.010  1.00  0.00            
ATOM     31  C12 BCD     1      18.680  12.620  28.920  1.00  0.00            
ATOM     32  O10 BCD     1      19.350  13.840  29.120  1.00  0.00            
ATOM     33  H11 BCD     1      21.510   9.970  31.120  1.00  0.00            
ATOM     34  H12 BCD     1      19.520   8.710  30.160  1.00  0.00            
ATOM     35  H13 BCD     1      20.980   6.960  29.280  1.00  0.00            
ATOM     36  H14 BCD     1      20.890   9.160  27.520  1.00  0.00            
ATOM     37  H15 BCD     1      19.220   8.060  26.710  1.00  0.00            
ATOM     38  H16 BCD     1      18.140  10.210  28.510  1.00  0.00            
ATOM     39  H17 BCD     1      20.460  12.040  28.080  1.00  0.00            
ATOM     40  H18 BCD     1      17.980  12.640  28.070  1.00  0.00            
ATOM     41  H19 BCD     1      18.040  12.450  29.790  1.00  0.00            
ATOM     42  H20 BCD     1      20.120  13.940  28.560  1.00  0.00            
ATOM     43  C13 BCD     1      26.370  10.610  29.260  1.00  0.00            
ATOM     44  O11 BCD     1      26.380  10.510  27.890  1.00  0.00            
ATOM     45  C14 BCD     1      25.730   9.430  29.900  1.00  0.00            
ATOM     46  O12 BCD     1      26.600   8.340  29.700  1.00  0.00            
ATOM     47  C15 BCD     1      24.310   9.170  29.440  1.00  0.00            
ATOM     48  O13 BCD     1      23.710   8.180  30.310  1.00  0.00            
ATOM     49  C16 BCD     1      23.520  10.400  29.850  1.00  0.00            
ATOM     50  C17 BCD     1      24.200  11.630  29.260  1.00  0.00            
ATOM     51  O14 BCD     1      25.630  11.670  29.590  1.00  0.00            
ATOM     52  C18 BCD     1      23.500  12.970  29.650  1.00  0.00            
ATOM     53  O15 BCD     1      23.980  13.950  28.730  1.00  0.00            
ATOM     54  H21 BCD     1      27.380  10.750  29.670  1.00  0.00            
ATOM     55  H22 BCD     1      25.780   9.670  30.970  1.00  0.00            
ATOM     56  H23 BCD     1      26.140   7.560  30.020  1.00  0.00            
ATOM     57  H24 BCD     1      24.110   8.910  28.390  1.00  0.00            
ATOM     58  H25 BCD     1      22.790   8.000  30.100  1.00  0.00            
ATOM     59  H26 BCD     1      23.470  10.570  30.930  1.00  0.00            
ATOM     60  H27 BCD     1      24.080  11.490  28.180  1.00  0.00            
ATOM     61  H28 BCD     1      22.420  12.840  29.580  1.00  0.00            
ATOM     62  H29 BCD     1      23.720  13.280  30.680  1.00  0.00            
ATOM     63  H30 BCD     1      24.930  14.090  28.830  1.00  0.00            
ATOM     64  C19 BCD     1      28.750  10.070  24.530  1.00  0.00            
ATOM     65  O16 BCD     1      27.590  10.370  23.750  1.00  0.00            
ATOM     66  C20 BCD     1      28.390   8.870  25.310  1.00  0.00            
ATOM     67  O17 BCD     1      28.030   7.680  24.520  1.00  0.00            
ATOM     68  C21 BCD     1      27.320   9.040  26.340  1.00  0.00            
ATOM     69  O18 BCD     1      27.130   7.730  27.060  1.00  0.00            
ATOM     70  C22 BCD     1      27.560  10.190  27.200  1.00  0.00            
ATOM     71  C23 BCD     1      27.900  11.390  26.340  1.00  0.00            
ATOM     72  O19 BCD     1      28.970  11.080  25.460  1.00  0.00            
ATOM     73  C24 BCD     1      28.190  12.610  27.160  1.00  0.00            
ATOM     74  O20 BCD     1      28.210  13.700  26.310  1.00  0.00            
ATOM     75  H31 BCD     1      29.630  10.050  23.880  1.00  0.00            
ATOM     76  H32 BCD     1      29.320   8.590  25.820  1.00  0.00            
ATOM     77  H33 BCD     1      27.750   7.050  25.190  1.00  0.00            
ATOM     78  H34 BCD     1      26.440   9.200  25.710  1.00  0.00            
ATOM     79  H35 BCD     1      26.990   7.870  28.000  1.00  0.00            
ATOM     80  H36 BCD     1      28.440  10.060  27.840  1.00  0.00            
ATOM     81  H37 BCD     1      27.050  11.630  25.690  1.00  0.00            
ATOM     82  H38 BCD     1      27.420  12.900  27.880  1.00  0.00            
ATOM     83  H39 BCD     1      29.080  12.430  27.780  1.00  0.00            
ATOM     84  H40 BCD     1      29.030  13.600  25.810  1.00  0.00            
ATOM     85  C25 BCD     1      26.550  11.410  19.910  1.00  0.00            
ATOM     86  O21 BCD     1      25.290  11.930  20.210  1.00  0.00            
ATOM     87  C26 BCD     1      26.620   9.900  20.170  1.00  0.00            
ATOM     88  O22 BCD     1      25.580   9.170  19.480  1.00  0.00            
ATOM     89  C27 BCD     1      26.660   9.610  21.700  1.00  0.00            
ATOM     90  O23 BCD     1      26.800   8.200  22.100  1.00  0.00            
ATOM     91  C28 BCD     1      27.740  10.480  22.330  1.00  0.00            
ATOM     92  C29 BCD     1      27.670  11.960  22.000  1.00  0.00            
ATOM     93  O24 BCD     1      27.600  12.130  20.610  1.00  0.00            
ATOM     94  C30 BCD     1      28.790  12.760  22.580  1.00  0.00            
ATOM     95  O25 BCD     1      28.910  14.040  21.900  1.00  0.00            
ATOM     96  H41 BCD     1      26.620  11.500  18.820  1.00  0.00            
ATOM     97  H42 BCD     1      27.570   9.550  19.750  1.00  0.00            
ATOM     98  H43 BCD     1      25.930   8.400  19.030  1.00  0.00            
ATOM     99  H44 BCD     1      25.720   9.890  22.210  1.00  0.00            
ATOM    100  H45 BCD     1      27.100   8.160  23.010  1.00  0.00            
ATOM    101  H46 BCD     1      28.750  10.200  22.010  1.00  0.00            
ATOM    102  H47 BCD     1      26.780  12.450  22.410  1.00  0.00            
ATOM    103  H48 BCD     1      28.640  12.950  23.650  1.00  0.00            
ATOM    104  H49 BCD     1      29.700  12.160  22.440  1.00  0.00            
ATOM    105  H50 BCD     1      28.520  14.700  22.490  1.00  0.00            
ATOM    106  C31 BCD     1      22.180  14.160  18.910  1.00  0.00            
ATOM    107  O26 BCD     1      21.470  13.690  20.070  1.00  0.00            
ATOM    108  C32 BCD     1      22.580  13.010  18.080  1.00  0.00            
ATOM    109  O27 BCD     1      21.530  12.230  17.550  1.00  0.00            
ATOM    110  C33 BCD     1      23.460  12.150  18.900  1.00  0.00            
ATOM    111  C34 BCD     1      24.690  12.860  19.370  1.00  0.00            
ATOM    112  C35 BCD     1      24.280  14.150  20.050  1.00  0.00            
ATOM    113  O28 BCD     1      23.310  14.950  19.240  1.00  0.00            
ATOM    114  C36 BCD     1      25.510  14.980  20.300  1.00  0.00            
ATOM    115  O29 BCD     1      25.330  15.870  21.440  1.00  0.00            
ATOM    116  O30 BCD     1      23.890  11.010  18.120  1.00  0.00            
ATOM    117  H51 BCD     1      21.490  14.810  18.370  1.00  0.00            
ATOM    118  H52 BCD     1      23.240  13.390  17.290  1.00  0.00            
ATOM    119  H53 BCD     1      21.960  11.460  17.180  1.00  0.00            
ATOM    120  H54 BCD     1      22.870  11.810  19.760  1.00  0.00            
ATOM    121  H55 BCD     1      24.360  10.450  18.740  1.00  0.00            
ATOM    122  H56 BCD     1      25.250  13.080  18.450  1.00  0.00            
ATOM    123  H57 BCD     1      23.750  13.930  20.990  1.00  0.00            
ATOM    124  H58 BCD     1      26.420  14.370  20.360  1.00  0.00            
ATOM    125  H59 BCD     1      25.730  15.500  19.350  1.00  0.00            
ATOM    126  H60 BCD     1      25.910  16.630  21.320  1.00  0.00            
ATOM    127  C37 BCD     1      17.970  13.860  22.250  1.00  0.00            
ATOM    128  O31 BCD     1      18.600  12.970  23.190  1.00  0.00            
ATOM    129  C38 BCD     1      17.840  13.230  20.950  1.00  0.00            
ATOM    130  O32 BCD     1      16.830  12.150  21.060  1.00  0.00            
ATOM    131  C39 BCD     1      19.220  12.880  20.350  1.00  0.00            
ATOM    132  O33 BCD     1      19.130  12.330  18.960  1.00  0.00            
ATOM    133  C40 BCD     1      20.120  14.140  20.270  1.00  0.00            
ATOM    134  C41 BCD     1      20.050  14.830  21.710  1.00  0.00            
ATOM    135  O34 BCD     1      18.700  15.040  22.130  1.00  0.00            
ATOM    136  C42 BCD     1      20.750  16.240  21.750  1.00  0.00            
ATOM    137  O35 BCD     1      20.360  17.010  20.650  1.00  0.00            
ATOM    138  H61 BCD     1      16.980  14.110  22.650  1.00  0.00            
ATOM    139  H62 BCD     1      17.350  13.850  20.180  1.00  0.00            
ATOM    140  H63 BCD     1      17.220  11.380  21.470  1.00  0.00            
ATOM    141  H64 BCD     1      19.670  12.200  21.090  1.00  0.00            
ATOM    142  H65 BCD     1      19.970  11.890  18.790  1.00  0.00            
ATOM    143  H66 BCD     1      19.710  14.840  19.520  1.00  0.00            
ATOM    144  H67 BCD     1      20.490  14.170  22.480  1.00  0.00            
ATOM    145  H68 BCD     1      20.590  16.620  22.770  1.00  0.00            
ATOM    146  H69 BCD     1      21.840  16.170  21.690  1.00  0.00            
ATOM    147  H70 BCD     1      21.100  17.530  20.310  1.00  0.00            
ATOM    148  C1  AR4     2      24.430   5.910  24.950  1.00  0.00            
ATOM    149  C2  AR4     2      23.200   6.420  25.770  1.00  0.00            
ATOM    150  C3  AR4     2      23.420   6.060  27.170  1.00  0.00            
ATOM    151  C4  AR4     2      21.770   5.840  25.400  1.00  0.00            
ATOM    152  C5  AR4     2      21.300   6.330  24.010  1.00  0.00            
ATOM    153  C6  AR4     2      21.720   7.800  23.720  1.00  0.00            
ATOM    154  C7  AR4     2      22.690   8.400  24.520  1.00  0.00            
ATOM    155  O1  AR4     2      23.180   7.880  25.680  1.00  0.00            
ATOM    156  C8  AR4     2      23.040   9.830  24.330  1.00  0.00            
ATOM    157  C9  AR4     2      23.890  10.440  25.260  1.00  0.00            
ATOM    158  C10 AR4     2      24.320  11.770  25.100  1.00  0.00            
ATOM    159  C11 AR4     2      23.730  12.530  24.120  1.00  0.00            
ATOM    160  C12 AR4     2      22.800  11.970  23.180  1.00  0.00            
ATOM    161  C13 AR4     2      22.550  10.610  23.220  1.00  0.00            
ATOM    162  C14 AR4     2      21.670   9.970  22.250  1.00  0.00            
ATOM    163  O2  AR4     2      21.330  10.540  21.240  1.00  0.00            
ATOM    164  C15 AR4     2      21.170   8.490  22.510  1.00  0.00            
ATOM    165  O3  AR4     2      20.330   7.930  21.820  1.00  0.00            
ATOM    166  H1  AR4     2      24.420   4.820  24.970  1.00  0.00            
ATOM    167  H2  AR4     2      24.410   6.160  23.880  1.00  0.00            
ATOM    168  H3  AR4     2      25.410   6.270  25.310  1.00  0.00            
ATOM    169  H4  AR4     2      23.530   4.960  27.190  1.00  0.00            
ATOM    170  H5  AR4     2      24.280   6.500  27.700  1.00  0.00            
ATOM    171  H6  AR4     2      22.550   6.370  27.760  1.00  0.00            
ATOM    172  H7  AR4     2      20.990   6.260  26.060  1.00  0.00            
ATOM    173  H8  AR4     2      21.600   4.760  25.550  1.00  0.00            
ATOM    174  H9  AR4     2      20.220   6.160  23.990  1.00  0.00            
ATOM    175  H10 AR4     2      21.750   5.710  23.220  1.00  0.00            
ATOM    176  H11 AR4     2      24.300   9.990  26.160  1.00  0.00            
ATOM    177  H12 AR4     2      25.010  12.220  25.810  1.00  0.00            
ATOM    178  H13 AR4     2      24.010  13.560  23.920  1.00  0.00            
ATOM    179  H14 AR4     2      22.390  12.600  22.400  1.00  0.00            
TER
ENDMDL
MODEL        1
ATOM      1  C1  BCD     1      -1.810  41.550  24.790  1.00  0.00            
ATOM      2  O1  BCD     1      -0.430  41.650  24.300  1.00  0.00            
ATOM      3  C2  BCD     1      -1.780  41.410  26.290  1.00  0.00            
ATOM      4  O2  BCD     1      -1.170  42.560  26.890  1.00  0.00            
ATOM      5  C3  BCD     1      -1.180  40.110  26.740  1.00  0.00            
ATOM      6  O3  BCD     1      -1.230  40.040  28.130  1.00  0.00            
ATOM      7  C4  BCD     1      -1.740  38.900  25.990  1.00  0.00            
ATOM      8  C5  BCD     1      -1.810  39.100  24.510  1.00  0.00            
ATOM      9  O4  BCD     1      -2.450  40.370  24.270  1.00  0.00            
ATOM     10  C6  BCD     1      -2.450  37.970  23.760  1.00  0.00            
ATOM     11  O5  BCD     1      -3.790  37.710  24.160  1.00  0.00            
ATOM     12  H1  BCD     1      -2.420  42.400  24.480  1.00  0.00            
ATOM     13  H2  BCD     1      -2.820  41.380  26.640  1.00  0.00            
ATOM     14  H3  BCD     1      -1.300  42.470  27.840  1.00  0.00            
ATOM     15  H4  BCD     1      -0.150  40.180  26.370  1.00  0.00            
ATOM     16  H5  BCD     1      -0.660  39.280  28.270  1.00  0.00            
ATOM     17  H6  BCD     1      -2.700  38.630  26.440  1.00  0.00            
ATOM     18  H7  BCD     1      -0.780  39.090  24.120  1.00  0.00            
ATOM     19  H8  BCD     1      -2.350  38.330  22.730  1.00  0.00            
ATOM     20  H9  BCD     1      -1.830  37.080  23.910  1.00  0.00            
ATOM     21  H10 BCD     1      -4.330  38.500  24.120  1.00  0.00            
ATOM     22  C7  BCD     1       2.220  43.380  21.990  1.00  0.00            
ATOM     23  O6  BCD     1       3.030  42.200  22.140  1.00  0.00            
ATOM     24  C8  BCD     1       1.970  44.130  23.250  1.00  0.00            
ATOM     25  O7  BCD     1       3.100  44.670  23.990  1.00  0.00            
ATOM     26  C9  BCD     1       1.140  43.230  24.210  1.00  0.00            
ATOM     27  O8  BCD     1       0.540  44.000  25.280  1.00  0.00            
ATOM     28  C10 BCD     1      -0.070  42.680  23.480  1.00  0.00            
ATOM     29  C11 BCD     1       0.280  42.070  22.110  1.00  0.00            
ATOM     30  O9  BCD     1       1.020  43.000  21.370  1.00  0.00            
ATOM     31  C12 BCD     1      -1.030  41.790  21.250  1.00  0.00            
ATOM     32  O10 BCD     1      -1.910  42.930  21.280  1.00  0.00            
ATOM     33  H11 BCD     1       2.690  44.010  21.230  1.00  0.00            
ATOM     34  H12 BCD     1       1.320  44.980  23.000  1.00  0.00            
ATOM     35  H13 BCD     1       2.760  45.410  24.510  1.00  0.00            
ATOM     36  H14 BCD     1       1.720  42.370  24.580  1.00  0.00            
ATOM     37  H15 BCD     1      -0.100  43.440  25.720  1.00  0.00            
ATOM     38  H16 BCD     1      -0.960  43.330  23.460  1.00  0.00            
ATOM     39  H17 BCD     1       0.820  41.140  22.300  1.00  0.00            
ATOM     40  H18 BCD     1      -0.630  41.580  20.250  1.00  0.00            
ATOM     41  H19 BCD     1      -1.580  40.900  21.570  1.00  0.00            
ATOM     42  H20 BCD     1      -2.790  42.700  21.590  1.00  0.00            
ATOM     43  C13 BCD     1       6.800  40.930  21.650  1.00  0.00            
ATOM     44  O11 BCD     1       6.390  39.530  21.640  1.00  0.00            
ATOM     45  C14 BCD     1       6.550  41.560  23.040  1.00  0.00            
ATOM     46  O12 BCD     1       7.090  40.700  24.060  1.00  0.00            
ATOM     47  C15 BCD     1       5.060  41.680  23.110  1.00  0.00            
ATOM     48  O13 BCD     1       4.650  42.180  24.390  1.00  0.00            
ATOM     49  C16 BCD     1       4.440  42.490  22.030  1.00  0.00            
ATOM     50  C17 BCD     1       4.880  41.950  20.650  1.00  0.00            
ATOM     51  O14 BCD     1       6.280  41.710  20.630  1.00  0.00            
ATOM     52  C18 BCD     1       4.420  42.780  19.450  1.00  0.00            
ATOM     53  O15 BCD     1       4.880  44.110  19.580  1.00  0.00            
ATOM     54  H21 BCD     1       7.880  40.970  21.470  1.00  0.00            
ATOM     55  H22 BCD     1       7.030  42.550  23.030  1.00  0.00            
ATOM     56  H23 BCD     1       6.480  40.860  24.790  1.00  0.00            
ATOM     57  H24 BCD     1       4.690  40.640  23.040  1.00  0.00            
ATOM     58  H25 BCD     1       4.050  42.880  24.120  1.00  0.00            
ATOM     59  H26 BCD     1       4.650  43.550  22.140  1.00  0.00            
ATOM     60  H27 BCD     1       4.420  40.960  20.530  1.00  0.00            
ATOM     61  H28 BCD     1       4.700  42.340  18.490  1.00  0.00            
ATOM     62  H29 BCD     1       3.320  42.790  19.550  1.00  0.00            
ATOM     63  H30 BCD     1       4.330  44.720  19.080  1.00  0.00            
ATOM     64  C19 BCD     1       7.660  36.190  19.540  1.00  0.00            
ATOM     65  O16 BCD     1       7.310  35.600  20.760  1.00  0.00            
ATOM     66  C20 BCD     1       8.740  37.320  19.780  1.00  0.00            
ATOM     67  O17 BCD     1       9.880  36.700  20.330  1.00  0.00            
ATOM     68  C21 BCD     1       8.290  38.250  20.850  1.00  0.00            
ATOM     69  O18 BCD     1       9.350  39.200  20.980  1.00  0.00            
ATOM     70  C22 BCD     1       6.940  38.840  20.460  1.00  0.00            
ATOM     71  C23 BCD     1       5.930  37.700  20.040  1.00  0.00            
ATOM     72  O19 BCD     1       6.530  36.900  19.040  1.00  0.00            
ATOM     73  C24 BCD     1       4.600  38.120  19.420  1.00  0.00            
ATOM     74  O20 BCD     1       4.780  39.100  18.380  1.00  0.00            
ATOM     75  H31 BCD     1       8.010  35.470  18.800  1.00  0.00            
ATOM     76  H32 BCD     1       9.020  37.810  18.840  1.00  0.00            
ATOM     77  H33 BCD     1       9.380  36.090  20.870  1.00  0.00            
ATOM     78  H34 BCD     1       8.210  37.660  21.780  1.00  0.00            
ATOM     79  H35 BCD     1       9.960  38.790  21.600  1.00  0.00            
ATOM     80  H36 BCD     1       7.110  39.480  19.590  1.00  0.00            
ATOM     81  H37 BCD     1       5.600  37.170  20.950  1.00  0.00            
ATOM     82  H38 BCD     1       4.080  37.280  18.950  1.00  0.00            
ATOM     83  H39 BCD     1       3.920  38.460  20.210  1.00  0.00            
ATOM     84  H40 BCD     1       3.930  39.290  17.980  1.00  0.00            
ATOM     85  C25 BCD     1       5.860  32.110  22.500  1.00  0.00            
ATOM     86  O21 BCD     1       4.910  32.930  23.220  1.00  0.00            
ATOM     87  C26 BCD     1       7.370  32.500  22.750  1.00  0.00            
ATOM     88  O22 BCD     1       7.740  32.330  24.160  1.00  0.00            
ATOM     89  C27 BCD     1       7.740  33.910  22.260  1.00  0.00            
ATOM     90  O23 BCD     1       9.110  34.160  22.440  1.00  0.00            
ATOM     91  C28 BCD     1       7.190  34.160  20.870  1.00  0.00            
ATOM     92  C29 BCD     1       5.750  33.710  20.680  1.00  0.00            
ATOM     93  O24 BCD     1       5.560  32.340  21.160  1.00  0.00            
ATOM     94  C30 BCD     1       5.370  33.640  19.180  1.00  0.00            
ATOM     95  O25 BCD     1       6.200  32.640  18.560  1.00  0.00            
ATOM     96  H41 BCD     1       5.680  31.060  22.760  1.00  0.00            
ATOM     97  H42 BCD     1       8.000  31.790  22.200  1.00  0.00            
ATOM     98  H43 BCD     1       7.570  31.390  24.310  1.00  0.00            
ATOM     99  H44 BCD     1       7.190  34.610  22.900  1.00  0.00            
ATOM    100  H45 BCD     1       9.240  34.460  23.350  1.00  0.00            
ATOM    101  H46 BCD     1       7.830  33.760  20.080  1.00  0.00            
ATOM    102  H47 BCD     1       5.080  34.340  21.290  1.00  0.00            
ATOM    103  H48 BCD     1       4.320  33.340  19.200  1.00  0.00            
ATOM    104  H49 BCD     1       5.440  34.660  18.760  1.00  0.00            
ATOM    105  H50 BCD     1       5.920  32.510  17.650  1.00  0.00            
ATOM    106  C31 BCD     1       2.910  33.630  26.720  1.00  0.00            
ATOM    107  O26 BCD     1       2.140  34.640  26.070  1.00  0.00            
ATOM    108  C32 BCD     1       4.380  33.940  26.750  1.00  0.00            
ATOM    109  O27 BCD     1       4.480  35.210  27.380  1.00  0.00            
ATOM    110  C33 BCD     1       4.890  33.990  25.350  1.00  0.00            
ATOM    111  C34 BCD     1       4.670  32.710  24.570  1.00  0.00            
ATOM    112  C35 BCD     1       3.230  32.240  24.660  1.00  0.00            
ATOM    113  O28 BCD     1       2.780  32.280  26.020  1.00  0.00            
ATOM    114  C36 BCD     1       2.900  30.890  24.090  1.00  0.00            
ATOM    115  O29 BCD     1       3.730  29.810  24.640  1.00  0.00            
ATOM    116  O30 BCD     1       6.260  34.380  25.340  1.00  0.00            
ATOM    117  H51 BCD     1       2.510  33.560  27.740  1.00  0.00            
ATOM    118  H52 BCD     1       4.980  33.240  27.350  1.00  0.00            
ATOM    119  H53 BCD     1       5.430  35.360  27.490  1.00  0.00            
ATOM    120  H54 BCD     1       4.290  34.780  24.880  1.00  0.00            
ATOM    121  H55 BCD     1       6.720  33.810  24.710  1.00  0.00            
ATOM    122  H56 BCD     1       5.270  31.870  24.940  1.00  0.00            
ATOM    123  H57 BCD     1       2.600  32.930  24.080  1.00  0.00            
ATOM    124  H58 BCD     1       1.810  30.750  24.160  1.00  0.00            
ATOM    125  H59 BCD     1       3.130  30.990  23.020  1.00  0.00            
ATOM    126  H60 BCD     1       3.830  29.110  23.990  1.00  0.00            
ATOM    127  C37 BCD     1      -1.250  36.780  26.980  1.00  0.00            
ATOM    128  O31 BCD     1      -0.750  37.940  26.260  1.00  0.00            
ATOM    129  C38 BCD     1      -0.210  36.500  28.120  1.00  0.00            
ATOM    130  O32 BCD     1      -0.030  37.630  29.040  1.00  0.00            
ATOM    131  C39 BCD     1       1.100  36.090  27.510  1.00  0.00            
ATOM    132  O33 BCD     1       2.040  35.750  28.480  1.00  0.00            
ATOM    133  C40 BCD     1       0.850  34.950  26.600  1.00  0.00            
ATOM    134  C41 BCD     1      -0.100  35.360  25.480  1.00  0.00            
ATOM    135  O34 BCD     1      -1.370  35.710  26.070  1.00  0.00            
ATOM    136  C42 BCD     1      -0.290  34.210  24.570  1.00  0.00            
ATOM    137  O35 BCD     1      -1.020  33.120  25.160  1.00  0.00            
ATOM    138  H61 BCD     1      -2.190  37.030  27.480  1.00  0.00            
ATOM    139  H62 BCD     1      -0.610  35.660  28.710  1.00  0.00            
ATOM    140  H63 BCD     1       0.740  37.380  29.550  1.00  0.00            
ATOM    141  H64 BCD     1       1.570  36.810  26.830  1.00  0.00            
ATOM    142  H65 BCD     1       2.960  35.660  28.230  1.00  0.00            
ATOM    143  H66 BCD     1       0.470  34.090  27.160  1.00  0.00            
ATOM    144  H67 BCD     1       0.340  36.180  24.890  1.00  0.00            
ATOM    145  H68 BCD     1      -0.810  34.550  23.660  1.00  0.00            
ATOM    146  H69 BCD     1       0.700  33.890  24.240  1.00  0.00            
ATOM    147  H70 BCD     1      -1.880  33.530  25.280  1.00  0.00            
ATOM    148  C1  AR4     2       2.490  42.040  27.430  1.00  0.00            
ATOM    149  C2  AR4     2       3.290  40.730  27.420  1.00  0.00            
ATOM    150  C3  AR4     2       2.730  39.810  28.530  1.00  0.00            
ATOM    151  C4  AR4     2       4.880  40.970  27.600  1.00  0.00            
ATOM    152  C5  AR4     2       5.640  39.800  27.210  1.00  0.00            
ATOM    153  C6  AR4     2       5.080  39.130  25.980  1.00  0.00            
ATOM    154  C7  AR4     2       3.790  39.420  25.440  1.00  0.00            
ATOM    155  O1  AR4     2       2.970  40.200  26.130  1.00  0.00            
ATOM    156  C8  AR4     2       3.300  38.640  24.290  1.00  0.00            
ATOM    157  C9  AR4     2       2.050  38.950  23.750  1.00  0.00            
ATOM    158  C10 AR4     2       1.490  38.150  22.780  1.00  0.00            
ATOM    159  C11 AR4     2       2.140  37.060  22.200  1.00  0.00            
ATOM    160  C12 AR4     2       3.450  36.820  22.660  1.00  0.00            
ATOM    161  C13 AR4     2       4.030  37.600  23.690  1.00  0.00            
ATOM    162  C14 AR4     2       5.460  37.380  24.090  1.00  0.00            
ATOM    163  O2  AR4     2       6.170  36.650  23.330  1.00  0.00            
ATOM    164  C15 AR4     2       5.970  38.190  25.330  1.00  0.00            
ATOM    165  O3  AR4     2       7.040  37.970  25.820  1.00  0.00            
ATOM    166  H1  AR4     2       2.950  42.740  26.720  1.00  0.00            
ATOM    167  H2  AR4     2       1.530  41.830  26.950  1.00  0.00            
ATOM    168  H3  AR4     2       2.410  42.640  28.350  1.00  0.00            
ATOM    169  H4  AR4     2       1.630  39.780  28.580  1.00  0.00            
ATOM    170  H5  AR4     2       3.060  38.770  28.480  1.00  0.00            
ATOM    171  H6  AR4     2       3.220  40.150  29.450  1.00  0.00            
ATOM    172  H7  AR4     2       5.210  41.450  28.530  1.00  0.00            
ATOM    173  H8  AR4     2       5.060  41.770  26.870  1.00  0.00            
ATOM    174  H9  AR4     2       5.740  39.070  28.030  1.00  0.00            
ATOM    175  H10 AR4     2       6.620  40.220  26.950  1.00  0.00            
ATOM    176  H11 AR4     2       1.390  39.760  24.030  1.00  0.00            
ATOM    177  H12 AR4     2       0.530  38.360  22.320  1.00  0.00            
ATOM    178  H13 AR4     2       1.720  36.500  21.370  1.00  0.00            
ATOM    179  H14 AR4     2       4.000  35.990  22.220  1.00  0.00            
TER
ENDMDL
MODEL        1
ATOM      1  C1  BCD     1      -0.080  37.700  26.180  1.00  0.00            
ATOM      2  O1  BCD     1       1.260  38.140  25.790  1.00  0.00            
ATOM      3  C2  BCD     1      -0.110  37.210  27.610  1.00  0.00            
ATOM      4  O2  BCD     1       0.150  38.220  28.500  1.00  0.00            
ATOM      5  C3  BCD     1       0.840  36.030  27.860  1.00  0.00            
ATOM      6  O3  BCD     1       0.740  35.500  29.230  1.00  0.00            
ATOM      7  C4  BCD     1       0.340  34.930  26.840  1.00  0.00            
ATOM      8  C5  BCD     1       0.250  35.460  25.440  1.00  0.00            
ATOM      9  O4  BCD     1      -0.520  36.640  25.420  1.00  0.00            
ATOM     10  C6  BCD     1      -0.380  34.500  24.380  1.00  0.00            
ATOM     11  O5  BCD     1      -1.700  34.140  24.800  1.00  0.00            
ATOM     12  H1  BCD     1      -0.800  38.500  25.980  1.00  0.00            
ATOM     13  H2  BCD     1      -1.150  36.940  27.840  1.00  0.00            
ATOM     14  H3  BCD     1      -0.250  37.920  29.320  1.00  0.00            
ATOM     15  H4  BCD     1       1.860  36.330  27.590  1.00  0.00            
ATOM     16  H5  BCD     1       1.420  34.830  29.350  1.00  0.00            
ATOM     17  H6  BCD     1      -0.630  34.560  27.180  1.00  0.00            
ATOM     18  H7  BCD     1       1.250  35.680  25.050  1.00  0.00            
ATOM     19  H8  BCD     1      -0.330  35.100  23.460  1.00  0.00            
ATOM     20  H9  BCD     1       0.300  33.640  24.280  1.00  0.00            
ATOM     21  H10 BCD     1      -1.910  34.990  25.210  1.00  0.00            
ATOM     22  C7  BCD     1       3.440  41.410  24.530  1.00  0.00            
ATOM     23  O6  BCD     1       4.390  40.530  23.920  1.00  0.00            
ATOM     24  C8  BCD     1       3.440  41.150  26.060  1.00  0.00            
ATOM     25  O7  BCD     1       4.720  41.230  26.630  1.00  0.00            
ATOM     26  C9  BCD     1       2.780  39.820  26.410  1.00  0.00            
ATOM     27  O8  BCD     1       2.460  39.760  27.850  1.00  0.00            
ATOM     28  C10 BCD     1       1.520  39.520  25.650  1.00  0.00            
ATOM     29  C11 BCD     1       1.670  39.800  24.210  1.00  0.00            
ATOM     30  O9  BCD     1       2.100  41.130  24.090  1.00  0.00            
ATOM     31  C12 BCD     1       0.430  39.780  23.340  1.00  0.00            
ATOM     32  O10 BCD     1      -0.580  40.590  23.930  1.00  0.00            
ATOM     33  H11 BCD     1       3.770  42.420  24.260  1.00  0.00            
ATOM     34  H12 BCD     1       2.830  41.970  26.460  1.00  0.00            
ATOM     35  H13 BCD     1       4.620  41.140  27.580  1.00  0.00            
ATOM     36  H14 BCD     1       3.510  39.030  26.200  1.00  0.00            
ATOM     37  H15 BCD     1       1.760  39.110  27.940  1.00  0.00            
ATOM     38  H16 BCD     1       0.730  40.180  26.040  1.00  0.00            
ATOM     39  H17 BCD     1       2.320  39.070  23.720  1.00  0.00            
ATOM     40  H18 BCD     1       0.720  40.270  22.400  1.00  0.00            
ATOM     41  H19 BCD     1       0.070  38.760  23.150  1.00  0.00            
ATOM     42  H20 BCD     1      -0.500  41.450  23.500  1.00  0.00            
ATOM     43  C13 BCD     1       7.480  40.730  21.210  1.00  0.00            
ATOM     44  O11 BCD     1       7.420  39.310  21.020  1.00  0.00            
ATOM     45  C14 BCD     1       7.930  41.140  22.630  1.00  0.00            
ATOM     46  O12 BCD     1       9.140  40.420  22.930  1.00  0.00            
ATOM     47  C15 BCD     1       6.760  40.800  23.610  1.00  0.00            
ATOM     48  O13 BCD     1       6.930  41.480  24.900  1.00  0.00            
ATOM     49  C16 BCD     1       5.430  41.250  23.170  1.00  0.00            
ATOM     50  C17 BCD     1       5.180  40.850  21.720  1.00  0.00            
ATOM     51  O14 BCD     1       6.220  41.290  20.860  1.00  0.00            
ATOM     52  C18 BCD     1       3.950  41.590  21.190  1.00  0.00            
ATOM     53  O15 BCD     1       3.830  42.920  21.340  1.00  0.00            
ATOM     54  H21 BCD     1       8.090  41.170  20.410  1.00  0.00            
ATOM     55  H22 BCD     1       7.960  42.230  22.720  1.00  0.00            
ATOM     56  H23 BCD     1       9.290  40.350  23.870  1.00  0.00            
ATOM     57  H24 BCD     1       6.720  39.710  23.760  1.00  0.00            
ATOM     58  H25 BCD     1       6.140  41.270  25.400  1.00  0.00            
ATOM     59  H26 BCD     1       5.280  42.340  23.190  1.00  0.00            
ATOM     60  H27 BCD     1       5.060  39.770  21.570  1.00  0.00            
ATOM     61  H28 BCD     1       3.840  41.430  20.110  1.00  0.00            
ATOM     62  H29 BCD     1       3.060  41.100  21.620  1.00  0.00            
ATOM     63  H30 BCD     1       2.930  43.250  21.310  1.00  0.00            
ATOM     64  C19 BCD     1       8.990  36.330  18.790  1.00  0.00            
ATOM     65  O16 BCD     1       8.490  35.420  19.840  1.00  0.00            
ATOM     66  C20 BCD     1      10.020  37.270  19.260  1.00  0.00            
ATOM     67  O17 BCD     1      11.180  36.590  19.760  1.00  0.00            
ATOM     68  C21 BCD     1       9.420  38.170  20.380  1.00  0.00            
ATOM     69  O18 BCD     1      10.320  39.150  20.840  1.00  0.00            
ATOM     70  C22 BCD     1       8.060  38.740  19.860  1.00  0.00            
ATOM     71  C23 BCD     1       7.130  37.710  19.250  1.00  0.00            
ATOM     72  O19 BCD     1       7.860  36.980  18.230  1.00  0.00            
ATOM     73  C24 BCD     1       5.890  38.290  18.810  1.00  0.00            
ATOM     74  O20 BCD     1       6.170  39.340  17.860  1.00  0.00            
ATOM     75  H31 BCD     1       9.400  35.690  18.010  1.00  0.00            
ATOM     76  H32 BCD     1      10.310  37.960  18.460  1.00  0.00            
ATOM     77  H33 BCD     1      11.520  37.220  20.400  1.00  0.00            
ATOM     78  H34 BCD     1       9.230  37.630  21.320  1.00  0.00            
ATOM     79  H35 BCD     1       9.980  39.510  21.660  1.00  0.00            
ATOM     80  H36 BCD     1       8.250  39.530  19.120  1.00  0.00            
ATOM     81  H37 BCD     1       6.790  37.030  20.040  1.00  0.00            
ATOM     82  H38 BCD     1       5.340  37.510  18.270  1.00  0.00            
ATOM     83  H39 BCD     1       5.290  38.690  19.640  1.00  0.00            
ATOM     84  H40 BCD     1       6.820  38.950  17.270  1.00  0.00            
ATOM     85  C25 BCD     1       7.670  31.610  21.180  1.00  0.00            
ATOM     86  O21 BCD     1       6.860  32.070  22.270  1.00  0.00            
ATOM     87  C26 BCD     1       9.130  32.040  21.370  1.00  0.00            
ATOM     88  O22 BCD     1       9.760  31.660  22.630  1.00  0.00            
ATOM     89  C27 BCD     1       9.330  33.530  21.070  1.00  0.00            
ATOM     90  O23 BCD     1      10.690  33.910  21.060  1.00  0.00            
ATOM     91  C28 BCD     1       8.590  34.020  19.780  1.00  0.00            
ATOM     92  C29 BCD     1       7.140  33.420  19.700  1.00  0.00            
ATOM     93  O24 BCD     1       7.090  31.980  19.980  1.00  0.00            
ATOM     94  C30 BCD     1       6.440  33.710  18.430  1.00  0.00            
ATOM     95  O25 BCD     1       7.160  33.470  17.210  1.00  0.00            
ATOM     96  H41 BCD     1       7.520  30.520  21.220  1.00  0.00            
ATOM     97  H42 BCD     1       9.570  31.280  20.710  1.00  0.00            
ATOM     98  H43 BCD     1      10.660  32.000  22.650  1.00  0.00            
ATOM     99  H44 BCD     1       8.890  34.090  21.910  1.00  0.00            
ATOM    100  H45 BCD     1      10.700  34.860  21.190  1.00  0.00            
ATOM    101  H46 BCD     1       9.200  33.730  18.920  1.00  0.00            
ATOM    102  H47 BCD     1       6.490  33.850  20.470  1.00  0.00            
ATOM    103  H48 BCD     1       5.520  33.130  18.290  1.00  0.00            
ATOM    104  H49 BCD     1       6.120  34.760  18.400  1.00  0.00            
ATOM    105  H50 BCD     1       7.250  32.510  17.220  1.00  0.00            
ATOM    106  C31 BCD     1       5.410  30.340  25.810  1.00  0.00            
ATOM    107  O26 BCD     1       4.260  31.270  25.800  1.00  0.00            
ATOM    108  C32 BCD     1       6.740  31.140  25.870  1.00  0.00            
ATOM    109  O27 BCD     1       6.790  31.840  27.160  1.00  0.00            
ATOM    110  C33 BCD     1       6.940  32.010  24.640  1.00  0.00            
ATOM    111  C34 BCD     1       6.840  31.160  23.390  1.00  0.00            
ATOM    112  C35 BCD     1       5.530  30.370  23.360  1.00  0.00            
ATOM    113  O28 BCD     1       5.370  29.640  24.550  1.00  0.00            
ATOM    114  C36 BCD     1       5.380  29.440  22.220  1.00  0.00            
ATOM    115  O29 BCD     1       6.460  28.500  22.140  1.00  0.00            
ATOM    116  O30 BCD     1       8.170  32.690  24.720  1.00  0.00            
ATOM    117  H51 BCD     1       5.240  29.660  26.660  1.00  0.00            
ATOM    118  H52 BCD     1       7.520  30.380  25.990  1.00  0.00            
ATOM    119  H53 BCD     1       7.690  32.160  27.150  1.00  0.00            
ATOM    120  H54 BCD     1       6.110  32.730  24.620  1.00  0.00            
ATOM    121  H55 BCD     1       8.650  32.500  23.910  1.00  0.00            
ATOM    122  H56 BCD     1       7.680  30.450  23.450  1.00  0.00            
ATOM    123  H57 BCD     1       4.690  31.080  23.310  1.00  0.00            
ATOM    124  H58 BCD     1       4.490  28.810  22.310  1.00  0.00            
ATOM    125  H59 BCD     1       5.240  29.890  21.230  1.00  0.00            
ATOM    126  H60 BCD     1       6.160  27.690  21.720  1.00  0.00            
ATOM    127  C37 BCD     1       1.070  32.810  27.730  1.00  0.00            
ATOM    128  O31 BCD     1       1.280  33.860  26.770  1.00  0.00            
ATOM    129  C38 BCD     1       2.280  32.500  28.630  1.00  0.00            
ATOM    130  O32 BCD     1       2.520  33.550  29.580  1.00  0.00            
ATOM    131  C39 BCD     1       3.570  32.200  27.860  1.00  0.00            
ATOM    132  O33 BCD     1       4.620  31.870  28.750  1.00  0.00            
ATOM    133  C40 BCD     1       3.310  31.130  26.820  1.00  0.00            
ATOM    134  C41 BCD     1       1.890  31.260  26.120  1.00  0.00            
ATOM    135  O34 BCD     1       0.850  31.620  26.970  1.00  0.00            
ATOM    136  C42 BCD     1       1.500  29.980  25.430  1.00  0.00            
ATOM    137  O35 BCD     1       1.280  29.000  26.390  1.00  0.00            
ATOM    138  H61 BCD     1       0.220  33.020  28.400  1.00  0.00            
ATOM    139  H62 BCD     1       2.010  31.570  29.170  1.00  0.00            
ATOM    140  H63 BCD     1       3.050  33.160  30.280  1.00  0.00            
ATOM    141  H64 BCD     1       3.890  33.090  27.310  1.00  0.00            
ATOM    142  H65 BCD     1       5.380  32.040  28.190  1.00  0.00            
ATOM    143  H66 BCD     1       3.390  30.100  27.200  1.00  0.00            
ATOM    144  H67 BCD     1       1.910  31.970  25.280  1.00  0.00            
ATOM    145  H68 BCD     1       0.680  30.040  24.710  1.00  0.00            
ATOM    146  H69 BCD     1       2.420  29.720  24.890  1.00  0.00            
ATOM    147  H70 BCD     1       1.150  29.390  27.260  1.00  0.00            
ATOM    148  C1  AR4     2       4.100  37.250  29.900  1.00  0.00            
ATOM    149  C2  AR4     2       5.350  36.960  29.040  1.00  0.00            
ATOM    150  C3  AR4     2       6.100  35.730  29.610  1.00  0.00            
ATOM    151  C4  AR4     2       6.280  38.220  29.000  1.00  0.00            
ATOM    152  C5  AR4     2       7.450  38.280  27.980  1.00  0.00            
ATOM    153  C6  AR4     2       7.120  37.440  26.760  1.00  0.00            
ATOM    154  C7  AR4     2       5.960  36.670  26.620  1.00  0.00            
ATOM    155  O1  AR4     2       4.990  36.700  27.670  1.00  0.00            
ATOM    156  C8  AR4     2       5.560  36.090  25.280  1.00  0.00            
ATOM    157  C9  AR4     2       4.440  35.310  25.210  1.00  0.00            
ATOM    158  C10 AR4     2       4.180  34.570  24.020  1.00  0.00            
ATOM    159  C11 AR4     2       5.100  34.640  22.920  1.00  0.00            
ATOM    160  C12 AR4     2       6.170  35.510  22.950  1.00  0.00            
ATOM    161  C13 AR4     2       6.460  36.190  24.170  1.00  0.00            
ATOM    162  C14 AR4     2       7.740  36.980  24.250  1.00  0.00            
ATOM    163  O2  AR4     2       8.580  36.940  23.290  1.00  0.00            
ATOM    164  C15 AR4     2       8.100  37.710  25.630  1.00  0.00            
ATOM    165  O3  AR4     2       8.930  38.620  25.670  1.00  0.00            
ATOM    166  H1  AR4     2       3.300  36.560  29.600  1.00  0.00            
ATOM    167  H2  AR4     2       4.270  36.980  30.950  1.00  0.00            
ATOM    168  H3  AR4     2       3.760  38.280  29.710  1.00  0.00            
ATOM    169  H4  AR4     2       6.870  35.430  28.880  1.00  0.00            
ATOM    170  H5  AR4     2       6.670  36.020  30.490  1.00  0.00            
ATOM    171  H6  AR4     2       5.400  34.900  29.770  1.00  0.00            
ATOM    172  H7  AR4     2       6.660  38.440  30.010  1.00  0.00            
ATOM    173  H8  AR4     2       5.680  39.120  28.800  1.00  0.00            
ATOM    174  H9  AR4     2       8.360  37.930  28.470  1.00  0.00            
ATOM    175  H10 AR4     2       7.680  39.330  27.740  1.00  0.00            
ATOM    176  H11 AR4     2       3.810  35.330  26.100  1.00  0.00            
ATOM    177  H12 AR4     2       3.270  34.020  23.780  1.00  0.00            
ATOM    178  H13 AR4     2       4.850  34.100  22.010  1.00  0.00            
ATOM    179  H14 AR4     2       6.710  35.750  22.040  1.00  0.00            
TER
ENDMDL
MODEL        1
ATOM      1  C1  BCD     1      33.900  11.360   8.300  1.00  0.00            
ATOM      2  O1  BCD     1      33.460  10.150   8.930  1.00  0.00            
ATOM      3  C2  BCD     1      34.660  12.290   9.280  1.00  0.00            
ATOM      4  O2  BCD     1      35.890  11.660   9.740  1.00  0.00            
ATOM      5  C3  BCD     1      33.770  12.680  10.430  1.00  0.00            
ATOM      6  O3  BCD     1      34.610  13.300  11.410  1.00  0.00            
ATOM      7  C4  BCD     1      32.830  13.660   9.860  1.00  0.00            
ATOM      8  C5  BCD     1      32.050  12.950   8.800  1.00  0.00            
ATOM      9  O4  BCD     1      32.820  12.170   7.890  1.00  0.00            
ATOM     10  C6  BCD     1      31.090  13.860   8.020  1.00  0.00            
ATOM     11  O5  BCD     1      30.000  13.080   7.460  1.00  0.00            
ATOM     12  H1  BCD     1      34.400  11.190   7.340  1.00  0.00            
ATOM     13  H2  BCD     1      35.040  13.170   8.750  1.00  0.00            
ATOM     14  H3  BCD     1      35.920  12.020  10.630  1.00  0.00            
ATOM     15  H4  BCD     1      33.290  11.770  10.810  1.00  0.00            
ATOM     16  H5  BCD     1      34.060  13.650  12.130  1.00  0.00            
ATOM     17  H6  BCD     1      33.400  14.540   9.510  1.00  0.00            
ATOM     18  H7  BCD     1      31.360  12.240   9.260  1.00  0.00            
ATOM     19  H8  BCD     1      30.660  14.680   8.600  1.00  0.00            
ATOM     20  H9  BCD     1      31.660  14.340   7.210  1.00  0.00            
ATOM     21  H10 BCD     1      29.420  12.870   8.200  1.00  0.00            
ATOM     22  C7  BCD     1      33.500   6.040   8.170  1.00  0.00            
ATOM     23  O6  BCD     1      32.770   5.470   9.200  1.00  0.00            
ATOM     24  C8  BCD     1      34.810   6.690   8.540  1.00  0.00            
ATOM     25  O7  BCD     1      35.560   5.820   9.410  1.00  0.00            
ATOM     26  C9  BCD     1      34.620   8.100   9.170  1.00  0.00            
ATOM     27  O8  BCD     1      35.870   8.710   9.520  1.00  0.00            
ATOM     28  C10 BCD     1      33.790   8.990   8.220  1.00  0.00            
ATOM     29  C11 BCD     1      32.530   8.270   7.760  1.00  0.00            
ATOM     30  O9  BCD     1      32.790   6.950   7.270  1.00  0.00            
ATOM     31  C12 BCD     1      31.880   9.060   6.650  1.00  0.00            
ATOM     32  O10 BCD     1      31.190   8.300   5.600  1.00  0.00            
ATOM     33  H11 BCD     1      33.830   5.250   7.490  1.00  0.00            
ATOM     34  H12 BCD     1      35.370   6.770   7.590  1.00  0.00            
ATOM     35  H13 BCD     1      36.360   6.280   9.690  1.00  0.00            
ATOM     36  H14 BCD     1      33.990   7.880  10.040  1.00  0.00            
ATOM     37  H15 BCD     1      35.700   9.600   9.860  1.00  0.00            
ATOM     38  H16 BCD     1      34.410   9.200   7.340  1.00  0.00            
ATOM     39  H17 BCD     1      31.890   8.120   8.650  1.00  0.00            
ATOM     40  H18 BCD     1      31.170   9.660   7.240  1.00  0.00            
ATOM     41  H19 BCD     1      32.440   9.860   6.150  1.00  0.00            
ATOM     42  H20 BCD     1      30.280   8.610   5.630  1.00  0.00            
ATOM     43  C13 BCD     1      30.650   2.530  10.720  1.00  0.00            
ATOM     44  O11 BCD     1      30.200   3.620  11.490  1.00  0.00            
ATOM     45  C14 BCD     1      32.100   2.340  10.950  1.00  0.00            
ATOM     46  O12 BCD     1      32.300   1.960  12.310  1.00  0.00            
ATOM     47  C15 BCD     1      32.890   3.640  10.590  1.00  0.00            
ATOM     48  O13 BCD     1      34.370   3.470  10.570  1.00  0.00            
ATOM     49  C16 BCD     1      32.470   4.080   9.140  1.00  0.00            
ATOM     50  C17 BCD     1      30.970   3.990   8.860  1.00  0.00            
ATOM     51  O14 BCD     1      30.440   2.770   9.390  1.00  0.00            
ATOM     52  C18 BCD     1      30.690   4.180   7.390  1.00  0.00            
ATOM     53  O15 BCD     1      31.180   3.150   6.590  1.00  0.00            
ATOM     54  H21 BCD     1      30.090   1.620  10.970  1.00  0.00            
ATOM     55  H22 BCD     1      32.440   1.560  10.260  1.00  0.00            
ATOM     56  H23 BCD     1      32.960   1.270  12.390  1.00  0.00            
ATOM     57  H24 BCD     1      32.500   4.480  11.180  1.00  0.00            
ATOM     58  H25 BCD     1      34.780   4.280  10.250  1.00  0.00            
ATOM     59  H26 BCD     1      33.050   3.550   8.370  1.00  0.00            
ATOM     60  H27 BCD     1      30.500   4.800   9.430  1.00  0.00            
ATOM     61  H28 BCD     1      29.600   4.260   7.280  1.00  0.00            
ATOM     62  H29 BCD     1      31.110   5.140   7.060  1.00  0.00            
ATOM     63  H30 BCD     1      30.640   2.390   6.810  1.00  0.00            
ATOM     64  C19 BCD     1      27.550   4.640  14.520  1.00  0.00            
ATOM     65  O16 BCD     1      27.630   5.910  13.910  1.00  0.00            
ATOM     66  C20 BCD     1      28.930   4.140  14.960  1.00  0.00            
ATOM     67  O17 BCD     1      29.390   4.980  16.080  1.00  0.00            
ATOM     68  C21 BCD     1      29.830   4.170  13.730  1.00  0.00            
ATOM     69  O18 BCD     1      30.990   3.480  14.190  1.00  0.00            
ATOM     70  C22 BCD     1      29.310   3.320  12.580  1.00  0.00            
ATOM     71  C23 BCD     1      27.890   3.670  12.240  1.00  0.00            
ATOM     72  O19 BCD     1      27.190   3.700  13.540  1.00  0.00            
ATOM     73  C24 BCD     1      27.280   2.550  11.340  1.00  0.00            
ATOM     74  O20 BCD     1      25.920   3.000  10.950  1.00  0.00            
ATOM     75  H31 BCD     1      26.940   4.580  15.430  1.00  0.00            
ATOM     76  H32 BCD     1      28.900   3.110  15.320  1.00  0.00            
ATOM     77  H33 BCD     1      30.020   4.480  16.610  1.00  0.00            
ATOM     78  H34 BCD     1      29.990   5.190  13.370  1.00  0.00            
ATOM     79  H35 BCD     1      31.410   3.060  13.430  1.00  0.00            
ATOM     80  H36 BCD     1      29.310   2.250  12.850  1.00  0.00            
ATOM     81  H37 BCD     1      27.820   4.670  11.790  1.00  0.00            
ATOM     82  H38 BCD     1      27.960   2.260  10.530  1.00  0.00            
ATOM     83  H39 BCD     1      27.280   1.570  11.850  1.00  0.00            
ATOM     84  H40 BCD     1      25.270   2.820  11.640  1.00  0.00            
ATOM     85  C25 BCD     1      25.850   9.590  14.710  1.00  0.00            
ATOM     86  O21 BCD     1      26.690  10.480  14.070  1.00  0.00            
ATOM     87  C26 BCD     1      26.390   8.800  15.890  1.00  0.00            
ATOM     88  O22 BCD     1      27.050   9.630  16.870  1.00  0.00            
ATOM     89  C27 BCD     1      27.380   7.740  15.430  1.00  0.00            
ATOM     90  O23 BCD     1      27.730   6.940  16.570  1.00  0.00            
ATOM     91  C28 BCD     1      26.710   6.830  14.350  1.00  0.00            
ATOM     92  C29 BCD     1      26.300   7.710  13.150  1.00  0.00            
ATOM     93  O24 BCD     1      25.380   8.670  13.720  1.00  0.00            
ATOM     94  C30 BCD     1      25.580   6.880  12.100  1.00  0.00            
ATOM     95  O25 BCD     1      25.090   7.820  11.050  1.00  0.00            
ATOM     96  H41 BCD     1      24.950  10.160  14.990  1.00  0.00            
ATOM     97  H42 BCD     1      25.520   8.290  16.330  1.00  0.00            
ATOM     98  H43 BCD     1      27.110   9.120  17.680  1.00  0.00            
ATOM     99  H44 BCD     1      28.160   8.320  14.920  1.00  0.00            
ATOM    100  H45 BCD     1      28.450   6.330  16.370  1.00  0.00            
ATOM    101  H46 BCD     1      25.790   6.430  14.800  1.00  0.00            
ATOM    102  H47 BCD     1      27.210   8.160  12.730  1.00  0.00            
ATOM    103  H48 BCD     1      26.230   6.150  11.600  1.00  0.00            
ATOM    104  H49 BCD     1      24.720   6.390  12.580  1.00  0.00            
ATOM    105  H50 BCD     1      24.540   8.410  11.560  1.00  0.00            
ATOM    106  C31 BCD     1      27.200  14.560  13.300  1.00  0.00            
ATOM    107  O26 BCD     1      28.520  14.170  12.820  1.00  0.00            
ATOM    108  C32 BCD     1      27.100  14.200  14.830  1.00  0.00            
ATOM    109  O27 BCD     1      27.950  14.960  15.670  1.00  0.00            
ATOM    110  C33 BCD     1      27.360  12.710  14.890  1.00  0.00            
ATOM    111  C34 BCD     1      26.430  11.880  13.960  1.00  0.00            
ATOM    112  C35 BCD     1      26.470  12.370  12.500  1.00  0.00            
ATOM    113  O28 BCD     1      26.200  13.740  12.610  1.00  0.00            
ATOM    114  C36 BCD     1      25.470  11.700  11.650  1.00  0.00            
ATOM    115  O29 BCD     1      25.650  12.110  10.220  1.00  0.00            
ATOM    116  O30 BCD     1      27.170  12.290  16.280  1.00  0.00            
ATOM    117  H51 BCD     1      27.170  15.620  13.000  1.00  0.00            
ATOM    118  H52 BCD     1      26.070  14.380  15.170  1.00  0.00            
ATOM    119  H53 BCD     1      27.780  14.600  16.550  1.00  0.00            
ATOM    120  H54 BCD     1      28.360  12.360  14.620  1.00  0.00            
ATOM    121  H55 BCD     1      27.250  11.330  16.280  1.00  0.00            
ATOM    122  H56 BCD     1      25.410  12.010  14.350  1.00  0.00            
ATOM    123  H57 BCD     1      27.480  12.190  12.130  1.00  0.00            
ATOM    124  H58 BCD     1      25.500  10.610  11.800  1.00  0.00            
ATOM    125  H59 BCD     1      24.510  12.060  12.050  1.00  0.00            
ATOM    126  H60 BCD     1      24.790  12.010   9.790  1.00  0.00            
ATOM    127  C37 BCD     1      32.060  15.370  11.450  1.00  0.00            
ATOM    128  O31 BCD     1      31.960  14.040  10.930  1.00  0.00            
ATOM    129  C38 BCD     1      32.090  15.210  12.950  1.00  0.00            
ATOM    130  O32 BCD     1      33.230  14.460  13.410  1.00  0.00            
ATOM    131  C39 BCD     1      30.800  14.600  13.450  1.00  0.00            
ATOM    132  O33 BCD     1      30.760  14.570  14.900  1.00  0.00            
ATOM    133  C40 BCD     1      29.530  15.170  12.780  1.00  0.00            
ATOM    134  C41 BCD     1      29.680  15.640  11.310  1.00  0.00            
ATOM    135  O34 BCD     1      30.990  16.230  11.130  1.00  0.00            
ATOM    136  C42 BCD     1      28.720  16.700  10.800  1.00  0.00            
ATOM    137  O35 BCD     1      28.570  17.800  11.760  1.00  0.00            
ATOM    138  H61 BCD     1      33.020  15.730  11.060  1.00  0.00            
ATOM    139  H62 BCD     1      32.120  16.220  13.390  1.00  0.00            
ATOM    140  H63 BCD     1      32.920  13.890  14.120  1.00  0.00            
ATOM    141  H64 BCD     1      30.770  13.630  12.940  1.00  0.00            
ATOM    142  H65 BCD     1      29.820  14.590  15.100  1.00  0.00            
ATOM    143  H66 BCD     1      29.150  16.000  13.400  1.00  0.00            
ATOM    144  H67 BCD     1      29.530  14.850  10.570  1.00  0.00            
ATOM    145  H68 BCD     1      28.940  16.990   9.760  1.00  0.00            
ATOM    146  H69 BCD     1      27.690  16.340  10.820  1.00  0.00            
ATOM    147  H70 BCD     1      27.680  17.770  12.130  1.00  0.00            
ATOM    148  C1  AR4     2      32.710   6.420  15.290  1.00  0.00            
ATOM    149  C2  AR4     2      33.630   6.670  14.120  1.00  0.00            
ATOM    150  C3  AR4     2      34.620   5.570  13.830  1.00  0.00            
ATOM    151  C4  AR4     2      34.520   7.930  14.340  1.00  0.00            
ATOM    152  C5  AR4     2      33.650   9.190  14.400  1.00  0.00            
ATOM    153  C6  AR4     2      32.570   9.280  13.410  1.00  0.00            
ATOM    154  C7  AR4     2      32.130   8.100  12.770  1.00  0.00            
ATOM    155  O1  AR4     2      32.750   6.870  12.990  1.00  0.00            
ATOM    156  C8  AR4     2      30.940   8.180  11.910  1.00  0.00            
ATOM    157  C9  AR4     2      30.380   6.970  11.400  1.00  0.00            
ATOM    158  C10 AR4     2      29.180   6.940  10.660  1.00  0.00            
ATOM    159  C11 AR4     2      28.530   8.160  10.390  1.00  0.00            
ATOM    160  C12 AR4     2      29.090   9.340  10.890  1.00  0.00            
ATOM    161  C13 AR4     2      30.320   9.370  11.590  1.00  0.00            
ATOM    162  C14 AR4     2      30.810  10.630  12.130  1.00  0.00            
ATOM    163  O2  AR4     2      30.300  11.710  11.750  1.00  0.00            
ATOM    164  C15 AR4     2      31.900  10.580  13.220  1.00  0.00            
ATOM    165  O3  AR4     2      32.120  11.560  13.850  1.00  0.00            
ATOM    166  H1  AR4     2      31.850   7.100  15.380  1.00  0.00            
ATOM    167  H2  AR4     2      32.420   5.360  15.310  1.00  0.00            
ATOM    168  H3  AR4     2      33.290   6.600  16.200  1.00  0.00            
ATOM    169  H4  AR4     2      35.330   5.380  14.650  1.00  0.00            
ATOM    170  H5  AR4     2      34.090   4.620  13.740  1.00  0.00            
ATOM    171  H6  AR4     2      35.170   5.770  12.910  1.00  0.00            
ATOM    172  H7  AR4     2      35.180   8.110  13.480  1.00  0.00            
ATOM    173  H8  AR4     2      35.060   7.830  15.290  1.00  0.00            
ATOM    174  H9  AR4     2      34.340  10.040  14.270  1.00  0.00            
ATOM    175  H10 AR4     2      33.260   9.340  15.420  1.00  0.00            
ATOM    176  H11 AR4     2      30.940   6.070  11.660  1.00  0.00            
ATOM    177  H12 AR4     2      28.780   6.070  10.150  1.00  0.00            
ATOM    178  H13 AR4     2      27.580   8.140   9.870  1.00  0.00            
ATOM    179  H14 AR4     2      28.510  10.250  10.820  1.00  0.00            
TER
ENDMDL
MODEL        1
ATOM      1  C1  BCD     1      31.320  13.770  28.130  1.00  0.00            
ATOM      2  O1  BCD     1      30.600  14.570  29.100  1.00  0.00            
ATOM      3  C2  BCD     1      31.310  14.540  26.810  1.00  0.00            
ATOM      4  O2  BCD     1      31.910  15.830  27.080  1.00  0.00            
ATOM      5  C3  BCD     1      29.890  14.680  26.300  1.00  0.00            
ATOM      6  O3  BCD     1      29.950  15.390  25.010  1.00  0.00            
ATOM      7  C4  BCD     1      29.200  13.300  26.120  1.00  0.00            
ATOM      8  C5  BCD     1      29.390  12.500  27.390  1.00  0.00            
ATOM      9  O4  BCD     1      30.670  12.540  27.960  1.00  0.00            
ATOM     10  C6  BCD     1      29.260  11.060  27.060  1.00  0.00            
ATOM     11  O5  BCD     1      30.130  10.620  26.040  1.00  0.00            
ATOM     12  H1  BCD     1      32.360  13.620  28.450  1.00  0.00            
ATOM     13  H2  BCD     1      32.000  14.060  26.090  1.00  0.00            
ATOM     14  H3  BCD     1      32.090  16.240  26.230  1.00  0.00            
ATOM     15  H4  BCD     1      29.190  15.250  26.930  1.00  0.00            
ATOM     16  H5  BCD     1      29.920  16.340  25.150  1.00  0.00            
ATOM     17  H6  BCD     1      29.590  12.760  25.250  1.00  0.00            
ATOM     18  H7  BCD     1      28.650  12.840  28.130  1.00  0.00            
ATOM     19  H8  BCD     1      29.390  10.450  27.970  1.00  0.00            
ATOM     20  H9  BCD     1      28.220  10.830  26.780  1.00  0.00            
ATOM     21  H10 BCD     1      31.000  10.740  26.430  1.00  0.00            
ATOM     22  C7  BCD     1      30.470  15.280  33.180  1.00  0.00            
ATOM     23  O6  BCD     1      29.210  15.830  32.970  1.00  0.00            
ATOM     24  C8  BCD     1      31.590  15.990  32.360  1.00  0.00            
ATOM     25  O7  BCD     1      31.700  17.260  33.000  1.00  0.00            
ATOM     26  C9  BCD     1      31.120  16.010  30.890  1.00  0.00            
ATOM     27  O8  BCD     1      32.000  16.680  29.980  1.00  0.00            
ATOM     28  C10 BCD     1      31.090  14.470  30.450  1.00  0.00            
ATOM     29  C11 BCD     1      30.200  13.660  31.400  1.00  0.00            
ATOM     30  O9  BCD     1      30.490  13.940  32.780  1.00  0.00            
ATOM     31  C12 BCD     1      30.300  12.090  31.170  1.00  0.00            
ATOM     32  O10 BCD     1      29.440  11.410  32.000  1.00  0.00            
ATOM     33  H11 BCD     1      30.700  15.270  34.250  1.00  0.00            
ATOM     34  H12 BCD     1      32.570  15.500  32.380  1.00  0.00            
ATOM     35  H13 BCD     1      32.280  17.770  32.420  1.00  0.00            
ATOM     36  H14 BCD     1      30.090  16.350  30.820  1.00  0.00            
ATOM     37  H15 BCD     1      31.870  16.250  29.140  1.00  0.00            
ATOM     38  H16 BCD     1      32.080  14.010  30.420  1.00  0.00            
ATOM     39  H17 BCD     1      29.170  14.000  31.210  1.00  0.00            
ATOM     40  H18 BCD     1      30.010  11.830  30.150  1.00  0.00            
ATOM     41  H19 BCD     1      31.360  11.850  31.310  1.00  0.00            
ATOM     42  H20 BCD     1      29.520  11.800  32.870  1.00  0.00            
ATOM     43  C13 BCD     1      25.910  17.440  34.860  1.00  0.00            
ATOM     44  O11 BCD     1      25.630  18.260  33.750  1.00  0.00            
ATOM     45  C14 BCD     1      27.270  17.660  35.530  1.00  0.00            
ATOM     46  O12 BCD     1      27.330  19.060  35.920  1.00  0.00            
ATOM     47  C15 BCD     1      28.420  17.370  34.550  1.00  0.00            
ATOM     48  O13 BCD     1      29.730  17.600  35.070  1.00  0.00            
ATOM     49  C16 BCD     1      28.280  15.900  34.070  1.00  0.00            
ATOM     50  C17 BCD     1      26.850  15.740  33.400  1.00  0.00            
ATOM     51  O14 BCD     1      25.830  16.100  34.350  1.00  0.00            
ATOM     52  C18 BCD     1      26.620  14.350  32.860  1.00  0.00            
ATOM     53  O15 BCD     1      25.490  14.260  31.970  1.00  0.00            
ATOM     54  H21 BCD     1      25.040  17.560  35.510  1.00  0.00            
ATOM     55  H22 BCD     1      27.310  17.010  36.420  1.00  0.00            
ATOM     56  H23 BCD     1      27.080  19.560  35.130  1.00  0.00            
ATOM     57  H24 BCD     1      28.360  17.960  33.630  1.00  0.00            
ATOM     58  H25 BCD     1      30.360  17.530  34.340  1.00  0.00            
ATOM     59  H26 BCD     1      28.500  15.110  34.810  1.00  0.00            
ATOM     60  H27 BCD     1      26.800  16.470  32.580  1.00  0.00            
ATOM     61  H28 BCD     1      27.540  14.070  32.320  1.00  0.00            
ATOM     62  H29 BCD     1      26.460  13.620  33.660  1.00  0.00            
ATOM     63  H30 BCD     1      24.690  14.650  32.330  1.00  0.00            
ATOM     64  C19 BCD     1      22.970  21.090  32.370  1.00  0.00            
ATOM     65  O16 BCD     1      23.360  20.730  31.050  1.00  0.00            
ATOM     66  C20 BCD     1      24.200  21.610  33.100  1.00  0.00            
ATOM     67  O17 BCD     1      24.810  22.700  32.410  1.00  0.00            
ATOM     68  C21 BCD     1      25.290  20.510  33.220  1.00  0.00            
ATOM     69  O18 BCD     1      26.370  20.950  34.020  1.00  0.00            
ATOM     70  C22 BCD     1      24.660  19.270  33.820  1.00  0.00            
ATOM     71  C23 BCD     1      23.340  18.860  33.180  1.00  0.00            
ATOM     72  O19 BCD     1      22.510  19.960  33.090  1.00  0.00            
ATOM     73  C24 BCD     1      22.570  17.650  33.890  1.00  0.00            
ATOM     74  O20 BCD     1      22.080  18.030  35.180  1.00  0.00            
ATOM     75  H31 BCD     1      22.180  21.860  32.320  1.00  0.00            
ATOM     76  H32 BCD     1      23.990  21.990  34.100  1.00  0.00            
ATOM     77  H33 BCD     1      25.380  23.130  33.060  1.00  0.00            
ATOM     78  H34 BCD     1      25.590  20.210  32.210  1.00  0.00            
ATOM     79  H35 BCD     1      26.980  21.450  33.460  1.00  0.00            
ATOM     80  H36 BCD     1      24.460  19.560  34.850  1.00  0.00            
ATOM     81  H37 BCD     1      23.580  18.570  32.150  1.00  0.00            
ATOM     82  H38 BCD     1      21.710  17.350  33.280  1.00  0.00            
ATOM     83  H39 BCD     1      23.310  16.850  33.960  1.00  0.00            
ATOM     84  H40 BCD     1      21.240  17.620  35.390  1.00  0.00            
ATOM     85  C25 BCD     1      22.700  21.670  27.210  1.00  0.00            
ATOM     86  O21 BCD     1      23.010  20.290  26.940  1.00  0.00            
ATOM     87  C26 BCD     1      23.860  22.480  27.800  1.00  0.00            
ATOM     88  O22 BCD     1      25.010  22.480  26.960  1.00  0.00            
ATOM     89  C27 BCD     1      24.250  21.750  29.080  1.00  0.00            
ATOM     90  O23 BCD     1      25.370  22.390  29.680  1.00  0.00            
ATOM     91  C28 BCD     1      23.060  21.680  30.040  1.00  0.00            
ATOM     92  C29 BCD     1      21.830  21.080  29.300  1.00  0.00            
ATOM     93  O24 BCD     1      21.650  21.830  28.080  1.00  0.00            
ATOM     94  C30 BCD     1      20.540  21.270  30.080  1.00  0.00            
ATOM     95  O25 BCD     1      19.390  20.540  29.600  1.00  0.00            
ATOM     96  H41 BCD     1      22.310  21.980  26.230  1.00  0.00            
ATOM     97  H42 BCD     1      23.480  23.500  27.950  1.00  0.00            
ATOM     98  H43 BCD     1      25.770  22.390  27.540  1.00  0.00            
ATOM     99  H44 BCD     1      24.470  20.720  28.780  1.00  0.00            
ATOM    100  H45 BCD     1      25.290  22.410  30.640  1.00  0.00            
ATOM    101  H46 BCD     1      22.830  22.670  30.450  1.00  0.00            
ATOM    102  H47 BCD     1      21.920  19.990  29.170  1.00  0.00            
ATOM    103  H48 BCD     1      20.620  21.020  31.140  1.00  0.00            
ATOM    104  H49 BCD     1      20.340  22.350  29.960  1.00  0.00            
ATOM    105  H50 BCD     1      18.820  20.870  30.300  1.00  0.00            
ATOM    106  C31 BCD     1      23.920  17.450  24.010  1.00  0.00            
ATOM    107  O26 BCD     1      24.940  16.740  24.810  1.00  0.00            
ATOM    108  C32 BCD     1      24.250  18.910  23.730  1.00  0.00            
ATOM    109  O27 BCD     1      25.560  18.980  23.160  1.00  0.00            
ATOM    110  C33 BCD     1      24.140  19.850  24.900  1.00  0.00            
ATOM    111  C34 BCD     1      22.860  19.640  25.690  1.00  0.00            
ATOM    112  C35 BCD     1      22.640  18.190  26.060  1.00  0.00            
ATOM    113  O28 BCD     1      22.710  17.440  24.770  1.00  0.00            
ATOM    114  C36 BCD     1      21.260  17.910  26.640  1.00  0.00            
ATOM    115  O29 BCD     1      20.190  18.330  25.840  1.00  0.00            
ATOM    116  O30 BCD     1      24.190  21.230  24.520  1.00  0.00            
ATOM    117  H51 BCD     1      23.800  16.930  23.050  1.00  0.00            
ATOM    118  H52 BCD     1      23.570  19.320  22.980  1.00  0.00            
ATOM    119  H53 BCD     1      25.770  19.790  22.680  1.00  0.00            
ATOM    120  H54 BCD     1      25.030  19.540  25.460  1.00  0.00            
ATOM    121  H55 BCD     1      24.670  21.680  25.230  1.00  0.00            
ATOM    122  H56 BCD     1      21.980  20.030  25.170  1.00  0.00            
ATOM    123  H57 BCD     1      23.380  17.780  26.770  1.00  0.00            
ATOM    124  H58 BCD     1      21.320  16.830  26.830  1.00  0.00            
ATOM    125  H59 BCD     1      21.170  18.390  27.620  1.00  0.00            
ATOM    126  H60 BCD     1      19.540  18.750  26.410  1.00  0.00            
ATOM    127  C37 BCD     1      27.000  13.210  24.850  1.00  0.00            
ATOM    128  O31 BCD     1      27.800  13.630  26.010  1.00  0.00            
ATOM    129  C38 BCD     1      27.090  14.030  23.560  1.00  0.00            
ATOM    130  O32 BCD     1      28.420  14.030  22.980  1.00  0.00            
ATOM    131  C39 BCD     1      26.630  15.500  23.890  1.00  0.00            
ATOM    132  O33 BCD     1      26.810  16.440  22.760  1.00  0.00            
ATOM    133  C40 BCD     1      25.270  15.400  24.430  1.00  0.00            
ATOM    134  C41 BCD     1      25.080  14.400  25.550  1.00  0.00            
ATOM    135  O34 BCD     1      25.650  13.180  25.170  1.00  0.00            
ATOM    136  C42 BCD     1      23.630  14.230  25.810  1.00  0.00            
ATOM    137  O35 BCD     1      22.890  13.890  24.650  1.00  0.00            
ATOM    138  H61 BCD     1      27.120  12.130  24.720  1.00  0.00            
ATOM    139  H62 BCD     1      26.360  13.670  22.820  1.00  0.00            
ATOM    140  H63 BCD     1      28.980  14.490  23.600  1.00  0.00            
ATOM    141  H64 BCD     1      27.310  15.800  24.690  1.00  0.00            
ATOM    142  H65 BCD     1      26.330  17.240  23.000  1.00  0.00            
ATOM    143  H66 BCD     1      24.670  14.970  23.610  1.00  0.00            
ATOM    144  H67 BCD     1      25.580  14.780  26.450  1.00  0.00            
ATOM    145  H68 BCD     1      23.610  13.360  26.480  1.00  0.00            
ATOM    146  H69 BCD     1      23.230  15.180  26.180  1.00  0.00            
ATOM    147  H70 BCD     1      22.000  14.270  24.740  1.00  0.00            
ATOM    148  C1  AR4     2      26.450  18.060  27.600  1.00  0.00            
ATOM    149  C2  AR4     2      26.780  17.900  29.090  1.00  0.00            
ATOM    150  C3  AR4     2      27.310  19.170  29.760  1.00  0.00            
ATOM    151  C4  AR4     2      27.820  16.740  29.260  1.00  0.00            
ATOM    152  C5  AR4     2      27.220  15.360  28.870  1.00  0.00            
ATOM    153  C6  AR4     2      25.730  15.240  29.040  1.00  0.00            
ATOM    154  C7  AR4     2      24.980  16.320  29.440  1.00  0.00            
ATOM    155  O1  AR4     2      25.530  17.580  29.780  1.00  0.00            
ATOM    156  C8  AR4     2      23.520  16.200  29.640  1.00  0.00            
ATOM    157  C9  AR4     2      22.750  17.380  29.970  1.00  0.00            
ATOM    158  C10 AR4     2      21.380  17.340  30.290  1.00  0.00            
ATOM    159  C11 AR4     2      20.710  16.110  30.190  1.00  0.00            
ATOM    160  C12 AR4     2      21.450  14.930  29.980  1.00  0.00            
ATOM    161  C13 AR4     2      22.840  14.980  29.730  1.00  0.00            
ATOM    162  C14 AR4     2      23.660  13.730  29.400  1.00  0.00            
ATOM    163  O2  AR4     2      23.040  12.700  29.490  1.00  0.00            
ATOM    164  C15 AR4     2      25.190  13.840  28.990  1.00  0.00            
ATOM    165  O3  AR4     2      25.860  12.880  28.540  1.00  0.00            
ATOM    166  H1  AR4     2      25.810  17.260  27.220  1.00  0.00            
ATOM    167  H2  AR4     2      25.780  18.900  27.370  1.00  0.00            
ATOM    168  H3  AR4     2      27.280  18.230  26.910  1.00  0.00            
ATOM    169  H4  AR4     2      28.360  19.400  29.520  1.00  0.00            
ATOM    170  H5  AR4     2      26.760  20.030  29.370  1.00  0.00            
ATOM    171  H6  AR4     2      27.400  19.000  30.840  1.00  0.00            
ATOM    172  H7  AR4     2      27.930  16.670  30.350  1.00  0.00            
ATOM    173  H8  AR4     2      28.790  16.960  28.800  1.00  0.00            
ATOM    174  H9  AR4     2      27.680  14.490  29.350  1.00  0.00            
ATOM    175  H10 AR4     2      27.320  15.290  27.780  1.00  0.00            
ATOM    176  H11 AR4     2      23.260  18.340  30.040  1.00  0.00            
ATOM    177  H12 AR4     2      20.870  18.280  30.500  1.00  0.00            
ATOM    178  H13 AR4     2      19.640  16.110  30.320  1.00  0.00            
ATOM    179  H14 AR4     2      20.980  13.960  29.960  1.00  0.00            
TER
ENDMDL
MODEL        1
ATOM      1  C1  BCD     1      33.170  14.690  26.670  1.00  0.00            
ATOM      2  O1  BCD     1      32.350  14.740  27.850  1.00  0.00            
ATOM      3  C2  BCD     1      33.050  15.900  25.650  1.00  0.00            
ATOM      4  O2  BCD     1      33.740  17.040  26.040  1.00  0.00            
ATOM      5  C3  BCD     1      31.570  16.290  25.320  1.00  0.00            
ATOM      6  O3  BCD     1      31.510  17.390  24.350  1.00  0.00            
ATOM      7  C4  BCD     1      30.980  15.050  24.740  1.00  0.00            
ATOM      8  C5  BCD     1      31.190  13.770  25.470  1.00  0.00            
ATOM      9  O4  BCD     1      32.610  13.600  25.870  1.00  0.00            
ATOM     10  C6  BCD     1      30.750  12.480  24.820  1.00  0.00            
ATOM     11  O5  BCD     1      31.390  12.240  23.580  1.00  0.00            
ATOM     12  H1  BCD     1      34.220  14.530  26.920  1.00  0.00            
ATOM     13  H2  BCD     1      33.420  15.630  24.660  1.00  0.00            
ATOM     14  H3  BCD     1      33.660  16.960  27.000  1.00  0.00            
ATOM     15  H4  BCD     1      30.990  16.550  26.210  1.00  0.00            
ATOM     16  H5  BCD     1      32.160  18.010  24.680  1.00  0.00            
ATOM     17  H6  BCD     1      31.280  14.920  23.690  1.00  0.00            
ATOM     18  H7  BCD     1      30.590  13.900  26.370  1.00  0.00            
ATOM     19  H8  BCD     1      30.870  11.620  25.490  1.00  0.00            
ATOM     20  H9  BCD     1      29.670  12.460  24.640  1.00  0.00            
ATOM     21  H10 BCD     1      31.740  11.350  23.590  1.00  0.00            
ATOM     22  C7  BCD     1      32.710  15.280  31.930  1.00  0.00            
ATOM     23  O6  BCD     1      31.340  15.720  31.870  1.00  0.00            
ATOM     24  C8  BCD     1      33.510  16.240  31.070  1.00  0.00            
ATOM     25  O7  BCD     1      33.260  17.580  31.590  1.00  0.00            
ATOM     26  C9  BCD     1      33.090  16.160  29.600  1.00  0.00            
ATOM     27  O8  BCD     1      33.890  17.050  28.750  1.00  0.00            
ATOM     28  C10 BCD     1      33.050  14.700  29.090  1.00  0.00            
ATOM     29  C11 BCD     1      32.200  13.860  30.030  1.00  0.00            
ATOM     30  O9  BCD     1      32.710  13.930  31.440  1.00  0.00            
ATOM     31  C12 BCD     1      32.180  12.370  29.560  1.00  0.00            
ATOM     32  O10 BCD     1      30.970  11.860  30.110  1.00  0.00            
ATOM     33  H11 BCD     1      33.050  15.320  32.970  1.00  0.00            
ATOM     34  H12 BCD     1      34.560  15.920  31.100  1.00  0.00            
ATOM     35  H13 BCD     1      32.810  17.470  32.440  1.00  0.00            
ATOM     36  H14 BCD     1      32.040  16.490  29.650  1.00  0.00            
ATOM     37  H15 BCD     1      34.540  17.520  29.280  1.00  0.00            
ATOM     38  H16 BCD     1      34.030  14.200  28.990  1.00  0.00            
ATOM     39  H17 BCD     1      31.190  14.270  29.990  1.00  0.00            
ATOM     40  H18 BCD     1      32.220  12.230  28.470  1.00  0.00            
ATOM     41  H19 BCD     1      33.030  11.830  29.980  1.00  0.00            
ATOM     42  H20 BCD     1      30.440  11.710  29.330  1.00  0.00            
ATOM     43  C13 BCD     1      28.500  16.750  34.650  1.00  0.00            
ATOM     44  O11 BCD     1      28.100  17.770  33.700  1.00  0.00            
ATOM     45  C14 BCD     1      29.960  17.010  35.090  1.00  0.00            
ATOM     46  O12 BCD     1      30.070  18.210  35.800  1.00  0.00            
ATOM     47  C15 BCD     1      30.820  16.990  33.850  1.00  0.00            
ATOM     48  O13 BCD     1      32.220  17.220  34.130  1.00  0.00            
ATOM     49  C16 BCD     1      30.670  15.610  33.180  1.00  0.00            
ATOM     50  C17 BCD     1      29.180  15.280  32.900  1.00  0.00            
ATOM     51  O14 BCD     1      28.370  15.510  33.960  1.00  0.00            
ATOM     52  C18 BCD     1      29.020  13.800  32.370  1.00  0.00            
ATOM     53  O15 BCD     1      27.770  13.300  32.760  1.00  0.00            
ATOM     54  H21 BCD     1      27.870  16.630  35.530  1.00  0.00            
ATOM     55  H22 BCD     1      30.300  16.210  35.760  1.00  0.00            
ATOM     56  H23 BCD     1      29.880  18.930  35.180  1.00  0.00            
ATOM     57  H24 BCD     1      30.550  17.890  33.280  1.00  0.00            
ATOM     58  H25 BCD     1      32.440  16.770  34.950  1.00  0.00            
ATOM     59  H26 BCD     1      31.060  14.750  33.740  1.00  0.00            
ATOM     60  H27 BCD     1      28.870  15.990  32.130  1.00  0.00            
ATOM     61  H28 BCD     1      29.130  13.830  31.270  1.00  0.00            
ATOM     62  H29 BCD     1      29.810  13.130  32.710  1.00  0.00            
ATOM     63  H30 BCD     1      27.500  14.000  33.370  1.00  0.00            
ATOM     64  C19 BCD     1      25.240  20.650  33.550  1.00  0.00            
ATOM     65  O16 BCD     1      25.100  20.130  32.250  1.00  0.00            
ATOM     66  C20 BCD     1      26.650  21.200  33.730  1.00  0.00            
ATOM     67  O17 BCD     1      26.720  22.280  32.790  1.00  0.00            
ATOM     68  C21 BCD     1      27.580  20.100  33.480  1.00  0.00            
ATOM     69  O18 BCD     1      28.920  20.400  33.670  1.00  0.00            
ATOM     70  C22 BCD     1      27.330  18.860  34.300  1.00  0.00            
ATOM     71  C23 BCD     1      25.840  18.490  34.240  1.00  0.00            
ATOM     72  O19 BCD     1      25.020  19.650  34.510  1.00  0.00            
ATOM     73  C24 BCD     1      25.370  17.440  35.240  1.00  0.00            
ATOM     74  O20 BCD     1      25.820  17.730  36.570  1.00  0.00            
ATOM     75  H31 BCD     1      24.530  21.440  33.830  1.00  0.00            
ATOM     76  H32 BCD     1      26.740  21.560  34.760  1.00  0.00            
ATOM     77  H33 BCD     1      26.990  23.080  33.250  1.00  0.00            
ATOM     78  H34 BCD     1      27.450  19.880  32.410  1.00  0.00            
ATOM     79  H35 BCD     1      29.250  21.080  33.070  1.00  0.00            
ATOM     80  H36 BCD     1      27.610  19.020  35.350  1.00  0.00            
ATOM     81  H37 BCD     1      25.560  18.070  33.270  1.00  0.00            
ATOM     82  H38 BCD     1      24.270  17.460  35.170  1.00  0.00            
ATOM     83  H39 BCD     1      25.720  16.450  34.930  1.00  0.00            
ATOM     84  H40 BCD     1      25.180  17.440  37.220  1.00  0.00            
ATOM     85  C25 BCD     1      22.710  19.650  28.980  1.00  0.00            
ATOM     86  O21 BCD     1      23.660  18.760  28.460  1.00  0.00            
ATOM     87  C26 BCD     1      23.350  21.060  29.110  1.00  0.00            
ATOM     88  O22 BCD     1      23.730  21.540  27.870  1.00  0.00            
ATOM     89  C27 BCD     1      24.440  20.980  30.210  1.00  0.00            
ATOM     90  O23 BCD     1      25.010  22.240  30.560  1.00  0.00            
ATOM     91  C28 BCD     1      23.910  20.310  31.480  1.00  0.00            
ATOM     92  C29 BCD     1      23.210  19.010  31.230  1.00  0.00            
ATOM     93  O24 BCD     1      22.260  19.200  30.190  1.00  0.00            
ATOM     94  C30 BCD     1      22.510  18.450  32.480  1.00  0.00            
ATOM     95  O25 BCD     1      21.230  17.790  32.140  1.00  0.00            
ATOM     96  H41 BCD     1      21.890  19.720  28.260  1.00  0.00            
ATOM     97  H42 BCD     1      22.590  21.730  29.530  1.00  0.00            
ATOM     98  H43 BCD     1      24.480  22.050  28.170  1.00  0.00            
ATOM     99  H44 BCD     1      25.230  20.310  29.860  1.00  0.00            
ATOM    100  H45 BCD     1      25.480  22.080  31.380  1.00  0.00            
ATOM    101  H46 BCD     1      23.170  20.970  31.940  1.00  0.00            
ATOM    102  H47 BCD     1      23.970  18.270  30.940  1.00  0.00            
ATOM    103  H48 BCD     1      23.080  17.580  32.830  1.00  0.00            
ATOM    104  H49 BCD     1      22.470  19.140  33.330  1.00  0.00            
ATOM    105  H50 BCD     1      21.260  18.000  31.200  1.00  0.00            
ATOM    106  C31 BCD     1      24.040  16.320  25.110  1.00  0.00            
ATOM    107  O26 BCD     1      25.480  16.380  25.200  1.00  0.00            
ATOM    108  C32 BCD     1      23.420  17.740  24.890  1.00  0.00            
ATOM    109  O27 BCD     1      23.890  18.220  23.600  1.00  0.00            
ATOM    110  C33 BCD     1      23.690  18.690  26.020  1.00  0.00            
ATOM    111  C34 BCD     1      23.250  18.030  27.340  1.00  0.00            
ATOM    112  C35 BCD     1      23.780  16.650  27.520  1.00  0.00            
ATOM    113  O28 BCD     1      23.370  15.820  26.280  1.00  0.00            
ATOM    114  C36 BCD     1      23.410  15.810  28.620  1.00  0.00            
ATOM    115  O29 BCD     1      22.010  15.960  29.000  1.00  0.00            
ATOM    116  O30 BCD     1      23.080  19.980  25.770  1.00  0.00            
ATOM    117  H51 BCD     1      23.790  15.660  24.270  1.00  0.00            
ATOM    118  H52 BCD     1      22.340  17.560  24.790  1.00  0.00            
ATOM    119  H53 BCD     1      23.430  19.050  23.460  1.00  0.00            
ATOM    120  H54 BCD     1      24.740  18.960  26.170  1.00  0.00            
ATOM    121  H55 BCD     1      23.380  20.620  26.420  1.00  0.00            
ATOM    122  H56 BCD     1      22.160  17.930  27.340  1.00  0.00            
ATOM    123  H57 BCD     1      24.870  16.730  27.630  1.00  0.00            
ATOM    124  H58 BCD     1      23.590  14.740  28.430  1.00  0.00            
ATOM    125  H59 BCD     1      24.110  16.180  29.380  1.00  0.00            
ATOM    126  H60 BCD     1      21.910  16.870  29.290  1.00  0.00            
ATOM    127  C37 BCD     1      28.840  15.210  23.460  1.00  0.00            
ATOM    128  O31 BCD     1      29.560  15.290  24.710  1.00  0.00            
ATOM    129  C38 BCD     1      28.280  16.580  22.970  1.00  0.00            
ATOM    130  O32 BCD     1      29.390  17.460  22.700  1.00  0.00            
ATOM    131  C39 BCD     1      27.260  16.990  23.990  1.00  0.00            
ATOM    132  O33 BCD     1      26.670  18.230  23.540  1.00  0.00            
ATOM    133  C40 BCD     1      26.190  15.950  24.100  1.00  0.00            
ATOM    134  C41 BCD     1      26.770  14.600  24.430  1.00  0.00            
ATOM    135  O34 BCD     1      27.800  14.300  23.490  1.00  0.00            
ATOM    136  C42 BCD     1      25.730  13.460  24.500  1.00  0.00            
ATOM    137  O35 BCD     1      25.010  13.310  23.270  1.00  0.00            
ATOM    138  H61 BCD     1      29.560  14.820  22.720  1.00  0.00            
ATOM    139  H62 BCD     1      27.700  16.540  22.040  1.00  0.00            
ATOM    140  H63 BCD     1      30.070  17.360  23.370  1.00  0.00            
ATOM    141  H64 BCD     1      27.580  17.080  25.040  1.00  0.00            
ATOM    142  H65 BCD     1      25.730  18.050  23.470  1.00  0.00            
ATOM    143  H66 BCD     1      25.750  15.940  23.100  1.00  0.00            
ATOM    144  H67 BCD     1      27.260  14.660  25.410  1.00  0.00            
ATOM    145  H68 BCD     1      26.270  12.540  24.740  1.00  0.00            
ATOM    146  H69 BCD     1      25.000  13.720  25.280  1.00  0.00            
ATOM    147  H70 BCD     1      25.450  12.630  22.760  1.00  0.00            
ATOM    148  C1  AR4     2      27.370  18.420  27.940  1.00  0.00            
ATOM    149  C2  AR4     2      28.060  17.950  29.150  1.00  0.00            
ATOM    150  C3  AR4     2      28.470  19.150  30.140  1.00  0.00            
ATOM    151  C4  AR4     2      29.340  17.140  28.860  1.00  0.00            
ATOM    152  C5  AR4     2      29.070  15.790  28.120  1.00  0.00            
ATOM    153  C6  AR4     2      27.810  15.080  28.680  1.00  0.00            
ATOM    154  C7  AR4     2      26.980  15.730  29.520  1.00  0.00            
ATOM    155  O1  AR4     2      27.150  17.060  29.820  1.00  0.00            
ATOM    156  C8  AR4     2      25.950  14.960  30.290  1.00  0.00            
ATOM    157  C9  AR4     2      25.360  15.490  31.470  1.00  0.00            
ATOM    158  C10 AR4     2      24.450  14.770  32.240  1.00  0.00            
ATOM    159  C11 AR4     2      24.000  13.530  31.810  1.00  0.00            
ATOM    160  C12 AR4     2      24.570  12.950  30.620  1.00  0.00            
ATOM    161  C13 AR4     2      25.560  13.660  29.930  1.00  0.00            
ATOM    162  C14 AR4     2      26.180  13.080  28.700  1.00  0.00            
ATOM    163  O2  AR4     2      25.640  12.210  28.120  1.00  0.00            
ATOM    164  C15 AR4     2      27.620  13.660  28.360  1.00  0.00            
ATOM    165  O3  AR4     2      28.450  12.950  27.820  1.00  0.00            
ATOM    166  H1  AR4     2      26.950  17.580  27.390  1.00  0.00            
ATOM    167  H2  AR4     2      26.480  19.010  28.220  1.00  0.00            
ATOM    168  H3  AR4     2      28.020  18.920  27.220  1.00  0.00            
ATOM    169  H4  AR4     2      29.210  19.820  29.680  1.00  0.00            
ATOM    170  H5  AR4     2      27.660  19.850  30.390  1.00  0.00            
ATOM    171  H6  AR4     2      28.790  18.820  31.130  1.00  0.00            
ATOM    172  H7  AR4     2      29.820  17.010  29.830  1.00  0.00            
ATOM    173  H8  AR4     2      29.970  17.790  28.240  1.00  0.00            
ATOM    174  H9  AR4     2      29.970  15.160  28.140  1.00  0.00            
ATOM    175  H10 AR4     2      28.860  16.030  27.070  1.00  0.00            
ATOM    176  H11 AR4     2      25.810  16.430  31.780  1.00  0.00            
ATOM    177  H12 AR4     2      24.130  15.160  33.200  1.00  0.00            
ATOM    178  H13 AR4     2      23.330  12.960  32.440  1.00  0.00            
ATOM    179  H14 AR4     2      24.160  12.020  30.240  1.00  0.00            
TER
ENDMDL
MODEL        1
ATOM      1  C1  BCD     1      18.700   2.960  27.970  1.00  0.00            
ATOM      2  O1  BCD     1      19.410   4.120  28.460  1.00  0.00            
ATOM      3  C2  BCD     1      17.250   3.250  27.840  1.00  0.00            
ATOM      4  O2  BCD     1      17.060   4.310  26.890  1.00  0.00            
ATOM      5  C3  BCD     1      16.690   3.640  29.180  1.00  0.00            
ATOM      6  O3  BCD     1      15.290   3.760  29.020  1.00  0.00            
ATOM      7  C4  BCD     1      16.940   2.580  30.290  1.00  0.00            
ATOM      8  C5  BCD     1      18.370   2.280  30.340  1.00  0.00            
ATOM      9  O4  BCD     1      18.790   1.890  29.010  1.00  0.00            
ATOM     10  C6  BCD     1      18.670   1.070  31.220  1.00  0.00            
ATOM     11  O5  BCD     1      18.070  -0.110  30.700  1.00  0.00            
ATOM     12  H1  BCD     1      18.960   2.520  27.000  1.00  0.00            
ATOM     13  H2  BCD     1      16.730   2.320  27.580  1.00  0.00            
ATOM     14  H3  BCD     1      17.610   5.030  27.220  1.00  0.00            
ATOM     15  H4  BCD     1      17.120   4.620  29.430  1.00  0.00            
ATOM     16  H5  BCD     1      15.200   4.510  28.430  1.00  0.00            
ATOM     17  H6  BCD     1      16.320   1.680  30.180  1.00  0.00            
ATOM     18  H7  BCD     1      18.900   3.200  30.610  1.00  0.00            
ATOM     19  H8  BCD     1      19.750   0.860  31.230  1.00  0.00            
ATOM     20  H9  BCD     1      18.370   1.340  32.240  1.00  0.00            
ATOM     21  H10 BCD     1      18.370  -0.770  31.330  1.00  0.00            
ATOM     22  C7  BCD     1      22.140   6.650  26.770  1.00  0.00            
ATOM     23  O6  BCD     1      22.500   7.140  28.070  1.00  0.00            
ATOM     24  C8  BCD     1      20.660   6.970  26.500  1.00  0.00            
ATOM     25  O7  BCD     1      20.420   8.430  26.520  1.00  0.00            
ATOM     26  C9  BCD     1      19.790   6.230  27.510  1.00  0.00            
ATOM     27  O8  BCD     1      18.380   6.450  27.430  1.00  0.00            
ATOM     28  C10 BCD     1      20.140   4.780  27.440  1.00  0.00            
ATOM     29  C11 BCD     1      21.610   4.490  27.600  1.00  0.00            
ATOM     30  O9  BCD     1      22.410   5.270  26.640  1.00  0.00            
ATOM     31  C12 BCD     1      21.920   2.970  27.330  1.00  0.00            
ATOM     32  O10 BCD     1      21.480   2.480  26.050  1.00  0.00            
ATOM     33  H11 BCD     1      22.670   7.160  25.960  1.00  0.00            
ATOM     34  H12 BCD     1      20.370   6.520  25.540  1.00  0.00            
ATOM     35  H13 BCD     1      19.750   8.680  25.880  1.00  0.00            
ATOM     36  H14 BCD     1      20.090   6.500  28.540  1.00  0.00            
ATOM     37  H15 BCD     1      18.130   7.300  27.810  1.00  0.00            
ATOM     38  H16 BCD     1      19.870   4.420  26.440  1.00  0.00            
ATOM     39  H17 BCD     1      21.960   4.850  28.570  1.00  0.00            
ATOM     40  H18 BCD     1      23.010   2.890  27.400  1.00  0.00            
ATOM     41  H19 BCD     1      21.390   2.360  28.080  1.00  0.00            
ATOM     42  H20 BCD     1      21.820   1.590  26.140  1.00  0.00            
ATOM     43  C13 BCD     1      25.500   9.210  29.940  1.00  0.00            
ATOM     44  O11 BCD     1      24.850   9.340  31.240  1.00  0.00            
ATOM     45  C14 BCD     1      24.720   9.970  28.830  1.00  0.00            
ATOM     46  O12 BCD     1      24.430  11.310  29.240  1.00  0.00            
ATOM     47  C15 BCD     1      23.420   9.250  28.550  1.00  0.00            
ATOM     48  O13 BCD     1      22.640   9.880  27.440  1.00  0.00            
ATOM     49  C16 BCD     1      23.770   7.830  28.200  1.00  0.00            
ATOM     50  C17 BCD     1      24.550   7.180  29.330  1.00  0.00            
ATOM     51  O14 BCD     1      25.730   7.920  29.570  1.00  0.00            
ATOM     52  C18 BCD     1      25.010   5.750  28.960  1.00  0.00            
ATOM     53  O15 BCD     1      25.570   5.010  30.060  1.00  0.00            
ATOM     54  H21 BCD     1      26.490   9.680  29.930  1.00  0.00            
ATOM     55  H22 BCD     1      25.350  10.040  27.940  1.00  0.00            
ATOM     56  H23 BCD     1      24.320  11.880  28.470  1.00  0.00            
ATOM     57  H24 BCD     1      22.840   9.310  29.480  1.00  0.00            
ATOM     58  H25 BCD     1      21.840   9.360  27.350  1.00  0.00            
ATOM     59  H26 BCD     1      24.350   7.900  27.280  1.00  0.00            
ATOM     60  H27 BCD     1      23.940   7.140  30.240  1.00  0.00            
ATOM     61  H28 BCD     1      24.110   5.230  28.610  1.00  0.00            
ATOM     62  H29 BCD     1      25.670   5.740  28.090  1.00  0.00            
ATOM     63  H30 BCD     1      26.290   5.530  30.420  1.00  0.00            
ATOM     64  C19 BCD     1      25.020  10.800  35.030  1.00  0.00            
ATOM     65  O16 BCD     1      23.660  10.360  35.070  1.00  0.00            
ATOM     66  C20 BCD     1      25.190  11.830  33.930  1.00  0.00            
ATOM     67  O17 BCD     1      24.400  12.960  34.220  1.00  0.00            
ATOM     68  C21 BCD     1      24.880  11.310  32.510  1.00  0.00            
ATOM     69  O18 BCD     1      25.260  12.250  31.510  1.00  0.00            
ATOM     70  C22 BCD     1      25.510   9.900  32.330  1.00  0.00            
ATOM     71  C23 BCD     1      25.360   8.960  33.500  1.00  0.00            
ATOM     72  O19 BCD     1      25.850   9.640  34.650  1.00  0.00            
ATOM     73  C24 BCD     1      26.210   7.650  33.280  1.00  0.00            
ATOM     74  O20 BCD     1      25.780   6.690  34.230  1.00  0.00            
ATOM     75  H31 BCD     1      25.310  11.040  36.060  1.00  0.00            
ATOM     76  H32 BCD     1      26.250  12.100  33.980  1.00  0.00            
ATOM     77  H33 BCD     1      24.430  13.450  33.390  1.00  0.00            
ATOM     78  H34 BCD     1      23.820  11.070  32.380  1.00  0.00            
ATOM     79  H35 BCD     1      25.130  11.890  30.630  1.00  0.00            
ATOM     80  H36 BCD     1      26.560   9.950  32.020  1.00  0.00            
ATOM     81  H37 BCD     1      24.360   8.530  33.630  1.00  0.00            
ATOM     82  H38 BCD     1      25.850   7.260  32.320  1.00  0.00            
ATOM     83  H39 BCD     1      27.280   7.850  33.310  1.00  0.00            
ATOM     84  H40 BCD     1      26.360   6.710  34.990  1.00  0.00            
ATOM     85  C25 BCD     1      20.270   9.900  37.270  1.00  0.00            
ATOM     86  O21 BCD     1      19.710   9.100  36.250  1.00  0.00            
ATOM     87  C26 BCD     1      20.570  11.240  36.850  1.00  0.00            
ATOM     88  O22 BCD     1      19.320  11.850  36.370  1.00  0.00            
ATOM     89  C27 BCD     1      21.610  11.280  35.760  1.00  0.00            
ATOM     90  O23 BCD     1      22.070  12.620  35.510  1.00  0.00            
ATOM     91  C28 BCD     1      22.870  10.550  36.230  1.00  0.00            
ATOM     92  C29 BCD     1      22.450   9.160  36.720  1.00  0.00            
ATOM     93  O24 BCD     1      21.380   9.210  37.710  1.00  0.00            
ATOM     94  C30 BCD     1      23.600   8.480  37.490  1.00  0.00            
ATOM     95  O25 BCD     1      24.200   9.200  38.560  1.00  0.00            
ATOM     96  H41 BCD     1      19.610   9.910  38.140  1.00  0.00            
ATOM     97  H42 BCD     1      20.900  11.840  37.710  1.00  0.00            
ATOM     98  H43 BCD     1      19.360  12.810  36.380  1.00  0.00            
ATOM     99  H44 BCD     1      21.250  10.800  34.840  1.00  0.00            
ATOM    100  H45 BCD     1      22.920  12.640  35.060  1.00  0.00            
ATOM    101  H46 BCD     1      23.380  11.110  37.010  1.00  0.00            
ATOM    102  H47 BCD     1      22.020   8.470  35.980  1.00  0.00            
ATOM    103  H48 BCD     1      23.170   7.570  37.920  1.00  0.00            
ATOM    104  H49 BCD     1      24.360   8.190  36.750  1.00  0.00            
ATOM    105  H50 BCD     1      23.550   9.820  38.890  1.00  0.00            
ATOM    106  C31 BCD     1      16.180   7.290  35.370  1.00  0.00            
ATOM    107  O26 BCD     1      16.750   6.320  34.550  1.00  0.00            
ATOM    108  C32 BCD     1      16.480   8.670  34.780  1.00  0.00            
ATOM    109  O27 BCD     1      15.980   8.710  33.430  1.00  0.00            
ATOM    110  C33 BCD     1      17.930   9.020  34.800  1.00  0.00            
ATOM    111  C34 BCD     1      18.340   8.960  36.250  1.00  0.00            
ATOM    112  C35 BCD     1      18.060   7.580  36.810  1.00  0.00            
ATOM    113  O28 BCD     1      16.670   7.200  36.730  1.00  0.00            
ATOM    114  C36 BCD     1      18.620   7.370  38.200  1.00  0.00            
ATOM    115  O29 BCD     1      18.110   8.410  39.050  1.00  0.00            
ATOM    116  O30 BCD     1      18.080  10.340  34.240  1.00  0.00            
ATOM    117  H51 BCD     1      15.100   7.120  35.340  1.00  0.00            
ATOM    118  H52 BCD     1      15.950   9.410  35.380  1.00  0.00            
ATOM    119  H53 BCD     1      16.020   9.610  33.100  1.00  0.00            
ATOM    120  H54 BCD     1      18.490   8.270  34.210  1.00  0.00            
ATOM    121  H55 BCD     1      18.740  10.740  34.810  1.00  0.00            
ATOM    122  H56 BCD     1      17.850   9.760  36.820  1.00  0.00            
ATOM    123  H57 BCD     1      18.450   6.780  36.180  1.00  0.00            
ATOM    124  H58 BCD     1      18.330   6.360  38.530  1.00  0.00            
ATOM    125  H59 BCD     1      19.710   7.350  38.130  1.00  0.00            
ATOM    126  H60 BCD     1      18.710   8.410  39.800  1.00  0.00            
ATOM    127  C37 BCD     1      15.700   2.890  32.540  1.00  0.00            
ATOM    128  O31 BCD     1      16.670   3.290  31.540  1.00  0.00            
ATOM    129  C38 BCD     1      14.640   3.960  32.630  1.00  0.00            
ATOM    130  O32 BCD     1      14.030   4.130  31.370  1.00  0.00            
ATOM    131  C39 BCD     1      15.360   5.310  32.970  1.00  0.00            
ATOM    132  O33 BCD     1      14.510   6.450  32.930  1.00  0.00            
ATOM    133  C40 BCD     1      16.010   5.150  34.330  1.00  0.00            
ATOM    134  C41 BCD     1      17.010   4.040  34.290  1.00  0.00            
ATOM    135  O34 BCD     1      16.510   2.800  33.770  1.00  0.00            
ATOM    136  C42 BCD     1      17.630   3.740  35.620  1.00  0.00            
ATOM    137  O35 BCD     1      18.780   2.950  35.540  1.00  0.00            
ATOM    138  H61 BCD     1      15.390   1.880  32.260  1.00  0.00            
ATOM    139  H62 BCD     1      13.860   3.750  33.370  1.00  0.00            
ATOM    140  H63 BCD     1      14.710   3.960  30.720  1.00  0.00            
ATOM    141  H64 BCD     1      16.140   5.530  32.220  1.00  0.00            
ATOM    142  H65 BCD     1      15.170   7.130  33.120  1.00  0.00            
ATOM    143  H66 BCD     1      15.170   5.050  35.040  1.00  0.00            
ATOM    144  H67 BCD     1      17.720   4.390  33.530  1.00  0.00            
ATOM    145  H68 BCD     1      17.810   4.610  36.270  1.00  0.00            
ATOM    146  H69 BCD     1      16.940   3.180  36.260  1.00  0.00            
ATOM    147  H70 BCD     1      18.760   2.550  36.410  1.00  0.00            
ATOM    148  C1  AR4     2      19.560  12.830  32.120  1.00  0.00            
ATOM    149  C2  AR4     2      20.770  12.370  31.230  1.00  0.00            
ATOM    150  C3  AR4     2      22.000  13.100  31.570  1.00  0.00            
ATOM    151  C4  AR4     2      20.450  12.420  29.650  1.00  0.00            
ATOM    152  C5  AR4     2      19.300  11.450  29.240  1.00  0.00            
ATOM    153  C6  AR4     2      19.300  10.180  30.020  1.00  0.00            
ATOM    154  C7  AR4     2      20.110  10.050  31.110  1.00  0.00            
ATOM    155  O1  AR4     2      21.010  10.980  31.510  1.00  0.00            
ATOM    156  C8  AR4     2      20.310   8.790  31.820  1.00  0.00            
ATOM    157  C9  AR4     2      21.330   8.650  32.750  1.00  0.00            
ATOM    158  C10 AR4     2      21.650   7.390  33.290  1.00  0.00            
ATOM    159  C11 AR4     2      20.940   6.290  32.910  1.00  0.00            
ATOM    160  C12 AR4     2      19.790   6.410  32.120  1.00  0.00            
ATOM    161  C13 AR4     2      19.500   7.690  31.520  1.00  0.00            
ATOM    162  C14 AR4     2      18.490   7.780  30.480  1.00  0.00            
ATOM    163  O2  AR4     2      17.710   6.830  30.290  1.00  0.00            
ATOM    164  C15 AR4     2      18.410   9.060  29.600  1.00  0.00            
ATOM    165  O3  AR4     2      17.720   9.090  28.540  1.00  0.00            
ATOM    166  H1  AR4     2      19.630  13.910  32.260  1.00  0.00            
ATOM    167  H2  AR4     2      18.620  12.490  31.690  1.00  0.00            
ATOM    168  H3  AR4     2      19.610  12.240  33.050  1.00  0.00            
ATOM    169  H4  AR4     2      21.730  14.120  31.280  1.00  0.00            
ATOM    170  H5  AR4     2      22.310  13.140  32.620  1.00  0.00            
ATOM    171  H6  AR4     2      22.770  12.900  30.820  1.00  0.00            
ATOM    172  H7  AR4     2      21.350  12.020  29.170  1.00  0.00            
ATOM    173  H8  AR4     2      20.300  13.460  29.320  1.00  0.00            
ATOM    174  H9  AR4     2      19.480  11.210  28.180  1.00  0.00            
ATOM    175  H10 AR4     2      18.340  11.960  29.370  1.00  0.00            
ATOM    176  H11 AR4     2      21.910   9.550  32.940  1.00  0.00            
ATOM    177  H12 AR4     2      22.540   7.250  33.890  1.00  0.00            
ATOM    178  H13 AR4     2      21.090   5.360  33.450  1.00  0.00            
ATOM    179  H14 AR4     2      19.210   5.530  31.880  1.00  0.00            
TER
ENDMDL
MODEL        1
ATOM      1  C1  BCD     1      32.960  15.260  26.980  1.00  0.00            
ATOM      2  O1  BCD     1      32.440  15.480  28.300  1.00  0.00            
ATOM      3  C2  BCD     1      33.060  16.600  26.150  1.00  0.00            
ATOM      4  O2  BCD     1      33.980  17.350  26.900  1.00  0.00            
ATOM      5  C3  BCD     1      31.670  17.180  26.080  1.00  0.00            
ATOM      6  O3  BCD     1      31.700  18.400  25.360  1.00  0.00            
ATOM      7  C4  BCD     1      30.690  16.240  25.480  1.00  0.00            
ATOM      8  C5  BCD     1      30.770  14.850  26.030  1.00  0.00            
ATOM      9  O4  BCD     1      32.160  14.400  26.230  1.00  0.00            
ATOM     10  C6  BCD     1      30.070  13.830  25.220  1.00  0.00            
ATOM     11  O5  BCD     1      30.820  13.620  23.990  1.00  0.00            
ATOM     12  H1  BCD     1      33.940  14.760  26.980  1.00  0.00            
ATOM     13  H2  BCD     1      33.410  16.430  25.120  1.00  0.00            
ATOM     14  H3  BCD     1      33.860  17.060  27.810  1.00  0.00            
ATOM     15  H4  BCD     1      31.290  17.380  27.090  1.00  0.00            
ATOM     16  H5  BCD     1      31.810  18.220  24.420  1.00  0.00            
ATOM     17  H6  BCD     1      30.770  16.260  24.380  1.00  0.00            
ATOM     18  H7  BCD     1      30.440  14.720  27.070  1.00  0.00            
ATOM     19  H8  BCD     1      30.160  12.840  25.690  1.00  0.00            
ATOM     20  H9  BCD     1      29.030  14.130  25.050  1.00  0.00            
ATOM     21  H10 BCD     1      30.230  13.270  23.310  1.00  0.00            
ATOM     22  C7  BCD     1      32.700  14.180  32.130  1.00  0.00            
ATOM     23  O6  BCD     1      31.810  15.090  32.580  1.00  0.00            
ATOM     24  C8  BCD     1      33.980  14.790  31.500  1.00  0.00            
ATOM     25  O7  BCD     1      34.660  15.660  32.430  1.00  0.00            
ATOM     26  C9  BCD     1      33.580  15.520  30.250  1.00  0.00            
ATOM     27  O8  BCD     1      34.640  16.260  29.650  1.00  0.00            
ATOM     28  C10 BCD     1      32.950  14.620  29.290  1.00  0.00            
ATOM     29  C11 BCD     1      31.770  13.830  29.900  1.00  0.00            
ATOM     30  O9  BCD     1      32.100  13.230  31.200  1.00  0.00            
ATOM     31  C12 BCD     1      31.210  12.590  29.120  1.00  0.00            
ATOM     32  O10 BCD     1      30.180  11.920  29.900  1.00  0.00            
ATOM     33  H11 BCD     1      33.000  13.610  33.020  1.00  0.00            
ATOM     34  H12 BCD     1      34.600  13.890  31.380  1.00  0.00            
ATOM     35  H13 BCD     1      34.150  15.750  33.240  1.00  0.00            
ATOM     36  H14 BCD     1      32.890  16.340  30.490  1.00  0.00            
ATOM     37  H15 BCD     1      35.320  16.350  30.330  1.00  0.00            
ATOM     38  H16 BCD     1      33.660  13.880  28.900  1.00  0.00            
ATOM     39  H17 BCD     1      31.010  14.590  30.100  1.00  0.00            
ATOM     40  H18 BCD     1      30.790  12.930  28.160  1.00  0.00            
ATOM     41  H19 BCD     1      31.970  11.840  28.870  1.00  0.00            
ATOM     42  H20 BCD     1      30.630  11.480  30.630  1.00  0.00            
ATOM     43  C13 BCD     1      30.090  16.100  36.290  1.00  0.00            
ATOM     44  O11 BCD     1      29.280  17.150  35.790  1.00  0.00            
ATOM     45  C14 BCD     1      31.590  16.360  36.210  1.00  0.00            
ATOM     46  O12 BCD     1      31.910  17.430  37.060  1.00  0.00            
ATOM     47  C15 BCD     1      32.050  16.420  34.750  1.00  0.00            
ATOM     48  O13 BCD     1      33.390  16.540  34.650  1.00  0.00            
ATOM     49  C16 BCD     1      31.530  15.150  33.990  1.00  0.00            
ATOM     50  C17 BCD     1      30.080  15.000  34.180  1.00  0.00            
ATOM     51  O14 BCD     1      29.780  14.910  35.570  1.00  0.00            
ATOM     52  C18 BCD     1      29.530  13.790  33.400  1.00  0.00            
ATOM     53  O15 BCD     1      28.060  13.710  33.460  1.00  0.00            
ATOM     54  H21 BCD     1      29.900  15.860  37.340  1.00  0.00            
ATOM     55  H22 BCD     1      32.100  15.460  36.570  1.00  0.00            
ATOM     56  H23 BCD     1      31.890  18.250  36.570  1.00  0.00            
ATOM     57  H24 BCD     1      31.450  17.240  34.330  1.00  0.00            
ATOM     58  H25 BCD     1      33.760  17.060  35.370  1.00  0.00            
ATOM     59  H26 BCD     1      32.060  14.350  34.530  1.00  0.00            
ATOM     60  H27 BCD     1      29.550  15.870  33.780  1.00  0.00            
ATOM     61  H28 BCD     1      29.860  13.850  32.350  1.00  0.00            
ATOM     62  H29 BCD     1      29.880  12.870  33.880  1.00  0.00            
ATOM     63  H30 BCD     1      27.730  14.100  34.280  1.00  0.00            
ATOM     64  C19 BCD     1      27.470  20.760  36.140  1.00  0.00            
ATOM     65  O16 BCD     1      27.080  20.580  34.740  1.00  0.00            
ATOM     66  C20 BCD     1      28.980  20.870  36.230  1.00  0.00            
ATOM     67  O17 BCD     1      29.380  21.980  35.460  1.00  0.00            
ATOM     68  C21 BCD     1      29.600  19.560  35.760  1.00  0.00            
ATOM     69  O18 BCD     1      31.040  19.560  35.790  1.00  0.00            
ATOM     70  C22 BCD     1      29.030  18.340  36.570  1.00  0.00            
ATOM     71  C23 BCD     1      27.490  18.350  36.560  1.00  0.00            
ATOM     72  O19 BCD     1      26.980  19.690  36.950  1.00  0.00            
ATOM     73  C24 BCD     1      26.920  17.270  37.480  1.00  0.00            
ATOM     74  O20 BCD     1      27.230  17.530  38.860  1.00  0.00            
ATOM     75  H31 BCD     1      27.080  21.680  36.580  1.00  0.00            
ATOM     76  H32 BCD     1      29.390  21.080  37.230  1.00  0.00            
ATOM     77  H33 BCD     1      28.760  21.930  34.730  1.00  0.00            
ATOM     78  H34 BCD     1      29.220  19.350  34.750  1.00  0.00            
ATOM     79  H35 BCD     1      31.300  20.070  35.010  1.00  0.00            
ATOM     80  H36 BCD     1      29.300  18.310  37.640  1.00  0.00            
ATOM     81  H37 BCD     1      27.010  18.130  35.600  1.00  0.00            
ATOM     82  H38 BCD     1      25.830  17.240  37.340  1.00  0.00            
ATOM     83  H39 BCD     1      27.230  16.280  37.110  1.00  0.00            
ATOM     84  H40 BCD     1      27.240  16.690  39.320  1.00  0.00            
ATOM     85  C25 BCD     1      24.270  21.410  31.910  1.00  0.00            
ATOM     86  O21 BCD     1      24.740  20.150  31.350  1.00  0.00            
ATOM     87  C26 BCD     1      25.370  22.440  32.080  1.00  0.00            
ATOM     88  O22 BCD     1      25.880  22.820  30.760  1.00  0.00            
ATOM     89  C27 BCD     1      26.540  21.910  32.990  1.00  0.00            
ATOM     90  O23 BCD     1      27.570  22.880  33.250  1.00  0.00            
ATOM     91  C28 BCD     1      25.950  21.400  34.310  1.00  0.00            
ATOM     92  C29 BCD     1      24.750  20.530  34.150  1.00  0.00            
ATOM     93  O24 BCD     1      23.830  21.170  33.230  1.00  0.00            
ATOM     94  C30 BCD     1      23.990  20.250  35.490  1.00  0.00            
ATOM     95  O25 BCD     1      23.190  19.030  35.480  1.00  0.00            
ATOM     96  H41 BCD     1      23.400  21.730  31.320  1.00  0.00            
ATOM     97  H42 BCD     1      24.910  23.240  32.670  1.00  0.00            
ATOM     98  H43 BCD     1      26.600  23.400  31.030  1.00  0.00            
ATOM     99  H44 BCD     1      27.070  21.030  32.590  1.00  0.00            
ATOM    100  H45 BCD     1      27.120  23.720  33.350  1.00  0.00            
ATOM    101  H46 BCD     1      25.800  22.230  35.000  1.00  0.00            
ATOM    102  H47 BCD     1      25.070  19.600  33.670  1.00  0.00            
ATOM    103  H48 BCD     1      24.710  20.240  36.320  1.00  0.00            
ATOM    104  H49 BCD     1      23.280  21.030  35.770  1.00  0.00            
ATOM    105  H50 BCD     1      22.450  19.230  34.900  1.00  0.00            
ATOM    106  C31 BCD     1      24.310  18.150  27.740  1.00  0.00            
ATOM    107  O26 BCD     1      25.720  17.980  27.580  1.00  0.00            
ATOM    108  C32 BCD     1      23.870  19.620  27.690  1.00  0.00            
ATOM    109  O27 BCD     1      24.250  20.180  26.450  1.00  0.00            
ATOM    110  C33 BCD     1      24.590  20.290  28.860  1.00  0.00            
ATOM    111  C34 BCD     1      24.030  19.650  30.190  1.00  0.00            
ATOM    112  C35 BCD     1      24.240  18.140  30.110  1.00  0.00            
ATOM    113  O28 BCD     1      23.890  17.570  28.900  1.00  0.00            
ATOM    114  C36 BCD     1      23.450  17.400  31.220  1.00  0.00            
ATOM    115  O29 BCD     1      22.050  17.560  30.900  1.00  0.00            
ATOM    116  O30 BCD     1      24.480  21.700  28.920  1.00  0.00            
ATOM    117  H51 BCD     1      23.770  17.500  27.040  1.00  0.00            
ATOM    118  H52 BCD     1      22.790  19.660  27.850  1.00  0.00            
ATOM    119  H53 BCD     1      25.210  20.130  26.420  1.00  0.00            
ATOM    120  H54 BCD     1      25.660  20.050  28.800  1.00  0.00            
ATOM    121  H55 BCD     1      24.990  22.050  29.650  1.00  0.00            
ATOM    122  H56 BCD     1      22.980  19.900  30.360  1.00  0.00            
ATOM    123  H57 BCD     1      25.280  17.810  30.240  1.00  0.00            
ATOM    124  H58 BCD     1      23.770  16.360  31.270  1.00  0.00            
ATOM    125  H59 BCD     1      23.690  17.840  32.190  1.00  0.00            
ATOM    126  H60 BCD     1      21.920  17.370  29.970  1.00  0.00            
ATOM    127  C37 BCD     1      28.390  16.850  24.710  1.00  0.00            
ATOM    128  O31 BCD     1      29.350  16.770  25.780  1.00  0.00            
ATOM    129  C38 BCD     1      27.960  18.360  24.680  1.00  0.00            
ATOM    130  O32 BCD     1      29.130  19.200  24.490  1.00  0.00            
ATOM    131  C39 BCD     1      27.350  18.730  26.090  1.00  0.00            
ATOM    132  O33 BCD     1      26.940  20.070  26.070  1.00  0.00            
ATOM    133  C40 BCD     1      26.120  17.730  26.230  1.00  0.00            
ATOM    134  C41 BCD     1      26.620  16.250  26.110  1.00  0.00            
ATOM    135  O34 BCD     1      27.270  16.010  24.830  1.00  0.00            
ATOM    136  C42 BCD     1      25.500  15.230  26.320  1.00  0.00            
ATOM    137  O35 BCD     1      24.590  15.160  25.270  1.00  0.00            
ATOM    138  H61 BCD     1      28.860  16.550  23.770  1.00  0.00            
ATOM    139  H62 BCD     1      27.230  18.500  23.870  1.00  0.00            
ATOM    140  H63 BCD     1      29.910  18.820  24.910  1.00  0.00            
ATOM    141  H64 BCD     1      28.100  18.610  26.890  1.00  0.00            
ATOM    142  H65 BCD     1      27.730  20.530  25.780  1.00  0.00            
ATOM    143  H66 BCD     1      25.300  17.960  25.540  1.00  0.00            
ATOM    144  H67 BCD     1      27.390  16.170  26.880  1.00  0.00            
ATOM    145  H68 BCD     1      26.050  14.300  26.510  1.00  0.00            
ATOM    146  H69 BCD     1      24.900  15.450  27.220  1.00  0.00            
ATOM    147  H70 BCD     1      24.050  14.370  25.340  1.00  0.00            
ATOM    148  C1  AR4     2      28.220  19.240  30.010  1.00  0.00            
ATOM    149  C2  AR4     2      29.060  18.480  31.080  1.00  0.00            
ATOM    150  C3  AR4     2      29.770  19.470  31.900  1.00  0.00            
ATOM    151  C4  AR4     2      29.970  17.380  30.350  1.00  0.00            
ATOM    152  C5  AR4     2      29.090  16.550  29.440  1.00  0.00            
ATOM    153  C6  AR4     2      27.920  16.020  30.190  1.00  0.00            
ATOM    154  C7  AR4     2      27.490  16.690  31.380  1.00  0.00            
ATOM    155  O1  AR4     2      28.120  17.830  31.850  1.00  0.00            
ATOM    156  C8  AR4     2      26.340  16.080  32.050  1.00  0.00            
ATOM    157  C9  AR4     2      26.030  16.540  33.340  1.00  0.00            
ATOM    158  C10 AR4     2      25.110  15.920  34.170  1.00  0.00            
ATOM    159  C11 AR4     2      24.480  14.790  33.690  1.00  0.00            
ATOM    160  C12 AR4     2      24.730  14.320  32.400  1.00  0.00            
ATOM    161  C13 AR4     2      25.670  14.950  31.570  1.00  0.00            
ATOM    162  C14 AR4     2      25.840  14.400  30.230  1.00  0.00            
ATOM    163  O2  AR4     2      25.000  13.730  29.660  1.00  0.00            
ATOM    164  C15 AR4     2      27.170  14.860  29.550  1.00  0.00            
ATOM    165  O3  AR4     2      27.630  14.180  28.600  1.00  0.00            
ATOM    166  H1  AR4     2      28.910  19.700  29.290  1.00  0.00            
ATOM    167  H2  AR4     2      27.530  18.580  29.470  1.00  0.00            
ATOM    168  H3  AR4     2      27.550  19.980  30.470  1.00  0.00            
ATOM    169  H4  AR4     2      30.520  20.070  31.350  1.00  0.00            
ATOM    170  H5  AR4     2      29.120  20.210  32.360  1.00  0.00            
ATOM    171  H6  AR4     2      30.310  18.920  32.680  1.00  0.00            
ATOM    172  H7  AR4     2      30.410  16.680  31.070  1.00  0.00            
ATOM    173  H8  AR4     2      30.820  17.860  29.860  1.00  0.00            
ATOM    174  H9  AR4     2      29.660  15.670  29.100  1.00  0.00            
ATOM    175  H10 AR4     2      28.830  17.080  28.520  1.00  0.00            
ATOM    176  H11 AR4     2      26.510  17.450  33.710  1.00  0.00            
ATOM    177  H12 AR4     2      24.840  16.350  35.140  1.00  0.00            
ATOM    178  H13 AR4     2      23.760  14.260  34.310  1.00  0.00            
ATOM    179  H14 AR4     2      24.190  13.410  32.150  1.00  0.00            
TER
ENDMDL
MODEL        1
ATOM      1  C1  BCD     1      26.050  44.130  24.550  1.00  0.00            
ATOM      2  O1  BCD     1      26.480  42.950  25.230  1.00  0.00            
ATOM      3  C2  BCD     1      25.630  43.770  23.120  1.00  0.00            
ATOM      4  O2  BCD     1      24.600  42.770  23.250  1.00  0.00            
ATOM      5  C3  BCD     1      26.850  43.290  22.290  1.00  0.00            
ATOM      6  O3  BCD     1      26.470  43.130  20.950  1.00  0.00            
ATOM      7  C4  BCD     1      28.010  44.320  22.310  1.00  0.00            
ATOM      8  C5  BCD     1      28.330  44.630  23.740  1.00  0.00            
ATOM      9  O4  BCD     1      27.060  45.060  24.430  1.00  0.00            
ATOM     10  C6  BCD     1      29.370  45.760  23.720  1.00  0.00            
ATOM     11  O5  BCD     1      29.860  45.960  25.100  1.00  0.00            
ATOM     12  H1  BCD     1      25.180  44.590  25.030  1.00  0.00            
ATOM     13  H2  BCD     1      25.220  44.580  22.490  1.00  0.00            
ATOM     14  H3  BCD     1      24.650  42.140  22.520  1.00  0.00            
ATOM     15  H4  BCD     1      27.210  42.380  22.790  1.00  0.00            
ATOM     16  H5  BCD     1      27.140  42.510  20.630  1.00  0.00            
ATOM     17  H6  BCD     1      27.690  45.250  21.840  1.00  0.00            
ATOM     18  H7  BCD     1      28.830  43.780  24.220  1.00  0.00            
ATOM     19  H8  BCD     1      30.230  45.470  23.110  1.00  0.00            
ATOM     20  H9  BCD     1      28.930  46.700  23.360  1.00  0.00            
ATOM     21  H10 BCD     1      30.430  46.720  24.970  1.00  0.00            
ATOM     22  C7  BCD     1      26.050  41.220  29.010  1.00  0.00            
ATOM     23  O6  BCD     1      26.930  40.140  28.680  1.00  0.00            
ATOM     24  C8  BCD     1      24.840  41.220  28.100  1.00  0.00            
ATOM     25  O7  BCD     1      24.110  40.020  28.250  1.00  0.00            
ATOM     26  C9  BCD     1      25.170  41.500  26.600  1.00  0.00            
ATOM     27  O8  BCD     1      24.010  41.600  25.770  1.00  0.00            
ATOM     28  C10 BCD     1      25.970  42.850  26.600  1.00  0.00            
ATOM     29  C11 BCD     1      27.140  42.910  27.640  1.00  0.00            
ATOM     30  O9  BCD     1      26.700  42.400  28.950  1.00  0.00            
ATOM     31  C12 BCD     1      27.880  44.280  27.660  1.00  0.00            
ATOM     32  O10 BCD     1      26.910  45.330  27.790  1.00  0.00            
ATOM     33  H11 BCD     1      25.610  41.140  30.010  1.00  0.00            
ATOM     34  H12 BCD     1      24.280  42.120  28.360  1.00  0.00            
ATOM     35  H13 BCD     1      24.370  39.340  27.620  1.00  0.00            
ATOM     36  H14 BCD     1      25.790  40.660  26.270  1.00  0.00            
ATOM     37  H15 BCD     1      24.270  41.850  24.880  1.00  0.00            
ATOM     38  H16 BCD     1      25.230  43.660  26.740  1.00  0.00            
ATOM     39  H17 BCD     1      27.830  42.190  27.190  1.00  0.00            
ATOM     40  H18 BCD     1      28.590  44.240  28.490  1.00  0.00            
ATOM     41  H19 BCD     1      28.390  44.370  26.700  1.00  0.00            
ATOM     42  H20 BCD     1      27.070  46.090  27.230  1.00  0.00            
ATOM     43  C13 BCD     1      29.660  37.880  30.850  1.00  0.00            
ATOM     44  O11 BCD     1      30.650  38.340  29.960  1.00  0.00            
ATOM     45  C14 BCD     1      28.550  37.110  30.070  1.00  0.00            
ATOM     46  O12 BCD     1      29.090  35.900  29.450  1.00  0.00            
ATOM     47  C15 BCD     1      27.900  38.060  29.070  1.00  0.00            
ATOM     48  O13 BCD     1      26.960  37.500  28.240  1.00  0.00            
ATOM     49  C16 BCD     1      27.300  39.250  29.790  1.00  0.00            
ATOM     50  C17 BCD     1      28.380  39.920  30.680  1.00  0.00            
ATOM     51  O14 BCD     1      29.020  38.930  31.530  1.00  0.00            
ATOM     52  C18 BCD     1      27.870  40.940  31.720  1.00  0.00            
ATOM     53  O15 BCD     1      26.840  40.360  32.590  1.00  0.00            
ATOM     54  H21 BCD     1      30.120  37.180  31.550  1.00  0.00            
ATOM     55  H22 BCD     1      27.780  36.850  30.810  1.00  0.00            
ATOM     56  H23 BCD     1      28.340  35.640  28.920  1.00  0.00            
ATOM     57  H24 BCD     1      28.720  38.520  28.500  1.00  0.00            
ATOM     58  H25 BCD     1      27.190  37.840  27.370  1.00  0.00            
ATOM     59  H26 BCD     1      26.430  38.940  30.370  1.00  0.00            
ATOM     60  H27 BCD     1      29.090  40.390  30.000  1.00  0.00            
ATOM     61  H28 BCD     1      28.740  41.200  32.330  1.00  0.00            
ATOM     62  H29 BCD     1      27.500  41.820  31.180  1.00  0.00            
ATOM     63  H30 BCD     1      27.160  39.550  32.990  1.00  0.00            
ATOM     64  C19 BCD     1      34.680  38.420  29.120  1.00  0.00            
ATOM     65  O16 BCD     1      34.410  39.540  28.190  1.00  0.00            
ATOM     66  C20 BCD     1      33.880  37.110  28.780  1.00  0.00            
ATOM     67  O17 BCD     1      34.380  36.680  27.490  1.00  0.00            
ATOM     68  C21 BCD     1      32.400  37.270  28.820  1.00  0.00            
ATOM     69  O18 BCD     1      31.740  35.980  28.690  1.00  0.00            
ATOM     70  C22 BCD     1      31.990  37.960  30.180  1.00  0.00            
ATOM     71  C23 BCD     1      32.850  39.160  30.580  1.00  0.00            
ATOM     72  O19 BCD     1      34.180  38.880  30.460  1.00  0.00            
ATOM     73  C24 BCD     1      32.460  39.760  31.940  1.00  0.00            
ATOM     74  O20 BCD     1      32.670  38.790  32.990  1.00  0.00            
ATOM     75  H31 BCD     1      35.760  38.230  29.150  1.00  0.00            
ATOM     76  H32 BCD     1      34.020  36.280  29.490  1.00  0.00            
ATOM     77  H33 BCD     1      33.670  36.280  26.980  1.00  0.00            
ATOM     78  H34 BCD     1      32.130  37.990  28.040  1.00  0.00            
ATOM     79  H35 BCD     1      30.810  36.220  28.700  1.00  0.00            
ATOM     80  H36 BCD     1      32.030  37.140  30.910  1.00  0.00            
ATOM     81  H37 BCD     1      32.510  39.980  29.930  1.00  0.00            
ATOM     82  H38 BCD     1      33.180  40.570  32.120  1.00  0.00            
ATOM     83  H39 BCD     1      31.420  40.120  32.000  1.00  0.00            
ATOM     84  H40 BCD     1      32.460  39.320  33.770  1.00  0.00            
ATOM     85  C25 BCD     1      36.440  41.770  25.420  1.00  0.00            
ATOM     86  O21 BCD     1      35.340  41.740  24.460  1.00  0.00            
ATOM     87  C26 BCD     1      37.110  40.380  25.650  1.00  0.00            
ATOM     88  O22 BCD     1      37.640  39.780  24.460  1.00  0.00            
ATOM     89  C27 BCD     1      36.050  39.450  26.250  1.00  0.00            
ATOM     90  O23 BCD     1      36.600  38.190  26.590  1.00  0.00            
ATOM     91  C28 BCD     1      35.490  40.190  27.540  1.00  0.00            
ATOM     92  C29 BCD     1      35.060  41.620  27.310  1.00  0.00            
ATOM     93  O24 BCD     1      36.000  42.400  26.530  1.00  0.00            
ATOM     94  C30 BCD     1      34.800  42.490  28.470  1.00  0.00            
ATOM     95  O25 BCD     1      35.870  42.470  29.400  1.00  0.00            
ATOM     96  H41 BCD     1      37.110  42.560  25.080  1.00  0.00            
ATOM     97  H42 BCD     1      37.920  40.450  26.380  1.00  0.00            
ATOM     98  H43 BCD     1      38.230  39.060  24.690  1.00  0.00            
ATOM     99  H44 BCD     1      35.220  39.380  25.540  1.00  0.00            
ATOM    100  H45 BCD     1      35.810  37.670  26.800  1.00  0.00            
ATOM    101  H46 BCD     1      36.310  40.240  28.260  1.00  0.00            
ATOM    102  H47 BCD     1      34.160  41.590  26.690  1.00  0.00            
ATOM    103  H48 BCD     1      34.640  43.510  28.100  1.00  0.00            
ATOM    104  H49 BCD     1      33.810  42.270  28.890  1.00  0.00            
ATOM    105  H50 BCD     1      36.640  42.910  29.020  1.00  0.00            
ATOM    106  C31 BCD     1      34.550  42.820  20.450  1.00  0.00            
ATOM    107  O26 BCD     1      33.250  42.910  20.870  1.00  0.00            
ATOM    108  C32 BCD     1      35.010  41.440  20.640  1.00  0.00            
ATOM    109  O27 BCD     1      34.140  40.670  19.830  1.00  0.00            
ATOM    110  C33 BCD     1      34.940  41.070  22.150  1.00  0.00            
ATOM    111  C34 BCD     1      35.690  42.040  23.100  1.00  0.00            
ATOM    112  C35 BCD     1      35.320  43.480  22.750  1.00  0.00            
ATOM    113  O28 BCD     1      35.360  43.660  21.310  1.00  0.00            
ATOM    114  C36 BCD     1      36.070  44.550  23.490  1.00  0.00            
ATOM    115  O29 BCD     1      37.490  44.420  23.350  1.00  0.00            
ATOM    116  O30 BCD     1      35.380  39.720  22.360  1.00  0.00            
ATOM    117  H51 BCD     1      34.580  43.170  19.410  1.00  0.00            
ATOM    118  H52 BCD     1      36.040  41.440  20.270  1.00  0.00            
ATOM    119  H53 BCD     1      34.330  39.750  20.070  1.00  0.00            
ATOM    120  H54 BCD     1      33.880  41.150  22.430  1.00  0.00            
ATOM    121  H55 BCD     1      35.860  39.670  23.190  1.00  0.00            
ATOM    122  H56 BCD     1      36.760  41.890  22.950  1.00  0.00            
ATOM    123  H57 BCD     1      34.300  43.530  23.140  1.00  0.00            
ATOM    124  H58 BCD     1      35.840  45.500  22.990  1.00  0.00            
ATOM    125  H59 BCD     1      35.780  44.700  24.530  1.00  0.00            
ATOM    126  H60 BCD     1      37.750  44.980  22.610  1.00  0.00            
ATOM    127  C37 BCD     1      29.400  44.210  20.290  1.00  0.00            
ATOM    128  O31 BCD     1      29.190  43.810  21.670  1.00  0.00            
ATOM    129  C38 BCD     1      29.710  42.900  19.520  1.00  0.00            
ATOM    130  O32 BCD     1      28.640  41.970  19.840  1.00  0.00            
ATOM    131  C39 BCD     1      31.060  42.360  19.990  1.00  0.00            
ATOM    132  O33 BCD     1      31.490  41.260  19.180  1.00  0.00            
ATOM    133  C40 BCD     1      32.200  43.400  20.030  1.00  0.00            
ATOM    134  C41 BCD     1      31.700  44.710  20.720  1.00  0.00            
ATOM    135  O34 BCD     1      30.490  45.120  20.190  1.00  0.00            
ATOM    136  C42 BCD     1      32.690  45.870  20.700  1.00  0.00            
ATOM    137  O35 BCD     1      33.000  46.370  19.410  1.00  0.00            
ATOM    138  H61 BCD     1      28.530  44.780  19.930  1.00  0.00            
ATOM    139  H62 BCD     1      29.750  43.140  18.450  1.00  0.00            
ATOM    140  H63 BCD     1      29.200  41.220  20.060  1.00  0.00            
ATOM    141  H64 BCD     1      30.880  42.060  21.030  1.00  0.00            
ATOM    142  H65 BCD     1      32.430  41.110  19.320  1.00  0.00            
ATOM    143  H66 BCD     1      32.520  43.620  19.000  1.00  0.00            
ATOM    144  H67 BCD     1      31.470  44.430  21.750  1.00  0.00            
ATOM    145  H68 BCD     1      32.170  46.670  21.250  1.00  0.00            
ATOM    146  H69 BCD     1      33.620  45.620  21.230  1.00  0.00            
ATOM    147  H70 BCD     1      32.180  46.300  18.910  1.00  0.00            
ATOM    148  C1  AR4     2      30.820  -3.970  25.730  1.00  0.00            
ATOM    149  C2  AR4     2      30.680  -2.500  25.480  1.00  0.00            
ATOM    150  C3  AR4     2      29.290  -2.070  25.040  1.00  0.00            
ATOM    151  C4  AR4     2      31.730  -2.050  24.460  1.00  0.00            
ATOM    152  C5  AR4     2      31.650  -0.560  24.140  1.00  0.00            
ATOM    153  C6  AR4     2      31.910   0.230  25.400  1.00  0.00            
ATOM    154  C7  AR4     2      31.510  -0.410  26.610  1.00  0.00            
ATOM    155  O1  AR4     2      30.970  -1.740  26.660  1.00  0.00            
ATOM    156  C8  AR4     2      31.490   0.370  27.900  1.00  0.00            
ATOM    157  C9  AR4     2      30.930  -0.190  29.050  1.00  0.00            
ATOM    158  C10 AR4     2      30.930   0.500  30.250  1.00  0.00            
ATOM    159  C11 AR4     2      31.450   1.780  30.390  1.00  0.00            
ATOM    160  C12 AR4     2      31.950   2.390  29.250  1.00  0.00            
ATOM    161  C13 AR4     2      32.100   1.640  28.010  1.00  0.00            
ATOM    162  C14 AR4     2      32.770   2.230  26.800  1.00  0.00            
ATOM    163  O2  AR4     2      33.450   3.250  26.920  1.00  0.00            
ATOM    164  C15 AR4     2      32.590   1.530  25.340  1.00  0.00            
ATOM    165  O3  AR4     2      33.020   2.070  24.380  1.00  0.00            
ATOM    166  H1  AR4     2      30.160  -4.140  26.590  1.00  0.00            
ATOM    167  H2  AR4     2      30.470  -4.520  24.840  1.00  0.00            
ATOM    168  H3  AR4     2      31.850  -4.230  26.010  1.00  0.00            
ATOM    169  H4  AR4     2      29.200  -2.370  23.980  1.00  0.00            
ATOM    170  H5  AR4     2      28.530  -2.490  25.710  1.00  0.00            
ATOM    171  H6  AR4     2      29.060  -1.000  25.090  1.00  0.00            
ATOM    172  H7  AR4     2      31.530  -2.520  23.490  1.00  0.00            
ATOM    173  H8  AR4     2      32.780  -2.300  24.640  1.00  0.00            
ATOM    174  H9  AR4     2      30.690  -0.210  23.740  1.00  0.00            
ATOM    175  H10 AR4     2      32.380  -0.290  23.370  1.00  0.00            
ATOM    176  H11 AR4     2      30.410  -1.140  29.090  1.00  0.00            
ATOM    177  H12 AR4     2      30.390  -0.060  31.010  1.00  0.00            
ATOM    178  H13 AR4     2      31.360   2.190  31.390  1.00  0.00            
ATOM    179  H14 AR4     2      32.210   3.430  29.390  1.00  0.00            
TER
ENDMDL
MODEL        1
ATOM      1  C1  BCD     1      25.540  45.870  25.960  1.00  0.00            
ATOM      2  O1  BCD     1      25.790  44.760  26.820  1.00  0.00            
ATOM      3  C2  BCD     1      24.850  45.390  24.720  1.00  0.00            
ATOM      4  O2  BCD     1      23.640  44.760  25.020  1.00  0.00            
ATOM      5  C3  BCD     1      25.850  44.460  23.970  1.00  0.00            
ATOM      6  O3  BCD     1      25.320  44.110  22.700  1.00  0.00            
ATOM      7  C4  BCD     1      27.170  45.140  23.750  1.00  0.00            
ATOM      8  C5  BCD     1      27.720  45.720  25.050  1.00  0.00            
ATOM      9  O4  BCD     1      26.730  46.510  25.610  1.00  0.00            
ATOM     10  C6  BCD     1      28.860  46.540  24.700  1.00  0.00            
ATOM     11  O5  BCD     1      29.290  47.340  25.820  1.00  0.00            
ATOM     12  H1  BCD     1      24.810  46.560  26.430  1.00  0.00            
ATOM     13  H2  BCD     1      24.720  46.330  24.160  1.00  0.00            
ATOM     14  H3  BCD     1      23.400  44.280  24.230  1.00  0.00            
ATOM     15  H4  BCD     1      25.950  43.640  24.700  1.00  0.00            
ATOM     16  H5  BCD     1      25.960  43.510  22.300  1.00  0.00            
ATOM     17  H6  BCD     1      27.000  45.930  23.000  1.00  0.00            
ATOM     18  H7  BCD     1      28.050  44.920  25.720  1.00  0.00            
ATOM     19  H8  BCD     1      29.660  45.860  24.360  1.00  0.00            
ATOM     20  H9  BCD     1      28.750  47.080  23.750  1.00  0.00            
ATOM     21  H10 BCD     1      28.580  47.900  26.150  1.00  0.00            
ATOM     22  C7  BCD     1      25.380  43.900  30.850  1.00  0.00            
ATOM     23  O6  BCD     1      26.210  42.760  30.750  1.00  0.00            
ATOM     24  C8  BCD     1      24.150  43.680  30.010  1.00  0.00            
ATOM     25  O7  BCD     1      23.440  42.520  30.400  1.00  0.00            
ATOM     26  C9  BCD     1      24.450  43.710  28.490  1.00  0.00            
ATOM     27  O8  BCD     1      23.210  43.820  27.730  1.00  0.00            
ATOM     28  C10 BCD     1      25.360  44.900  28.180  1.00  0.00            
ATOM     29  C11 BCD     1      26.640  45.020  29.120  1.00  0.00            
ATOM     30  O9  BCD     1      26.130  45.060  30.490  1.00  0.00            
ATOM     31  C12 BCD     1      27.520  46.280  28.890  1.00  0.00            
ATOM     32  O10 BCD     1      26.680  47.460  28.990  1.00  0.00            
ATOM     33  H11 BCD     1      25.020  44.020  31.870  1.00  0.00            
ATOM     34  H12 BCD     1      23.460  44.510  30.240  1.00  0.00            
ATOM     35  H13 BCD     1      24.010  41.760  30.270  1.00  0.00            
ATOM     36  H14 BCD     1      24.950  42.750  28.300  1.00  0.00            
ATOM     37  H15 BCD     1      23.440  43.960  26.810  1.00  0.00            
ATOM     38  H16 BCD     1      24.840  45.870  28.230  1.00  0.00            
ATOM     39  H17 BCD     1      27.310  44.160  28.940  1.00  0.00            
ATOM     40  H18 BCD     1      28.400  46.390  29.530  1.00  0.00            
ATOM     41  H19 BCD     1      27.930  46.140  27.880  1.00  0.00            
ATOM     42  H20 BCD     1      26.690  47.920  28.150  1.00  0.00            
ATOM     43  C13 BCD     1      27.960  39.680  32.580  1.00  0.00            
ATOM     44  O11 BCD     1      29.050  40.020  31.850  1.00  0.00            
ATOM     45  C14 BCD     1      26.740  39.290  31.670  1.00  0.00            
ATOM     46  O12 BCD     1      27.090  38.220  30.870  1.00  0.00            
ATOM     47  C15 BCD     1      26.320  40.450  30.810  1.00  0.00            
ATOM     48  O13 BCD     1      25.080  40.220  29.970  1.00  0.00            
ATOM     49  C16 BCD     1      26.120  41.690  31.680  1.00  0.00            
ATOM     50  C17 BCD     1      27.100  41.930  32.810  1.00  0.00            
ATOM     51  O14 BCD     1      27.570  40.760  33.450  1.00  0.00            
ATOM     52  C18 BCD     1      26.670  42.900  33.870  1.00  0.00            
ATOM     53  O15 BCD     1      25.410  42.530  34.430  1.00  0.00            
ATOM     54  H21 BCD     1      28.290  38.870  33.230  1.00  0.00            
ATOM     55  H22 BCD     1      25.930  38.930  32.330  1.00  0.00            
ATOM     56  H23 BCD     1      26.370  38.040  30.260  1.00  0.00            
ATOM     57  H24 BCD     1      27.190  40.590  30.150  1.00  0.00            
ATOM     58  H25 BCD     1      25.130  39.360  29.530  1.00  0.00            
ATOM     59  H26 BCD     1      25.100  41.600  32.060  1.00  0.00            
ATOM     60  H27 BCD     1      27.910  42.430  32.260  1.00  0.00            
ATOM     61  H28 BCD     1      27.450  42.840  34.650  1.00  0.00            
ATOM     62  H29 BCD     1      26.640  43.880  33.390  1.00  0.00            
ATOM     63  H30 BCD     1      25.310  43.100  35.200  1.00  0.00            
ATOM     64  C19 BCD     1      32.810  38.840  30.920  1.00  0.00            
ATOM     65  O16 BCD     1      32.720  39.290  29.600  1.00  0.00            
ATOM     66  C20 BCD     1      31.800  37.690  31.170  1.00  0.00            
ATOM     67  O17 BCD     1      31.900  36.630  30.160  1.00  0.00            
ATOM     68  C21 BCD     1      30.400  38.170  31.180  1.00  0.00            
ATOM     69  O18 BCD     1      29.490  37.150  31.520  1.00  0.00            
ATOM     70  C22 BCD     1      30.230  39.370  32.140  1.00  0.00            
ATOM     71  C23 BCD     1      31.310  40.460  31.840  1.00  0.00            
ATOM     72  O19 BCD     1      32.550  39.850  31.870  1.00  0.00            
ATOM     73  C24 BCD     1      31.390  41.600  32.850  1.00  0.00            
ATOM     74  O20 BCD     1      31.420  40.960  34.180  1.00  0.00            
ATOM     75  H31 BCD     1      33.810  38.590  31.270  1.00  0.00            
ATOM     76  H32 BCD     1      31.970  37.280  32.180  1.00  0.00            
ATOM     77  H33 BCD     1      31.040  36.230  30.030  1.00  0.00            
ATOM     78  H34 BCD     1      30.190  38.540  30.160  1.00  0.00            
ATOM     79  H35 BCD     1      28.560  37.340  31.380  1.00  0.00            
ATOM     80  H36 BCD     1      30.370  39.090  33.190  1.00  0.00            
ATOM     81  H37 BCD     1      31.110  40.890  30.850  1.00  0.00            
ATOM     82  H38 BCD     1      32.310  42.180  32.690  1.00  0.00            
ATOM     83  H39 BCD     1      30.470  42.190  32.780  1.00  0.00            
ATOM     84  H40 BCD     1      32.080  40.260  34.260  1.00  0.00            
ATOM     85  C25 BCD     1      35.030  40.220  26.240  1.00  0.00            
ATOM     86  O21 BCD     1      33.930  40.230  25.370  1.00  0.00            
ATOM     87  C26 BCD     1      35.270  38.790  26.830  1.00  0.00            
ATOM     88  O22 BCD     1      35.410  37.740  25.830  1.00  0.00            
ATOM     89  C27 BCD     1      34.070  38.470  27.780  1.00  0.00            
ATOM     90  O23 BCD     1      34.240  37.190  28.460  1.00  0.00            
ATOM     91  C28 BCD     1      33.850  39.570  28.830  1.00  0.00            
ATOM     92  C29 BCD     1      33.660  40.880  28.110  1.00  0.00            
ATOM     93  O24 BCD     1      34.820  41.190  27.320  1.00  0.00            
ATOM     94  C30 BCD     1      33.490  42.050  29.050  1.00  0.00            
ATOM     95  O25 BCD     1      34.790  42.370  29.640  1.00  0.00            
ATOM     96  H41 BCD     1      35.990  40.460  25.750  1.00  0.00            
ATOM     97  H42 BCD     1      36.240  38.920  27.320  1.00  0.00            
ATOM     98  H43 BCD     1      35.320  36.910  26.300  1.00  0.00            
ATOM     99  H44 BCD     1      33.200  38.450  27.110  1.00  0.00            
ATOM    100  H45 BCD     1      33.440  36.940  28.930  1.00  0.00            
ATOM    101  H46 BCD     1      34.720  39.670  29.490  1.00  0.00            
ATOM    102  H47 BCD     1      32.740  40.890  27.510  1.00  0.00            
ATOM    103  H48 BCD     1      33.260  42.850  28.340  1.00  0.00            
ATOM    104  H49 BCD     1      32.760  41.740  29.810  1.00  0.00            
ATOM    105  H50 BCD     1      35.360  42.420  28.870  1.00  0.00            
ATOM    106  C31 BCD     1      32.750  41.430  21.570  1.00  0.00            
ATOM    107  O26 BCD     1      31.620  41.920  22.200  1.00  0.00            
ATOM    108  C32 BCD     1      32.840  39.940  21.750  1.00  0.00            
ATOM    109  O27 BCD     1      31.710  39.300  21.130  1.00  0.00            
ATOM    110  C33 BCD     1      33.100  39.530  23.270  1.00  0.00            
ATOM    111  C34 BCD     1      34.200  40.380  23.960  1.00  0.00            
ATOM    112  C35 BCD     1      34.050  41.870  23.630  1.00  0.00            
ATOM    113  O28 BCD     1      33.950  41.950  22.210  1.00  0.00            
ATOM    114  C36 BCD     1      35.250  42.670  24.070  1.00  0.00            
ATOM    115  O29 BCD     1      36.420  42.130  23.480  1.00  0.00            
ATOM    116  O30 BCD     1      33.350  38.160  23.390  1.00  0.00            
ATOM    117  H51 BCD     1      32.830  41.770  20.530  1.00  0.00            
ATOM    118  H52 BCD     1      33.720  39.660  21.170  1.00  0.00            
ATOM    119  H53 BCD     1      32.090  39.000  20.300  1.00  0.00            
ATOM    120  H54 BCD     1      32.180  39.760  23.810  1.00  0.00            
ATOM    121  H55 BCD     1      33.850  37.960  24.180  1.00  0.00            
ATOM    122  H56 BCD     1      35.170  39.980  23.650  1.00  0.00            
ATOM    123  H57 BCD     1      33.190  42.270  24.200  1.00  0.00            
ATOM    124  H58 BCD     1      35.110  43.730  23.850  1.00  0.00            
ATOM    125  H59 BCD     1      35.370  42.740  25.160  1.00  0.00            
ATOM    126  H60 BCD     1      36.170  42.070  22.550  1.00  0.00            
ATOM    127  C37 BCD     1      28.490  44.460  21.940  1.00  0.00            
ATOM    128  O31 BCD     1      28.030  44.170  23.250  1.00  0.00            
ATOM    129  C38 BCD     1      28.370  43.200  20.990  1.00  0.00            
ATOM    130  O32 BCD     1      27.000  42.750  21.110  1.00  0.00            
ATOM    131  C39 BCD     1      29.350  42.170  21.440  1.00  0.00            
ATOM    132  O33 BCD     1      29.510  41.080  20.530  1.00  0.00            
ATOM    133  C40 BCD     1      30.790  42.860  21.530  1.00  0.00            
ATOM    134  C41 BCD     1      30.740  44.160  22.410  1.00  0.00            
ATOM    135  O34 BCD     1      29.750  45.020  21.890  1.00  0.00            
ATOM    136  C42 BCD     1      32.100  44.830  22.310  1.00  0.00            
ATOM    137  O35 BCD     1      32.460  45.320  20.980  1.00  0.00            
ATOM    138  H61 BCD     1      27.780  45.200  21.540  1.00  0.00            
ATOM    139  H62 BCD     1      28.560  43.500  19.950  1.00  0.00            
ATOM    140  H63 BCD     1      27.110  41.830  21.330  1.00  0.00            
ATOM    141  H64 BCD     1      29.140  41.800  22.450  1.00  0.00            
ATOM    142  H65 BCD     1      30.250  40.590  20.900  1.00  0.00            
ATOM    143  H66 BCD     1      31.150  43.120  20.530  1.00  0.00            
ATOM    144  H67 BCD     1      30.530  44.030  23.480  1.00  0.00            
ATOM    145  H68 BCD     1      32.060  45.710  22.960  1.00  0.00            
ATOM    146  H69 BCD     1      32.960  44.200  22.580  1.00  0.00            
ATOM    147  H70 BCD     1      32.250  46.260  20.900  1.00  0.00            
ATOM    148  C1  AR4     2      28.570  -3.570  27.700  1.00  0.00            
ATOM    149  C2  AR4     2      28.810  -2.180  27.070  1.00  0.00            
ATOM    150  C3  AR4     2      27.520  -1.670  26.420  1.00  0.00            
ATOM    151  C4  AR4     2      29.950  -2.280  26.020  1.00  0.00            
ATOM    152  C5  AR4     2      30.430  -0.870  25.630  1.00  0.00            
ATOM    153  C6  AR4     2      30.550   0.180  26.640  1.00  0.00            
ATOM    154  C7  AR4     2      30.110  -0.140  27.900  1.00  0.00            
ATOM    155  O1  AR4     2      29.370  -1.330  28.090  1.00  0.00            
ATOM    156  C8  AR4     2      30.280   0.800  29.030  1.00  0.00            
ATOM    157  C9  AR4     2      29.780   0.400  30.260  1.00  0.00            
ATOM    158  C10 AR4     2      29.880   1.270  31.320  1.00  0.00            
ATOM    159  C11 AR4     2      30.540   2.530  31.240  1.00  0.00            
ATOM    160  C12 AR4     2      31.010   2.930  30.010  1.00  0.00            
ATOM    161  C13 AR4     2      30.880   2.070  28.910  1.00  0.00            
ATOM    162  C14 AR4     2      31.380   2.470  27.550  1.00  0.00            
ATOM    163  O2  AR4     2      31.900   3.570  27.390  1.00  0.00            
ATOM    164  C15 AR4     2      31.420   1.380  26.390  1.00  0.00            
ATOM    165  O3  AR4     2      32.190   1.500  25.400  1.00  0.00            
ATOM    166  H1  AR4     2      27.910  -3.490  28.580  1.00  0.00            
ATOM    167  H2  AR4     2      28.060  -4.190  26.960  1.00  0.00            
ATOM    168  H3  AR4     2      29.450  -4.110  28.060  1.00  0.00            
ATOM    169  H4  AR4     2      27.370  -1.980  25.380  1.00  0.00            
ATOM    170  H5  AR4     2      26.640  -1.830  27.040  1.00  0.00            
ATOM    171  H6  AR4     2      27.640  -0.590  26.260  1.00  0.00            
ATOM    172  H7  AR4     2      29.670  -2.890  25.150  1.00  0.00            
ATOM    173  H8  AR4     2      30.810  -2.870  26.340  1.00  0.00            
ATOM    174  H9  AR4     2      29.660  -0.470  24.950  1.00  0.00            
ATOM    175  H10 AR4     2      31.400  -1.060  25.140  1.00  0.00            
ATOM    176  H11 AR4     2      29.260  -0.520  30.480  1.00  0.00            
ATOM    177  H12 AR4     2      29.390   1.010  32.260  1.00  0.00            
ATOM    178  H13 AR4     2      30.460   3.200  32.090  1.00  0.00            
ATOM    179  H14 AR4     2      31.490   3.900  29.880  1.00  0.00            
TER
ENDMDL
MODEL        1
ATOM      1  C1  BCD     1      21.570   6.000   0.920  1.00  0.00            
ATOM      2  O1  BCD     1      20.900   4.960   1.510  1.00  0.00            
ATOM      3  C2  BCD     1      22.880   5.500   0.210  1.00  0.00            
ATOM      4  O2  BCD     1      22.780   4.410  -0.710  1.00  0.00            
ATOM      5  C3  BCD     1      23.870   5.130   1.330  1.00  0.00            
ATOM      6  O3  BCD     1      25.150   4.700   0.840  1.00  0.00            
ATOM      7  C4  BCD     1      24.040   6.190   2.360  1.00  0.00            
ATOM      8  C5  BCD     1      22.690   6.680   2.960  1.00  0.00            
ATOM      9  O4  BCD     1      21.880   7.060   1.880  1.00  0.00            
ATOM     10  C6  BCD     1      22.910   7.840   3.920  1.00  0.00            
ATOM     11  O5  BCD     1      21.650   8.290   4.530  1.00  0.00            
ATOM     12  H1  BCD     1      20.950   6.430   0.130  1.00  0.00            
ATOM     13  H2  BCD     1      23.250   6.420  -0.270  1.00  0.00            
ATOM     14  H3  BCD     1      23.540   3.830  -0.610  1.00  0.00            
ATOM     15  H4  BCD     1      23.370   4.240   1.730  1.00  0.00            
ATOM     16  H5  BCD     1      25.680   4.410   1.590  1.00  0.00            
ATOM     17  H6  BCD     1      24.560   7.010   1.850  1.00  0.00            
ATOM     18  H7  BCD     1      22.190   5.870   3.510  1.00  0.00            
ATOM     19  H8  BCD     1      23.670   7.560   4.660  1.00  0.00            
ATOM     20  H9  BCD     1      23.430   8.590   3.320  1.00  0.00            
ATOM     21  H10 BCD     1      21.900   8.910   5.230  1.00  0.00            
ATOM     22  C7  BCD     1      17.200   2.940   1.730  1.00  0.00            
ATOM     23  O6  BCD     1      17.590   2.130   2.840  1.00  0.00            
ATOM     24  C8  BCD     1      18.000   2.870   0.400  1.00  0.00            
ATOM     25  O7  BCD     1      17.890   1.490  -0.100  1.00  0.00            
ATOM     26  C9  BCD     1      19.480   3.240   0.610  1.00  0.00            
ATOM     27  O8  BCD     1      20.280   3.360  -0.620  1.00  0.00            
ATOM     28  C10 BCD     1      19.520   4.630   1.190  1.00  0.00            
ATOM     29  C11 BCD     1      18.680   4.690   2.470  1.00  0.00            
ATOM     30  O9  BCD     1      17.370   4.300   2.050  1.00  0.00            
ATOM     31  C12 BCD     1      18.630   6.040   3.100  1.00  0.00            
ATOM     32  O10 BCD     1      17.990   7.000   2.290  1.00  0.00            
ATOM     33  H11 BCD     1      16.180   2.720   1.420  1.00  0.00            
ATOM     34  H12 BCD     1      17.490   3.490  -0.340  1.00  0.00            
ATOM     35  H13 BCD     1      17.130   1.350  -0.680  1.00  0.00            
ATOM     36  H14 BCD     1      20.000   2.650   1.370  1.00  0.00            
ATOM     37  H15 BCD     1      21.140   3.760  -0.490  1.00  0.00            
ATOM     38  H16 BCD     1      19.230   5.320   0.390  1.00  0.00            
ATOM     39  H17 BCD     1      19.150   4.070   3.250  1.00  0.00            
ATOM     40  H18 BCD     1      18.130   5.800   4.050  1.00  0.00            
ATOM     41  H19 BCD     1      19.650   6.310   3.390  1.00  0.00
[truncated: 1,725,121 more chars]
