# Supplementary material for: Achieving Chemical Accuracy in Cyclodextrin Host–Guest Binding via Integrative Atomistic Modelling
Source: Adv Sci (Weinh). 2025 Dec 14;13(10):e19782. doi: 10.1002/advs.202519782 (PMC12915143; doi:10.1002/advs.202519782)
Supplement: Supplementary file 1 — Supporting Information [file ADVS-13-e19782-s003.zip › all_poses/BCD.AR5.pdb]

MODEL        1
ATOM      1  C1  BCD     1      23.910  27.010  13.150  1.00  0.00            
ATOM      2  O1  BCD     1      22.970  26.160  13.790  1.00  0.00            
ATOM      3  C2  BCD     1      23.380  27.400  11.820  1.00  0.00            
ATOM      4  O2  BCD     1      22.330  28.330  12.050  1.00  0.00            
ATOM      5  C3  BCD     1      23.130  26.200  10.960  1.00  0.00            
ATOM      6  O3  BCD     1      22.600  26.580   9.670  1.00  0.00            
ATOM      7  C4  BCD     1      24.450  25.400  10.820  1.00  0.00            
ATOM      8  C5  BCD     1      25.120  25.140  12.220  1.00  0.00            
ATOM      9  O4  BCD     1      25.190  26.340  13.000  1.00  0.00            
ATOM     10  C6  BCD     1      26.530  24.610  12.080  1.00  0.00            
ATOM     11  O5  BCD     1      27.300  25.280  11.090  1.00  0.00            
ATOM     12  H1  BCD     1      24.010  27.910  13.750  1.00  0.00            
ATOM     13  H2  BCD     1      24.080  27.890  11.130  1.00  0.00            
ATOM     14  H3  BCD     1      22.690  29.010  12.620  1.00  0.00            
ATOM     15  H4  BCD     1      22.440  25.570  11.540  1.00  0.00            
ATOM     16  H5  BCD     1      22.420  25.730   9.250  1.00  0.00            
ATOM     17  H6  BCD     1      25.140  25.880  10.120  1.00  0.00            
ATOM     18  H7  BCD     1      24.480  24.460  12.810  1.00  0.00            
ATOM     19  H8  BCD     1      27.070  24.570  13.030  1.00  0.00            
ATOM     20  H9  BCD     1      26.380  23.580  11.740  1.00  0.00            
ATOM     21  H10 BCD     1      28.200  24.950  11.190  1.00  0.00            
ATOM     22  C7  BCD     1      19.710  26.130  16.490  1.00  0.00            
ATOM     23  O6  BCD     1      19.760  24.700  16.440  1.00  0.00            
ATOM     24  C8  BCD     1      19.440  26.650  15.070  1.00  0.00            
ATOM     25  O7  BCD     1      18.270  25.960  14.560  1.00  0.00            
ATOM     26  C9  BCD     1      20.620  26.310  14.140  1.00  0.00            
ATOM     27  O8  BCD     1      20.310  26.890  12.880  1.00  0.00            
ATOM     28  C10 BCD     1      21.940  26.800  14.600  1.00  0.00            
ATOM     29  C11 BCD     1      22.100  26.320  16.070  1.00  0.00            
ATOM     30  O9  BCD     1      20.980  26.630  16.880  1.00  0.00            
ATOM     31  C12 BCD     1      23.310  26.910  16.790  1.00  0.00            
ATOM     32  O10 BCD     1      23.290  28.340  16.840  1.00  0.00            
ATOM     33  H11 BCD     1      18.990  26.510  17.210  1.00  0.00            
ATOM     34  H12 BCD     1      19.260  27.730  15.070  1.00  0.00            
ATOM     35  H13 BCD     1      18.170  26.340  13.680  1.00  0.00            
ATOM     36  H14 BCD     1      20.480  25.230  14.060  1.00  0.00            
ATOM     37  H15 BCD     1      21.060  27.350  12.480  1.00  0.00            
ATOM     38  H16 BCD     1      21.920  27.900  14.610  1.00  0.00            
ATOM     39  H17 BCD     1      22.150  25.220  16.150  1.00  0.00            
ATOM     40  H18 BCD     1      23.410  26.600  17.840  1.00  0.00            
ATOM     41  H19 BCD     1      24.180  26.590  16.200  1.00  0.00            
ATOM     42  H20 BCD     1      23.770  28.510  17.650  1.00  0.00            
ATOM     43  C13 BCD     1      18.770  21.310  18.550  1.00  0.00            
ATOM     44  O11 BCD     1      19.410  20.560  17.570  1.00  0.00            
ATOM     45  C14 BCD     1      17.640  22.110  17.990  1.00  0.00            
ATOM     46  O12 BCD     1      16.680  21.280  17.400  1.00  0.00            
ATOM     47  C15 BCD     1      18.230  23.010  16.870  1.00  0.00            
ATOM     48  O13 BCD     1      17.160  23.800  16.280  1.00  0.00            
ATOM     49  C16 BCD     1      19.170  24.020  17.540  1.00  0.00            
ATOM     50  C17 BCD     1      20.210  23.360  18.500  1.00  0.00            
ATOM     51  O14 BCD     1      19.700  22.190  19.220  1.00  0.00            
ATOM     52  C18 BCD     1      20.970  24.230  19.460  1.00  0.00            
ATOM     53  O15 BCD     1      20.260  25.200  20.240  1.00  0.00            
ATOM     54  H21 BCD     1      18.400  20.680  19.360  1.00  0.00            
ATOM     55  H22 BCD     1      17.220  22.640  18.860  1.00  0.00            
ATOM     56  H23 BCD     1      16.000  21.890  17.100  1.00  0.00            
ATOM     57  H24 BCD     1      18.760  22.450  16.090  1.00  0.00            
ATOM     58  H25 BCD     1      17.520  24.530  15.760  1.00  0.00            
ATOM     59  H26 BCD     1      18.600  24.720  18.170  1.00  0.00            
ATOM     60  H27 BCD     1      20.920  23.030  17.730  1.00  0.00            
ATOM     61  H28 BCD     1      21.510  23.520  20.100  1.00  0.00            
ATOM     62  H29 BCD     1      21.820  24.640  18.890  1.00  0.00            
ATOM     63  H30 BCD     1      19.960  24.800  21.060  1.00  0.00            
ATOM     64  C19 BCD     1      20.250  16.680  16.330  1.00  0.00            
ATOM     65  O16 BCD     1      20.710  17.180  15.050  1.00  0.00            
ATOM     66  C20 BCD     1      18.730  16.980  16.580  1.00  0.00            
ATOM     67  O17 BCD     1      17.990  16.370  15.530  1.00  0.00            
ATOM     68  C21 BCD     1      18.510  18.550  16.710  1.00  0.00            
ATOM     69  O18 BCD     1      17.130  18.740  17.090  1.00  0.00            
ATOM     70  C22 BCD     1      19.430  19.120  17.810  1.00  0.00            
ATOM     71  C23 BCD     1      20.850  18.660  17.690  1.00  0.00            
ATOM     72  O19 BCD     1      20.980  17.250  17.450  1.00  0.00            
ATOM     73  C24 BCD     1      21.700  19.110  18.960  1.00  0.00            
ATOM     74  O20 BCD     1      21.320  18.430  20.090  1.00  0.00            
ATOM     75  H31 BCD     1      20.350  15.590  16.380  1.00  0.00            
ATOM     76  H32 BCD     1      18.430  16.510  17.530  1.00  0.00            
ATOM     77  H33 BCD     1      18.340  16.690  14.690  1.00  0.00            
ATOM     78  H34 BCD     1      18.740  18.980  15.730  1.00  0.00            
ATOM     79  H35 BCD     1      17.000  19.690  17.040  1.00  0.00            
ATOM     80  H36 BCD     1      18.980  18.740  18.730  1.00  0.00            
ATOM     81  H37 BCD     1      21.340  19.210  16.880  1.00  0.00            
ATOM     82  H38 BCD     1      22.730  18.900  18.640  1.00  0.00            
ATOM     83  H39 BCD     1      21.690  20.190  19.100  1.00  0.00            
ATOM     84  H40 BCD     1      21.520  18.900  20.910  1.00  0.00            
ATOM     85  C25 BCD     1      22.090  15.570  11.440  1.00  0.00            
ATOM     86  O21 BCD     1      22.690  16.730  11.080  1.00  0.00            
ATOM     87  C26 BCD     1      20.590  15.720  11.630  1.00  0.00            
ATOM     88  O22 BCD     1      20.100  16.210  10.380  1.00  0.00            
ATOM     89  C27 BCD     1      20.250  16.620  12.770  1.00  0.00            
ATOM     90  O23 BCD     1      18.800  16.620  13.030  1.00  0.00            
ATOM     91  C28 BCD     1      20.920  16.140  14.020  1.00  0.00            
ATOM     92  C29 BCD     1      22.420  15.910  13.820  1.00  0.00            
ATOM     93  O24 BCD     1      22.620  15.110  12.680  1.00  0.00            
ATOM     94  C30 BCD     1      23.010  15.290  15.100  1.00  0.00            
ATOM     95  O25 BCD     1      22.390  14.030  15.350  1.00  0.00            
ATOM     96  H41 BCD     1      22.410  14.810  10.710  1.00  0.00            
ATOM     97  H42 BCD     1      20.160  14.740  11.860  1.00  0.00            
ATOM     98  H43 BCD     1      19.140  16.160  10.290  1.00  0.00            
ATOM     99  H44 BCD     1      20.560  17.620  12.440  1.00  0.00            
ATOM    100  H45 BCD     1      18.480  17.130  12.280  1.00  0.00            
ATOM    101  H46 BCD     1      20.470  15.200  14.370  1.00  0.00            
ATOM    102  H47 BCD     1      22.680  16.930  13.530  1.00  0.00            
ATOM    103  H48 BCD     1      24.110  15.310  15.120  1.00  0.00            
ATOM    104  H49 BCD     1      22.630  15.830  15.980  1.00  0.00            
ATOM    105  H50 BCD     1      22.680  13.310  14.790  1.00  0.00            
ATOM    106  C31 BCD     1      24.840  18.630   8.190  1.00  0.00            
ATOM    107  O26 BCD     1      24.230  19.840   8.660  1.00  0.00            
ATOM    108  C32 BCD     1      23.820  17.700   7.650  1.00  0.00            
ATOM    109  O27 BCD     1      23.060  18.370   6.640  1.00  0.00            
ATOM    110  C33 BCD     1      22.870  17.140   8.750  1.00  0.00            
ATOM    111  C34 BCD     1      23.570  16.670   9.970  1.00  0.00            
ATOM    112  C35 BCD     1      24.730  17.580  10.370  1.00  0.00            
ATOM    113  O28 BCD     1      25.550  18.030   9.260  1.00  0.00            
ATOM    114  C36 BCD     1      25.540  16.910  11.520  1.00  0.00            
ATOM    115  O29 BCD     1      26.130  15.680  11.160  1.00  0.00            
ATOM    116  O30 BCD     1      22.000  16.140   8.260  1.00  0.00            
ATOM    117  H51 BCD     1      25.580  18.850   7.410  1.00  0.00            
ATOM    118  H52 BCD     1      24.330  16.890   7.120  1.00  0.00            
ATOM    119  H53 BCD     1      23.640  18.720   5.960  1.00  0.00            
ATOM    120  H54 BCD     1      22.310  18.030   9.060  1.00  0.00            
ATOM    121  H55 BCD     1      21.200  16.200   8.780  1.00  0.00            
ATOM    122  H56 BCD     1      23.940  15.640   9.880  1.00  0.00            
ATOM    123  H57 BCD     1      24.210  18.410  10.860  1.00  0.00            
ATOM    124  H58 BCD     1      26.320  17.650  11.740  1.00  0.00            
ATOM    125  H59 BCD     1      24.840  16.840  12.360  1.00  0.00            
ATOM    126  H60 BCD     1      26.580  15.750  10.310  1.00  0.00            
ATOM    127  C37 BCD     1      24.520  24.010   8.910  1.00  0.00            
ATOM    128  O31 BCD     1      24.090  24.140  10.260  1.00  0.00            
ATOM    129  C38 BCD     1      23.420  23.360   7.990  1.00  0.00            
ATOM    130  O32 BCD     1      22.150  24.000   8.300  1.00  0.00            
ATOM    131  C39 BCD     1      23.220  21.810   8.140  1.00  0.00            
ATOM    132  O33 BCD     1      22.560  21.210   7.010  1.00  0.00            
ATOM    133  C40 BCD     1      24.570  21.130   8.160  1.00  0.00            
ATOM    134  C41 BCD     1      25.530  21.820   9.150  1.00  0.00            
ATOM    135  O34 BCD     1      25.710  23.170   8.810  1.00  0.00            
ATOM    136  C42 BCD     1      26.970  21.290   9.120  1.00  0.00            
ATOM    137  O35 BCD     1      27.510  21.200   7.780  1.00  0.00            
ATOM    138  H61 BCD     1      24.830  24.990   8.520  1.00  0.00            
ATOM    139  H62 BCD     1      23.730  23.670   6.980  1.00  0.00            
ATOM    140  H63 BCD     1      21.530  23.740   7.620  1.00  0.00            
ATOM    141  H64 BCD     1      22.690  21.710   9.090  1.00  0.00            
ATOM    142  H65 BCD     1      22.530  20.250   7.110  1.00  0.00            
ATOM    143  H66 BCD     1      24.930  21.140   7.120  1.00  0.00            
ATOM    144  H67 BCD     1      25.130  21.810  10.170  1.00  0.00            
ATOM    145  H68 BCD     1      27.620  22.030   9.620  1.00  0.00            
ATOM    146  H69 BCD     1      27.030  20.340   9.670  1.00  0.00            
ATOM    147  H70 BCD     1      28.220  20.550   7.750  1.00  0.00            
ATOM    148  C1  AR5     2      17.810  21.330   7.490  1.00  0.00            
ATOM    149  C2  AR5     2      17.650  20.200   8.410  1.00  0.00            
ATOM    150  C3  AR5     2      17.480  18.930   7.610  1.00  0.00            
ATOM    151  C4  AR5     2      16.350  20.460   9.160  1.00  0.00            
ATOM    152  C5  AR5     2      16.440  21.580  10.210  1.00  0.00            
ATOM    153  C6  AR5     2      17.690  21.400  11.250  1.00  0.00            
ATOM    154  C7  AR5     2      17.340  20.130  12.120  1.00  0.00            
ATOM    155  O1  AR5     2      18.010  19.130  12.130  1.00  0.00            
ATOM    156  O2  AR5     2      16.350  20.240  13.030  1.00  0.00            
ATOM    157  C8  AR5     2      17.800  22.670  12.120  1.00  0.00            
ATOM    158  C9  AR5     2      19.040  22.520  13.030  1.00  0.00            
ATOM    159  C10 AR5     2      20.430  22.170  12.410  1.00  0.00            
ATOM    160  C11 AR5     2      20.910  23.460  11.800  1.00  0.00            
ATOM    161  C12 AR5     2      20.350  21.190  11.250  1.00  0.00            
ATOM    162  C13 AR5     2      21.280  20.320  10.960  1.00  0.00            
ATOM    163  C14 AR5     2      22.590  20.130  11.710  1.00  0.00            
ATOM    164  C15 AR5     2      22.770  21.210  12.870  1.00  0.00            
ATOM    165  C16 AR5     2      24.040  20.870  13.840  1.00  0.00            
ATOM    166  C17 AR5     2      23.960  19.470  14.490  1.00  0.00            
ATOM    167  C18 AR5     2      25.360  20.990  12.970  1.00  0.00            
ATOM    168  C19 AR5     2      26.720  20.920  13.790  1.00  0.00            
ATOM    169  C20 AR5     2      26.780  22.040  14.820  1.00  0.00            
ATOM    170  O3  AR5     2      27.980  21.770  15.560  1.00  0.00            
ATOM    171  C21 AR5     2      25.480  22.080  15.760  1.00  0.00            
ATOM    172  C22 AR5     2      25.450  23.440  16.590  1.00  0.00            
ATOM    173  C23 AR5     2      25.480  21.000  16.850  1.00  0.00            
ATOM    174  C24 AR5     2      24.130  22.040  14.900  1.00  0.00            
ATOM    175  C25 AR5     2      22.790  22.280  15.640  1.00  0.00            
ATOM    176  C26 AR5     2      21.640  22.620  14.640  1.00  0.00            
ATOM    177  C27 AR5     2      21.420  21.570  13.510  1.00  0.00            
ATOM    178  C28 AR5     2      20.750  20.290  14.120  1.00  0.00            
ATOM    179  C29 AR5     2      19.050  21.280  10.400  1.00  0.00            
ATOM    180  C30 AR5     2      18.880  20.060   9.360  1.00  0.00            
ATOM    181  H1  AR5     2      18.670  21.210   6.810  1.00  0.00            
ATOM    182  H2  AR5     2      16.950  21.500   6.830  1.00  0.00            
ATOM    183  H3  AR5     2      17.920  22.260   8.060  1.00  0.00            
ATOM    184  H4  AR5     2      16.640  18.970   6.910  1.00  0.00            
ATOM    185  H5  AR5     2      18.430  18.840   7.070  1.00  0.00            
ATOM    186  H6  AR5     2      17.330  18.080   8.290  1.00  0.00            
ATOM    187  H7  AR5     2      16.110  19.530   9.690  1.00  0.00            
ATOM    188  H8  AR5     2      15.530  20.620   8.440  1.00  0.00            
ATOM    189  H9  AR5     2      15.480  21.600  10.750  1.00  0.00            
ATOM    190  H10 AR5     2      16.510  22.530   9.680  1.00  0.00            
ATOM    191  H11 AR5     2      16.370  19.420  13.540  1.00  0.00            
ATOM    192  H12 AR5     2      16.930  22.900  12.750  1.00  0.00            
ATOM    193  H13 AR5     2      17.970  23.510  11.430  1.00  0.00            
ATOM    194  H14 AR5     2      18.760  21.780  13.790  1.00  0.00            
ATOM    195  H15 AR5     2      19.140  23.490  13.540  1.00  0.00            
ATOM    196  H16 AR5     2      20.110  23.980  11.250  1.00  0.00            
ATOM    197  H17 AR5     2      21.230  24.250  12.490  1.00  0.00            
ATOM    198  H18 AR5     2      21.770  23.300  11.140  1.00  0.00            
ATOM    199  H19 AR5     2      21.220  19.540  10.200  1.00  0.00            
ATOM    200  H20 AR5     2      23.420  20.220  11.000  1.00  0.00            
ATOM    201  H21 AR5     2      22.590  19.090  12.090  1.00  0.00            
ATOM    202  H22 AR5     2      23.110  22.100  12.330  1.00  0.00            
ATOM    203  H23 AR5     2      24.950  19.070  14.700  1.00  0.00            
ATOM    204  H24 AR5     2      23.420  19.590  15.440  1.00  0.00            
ATOM    205  H25 AR5     2      23.460  18.750  13.820  1.00  0.00            
ATOM    206  H26 AR5     2      25.350  21.900  12.370  1.00  0.00            
ATOM    207  H27 AR5     2      25.410  20.180  12.230  1.00  0.00            
ATOM    208  H28 AR5     2      27.420  21.110  12.970  1.00  0.00            
ATOM    209  H29 AR5     2      27.010  19.940  14.180  1.00  0.00            
ATOM    210  H30 AR5     2      26.870  22.980  14.270  1.00  0.00            
ATOM    211  H31 AR5     2      28.170  22.550  16.110  1.00  0.00            
ATOM    212  H32 AR5     2      24.930  23.360  17.560  1.00  0.00            
ATOM    213  H33 AR5     2      26.440  23.670  17.000  1.00  0.00            
ATOM    214  H34 AR5     2      25.080  24.340  16.090  1.00  0.00            
ATOM    215  H35 AR5     2      24.440  20.730  17.060  1.00  0.00            
ATOM    216  H36 AR5     2      25.920  20.060  16.500  1.00  0.00            
ATOM    217  H37 AR5     2      25.990  21.380  17.750  1.00  0.00            
ATOM    218  H38 AR5     2      24.210  22.990  14.350  1.00  0.00            
ATOM    219  H39 AR5     2      22.840  23.060  16.400  1.00  0.00            
ATOM    220  H40 AR5     2      22.490  21.380  16.190  1.00  0.00            
ATOM    221  H41 AR5     2      21.990  23.540  14.150  1.00  0.00            
ATOM    222  H42 AR5     2      20.750  22.880  15.220  1.00  0.00            
ATOM    223  H43 AR5     2      20.220  20.660  15.010  1.00  0.00            
ATOM    224  H44 AR5     2      20.090  19.740  13.440  1.00  0.00            
ATOM    225  H45 AR5     2      21.410  19.520  14.520  1.00  0.00            
ATOM    226  H46 AR5     2      19.100  22.240   9.870  1.00  0.00            
ATOM    227  H47 AR5     2      19.710  19.960   8.650  1.00  0.00            
ATOM    228  H48 AR5     2      18.920  19.100   9.890  1.00  0.00            
TER
ENDMDL
MODEL        1
ATOM      1  C1  BCD     1      21.610  23.250  18.470  1.00  0.00            
ATOM      2  O1  BCD     1      20.460  22.420  18.050  1.00  0.00            
ATOM      3  C2  BCD     1      21.670  24.370  17.410  1.00  0.00            
ATOM      4  O2  BCD     1      20.510  25.140  17.340  1.00  0.00            
ATOM      5  C3  BCD     1      22.120  23.870  16.040  1.00  0.00            
ATOM      6  O3  BCD     1      22.390  24.960  15.130  1.00  0.00            
ATOM      7  C4  BCD     1      23.340  22.940  16.160  1.00  0.00            
ATOM      8  C5  BCD     1      23.150  21.860  17.210  1.00  0.00            
ATOM      9  O4  BCD     1      22.760  22.460  18.450  1.00  0.00            
ATOM     10  C6  BCD     1      24.400  21.030  17.450  1.00  0.00            
ATOM     11  O5  BCD     1      25.500  21.620  18.180  1.00  0.00            
ATOM     12  H1  BCD     1      21.600  23.560  19.520  1.00  0.00            
ATOM     13  H2  BCD     1      22.470  24.960  17.860  1.00  0.00            
ATOM     14  H3  BCD     1      19.790  24.550  17.090  1.00  0.00            
ATOM     15  H4  BCD     1      21.300  23.210  15.720  1.00  0.00            
ATOM     16  H5  BCD     1      22.480  24.680  14.220  1.00  0.00            
ATOM     17  H6  BCD     1      24.290  23.450  16.380  1.00  0.00            
ATOM     18  H7  BCD     1      22.370  21.140  16.950  1.00  0.00            
ATOM     19  H8  BCD     1      24.150  20.070  17.910  1.00  0.00            
ATOM     20  H9  BCD     1      24.950  20.760  16.550  1.00  0.00            
ATOM     21  H10 BCD     1      25.160  22.240  18.840  1.00  0.00            
ATOM     22  C7  BCD     1      16.610  21.300  19.000  1.00  0.00            
ATOM     23  O6  BCD     1      16.810  20.230  18.030  1.00  0.00            
ATOM     24  C8  BCD     1      16.700  22.650  18.270  1.00  0.00            
ATOM     25  O7  BCD     1      15.690  22.830  17.230  1.00  0.00            
ATOM     26  C9  BCD     1      18.170  22.770  17.660  1.00  0.00            
ATOM     27  O8  BCD     1      18.370  23.930  16.940  1.00  0.00            
ATOM     28  C10 BCD     1      19.230  22.590  18.730  1.00  0.00            
ATOM     29  C11 BCD     1      18.990  21.280  19.520  1.00  0.00            
ATOM     30  O9  BCD     1      17.630  21.240  20.040  1.00  0.00            
ATOM     31  C12 BCD     1      19.930  21.110  20.650  1.00  0.00            
ATOM     32  O10 BCD     1      19.890  22.240  21.590  1.00  0.00            
ATOM     33  H11 BCD     1      15.630  21.240  19.480  1.00  0.00            
ATOM     34  H12 BCD     1      16.690  23.440  19.040  1.00  0.00            
ATOM     35  H13 BCD     1      15.650  23.760  16.970  1.00  0.00            
ATOM     36  H14 BCD     1      18.270  21.930  16.960  1.00  0.00            
ATOM     37  H15 BCD     1      17.810  23.840  16.160  1.00  0.00            
ATOM     38  H16 BCD     1      19.180  23.440  19.420  1.00  0.00            
ATOM     39  H17 BCD     1      19.090  20.420  18.840  1.00  0.00            
ATOM     40  H18 BCD     1      19.590  20.180  21.120  1.00  0.00            
ATOM     41  H19 BCD     1      20.930  20.930  20.220  1.00  0.00            
ATOM     42  H20 BCD     1      20.670  22.060  22.120  1.00  0.00            
ATOM     43  C13 BCD     1      15.340  16.730  16.440  1.00  0.00            
ATOM     44  O11 BCD     1      16.590  16.260  15.910  1.00  0.00            
ATOM     45  C14 BCD     1      14.920  18.100  15.770  1.00  0.00            
ATOM     46  O12 BCD     1      14.930  18.080  14.390  1.00  0.00            
ATOM     47  C15 BCD     1      15.530  19.420  16.220  1.00  0.00            
ATOM     48  O13 BCD     1      14.850  20.560  15.750  1.00  0.00            
ATOM     49  C16 BCD     1      15.770  19.370  17.710  1.00  0.00            
ATOM     50  C17 BCD     1      16.350  18.050  18.200  1.00  0.00            
ATOM     51  O14 BCD     1      15.520  16.970  17.820  1.00  0.00            
ATOM     52  C18 BCD     1      16.530  17.890  19.710  1.00  0.00            
ATOM     53  O15 BCD     1      15.470  18.440  20.470  1.00  0.00            
ATOM     54  H21 BCD     1      14.500  16.020  16.400  1.00  0.00            
ATOM     55  H22 BCD     1      13.890  18.120  16.160  1.00  0.00            
ATOM     56  H23 BCD     1      14.730  18.980  14.130  1.00  0.00            
ATOM     57  H24 BCD     1      16.530  19.460  15.770  1.00  0.00            
ATOM     58  H25 BCD     1      15.120  21.380  16.180  1.00  0.00            
ATOM     59  H26 BCD     1      14.840  19.500  18.280  1.00  0.00            
ATOM     60  H27 BCD     1      17.330  17.940  17.720  1.00  0.00            
ATOM     61  H28 BCD     1      16.610  16.820  19.950  1.00  0.00            
ATOM     62  H29 BCD     1      17.470  18.330  20.070  1.00  0.00            
ATOM     63  H30 BCD     1      15.810  18.630  21.350  1.00  0.00            
ATOM     64  C19 BCD     1      18.190  13.590  13.350  1.00  0.00            
ATOM     65  O16 BCD     1      19.140  14.550  12.950  1.00  0.00            
ATOM     66  C20 BCD     1      16.740  13.950  13.020  1.00  0.00            
ATOM     67  O17 BCD     1      16.580  14.020  11.580  1.00  0.00            
ATOM     68  C21 BCD     1      16.300  15.250  13.760  1.00  0.00            
ATOM     69  O18 BCD     1      14.880  15.440  13.510  1.00  0.00            
ATOM     70  C22 BCD     1      16.520  15.010  15.270  1.00  0.00            
ATOM     71  C23 BCD     1      17.880  14.310  15.600  1.00  0.00            
ATOM     72  O19 BCD     1      18.150  13.250  14.720  1.00  0.00            
ATOM     73  C24 BCD     1      18.000  13.840  17.080  1.00  0.00            
ATOM     74  O20 BCD     1      16.950  12.910  17.390  1.00  0.00            
ATOM     75  H31 BCD     1      18.430  12.650  12.840  1.00  0.00            
ATOM     76  H32 BCD     1      16.070  13.140  13.330  1.00  0.00            
ATOM     77  H33 BCD     1      17.230  14.670  11.290  1.00  0.00            
ATOM     78  H34 BCD     1      16.890  16.060  13.300  1.00  0.00            
ATOM     79  H35 BCD     1      14.680  16.350  13.740  1.00  0.00            
ATOM     80  H36 BCD     1      15.670  14.430  15.680  1.00  0.00            
ATOM     81  H37 BCD     1      18.690  15.040  15.460  1.00  0.00            
ATOM     82  H38 BCD     1      18.930  13.250  17.150  1.00  0.00            
ATOM     83  H39 BCD     1      18.090  14.650  17.820  1.00  0.00            
ATOM     84  H40 BCD     1      16.880  12.300  16.650  1.00  0.00            
ATOM     85  C25 BCD     1      21.920  14.970   9.910  1.00  0.00            
ATOM     86  O21 BCD     1      22.400  16.040  10.770  1.00  0.00            
ATOM     87  C26 BCD     1      20.470  15.340   9.560  1.00  0.00            
ATOM     88  O22 BCD     1      20.370  16.530   8.750  1.00  0.00            
ATOM     89  C27 BCD     1      19.570  15.490  10.820  1.00  0.00            
ATOM     90  O23 BCD     1      18.170  15.720  10.420  1.00  0.00            
ATOM     91  C28 BCD     1      19.740  14.200  11.710  1.00  0.00            
ATOM     92  C29 BCD     1      21.180  13.700  11.820  1.00  0.00            
ATOM     93  O24 BCD     1      21.970  13.720  10.600  1.00  0.00            
ATOM     94  C30 BCD     1      21.280  12.370  12.420  1.00  0.00            
ATOM     95  O25 BCD     1      20.670  11.320  11.590  1.00  0.00            
ATOM     96  H41 BCD     1      22.480  14.850   8.970  1.00  0.00            
ATOM     97  H42 BCD     1      20.080  14.480   9.000  1.00  0.00            
ATOM     98  H43 BCD     1      19.430  16.560   8.550  1.00  0.00            
ATOM     99  H44 BCD     1      19.910  16.370  11.390  1.00  0.00            
ATOM    100  H45 BCD     1      17.950  16.650  10.510  1.00  0.00            
ATOM    101  H46 BCD     1      19.200  13.400  11.180  1.00  0.00            
ATOM    102  H47 BCD     1      21.690  14.430  12.460  1.00  0.00            
ATOM    103  H48 BCD     1      22.330  12.080  12.570  1.00  0.00            
ATOM    104  H49 BCD     1      20.740  12.340  13.370  1.00  0.00            
ATOM    105  H50 BCD     1      20.840  11.570  10.680  1.00  0.00            
ATOM    106  C31 BCD     1      25.630  18.390  11.070  1.00  0.00            
ATOM    107  O26 BCD     1      24.800  19.140  11.960  1.00  0.00            
ATOM    108  C32 BCD     1      25.110  18.310   9.660  1.00  0.00            
ATOM    109  O27 BCD     1      24.990  19.710   9.150  1.00  0.00            
ATOM    110  C33 BCD     1      23.730  17.660   9.660  1.00  0.00            
ATOM    111  C34 BCD     1      23.790  16.330  10.430  1.00  0.00            
ATOM    112  C35 BCD     1      24.670  16.380  11.730  1.00  0.00            
ATOM    113  O28 BCD     1      25.850  17.050  11.580  1.00  0.00            
ATOM    114  C36 BCD     1      24.800  15.000  12.370  1.00  0.00            
ATOM    115  O29 BCD     1      25.050  14.030  11.320  1.00  0.00            
ATOM    116  O30 BCD     1      23.160  17.480   8.400  1.00  0.00            
ATOM    117  H51 BCD     1      26.600  18.890  11.130  1.00  0.00            
ATOM    118  H52 BCD     1      25.780  17.650   9.090  1.00  0.00            
ATOM    119  H53 BCD     1      24.370  20.230   9.670  1.00  0.00            
ATOM    120  H54 BCD     1      23.120  18.330  10.280  1.00  0.00            
ATOM    121  H55 BCD     1      22.240  17.200   8.400  1.00  0.00            
ATOM    122  H56 BCD     1      24.250  15.580   9.770  1.00  0.00            
ATOM    123  H57 BCD     1      24.090  16.980  12.440  1.00  0.00            
ATOM    124  H58 BCD     1      25.620  15.020  13.090  1.00  0.00            
ATOM    125  H59 BCD     1      23.900  14.780  12.950  1.00  0.00            
ATOM    126  H60 BCD     1      25.090  13.150  11.690  1.00  0.00            
ATOM    127  C37 BCD     1      24.470  22.780  13.980  1.00  0.00            
ATOM    128  O31 BCD     1      23.460  22.240  14.860  1.00  0.00            
ATOM    129  C38 BCD     1      23.910  22.770  12.520  1.00  0.00            
ATOM    130  O32 BCD     1      22.740  23.670  12.560  1.00  0.00            
ATOM    131  C39 BCD     1      23.670  21.270  12.090  1.00  0.00            
ATOM    132  O33 BCD     1      23.310  21.190  10.710  1.00  0.00            
ATOM    133  C40 BCD     1      25.040  20.580  12.240  1.00  0.00            
ATOM    134  C41 BCD     1      25.510  20.670  13.670  1.00  0.00            
ATOM    135  O34 BCD     1      25.650  22.030  13.990  1.00  0.00            
ATOM    136  C42 BCD     1      26.840  19.960  13.840  1.00  0.00            
ATOM    137  O35 BCD     1      27.790  20.590  13.010  1.00  0.00            
ATOM    138  H61 BCD     1      24.810  23.780  14.250  1.00  0.00            
ATOM    139  H62 BCD     1      24.620  23.160  11.780  1.00  0.00            
ATOM    140  H63 BCD     1      22.610  23.900  11.640  1.00  0.00            
ATOM    141  H64 BCD     1      22.920  20.790  12.730  1.00  0.00            
ATOM    142  H65 BCD     1      22.390  21.470  10.660  1.00  0.00            
ATOM    143  H66 BCD     1      25.790  20.870  11.500  1.00  0.00            
ATOM    144  H67 BCD     1      24.800  20.200  14.360  1.00  0.00            
ATOM    145  H68 BCD     1      27.080  19.880  14.910  1.00  0.00            
ATOM    146  H69 BCD     1      26.780  18.930  13.460  1.00  0.00            
ATOM    147  H70 BCD     1      27.900  21.470  13.390  1.00  0.00            
ATOM    148  C1  AR5     2      19.520  22.360   8.290  1.00  0.00            
ATOM    149  C2  AR5     2      18.950  20.940   8.450  1.00  0.00            
ATOM    150  C3  AR5     2      19.220  20.190   7.150  1.00  0.00            
ATOM    151  C4  AR5     2      17.400  21.000   8.710  1.00  0.00            
ATOM    152  C5  AR5     2      17.040  21.590  10.080  1.00  0.00            
ATOM    153  C6  AR5     2      17.620  20.620  11.140  1.00  0.00            
ATOM    154  C7  AR5     2      16.920  19.260  11.050  1.00  0.00            
ATOM    155  O1  AR5     2      17.500  18.220  10.830  1.00  0.00            
ATOM    156  O2  AR5     2      15.580  19.210  10.870  1.00  0.00            
ATOM    157  C8  AR5     2      17.350  21.250  12.510  1.00  0.00            
ATOM    158  C9  AR5     2      17.960  20.470  13.650  1.00  0.00            
ATOM    159  C10 AR5     2      19.460  20.070  13.570  1.00  0.00            
ATOM    160  C11 AR5     2      20.260  21.390  13.930  1.00  0.00            
ATOM    161  C12 AR5     2      19.940  19.770  12.130  1.00  0.00            
ATOM    162  C13 AR5     2      20.890  18.840  11.900  1.00  0.00            
ATOM    163  C14 AR5     2      21.650  18.120  13.030  1.00  0.00            
ATOM    164  C15 AR5     2      21.340  18.420  14.450  1.00  0.00            
ATOM    165  C16 AR5     2      22.000  17.400  15.550  1.00  0.00            
ATOM    166  C17 AR5     2      21.820  15.920  15.220  1.00  0.00            
ATOM    167  C18 AR5     2      23.560  17.590  15.580  1.00  0.00            
ATOM    168  C19 AR5     2      24.240  16.690  16.660  1.00  0.00            
ATOM    169  C20 AR5     2      23.800  17.170  18.070  1.00  0.00            
ATOM    170  O3  AR5     2      24.540  16.470  19.080  1.00  0.00            
ATOM    171  C21 AR5     2      22.230  17.180  18.310  1.00  0.00            
ATOM    172  C22 AR5     2      21.900  18.030  19.580  1.00  0.00            
ATOM    173  C23 AR5     2      21.600  15.720  18.630  1.00  0.00            
ATOM    174  C24 AR5     2      21.510  17.840  17.010  1.00  0.00            
ATOM    175  C25 AR5     2      19.980  18.000  17.010  1.00  0.00            
ATOM    176  C26 AR5     2      19.490  19.180  16.080  1.00  0.00            
ATOM    177  C27 AR5     2      19.800  18.850  14.530  1.00  0.00            
ATOM    178  C28 AR5     2      18.900  17.640  14.170  1.00  0.00            
ATOM    179  C29 AR5     2      19.200  20.630  10.990  1.00  0.00            
ATOM    180  C30 AR5     2      19.660  20.190   9.580  1.00  0.00            
ATOM    181  H1  AR5     2      20.570  22.360   7.960  1.00  0.00            
ATOM    182  H2  AR5     2      18.990  22.950   7.540  1.00  0.00            
ATOM    183  H3  AR5     2      19.460  22.860   9.270  1.00  0.00            
ATOM    184  H4  AR5     2      18.670  19.250   7.050  1.00  0.00            
ATOM    185  H5  AR5     2      19.040  20.850   6.290  1.00  0.00            
ATOM    186  H6  AR5     2      20.250  19.930   6.880  1.00  0.00            
ATOM    187  H7  AR5     2      17.020  19.980   8.580  1.00  0.00            
ATOM    188  H8  AR5     2      16.950  21.630   7.940  1.00  0.00            
ATOM    189  H9  AR5     2      15.960  21.500  10.230  1.00  0.00            
ATOM    190  H10 AR5     2      17.320  22.650  10.140  1.00  0.00            
ATOM    191  H11 AR5     2      15.710  18.270  10.690  1.00  0.00            
ATOM    192  H12 AR5     2      16.270  21.290  12.670  1.00  0.00            
ATOM    193  H13 AR5     2      17.640  22.310  12.480  1.00  0.00            
ATOM    194  H14 AR5     2      17.300  19.590  13.580  1.00  0.00            
ATOM    195  H15 AR5     2      17.730  20.960  14.600  1.00  0.00            
ATOM    196  H16 AR5     2      21.360  21.340  13.960  1.00  0.00            
ATOM    197  H17 AR5     2      19.960  22.160  13.210  1.00  0.00            
ATOM    198  H18 AR5     2      20.010  21.850  14.890  1.00  0.00            
ATOM    199  H19 AR5     2      21.220  18.460  10.930  1.00  0.00            
ATOM    200  H20 AR5     2      22.710  18.340  12.840  1.00  0.00            
ATOM    201  H21 AR5     2      21.530  17.040  12.960  1.00  0.00            
ATOM    202  H22 AR5     2      21.920  19.350  14.530  1.00  0.00            
ATOM    203  H23 AR5     2      21.160  15.750  14.360  1.00  0.00            
ATOM    204  H24 AR5     2      22.710  15.440  14.800  1.00  0.00            
ATOM    205  H25 AR5     2      21.470  15.300  16.050  1.00  0.00            
ATOM    206  H26 AR5     2      23.820  18.630  15.820  1.00  0.00            
ATOM    207  H27 AR5     2      24.060  17.300  14.650  1.00  0.00            
ATOM    208  H28 AR5     2      25.330  16.790  16.680  1.00  0.00            
ATOM    209  H29 AR5     2      24.120  15.630  16.410  1.00  0.00            
ATOM    210  H30 AR5     2      24.030  18.250  18.000  1.00  0.00            
ATOM    211  H31 AR5     2      25.490  16.570  18.910  1.00  0.00            
ATOM    212  H32 AR5     2      21.670  19.100  19.450  1.00  0.00            
ATOM    213  H33 AR5     2      21.220  17.520  20.270  1.00  0.00            
ATOM    214  H34 AR5     2      22.760  18.010  20.260  1.00  0.00            
ATOM    215  H35 AR5     2      20.560  15.620  18.300  1.00  0.00            
ATOM    216  H36 AR5     2      22.060  14.850  18.140  1.00  0.00            
ATOM    217  H37 AR5     2      21.630  15.380  19.680  1.00  0.00            
ATOM    218  H38 AR5     2      21.820  18.890  17.000  1.00  0.00            
ATOM    219  H39 AR5     2      19.570  18.240  18.000  1.00  0.00            
ATOM    220  H40 AR5     2      19.480  17.080  16.690  1.00  0.00            
ATOM    221  H41 AR5     2      20.020  20.090  16.400  1.00  0.00            
ATOM    222  H42 AR5     2      18.450  19.330  16.380  1.00  0.00            
ATOM    223  H43 AR5     2      18.740  17.540  13.090  1.00  0.00            
ATOM    224  H44 AR5     2      19.310  16.650  14.420  1.00  0.00            
ATOM    225  H45 AR5     2      17.930  17.790  14.660  1.00  0.00            
ATOM    226  H46 AR5     2      19.450  21.680  11.150  1.00  0.00            
ATOM    227  H47 AR5     2      20.760  20.250   9.490  1.00  0.00            
ATOM    228  H48 AR5     2      19.460  19.120   9.440  1.00  0.00            
TER
ENDMDL
MODEL        1
ATOM      1  C1  BCD     1      24.180  22.200  17.550  1.00  0.00            
ATOM      2  O1  BCD     1      22.980  21.580  17.210  1.00  0.00            
ATOM      3  C2  BCD     1      24.500  23.380  16.630  1.00  0.00            
ATOM      4  O2  BCD     1      23.470  24.430  16.740  1.00  0.00            
ATOM      5  C3  BCD     1      24.660  22.960  15.180  1.00  0.00            
ATOM      6  O3  BCD     1      24.980  24.060  14.370  1.00  0.00            
ATOM      7  C4  BCD     1      25.590  21.720  14.980  1.00  0.00            
ATOM      8  C5  BCD     1      25.260  20.580  16.000  1.00  0.00            
ATOM      9  O4  BCD     1      25.170  21.170  17.340  1.00  0.00            
ATOM     10  C6  BCD     1      26.380  19.510  15.990  1.00  0.00            
ATOM     11  O5  BCD     1      27.550  20.120  16.170  1.00  0.00            
ATOM     12  H1  BCD     1      24.250  22.360  18.630  1.00  0.00            
ATOM     13  H2  BCD     1      25.500  23.710  16.920  1.00  0.00            
ATOM     14  H3  BCD     1      23.760  25.070  16.080  1.00  0.00            
ATOM     15  H4  BCD     1      23.660  22.610  14.890  1.00  0.00            
ATOM     16  H5  BCD     1      24.990  23.710  13.470  1.00  0.00            
ATOM     17  H6  BCD     1      26.630  22.040  15.110  1.00  0.00            
ATOM     18  H7  BCD     1      24.290  20.110  15.800  1.00  0.00            
ATOM     19  H8  BCD     1      26.190  18.830  16.830  1.00  0.00            
ATOM     20  H9  BCD     1      26.450  18.910  15.080  1.00  0.00            
ATOM     21  H10 BCD     1      27.200  20.870  16.650  1.00  0.00            
ATOM     22  C7  BCD     1      19.450  20.250  18.910  1.00  0.00            
ATOM     23  O6  BCD     1      19.240  19.370  17.800  1.00  0.00            
ATOM     24  C8  BCD     1      19.530  21.690  18.420  1.00  0.00            
ATOM     25  O7  BCD     1      18.300  21.980  17.770  1.00  0.00            
ATOM     26  C9  BCD     1      20.740  21.890  17.560  1.00  0.00            
ATOM     27  O8  BCD     1      20.880  23.270  17.040  1.00  0.00            
ATOM     28  C10 BCD     1      22.070  21.480  18.330  1.00  0.00            
ATOM     29  C11 BCD     1      21.910  20.050  18.830  1.00  0.00            
ATOM     30  O9  BCD     1      20.670  20.030  19.590  1.00  0.00            
ATOM     31  C12 BCD     1      22.960  19.660  19.840  1.00  0.00            
ATOM     32  O10 BCD     1      22.900  20.460  21.010  1.00  0.00            
ATOM     33  H11 BCD     1      18.610  20.250  19.610  1.00  0.00            
ATOM     34  H12 BCD     1      19.690  22.280  19.330  1.00  0.00            
ATOM     35  H13 BCD     1      17.700  22.370  18.410  1.00  0.00            
ATOM     36  H14 BCD     1      20.500  21.200  16.750  1.00  0.00            
ATOM     37  H15 BCD     1      21.800  23.340  16.780  1.00  0.00            
ATOM     38  H16 BCD     1      22.330  22.210  19.110  1.00  0.00            
ATOM     39  H17 BCD     1      21.950  19.370  17.970  1.00  0.00            
ATOM     40  H18 BCD     1      22.860  18.600  20.100  1.00  0.00            
ATOM     41  H19 BCD     1      23.950  19.760  19.370  1.00  0.00            
ATOM     42  H20 BCD     1      23.710  20.320  21.510  1.00  0.00            
ATOM     43  C13 BCD     1      16.740  16.250  16.650  1.00  0.00            
ATOM     44  O11 BCD     1      17.610  16.110  15.430  1.00  0.00            
ATOM     45  C14 BCD     1      16.090  17.700  16.640  1.00  0.00            
ATOM     46  O12 BCD     1      15.180  17.760  15.530  1.00  0.00            
ATOM     47  C15 BCD     1      17.150  18.770  16.700  1.00  0.00            
ATOM     48  O13 BCD     1      16.570  20.030  16.840  1.00  0.00            
ATOM     49  C16 BCD     1      18.100  18.530  17.910  1.00  0.00            
ATOM     50  C17 BCD     1      18.560  17.050  18.040  1.00  0.00            
ATOM     51  O14 BCD     1      17.520  16.160  17.820  1.00  0.00            
ATOM     52  C18 BCD     1      19.220  16.780  19.430  1.00  0.00            
ATOM     53  O15 BCD     1      18.310  17.010  20.540  1.00  0.00            
ATOM     54  H21 BCD     1      16.020  15.430  16.720  1.00  0.00            
ATOM     55  H22 BCD     1      15.460  17.860  17.520  1.00  0.00            
ATOM     56  H23 BCD     1      14.780  18.630  15.510  1.00  0.00            
ATOM     57  H24 BCD     1      17.710  18.620  15.770  1.00  0.00            
ATOM     58  H25 BCD     1      17.100  20.620  17.380  1.00  0.00            
ATOM     59  H26 BCD     1      17.560  18.790  18.830  1.00  0.00            
ATOM     60  H27 BCD     1      19.310  17.090  17.250  1.00  0.00            
ATOM     61  H28 BCD     1      19.470  15.710  19.440  1.00  0.00            
ATOM     62  H29 BCD     1      20.120  17.400  19.530  1.00  0.00            
ATOM     63  H30 BCD     1      18.820  17.270  21.310  1.00  0.00            
ATOM     64  C19 BCD     1      18.160  13.630  12.220  1.00  0.00            
ATOM     65  O16 BCD     1      19.190  14.500  11.840  1.00  0.00            
ATOM     66  C20 BCD     1      16.780  14.260  12.260  1.00  0.00            
ATOM     67  O17 BCD     1      16.460  14.720  10.950  1.00  0.00            
ATOM     68  C21 BCD     1      16.760  15.470  13.210  1.00  0.00            
ATOM     69  O18 BCD     1      15.460  16.130  13.210  1.00  0.00            
ATOM     70  C22 BCD     1      17.290  15.000  14.610  1.00  0.00            
ATOM     71  C23 BCD     1      18.480  14.100  14.670  1.00  0.00            
ATOM     72  O19 BCD     1      18.450  13.200  13.590  1.00  0.00            
ATOM     73  C24 BCD     1      18.760  13.270  15.930  1.00  0.00            
ATOM     74  O20 BCD     1      17.640  12.460  16.270  1.00  0.00            
ATOM     75  H31 BCD     1      18.260  12.730  11.600  1.00  0.00            
ATOM     76  H32 BCD     1      16.100  13.460  12.580  1.00  0.00            
ATOM     77  H33 BCD     1      17.040  15.430  10.660  1.00  0.00            
ATOM     78  H34 BCD     1      17.480  16.210  12.830  1.00  0.00            
ATOM     79  H35 BCD     1      15.480  16.780  13.910  1.00  0.00            
ATOM     80  H36 BCD     1      16.460  14.420  15.020  1.00  0.00            
ATOM     81  H37 BCD     1      19.390  14.700  14.510  1.00  0.00            
ATOM     82  H38 BCD     1      19.640  12.630  15.780  1.00  0.00            
ATOM     83  H39 BCD     1      18.990  14.010  16.700  1.00  0.00            
ATOM     84  H40 BCD     1      17.480  12.520  17.210  1.00  0.00            
ATOM     85  C25 BCD     1      21.470  15.080   8.440  1.00  0.00            
ATOM     86  O21 BCD     1      22.470  15.840   9.090  1.00  0.00            
ATOM     87  C26 BCD     1      20.160  15.810   8.440  1.00  0.00            
ATOM     88  O22 BCD     1      20.250  17.150   7.890  1.00  0.00            
ATOM     89  C27 BCD     1      19.630  15.830   9.910  1.00  0.00            
ATOM     90  O23 BCD     1      18.390  16.430  10.030  1.00  0.00            
ATOM     91  C28 BCD     1      19.550  14.410  10.430  1.00  0.00            
ATOM     92  C29 BCD     1      20.900  13.660  10.270  1.00  0.00            
ATOM     93  O24 BCD     1      21.420  13.740   8.950  1.00  0.00            
ATOM     94  C30 BCD     1      20.720  12.240  10.570  1.00  0.00            
ATOM     95  O25 BCD     1      19.770  11.600   9.660  1.00  0.00            
ATOM     96  H41 BCD     1      21.770  14.900   7.400  1.00  0.00            
ATOM     97  H42 BCD     1      19.460  15.210   7.850  1.00  0.00            
ATOM     98  H43 BCD     1      19.330  17.350   7.680  1.00  0.00            
ATOM     99  H44 BCD     1      20.360  16.370  10.530  1.00  0.00            
ATOM    100  H45 BCD     1      18.470  17.380   9.860  1.00  0.00            
ATOM    101  H46 BCD     1      18.790  13.910   9.810  1.00  0.00            
ATOM    102  H47 BCD     1      21.580  14.090  11.020  1.00  0.00            
ATOM    103  H48 BCD     1      21.670  11.720  10.430  1.00  0.00            
ATOM    104  H49 BCD     1      20.490  12.080  11.630  1.00  0.00            
ATOM    105  H50 BCD     1      19.990  11.640   8.730  1.00  0.00            
ATOM    106  C31 BCD     1      25.870  18.050   8.840  1.00  0.00            
ATOM    107  O26 BCD     1      25.380  18.630  10.020  1.00  0.00            
ATOM    108  C32 BCD     1      24.940  18.300   7.660  1.00  0.00            
ATOM    109  O27 BCD     1      24.880  19.730   7.430  1.00  0.00            
ATOM    110  C33 BCD     1      23.580  17.670   7.950  1.00  0.00            
ATOM    111  C34 BCD     1      23.670  16.120   8.310  1.00  0.00            
ATOM    112  C35 BCD     1      24.890  15.770   9.130  1.00  0.00            
ATOM    113  O28 BCD     1      26.000  16.640   8.990  1.00  0.00            
ATOM    114  C36 BCD     1      25.350  14.370   8.860  1.00  0.00            
ATOM    115  O29 BCD     1      25.920  14.320   7.500  1.00  0.00            
ATOM    116  O30 BCD     1      22.660  17.870   6.860  1.00  0.00            
ATOM    117  H51 BCD     1      26.880  18.410   8.630  1.00  0.00            
ATOM    118  H52 BCD     1      25.440  17.820   6.810  1.00  0.00            
ATOM    119  H53 BCD     1      24.410  20.120   8.170  1.00  0.00            
ATOM    120  H54 BCD     1      23.170  18.140   8.850  1.00  0.00            
ATOM    121  H55 BCD     1      21.800  17.850   7.280  1.00  0.00            
ATOM    122  H56 BCD     1      23.630  15.520   7.400  1.00  0.00            
ATOM    123  H57 BCD     1      24.620  15.860  10.190  1.00  0.00            
ATOM    124  H58 BCD     1      26.220  14.160   9.490  1.00  0.00            
ATOM    125  H59 BCD     1      24.470  13.760   9.090  1.00  0.00            
ATOM    126  H60 BCD     1      26.640  14.940   7.620  1.00  0.00            
ATOM    127  C37 BCD     1      26.240  21.730  12.680  1.00  0.00            
ATOM    128  O31 BCD     1      25.400  21.170  13.650  1.00  0.00            
ATOM    129  C38 BCD     1      25.470  22.080  11.500  1.00  0.00            
ATOM    130  O32 BCD     1      24.510  23.060  11.790  1.00  0.00            
ATOM    131  C39 BCD     1      24.890  20.800  10.830  1.00  0.00            
ATOM    132  O33 BCD     1      24.200  21.050   9.640  1.00  0.00            
ATOM    133  C40 BCD     1      26.040  19.800  10.520  1.00  0.00            
ATOM    134  C41 BCD     1      26.910  19.580  11.720  1.00  0.00            
ATOM    135  O34 BCD     1      27.330  20.840  12.320  1.00  0.00            
ATOM    136  C42 BCD     1      28.210  18.780  11.390  1.00  0.00            
ATOM    137  O35 BCD     1      29.100  19.550  10.630  1.00  0.00            
ATOM    138  H61 BCD     1      26.730  22.640  13.040  1.00  0.00            
ATOM    139  H62 BCD     1      26.190  22.540  10.800  1.00  0.00            
ATOM    140  H63 BCD     1      24.210  23.350  10.930  1.00  0.00            
ATOM    141  H64 BCD     1      24.180  20.280  11.500  1.00  0.00            
ATOM    142  H65 BCD     1      23.580  21.760   9.820  1.00  0.00            
ATOM    143  H66 BCD     1      26.640  20.250   9.720  1.00  0.00            
ATOM    144  H67 BCD     1      26.390  19.100  12.560  1.00  0.00            
ATOM    145  H68 BCD     1      28.640  18.560  12.380  1.00  0.00            
ATOM    146  H69 BCD     1      27.980  17.820  10.920  1.00  0.00            
ATOM    147  H70 BCD     1      29.160  20.450  10.970  1.00  0.00            
ATOM    148  C1  AR5     2      20.210  23.400   8.780  1.00  0.00            
ATOM    149  C2  AR5     2      19.300  22.160   8.510  1.00  0.00            
ATOM    150  C3  AR5     2      19.180  21.850   7.010  1.00  0.00            
ATOM    151  C4  AR5     2      17.860  22.400   9.090  1.00  0.00            
ATOM    152  C5  AR5     2      17.810  22.520  10.620  1.00  0.00            
ATOM    153  C6  AR5     2      18.480  21.340  11.340  1.00  0.00            
ATOM    154  C7  AR5     2      17.680  19.970  11.190  1.00  0.00            
ATOM    155  O1  AR5     2      17.920  19.120  10.350  1.00  0.00            
ATOM    156  O2  AR5     2      16.530  19.820  11.940  1.00  0.00            
ATOM    157  C8  AR5     2      18.630  21.750  12.810  1.00  0.00            
ATOM    158  C9  AR5     2      19.380  20.670  13.630  1.00  0.00            
ATOM    159  C10 AR5     2      20.750  20.170  13.080  1.00  0.00            
ATOM    160  C11 AR5     2      21.730  21.200  13.490  1.00  0.00            
ATOM    161  C12 AR5     2      20.750  20.060  11.520  1.00  0.00            
ATOM    162  C13 AR5     2      21.620  19.240  10.870  1.00  0.00            
ATOM    163  C14 AR5     2      22.430  18.170  11.600  1.00  0.00            
ATOM    164  C15 AR5     2      22.450  18.170  13.160  1.00  0.00            
ATOM    165  C16 AR5     2      23.070  16.840  13.810  1.00  0.00            
ATOM    166  C17 AR5     2      22.370  15.520  13.430  1.00  0.00            
ATOM    167  C18 AR5     2      24.540  16.660  13.390  1.00  0.00            
ATOM    168  C19 AR5     2      25.290  15.510  14.160  1.00  0.00            
ATOM    169  C20 AR5     2      25.170  15.620  15.680  1.00  0.00            
ATOM    170  O3  AR5     2      25.920  14.490  16.210  1.00  0.00            
ATOM    171  C21 AR5     2      23.720  15.850  16.290  1.00  0.00            
ATOM    172  C22 AR5     2      23.890  16.310  17.760  1.00  0.00            
ATOM    173  C23 AR5     2      22.910  14.490  16.390  1.00  0.00            
ATOM    174  C24 AR5     2      23.040  17.010  15.460  1.00  0.00            
ATOM    175  C25 AR5     2      21.630  17.460  15.910  1.00  0.00            
ATOM    176  C26 AR5     2      21.190  18.760  15.280  1.00  0.00            
ATOM    177  C27 AR5     2      21.050  18.720  13.720  1.00  0.00            
ATOM    178  C28 AR5     2      19.810  17.740  13.360  1.00  0.00            
ATOM    179  C29 AR5     2      19.910  21.110  10.760  1.00  0.00            
ATOM    180  C30 AR5     2      19.940  21.000   9.170  1.00  0.00            
ATOM    181  H1  AR5     2      21.210  23.340   8.330  1.00  0.00            
ATOM    182  H2  AR5     2      19.800  24.290   8.270  1.00  0.00            
ATOM    183  H3  AR5     2      20.210  23.710   9.830  1.00  0.00            
ATOM    184  H4  AR5     2      18.500  21.010   6.800  1.00  0.00            
ATOM    185  H5  AR5     2      18.750  22.750   6.570  1.00  0.00            
ATOM    186  H6  AR5     2      20.160  21.730   6.530  1.00  0.00            
ATOM    187  H7  AR5     2      17.160  21.620   8.780  1.00  0.00            
ATOM    188  H8  AR5     2      17.480  23.350   8.710  1.00  0.00            
ATOM    189  H9  AR5     2      16.810  22.520  11.070  1.00  0.00            
ATOM    190  H10 AR5     2      18.260  23.460  10.940  1.00  0.00            
ATOM    191  H11 AR5     2      16.250  18.980  11.530  1.00  0.00            
ATOM    192  H12 AR5     2      17.630  21.880  13.250  1.00  0.00            
ATOM    193  H13 AR5     2      19.190  22.680  12.990  1.00  0.00            
ATOM    194  H14 AR5     2      18.690  19.830  13.770  1.00  0.00            
ATOM    195  H15 AR5     2      19.470  20.970  14.680  1.00  0.00            
ATOM    196  H16 AR5     2      22.710  21.020  13.050  1.00  0.00            
ATOM    197  H17 AR5     2      21.560  22.220  13.110  1.00  0.00            
ATOM    198  H18 AR5     2      21.750  21.290  14.580  1.00  0.00            
ATOM    199  H19 AR5     2      21.730  19.160   9.790  1.00  0.00            
ATOM    200  H20 AR5     2      23.470  18.180  11.240  1.00  0.00            
ATOM    201  H21 AR5     2      22.090  17.200  11.210  1.00  0.00            
ATOM    202  H22 AR5     2      23.190  18.930  13.430  1.00  0.00            
ATOM    203  H23 AR5     2      22.860  14.540  13.520  1.00  0.00            
ATOM    204  H24 AR5     2      21.490  15.370  14.060  1.00  0.00            
ATOM    205  H25 AR5     2      22.070  15.470  12.370  1.00  0.00            
ATOM    206  H26 AR5     2      25.040  17.600  13.650  1.00  0.00            
ATOM    207  H27 AR5     2      24.670  16.540  12.300  1.00  0.00            
ATOM    208  H28 AR5     2      26.380  15.540  13.990  1.00  0.00            
ATOM    209  H29 AR5     2      24.990  14.490  13.870  1.00  0.00            
ATOM    210  H30 AR5     2      25.780  16.500  15.900  1.00  0.00            
ATOM    211  H31 AR5     2      26.580  14.860  16.820  1.00  0.00            
ATOM    212  H32 AR5     2      24.360  17.310  17.770  1.00  0.00            
ATOM    213  H33 AR5     2      22.930  16.310  18.280  1.00  0.00            
ATOM    214  H34 AR5     2      24.590  15.680  18.320  1.00  0.00            
ATOM    215  H35 AR5     2      23.180  13.970  17.310  1.00  0.00            
ATOM    216  H36 AR5     2      21.840  14.640  16.530  1.00  0.00            
ATOM    217  H37 AR5     2      22.990  13.780  15.560  1.00  0.00            
ATOM    218  H38 AR5     2      23.550  17.970  15.640  1.00  0.00            
ATOM    219  H39 AR5     2      21.600  17.580  17.000  1.00  0.00            
ATOM    220  H40 AR5     2      20.920  16.630  15.770  1.00  0.00            
ATOM    221  H41 AR5     2      21.930  19.510  15.600  1.00  0.00            
ATOM    222  H42 AR5     2      20.230  19.090  15.680  1.00  0.00            
ATOM    223  H43 AR5     2      19.250  18.000  12.450  1.00  0.00            
ATOM    224  H44 AR5     2      20.010  16.670  13.330  1.00  0.00            
ATOM    225  H45 AR5     2      19.060  17.810  14.150  1.00  0.00            
ATOM    226  H46 AR5     2      20.430  22.010  11.100  1.00  0.00            
ATOM    227  H47 AR5     2      20.950  20.850   8.770  1.00  0.00            
ATOM    228  H48 AR5     2      19.460  20.080   8.810  1.00  0.00            
TER
ENDMDL
MODEL        1
ATOM      1  C1  BCD     1      24.970  26.360  15.490  1.00  0.00            
ATOM      2  O1  BCD     1      23.900  25.460  15.300  1.00  0.00            
ATOM      3  C2  BCD     1      25.030  27.330  14.360  1.00  0.00            
ATOM      4  O2  BCD     1      23.820  28.160  14.310  1.00  0.00            
ATOM      5  C3  BCD     1      25.350  26.650  13.060  1.00  0.00            
ATOM      6  O3  BCD     1      25.450  27.570  12.050  1.00  0.00            
ATOM      7  C4  BCD     1      26.530  25.740  13.120  1.00  0.00            
ATOM      8  C5  BCD     1      26.510  24.810  14.320  1.00  0.00            
ATOM      9  O4  BCD     1      26.240  25.540  15.570  1.00  0.00            
ATOM     10  C6  BCD     1      27.880  24.150  14.430  1.00  0.00            
ATOM     11  O5  BCD     1      28.930  25.080  14.480  1.00  0.00            
ATOM     12  H1  BCD     1      24.870  26.790  16.490  1.00  0.00            
ATOM     13  H2  BCD     1      25.910  27.980  14.460  1.00  0.00            
ATOM     14  H3  BCD     1      23.040  27.610  14.380  1.00  0.00            
ATOM     15  H4  BCD     1      24.500  26.020  12.790  1.00  0.00            
ATOM     16  H5  BCD     1      25.820  27.050  11.340  1.00  0.00            
ATOM     17  H6  BCD     1      27.450  26.340  13.120  1.00  0.00            
ATOM     18  H7  BCD     1      25.690  24.090  14.210  1.00  0.00            
ATOM     19  H8  BCD     1      27.820  23.600  15.370  1.00  0.00            
ATOM     20  H9  BCD     1      28.040  23.490  13.570  1.00  0.00            
ATOM     21  H10 BCD     1      29.320  25.240  13.610  1.00  0.00            
ATOM     22  C7  BCD     1      20.370  24.040  17.180  1.00  0.00            
ATOM     23  O6  BCD     1      20.430  22.800  16.480  1.00  0.00            
ATOM     24  C8  BCD     1      20.230  25.300  16.210  1.00  0.00            
ATOM     25  O7  BCD     1      19.030  25.130  15.530  1.00  0.00            
ATOM     26  C9  BCD     1      21.550  25.380  15.360  1.00  0.00            
ATOM     27  O8  BCD     1      21.540  26.400  14.420  1.00  0.00            
ATOM     28  C10 BCD     1      22.790  25.560  16.190  1.00  0.00            
ATOM     29  C11 BCD     1      22.780  24.380  17.160  1.00  0.00            
ATOM     30  O9  BCD     1      21.570  24.260  17.950  1.00  0.00            
ATOM     31  C12 BCD     1      23.910  24.300  18.130  1.00  0.00            
ATOM     32  O10 BCD     1      24.060  25.480  18.920  1.00  0.00            
ATOM     33  H11 BCD     1      19.520  24.010  17.880  1.00  0.00            
ATOM     34  H12 BCD     1      20.150  26.150  16.900  1.00  0.00            
ATOM     35  H13 BCD     1      18.850  25.870  14.940  1.00  0.00            
ATOM     36  H14 BCD     1      21.690  24.420  14.850  1.00  0.00            
ATOM     37  H15 BCD     1      20.680  26.300  13.990  1.00  0.00            
ATOM     38  H16 BCD     1      22.650  26.460  16.800  1.00  0.00            
ATOM     39  H17 BCD     1      23.010  23.500  16.550  1.00  0.00            
ATOM     40  H18 BCD     1      23.800  23.460  18.820  1.00  0.00            
ATOM     41  H19 BCD     1      24.810  24.140  17.530  1.00  0.00            
ATOM     42  H20 BCD     1      24.890  25.440  19.400  1.00  0.00            
ATOM     43  C13 BCD     1      18.620  19.190  16.000  1.00  0.00            
ATOM     44  O11 BCD     1      19.460  18.890  14.880  1.00  0.00            
ATOM     45  C14 BCD     1      17.760  20.380  15.700  1.00  0.00            
ATOM     46  O12 BCD     1      16.990  20.280  14.510  1.00  0.00            
ATOM     47  C15 BCD     1      18.560  21.640  15.530  1.00  0.00            
ATOM     48  O13 BCD     1      17.770  22.760  15.280  1.00  0.00            
ATOM     49  C16 BCD     1      19.420  21.760  16.780  1.00  0.00            
ATOM     50  C17 BCD     1      20.200  20.530  17.220  1.00  0.00            
ATOM     51  O14 BCD     1      19.430  19.360  17.140  1.00  0.00            
ATOM     52  C18 BCD     1      20.550  20.530  18.660  1.00  0.00            
ATOM     53  O15 BCD     1      19.420  20.720  19.550  1.00  0.00            
ATOM     54  H21 BCD     1      17.950  18.370  16.240  1.00  0.00            
ATOM     55  H22 BCD     1      17.020  20.560  16.490  1.00  0.00            
ATOM     56  H23 BCD     1      16.850  21.170  14.170  1.00  0.00            
ATOM     57  H24 BCD     1      19.250  21.490  14.690  1.00  0.00            
ATOM     58  H25 BCD     1      18.340  23.520  15.270  1.00  0.00            
ATOM     59  H26 BCD     1      18.750  22.010  17.610  1.00  0.00            
ATOM     60  H27 BCD     1      21.070  20.390  16.570  1.00  0.00            
ATOM     61  H28 BCD     1      21.000  19.570  18.940  1.00  0.00            
ATOM     62  H29 BCD     1      21.290  21.320  18.810  1.00  0.00            
ATOM     63  H30 BCD     1      19.790  20.790  20.430  1.00  0.00            
ATOM     64  C19 BCD     1      20.620  15.860  12.330  1.00  0.00            
ATOM     65  O16 BCD     1      21.350  16.830  11.580  1.00  0.00            
ATOM     66  C20 BCD     1      19.120  16.270  12.300  1.00  0.00            
ATOM     67  O17 BCD     1      18.700  16.250  10.910  1.00  0.00            
ATOM     68  C21 BCD     1      18.860  17.540  12.980  1.00  0.00            
ATOM     69  O18 BCD     1      17.450  17.870  13.140  1.00  0.00            
ATOM     70  C22 BCD     1      19.530  17.550  14.400  1.00  0.00            
ATOM     71  C23 BCD     1      20.950  17.080  14.400  1.00  0.00            
ATOM     72  O19 BCD     1      21.020  15.830  13.670  1.00  0.00            
ATOM     73  C24 BCD     1      21.500  16.910  15.850  1.00  0.00            
ATOM     74  O20 BCD     1      20.790  15.890  16.600  1.00  0.00            
ATOM     75  H31 BCD     1      20.870  14.900  11.860  1.00  0.00            
ATOM     76  H32 BCD     1      18.600  15.520  12.900  1.00  0.00            
ATOM     77  H33 BCD     1      19.080  16.990  10.430  1.00  0.00            
ATOM     78  H34 BCD     1      19.440  18.360  12.530  1.00  0.00            
ATOM     79  H35 BCD     1      17.400  18.690  13.630  1.00  0.00            
ATOM     80  H36 BCD     1      18.940  16.930  15.090  1.00  0.00            
ATOM     81  H37 BCD     1      21.600  17.810  13.900  1.00  0.00            
ATOM     82  H38 BCD     1      22.580  16.880  15.670  1.00  0.00            
ATOM     83  H39 BCD     1      21.360  17.870  16.370  1.00  0.00            
ATOM     84  H40 BCD     1      21.100  16.050  17.490  1.00  0.00            
ATOM     85  C25 BCD     1      23.720  16.920   8.100  1.00  0.00            
ATOM     86  O21 BCD     1      24.400  18.130   8.520  1.00  0.00            
ATOM     87  C26 BCD     1      22.220  17.280   7.950  1.00  0.00            
ATOM     88  O22 BCD     1      22.070  18.310   7.000  1.00  0.00            
ATOM     89  C27 BCD     1      21.570  17.620   9.320  1.00  0.00            
ATOM     90  O23 BCD     1      20.140  17.800   9.090  1.00  0.00            
ATOM     91  C28 BCD     1      21.850  16.420  10.310  1.00  0.00            
ATOM     92  C29 BCD     1      23.370  16.200  10.390  1.00  0.00            
ATOM     93  O24 BCD     1      23.890  15.940   9.120  1.00  0.00            
ATOM     94  C30 BCD     1      23.730  15.050  11.370  1.00  0.00            
ATOM     95  O25 BCD     1      23.170  13.800  10.790  1.00  0.00            
ATOM     96  H41 BCD     1      24.090  16.450   7.180  1.00  0.00            
ATOM     97  H42 BCD     1      21.730  16.460   7.410  1.00  0.00            
ATOM     98  H43 BCD     1      21.180  18.650   7.150  1.00  0.00            
ATOM     99  H44 BCD     1      22.120  18.460   9.760  1.00  0.00            
ATOM    100  H45 BCD     1      19.850  18.700   9.280  1.00  0.00            
ATOM    101  H46 BCD     1      21.350  15.540   9.880  1.00  0.00            
ATOM    102  H47 BCD     1      23.840  17.140  10.720  1.00  0.00            
ATOM    103  H48 BCD     1      24.830  14.980  11.440  1.00  0.00            
ATOM    104  H49 BCD     1      23.310  15.240  12.360  1.00  0.00            
ATOM    105  H50 BCD     1      23.770  13.580  10.070  1.00  0.00            
ATOM    106  C31 BCD     1      27.170  20.850   7.620  1.00  0.00            
ATOM    107  O26 BCD     1      26.690  21.700   8.620  1.00  0.00            
ATOM    108  C32 BCD     1      26.200  20.660   6.470  1.00  0.00            
ATOM    109  O27 BCD     1      25.660  21.910   6.080  1.00  0.00            
ATOM    110  C33 BCD     1      25.100  19.710   6.870  1.00  0.00            
ATOM    111  C34 BCD     1      25.560  18.510   7.740  1.00  0.00            
ATOM    112  C35 BCD     1      26.570  18.830   8.810  1.00  0.00            
ATOM    113  O28 BCD     1      27.560  19.600   8.190  1.00  0.00            
ATOM    114  C36 BCD     1      27.190  17.600   9.520  1.00  0.00            
ATOM    115  O29 BCD     1      28.070  16.890   8.710  1.00  0.00            
ATOM    116  O30 BCD     1      24.230  19.300   5.780  1.00  0.00            
ATOM    117  H51 BCD     1      28.090  21.330   7.250  1.00  0.00            
ATOM    118  H52 BCD     1      26.710  20.120   5.660  1.00  0.00            
ATOM    119  H53 BCD     1      25.190  21.770   5.260  1.00  0.00            
ATOM    120  H54 BCD     1      24.420  20.340   7.460  1.00  0.00            
ATOM    121  H55 BCD     1      23.420  18.960   6.160  1.00  0.00            
ATOM    122  H56 BCD     1      25.910  17.640   7.180  1.00  0.00            
ATOM    123  H57 BCD     1      26.060  19.440   9.560  1.00  0.00            
ATOM    124  H58 BCD     1      27.720  17.980  10.400  1.00  0.00            
ATOM    125  H59 BCD     1      26.310  17.060   9.900  1.00  0.00            
ATOM    126  H60 BCD     1      28.140  15.980   9.000  1.00  0.00            
ATOM    127  C37 BCD     1      27.590  25.020  11.050  1.00  0.00            
ATOM    128  O31 BCD     1      26.520  24.840  11.970  1.00  0.00            
ATOM    129  C38 BCD     1      27.160  25.310   9.620  1.00  0.00            
ATOM    130  O32 BCD     1      26.270  26.470   9.690  1.00  0.00            
ATOM    131  C39 BCD     1      26.630  24.050   8.820  1.00  0.00            
ATOM    132  O33 BCD     1      26.710  24.460   7.350  1.00  0.00            
ATOM    133  C40 BCD     1      27.460  22.860   8.990  1.00  0.00            
ATOM    134  C41 BCD     1      27.820  22.670  10.490  1.00  0.00            
ATOM    135  O34 BCD     1      28.380  23.860  11.070  1.00  0.00            
ATOM    136  C42 BCD     1      28.770  21.500  10.810  1.00  0.00            
ATOM    137  O35 BCD     1      30.140  21.720  10.380  1.00  0.00            
ATOM    138  H61 BCD     1      28.270  25.770  11.460  1.00  0.00            
ATOM    139  H62 BCD     1      28.100  25.630   9.150  1.00  0.00            
ATOM    140  H63 BCD     1      26.100  26.660   8.760  1.00  0.00            
ATOM    141  H64 BCD     1      25.620  23.850   9.170  1.00  0.00            
ATOM    142  H65 BCD     1      26.100  23.870   6.900  1.00  0.00            
ATOM    143  H66 BCD     1      28.390  22.970   8.410  1.00  0.00            
ATOM    144  H67 BCD     1      26.860  22.480  10.990  1.00  0.00            
ATOM    145  H68 BCD     1      28.680  21.320  11.890  1.00  0.00            
ATOM    146  H69 BCD     1      28.490  20.650  10.180  1.00  0.00            
ATOM    147  H70 BCD     1      30.500  22.560  10.680  1.00  0.00            
ATOM    148  C1  AR5     2      21.680  24.650   6.670  1.00  0.00            
ATOM    149  C2  AR5     2      21.130  23.260   6.920  1.00  0.00            
ATOM    150  C3  AR5     2      21.230  22.550   5.570  1.00  0.00            
ATOM    151  C4  AR5     2      19.620  23.390   7.400  1.00  0.00            
ATOM    152  C5  AR5     2      19.390  23.870   8.840  1.00  0.00            
ATOM    153  C6  AR5     2      20.110  23.010   9.890  1.00  0.00            
ATOM    154  C7  AR5     2      19.530  21.560  10.010  1.00  0.00            
ATOM    155  O1  AR5     2      20.070  20.550   9.650  1.00  0.00            
ATOM    156  O2  AR5     2      18.380  21.350  10.600  1.00  0.00            
ATOM    157  C8  AR5     2      20.080  23.770  11.260  1.00  0.00            
ATOM    158  C9  AR5     2      20.940  23.060  12.360  1.00  0.00            
ATOM    159  C10 AR5     2      22.390  22.630  11.990  1.00  0.00            
ATOM    160  C11 AR5     2      23.340  23.920  11.950  1.00  0.00            
ATOM    161  C12 AR5     2      22.460  22.140  10.500  1.00  0.00            
ATOM    162  C13 AR5     2      23.310  21.160  10.170  1.00  0.00            
ATOM    163  C14 AR5     2      24.340  20.480  11.070  1.00  0.00            
ATOM    164  C15 AR5     2      24.340  21.040  12.540  1.00  0.00            
ATOM    165  C16 AR5     2      25.210  20.160  13.590  1.00  0.00            
ATOM    166  C17 AR5     2      24.830  18.600  13.640  1.00  0.00            
ATOM    167  C18 AR5     2      26.640  20.240  13.070  1.00  0.00            
ATOM    168  C19 AR5     2      27.710  19.760  14.070  1.00  0.00            
ATOM    169  C20 AR5     2      27.540  20.490  15.390  1.00  0.00            
ATOM    170  O3  AR5     2      28.700  20.220  16.180  1.00  0.00            
ATOM    171  C21 AR5     2      26.140  20.360  16.060  1.00  0.00            
ATOM    172  C22 AR5     2      26.020  21.180  17.350  1.00  0.00            
ATOM    173  C23 AR5     2      25.900  18.910  16.660  1.00  0.00            
ATOM    174  C24 AR5     2      25.090  20.830  15.030  1.00  0.00            
ATOM    175  C25 AR5     2      23.640  20.870  15.450  1.00  0.00            
ATOM    176  C26 AR5     2      22.910  21.780  14.450  1.00  0.00            
ATOM    177  C27 AR5     2      22.860  21.460  12.970  1.00  0.00            
ATOM    178  C28 AR5     2      21.910  20.140  12.800  1.00  0.00            
ATOM    179  C29 AR5     2      21.670  22.950   9.500  1.00  0.00            
ATOM    180  C30 AR5     2      21.910  22.440   7.990  1.00  0.00            
ATOM    181  H1  AR5     2      21.680  25.330   7.540  1.00  0.00            
ATOM    182  H2  AR5     2      22.720  24.640   6.320  1.00  0.00            
ATOM    183  H3  AR5     2      21.080  25.140   5.900  1.00  0.00            
ATOM    184  H4  AR5     2      22.270  22.540   5.220  1.00  0.00            
ATOM    185  H5  AR5     2      20.840  21.520   5.540  1.00  0.00            
ATOM    186  H6  AR5     2      20.580  23.050   4.850  1.00  0.00            
ATOM    187  H7  AR5     2      19.160  22.400   7.370  1.00  0.00            
ATOM    188  H8  AR5     2      19.050  23.990   6.680  1.00  0.00            
ATOM    189  H9  AR5     2      18.320  23.750   9.070  1.00  0.00            
ATOM    190  H10 AR5     2      19.630  24.940   8.890  1.00  0.00            
ATOM    191  H11 AR5     2      18.430  20.380  10.560  1.00  0.00            
ATOM    192  H12 AR5     2      19.070  23.890  11.690  1.00  0.00            
ATOM    193  H13 AR5     2      20.530  24.760  11.130  1.00  0.00            
ATOM    194  H14 AR5     2      20.360  22.200  12.720  1.00  0.00            
ATOM    195  H15 AR5     2      20.850  23.800  13.160  1.00  0.00            
ATOM    196  H16 AR5     2      24.160  23.950  11.220  1.00  0.00            
ATOM    197  H17 AR5     2      22.850  24.910  11.950  1.00  0.00            
ATOM    198  H18 AR5     2      23.840  24.040  12.920  1.00  0.00            
ATOM    199  H19 AR5     2      23.570  20.820   9.170  1.00  0.00            
ATOM    200  H20 AR5     2      25.300  20.860  10.690  1.00  0.00            
ATOM    201  H21 AR5     2      24.260  19.390  10.990  1.00  0.00            
ATOM    202  H22 AR5     2      24.850  22.010  12.520  1.00  0.00            
ATOM    203  H23 AR5     2      24.270  18.400  14.560  1.00  0.00            
ATOM    204  H24 AR5     2      24.200  18.260  12.800  1.00  0.00            
ATOM    205  H25 AR5     2      25.740  18.000  13.520  1.00  0.00            
ATOM    206  H26 AR5     2      26.910  21.290  12.870  1.00  0.00            
ATOM    207  H27 AR5     2      26.700  19.750  12.090  1.00  0.00            
ATOM    208  H28 AR5     2      28.700  19.950  13.640  1.00  0.00            
ATOM    209  H29 AR5     2      27.800  18.690  14.330  1.00  0.00            
ATOM    210  H30 AR5     2      27.570  21.570  15.190  1.00  0.00            
ATOM    211  H31 AR5     2      28.850  20.990  16.750  1.00  0.00            
ATOM    212  H32 AR5     2      26.680  20.960  18.200  1.00  0.00            
ATOM    213  H33 AR5     2      26.230  22.200  17.010  1.00  0.00            
ATOM    214  H34 AR5     2      25.060  21.100  17.870  1.00  0.00            
ATOM    215  H35 AR5     2      26.620  18.750  17.470  1.00  0.00            
ATOM    216  H36 AR5     2      24.940  18.810  17.170  1.00  0.00            
ATOM    217  H37 AR5     2      26.100  18.050  16.020  1.00  0.00            
ATOM    218  H38 AR5     2      25.380  21.860  14.790  1.00  0.00            
ATOM    219  H39 AR5     2      23.560  21.220  16.490  1.00  0.00            
ATOM    220  H40 AR5     2      23.180  19.880  15.420  1.00  0.00            
ATOM    221  H41 AR5     2      23.310  22.790  14.630  1.00  0.00            
ATOM    222  H42 AR5     2      21.860  21.820  14.740  1.00  0.00            
ATOM    223  H43 AR5     2      21.560  19.980  11.780  1.00  0.00            
ATOM    224  H44 AR5     2      22.580  19.300  13.030  1.00  0.00            
ATOM    225  H45 AR5     2      21.000  20.210  13.400  1.00  0.00            
ATOM    226  H46 AR5     2      21.960  24.010   9.580  1.00  0.00            
ATOM    227  H47 AR5     2      22.990  22.520   7.840  1.00  0.00            
ATOM    228  H48 AR5     2      21.570  21.400   7.940  1.00  0.00            
TER
ENDMDL
MODEL        1
ATOM      1  C1  BCD     1      24.030  27.230  13.100  1.00  0.00            
ATOM      2  O1  BCD     1      24.000  26.010  13.780  1.00  0.00            
ATOM      3  C2  BCD     1      22.740  27.510  12.390  1.00  0.00            
ATOM      4  O2  BCD     1      21.610  27.520  13.360  1.00  0.00            
ATOM      5  C3  BCD     1      22.400  26.500  11.260  1.00  0.00            
ATOM      6  O3  BCD     1      21.150  26.890  10.670  1.00  0.00            
ATOM      7  C4  BCD     1      23.560  26.430  10.280  1.00  0.00            
ATOM      8  C5  BCD     1      24.870  26.160  11.000  1.00  0.00            
ATOM      9  O4  BCD     1      25.100  27.090  12.120  1.00  0.00            
ATOM     10  C6  BCD     1      26.160  26.180  10.260  1.00  0.00            
ATOM     11  O5  BCD     1      26.280  27.480   9.670  1.00  0.00            
ATOM     12  H1  BCD     1      24.270  28.030  13.810  1.00  0.00            
ATOM     13  H2  BCD     1      22.650  28.540  12.010  1.00  0.00            
ATOM     14  H3  BCD     1      20.790  27.530  12.860  1.00  0.00            
ATOM     15  H4  BCD     1      22.170  25.610  11.850  1.00  0.00            
ATOM     16  H5  BCD     1      20.950  26.200  10.040  1.00  0.00            
ATOM     17  H6  BCD     1      23.740  27.400   9.800  1.00  0.00            
ATOM     18  H7  BCD     1      24.690  25.150  11.380  1.00  0.00            
ATOM     19  H8  BCD     1      27.020  25.980  10.910  1.00  0.00            
ATOM     20  H9  BCD     1      26.140  25.430   9.460  1.00  0.00            
ATOM     21  H10 BCD     1      26.500  28.060  10.400  1.00  0.00            
ATOM     22  C7  BCD     1      24.800  24.110  17.280  1.00  0.00            
ATOM     23  O6  BCD     1      24.570  22.850  16.690  1.00  0.00            
ATOM     24  C8  BCD     1      23.530  24.910  17.270  1.00  0.00            
ATOM     25  O7  BCD     1      22.430  24.300  17.940  1.00  0.00            
ATOM     26  C9  BCD     1      23.120  25.300  15.860  1.00  0.00            
ATOM     27  O8  BCD     1      22.080  26.330  15.920  1.00  0.00            
ATOM     28  C10 BCD     1      24.310  25.970  15.160  1.00  0.00            
ATOM     29  C11 BCD     1      25.700  25.210  15.420  1.00  0.00            
ATOM     30  O9  BCD     1      25.830  24.840  16.730  1.00  0.00            
ATOM     31  C12 BCD     1      26.880  25.990  14.960  1.00  0.00            
ATOM     32  O10 BCD     1      27.240  27.160  15.690  1.00  0.00            
ATOM     33  H11 BCD     1      25.070  23.800  18.300  1.00  0.00            
ATOM     34  H12 BCD     1      23.680  25.790  17.910  1.00  0.00            
ATOM     35  H13 BCD     1      21.580  24.690  17.700  1.00  0.00            
ATOM     36  H14 BCD     1      22.870  24.400  15.280  1.00  0.00            
ATOM     37  H15 BCD     1      21.840  26.440  15.000  1.00  0.00            
ATOM     38  H16 BCD     1      24.370  26.990  15.560  1.00  0.00            
ATOM     39  H17 BCD     1      25.580  24.280  14.840  1.00  0.00            
ATOM     40  H18 BCD     1      27.790  25.380  14.990  1.00  0.00            
ATOM     41  H19 BCD     1      26.780  26.120  13.870  1.00  0.00            
ATOM     42  H20 BCD     1      27.620  26.880  16.530  1.00  0.00            
ATOM     43  C13 BCD     1      25.050  18.680  17.180  1.00  0.00            
ATOM     44  O11 BCD     1      24.660  18.440  15.800  1.00  0.00            
ATOM     45  C14 BCD     1      23.960  19.400  18.010  1.00  0.00            
ATOM     46  O12 BCD     1      22.790  18.500  18.020  1.00  0.00            
ATOM     47  C15 BCD     1      23.600  20.810  17.400  1.00  0.00            
ATOM     48  O13 BCD     1      22.650  21.340  18.380  1.00  0.00            
ATOM     49  C16 BCD     1      24.880  21.630  17.410  1.00  0.00            
ATOM     50  C17 BCD     1      25.930  20.870  16.580  1.00  0.00            
ATOM     51  O14 BCD     1      26.180  19.630  17.150  1.00  0.00            
ATOM     52  C18 BCD     1      27.220  21.640  16.440  1.00  0.00            
ATOM     53  O15 BCD     1      27.920  21.650  17.640  1.00  0.00            
ATOM     54  H21 BCD     1      25.380  17.750  17.660  1.00  0.00            
ATOM     55  H22 BCD     1      24.270  19.600  19.040  1.00  0.00            
ATOM     56  H23 BCD     1      22.590  18.500  18.960  1.00  0.00            
ATOM     57  H24 BCD     1      23.140  20.670  16.420  1.00  0.00            
ATOM     58  H25 BCD     1      22.440  22.260  18.250  1.00  0.00            
ATOM     59  H26 BCD     1      25.330  21.750  18.400  1.00  0.00            
ATOM     60  H27 BCD     1      25.590  20.670  15.560  1.00  0.00            
ATOM     61  H28 BCD     1      27.760  21.110  15.650  1.00  0.00            
ATOM     62  H29 BCD     1      27.030  22.670  16.110  1.00  0.00            
ATOM     63  H30 BCD     1      27.710  20.860  18.130  1.00  0.00            
ATOM     64  C19 BCD     1      24.270  15.390  13.040  1.00  0.00            
ATOM     65  O16 BCD     1      23.650  16.320  12.090  1.00  0.00            
ATOM     66  C20 BCD     1      23.360  15.230  14.210  1.00  0.00            
ATOM     67  O17 BCD     1      22.080  14.790  13.790  1.00  0.00            
ATOM     68  C21 BCD     1      23.310  16.570  15.000  1.00  0.00            
ATOM     69  O18 BCD     1      22.480  16.480  16.280  1.00  0.00            
ATOM     70  C22 BCD     1      24.730  17.070  15.320  1.00  0.00            
ATOM     71  C23 BCD     1      25.640  17.000  14.100  1.00  0.00            
ATOM     72  O19 BCD     1      25.540  15.740  13.440  1.00  0.00            
ATOM     73  C24 BCD     1      27.060  17.400  14.450  1.00  0.00            
ATOM     74  O20 BCD     1      27.540  16.540  15.420  1.00  0.00            
ATOM     75  H31 BCD     1      24.400  14.380  12.620  1.00  0.00            
ATOM     76  H32 BCD     1      23.820  14.430  14.800  1.00  0.00            
ATOM     77  H33 BCD     1      21.880  15.200  12.940  1.00  0.00            
ATOM     78  H34 BCD     1      22.740  17.260  14.370  1.00  0.00            
ATOM     79  H35 BCD     1      22.440  17.310  16.760  1.00  0.00            
ATOM     80  H36 BCD     1      25.210  16.450  16.090  1.00  0.00            
ATOM     81  H37 BCD     1      25.210  17.700  13.370  1.00  0.00            
ATOM     82  H38 BCD     1      27.750  17.190  13.620  1.00  0.00            
ATOM     83  H39 BCD     1      27.060  18.460  14.740  1.00  0.00            
ATOM     84  H40 BCD     1      27.890  16.960  16.210  1.00  0.00            
ATOM     85  C25 BCD     1      22.450  16.430   8.190  1.00  0.00            
ATOM     86  O21 BCD     1      22.840  17.820   8.080  1.00  0.00            
ATOM     87  C26 BCD     1      21.340  16.170   9.180  1.00  0.00            
ATOM     88  O22 BCD     1      20.290  17.030   8.830  1.00  0.00            
ATOM     89  C27 BCD     1      21.770  16.540  10.660  1.00  0.00            
ATOM     90  O23 BCD     1      20.780  16.200  11.630  1.00  0.00            
ATOM     91  C28 BCD     1      23.120  15.870  10.890  1.00  0.00            
ATOM     92  C29 BCD     1      24.180  16.030   9.780  1.00  0.00            
ATOM     93  O24 BCD     1      23.630  15.690   8.580  1.00  0.00            
ATOM     94  C30 BCD     1      25.390  15.170   9.910  1.00  0.00            
ATOM     95  O25 BCD     1      25.050  13.760  10.070  1.00  0.00            
ATOM     96  H41 BCD     1      22.180  15.940   7.240  1.00  0.00            
ATOM     97  H42 BCD     1      20.950  15.150   9.180  1.00  0.00            
ATOM     98  H43 BCD     1      19.480  16.590   9.110  1.00  0.00            
ATOM     99  H44 BCD     1      21.930  17.620  10.700  1.00  0.00            
ATOM    100  H45 BCD     1      20.460  17.040  11.950  1.00  0.00            
ATOM    101  H46 BCD     1      22.910  14.800  11.010  1.00  0.00            
ATOM    102  H47 BCD     1      24.560  17.060   9.870  1.00  0.00            
ATOM    103  H48 BCD     1      26.010  15.420   9.040  1.00  0.00            
ATOM    104  H49 BCD     1      25.960  15.580  10.760  1.00  0.00            
ATOM    105  H50 BCD     1      24.600  13.470   9.270  1.00  0.00            
ATOM    106  C31 BCD     1      23.380  20.870   5.440  1.00  0.00            
ATOM    107  O26 BCD     1      23.440  21.720   6.630  1.00  0.00            
ATOM    108  C32 BCD     1      22.030  20.150   5.230  1.00  0.00            
ATOM    109  O27 BCD     1      20.980  21.030   4.930  1.00  0.00            
ATOM    110  C33 BCD     1      21.760  19.300   6.470  1.00  0.00            
ATOM    111  C34 BCD     1      22.950  18.370   6.760  1.00  0.00            
ATOM    112  C35 BCD     1      24.290  19.070   6.610  1.00  0.00            
ATOM    113  O28 BCD     1      24.330  19.860   5.400  1.00  0.00            
ATOM    114  C36 BCD     1      25.500  18.060   6.590  1.00  0.00            
ATOM    115  O29 BCD     1      25.390  17.070   5.530  1.00  0.00            
ATOM    116  O30 BCD     1      20.560  18.530   6.410  1.00  0.00            
ATOM    117  H51 BCD     1      23.520  21.520   4.580  1.00  0.00            
ATOM    118  H52 BCD     1      22.200  19.630   4.280  1.00  0.00            
ATOM    119  H53 BCD     1      20.890  21.570   5.720  1.00  0.00            
ATOM    120  H54 BCD     1      21.740  19.950   7.350  1.00  0.00            
ATOM    121  H55 BCD     1      20.450  18.000   7.210  1.00  0.00            
ATOM    122  H56 BCD     1      22.840  17.610   5.970  1.00  0.00            
ATOM    123  H57 BCD     1      24.490  19.750   7.440  1.00  0.00            
ATOM    124  H58 BCD     1      26.430  18.640   6.530  1.00  0.00            
ATOM    125  H59 BCD     1      25.580  17.580   7.580  1.00  0.00            
ATOM    126  H60 BCD     1      26.020  16.350   5.650  1.00  0.00            
ATOM    127  C37 BCD     1      22.570  25.670   8.170  1.00  0.00            
ATOM    128  O31 BCD     1      23.290  25.380   9.410  1.00  0.00            
ATOM    129  C38 BCD     1      21.430  24.710   7.950  1.00  0.00            
ATOM    130  O32 BCD     1      20.440  24.750   9.030  1.00  0.00            
ATOM    131  C39 BCD     1      21.850  23.200   7.820  1.00  0.00            
ATOM    132  O33 BCD     1      20.740  22.430   7.360  1.00  0.00            
ATOM    133  C40 BCD     1      22.890  23.080   6.730  1.00  0.00            
ATOM    134  C41 BCD     1      24.030  24.170   6.890  1.00  0.00            
ATOM    135  O34 BCD     1      23.470  25.490   7.040  1.00  0.00            
ATOM    136  C42 BCD     1      24.980  24.280   5.780  1.00  0.00            
ATOM    137  O35 BCD     1      24.350  24.600   4.540  1.00  0.00            
ATOM    138  H61 BCD     1      22.260  26.720   8.170  1.00  0.00            
ATOM    139  H62 BCD     1      21.060  25.010   6.970  1.00  0.00            
ATOM    140  H63 BCD     1      19.690  24.280   8.650  1.00  0.00            
ATOM    141  H64 BCD     1      22.290  22.860   8.770  1.00  0.00            
ATOM    142  H65 BCD     1      19.890  22.750   7.680  1.00  0.00            
ATOM    143  H66 BCD     1      22.500  23.380   5.750  1.00  0.00            
ATOM    144  H67 BCD     1      24.580  23.950   7.810  1.00  0.00            
ATOM    145  H68 BCD     1      25.900  24.850   5.980  1.00  0.00            
ATOM    146  H69 BCD     1      25.380  23.260   5.710  1.00  0.00            
ATOM    147  H70 BCD     1      24.990  24.560   3.820  1.00  0.00            
ATOM    148  C1  AR5     2      16.130  21.370  10.520  1.00  0.00            
ATOM    149  C2  AR5     2      16.880  20.080  10.970  1.00  0.00            
ATOM    150  C3  AR5     2      16.440  19.010   9.980  1.00  0.00            
ATOM    151  C4  AR5     2      16.600  19.710  12.460  1.00  0.00            
ATOM    152  C5  AR5     2      17.250  20.790  13.380  1.00  0.00            
ATOM    153  C6  AR5     2      18.840  20.660  13.290  1.00  0.00            
ATOM    154  C7  AR5     2      19.340  19.190  13.660  1.00  0.00            
ATOM    155  O1  AR5     2      19.900  18.400  12.980  1.00  0.00            
ATOM    156  O2  AR5     2      19.100  18.790  14.920  1.00  0.00            
ATOM    157  C8  AR5     2      19.510  21.690  14.230  1.00  0.00            
ATOM    158  C9  AR5     2      21.030  21.640  14.130  1.00  0.00            
ATOM    159  C10 AR5     2      21.630  21.800  12.660  1.00  0.00            
ATOM    160  C11 AR5     2      21.460  23.300  12.370  1.00  0.00            
ATOM    161  C12 AR5     2      20.760  21.120  11.530  1.00  0.00            
ATOM    162  C13 AR5     2      21.360  20.620  10.420  1.00  0.00            
ATOM    163  C14 AR5     2      22.820  20.440  10.120  1.00  0.00            
ATOM    164  C15 AR5     2      23.690  21.310  11.110  1.00  0.00            
ATOM    165  C16 AR5     2      25.270  21.200  10.850  1.00  0.00            
ATOM    166  C17 AR5     2      25.750  19.640  10.880  1.00  0.00            
ATOM    167  C18 AR5     2      25.600  21.790   9.440  1.00  0.00            
ATOM    168  C19 AR5     2      27.060  22.030   9.130  1.00  0.00            
ATOM    169  C20 AR5     2      27.720  22.840  10.260  1.00  0.00            
ATOM    170  O3  AR5     2      29.080  22.980   9.880  1.00  0.00            
ATOM    171  C21 AR5     2      27.580  22.270  11.670  1.00  0.00            
ATOM    172  C22 AR5     2      28.080  23.350  12.720  1.00  0.00            
ATOM    173  C23 AR5     2      28.450  21.020  11.910  1.00  0.00            
ATOM    174  C24 AR5     2      26.010  22.120  11.860  1.00  0.00            
ATOM    175  C25 AR5     2      25.550  21.740  13.310  1.00  0.00            
ATOM    176  C26 AR5     2      24.090  21.990  13.550  1.00  0.00            
ATOM    177  C27 AR5     2      23.140  21.270  12.590  1.00  0.00            
ATOM    178  C28 AR5     2      23.170  19.780  12.990  1.00  0.00            
ATOM    179  C29 AR5     2      19.250  21.060  11.830  1.00  0.00            
ATOM    180  C30 AR5     2      18.480  20.180  10.770  1.00  0.00            
ATOM    181  H1  AR5     2      16.460  21.760   9.550  1.00  0.00            
ATOM    182  H2  AR5     2      15.040  21.270  10.490  1.00  0.00            
ATOM    183  H3  AR5     2      16.470  22.230  11.120  1.00  0.00            
ATOM    184  H4  AR5     2      16.800  19.230   8.970  1.00  0.00            
ATOM    185  H5  AR5     2      16.830  18.050  10.360  1.00  0.00            
ATOM    186  H6  AR5     2      15.350  18.960  10.010  1.00  0.00            
ATOM    187  H7  AR5     2      17.060  18.750  12.720  1.00  0.00            
ATOM    188  H8  AR5     2      15.510  19.710  12.590  1.00  0.00            
ATOM    189  H9  AR5     2      16.890  20.650  14.410  1.00  0.00            
ATOM    190  H10 AR5     2      16.950  21.810  13.150  1.00  0.00            
ATOM    191  H11 AR5     2      19.310  17.840  14.860  1.00  0.00            
ATOM    192  H12 AR5     2      19.270  21.470  15.280  1.00  0.00            
ATOM    193  H13 AR5     2      19.140  22.700  14.010  1.00  0.00            
ATOM    194  H14 AR5     2      21.310  20.680  14.560  1.00  0.00            
ATOM    195  H15 AR5     2      21.530  22.330  14.820  1.00  0.00            
ATOM    196  H16 AR5     2      20.450  23.680  12.600  1.00  0.00            
ATOM    197  H17 AR5     2      22.170  23.950  12.900  1.00  0.00            
ATOM    198  H18 AR5     2      21.490  23.490  11.290  1.00  0.00            
ATOM    199  H19 AR5     2      20.730  20.170   9.650  1.00  0.00            
ATOM    200  H20 AR5     2      23.060  20.630   9.070  1.00  0.00            
ATOM    201  H21 AR5     2      22.930  19.360  10.300  1.00  0.00            
ATOM    202  H22 AR5     2      23.490  22.350  10.810  1.00  0.00            
ATOM    203  H23 AR5     2      26.690  19.420  10.360  1.00  0.00            
ATOM    204  H24 AR5     2      25.850  19.250  11.900  1.00  0.00            
ATOM    205  H25 AR5     2      25.000  19.020  10.370  1.00  0.00            
ATOM    206  H26 AR5     2      25.040  22.730   9.350  1.00  0.00            
ATOM    207  H27 AR5     2      25.310  21.020   8.710  1.00  0.00            
ATOM    208  H28 AR5     2      27.100  22.630   8.220  1.00  0.00            
ATOM    209  H29 AR5     2      27.590  21.070   9.070  1.00  0.00            
ATOM    210  H30 AR5     2      27.190  23.800  10.290  1.00  0.00            
ATOM    211  H31 AR5     2      29.000  23.860   9.470  1.00  0.00            
ATOM    212  H32 AR5     2      28.150  22.880  13.710  1.00  0.00            
ATOM    213  H33 AR5     2      29.090  23.590  12.360  1.00  0.00            
ATOM    214  H34 AR5     2      27.420  24.220  12.720  1.00  0.00            
ATOM    215  H35 AR5     2      29.500  21.270  12.120  1.00  0.00            
ATOM    216  H36 AR5     2      28.080  20.360  12.710  1.00  0.00            
ATOM    217  H37 AR5     2      28.480  20.400  11.010  1.00  0.00            
ATOM    218  H38 AR5     2      25.570  23.110  11.650  1.00  0.00            
ATOM    219  H39 AR5     2      26.080  22.310  14.090  1.00  0.00            
ATOM    220  H40 AR5     2      25.750  20.670  13.420  1.00  0.00            
ATOM    221  H41 AR5     2      23.860  23.060  13.530  1.00  0.00            
ATOM    222  H42 AR5     2      23.860  21.740  14.590  1.00  0.00            
ATOM    223  H43 AR5     2      23.940  19.090  12.620  1.00  0.00            
ATOM    224  H44 AR5     2      23.270  19.730  14.080  1.00  0.00            
ATOM    225  H45 AR5     2      22.230  19.240  12.810  1.00  0.00            
ATOM    226  H46 AR5     2      18.830  22.060  11.690  1.00  0.00            
ATOM    227  H47 AR5     2      18.720  20.600   9.780  1.00  0.00            
ATOM    228  H48 AR5     2      18.970  19.210  10.870  1.00  0.00            
TER
ENDMDL
MODEL        1
ATOM      1  C1  BCD     1      20.570  27.510  17.430  1.00  0.00            
ATOM      2  O1  BCD     1      19.570  26.610  17.010  1.00  0.00            
ATOM      3  C2  BCD     1      20.690  28.570  16.390  1.00  0.00            
ATOM      4  O2  BCD     1      19.460  29.340  16.250  1.00  0.00            
ATOM      5  C3  BCD     1      21.130  28.040  15.010  1.00  0.00            
ATOM      6  O3  BCD     1      21.270  28.950  13.910  1.00  0.00            
ATOM      7  C4  BCD     1      22.460  27.370  15.200  1.00  0.00            
ATOM      8  C5  BCD     1      22.380  26.240  16.270  1.00  0.00            
ATOM      9  O4  BCD     1      21.770  26.830  17.530  1.00  0.00            
ATOM     10  C6  BCD     1      23.640  25.550  16.550  1.00  0.00            
ATOM     11  O5  BCD     1      24.710  26.440  16.820  1.00  0.00            
ATOM     12  H1  BCD     1      20.260  27.890  18.420  1.00  0.00            
ATOM     13  H2  BCD     1      21.480  29.240  16.760  1.00  0.00            
ATOM     14  H3  BCD     1      18.800  28.770  15.840  1.00  0.00            
ATOM     15  H4  BCD     1      20.430  27.220  14.810  1.00  0.00            
ATOM     16  H5  BCD     1      21.650  28.420  13.200  1.00  0.00            
ATOM     17  H6  BCD     1      23.300  28.070  15.320  1.00  0.00            
ATOM     18  H7  BCD     1      21.680  25.450  15.950  1.00  0.00            
ATOM     19  H8  BCD     1      23.390  24.890  17.390  1.00  0.00            
ATOM     20  H9  BCD     1      23.860  24.830  15.750  1.00  0.00            
ATOM     21  H10 BCD     1      24.550  26.800  17.700  1.00  0.00            
ATOM     22  C7  BCD     1      15.680  25.290  17.810  1.00  0.00            
ATOM     23  O6  BCD     1      15.940  24.180  16.930  1.00  0.00            
ATOM     24  C8  BCD     1      15.810  26.610  16.900  1.00  0.00            
ATOM     25  O7  BCD     1      14.870  26.590  15.840  1.00  0.00            
ATOM     26  C9  BCD     1      17.290  26.740  16.400  1.00  0.00            
ATOM     27  O8  BCD     1      17.400  27.850  15.580  1.00  0.00            
ATOM     28  C10 BCD     1      18.280  26.750  17.560  1.00  0.00            
ATOM     29  C11 BCD     1      18.010  25.550  18.510  1.00  0.00            
ATOM     30  O9  BCD     1      16.620  25.500  18.800  1.00  0.00            
ATOM     31  C12 BCD     1      18.910  25.520  19.700  1.00  0.00            
ATOM     32  O10 BCD     1      18.720  26.690  20.470  1.00  0.00            
ATOM     33  H11 BCD     1      14.660  25.180  18.200  1.00  0.00            
ATOM     34  H12 BCD     1      15.640  27.480  17.540  1.00  0.00            
ATOM     35  H13 BCD     1      14.760  27.540  15.690  1.00  0.00            
ATOM     36  H14 BCD     1      17.460  25.780  15.880  1.00  0.00            
ATOM     37  H15 BCD     1      16.650  28.050  15.010  1.00  0.00            
ATOM     38  H16 BCD     1      18.150  27.690  18.110  1.00  0.00            
ATOM     39  H17 BCD     1      18.220  24.630  17.950  1.00  0.00            
ATOM     40  H18 BCD     1      18.570  24.630  20.250  1.00  0.00            
ATOM     41  H19 BCD     1      19.950  25.380  19.380  1.00  0.00            
ATOM     42  H20 BCD     1      18.300  26.480  21.310  1.00  0.00            
ATOM     43  C13 BCD     1      14.600  20.440  15.950  1.00  0.00            
ATOM     44  O11 BCD     1      15.600  20.280  15.030  1.00  0.00            
ATOM     45  C14 BCD     1      13.660  21.630  15.520  1.00  0.00            
ATOM     46  O12 BCD     1      13.120  21.490  14.220  1.00  0.00            
ATOM     47  C15 BCD     1      14.440  23.010  15.590  1.00  0.00            
ATOM     48  O13 BCD     1      13.660  24.170  15.440  1.00  0.00            
ATOM     49  C16 BCD     1      15.070  23.090  17.000  1.00  0.00            
ATOM     50  C17 BCD     1      15.840  21.870  17.460  1.00  0.00            
ATOM     51  O14 BCD     1      15.130  20.670  17.270  1.00  0.00            
ATOM     52  C18 BCD     1      16.180  22.000  18.960  1.00  0.00            
ATOM     53  O15 BCD     1      15.130  21.890  19.890  1.00  0.00            
ATOM     54  H21 BCD     1      13.940  19.560  16.000  1.00  0.00            
ATOM     55  H22 BCD     1      12.820  21.550  16.220  1.00  0.00            
ATOM     56  H23 BCD     1      12.220  21.820  14.250  1.00  0.00            
ATOM     57  H24 BCD     1      15.190  22.960  14.790  1.00  0.00            
ATOM     58  H25 BCD     1      14.100  25.000  15.640  1.00  0.00            
ATOM     59  H26 BCD     1      14.270  23.230  17.740  1.00  0.00            
ATOM     60  H27 BCD     1      16.780  21.870  16.900  1.00  0.00            
ATOM     61  H28 BCD     1      16.870  21.210  19.310  1.00  0.00            
ATOM     62  H29 BCD     1      16.580  23.000  19.120  1.00  0.00            
ATOM     63  H30 BCD     1      15.180  22.750  20.330  1.00  0.00            
ATOM     64  C19 BCD     1      17.400  17.720  12.290  1.00  0.00            
ATOM     65  O16 BCD     1      18.350  18.700  11.920  1.00  0.00            
ATOM     66  C20 BCD     1      15.960  18.150  12.020  1.00  0.00            
ATOM     67  O17 BCD     1      15.780  18.460  10.670  1.00  0.00            
ATOM     68  C21 BCD     1      15.520  19.330  12.860  1.00  0.00            
ATOM     69  O18 BCD     1      14.130  19.660  12.470  1.00  0.00            
ATOM     70  C22 BCD     1      15.730  19.030  14.340  1.00  0.00            
ATOM     71  C23 BCD     1      17.190  18.470  14.590  1.00  0.00            
ATOM     72  O19 BCD     1      17.470  17.390  13.750  1.00  0.00            
ATOM     73  C24 BCD     1      17.440  18.030  16.010  1.00  0.00            
ATOM     74  O20 BCD     1      16.450  17.120  16.550  1.00  0.00            
ATOM     75  H31 BCD     1      17.560  16.790  11.730  1.00  0.00            
ATOM     76  H32 BCD     1      15.310  17.300  12.260  1.00  0.00            
ATOM     77  H33 BCD     1      16.450  19.120  10.480  1.00  0.00            
ATOM     78  H34 BCD     1      16.140  20.180  12.540  1.00  0.00            
ATOM     79  H35 BCD     1      13.890  20.430  12.990  1.00  0.00            
ATOM     80  H36 BCD     1      15.010  18.340  14.800  1.00  0.00            
ATOM     81  H37 BCD     1      17.910  19.270  14.370  1.00  0.00            
ATOM     82  H38 BCD     1      18.480  17.700  16.130  1.00  0.00            
ATOM     83  H39 BCD     1      17.350  18.930  16.650  1.00  0.00            
ATOM     84  H40 BCD     1      16.050  17.560  17.310  1.00  0.00            
ATOM     85  C25 BCD     1      21.520  19.230   9.170  1.00  0.00            
ATOM     86  O21 BCD     1      22.040  20.410   9.830  1.00  0.00            
ATOM     87  C26 BCD     1      20.080  19.440   8.670  1.00  0.00            
ATOM     88  O22 BCD     1      20.030  20.470   7.630  1.00  0.00            
ATOM     89  C27 BCD     1      19.130  19.660   9.810  1.00  0.00            
ATOM     90  O23 BCD     1      17.780  19.870   9.430  1.00  0.00            
ATOM     91  C28 BCD     1      19.170  18.390  10.760  1.00  0.00            
ATOM     92  C29 BCD     1      20.650  18.160  11.200  1.00  0.00            
ATOM     93  O24 BCD     1      21.570  18.140  10.080  1.00  0.00            
ATOM     94  C30 BCD     1      20.780  17.020  12.210  1.00  0.00            
ATOM     95  O25 BCD     1      20.680  15.750  11.630  1.00  0.00            
ATOM     96  H41 BCD     1      22.140  19.030   8.290  1.00  0.00            
ATOM     97  H42 BCD     1      19.720  18.510   8.220  1.00  0.00            
ATOM     98  H43 BCD     1      19.150  20.460   7.230  1.00  0.00            
ATOM     99  H44 BCD     1      19.470  20.480  10.460  1.00  0.00            
ATOM    100  H45 BCD     1      17.650  20.830   9.440  1.00  0.00            
ATOM    101  H46 BCD     1      18.740  17.470  10.340  1.00  0.00            
ATOM    102  H47 BCD     1      20.980  19.080  11.710  1.00  0.00            
ATOM    103  H48 BCD     1      21.770  17.090  12.670  1.00  0.00            
ATOM    104  H49 BCD     1      20.160  17.170  13.100  1.00  0.00            
ATOM    105  H50 BCD     1      21.140  15.120  12.190  1.00  0.00            
ATOM    106  C31 BCD     1      24.890  23.160   9.750  1.00  0.00            
ATOM    107  O26 BCD     1      23.820  23.800  10.550  1.00  0.00            
ATOM    108  C32 BCD     1      24.270  23.030   8.400  1.00  0.00            
ATOM    109  O27 BCD     1      24.160  24.370   7.790  1.00  0.00            
ATOM    110  C33 BCD     1      22.990  22.160   8.520  1.00  0.00            
ATOM    111  C34 BCD     1      23.300  20.900   9.410  1.00  0.00            
ATOM    112  C35 BCD     1      24.190  21.080  10.610  1.00  0.00            
ATOM    113  O28 BCD     1      25.330  21.880  10.320  1.00  0.00            
ATOM    114  C36 BCD     1      24.720  19.810  11.280  1.00  0.00            
ATOM    115  O29 BCD     1      25.570  18.970  10.490  1.00  0.00            
ATOM    116  O30 BCD     1      22.410  21.820   7.290  1.00  0.00            
ATOM    117  H51 BCD     1      25.760  23.820   9.670  1.00  0.00            
ATOM    118  H52 BCD     1      24.860  22.390   7.730  1.00  0.00            
ATOM    119  H53 BCD     1      25.050  24.710   7.670  1.00  0.00            
ATOM    120  H54 BCD     1      22.210  22.690   9.070  1.00  0.00            
ATOM    121  H55 BCD     1      21.580  21.480   7.630  1.00  0.00            
ATOM    122  H56 BCD     1      23.810  20.190   8.750  1.00  0.00            
ATOM    123  H57 BCD     1      23.600  21.500  11.430  1.00  0.00            
ATOM    124  H58 BCD     1      25.310  19.970  12.200  1.00  0.00            
ATOM    125  H59 BCD     1      23.840  19.180  11.480  1.00  0.00            
ATOM    126  H60 BCD     1      25.750  18.150  10.950  1.00  0.00            
ATOM    127  C37 BCD     1      23.750  27.100  13.140  1.00  0.00            
ATOM    128  O31 BCD     1      22.660  26.740  13.980  1.00  0.00            
ATOM    129  C38 BCD     1      23.350  27.300  11.660  1.00  0.00            
ATOM    130  O32 BCD     1      22.390  28.290  11.440  1.00  0.00            
ATOM    131  C39 BCD     1      22.950  25.950  10.950  1.00  0.00            
ATOM    132  O33 BCD     1      22.710  26.180   9.620  1.00  0.00            
ATOM    133  C40 BCD     1      24.170  25.030  11.070  1.00  0.00            
ATOM    134  C41 BCD     1      24.450  24.830  12.530  1.00  0.00            
ATOM    135  O34 BCD     1      24.650  26.080  13.240  1.00  0.00            
ATOM    136  C42 BCD     1      25.670  23.950  12.810  1.00  0.00            
ATOM    137  O35 BCD     1      26.840  24.540  12.350  1.00  0.00            
ATOM    138  H61 BCD     1      24.180  27.950  13.670  1.00  0.00            
ATOM    139  H62 BCD     1      24.300  27.710  11.290  1.00  0.00            
ATOM    140  H63 BCD     1      22.270  28.260  10.480  1.00  0.00            
ATOM    141  H64 BCD     1      22.050  25.540  11.420  1.00  0.00            
ATOM    142  H65 BCD     1      22.880  25.380   9.120  1.00  0.00            
ATOM    143  H66 BCD     1      25.020  25.550  10.590  1.00  0.00            
ATOM    144  H67 BCD     1      23.600  24.280  12.950  1.00  0.00            
ATOM    145  H68 BCD     1      25.750  23.830  13.890  1.00  0.00            
ATOM    146  H69 BCD     1      25.570  22.910  12.460  1.00  0.00            
ATOM    147  H70 BCD     1      27.430  23.780  12.430  1.00  0.00            
ATOM    148  C1  AR5     2      19.420  26.970   7.940  1.00  0.00            
ATOM    149  C2  AR5     2      18.650  25.650   7.720  1.00  0.00            
ATOM    150  C3  AR5     2      19.080  25.070   6.370  1.00  0.00            
ATOM    151  C4  AR5     2      17.090  25.770   7.760  1.00  0.00            
ATOM    152  C5  AR5     2      16.590  25.980   9.210  1.00  0.00            
ATOM    153  C6  AR5     2      17.060  24.950  10.270  1.00  0.00            
ATOM    154  C7  AR5     2      16.320  23.570  10.050  1.00  0.00            
ATOM    155  O1  AR5     2      16.790  22.500   9.880  1.00  0.00            
ATOM    156  O2  AR5     2      15.020  23.700  10.080  1.00  0.00            
ATOM    157  C8  AR5     2      16.700  25.460  11.680  1.00  0.00            
ATOM    158  C9  AR5     2      17.280  24.520  12.770  1.00  0.00            
ATOM    159  C10 AR5     2      18.820  24.290  12.750  1.00  0.00            
ATOM    160  C11 AR5     2      19.470  25.580  13.290  1.00  0.00            
ATOM    161  C12 AR5     2      19.330  24.080  11.300  1.00  0.00            
ATOM    162  C13 AR5     2      20.260  23.120  11.050  1.00  0.00            
ATOM    163  C14 AR5     2      20.980  22.330  12.100  1.00  0.00            
ATOM    164  C15 AR5     2      20.680  22.700  13.540  1.00  0.00            
ATOM    165  C16 AR5     2      21.340  21.770  14.650  1.00  0.00            
ATOM    166  C17 AR5     2      21.120  20.220  14.400  1.00  0.00            
ATOM    167  C18 AR5     2      22.810  22.210  14.730  1.00  0.00            
ATOM    168  C19 AR5     2      23.690  21.480  15.770  1.00  0.00            
ATOM    169  C20 AR5     2      23.130  21.540  17.150  1.00  0.00            
ATOM    170  O3  AR5     2      23.840  20.570  17.900  1.00  0.00            
ATOM    171  C21 AR5     2      21.590  21.600  17.370  1.00  0.00            
ATOM    172  C22 AR5     2      21.250  22.530  18.540  1.00  0.00            
ATOM    173  C23 AR5     2      21.090  20.160  17.720  1.00  0.00            
ATOM    174  C24 AR5     2      20.890  22.200  16.120  1.00  0.00            
ATOM    175  C25 AR5     2      19.320  22.160  16.100  1.00  0.00            
ATOM    176  C26 AR5     2      18.850  23.250  15.100  1.00  0.00            
ATOM    177  C27 AR5     2      19.210  23.070  13.620  1.00  0.00            
ATOM    178  C28 AR5     2      18.360  21.860  13.150  1.00  0.00            
ATOM    179  C29 AR5     2      18.630  24.960  10.240  1.00  0.00            
ATOM    180  C30 AR5     2      19.140  24.700   8.790  1.00  0.00            
ATOM    181  H1  AR5     2      19.150  27.490   8.870  1.00  0.00            
ATOM    182  H2  AR5     2      20.490  26.760   7.920  1.00  0.00            
ATOM    183  H3  AR5     2      19.240  27.680   7.130  1.00  0.00            
ATOM    184  H4  AR5     2      20.140  25.270   6.160  1.00  0.00            
ATOM    185  H5  AR5     2      18.830  24.010   6.190  1.00  0.00            
ATOM    186  H6  AR5     2      18.500  25.540   5.580  1.00  0.00            
ATOM    187  H7  AR5     2      16.660  24.910   7.240  1.00  0.00            
ATOM    188  H8  AR5     2      16.770  26.650   7.180  1.00  0.00            
ATOM    189  H9  AR5     2      15.510  26.010   9.020  1.00  0.00            
ATOM    190  H10 AR5     2      16.900  26.970   9.550  1.00  0.00            
ATOM    191  H11 AR5     2      14.650  22.810   9.930  1.00  0.00            
ATOM    192  H12 AR5     2      15.610  25.470  11.810  1.00  0.00            
ATOM    193  H13 AR5     2      17.060  26.490  11.770  1.00  0.00            
ATOM    194  H14 AR5     2      16.560  23.690  12.700  1.00  0.00            
ATOM    195  H15 AR5     2      17.020  24.920  13.760  1.00  0.00            
ATOM    196  H16 AR5     2      18.910  25.940  14.160  1.00  0.00            
ATOM    197  H17 AR5     2      20.520  25.600  13.620  1.00  0.00            
ATOM    198  H18 AR5     2      19.460  26.340  12.500  1.00  0.00            
ATOM    199  H19 AR5     2      20.420  22.830  10.020  1.00  0.00            
ATOM    200  H20 AR5     2      22.060  22.540  12.010  1.00  0.00            
ATOM    201  H21 AR5     2      20.870  21.250  11.930  1.00  0.00            
ATOM    202  H22 AR5     2      21.110  23.700  13.670  1.00  0.00            
ATOM    203  H23 AR5     2      21.450  19.930  13.400  1.00  0.00            
ATOM    204  H24 AR5     2      21.790  19.590  15.000  1.00  0.00            
ATOM    205  H25 AR5     2      20.130  19.800  14.590  1.00  0.00            
ATOM    206  H26 AR5     2      22.820  23.290  14.920  1.00  0.00            
ATOM    207  H27 AR5     2      23.230  22.090  13.720  1.00  0.00            
ATOM    208  H28 AR5     2      24.750  21.740  15.790  1.00  0.00            
ATOM    209  H29 AR5     2      23.690  20.400  15.550  1.00  0.00            
ATOM    210  H30 AR5     2      23.510  22.490  17.560  1.00  0.00            
ATOM    211  H31 AR5     2      24.640  21.050  18.170  1.00  0.00            
ATOM    212  H32 AR5     2      21.790  22.280  19.470  1.00  0.00            
ATOM    213  H33 AR5     2      21.440  23.600  18.430  1.00  0.00            
ATOM    214  H34 AR5     2      20.210  22.490  18.890  1.00  0.00            
ATOM    215  H35 AR5     2      21.470  19.820  18.700  1.00  0.00            
ATOM    216  H36 AR5     2      20.010  20.140  17.900  1.00  0.00            
ATOM    217  H37 AR5     2      21.360  19.400  16.980  1.00  0.00            
ATOM    218  H38 AR5     2      21.070  23.280  16.230  1.00  0.00            
ATOM    219  H39 AR5     2      18.930  22.510  17.060  1.00  0.00            
ATOM    220  H40 AR5     2      18.890  21.160  15.920  1.00  0.00            
ATOM    221  H41 AR5     2      19.240  24.220  15.410  1.00  0.00            
ATOM    222  H42 AR5     2      17.780  23.420  15.250  1.00  0.00            
ATOM    223  H43 AR5     2      18.870  20.910  13.360  1.00  0.00            
ATOM    224  H44 AR5     2      17.360  21.780  13.600  1.00  0.00            
ATOM    225  H45 AR5     2      18.210  21.750  12.070  1.00  0.00            
ATOM    226  H46 AR5     2      19.010  25.970  10.450  1.00  0.00            
ATOM    227  H47 AR5     2      20.240  24.710   8.810  1.00  0.00            
ATOM    228  H48 AR5     2      18.810  23.690   8.530  1.00  0.00            
TER
ENDMDL
MODEL        1
ATOM      1  C1  BCD     1      24.980  22.150  24.690  1.00  0.00            
ATOM      2  O1  BCD     1      25.350  21.670  23.380  1.00  0.00            
ATOM      3  C2  BCD     1      23.910  23.240  24.560  1.00  0.00            
ATOM      4  O2  BCD     1      22.700  22.740  23.890  1.00  0.00            
ATOM      5  C3  BCD     1      24.360  24.510  23.720  1.00  0.00            
ATOM      6  O3  BCD     1      23.440  25.640  23.810  1.00  0.00            
ATOM      7  C4  BCD     1      25.710  24.900  24.260  1.00  0.00            
ATOM      8  C5  BCD     1      26.730  23.750  24.500  1.00  0.00            
ATOM      9  O4  BCD     1      26.150  22.720  25.280  1.00  0.00            
ATOM     10  C6  BCD     1      27.950  24.240  25.170  1.00  0.00            
ATOM     11  O5  BCD     1      27.630  24.800  26.440  1.00  0.00            
ATOM     12  H1  BCD     1      24.650  21.330  25.340  1.00  0.00            
ATOM     13  H2  BCD     1      23.690  23.580  25.580  1.00  0.00            
ATOM     14  H3  BCD     1      22.240  23.500  23.530  1.00  0.00            
ATOM     15  H4  BCD     1      24.540  24.300  22.660  1.00  0.00            
ATOM     16  H5  BCD     1      23.970  26.430  23.680  1.00  0.00            
ATOM     17  H6  BCD     1      25.510  25.370  25.240  1.00  0.00            
ATOM     18  H7  BCD     1      27.120  23.310  23.570  1.00  0.00            
ATOM     19  H8  BCD     1      28.680  23.430  25.310  1.00  0.00            
ATOM     20  H9  BCD     1      28.410  24.980  24.510  1.00  0.00            
ATOM     21  H10 BCD     1      28.150  25.610  26.480  1.00  0.00            
ATOM     22  C7  BCD     1      25.670  18.090  21.250  1.00  0.00            
ATOM     23  O6  BCD     1      25.660  18.820  19.990  1.00  0.00            
ATOM     24  C8  BCD     1      24.230  18.470  21.800  1.00  0.00            
ATOM     25  O7  BCD     1      23.150  18.110  20.920  1.00  0.00            
ATOM     26  C9  BCD     1      24.150  19.910  22.240  1.00  0.00            
ATOM     27  O8  BCD     1      22.860  20.150  22.920  1.00  0.00            
ATOM     28  C10 BCD     1      25.330  20.230  23.180  1.00  0.00            
ATOM     29  C11 BCD     1      26.660  19.830  22.670  1.00  0.00            
ATOM     30  O9  BCD     1      26.700  18.520  22.160  1.00  0.00            
ATOM     31  C12 BCD     1      27.800  20.120  23.620  1.00  0.00            
ATOM     32  O10 BCD     1      27.820  19.240  24.760  1.00  0.00            
ATOM     33  H11 BCD     1      25.810  17.020  21.060  1.00  0.00            
ATOM     34  H12 BCD     1      24.130  17.890  22.720  1.00  0.00            
ATOM     35  H13 BCD     1      22.340  17.930  21.400  1.00  0.00            
ATOM     36  H14 BCD     1      24.270  20.470  21.300  1.00  0.00            
ATOM     37  H15 BCD     1      22.780  21.030  23.290  1.00  0.00            
ATOM     38  H16 BCD     1      25.170  19.710  24.140  1.00  0.00            
ATOM     39  H17 BCD     1      26.940  20.380  21.760  1.00  0.00            
ATOM     40  H18 BCD     1      28.750  20.020  23.070  1.00  0.00            
ATOM     41  H19 BCD     1      27.720  21.190  23.850  1.00  0.00            
ATOM     42  H20 BCD     1      28.570  19.490  25.300  1.00  0.00            
ATOM     43  C13 BCD     1      26.770  18.650  15.960  1.00  0.00            
ATOM     44  O11 BCD     1      26.410  20.000  15.850  1.00  0.00            
ATOM     45  C14 BCD     1      25.420  17.930  16.380  1.00  0.00            
ATOM     46  O12 BCD     1      24.440  18.140  15.360  1.00  0.00            
ATOM     47  C15 BCD     1      24.910  18.340  17.790  1.00  0.00            
ATOM     48  O13 BCD     1      23.710  17.600  18.120  1.00  0.00            
ATOM     49  C16 BCD     1      26.070  18.090  18.770  1.00  0.00            
ATOM     50  C17 BCD     1      27.420  18.670  18.350  1.00  0.00            
ATOM     51  O14 BCD     1      27.790  18.400  16.990  1.00  0.00            
ATOM     52  C18 BCD     1      28.590  18.180  19.180  1.00  0.00            
ATOM     53  O15 BCD     1      29.770  18.920  18.780  1.00  0.00            
ATOM     54  H21 BCD     1      27.130  18.280  15.000  1.00  0.00            
ATOM     55  H22 BCD     1      25.530  16.840  16.450  1.00  0.00            
ATOM     56  H23 BCD     1      24.390  19.080  15.160  1.00  0.00            
ATOM     57  H24 BCD     1      24.610  19.400  17.740  1.00  0.00            
ATOM     58  H25 BCD     1      23.380  18.030  18.910  1.00  0.00            
ATOM     59  H26 BCD     1      26.240  17.040  19.050  1.00  0.00            
ATOM     60  H27 BCD     1      27.320  19.760  18.390  1.00  0.00            
ATOM     61  H28 BCD     1      28.480  18.420  20.250  1.00  0.00            
ATOM     62  H29 BCD     1      28.770  17.100  19.090  1.00  0.00            
ATOM     63  H30 BCD     1      29.680  19.110  17.840  1.00  0.00            
ATOM     64  C19 BCD     1      26.550  22.790  12.670  1.00  0.00            
ATOM     65  O16 BCD     1      26.790  23.920  13.490  1.00  0.00            
ATOM     66  C20 BCD     1      25.150  22.230  12.950  1.00  0.00            
ATOM     67  O17 BCD     1      24.300  23.340  12.750  1.00  0.00            
ATOM     68  C21 BCD     1      25.150  21.540  14.320  1.00  0.00            
ATOM     69  O18 BCD     1      23.970  20.760  14.590  1.00  0.00            
ATOM     70  C22 BCD     1      26.280  20.520  14.490  1.00  0.00            
ATOM     71  C23 BCD     1      27.610  21.260  14.080  1.00  0.00            
ATOM     72  O19 BCD     1      27.540  21.820  12.750  1.00  0.00            
ATOM     73  C24 BCD     1      28.830  20.270  14.170  1.00  0.00            
ATOM     74  O20 BCD     1      28.570  19.190  13.290  1.00  0.00            
ATOM     75  H31 BCD     1      26.480  23.160  11.640  1.00  0.00            
ATOM     76  H32 BCD     1      25.110  21.520  12.120  1.00  0.00            
ATOM     77  H33 BCD     1      23.450  22.900  12.670  1.00  0.00            
ATOM     78  H34 BCD     1      25.160  22.390  15.020  1.00  0.00            
ATOM     79  H35 BCD     1      23.320  21.390  14.920  1.00  0.00            
ATOM     80  H36 BCD     1      26.030  19.640  13.870  1.00  0.00            
ATOM     81  H37 BCD     1      27.740  22.060  14.820  1.00  0.00            
ATOM     82  H38 BCD     1      29.820  20.700  13.990  1.00  0.00            
ATOM     83  H39 BCD     1      28.940  19.870  15.180  1.00  0.00            
ATOM     84  H40 BCD     1      29.020  18.370  13.500  1.00  0.00            
ATOM     85  C25 BCD     1      27.910  27.770  14.120  1.00  0.00            
ATOM     86  O21 BCD     1      27.570  27.530  15.530  1.00  0.00            
ATOM     87  C26 BCD     1      26.740  27.600  13.160  1.00  0.00            
ATOM     88  O22 BCD     1      25.760  28.660  13.540  1.00  0.00            
ATOM     89  C27 BCD     1      26.190  26.180  13.340  1.00  0.00            
ATOM     90  O23 BCD     1      25.030  25.920  12.490  1.00  0.00            
ATOM     91  C28 BCD     1      27.300  25.200  12.950  1.00  0.00            
ATOM     92  C29 BCD     1      28.620  25.480  13.680  1.00  0.00            
ATOM     93  O24 BCD     1      28.960  26.860  13.760  1.00  0.00            
ATOM     94  C30 BCD     1      29.670  24.640  12.930  1.00  0.00            
ATOM     95  O25 BCD     1      29.680  24.990  11.530  1.00  0.00            
ATOM     96  H41 BCD     1      28.170  28.830  14.030  1.00  0.00            
ATOM     97  H42 BCD     1      27.090  27.660  12.120  1.00  0.00            
ATOM     98  H43 BCD     1      25.340  28.250  14.310  1.00  0.00            
ATOM     99  H44 BCD     1      25.920  26.060  14.400  1.00  0.00            
ATOM    100  H45 BCD     1      24.870  24.980  12.520  1.00  0.00            
ATOM    101  H46 BCD     1      27.360  25.310  11.860  1.00  0.00            
ATOM    102  H47 BCD     1      28.650  25.080  14.700  1.00  0.00            
ATOM    103  H48 BCD     1      30.630  24.950  13.340  1.00  0.00            
ATOM    104  H49 BCD     1      29.400  23.580  13.040  1.00  0.00            
ATOM    105  H50 BCD     1      30.480  24.640  11.130  1.00  0.00            
ATOM    106  C31 BCD     1      26.690  29.600  18.930  1.00  0.00            
ATOM    107  O26 BCD     1      26.630  28.360  19.720  1.00  0.00            
ATOM    108  C32 BCD     1      25.540  29.590  17.940  1.00  0.00            
ATOM    109  O27 BCD     1      24.300  29.310  18.580  1.00  0.00            
ATOM    110  C33 BCD     1      25.780  28.420  16.910  1.00  0.00            
ATOM    111  C34 BCD     1      27.160  28.630  16.310  1.00  0.00            
ATOM    112  C35 BCD     1      28.230  28.710  17.340  1.00  0.00            
ATOM    113  O28 BCD     1      27.890  29.700  18.230  1.00  0.00            
ATOM    114  C36 BCD     1      29.610  28.960  16.810  1.00  0.00            
ATOM    115  O29 BCD     1      30.620  28.780  17.770  1.00  0.00            
ATOM    116  O30 BCD     1      24.770  28.340  15.890  1.00  0.00            
ATOM    117  H51 BCD     1      26.560  30.510  19.530  1.00  0.00            
ATOM    118  H52 BCD     1      25.500  30.510  17.340  1.00  0.00            
ATOM    119  H53 BCD     1      24.420  29.140  19.510  1.00  0.00            
ATOM    120  H54 BCD     1      25.820  27.440  17.400  1.00  0.00            
ATOM    121  H55 BCD     1      23.910  28.330  16.320  1.00  0.00            
ATOM    122  H56 BCD     1      27.160  29.480  15.620  1.00  0.00            
ATOM    123  H57 BCD     1      28.290  27.720  17.810  1.00  0.00            
ATOM    124  H58 BCD     1      29.770  28.290  15.960  1.00  0.00            
ATOM    125  H59 BCD     1      29.680  29.950  16.340  1.00  0.00            
ATOM    126  H60 BCD     1      30.700  29.630  18.210  1.00  0.00            
ATOM    127  C37 BCD     1      26.740  27.110  23.630  1.00  0.00            
ATOM    128  O31 BCD     1      26.220  25.810  23.270  1.00  0.00            
ATOM    129  C38 BCD     1      25.840  28.270  23.280  1.00  0.00            
ATOM    130  O32 BCD     1      24.650  28.110  24.040  1.00  0.00            
ATOM    131  C39 BCD     1      25.610  28.350  21.790  1.00  0.00            
ATOM    132  O33 BCD     1      24.730  29.390  21.450  1.00  0.00            
ATOM    133  C40 BCD     1      26.910  28.480  21.090  1.00  0.00            
ATOM    134  C41 BCD     1      27.970  27.390  21.440  1.00  0.00            
ATOM    135  O34 BCD     1      27.980  27.270  22.890  1.00  0.00            
ATOM    136  C42 BCD     1      29.340  27.650  20.860  1.00  0.00            
ATOM    137  O35 BCD     1      29.780  28.970  21.230  1.00  0.00            
ATOM    138  H61 BCD     1      26.950  27.060  24.710  1.00  0.00            
ATOM    139  H62 BCD     1      26.330  29.140  23.750  1.00  0.00            
ATOM    140  H63 BCD     1      24.150  28.920  23.930  1.00  0.00            
ATOM    141  H64 BCD     1      25.190  27.380  21.480  1.00  0.00            
ATOM    142  H65 BCD     1      23.910  29.150  21.890  1.00  0.00            
ATOM    143  H66 BCD     1      27.370  29.450  21.280  1.00  0.00            
ATOM    144  H67 BCD     1      27.610  26.450  21.010  1.00  0.00            
ATOM    145  H68 BCD     1      30.030  26.930  21.310  1.00  0.00            
ATOM    146  H69 BCD     1      29.340  27.600  19.770  1.00  0.00            
ATOM    147  H70 BCD     1      29.900  29.430  20.390  1.00  0.00            
ATOM    148  C1  AR5     2      20.760  27.130  15.710  1.00  0.00            
ATOM    149  C2  AR5     2      21.070  25.670  15.210  1.00  0.00            
ATOM    150  C3  AR5     2      20.880  25.770  13.690  1.00  0.00            
ATOM    151  C4  AR5     2      20.110  24.630  15.790  1.00  0.00            
ATOM    152  C5  AR5     2      20.230  24.340  17.300  1.00  0.00            
ATOM    153  C6  AR5     2      21.670  23.780  17.650  1.00  0.00            
ATOM    154  C7  AR5     2      21.970  22.420  16.960  1.00  0.00            
ATOM    155  O1  AR5     2      22.340  22.240  15.800  1.00  0.00            
ATOM    156  O2  AR5     2      21.480  21.290  17.500  1.00  0.00            
ATOM    157  C8  AR5     2      21.910  23.680  19.180  1.00  0.00            
ATOM    158  C9  AR5     2      23.340  23.330  19.540  1.00  0.00            
ATOM    159  C10 AR5     2      24.510  24.140  18.890  1.00  0.00            
ATOM    160  C11 AR5     2      24.470  25.480  19.620  1.00  0.00            
ATOM    161  C12 AR5     2      24.170  24.430  17.420  1.00  0.00            
ATOM    162  C13 AR5     2      25.130  24.540  16.470  1.00  0.00            
ATOM    163  C14 AR5     2      26.630  24.340  16.720  1.00  0.00            
ATOM    164  C15 AR5     2      27.070  24.160  18.250  1.00  0.00            
ATOM    165  C16 AR5     2      28.590  23.660  18.430  1.00  0.00            
ATOM    166  C17 AR5     2      29.080  22.500  17.420  1.00  0.00            
ATOM    167  C18 AR5     2      29.530  24.780  17.920  1.00  0.00            
ATOM    168  C19 AR5     2      31.010  24.770  18.350  1.00  0.00            
ATOM    169  C20 AR5     2      31.170  24.560  19.890  1.00  0.00            
ATOM    170  O3  AR5     2      32.540  24.650  20.270  1.00  0.00            
ATOM    171  C21 AR5     2      30.390  23.290  20.450  1.00  0.00            
ATOM    172  C22 AR5     2      30.440  23.370  22.040  1.00  0.00            
ATOM    173  C23 AR5     2      30.990  21.870  20.080  1.00  0.00            
ATOM    174  C24 AR5     2      28.940  23.370  19.930  1.00  0.00            
ATOM    175  C25 AR5     2      27.830  22.420  20.550  1.00  0.00            
ATOM    176  C26 AR5     2      26.410  23.110  20.470  1.00  0.00            
ATOM    177  C27 AR5     2      25.950  23.320  19.020  1.00  0.00            
ATOM    178  C28 AR5     2      25.690  21.960  18.320  1.00  0.00            
ATOM    179  C29 AR5     2      22.690  24.820  17.050  1.00  0.00            
ATOM    180  C30 AR5     2      22.530  25.300  15.570  1.00  0.00            
ATOM    181  H1  AR5     2      21.390  27.840  15.160  1.00  0.00            
ATOM    182  H2  AR5     2      19.690  27.400  15.710  1.00  0.00            
ATOM    183  H3  AR5     2      20.990  27.290  16.770  1.00  0.00            
ATOM    184  H4  AR5     2      20.970  24.860  13.090  1.00  0.00            
ATOM    185  H5  AR5     2      19.850  26.110  13.590  1.00  0.00            
ATOM    186  H6  AR5     2      21.500  26.580  13.280  1.00  0.00            
ATOM    187  H7  AR5     2      20.190  23.670  15.260  1.00  0.00            
ATOM    188  H8  AR5     2      19.110  25.020  15.560  1.00  0.00            
ATOM    189  H9  AR5     2      19.450  23.660  17.640  1.00  0.00            
ATOM    190  H10 AR5     2      20.110  25.270  17.870  1.00  0.00            
ATOM    191  H11 AR5     2      21.490  20.790  16.670  1.00  0.00            
ATOM    192  H12 AR5     2      21.280  22.950  19.700  1.00  0.00            
ATOM    193  H13 AR5     2      21.780  24.650  19.650  1.00  0.00            
ATOM    194  H14 AR5     2      23.480  22.240  19.470  1.00  0.00            
ATOM    195  H15 AR5     2      23.350  23.430  20.630  1.00  0.00            
ATOM    196  H16 AR5     2      25.240  26.110  19.140  1.00  0.00            
ATOM    197  H17 AR5     2      23.460  25.890  19.550  1.00  0.00            
ATOM    198  H18 AR5     2      24.680  25.290  20.680  1.00  0.00            
ATOM    199  H19 AR5     2      24.940  24.740  15.420  1.00  0.00            
ATOM    200  H20 AR5     2      27.130  25.120  16.130  1.00  0.00            
ATOM    201  H21 AR5     2      27.010  23.460  16.190  1.00  0.00            
ATOM    202  H22 AR5     2      27.080  25.180  18.650  1.00  0.00            
ATOM    203  H23 AR5     2      28.580  21.550  17.630  1.00  0.00            
ATOM    204  H24 AR5     2      29.070  22.740  16.350  1.00  0.00            
ATOM    205  H25 AR5     2      30.140  22.340  17.630  1.00  0.00            
ATOM    206  H26 AR5     2      29.090  25.720  18.280  1.00  0.00            
ATOM    207  H27 AR5     2      29.560  24.890  16.830  1.00  0.00            
ATOM    208  H28 AR5     2      31.570  25.720  18.290  1.00  0.00            
ATOM    209  H29 AR5     2      31.570  24.020  17.780  1.00  0.00            
ATOM    210  H30 AR5     2      30.630  25.340  20.440  1.00  0.00            
ATOM    211  H31 AR5     2      32.960  23.850  19.920  1.00  0.00            
ATOM    212  H32 AR5     2      29.920  22.580  22.590  1.00  0.00            
ATOM    213  H33 AR5     2      31.460  23.350  22.450  1.00  0.00            
ATOM    214  H34 AR5     2      30.120  24.360  22.370  1.00  0.00            
ATOM    215  H35 AR5     2      31.670  21.540  20.870  1.00  0.00            
ATOM    216  H36 AR5     2      30.220  21.090  20.100  1.00  0.00            
ATOM    217  H37 AR5     2      31.480  21.960  19.100  1.00  0.00            
ATOM    218  H38 AR5     2      28.710  24.320  20.420  1.00  0.00            
ATOM    219  H39 AR5     2      28.070  22.180  21.590  1.00  0.00            
ATOM    220  H40 AR5     2      27.890  21.500  19.960  1.00  0.00            
ATOM    221  H41 AR5     2      26.460  24.100  20.950  1.00  0.00            
ATOM    222  H42 AR5     2      25.580  22.540  20.900  1.00  0.00            
ATOM    223  H43 AR5     2      26.580  21.640  17.760  1.00  0.00            
ATOM    224  H44 AR5     2      25.370  21.170  19.000  1.00  0.00            
ATOM    225  H45 AR5     2      24.930  22.050  17.530  1.00  0.00            
ATOM    226  H46 AR5     2      22.400  25.710  17.640  1.00  0.00            
ATOM    227  H47 AR5     2      23.230  26.110  15.340  1.00  0.00            
ATOM    228  H48 AR5     2      22.810  24.520  14.850  1.00  0.00            
TER
ENDMDL
MODEL        1
ATOM      1  C1  BCD     1      24.530  18.050  23.890  1.00  0.00            
ATOM      2  O1  BCD     1      23.390  17.620  23.110  1.00  0.00            
ATOM      3  C2  BCD     1      24.940  19.470  23.540  1.00  0.00            
ATOM      4  O2  BCD     1      23.790  20.330  23.730  1.00  0.00            
ATOM      5  C3  BCD     1      25.510  19.400  22.100  1.00  0.00            
ATOM      6  O3  BCD     1      25.870  20.730  21.780  1.00  0.00            
ATOM      7  C4  BCD     1      26.630  18.400  21.930  1.00  0.00            
ATOM      8  C5  BCD     1      26.250  16.950  22.510  1.00  0.00            
ATOM      9  O4  BCD     1      25.630  17.120  23.820  1.00  0.00            
ATOM     10  C6  BCD     1      27.370  15.960  22.570  1.00  0.00            
ATOM     11  O5  BCD     1      28.400  16.440  23.480  1.00  0.00            
ATOM     12  H1  BCD     1      24.300  17.930  24.960  1.00  0.00            
ATOM     13  H2  BCD     1      25.660  19.760  24.310  1.00  0.00            
ATOM     14  H3  BCD     1      23.910  21.160  23.260  1.00  0.00            
ATOM     15  H4  BCD     1      24.880  19.030  21.280  1.00  0.00            
ATOM     16  H5  BCD     1      26.190  20.790  20.870  1.00  0.00            
ATOM     17  H6  BCD     1      27.470  18.710  22.570  1.00  0.00            
ATOM     18  H7  BCD     1      25.500  16.490  21.850  1.00  0.00            
ATOM     19  H8  BCD     1      27.000  14.990  22.910  1.00  0.00            
ATOM     20  H9  BCD     1      27.880  15.800  21.610  1.00  0.00            
ATOM     21  H10 BCD     1      28.830  15.650  23.830  1.00  0.00            
ATOM     22  C7  BCD     1      19.610  16.220  23.190  1.00  0.00            
ATOM     23  O6  BCD     1      19.760  15.660  21.970  1.00  0.00            
ATOM     24  C8  BCD     1      19.830  17.690  23.170  1.00  0.00            
ATOM     25  O7  BCD     1      18.830  18.320  22.300  1.00  0.00            
ATOM     26  C9  BCD     1      21.200  18.100  22.850  1.00  0.00            
ATOM     27  O8  BCD     1      21.310  19.560  22.870  1.00  0.00            
ATOM     28  C10 BCD     1      22.140  17.390  23.770  1.00  0.00            
ATOM     29  C11 BCD     1      21.940  15.880  23.760  1.00  0.00            
ATOM     30  O9  BCD     1      20.570  15.610  24.030  1.00  0.00            
ATOM     31  C12 BCD     1      22.780  15.000  24.680  1.00  0.00            
ATOM     32  O10 BCD     1      22.520  15.380  26.040  1.00  0.00            
ATOM     33  H11 BCD     1      18.570  15.970  23.450  1.00  0.00            
ATOM     34  H12 BCD     1      19.710  18.060  24.200  1.00  0.00            
ATOM     35  H13 BCD     1      18.010  18.350  22.790  1.00  0.00            
ATOM     36  H14 BCD     1      21.450  17.620  21.890  1.00  0.00            
ATOM     37  H15 BCD     1      22.210  19.700  23.180  1.00  0.00            
ATOM     38  H16 BCD     1      22.140  17.720  24.820  1.00  0.00            
ATOM     39  H17 BCD     1      22.200  15.470  22.780  1.00  0.00            
ATOM     40  H18 BCD     1      22.670  13.910  24.570  1.00  0.00            
ATOM     41  H19 BCD     1      23.820  15.280  24.470  1.00  0.00            
ATOM     42  H20 BCD     1      23.290  15.090  26.540  1.00  0.00            
ATOM     43  C13 BCD     1      17.960  13.270  18.970  1.00  0.00            
ATOM     44  O11 BCD     1      19.100  13.310  18.040  1.00  0.00            
ATOM     45  C14 BCD     1      17.310  14.640  19.140  1.00  0.00            
ATOM     46  O12 BCD     1      17.110  15.210  17.820  1.00  0.00            
ATOM     47  C15 BCD     1      18.170  15.480  20.070  1.00  0.00            
ATOM     48  O13 BCD     1      17.450  16.640  20.490  1.00  0.00            
ATOM     49  C16 BCD     1      18.700  14.880  21.340  1.00  0.00            
ATOM     50  C17 BCD     1      19.190  13.440  20.970  1.00  0.00            
ATOM     51  O14 BCD     1      18.150  12.740  20.270  1.00  0.00            
ATOM     52  C18 BCD     1      19.590  12.750  22.220  1.00  0.00            
ATOM     53  O15 BCD     1      18.540  12.740  23.280  1.00  0.00            
ATOM     54  H21 BCD     1      17.170  12.670  18.490  1.00  0.00            
ATOM     55  H22 BCD     1      16.360  14.510  19.680  1.00  0.00            
ATOM     56  H23 BCD     1      16.970  16.140  18.000  1.00  0.00            
ATOM     57  H24 BCD     1      19.110  15.790  19.590  1.00  0.00            
ATOM     58  H25 BCD     1      18.100  17.120  21.010  1.00  0.00            
ATOM     59  H26 BCD     1      17.950  14.730  22.130  1.00  0.00            
ATOM     60  H27 BCD     1      20.110  13.460  20.370  1.00  0.00            
ATOM     61  H28 BCD     1      19.900  11.710  22.030  1.00  0.00            
ATOM     62  H29 BCD     1      20.530  13.140  22.620  1.00  0.00            
ATOM     63  H30 BCD     1      19.000  12.600  24.110  1.00  0.00            
ATOM     64  C19 BCD     1      20.400  11.870  14.510  1.00  0.00            
ATOM     65  O16 BCD     1      21.560  12.640  14.670  1.00  0.00            
ATOM     66  C20 BCD     1      19.070  12.640  14.420  1.00  0.00            
ATOM     67  O17 BCD     1      19.000  13.380  13.170  1.00  0.00            
ATOM     68  C21 BCD     1      18.860  13.480  15.670  1.00  0.00            
ATOM     69  O18 BCD     1      17.630  14.160  15.580  1.00  0.00            
ATOM     70  C22 BCD     1      18.930  12.520  16.890  1.00  0.00            
ATOM     71  C23 BCD     1      20.140  11.580  16.870  1.00  0.00            
ATOM     72  O19 BCD     1      20.320  10.940  15.600  1.00  0.00            
ATOM     73  C24 BCD     1      20.100  10.550  17.990  1.00  0.00            
ATOM     74  O20 BCD     1      19.090   9.540  17.790  1.00  0.00            
ATOM     75  H31 BCD     1      20.540  11.300  13.590  1.00  0.00            
ATOM     76  H32 BCD     1      18.300  11.860  14.430  1.00  0.00            
ATOM     77  H33 BCD     1      19.630  14.090  13.300  1.00  0.00            
ATOM     78  H34 BCD     1      19.640  14.240  15.800  1.00  0.00            
ATOM     79  H35 BCD     1      17.450  14.700  16.360  1.00  0.00            
ATOM     80  H36 BCD     1      18.050  11.870  16.940  1.00  0.00            
ATOM     81  H37 BCD     1      20.990  12.240  17.100  1.00  0.00            
ATOM     82  H38 BCD     1      21.100  10.130  18.170  1.00  0.00            
ATOM     83  H39 BCD     1      19.790  11.120  18.870  1.00  0.00            
ATOM     84  H40 BCD     1      18.200   9.820  18.010  1.00  0.00            
ATOM     85  C25 BCD     1      24.690  14.500  12.410  1.00  0.00            
ATOM     86  O21 BCD     1      25.400  14.980  13.580  1.00  0.00            
ATOM     87  C26 BCD     1      23.310  15.100  12.320  1.00  0.00            
ATOM     88  O22 BCD     1      23.370  16.540  12.270  1.00  0.00            
ATOM     89  C27 BCD     1      22.360  14.640  13.460  1.00  0.00            
ATOM     90  O23 BCD     1      21.010  15.230  13.260  1.00  0.00            
ATOM     91  C28 BCD     1      22.260  13.160  13.470  1.00  0.00            
ATOM     92  C29 BCD     1      23.660  12.540  13.500  1.00  0.00            
ATOM     93  O24 BCD     1      24.520  13.100  12.460  1.00  0.00            
ATOM     94  C30 BCD     1      23.710  11.070  13.400  1.00  0.00            
ATOM     95  O25 BCD     1      23.430  10.640  12.030  1.00  0.00            
ATOM     96  H41 BCD     1      25.220  14.710  11.470  1.00  0.00            
ATOM     97  H42 BCD     1      22.900  14.770  11.350  1.00  0.00            
ATOM     98  H43 BCD     1      22.670  16.740  11.650  1.00  0.00            
ATOM     99  H44 BCD     1      22.750  14.890  14.450  1.00  0.00            
ATOM    100  H45 BCD     1      21.000  15.960  13.890  1.00  0.00            
ATOM    101  H46 BCD     1      21.750  12.790  12.570  1.00  0.00            
ATOM    102  H47 BCD     1      24.100  12.650  14.500  1.00  0.00            
ATOM    103  H48 BCD     1      24.720  10.810  13.720  1.00  0.00            
ATOM    104  H49 BCD     1      22.870  10.640  13.960  1.00  0.00            
ATOM    105  H50 BCD     1      22.840  11.240  11.560  1.00  0.00            
ATOM    106  C31 BCD     1      28.700  16.970  15.070  1.00  0.00            
ATOM    107  O26 BCD     1      27.890  17.180  16.290  1.00  0.00            
ATOM    108  C32 BCD     1      28.060  17.630  13.790  1.00  0.00            
ATOM    109  O27 BCD     1      28.040  19.050  14.100  1.00  0.00            
ATOM    110  C33 BCD     1      26.670  17.040  13.580  1.00  0.00            
ATOM    111  C34 BCD     1      26.770  15.490  13.430  1.00  0.00            
ATOM    112  C35 BCD     1      27.570  14.900  14.610  1.00  0.00            
ATOM    113  O28 BCD     1      28.850  15.580  14.760  1.00  0.00            
ATOM    114  C36 BCD     1      27.890  13.410  14.490  1.00  0.00            
ATOM    115  O29 BCD     1      28.570  13.220  13.270  1.00  0.00            
ATOM    116  O30 BCD     1      25.910  17.580  12.430  1.00  0.00            
ATOM    117  H51 BCD     1      29.700  17.360  15.280  1.00  0.00            
ATOM    118  H52 BCD     1      28.660  17.420  12.890  1.00  0.00            
ATOM    119  H53 BCD     1      27.810  19.090  15.030  1.00  0.00            
ATOM    120  H54 BCD     1      25.990  17.230  14.420  1.00  0.00            
ATOM    121  H55 BCD     1      25.050  17.170  12.560  1.00  0.00            
ATOM    122  H56 BCD     1      27.120  15.250  12.420  1.00  0.00            
ATOM    123  H57 BCD     1      26.980  15.020  15.520  1.00  0.00            
ATOM    124  H58 BCD     1      28.500  13.150  15.360  1.00  0.00            
ATOM    125  H59 BCD     1      27.000  12.760  14.430  1.00  0.00            
ATOM    126  H60 BCD     1      28.030  12.770  12.620  1.00  0.00            
ATOM    127  C37 BCD     1      28.220  18.960  20.080  1.00  0.00            
ATOM    128  O31 BCD     1      27.100  18.260  20.610  1.00  0.00            
ATOM    129  C38 BCD     1      27.880  19.870  18.910  1.00  0.00            
ATOM    130  O32 BCD     1      27.010  20.880  19.300  1.00  0.00            
ATOM    131  C39 BCD     1      27.410  19.120  17.630  1.00  0.00            
ATOM    132  O33 BCD     1      27.300  20.070  16.590  1.00  0.00            
ATOM    133  C40 BCD     1      28.460  18.010  17.290  1.00  0.00            
ATOM    134  C41 BCD     1      28.830  17.190  18.550  1.00  0.00            
ATOM    135  O34 BCD     1      29.230  18.040  19.660  1.00  0.00            
ATOM    136  C42 BCD     1      29.880  16.110  18.270  1.00  0.00            
ATOM    137  O35 BCD     1      30.810  16.430  17.330  1.00  0.00            
ATOM    138  H61 BCD     1      28.740  19.500  20.880  1.00  0.00            
ATOM    139  H62 BCD     1      28.830  20.360  18.680  1.00  0.00            
ATOM    140  H63 BCD     1      27.170  21.680  18.790  1.00  0.00            
ATOM    141  H64 BCD     1      26.440  18.620  17.730  1.00  0.00            
ATOM    142  H65 BCD     1      26.470  20.510  16.760  1.00  0.00            
ATOM    143  H66 BCD     1      29.450  18.370  16.990  1.00  0.00            
ATOM    144  H67 BCD     1      27.900  16.720  18.900  1.00  0.00            
ATOM    145  H68 BCD     1      30.350  15.980  19.250  1.00  0.00            
ATOM    146  H69 BCD     1      29.330  15.180  18.060  1.00  0.00            
ATOM    147  H70 BCD     1      31.270  15.670  16.980  1.00  0.00            
ATOM    148  C1  AR5     2      22.680  22.120  14.380  1.00  0.00            
ATOM    149  C2  AR5     2      22.080  20.740  13.950  1.00  0.00            
ATOM    150  C3  AR5     2      22.330  20.550  12.440  1.00  0.00            
ATOM    151  C4  AR5     2      20.570  20.890  14.150  1.00  0.00            
ATOM    152  C5  AR5     2      20.150  20.670  15.690  1.00  0.00            
ATOM    153  C6  AR5     2      20.720  19.330  16.320  1.00  0.00            
ATOM    154  C7  AR5     2      20.030  18.120  15.630  1.00  0.00            
ATOM    155  O1  AR5     2      20.530  17.310  14.870  1.00  0.00            
ATOM    156  O2  AR5     2      18.730  18.160  15.810  1.00  0.00            
ATOM    157  C8  AR5     2      20.480  19.300  17.850  1.00  0.00            
ATOM    158  C9  AR5     2      20.980  18.000  18.460  1.00  0.00            
ATOM    159  C10 AR5     2      22.430  17.550  18.130  1.00  0.00            
ATOM    160  C11 AR5     2      23.300  18.590  19.000  1.00  0.00            
ATOM    161  C12 AR5     2      22.900  18.020  16.720  1.00  0.00            
ATOM    162  C13 AR5     2      23.900  17.380  16.170  1.00  0.00            
ATOM    163  C14 AR5     2      24.670  16.190  16.700  1.00  0.00            
ATOM    164  C15 AR5     2      24.130  15.670  18.030  1.00  0.00            
ATOM    165  C16 AR5     2      24.630  14.220  18.460  1.00  0.00            
ATOM    166  C17 AR5     2      24.200  13.110  17.450  1.00  0.00            
ATOM    167  C18 AR5     2      26.140  14.130  18.450  1.00  0.00            
ATOM    168  C19 AR5     2      26.760  12.840  19.130  1.00  0.00            
ATOM    169  C20 AR5     2      26.260  12.500  20.480  1.00  0.00            
ATOM    170  O3  AR5     2      26.730  11.190  20.720  1.00  0.00            
ATOM    171  C21 AR5     2      24.700  12.680  20.700  1.00  0.00            
ATOM    172  C22 AR5     2      24.510  12.730  22.270  1.00  0.00            
ATOM    173  C23 AR5     2      23.920  11.430  20.210  1.00  0.00            
ATOM    174  C24 AR5     2      24.190  13.990  19.940  1.00  0.00            
ATOM    175  C25 AR5     2      22.720  14.210  20.170  1.00  0.00            
ATOM    176  C26 AR5     2      22.260  15.580  19.720  1.00  0.00            
ATOM    177  C27 AR5     2      22.630  16.020  18.280  1.00  0.00            
ATOM    178  C28 AR5     2      21.810  15.210  17.310  1.00  0.00            
ATOM    179  C29 AR5     2      22.270  19.300  16.110  1.00  0.00            
ATOM    180  C30 AR5     2      22.740  19.590  14.660  1.00  0.00            
ATOM    181  H1  AR5     2      23.760  22.100  14.230  1.00  0.00            
ATOM    182  H2  AR5     2      22.240  23.000  13.890  1.00  0.00            
ATOM    183  H3  AR5     2      22.520  22.300  15.450  1.00  0.00            
ATOM    184  H4  AR5     2      21.870  19.700  11.930  1.00  0.00            
ATOM    185  H5  AR5     2      21.880  21.420  11.940  1.00  0.00            
ATOM    186  H6  AR5     2      23.400  20.550  12.230  1.00  0.00            
ATOM    187  H7  AR5     2      19.960  20.200  13.550  1.00  0.00            
ATOM    188  H8  AR5     2      20.100  21.850  13.910  1.00  0.00            
ATOM    189  H9  AR5     2      19.080  20.780  15.920  1.00  0.00            
ATOM    190  H10 AR5     2      20.490  21.460  16.370  1.00  0.00            
ATOM    191  H11 AR5     2      18.530  17.400  15.240  1.00  0.00            
ATOM    192  H12 AR5     2      19.420  19.450  18.080  1.00  0.00            
ATOM    193  H13 AR5     2      20.930  20.180  18.330  1.00  0.00            
ATOM    194  H14 AR5     2      20.330  17.220  18.050  1.00  0.00            
ATOM    195  H15 AR5     2      20.850  18.050  19.550  1.00  0.00            
ATOM    196  H16 AR5     2      24.380  18.410  18.940  1.00  0.00            
ATOM    197  H17 AR5     2      23.200  19.640  18.710  1.00  0.00            
ATOM    198  H18 AR5     2      22.960  18.620  20.050  1.00  0.00            
ATOM    199  H19 AR5     2      24.190  17.690  15.170  1.00  0.00            
ATOM    200  H20 AR5     2      25.690  16.500  16.960  1.00  0.00            
ATOM    201  H21 AR5     2      24.720  15.370  15.980  1.00  0.00            
ATOM    202  H22 AR5     2      24.660  16.320  18.740  1.00  0.00            
ATOM    203  H23 AR5     2      24.210  13.350  16.380  1.00  0.00            
ATOM    204  H24 AR5     2      24.900  12.270  17.360  1.00  0.00            
ATOM    205  H25 AR5     2      23.280  12.560  17.690  1.00  0.00            
ATOM    206  H26 AR5     2      26.540  15.000  18.990  1.00  0.00            
ATOM    207  H27 AR5     2      26.500  14.230  17.420  1.00  0.00            
ATOM    208  H28 AR5     2      27.810  13.150  19.190  1.00  0.00            
ATOM    209  H29 AR5     2      26.750  12.010  18.420  1.00  0.00            
ATOM    210  H30 AR5     2      26.810  13.120  21.190  1.00  0.00            
ATOM    211  H31 AR5     2      26.440  10.660  19.960  1.00  0.00            
ATOM    212  H32 AR5     2      24.930  13.620  22.760  1.00  0.00            
ATOM    213  H33 AR5     2      23.450  12.670  22.560  1.00  0.00            
ATOM    214  H34 AR5     2      25.010  11.860  22.700  1.00  0.00            
ATOM    215  H35 AR5     2      22.840  11.550  20.370  1.00  0.00            
ATOM    216  H36 AR5     2      24.100  11.240  19.140  1.00  0.00            
ATOM    217  H37 AR5     2      24.280  10.530  20.720  1.00  0.00            
ATOM    218  H38 AR5     2      24.730  14.680  20.590  1.00  0.00            
ATOM    219  H39 AR5     2      22.450  14.030  21.220  1.00  0.00            
ATOM    220  H40 AR5     2      22.240  13.460  19.530  1.00  0.00            
ATOM    221  H41 AR5     2      22.750  16.320  20.370  1.00  0.00            
ATOM    222  H42 AR5     2      21.210  15.570  20.030  1.00  0.00            
ATOM    223  H43 AR5     2      22.100  14.170  17.100  1.00  0.00            
ATOM    224  H44 AR5     2      20.750  15.250  17.600  1.00  0.00            
ATOM    225  H45 AR5     2      21.810  15.580  16.280  1.00  0.00            
ATOM    226  H46 AR5     2      22.730  20.100  16.700  1.00  0.00            
ATOM    227  H47 AR5     2      23.810  19.820  14.680  1.00  0.00            
ATOM    228  H48 AR5     2      22.620  18.690  14.030  1.00  0.00            
TER
ENDMDL
MODEL        1
ATOM      1  C1  BCD     1      15.590  27.750  17.830  1.00  0.00            
ATOM      2  O1  BCD     1      15.670  26.420  18.360  1.00  0.00            
ATOM      3  C2  BCD     1      15.230  27.750  16.360  1.00  0.00            
ATOM      4  O2  BCD     1      14.080  26.970  16.140  1.00  0.00            
ATOM      5  C3  BCD     1      16.380  27.240  15.530  1.00  0.00            
ATOM      6  O3  BCD     1      16.150  27.230  14.100  1.00  0.00            
ATOM      7  C4  BCD     1      17.810  27.930  15.860  1.00  0.00            
ATOM      8  C5  BCD     1      18.030  27.920  17.340  1.00  0.00            
ATOM      9  O4  BCD     1      16.790  28.420  18.020  1.00  0.00            
ATOM     10  C6  BCD     1      19.260  28.800  17.740  1.00  0.00            
ATOM     11  O5  BCD     1      18.990  30.190  17.510  1.00  0.00            
ATOM     12  H1  BCD     1      14.810  28.330  18.340  1.00  0.00            
ATOM     13  H2  BCD     1      15.000  28.780  16.050  1.00  0.00            
ATOM     14  H3  BCD     1      13.810  27.270  15.270  1.00  0.00            
ATOM     15  H4  BCD     1      16.490  26.230  15.950  1.00  0.00            
ATOM     16  H5  BCD     1      16.770  26.640  13.670  1.00  0.00            
ATOM     17  H6  BCD     1      17.930  28.930  15.440  1.00  0.00            
ATOM     18  H7  BCD     1      18.280  26.920  17.740  1.00  0.00            
ATOM     19  H8  BCD     1      19.510  28.650  18.790  1.00  0.00            
ATOM     20  H9  BCD     1      20.160  28.540  17.170  1.00  0.00            
ATOM     21  H10 BCD     1      18.040  30.360  17.460  1.00  0.00            
ATOM     22  C7  BCD     1      13.780  24.120  21.280  1.00  0.00            
ATOM     23  O6  BCD     1      14.990  23.250  21.250  1.00  0.00            
ATOM     24  C8  BCD     1      13.080  24.180  19.940  1.00  0.00            
ATOM     25  O7  BCD     1      12.610  22.900  19.640  1.00  0.00            
ATOM     26  C9  BCD     1      13.990  24.720  18.890  1.00  0.00            
ATOM     27  O8  BCD     1      13.200  24.930  17.670  1.00  0.00            
ATOM     28  C10 BCD     1      14.590  26.060  19.270  1.00  0.00            
ATOM     29  C11 BCD     1      15.100  26.070  20.720  1.00  0.00            
ATOM     30  O9  BCD     1      14.230  25.390  21.680  1.00  0.00            
ATOM     31  C12 BCD     1      15.430  27.450  21.280  1.00  0.00            
ATOM     32  O10 BCD     1      14.100  28.150  21.230  1.00  0.00            
ATOM     33  H11 BCD     1      13.080  23.680  22.000  1.00  0.00            
ATOM     34  H12 BCD     1      12.210  24.850  20.000  1.00  0.00            
ATOM     35  H13 BCD     1      12.140  23.090  18.820  1.00  0.00            
ATOM     36  H14 BCD     1      14.820  24.000  18.840  1.00  0.00            
ATOM     37  H15 BCD     1      13.550  25.700  17.210  1.00  0.00            
ATOM     38  H16 BCD     1      13.770  26.790  19.280  1.00  0.00            
ATOM     39  H17 BCD     1      16.050  25.520  20.820  1.00  0.00            
ATOM     40  H18 BCD     1      15.790  27.480  22.320  1.00  0.00            
ATOM     41  H19 BCD     1      16.210  27.930  20.680  1.00  0.00            
ATOM     42  H20 BCD     1      14.300  29.080  21.300  1.00  0.00            
ATOM     43  C13 BCD     1      16.910  19.850  22.730  1.00  0.00            
ATOM     44  O11 BCD     1      17.740  20.000  21.600  1.00  0.00            
ATOM     45  C14 BCD     1      15.430  19.590  22.280  1.00  0.00            
ATOM     46  O12 BCD     1      15.380  18.360  21.600  1.00  0.00            
ATOM     47  C15 BCD     1      14.950  20.770  21.450  1.00  0.00            
ATOM     48  O13 BCD     1      13.580  20.720  21.090  1.00  0.00            
ATOM     49  C16 BCD     1      15.250  22.160  22.150  1.00  0.00            
ATOM     50  C17 BCD     1      16.620  22.260  22.830  1.00  0.00            
ATOM     51  O14 BCD     1      16.940  20.990  23.520  1.00  0.00            
ATOM     52  C18 BCD     1      16.570  23.400  23.880  1.00  0.00            
ATOM     53  O15 BCD     1      15.560  23.100  24.840  1.00  0.00            
ATOM     54  H21 BCD     1      17.200  19.060  23.440  1.00  0.00            
ATOM     55  H22 BCD     1      14.840  19.480  23.200  1.00  0.00            
ATOM     56  H23 BCD     1      15.070  18.640  20.730  1.00  0.00            
ATOM     57  H24 BCD     1      15.560  20.830  20.540  1.00  0.00            
ATOM     58  H25 BCD     1      13.360  21.470  20.530  1.00  0.00            
ATOM     59  H26 BCD     1      14.480  22.240  22.940  1.00  0.00            
ATOM     60  H27 BCD     1      17.370  22.510  22.070  1.00  0.00            
ATOM     61  H28 BCD     1      17.510  23.450  24.440  1.00  0.00            
ATOM     62  H29 BCD     1      16.450  24.380  23.400  1.00  0.00            
ATOM     63  H30 BCD     1      15.580  22.200  25.170  1.00  0.00            
ATOM     64  C19 BCD     1      21.750  18.540  20.800  1.00  0.00            
ATOM     65  O16 BCD     1      21.980  19.330  19.650  1.00  0.00            
ATOM     66  C20 BCD     1      20.500  17.530  20.640  1.00  0.00            
ATOM     67  O17 BCD     1      20.690  16.570  19.600  1.00  0.00            
ATOM     68  C21 BCD     1      19.070  18.280  20.570  1.00  0.00            
ATOM     69  O18 BCD     1      17.960  17.310  20.610  1.00  0.00            
ATOM     70  C22 BCD     1      18.970  19.230  21.740  1.00  0.00            
ATOM     71  C23 BCD     1      20.260  20.080  21.880  1.00  0.00            
ATOM     72  O19 BCD     1      21.450  19.320  21.980  1.00  0.00            
ATOM     73  C24 BCD     1      20.120  20.910  23.110  1.00  0.00            
ATOM     74  O20 BCD     1      21.310  21.740  23.470  1.00  0.00            
ATOM     75  H31 BCD     1      22.650  17.960  21.030  1.00  0.00            
ATOM     76  H32 BCD     1      20.490  16.890  21.520  1.00  0.00            
ATOM     77  H33 BCD     1      20.760  17.140  18.830  1.00  0.00            
ATOM     78  H34 BCD     1      19.070  18.920  19.670  1.00  0.00            
ATOM     79  H35 BCD     1      17.200  17.610  21.120  1.00  0.00            
ATOM     80  H36 BCD     1      18.960  18.590  22.640  1.00  0.00            
ATOM     81  H37 BCD     1      20.200  20.640  20.940  1.00  0.00            
ATOM     82  H38 BCD     1      19.310  21.610  22.870  1.00  0.00            
ATOM     83  H39 BCD     1      19.770  20.330  23.980  1.00  0.00            
ATOM     84  H40 BCD     1      21.150  22.050  24.360  1.00  0.00            
ATOM     85  C25 BCD     1      24.180  19.780  16.170  1.00  0.00            
ATOM     86  O21 BCD     1      23.750  21.050  16.060  1.00  0.00            
ATOM     87  C26 BCD     1      22.920  18.880  16.080  1.00  0.00            
ATOM     88  O22 BCD     1      22.320  19.020  14.800  1.00  0.00            
ATOM     89  C27 BCD     1      21.960  19.050  17.330  1.00  0.00            
ATOM     90  O23 BCD     1      20.790  18.190  17.230  1.00  0.00            
ATOM     91  C28 BCD     1      22.700  18.840  18.570  1.00  0.00            
ATOM     92  C29 BCD     1      23.980  19.630  18.580  1.00  0.00            
ATOM     93  O24 BCD     1      24.810  19.520  17.420  1.00  0.00            
ATOM     94  C30 BCD     1      24.880  19.400  19.760  1.00  0.00            
ATOM     95  O25 BCD     1      25.770  20.470  19.910  1.00  0.00            
ATOM     96  H41 BCD     1      24.970  19.530  15.450  1.00  0.00            
ATOM     97  H42 BCD     1      23.250  17.840  16.070  1.00  0.00            
ATOM     98  H43 BCD     1      21.640  18.350  14.720  1.00  0.00            
ATOM     99  H44 BCD     1      21.500  20.050  17.310  1.00  0.00            
ATOM    100  H45 BCD     1      20.190  18.400  16.500  1.00  0.00            
ATOM    101  H46 BCD     1      22.930  17.780  18.710  1.00  0.00            
ATOM    102  H47 BCD     1      23.670  20.680  18.650  1.00  0.00            
ATOM    103  H48 BCD     1      24.280  19.340  20.680  1.00  0.00            
ATOM    104  H49 BCD     1      25.310  18.390  19.710  1.00  0.00            
ATOM    105  H50 BCD     1      26.320  20.440  19.110  1.00  0.00            
ATOM    106  C31 BCD     1      23.890  24.450  13.870  1.00  0.00            
ATOM    107  O26 BCD     1      22.550  24.690  14.390  1.00  0.00            
ATOM    108  C32 BCD     1      23.870  23.180  13.030  1.00  0.00            
ATOM    109  O27 BCD     1      23.080  23.360  11.830  1.00  0.00            
ATOM    110  C33 BCD     1      23.480  21.970  13.880  1.00  0.00            
ATOM    111  C34 BCD     1      24.390  21.930  15.180  1.00  0.00            
ATOM    112  C35 BCD     1      24.570  23.300  15.890  1.00  0.00            
ATOM    113  O28 BCD     1      24.850  24.290  14.950  1.00  0.00            
ATOM    114  C36 BCD     1      25.600  23.250  16.990  1.00  0.00            
ATOM    115  O29 BCD     1      26.780  22.650  16.640  1.00  0.00            
ATOM    116  O30 BCD     1      23.400  20.780  13.030  1.00  0.00            
ATOM    117  H51 BCD     1      24.200  25.340  13.310  1.00  0.00            
ATOM    118  H52 BCD     1      24.900  23.000  12.720  1.00  0.00            
ATOM    119  H53 BCD     1      23.140  22.570  11.290  1.00  0.00            
ATOM    120  H54 BCD     1      22.480  22.060  14.330  1.00  0.00            
ATOM    121  H55 BCD     1      22.950  20.140  13.580  1.00  0.00            
ATOM    122  H56 BCD     1      25.350  21.520  14.830  1.00  0.00            
ATOM    123  H57 BCD     1      23.630  23.580  16.370  1.00  0.00            
ATOM    124  H58 BCD     1      25.740  24.230  17.460  1.00  0.00            
ATOM    125  H59 BCD     1      25.140  22.670  17.800  1.00  0.00            
ATOM    126  H60 BCD     1      27.150  22.950  15.800  1.00  0.00            
ATOM    127  C37 BCD     1      19.370  27.400  14.030  1.00  0.00            
ATOM    128  O31 BCD     1      18.690  27.010  15.240  1.00  0.00            
ATOM    129  C38 BCD     1      19.460  26.170  13.020  1.00  0.00            
ATOM    130  O32 BCD     1      18.180  25.590  12.680  1.00  0.00            
ATOM    131  C39 BCD     1      20.420  25.090  13.370  1.00  0.00            
ATOM    132  O33 BCD     1      20.440  24.050  12.340  1.00  0.00            
ATOM    133  C40 BCD     1      21.770  25.680  13.760  1.00  0.00            
ATOM    134  C41 BCD     1      21.620  26.840  14.740  1.00  0.00            
ATOM    135  O34 BCD     1      20.680  27.860  14.270  1.00  0.00            
ATOM    136  C42 BCD     1      22.990  27.550  15.080  1.00  0.00            
ATOM    137  O35 BCD     1      23.790  27.740  13.910  1.00  0.00            
ATOM    138  H61 BCD     1      18.870  28.220  13.510  1.00  0.00            
ATOM    139  H62 BCD     1      19.760  26.550  12.030  1.00  0.00            
ATOM    140  H63 BCD     1      18.270  24.650  12.510  1.00  0.00            
ATOM    141  H64 BCD     1      20.010  24.630  14.280  1.00  0.00            
ATOM    142  H65 BCD     1      21.350  23.780  12.160  1.00  0.00            
ATOM    143  H66 BCD     1      22.280  25.970  12.840  1.00  0.00            
ATOM    144  H67 BCD     1      21.100  26.480  15.640  1.00  0.00            
ATOM    145  H68 BCD     1      22.710  28.450  15.640  1.00  0.00            
ATOM    146  H69 BCD     1      23.520  26.940  15.820  1.00  0.00            
ATOM    147  H70 BCD     1      23.210  28.260  13.350  1.00  0.00            
ATOM    148  C1  AR5     2      17.150  20.960  11.000  1.00  0.00            
ATOM    149  C2  AR5     2      17.770  19.930  11.920  1.00  0.00            
ATOM    150  C3  AR5     2      18.830  19.290  10.950  1.00  0.00            
ATOM    151  C4  AR5     2      16.740  18.840  12.470  1.00  0.00            
ATOM    152  C5  AR5     2      15.870  19.370  13.570  1.00  0.00            
ATOM    153  C6  AR5     2      16.620  19.930  14.800  1.00  0.00            
ATOM    154  C7  AR5     2      17.380  18.780  15.600  1.00  0.00            
ATOM    155  O1  AR5     2      18.530  18.420  15.340  1.00  0.00            
ATOM    156  O2  AR5     2      16.640  18.000  16.400  1.00  0.00            
ATOM    157  C8  AR5     2      15.620  20.710  15.700  1.00  0.00            
ATOM    158  C9  AR5     2      16.340  21.250  16.950  1.00  0.00            
ATOM    159  C10 AR5     2      17.550  22.220  16.660  1.00  0.00            
ATOM    160  C11 AR5     2      16.950  23.540  16.200  1.00  0.00            
ATOM    161  C12 AR5     2      18.390  21.710  15.510  1.00  0.00            
ATOM    162  C13 AR5     2      19.760  21.930  15.480  1.00  0.00            
ATOM    163  C14 AR5     2      20.600  22.710  16.450  1.00  0.00            
ATOM    164  C15 AR5     2      19.720  23.380  17.610  1.00  0.00            
ATOM    165  C16 AR5     2      20.640  23.900  18.800  1.00  0.00            
ATOM    166  C17 AR5     2      21.620  22.830  19.500  1.00  0.00            
ATOM    167  C18 AR5     2      21.610  25.050  18.240  1.00  0.00            
ATOM    168  C19 AR5     2      22.480  25.840  19.300  1.00  0.00            
ATOM    169  C20 AR5     2      21.570  26.480  20.360  1.00  0.00            
ATOM    170  O3  AR5     2      22.230  27.230  21.350  1.00  0.00            
ATOM    171  C21 AR5     2      20.360  25.600  20.950  1.00  0.00            
ATOM    172  C22 AR5     2      19.260  26.560  21.590  1.00  0.00            
ATOM    173  C23 AR5     2      20.800  24.680  22.140  1.00  0.00            
ATOM    174  C24 AR5     2      19.730  24.740  19.810  1.00  0.00            
ATOM    175  C25 AR5     2      18.620  23.730  20.260  1.00  0.00            
ATOM    176  C26 AR5     2      17.720  23.210  19.130  1.00  0.00            
ATOM    177  C27 AR5     2      18.480  22.500  17.970  1.00  0.00            
ATOM    178  C28 AR5     2      18.910  21.140  18.420  1.00  0.00            
ATOM    179  C29 AR5     2      17.650  21.050  14.330  1.00  0.00            
ATOM    180  C30 AR5     2      18.520  20.570  13.150  1.00  0.00            
ATOM    181  H1  AR5     2      16.370  21.560  11.480  1.00  0.00            
ATOM    182  H2  AR5     2      17.900  21.670  10.620  1.00  0.00            
ATOM    183  H3  AR5     2      16.660  20.450  10.160  1.00  0.00            
ATOM    184  H4  AR5     2      19.420  18.430  11.280  1.00  0.00            
ATOM    185  H5  AR5     2      18.410  18.870  10.020  1.00  0.00            
ATOM    186  H6  AR5     2      19.650  19.960  10.670  1.00  0.00            
ATOM    187  H7  AR5     2      17.250  17.980  12.910  1.00  0.00            
ATOM    188  H8  AR5     2      16.230  18.440  11.580  1.00  0.00            
ATOM    189  H9  AR5     2      15.300  18.480  13.870  1.00  0.00            
ATOM    190  H10 AR5     2      15.220  20.080  13.050  1.00  0.00            
ATOM    191  H11 AR5     2      17.250  17.270  16.580  1.00  0.00            
ATOM    192  H12 AR5     2      14.730  20.140  16.000  1.00  0.00            
ATOM    193  H13 AR5     2      15.280  21.610  15.160  1.00  0.00            
ATOM    194  H14 AR5     2      16.700  20.390  17.520  1.00  0.00            
ATOM    195  H15 AR5     2      15.680  21.740  17.680  1.00  0.00            
ATOM    196  H16 AR5     2      16.410  23.470  15.250  1.00  0.00            
ATOM    197  H17 AR5     2      16.160  23.840  16.900  1.00  0.00            
ATOM    198  H18 AR5     2      17.670  24.370  16.190  1.00  0.00            
ATOM    199  H19 AR5     2      20.260  21.490  14.620  1.00  0.00            
ATOM    200  H20 AR5     2      21.170  23.420  15.840  1.00  0.00            
ATOM    201  H21 AR5     2      21.390  22.120  16.920  1.00  0.00            
ATOM    202  H22 AR5     2      19.330  24.270  17.110  1.00  0.00            
ATOM    203  H23 AR5     2      21.980  22.010  18.860  1.00  0.00            
ATOM    204  H24 AR5     2      22.460  23.300  20.030  1.00  0.00            
ATOM    205  H25 AR5     2      21.090  22.270  20.280  1.00  0.00            
ATOM    206  H26 AR5     2      21.040  25.810  17.690  1.00  0.00            
ATOM    207  H27 AR5     2      22.310  24.570  17.540  1.00  0.00            
ATOM    208  H28 AR5     2      22.950  26.690  18.800  1.00  0.00            
ATOM    209  H29 AR5     2      23.280  25.250  19.760  1.00  0.00            
ATOM    210  H30 AR5     2      21.080  27.310  19.830  1.00  0.00            
ATOM    211  H31 AR5     2      22.440  28.060  20.880  1.00  0.00            
ATOM    212  H32 AR5     2      18.620  26.050  22.310  1.00  0.00            
ATOM    213  H33 AR5     2      19.630  27.360  22.250  1.00  0.00            
ATOM    214  H34 AR5     2      18.640  27.080  20.840  1.00  0.00            
ATOM    215  H35 AR5     2      21.510  23.870  21.920  1.00  0.00            
ATOM    216  H36 AR5     2      21.170  25.290  22.980  1.00  0.00            
ATOM    217  H37 AR5     2      19.950  24.110  22.540  1.00  0.00            
ATOM    218  H38 AR5     2      19.330  25.490  19.120  1.00  0.00            
ATOM    219  H39 AR5     2      18.010  24.300  20.970  1.00  0.00            
ATOM    220  H40 AR5     2      19.120  22.840  20.660  1.00  0.00            
ATOM    221  H41 AR5     2      17.110  24.050  18.760  1.00  0.00            
ATOM    222  H42 AR5     2      16.980  22.490  19.490  1.00  0.00            
ATOM    223  H43 AR5     2      19.800  21.190  19.060  1.00  0.00            
ATOM    224  H44 AR5     2      18.090  20.670  18.970  1.00  0.00            
ATOM    225  H45 AR5     2      19.230  20.460  17.620  1.00  0.00            
ATOM    226  H46 AR5     2      17.010  21.760  13.780  1.00  0.00            
ATOM    227  H47 AR5     2      19.170  21.360  12.760  1.00  0.00            
ATOM    228  H48 AR5     2      19.180  19.770  13.510  1.00  0.00            
TER
ENDMDL
MODEL        1
ATOM      1  C1  BCD     1      23.550  18.770  28.040  1.00  0.00            
ATOM      2  O1  BCD     1      22.450  18.580  27.080  1.00  0.00            
ATOM      3  C2  BCD     1      24.240  20.090  27.880  1.00  0.00            
ATOM      4  O2  BCD     1      23.250  21.140  27.990  1.00  0.00            
ATOM      5  C3  BCD     1      25.050  20.230  26.570  1.00  0.00            
ATOM      6  O3  BCD     1      25.900  21.340  26.440  1.00  0.00            
ATOM      7  C4  BCD     1      25.840  18.900  26.270  1.00  0.00            
ATOM      8  C5  BCD     1      25.090  17.640  26.540  1.00  0.00            
ATOM      9  O4  BCD     1      24.520  17.770  27.850  1.00  0.00            
ATOM     10  C6  BCD     1      26.120  16.500  26.510  1.00  0.00            
ATOM     11  O5  BCD     1      27.080  16.660  27.510  1.00  0.00            
ATOM     12  H1  BCD     1      23.260  18.460  29.040  1.00  0.00            
ATOM     13  H2  BCD     1      24.890  20.170  28.760  1.00  0.00            
ATOM     14  H3  BCD     1      22.450  20.770  27.590  1.00  0.00            
ATOM     15  H4  BCD     1      24.330  20.370  25.760  1.00  0.00            
ATOM     16  H5  BCD     1      26.210  21.340  25.530  1.00  0.00            
ATOM     17  H6  BCD     1      26.740  18.970  26.890  1.00  0.00            
ATOM     18  H7  BCD     1      24.300  17.440  25.810  1.00  0.00            
ATOM     19  H8  BCD     1      25.670  15.560  26.830  1.00  0.00            
ATOM     20  H9  BCD     1      26.440  16.290  25.480  1.00  0.00            
ATOM     21  H10 BCD     1      27.910  16.270  27.230  1.00  0.00            
ATOM     22  C7  BCD     1      18.500  17.860  26.970  1.00  0.00            
ATOM     23  O6  BCD     1      18.470  17.610  25.570  1.00  0.00            
ATOM     24  C8  BCD     1      18.850  19.360  27.260  1.00  0.00            
ATOM     25  O7  BCD     1      18.040  20.260  26.480  1.00  0.00            
ATOM     26  C9  BCD     1      20.300  19.550  26.880  1.00  0.00            
ATOM     27  O8  BCD     1      20.730  20.910  27.210  1.00  0.00            
ATOM     28  C10 BCD     1      21.180  18.480  27.650  1.00  0.00            
ATOM     29  C11 BCD     1      20.630  17.040  27.510  1.00  0.00            
ATOM     30  O9  BCD     1      19.300  17.070  27.820  1.00  0.00            
ATOM     31  C12 BCD     1      21.340  15.990  28.340  1.00  0.00            
ATOM     32  O10 BCD     1      21.250  16.320  29.700  1.00  0.00            
ATOM     33  H11 BCD     1      17.450  17.840  27.280  1.00  0.00            
ATOM     34  H12 BCD     1      18.660  19.460  28.340  1.00  0.00            
ATOM     35  H13 BCD     1      18.130  21.170  26.780  1.00  0.00            
ATOM     36  H14 BCD     1      20.350  19.320  25.810  1.00  0.00            
ATOM     37  H15 BCD     1      20.170  21.550  26.770  1.00  0.00            
ATOM     38  H16 BCD     1      21.220  18.690  28.730  1.00  0.00            
ATOM     39  H17 BCD     1      20.720  16.710  26.470  1.00  0.00            
ATOM     40  H18 BCD     1      20.860  15.040  28.090  1.00  0.00            
ATOM     41  H19 BCD     1      22.420  15.990  28.140  1.00  0.00            
ATOM     42  H20 BCD     1      21.670  15.620  30.200  1.00  0.00            
ATOM     43  C13 BCD     1      16.490  16.230  22.380  1.00  0.00            
ATOM     44  O11 BCD     1      17.700  16.260  21.680  1.00  0.00            
ATOM     45  C14 BCD     1      15.990  17.590  22.810  1.00  0.00            
ATOM     46  O12 BCD     1      15.870  18.400  21.610  1.00  0.00            
ATOM     47  C15 BCD     1      17.050  18.130  23.810  1.00  0.00            
ATOM     48  O13 BCD     1      16.620  19.430  24.320  1.00  0.00            
ATOM     49  C16 BCD     1      17.250  17.220  24.980  1.00  0.00            
ATOM     50  C17 BCD     1      17.550  15.780  24.530  1.00  0.00            
ATOM     51  O14 BCD     1      16.650  15.430  23.550  1.00  0.00            
ATOM     52  C18 BCD     1      17.510  14.820  25.730  1.00  0.00            
ATOM     53  O15 BCD     1      16.340  14.850  26.500  1.00  0.00            
ATOM     54  H21 BCD     1      15.720  15.860  21.690  1.00  0.00            
ATOM     55  H22 BCD     1      15.060  17.370  23.360  1.00  0.00            
ATOM     56  H23 BCD     1      15.930  19.300  21.960  1.00  0.00            
ATOM     57  H24 BCD     1      17.970  18.260  23.240  1.00  0.00            
ATOM     58  H25 BCD     1      17.240  19.580  25.040  1.00  0.00            
ATOM     59  H26 BCD     1      16.430  17.090  25.700  1.00  0.00            
ATOM     60  H27 BCD     1      18.550  15.710  24.080  1.00  0.00            
ATOM     61  H28 BCD     1      17.700  13.750  25.520  1.00  0.00            
ATOM     62  H29 BCD     1      18.290  15.140  26.440  1.00  0.00            
ATOM     63  H30 BCD     1      16.010  13.950  26.490  1.00  0.00            
ATOM     64  C19 BCD     1      19.600  14.740  18.400  1.00  0.00            
ATOM     65  O16 BCD     1      20.820  15.340  18.650  1.00  0.00            
ATOM     66  C20 BCD     1      18.450  15.670  18.170  1.00  0.00            
ATOM     67  O17 BCD     1      18.720  16.480  17.020  1.00  0.00            
ATOM     68  C21 BCD     1      18.250  16.440  19.430  1.00  0.00            
ATOM     69  O18 BCD     1      17.100  17.410  19.290  1.00  0.00            
ATOM     70  C22 BCD     1      17.870  15.470  20.530  1.00  0.00            
ATOM     71  C23 BCD     1      19.020  14.450  20.720  1.00  0.00            
ATOM     72  O19 BCD     1      19.410  13.820  19.480  1.00  0.00            
ATOM     73  C24 BCD     1      18.610  13.390  21.730  1.00  0.00            
ATOM     74  O20 BCD     1      17.350  12.820  21.390  1.00  0.00            
ATOM     75  H31 BCD     1      19.740  14.060  17.560  1.00  0.00            
ATOM     76  H32 BCD     1      17.510  15.150  17.990  1.00  0.00            
ATOM     77  H33 BCD     1      19.360  17.130  17.320  1.00  0.00            
ATOM     78  H34 BCD     1      19.230  16.910  19.590  1.00  0.00            
ATOM     79  H35 BCD     1      16.850  17.670  20.180  1.00  0.00            
ATOM     80  H36 BCD     1      16.970  14.870  20.330  1.00  0.00            
ATOM     81  H37 BCD     1      19.870  14.980  21.170  1.00  0.00            
ATOM     82  H38 BCD     1      19.290  12.530  21.750  1.00  0.00            
ATOM     83  H39 BCD     1      18.610  13.920  22.690  1.00  0.00            
ATOM     84  H40 BCD     1      17.040  12.250  22.110  1.00  0.00            
ATOM     85  C25 BCD     1      24.410  16.280  16.790  1.00  0.00            
ATOM     86  O21 BCD     1      25.030  16.460  18.080  1.00  0.00            
ATOM     87  C26 BCD     1      23.280  17.330  16.700  1.00  0.00            
ATOM     88  O22 BCD     1      23.830  18.650  16.830  1.00  0.00            
ATOM     89  C27 BCD     1      22.130  17.030  17.700  1.00  0.00            
ATOM     90  O23 BCD     1      20.970  17.920  17.630  1.00  0.00            
ATOM     91  C28 BCD     1      21.680  15.580  17.550  1.00  0.00            
ATOM     92  C29 BCD     1      22.880  14.620  17.630  1.00  0.00            
ATOM     93  O24 BCD     1      23.890  14.910  16.670  1.00  0.00            
ATOM     94  C30 BCD     1      22.420  13.140  17.560  1.00  0.00            
ATOM     95  O25 BCD     1      21.630  12.900  16.390  1.00  0.00            
ATOM     96  H41 BCD     1      25.140  16.510  16.020  1.00  0.00            
ATOM     97  H42 BCD     1      22.880  17.210  15.690  1.00  0.00            
ATOM     98  H43 BCD     1      23.390  19.200  16.180  1.00  0.00            
ATOM     99  H44 BCD     1      22.550  17.170  18.700  1.00  0.00            
ATOM    100  H45 BCD     1      21.260  18.830  17.710  1.00  0.00            
ATOM    101  H46 BCD     1      21.130  15.450  16.610  1.00  0.00            
ATOM    102  H47 BCD     1      23.370  14.710  18.610  1.00  0.00            
ATOM    103  H48 BCD     1      23.280  12.470  17.630  1.00  0.00            
ATOM    104  H49 BCD     1      21.830  12.920  18.460  1.00  0.00            
ATOM    105  H50 BCD     1      22.150  12.720  15.600  1.00  0.00            
ATOM    106  C31 BCD     1      28.620  17.530  19.910  1.00  0.00            
ATOM    107  O26 BCD     1      27.670  17.900  20.920  1.00  0.00            
ATOM    108  C32 BCD     1      28.290  18.380  18.690  1.00  0.00            
ATOM    109  O27 BCD     1      28.610  19.750  18.960  1.00  0.00            
ATOM    110  C33 BCD     1      26.820  18.140  18.340  1.00  0.00            
ATOM    111  C34 BCD     1      26.510  16.620  18.100  1.00  0.00            
ATOM    112  C35 BCD     1      27.180  15.730  19.170  1.00  0.00            
ATOM    113  O28 BCD     1      28.440  16.160  19.510  1.00  0.00            
ATOM    114  C36 BCD     1      27.210  14.200  18.780  1.00  0.00            
ATOM    115  O29 BCD     1      27.910  14.000  17.610  1.00  0.00            
ATOM    116  O30 BCD     1      26.360  18.930  17.210  1.00  0.00            
ATOM    117  H51 BCD     1      29.660  17.760  20.170  1.00  0.00            
ATOM    118  H52 BCD     1      29.040  18.120  17.930  1.00  0.00            
ATOM    119  H53 BCD     1      28.140  19.980  19.760  1.00  0.00            
ATOM    120  H54 BCD     1      26.210  18.420  19.210  1.00  0.00            
ATOM    121  H55 BCD     1      25.410  18.850  17.170  1.00  0.00            
ATOM    122  H56 BCD     1      26.900  16.370  17.110  1.00  0.00            
ATOM    123  H57 BCD     1      26.570  15.860  20.080  1.00  0.00            
ATOM    124  H58 BCD     1      27.810  13.620  19.490  1.00  0.00            
ATOM    125  H59 BCD     1      26.190  13.800  18.670  1.00  0.00            
ATOM    126  H60 BCD     1      28.800  14.270  17.860  1.00  0.00            
ATOM    127  C37 BCD     1      27.560  19.400  24.720  1.00  0.00            
ATOM    128  O31 BCD     1      26.260  18.970  24.890  1.00  0.00            
ATOM    129  C38 BCD     1      27.610  20.460  23.570  1.00  0.00            
ATOM    130  O32 BCD     1      26.750  21.500  23.830  1.00  0.00            
ATOM    131  C39 BCD     1      27.290  19.870  22.310  1.00  0.00            
ATOM    132  O33 BCD     1      27.380  20.780  21.170  1.00  0.00            
ATOM    133  C40 BCD     1      28.160  18.610  22.070  1.00  0.00            
ATOM    134  C41 BCD     1      28.110  17.650  23.220  1.00  0.00            
ATOM    135  O34 BCD     1      28.400  18.320  24.450  1.00  0.00            
ATOM    136  C42 BCD     1      29.060  16.470  23.060  1.00  0.00            
ATOM    137  O35 BCD     1      30.430  16.740  23.130  1.00  0.00            
ATOM    138  H61 BCD     1      27.970  19.890  25.610  1.00  0.00            
ATOM    139  H62 BCD     1      28.620  20.870  23.630  1.00  0.00            
ATOM    140  H63 BCD     1      27.000  22.220  23.250  1.00  0.00            
ATOM    141  H64 BCD     1      26.300  19.400  22.320  1.00  0.00            
ATOM    142  H65 BCD     1      26.720  21.440  21.380  1.00  0.00            
ATOM    143  H66 BCD     1      29.210  18.940  21.980  1.00  0.00            
ATOM    144  H67 BCD     1      27.080  17.280  23.290  1.00  0.00            
ATOM    145  H68 BCD     1      28.770  15.820  23.890  1.00  0.00            
ATOM    146  H69 BCD     1      28.710  15.980  22.140  1.00  0.00            
ATOM    147  H70 BCD     1      30.570  17.370  23.840  1.00  0.00            
ATOM    148  C1  AR5     2      24.580  24.050  19.940  1.00  0.00            
ATOM    149  C2  AR5     2      23.530  23.300  19.070  1.00  0.00            
ATOM    150  C3  AR5     2      23.970  23.470  17.600  1.00  0.00            
ATOM    151  C4  AR5     2      22.140  23.960  19.200  1.00  0.00            
ATOM    152  C5  AR5     2      21.290  23.500  20.410  1.00  0.00            
ATOM    153  C6  AR5     2      21.380  21.980  20.640  1.00  0.00            
ATOM    154  C7  AR5     2      20.550  21.190  19.550  1.00  0.00            
ATOM    155  O1  AR5     2      21.070  20.470  18.650  1.00  0.00            
ATOM    156  O2  AR5     2      19.220  21.260  19.680  1.00  0.00            
ATOM    157  C8  AR5     2      20.780  21.830  22.090  1.00  0.00            
ATOM    158  C9  AR5     2      20.790  20.360  22.530  1.00  0.00            
ATOM    159  C10 AR5     2      22.180  19.610  22.400  1.00  0.00            
ATOM    160  C11 AR5     2      22.970  20.170  23.600  1.00  0.00            
ATOM    161  C12 AR5     2      23.030  20.050  21.110  1.00  0.00            
ATOM    162  C13 AR5     2      23.900  19.210  20.570  1.00  0.00            
ATOM    163  C14 AR5     2      24.230  17.750  20.920  1.00  0.00            
ATOM    164  C15 AR5     2      23.470  17.240  22.210  1.00  0.00            
ATOM    165  C16 AR5     2      23.540  15.640  22.520  1.00  0.00            
ATOM    166  C17 AR5     2      22.940  14.920  21.330  1.00  0.00            
ATOM    167  C18 AR5     2      25.010  15.180  22.650  1.00  0.00            
ATOM    168  C19 AR5     2      25.230  13.720  23.130  1.00  0.00            
ATOM    169  C20 AR5     2      24.440  13.400  24.430  1.00  0.00            
ATOM    170  O3  AR5     2      24.620  12.030  24.620  1.00  0.00            
ATOM    171  C21 AR5     2      22.860  13.830  24.390  1.00  0.00            
ATOM    172  C22 AR5     2      22.210  13.700  25.790  1.00  0.00            
ATOM    173  C23 AR5     2      21.990  12.900  23.470  1.00  0.00            
ATOM    174  C24 AR5     2      22.770  15.340  23.870  1.00  0.00            
ATOM    175  C25 AR5     2      21.340  15.940  23.900  1.00  0.00            
ATOM    176  C26 AR5     2      21.490  17.510  23.840  1.00  0.00            
ATOM    177  C27 AR5     2      22.050  17.990  22.430  1.00  0.00            
ATOM    178  C28 AR5     2      20.990  17.590  21.270  1.00  0.00            
ATOM    179  C29 AR5     2      22.870  21.510  20.750  1.00  0.00            
ATOM    180  C30 AR5     2      23.650  21.820  19.450  1.00  0.00            
ATOM    181  H1  AR5     2      24.740  25.100  19.680  1.00  0.00            
ATOM    182  H2  AR5     2      24.250  23.970  20.990  1.00  0.00            
ATOM    183  H3  AR5     2      25.570  23.580  19.810  1.00  0.00            
ATOM    184  H4  AR5     2      24.930  22.990  17.390  1.00  0.00            
ATOM    185  H5  AR5     2      23.230  23.140  16.860  1.00  0.00            
ATOM    186  H6  AR5     2      24.170  24.530  17.390  1.00  0.00            
ATOM    187  H7  AR5     2      21.490  23.850  18.320  1.00  0.00            
ATOM    188  H8  AR5     2      22.300  25.050  19.190  1.00  0.00            
ATOM    189  H9  AR5     2      20.240  23.820  20.360  1.00  0.00            
ATOM    190  H10 AR5     2      21.620  24.070  21.290  1.00  0.00            
ATOM    191  H11 AR5     2      18.870  20.820  18.890  1.00  0.00            
ATOM    192  H12 AR5     2      19.760  22.230  22.120  1.00  0.00            
ATOM    193  H13 AR5     2      21.320  22.410  22.860  1.00  0.00            
ATOM    194  H14 AR5     2      19.970  19.960  21.930  1.00  0.00            
ATOM    195  H15 AR5     2      20.430  20.290  23.560  1.00  0.00            
ATOM    196  H16 AR5     2      23.070  21.260  23.500  1.00  0.00            
ATOM    197  H17 AR5     2      22.400  20.020  24.530  1.00  0.00            
ATOM    198  H18 AR5     2      23.980  19.740  23.610  1.00  0.00            
ATOM    199  H19 AR5     2      24.520  19.530  19.740  1.00  0.00            
ATOM    200  H20 AR5     2      25.300  17.570  21.090  1.00  0.00            
ATOM    201  H21 AR5     2      24.020  17.170  20.020  1.00  0.00            
ATOM    202  H22 AR5     2      24.030  17.700  23.040  1.00  0.00            
ATOM    203  H23 AR5     2      21.890  14.620  21.480  1.00  0.00            
ATOM    204  H24 AR5     2      23.010  15.510  20.410  1.00  0.00            
ATOM    205  H25 AR5     2      23.450  14.010  20.990  1.00  0.00            
ATOM    206  H26 AR5     2      25.530  15.750  23.430  1.00  0.00            
ATOM    207  H27 AR5     2      25.550  15.380  21.720  1.00  0.00            
ATOM    208  H28 AR5     2      26.290  13.540  23.310  1.00  0.00            
ATOM    209  H29 AR5     2      24.980  12.980  22.360  1.00  0.00            
ATOM    210  H30 AR5     2      24.830  13.920  25.320  1.00  0.00            
ATOM    211  H31 AR5     2      24.750  12.010  25.590  1.00  0.00            
ATOM    212  H32 AR5     2      22.810  14.320  26.460  1.00  0.00            
ATOM    213  H33 AR5     2      21.130  13.870  25.900  1.00  0.00            
ATOM    214  H34 AR5     2      22.370  12.660  26.110  1.00  0.00            
ATOM    215  H35 AR5     2      21.880  11.910  23.950  1.00  0.00            
ATOM    216  H36 AR5     2      21.020  13.310  23.180  1.00  0.00            
ATOM    217  H37 AR5     2      22.580  12.600  22.600  1.00  0.00            
ATOM    218  H38 AR5     2      23.360  15.860  24.630  1.00  0.00            
ATOM    219  H39 AR5     2      20.820  15.690  24.840  1.00  0.00            
ATOM    220  H40 AR5     2      20.700  15.550  23.100  1.00  0.00            
ATOM    221  H41 AR5     2      22.180  17.820  24.640  1.00  0.00            
ATOM    222  H42 AR5     2      20.570  18.030  24.110  1.00  0.00            
ATOM    223  H43 AR5     2      21.130  18.080  20.300  1.00  0.00            
ATOM    224  H44 AR5     2      21.070  16.500  21.120  1.00  0.00            
ATOM    225  H45 AR5     2      19.950  17.540  21.630  1.00  0.00            
ATOM    226  H46 AR5     2      23.300  22.020  21.610  1.00  0.00            
ATOM    227  H47 AR5     2      24.730  21.630  19.560  1.00  0.00            
ATOM    228  H48 AR5     2      23.320  21.140  18.660  1.00  0.00            
TER
ENDMDL
MODEL        1
ATOM      1  C1  BCD     1      16.040  26.460  18.440  1.00  0.00            
ATOM      2  O1  BCD     1      16.000  25.090  18.840  1.00  0.00            
ATOM      3  C2  BCD     1      16.470  26.480  16.960  1.00  0.00            
ATOM      4  O2  BCD     1      15.600  25.640  16.170  1.00  0.00            
ATOM      5  C3  BCD     1      17.950  26.170  16.780  1.00  0.00            
ATOM      6  O3  BCD     1      18.510  26.230  15.430  1.00  0.00            
ATOM      7  C4  BCD     1      18.750  27.000  17.800  1.00  0.00            
ATOM      8  C5  BCD     1      18.230  27.070  19.240  1.00  0.00            
ATOM      9  O4  BCD     1      16.750  27.330  19.280  1.00  0.00            
ATOM     10  C6  BCD     1      19.000  28.160  20.040  1.00  0.00            
ATOM     11  O5  BCD     1      18.810  29.470  19.590  1.00  0.00            
ATOM     12  H1  BCD     1      15.000  26.810  18.500  1.00  0.00            
ATOM     13  H2  BCD     1      16.330  27.510  16.610  1.00  0.00            
ATOM     14  H3  BCD     1      15.710  24.720  16.440  1.00  0.00            
ATOM     15  H4  BCD     1      18.040  25.130  17.100  1.00  0.00            
ATOM     16  H5  BCD     1      19.390  25.830  15.460  1.00  0.00            
ATOM     17  H6  BCD     1      18.700  28.010  17.390  1.00  0.00            
ATOM     18  H7  BCD     1      18.330  26.060  19.670  1.00  0.00            
ATOM     19  H8  BCD     1      18.880  28.090  21.130  1.00  0.00            
ATOM     20  H9  BCD     1      20.070  27.900  20.010  1.00  0.00            
ATOM     21  H10 BCD     1      17.980  29.780  19.960  1.00  0.00            
ATOM     22  C7  BCD     1      13.580  22.020  20.030  1.00  0.00            
ATOM     23  O6  BCD     1      14.690  21.500  20.730  1.00  0.00            
ATOM     24  C8  BCD     1      13.870  22.080  18.560  1.00  0.00            
ATOM     25  O7  BCD     1      14.250  20.770  18.140  1.00  0.00            
ATOM     26  C9  BCD     1      14.990  23.070  18.300  1.00  0.00            
ATOM     27  O8  BCD     1      15.260  23.190  16.900  1.00  0.00            
ATOM     28  C10 BCD     1      14.740  24.400  18.860  1.00  0.00            
ATOM     29  C11 BCD     1      14.390  24.220  20.330  1.00  0.00            
ATOM     30  O9  BCD     1      13.270  23.340  20.400  1.00  0.00            
ATOM     31  C12 BCD     1      14.180  25.520  21.110  1.00  0.00            
ATOM     32  O10 BCD     1      13.140  26.310  20.530  1.00  0.00            
ATOM     33  H11 BCD     1      12.700  21.390  20.230  1.00  0.00            
ATOM     34  H12 BCD     1      12.940  22.340  18.030  1.00  0.00            
ATOM     35  H13 BCD     1      14.510  20.760  17.220  1.00  0.00            
ATOM     36  H14 BCD     1      15.910  22.640  18.700  1.00  0.00            
ATOM     37  H15 BCD     1      15.340  22.290  16.570  1.00  0.00            
ATOM     38  H16 BCD     1      13.980  24.920  18.260  1.00  0.00            
ATOM     39  H17 BCD     1      15.230  23.780  20.880  1.00  0.00            
ATOM     40  H18 BCD     1      13.850  25.220  22.110  1.00  0.00            
ATOM     41  H19 BCD     1      15.130  26.050  21.200  1.00  0.00            
ATOM     42  H20 BCD     1      13.350  27.170  20.890  1.00  0.00            
ATOM     43  C13 BCD     1      15.850  18.690  23.580  1.00  0.00            
ATOM     44  O11 BCD     1      17.150  19.240  23.520  1.00  0.00            
ATOM     45  C14 BCD     1      15.490  18.140  22.220  1.00  0.00            
ATOM     46  O12 BCD     1      16.310  17.080  21.790  1.00  0.00            
ATOM     47  C15 BCD     1      15.350  19.270  21.170  1.00  0.00            
ATOM     48  O13 BCD     1      14.780  18.690  19.930  1.00  0.00            
ATOM     49  C16 BCD     1      14.420  20.450  21.670  1.00  0.00            
ATOM     50  C17 BCD     1      14.820  20.860  23.080  1.00  0.00            
ATOM     51  O14 BCD     1      14.920  19.640  23.940  1.00  0.00            
ATOM     52  C18 BCD     1      13.880  21.910  23.630  1.00  0.00            
ATOM     53  O15 BCD     1      12.560  21.570  23.630  1.00  0.00            
ATOM     54  H21 BCD     1      15.870  17.850  24.290  1.00  0.00            
ATOM     55  H22 BCD     1      14.490  17.700  22.320  1.00  0.00            
ATOM     56  H23 BCD     1      16.130  16.920  20.860  1.00  0.00            
ATOM     57  H24 BCD     1      16.380  19.630  21.030  1.00  0.00            
ATOM     58  H25 BCD     1      14.610  19.460  19.380  1.00  0.00            
ATOM     59  H26 BCD     1      13.360  20.170  21.670  1.00  0.00            
ATOM     60  H27 BCD     1      15.850  21.250  23.050  1.00  0.00            
ATOM     61  H28 BCD     1      14.130  22.110  24.680  1.00  0.00            
ATOM     62  H29 BCD     1      14.020  22.830  23.040  1.00  0.00            
ATOM     63  H30 BCD     1      12.080  22.290  24.050  1.00  0.00            
ATOM     64  C19 BCD     1      20.960  18.860  25.180  1.00  0.00            
ATOM     65  O16 BCD     1      21.530  19.840  24.280  1.00  0.00            
ATOM     66  C20 BCD     1      20.380  17.580  24.530  1.00  0.00            
ATOM     67  O17 BCD     1      21.390  16.870  23.790  1.00  0.00            
ATOM     68  C21 BCD     1      19.160  17.930  23.700  1.00  0.00            
ATOM     69  O18 BCD     1      18.660  16.770  23.080  1.00  0.00            
ATOM     70  C22 BCD     1      18.070  18.740  24.490  1.00  0.00            
ATOM     71  C23 BCD     1      18.710  19.970  25.150  1.00  0.00            
ATOM     72  O19 BCD     1      19.900  19.460  25.940  1.00  0.00            
ATOM     73  C24 BCD     1      17.710  20.570  26.100  1.00  0.00            
ATOM     74  O20 BCD     1      18.230  21.680  26.820  1.00  0.00            
ATOM     75  H31 BCD     1      21.710  18.540  25.910  1.00  0.00            
ATOM     76  H32 BCD     1      20.030  16.880  25.300  1.00  0.00            
ATOM     77  H33 BCD     1      21.640  17.460  23.080  1.00  0.00            
ATOM     78  H34 BCD     1      19.580  18.590  22.930  1.00  0.00            
ATOM     79  H35 BCD     1      17.910  16.980  22.530  1.00  0.00            
ATOM     80  H36 BCD     1      17.680  18.170  25.340  1.00  0.00            
ATOM     81  H37 BCD     1      19.010  20.690  24.370  1.00  0.00            
ATOM     82  H38 BCD     1      16.860  21.010  25.550  1.00  0.00            
ATOM     83  H39 BCD     1      17.290  19.880  26.840  1.00  0.00            
ATOM     84  H40 BCD     1      19.080  21.450  27.200  1.00  0.00            
ATOM     85  C25 BCD     1      25.250  20.870  22.830  1.00  0.00            
ATOM     86  O21 BCD     1      24.700  22.100  22.210  1.00  0.00            
ATOM     87  C26 BCD     1      24.580  19.650  22.200  1.00  0.00            
ATOM     88  O22 BCD     1      24.720  19.640  20.790  1.00  0.00            
ATOM     89  C27 BCD     1      23.130  19.570  22.450  1.00  0.00            
ATOM     90  O23 BCD     1      22.500  18.370  21.830  1.00  0.00            
ATOM     91  C28 BCD     1      22.930  19.630  23.980  1.00  0.00            
ATOM     92  C29 BCD     1      23.750  20.700  24.770  1.00  0.00            
ATOM     93  O24 BCD     1      25.100  20.770  24.260  1.00  0.00            
ATOM     94  C30 BCD     1      23.830  20.410  26.270  1.00  0.00            
ATOM     95  O25 BCD     1      24.630  21.420  26.890  1.00  0.00            
ATOM     96  H41 BCD     1      26.330  20.790  22.640  1.00  0.00            
ATOM     97  H42 BCD     1      24.960  18.720  22.660  1.00  0.00            
ATOM     98  H43 BCD     1      24.530  18.820  20.340  1.00  0.00            
ATOM     99  H44 BCD     1      22.570  20.460  22.130  1.00  0.00            
ATOM    100  H45 BCD     1      22.100  18.460  20.960  1.00  0.00            
ATOM    101  H46 BCD     1      23.270  18.720  24.500  1.00  0.00            
ATOM    102  H47 BCD     1      23.350  21.700  24.550  1.00  0.00            
ATOM    103  H48 BCD     1      22.810  20.270  26.640  1.00  0.00            
ATOM    104  H49 BCD     1      24.330  19.450  26.470  1.00  0.00            
ATOM    105  H50 BCD     1      24.450  22.250  26.440  1.00  0.00            
ATOM    106  C31 BCD     1      25.560  24.990  19.380  1.00  0.00            
ATOM    107  O26 BCD     1      24.150  24.940  19.040  1.00  0.00            
ATOM    108  C32 BCD     1      26.240  23.660  19.170  1.00  0.00            
ATOM    109  O27 BCD     1      25.920  23.190  17.780  1.00  0.00            
ATOM    110  C33 BCD     1      25.800  22.570  20.160  1.00  0.00            
ATOM    111  C34 BCD     1      25.570  23.070  21.570  1.00  0.00            
ATOM    112  C35 BCD     1      24.900  24.410  21.670  1.00  0.00            
ATOM    113  O28 BCD     1      25.590  25.330  20.720  1.00  0.00            
ATOM    114  C36 BCD     1      24.790  24.960  23.080  1.00  0.00            
ATOM    115  O29 BCD     1      26.070  25.050  23.730  1.00  0.00            
ATOM    116  O30 BCD     1      26.580  21.280  20.150  1.00  0.00            
ATOM    117  H51 BCD     1      26.030  25.830  18.850  1.00  0.00            
ATOM    118  H52 BCD     1      27.330  23.780  19.250  1.00  0.00            
ATOM    119  H53 BCD     1      26.160  22.260  17.740  1.00  0.00            
ATOM    120  H54 BCD     1      24.830  22.330  19.700  1.00  0.00            
ATOM    121  H55 BCD     1      26.150  20.520  20.540  1.00  0.00            
ATOM    122  H56 BCD     1      26.530  23.070  22.100  1.00  0.00            
ATOM    123  H57 BCD     1      23.880  24.350  21.260  1.00  0.00            
ATOM    124  H58 BCD     1      24.170  25.860  22.980  1.00  0.00            
ATOM    125  H59 BCD     1      24.150  24.280  23.670  1.00  0.00            
ATOM    126  H60 BCD     1      26.650  25.380  23.050  1.00  0.00            
ATOM    127  C37 BCD     1      21.120  27.040  17.200  1.00  0.00            
ATOM    128  O31 BCD     1      20.060  26.400  17.820  1.00  0.00            
ATOM    129  C38 BCD     1      21.900  26.080  16.350  1.00  0.00            
ATOM    130  O32 BCD     1      21.080  25.350  15.400  1.00  0.00            
ATOM    131  C39 BCD     1      22.740  25.160  17.180  1.00  0.00            
ATOM    132  O33 BCD     1      23.600  24.320  16.310  1.00  0.00            
ATOM    133  C40 BCD     1      23.610  25.960  18.140  1.00  0.00            
ATOM    134  C41 BCD     1      22.730  26.860  18.960  1.00  0.00            
ATOM    135  O34 BCD     1      22.010  27.700  18.070  1.00  0.00            
ATOM    136  C42 BCD     1      23.530  27.670  19.880  1.00  0.00            
ATOM    137  O35 BCD     1      24.570  28.400  19.200  1.00  0.00            
ATOM    138  H61 BCD     1      20.740  27.910  16.650  1.00  0.00            
ATOM    139  H62 BCD     1      22.660  26.630  15.780  1.00  0.00            
ATOM    140  H63 BCD     1      21.580  24.630  15.020  1.00  0.00            
ATOM    141  H64 BCD     1      22.090  24.410  17.660  1.00  0.00            
ATOM    142  H65 BCD     1      24.140  23.810  16.930  1.00  0.00            
ATOM    143  H66 BCD     1      24.420  26.430  17.570  1.00  0.00            
ATOM    144  H67 BCD     1      22.030  26.290  19.580  1.00  0.00            
ATOM    145  H68 BCD     1      22.810  28.330  20.380  1.00  0.00            
ATOM    146  H69 BCD     1      23.920  27.070  20.710  1.00  0.00            
ATOM    147  H70 BCD     1      24.150  28.950  18.540  1.00  0.00            
ATOM    148  C1  AR5     2      22.520  19.800  14.500  1.00  0.00            
ATOM    149  C2  AR5     2      22.840  19.020  15.810  1.00  0.00            
ATOM    150  C3  AR5     2      24.270  18.510  15.720  1.00  0.00            
ATOM    151  C4  AR5     2      21.890  17.790  15.900  1.00  0.00            
ATOM    152  C5  AR5     2      20.390  18.170  16.080  1.00  0.00            
ATOM    153  C6  AR5     2      20.200  19.020  17.330  1.00  0.00            
ATOM    154  C7  AR5     2      20.550  18.200  18.560  1.00  0.00            
ATOM    155  O1  AR5     2      21.570  18.220  19.270  1.00  0.00            
ATOM    156  O2  AR5     2      19.850  17.070  18.690  1.00  0.00            
ATOM    157  C8  AR5     2      18.700  19.460  17.300  1.00  0.00            
ATOM    158  C9  AR5     2      18.390  20.330  18.530  1.00  0.00            
ATOM    159  C10 AR5     2      19.360  21.510  18.870  1.00  0.00            
ATOM    160  C11 AR5     2      18.960  22.700  17.910  1.00  0.00            
ATOM    161  C12 AR5     2      20.810  21.360  18.410  1.00  0.00            
ATOM    162  C13 AR5     2      21.770  22.040  19.020  1.00  0.00            
ATOM    163  C14 AR5     2      21.640  23.000  20.190  1.00  0.00            
ATOM    164  C15 AR5     2      20.200  23.180  20.700  1.00  0.00            
ATOM    165  C16 AR5     2      20.030  23.900  22.060  1.00  0.00            
ATOM    166  C17 AR5     2      20.660  23.110  23.250  1.00  0.00            
ATOM    167  C18 AR5     2      20.760  25.310  22.050  1.00  0.00            
ATOM    168  C19 AR5     2      20.550  26.350  23.180  1.00  0.00            
ATOM    169  C20 AR5     2      19.080  26.470  23.550  1.00  0.00            
ATOM    170  O3  AR5     2      19.000  27.290  24.730  1.00  0.00            
ATOM    171  C21 AR5     2      18.200  25.150  23.590  1.00  0.00            
ATOM    172  C22 AR5     2      16.640  25.420  23.600  1.00  0.00            
ATOM    173  C23 AR5     2      18.430  24.480  25.010  1.00  0.00            
ATOM    174  C24 AR5     2      18.540  24.200  22.370  1.00  0.00            
ATOM    175  C25 AR5     2      17.620  22.930  22.270  1.00  0.00            
ATOM    176  C26 AR5     2      17.890  22.160  20.880  1.00  0.00            
ATOM    177  C27 AR5     2      19.340  21.910  20.450  1.00  0.00            
ATOM    178  C28 AR5     2      19.840  20.700  21.240  1.00  0.00            
ATOM    179  C29 AR5     2      21.080  20.300  17.270  1.00  0.00            
ATOM    180  C30 AR5     2      22.640  19.960  16.940  1.00  0.00            
ATOM    181  H1  AR5     2      21.470  20.110  14.480  1.00  0.00            
ATOM    182  H2  AR5     2      23.100  20.710  14.310  1.00  0.00            
ATOM    183  H3  AR5     2      22.610  19.160  13.610  1.00  0.00            
ATOM    184  H4  AR5     2      24.590  17.780  16.470  1.00  0.00            
ATOM    185  H5  AR5     2      24.420  17.970  14.780  1.00  0.00            
ATOM    186  H6  AR5     2      24.890  19.410  15.760  1.00  0.00            
ATOM    187  H7  AR5     2      22.150  17.160  16.760  1.00  0.00            
ATOM    188  H8  AR5     2      21.900  17.220  14.960  1.00  0.00            
ATOM    189  H9  AR5     2      19.860  17.240  16.330  1.00  0.00            
ATOM    190  H10 AR5     2      20.030  18.690  15.190  1.00  0.00            
ATOM    191  H11 AR5     2      20.170  16.670  19.510  1.00  0.00            
ATOM    192  H12 AR5     2      18.040  18.580  17.360  1.00  0.00            
ATOM    193  H13 AR5     2      18.460  20.060  16.410  1.00  0.00            
ATOM    194  H14 AR5     2      18.180  19.600  19.320  1.00  0.00            
ATOM    195  H15 AR5     2      17.390  20.750  18.380  1.00  0.00            
ATOM    196  H16 AR5     2      17.940  23.050  18.110  1.00  0.00            
ATOM    197  H17 AR5     2      19.630  23.570  17.980  1.00  0.00            
ATOM    198  H18 AR5     2      18.960  22.360  16.870  1.00  0.00            
ATOM    199  H19 AR5     2      22.820  22.090  18.760  1.00  0.00            
ATOM    200  H20 AR5     2      22.050  23.970  19.900  1.00  0.00            
ATOM    201  H21 AR5     2      22.210  22.590  21.030  1.00  0.00            
ATOM    202  H22 AR5     2      19.870  23.940  19.980  1.00  0.00            
ATOM    203  H23 AR5     2      21.090  23.760  24.010  1.00  0.00            
ATOM    204  H24 AR5     2      19.860  22.570  23.760  1.00  0.00            
ATOM    205  H25 AR5     2      21.460  22.420  22.940  1.00  0.00            
ATOM    206  H26 AR5     2      20.420  25.900  21.190  1.00  0.00            
ATOM    207  H27 AR5     2      21.840  25.120  21.950  1.00  0.00            
ATOM    208  H28 AR5     2      20.970  27.340  22.940  1.00  0.00            
ATOM    209  H29 AR5     2      21.130  25.980  24.040  1.00  0.00            
ATOM    210  H30 AR5     2      18.620  27.090  22.770  1.00  0.00            
ATOM    211  H31 AR5     2      19.270  28.160  24.360  1.00  0.00            
ATOM    212  H32 AR5     2      16.340  25.940  22.680  1.00  0.00            
ATOM    213  H33 AR5     2      15.920  24.600  23.640  1.00  0.00            
ATOM    214  H34 AR5     2      16.390  26.070  24.460  1.00  0.00            
ATOM    215  H35 AR5     2      19.380  23.990  25.250  1.00  0.00            
ATOM    216  H36 AR5     2      18.110  25.130  25.830  1.00  0.00            
ATOM    217  H37 AR5     2      17.770  23.600  25.090  1.00  0.00            
ATOM    218  H38 AR5     2      18.190  24.670  21.440  1.00  0.00            
ATOM    219  H39 AR5     2      16.560  23.230  22.230  1.00  0.00            
ATOM    220  H40 AR5     2      17.830  22.270  23.110  1.00  0.00            
ATOM    221  H41 AR5     2      17.420  22.780  20.100  1.00  0.00            
ATOM    222  H42 AR5     2      17.330  21.220  20.950  1.00  0.00            
ATOM    223  H43 AR5     2      19.440  19.730  20.930  1.00  0.00            
ATOM    224  H44 AR5     2      20.920  20.550  21.130  1.00  0.00            
ATOM    225  H45 AR5     2      19.670  20.880  22.310  1.00  0.00            
ATOM    226  H46 AR5     2      20.680  20.730  16.340  1.00  0.00            
ATOM    227  H47 AR5     2      23.190  20.900  16.830  1.00  0.00            
ATOM    228  H48 AR5     2      23.100  19.530  17.840  1.00  0.00            
TER
ENDMDL
MODEL        1
ATOM      1  C1  BCD     1      22.240  25.150  14.600  1.00  0.00            
ATOM      2  O1  BCD     1      21.490  23.910  14.530  1.00  0.00            
ATOM      3  C2  BCD     1      22.850  25.470  13.230  1.00  0.00            
ATOM      4  O2  BCD     1      21.860  25.460  12.190  1.00  0.00            
ATOM      5  C3  BCD     1      23.910  24.400  12.870  1.00  0.00            
ATOM      6  O3  BCD     1      24.650  24.650  11.620  1.00  0.00            
ATOM      7  C4  BCD     1      24.930  24.100  13.990  1.00  0.00            
ATOM      8  C5  BCD     1      24.210  23.940  15.310  1.00  0.00            
ATOM      9  O4  BCD     1      23.340  25.040  15.550  1.00  0.00            
ATOM     10  C6  BCD     1      25.210  23.890  16.490  1.00  0.00            
ATOM     11  O5  BCD     1      26.100  24.990  16.480  1.00  0.00            
ATOM     12  H1  BCD     1      21.630  26.000  14.930  1.00  0.00            
ATOM     13  H2  BCD     1      23.320  26.460  13.230  1.00  0.00            
ATOM     14  H3  BCD     1      21.280  24.800  12.570  1.00  0.00            
ATOM     15  H4  BCD     1      23.240  23.530  12.750  1.00  0.00            
ATOM     16  H5  BCD     1      25.330  23.970  11.570  1.00  0.00            
ATOM     17  H6  BCD     1      25.590  24.960  14.150  1.00  0.00            
ATOM     18  H7  BCD     1      23.680  22.990  15.290  1.00  0.00            
ATOM     19  H8  BCD     1      24.640  23.960  17.430  1.00  0.00            
ATOM     20  H9  BCD     1      25.800  22.970  16.390  1.00  0.00            
ATOM     21  H10 BCD     1      26.240  25.190  17.410  1.00  0.00            
ATOM     22  C7  BCD     1      17.780  22.520  15.490  1.00  0.00            
ATOM     23  O6  BCD     1      18.270  21.170  15.370  1.00  0.00            
ATOM     24  C8  BCD     1      17.900  23.210  14.120  1.00  0.00            
ATOM     25  O7  BCD     1      17.280  22.500  13.100  1.00  0.00            
ATOM     26  C9  BCD     1      19.370  23.370  13.800  1.00  0.00            
ATOM     27  O8  BCD     1      19.490  24.110  12.590  1.00  0.00            
ATOM     28  C10 BCD     1      20.130  24.040  14.880  1.00  0.00            
ATOM     29  C11 BCD     1      19.820  23.470  16.300  1.00  0.00            
ATOM     30  O9  BCD     1      18.390  23.250  16.490  1.00  0.00            
ATOM     31  C12 BCD     1      20.300  24.290  17.460  1.00  0.00            
ATOM     32  O10 BCD     1      19.590  25.530  17.540  1.00  0.00            
ATOM     33  H11 BCD     1      16.720  22.430  15.760  1.00  0.00            
ATOM     34  H12 BCD     1      17.440  24.200  14.170  1.00  0.00            
ATOM     35  H13 BCD     1      16.390  22.850  12.990  1.00  0.00            
ATOM     36  H14 BCD     1      19.690  22.320  13.730  1.00  0.00            
ATOM     37  H15 BCD     1      18.690  23.900  12.090  1.00  0.00            
ATOM     38  H16 BCD     1      19.860  25.100  14.960  1.00  0.00            
ATOM     39  H17 BCD     1      20.310  22.490  16.340  1.00  0.00            
ATOM     40  H18 BCD     1      20.120  23.820  18.440  1.00  0.00            
ATOM     41  H19 BCD     1      21.360  24.520  17.310  1.00  0.00            
ATOM     42  H20 BCD     1      18.650  25.410  17.370  1.00  0.00            
ATOM     43  C13 BCD     1      17.340  17.170  16.080  1.00  0.00            
ATOM     44  O11 BCD     1      18.690  16.730  15.830  1.00  0.00            
ATOM     45  C14 BCD     1      16.840  17.750  14.770  1.00  0.00            
ATOM     46  O12 BCD     1      16.990  16.720  13.740  1.00  0.00            
ATOM     47  C15 BCD     1      17.400  19.150  14.410  1.00  0.00            
ATOM     48  O13 BCD     1      16.770  19.780  13.300  1.00  0.00            
ATOM     49  C16 BCD     1      17.420  20.130  15.640  1.00  0.00            
ATOM     50  C17 BCD     1      18.020  19.390  16.810  1.00  0.00            
ATOM     51  O14 BCD     1      17.250  18.210  17.050  1.00  0.00            
ATOM     52  C18 BCD     1      17.970  20.210  18.140  1.00  0.00            
ATOM     53  O15 BCD     1      16.620  20.550  18.510  1.00  0.00            
ATOM     54  H21 BCD     1      16.730  16.330  16.450  1.00  0.00            
ATOM     55  H22 BCD     1      15.750  17.810  14.910  1.00  0.00            
ATOM     56  H23 BCD     1      16.440  17.040  13.020  1.00  0.00            
ATOM     57  H24 BCD     1      18.450  19.090  14.100  1.00  0.00            
ATOM     58  H25 BCD     1      17.090  20.690  13.250  1.00  0.00            
ATOM     59  H26 BCD     1      16.360  20.330  15.810  1.00  0.00            
ATOM     60  H27 BCD     1      19.060  19.130  16.570  1.00  0.00            
ATOM     61  H28 BCD     1      18.420  19.570  18.910  1.00  0.00            
ATOM     62  H29 BCD     1      18.580  21.120  18.070  1.00  0.00            
ATOM     63  H30 BCD     1      16.630  21.080  19.320  1.00  0.00            
ATOM     64  C19 BCD     1      21.640  13.770  16.150  1.00  0.00            
ATOM     65  O16 BCD     1      22.560  14.600  15.420  1.00  0.00            
ATOM     66  C20 BCD     1      20.510  13.340  15.280  1.00  0.00            
ATOM     67  O17 BCD     1      20.910  12.610  14.140  1.00  0.00            
ATOM     68  C21 BCD     1      19.540  14.600  14.990  1.00  0.00            
ATOM     69  O18 BCD     1      18.370  14.340  14.230  1.00  0.00            
ATOM     70  C22 BCD     1      19.110  15.420  16.270  1.00  0.00            
ATOM     71  C23 BCD     1      20.300  15.600  17.200  1.00  0.00            
ATOM     72  O19 BCD     1      21.180  14.430  17.330  1.00  0.00            
ATOM     73  C24 BCD     1      19.900  16.150  18.550  1.00  0.00            
ATOM     74  O20 BCD     1      19.010  15.240  19.170  1.00  0.00            
ATOM     75  H31 BCD     1      22.140  12.880  16.560  1.00  0.00            
ATOM     76  H32 BCD     1      19.920  12.650  15.900  1.00  0.00            
ATOM     77  H33 BCD     1      21.390  13.160  13.510  1.00  0.00            
ATOM     78  H34 BCD     1      20.200  15.210  14.360  1.00  0.00            
ATOM     79  H35 BCD     1      18.040  15.210  13.990  1.00  0.00            
ATOM     80  H36 BCD     1      18.340  14.990  16.920  1.00  0.00            
ATOM     81  H37 BCD     1      20.920  16.380  16.750  1.00  0.00            
ATOM     82  H38 BCD     1      20.760  16.260  19.220  1.00  0.00            
ATOM     83  H39 BCD     1      19.440  17.130  18.390  1.00  0.00            
ATOM     84  H40 BCD     1      18.730  15.630  20.010  1.00  0.00            
ATOM     85  C25 BCD     1      26.260  13.880  13.680  1.00  0.00            
ATOM     86  O21 BCD     1      26.540  15.260  13.870  1.00  0.00            
ATOM     87  C26 BCD     1      25.060  13.750  12.740  1.00  0.00            
ATOM     88  O22 BCD     1      25.210  14.330  11.380  1.00  0.00            
ATOM     89  C27 BCD     1      23.760  14.280  13.410  1.00  0.00            
ATOM     90  O23 BCD     1      22.600  13.940  12.650  1.00  0.00            
ATOM     91  C28 BCD     1      23.610  13.810  14.870  1.00  0.00            
ATOM     92  C29 BCD     1      24.890  13.810  15.750  1.00  0.00            
ATOM     93  O24 BCD     1      25.990  13.280  14.910  1.00  0.00            
ATOM     94  C30 BCD     1      24.830  13.040  17.060  1.00  0.00            
ATOM     95  O25 BCD     1      24.310  11.740  17.010  1.00  0.00            
ATOM     96  H41 BCD     1      27.110  13.350  13.220  1.00  0.00            
ATOM     97  H42 BCD     1      24.930  12.660  12.630  1.00  0.00            
ATOM     98  H43 BCD     1      25.540  13.610  10.830  1.00  0.00            
ATOM     99  H44 BCD     1      23.880  15.370  13.310  1.00  0.00            
ATOM    100  H45 BCD     1      22.630  14.610  11.960  1.00  0.00            
ATOM    101  H46 BCD     1      23.260  12.770  14.870  1.00  0.00            
ATOM    102  H47 BCD     1      25.140  14.870  15.940  1.00  0.00            
ATOM    103  H48 BCD     1      25.830  13.100  17.510  1.00  0.00            
ATOM    104  H49 BCD     1      24.380  13.600  17.880  1.00  0.00            
ATOM    105  H50 BCD     1      25.000  11.160  16.660  1.00  0.00            
ATOM    106  C31 BCD     1      29.260  18.290  13.600  1.00  0.00            
ATOM    107  O26 BCD     1      28.160  19.240  13.570  1.00  0.00            
ATOM    108  C32 BCD     1      29.210  17.360  12.460  1.00  0.00            
ATOM    109  O27 BCD     1      29.260  17.980  11.210  1.00  0.00            
ATOM    110  C33 BCD     1      27.930  16.570  12.520  1.00  0.00            
ATOM    111  C34 BCD     1      27.840  15.810  13.840  1.00  0.00            
ATOM    112  C35 BCD     1      28.020  16.740  15.040  1.00  0.00            
ATOM    113  O28 BCD     1      29.210  17.520  14.820  1.00  0.00            
ATOM    114  C36 BCD     1      28.140  15.940  16.340  1.00  0.00            
ATOM    115  O29 BCD     1      28.140  16.760  17.500  1.00  0.00            
ATOM    116  O30 BCD     1      27.770  15.720  11.330  1.00  0.00            
ATOM    117  H51 BCD     1      30.200  18.850  13.590  1.00  0.00            
ATOM    118  H52 BCD     1      29.980  16.590  12.630  1.00  0.00            
ATOM    119  H53 BCD     1      29.460  17.250  10.620  1.00  0.00            
ATOM    120  H54 BCD     1      27.080  17.250  12.640  1.00  0.00            
ATOM    121  H55 BCD     1      26.990  15.160  11.370  1.00  0.00            
ATOM    122  H56 BCD     1      28.540  14.970  13.820  1.00  0.00            
ATOM    123  H57 BCD     1      27.210  17.460  15.190  1.00  0.00            
ATOM    124  H58 BCD     1      27.400  15.150  16.500  1.00  0.00            
ATOM    125  H59 BCD     1      29.060  15.340  16.350  1.00  0.00            
ATOM    126  H60 BCD     1      27.720  16.270  18.210  1.00  0.00            
ATOM    127  C37 BCD     1      27.100  23.100  13.300  1.00  0.00            
ATOM    128  O31 BCD     1      25.720  22.990  13.670  1.00  0.00            
ATOM    129  C38 BCD     1      27.440  22.460  12.040  1.00  0.00            
ATOM    130  O32 BCD     1      26.480  22.750  11.050  1.00  0.00            
ATOM    131  C39 BCD     1      27.630  20.970  12.130  1.00  0.00            
ATOM    132  O33 BCD     1      28.100  20.350  10.890  1.00  0.00            
ATOM    133  C40 BCD     1      28.530  20.620  13.330  1.00  0.00            
ATOM    134  C41 BCD     1      27.910  21.310  14.530  1.00  0.00            
ATOM    135  O34 BCD     1      27.880  22.700  14.350  1.00  0.00            
ATOM    136  C42 BCD     1      28.670  21.010  15.880  1.00  0.00            
ATOM    137  O35 BCD     1      30.050  20.940  15.760  1.00  0.00            
ATOM    138  H61 BCD     1      27.290  24.180  13.270  1.00  0.00            
ATOM    139  H62 BCD     1      28.370  22.850  11.600  1.00  0.00            
ATOM    140  H63 BCD     1      26.650  22.250  10.250  1.00  0.00            
ATOM    141  H64 BCD     1      26.620  20.600  12.340  1.00  0.00            
ATOM    142  H65 BCD     1      28.440  19.470  11.100  1.00  0.00            
ATOM    143  H66 BCD     1      29.580  20.910  13.170  1.00  0.00            
ATOM    144  H67 BCD     1      26.860  21.020  14.650  1.00  0.00            
ATOM    145  H68 BCD     1      28.460  21.720  16.690  1.00  0.00            
ATOM    146  H69 BCD     1      28.410  20.020  16.260  1.00  0.00            
ATOM    147  H70 BCD     1      30.300  21.850  15.570  1.00  0.00            
ATOM    148  C1  AR5     2      24.130  19.230   7.490  1.00  0.00            
ATOM    149  C2  AR5     2      23.840  17.830   7.970  1.00  0.00            
ATOM    150  C3  AR5     2      24.680  16.830   7.220  1.00  0.00            
ATOM    151  C4  AR5     2      22.300  17.480   7.700  1.00  0.00            
ATOM    152  C5  AR5     2      21.320  18.420   8.480  1.00  0.00            
ATOM    153  C6  AR5     2      21.570  18.280  10.000  1.00  0.00            
ATOM    154  C7  AR5     2      21.170  16.810  10.420  1.00  0.00            
ATOM    155  O1  AR5     2      21.990  15.960  10.790  1.00  0.00            
ATOM    156  O2  AR5     2      19.920  16.530  10.220  1.00  0.00            
ATOM    157  C8  AR5     2      20.630  19.390  10.730  1.00  0.00            
ATOM    158  C9  AR5     2      20.800  19.420  12.290  1.00  0.00            
ATOM    159  C10 AR5     2      22.260  19.470  12.740  1.00  0.00            
ATOM    160  C11 AR5     2      22.780  20.980  12.560  1.00  0.00            
ATOM    161  C12 AR5     2      23.220  18.560  11.910  1.00  0.00            
ATOM    162  C13 AR5     2      24.320  18.150  12.470  1.00  0.00            
ATOM    163  C14 AR5     2      24.720  18.240  13.940  1.00  0.00            
ATOM    164  C15 AR5     2      23.770  19.120  14.870  1.00  0.00            
ATOM    165  C16 AR5     2      23.950  18.980  16.450  1.00  0.00            
ATOM    166  C17 AR5     2      23.860  17.540  17.020  1.00  0.00            
ATOM    167  C18 AR5     2      25.400  19.480  16.720  1.00  0.00            
ATOM    168  C19 AR5     2      25.770  19.630  18.220  1.00  0.00            
ATOM    169  C20 AR5     2      24.720  20.670  18.830  1.00  0.00            
ATOM    170  O3  AR5     2      25.150  20.880  20.240  1.00  0.00            
ATOM    171  C21 AR5     2      23.190  20.270  18.600  1.00  0.00            
ATOM    172  C22 AR5     2      22.330  21.490  19.110  1.00  0.00            
ATOM    173  C23 AR5     2      22.810  19.140  19.590  1.00  0.00            
ATOM    174  C24 AR5     2      22.950  20.040  17.080  1.00  0.00            
ATOM    175  C25 AR5     2      21.480  19.800  16.620  1.00  0.00            
ATOM    176  C26 AR5     2      21.300  19.990  15.110  1.00  0.00            
ATOM    177  C27 AR5     2      22.260  19.090  14.280  1.00  0.00            
ATOM    178  C28 AR5     2      21.720  17.600  14.370  1.00  0.00            
ATOM    179  C29 AR5     2      23.040  18.610  10.400  1.00  0.00            
ATOM    180  C30 AR5     2      24.040  17.790   9.490  1.00  0.00            
ATOM    181  H1  AR5     2      25.190  19.460   7.660  1.00  0.00            
ATOM    182  H2  AR5     2      23.960  19.160   6.410  1.00  0.00            
ATOM    183  H3  AR5     2      23.420  20.020   7.790  1.00  0.00            
ATOM    184  H4  AR5     2      24.450  16.640   6.160  1.00  0.00            
ATOM    185  H5  AR5     2      25.710  17.200   7.300  1.00  0.00            
ATOM    186  H6  AR5     2      24.690  15.840   7.680  1.00  0.00            
ATOM    187  H7  AR5     2      22.190  16.430   7.970  1.00  0.00            
ATOM    188  H8  AR5     2      22.030  17.500   6.640  1.00  0.00            
ATOM    189  H9  AR5     2      20.290  18.100   8.270  1.00  0.00            
ATOM    190  H10 AR5     2      21.410  19.460   8.140  1.00  0.00            
ATOM    191  H11 AR5     2      19.920  15.650  10.630  1.00  0.00            
ATOM    192  H12 AR5     2      19.600  19.030  10.560  1.00  0.00            
ATOM    193  H13 AR5     2      20.790  20.360  10.250  1.00  0.00            
ATOM    194  H14 AR5     2      20.330  18.460  12.540  1.00  0.00            
ATOM    195  H15 AR5     2      20.180  20.190  12.760  1.00  0.00            
ATOM    196  H16 AR5     2      22.780  21.230  11.490  1.00  0.00            
ATOM    197  H17 AR5     2      22.120  21.740  12.990  1.00  0.00            
ATOM    198  H18 AR5     2      23.850  21.030  12.800  1.00  0.00            
ATOM    199  H19 AR5     2      25.120  17.700  11.890  1.00  0.00            
ATOM    200  H20 AR5     2      25.710  18.710  14.030  1.00  0.00            
ATOM    201  H21 AR5     2      24.880  17.220  14.310  1.00  0.00            
ATOM    202  H22 AR5     2      24.170  20.110  14.630  1.00  0.00            
ATOM    203  H23 AR5     2      24.320  16.850  16.310  1.00  0.00            
ATOM    204  H24 AR5     2      24.440  17.480  17.950  1.00  0.00            
ATOM    205  H25 AR5     2      22.800  17.350  17.230  1.00  0.00            
ATOM    206  H26 AR5     2      25.490  20.490  16.300  1.00  0.00            
ATOM    207  H27 AR5     2      26.120  18.780  16.270  1.00  0.00            
ATOM    208  H28 AR5     2      26.780  20.040  18.370  1.00  0.00            
ATOM    209  H29 AR5     2      25.690  18.710  18.820  1.00  0.00            
ATOM    210  H30 AR5     2      24.930  21.620  18.330  1.00  0.00            
ATOM    211  H31 AR5     2      24.950  21.810  20.440  1.00  0.00            
ATOM    212  H32 AR5     2      22.360  22.290  18.360  1.00  0.00            
ATOM    213  H33 AR5     2      21.260  21.260  19.210  1.00  0.00            
ATOM    214  H34 AR5     2      22.700  21.830  20.080  1.00  0.00            
ATOM    215  H35 AR5     2      23.540  18.320  19.600  1.00  0.00            
ATOM    216  H36 AR5     2      22.790  19.470  20.640  1.00  0.00            
ATOM    217  H37 AR5     2      21.810  18.780  19.340  1.00  0.00            
ATOM    218  H38 AR5     2      23.280  21.040  16.740  1.00  0.00            
ATOM    219  H39 AR5     2      20.910  20.550  17.200  1.00  0.00            
ATOM    220  H40 AR5     2      21.260  18.800  17.000  1.00  0.00            
ATOM    221  H41 AR5     2      21.550  21.030  14.850  1.00  0.00            
ATOM    222  H42 AR5     2      20.310  19.810  14.670  1.00  0.00            
ATOM    223  H43 AR5     2      22.090  17.130  15.300  1.00  0.00            
ATOM    224  H44 AR5     2      20.630  17.580  14.380  1.00  0.00            
ATOM    225  H45 AR5     2      22.150  17.010  13.550  1.00  0.00            
ATOM    226  H46 AR5     2      23.140  19.640  10.030  1.00  0.00            
ATOM    227  H47 AR5     2      25.090  18.060   9.660  1.00  0.00            
ATOM    228  H48 AR5     2      24.030  16.730   9.770  1.00  0.00            
TER
ENDMDL
MODEL        1
ATOM      1  C1  BCD     1      14.140  29.690  14.250  1.00  0.00            
ATOM      2  O1  BCD     1      13.700  28.660  15.130  1.00  0.00            
ATOM      3  C2  BCD     1      15.320  29.210  13.420  1.00  0.00            
ATOM      4  O2  BCD     1      15.070  28.020  12.640  1.00  0.00            
ATOM      5  C3  BCD     1      16.580  29.080  14.240  1.00  0.00            
ATOM      6  O3  BCD     1      17.760  28.830  13.320  1.00  0.00            
ATOM      7  C4  BCD     1      16.860  30.290  15.070  1.00  0.00            
ATOM      8  C5  BCD     1      15.670  30.760  15.900  1.00  0.00            
ATOM      9  O4  BCD     1      14.480  30.880  15.080  1.00  0.00            
ATOM     10  C6  BCD     1      15.920  32.100  16.610  1.00  0.00            
ATOM     11  O5  BCD     1      16.170  33.090  15.580  1.00  0.00            
ATOM     12  H1  BCD     1      13.330  30.100  13.630  1.00  0.00            
ATOM     13  H2  BCD     1      15.420  30.060  12.730  1.00  0.00            
ATOM     14  H3  BCD     1      14.970  28.210  11.700  1.00  0.00            
ATOM     15  H4  BCD     1      16.410  28.270  14.960  1.00  0.00            
ATOM     16  H5  BCD     1      18.500  28.620  13.900  1.00  0.00            
ATOM     17  H6  BCD     1      17.230  31.100  14.430  1.00  0.00            
ATOM     18  H7  BCD     1      15.480  30.030  16.700  1.00  0.00            
ATOM     19  H8  BCD     1      15.110  32.490  17.240  1.00  0.00            
ATOM     20  H9  BCD     1      16.780  31.820  17.240  1.00  0.00            
ATOM     21  H10 BCD     1      16.820  33.680  15.980  1.00  0.00            
ATOM     22  C7  BCD     1      10.390  26.380  16.050  1.00  0.00            
ATOM     23  O6  BCD     1      10.890  26.180  17.380  1.00  0.00            
ATOM     24  C8  BCD     1      11.270  25.780  14.980  1.00  0.00            
ATOM     25  O7  BCD     1      11.260  24.370  15.130  1.00  0.00            
ATOM     26  C9  BCD     1      12.620  26.530  14.920  1.00  0.00            
ATOM     27  O8  BCD     1      13.240  26.120  13.740  1.00  0.00            
ATOM     28  C10 BCD     1      12.410  28.060  14.870  1.00  0.00            
ATOM     29  C11 BCD     1      11.430  28.520  15.940  1.00  0.00            
ATOM     30  O9  BCD     1      10.220  27.790  15.950  1.00  0.00            
ATOM     31  C12 BCD     1      11.210  30.010  15.970  1.00  0.00            
ATOM     32  O10 BCD     1      10.790  30.410  14.710  1.00  0.00            
ATOM     33  H11 BCD     1       9.380  25.950  16.030  1.00  0.00            
ATOM     34  H12 BCD     1      10.720  26.030  14.060  1.00  0.00            
ATOM     35  H13 BCD     1      11.890  24.110  14.450  1.00  0.00            
ATOM     36  H14 BCD     1      13.270  26.220  15.740  1.00  0.00            
ATOM     37  H15 BCD     1      13.910  26.800  13.620  1.00  0.00            
ATOM     38  H16 BCD     1      12.090  28.410  13.880  1.00  0.00            
ATOM     39  H17 BCD     1      11.940  28.380  16.900  1.00  0.00            
ATOM     40  H18 BCD     1      10.620  30.320  16.850  1.00  0.00            
ATOM     41  H19 BCD     1      12.180  30.510  16.120  1.00  0.00            
ATOM     42  H20 BCD     1      10.060  29.830  14.470  1.00  0.00            
ATOM     43  C13 BCD     1      10.490  24.220  20.980  1.00  0.00            
ATOM     44  O11 BCD     1      11.830  24.610  21.420  1.00  0.00            
ATOM     45  C14 BCD     1      10.550  23.230  19.840  1.00  0.00            
ATOM     46  O12 BCD     1      11.420  22.230  20.300  1.00  0.00            
ATOM     47  C15 BCD     1      10.970  23.970  18.540  1.00  0.00            
ATOM     48  O13 BCD     1      10.820  23.080  17.420  1.00  0.00            
ATOM     49  C16 BCD     1      10.240  25.280  18.360  1.00  0.00            
ATOM     50  C17 BCD     1      10.140  26.100  19.650  1.00  0.00            
ATOM     51  O14 BCD     1       9.760  25.370  20.770  1.00  0.00            
ATOM     52  C18 BCD     1       9.070  27.180  19.520  1.00  0.00            
ATOM     53  O15 BCD     1       7.780  26.710  19.160  1.00  0.00            
ATOM     54  H21 BCD     1       9.970  23.640  21.750  1.00  0.00            
ATOM     55  H22 BCD     1       9.580  22.800  19.550  1.00  0.00            
ATOM     56  H23 BCD     1      11.760  21.610  19.650  1.00  0.00            
ATOM     57  H24 BCD     1      12.020  24.270  18.610  1.00  0.00            
ATOM     58  H25 BCD     1      10.940  23.500  16.560  1.00  0.00            
ATOM     59  H26 BCD     1       9.230  25.000  18.040  1.00  0.00            
ATOM     60  H27 BCD     1      11.090  26.640  19.820  1.00  0.00            
ATOM     61  H28 BCD     1       8.940  27.700  20.480  1.00  0.00            
ATOM     62  H29 BCD     1       9.390  27.910  18.760  1.00  0.00            
ATOM     63  H30 BCD     1       7.990  26.190  18.380  1.00  0.00            
ATOM     64  C19 BCD     1      14.320  24.460  24.730  1.00  0.00            
ATOM     65  O16 BCD     1      15.310  25.100  23.930  1.00  0.00            
ATOM     66  C20 BCD     1      13.860  23.090  24.200  1.00  0.00            
ATOM     67  O17 BCD     1      15.010  22.090  24.190  1.00  0.00            
ATOM     68  C21 BCD     1      13.100  23.170  22.860  1.00  0.00            
ATOM     69  O18 BCD     1      12.340  21.970  22.690  1.00  0.00            
ATOM     70  C22 BCD     1      12.140  24.330  22.790  1.00  0.00            
ATOM     71  C23 BCD     1      12.710  25.610  23.430  1.00  0.00            
ATOM     72  O19 BCD     1      13.100  25.220  24.720  1.00  0.00            
ATOM     73  C24 BCD     1      11.650  26.730  23.410  1.00  0.00            
ATOM     74  O20 BCD     1      12.290  27.890  23.910  1.00  0.00            
ATOM     75  H31 BCD     1      14.710  24.360  25.750  1.00  0.00            
ATOM     76  H32 BCD     1      13.180  22.750  25.000  1.00  0.00            
ATOM     77  H33 BCD     1      15.790  22.450  23.760  1.00  0.00            
ATOM     78  H34 BCD     1      13.840  23.330  22.070  1.00  0.00            
ATOM     79  H35 BCD     1      12.140  21.990  21.750  1.00  0.00            
ATOM     80  H36 BCD     1      11.220  24.120  23.350  1.00  0.00            
ATOM     81  H37 BCD     1      13.520  26.030  22.810  1.00  0.00            
ATOM     82  H38 BCD     1      11.310  26.810  22.370  1.00  0.00            
ATOM     83  H39 BCD     1      10.710  26.470  23.920  1.00  0.00            
ATOM     84  H40 BCD     1      12.410  27.660  24.830  1.00  0.00            
ATOM     85  C25 BCD     1      19.560  25.490  23.910  1.00  0.00            
ATOM     86  O21 BCD     1      19.570  26.520  22.950  1.00  0.00            
ATOM     87  C26 BCD     1      19.000  24.150  23.450  1.00  0.00            
ATOM     88  O22 BCD     1      19.730  23.630  22.300  1.00  0.00            
ATOM     89  C27 BCD     1      17.470  24.220  23.160  1.00  0.00            
ATOM     90  O23 BCD     1      16.920  23.030  22.740  1.00  0.00            
ATOM     91  C28 BCD     1      16.690  24.870  24.360  1.00  0.00            
ATOM     92  C29 BCD     1      17.370  26.200  24.820  1.00  0.00            
ATOM     93  O24 BCD     1      18.760  25.950  25.040  1.00  0.00            
ATOM     94  C30 BCD     1      16.730  26.700  26.050  1.00  0.00            
ATOM     95  O25 BCD     1      17.420  27.770  26.720  1.00  0.00            
ATOM     96  H41 BCD     1      20.590  25.380  24.260  1.00  0.00            
ATOM     97  H42 BCD     1      19.150  23.450  24.270  1.00  0.00            
ATOM     98  H43 BCD     1      19.570  22.690  22.340  1.00  0.00            
ATOM     99  H44 BCD     1      17.250  24.990  22.410  1.00  0.00            
ATOM    100  H45 BCD     1      16.810  23.050  21.790  1.00  0.00            
ATOM    101  H46 BCD     1      16.760  24.260  25.270  1.00  0.00            
ATOM    102  H47 BCD     1      17.280  26.950  24.020  1.00  0.00            
ATOM    103  H48 BCD     1      15.710  27.020  25.780  1.00  0.00            
ATOM    104  H49 BCD     1      16.710  25.790  26.680  1.00  0.00            
ATOM    105  H50 BCD     1      17.030  28.040  27.560  1.00  0.00            
ATOM    106  C31 BCD     1      21.770  28.840  20.490  1.00  0.00            
ATOM    107  O26 BCD     1      20.690  28.880  19.540  1.00  0.00            
ATOM    108  C32 BCD     1      22.250  27.380  20.610  1.00  0.00            
ATOM    109  O27 BCD     1      22.710  26.990  19.360  1.00  0.00            
ATOM    110  C33 BCD     1      21.190  26.520  21.250  1.00  0.00            
ATOM    111  C34 BCD     1      20.770  27.100  22.560  1.00  0.00            
ATOM    112  C35 BCD     1      20.420  28.560  22.500  1.00  0.00            
ATOM    113  O28 BCD     1      21.310  29.400  21.710  1.00  0.00            
ATOM    114  C36 BCD     1      20.500  29.110  23.880  1.00  0.00            
ATOM    115  O29 BCD     1      21.830  29.170  24.450  1.00  0.00            
ATOM    116  O30 BCD     1      21.730  25.160  21.460  1.00  0.00            
ATOM    117  H51 BCD     1      22.560  29.490  20.120  1.00  0.00            
ATOM    118  H52 BCD     1      23.080  27.340  21.320  1.00  0.00            
ATOM    119  H53 BCD     1      23.090  26.110  19.450  1.00  0.00            
ATOM    120  H54 BCD     1      20.310  26.510  20.600  1.00  0.00            
ATOM    121  H55 BCD     1      21.040  24.510  21.630  1.00  0.00            
ATOM    122  H56 BCD     1      21.650  26.940  23.200  1.00  0.00            
ATOM    123  H57 BCD     1      19.410  28.700  22.100  1.00  0.00            
ATOM    124  H58 BCD     1      20.080  30.120  23.840  1.00  0.00            
ATOM    125  H59 BCD     1      19.810  28.560  24.540  1.00  0.00            
ATOM    126  H60 BCD     1      22.370  29.540  23.740  1.00  0.00            
ATOM    127  C37 BCD     1      19.190  30.350  15.900  1.00  0.00            
ATOM    128  O31 BCD     1      17.880  29.870  16.070  1.00  0.00            
ATOM    129  C38 BCD     1      20.210  29.250  15.860  1.00  0.00            
ATOM    130  O32 BCD     1      19.910  28.250  14.830  1.00  0.00            
ATOM    131  C39 BCD     1      20.490  28.540  17.190  1.00  0.00            
ATOM    132  O33 BCD     1      21.540  27.580  17.100  1.00  0.00            
ATOM    133  C40 BCD     1      20.800  29.540  18.280  1.00  0.00            
ATOM    134  C41 BCD     1      19.690  30.580  18.270  1.00  0.00            
ATOM    135  O34 BCD     1      19.520  31.230  16.960  1.00  0.00            
ATOM    136  C42 BCD     1      19.780  31.670  19.350  1.00  0.00            
ATOM    137  O35 BCD     1      21.030  32.340  19.160  1.00  0.00            
ATOM    138  H61 BCD     1      19.250  30.840  14.920  1.00  0.00            
ATOM    139  H62 BCD     1      21.210  29.620  15.610  1.00  0.00            
ATOM    140  H63 BCD     1      20.430  27.460  15.000  1.00  0.00            
ATOM    141  H64 BCD     1      19.540  28.120  17.530  1.00  0.00            
ATOM    142  H65 BCD     1      21.720  27.290  18.000  1.00  0.00            
ATOM    143  H66 BCD     1      21.810  29.970  18.180  1.00  0.00            
ATOM    144  H67 BCD     1      18.730  30.070  18.460  1.00  0.00            
ATOM    145  H68 BCD     1      18.940  32.380  19.350  1.00  0.00            
ATOM    146  H69 BCD     1      19.780  31.220  20.360  1.00  0.00            
ATOM    147  H70 BCD     1      21.070  32.780  18.300  1.00  0.00            
ATOM    148  C1  AR5     2      20.830  22.420  16.480  1.00  0.00            
ATOM    149  C2  AR5     2      19.960  22.090  17.690  1.00  0.00            
ATOM    150  C3  AR5     2      20.900  21.510  18.760  1.00  0.00            
ATOM    151  C4  AR5     2      18.930  20.960  17.320  1.00  0.00            
ATOM    152  C5  AR5     2      17.590  21.490  16.760  1.00  0.00            
ATOM    153  C6  AR5     2      16.910  22.620  17.650  1.00  0.00            
ATOM    154  C7  AR5     2      16.480  22.090  19.030  1.00  0.00            
ATOM    155  O1  AR5     2      16.920  22.360  20.100  1.00  0.00            
ATOM    156  O2  AR5     2      15.360  21.320  19.060  1.00  0.00            
ATOM    157  C8  AR5     2      15.680  23.150  16.840  1.00  0.00            
ATOM    158  C9  AR5     2      15.050  24.360  17.600  1.00  0.00            
ATOM    159  C10 AR5     2      16.030  25.530  18.000  1.00  0.00            
ATOM    160  C11 AR5     2      16.340  26.280  16.680  1.00  0.00            
ATOM    161  C12 AR5     2      17.430  25.060  18.410  1.00  0.00            
ATOM    162  C13 AR5     2      18.160  25.720  19.350  1.00  0.00            
ATOM    163  C14 AR5     2      17.680  26.960  20.030  1.00  0.00            
ATOM    164  C15 AR5     2      16.300  27.620  19.540  1.00  0.00            
ATOM    165  C16 AR5     2      15.750  28.830  20.410  1.00  0.00            
ATOM    166  C17 AR5     2      15.790  28.550  21.870  1.00  0.00            
ATOM    167  C18 AR5     2      16.630  30.070  20.130  1.00  0.00            
ATOM    168  C19 AR5     2      16.190  31.440  20.710  1.00  0.00            
ATOM    169  C20 AR5     2      14.710  31.840  20.300  1.00  0.00            
ATOM    170  O3  AR5     2      14.450  33.010  20.990  1.00  0.00            
ATOM    171  C21 AR5     2      13.650  30.650  20.420  1.00  0.00            
ATOM    172  C22 AR5     2      12.410  31.090  19.560  1.00  0.00            
ATOM    173  C23 AR5     2      13.010  30.600  21.820  1.00  0.00            
ATOM    174  C24 AR5     2      14.320  29.250  19.890  1.00  0.00            
ATOM    175  C25 AR5     2      13.360  28.010  19.920  1.00  0.00            
ATOM    176  C26 AR5     2      13.920  27.010  18.850  1.00  0.00            
ATOM    177  C27 AR5     2      15.340  26.390  19.200  1.00  0.00            
ATOM    178  C28 AR5     2      15.190  25.480  20.470  1.00  0.00            
ATOM    179  C29 AR5     2      17.910  23.760  17.770  1.00  0.00            
ATOM    180  C30 AR5     2      19.340  23.380  18.320  1.00  0.00            
ATOM    181  H1  AR5     2      20.230  23.110  15.870  1.00  0.00            
ATOM    182  H2  AR5     2      21.800  22.880  16.660  1.00  0.00            
ATOM    183  H3  AR5     2      21.130  21.570  15.840  1.00  0.00            
ATOM    184  H4  AR5     2      20.320  21.210  19.640  1.00  0.00            
ATOM    185  H5  AR5     2      21.370  20.580  18.410  1.00  0.00            
ATOM    186  H6  AR5     2      21.630  22.270  19.080  1.00  0.00            
ATOM    187  H7  AR5     2      18.730  20.340  18.200  1.00  0.00            
ATOM    188  H8  AR5     2      19.330  20.310  16.530  1.00  0.00            
ATOM    189  H9  AR5     2      16.930  20.610  16.730  1.00  0.00            
ATOM    190  H10 AR5     2      17.740  21.960  15.790  1.00  0.00            
ATOM    191  H11 AR5     2      15.210  21.280  20.020  1.00  0.00            
ATOM    192  H12 AR5     2      14.870  22.410  16.760  1.00  0.00            
ATOM    193  H13 AR5     2      16.080  23.460  15.870  1.00  0.00            
ATOM    194  H14 AR5     2      14.590  23.850  18.460  1.00  0.00            
ATOM    195  H15 AR5     2      14.210  24.840  17.080  1.00  0.00            
ATOM    196  H16 AR5     2      17.080  27.060  16.890  1.00  0.00            
ATOM    197  H17 AR5     2      16.610  25.570  15.900  1.00  0.00            
ATOM    198  H18 AR5     2      15.370  26.660  16.340  1.00  0.00            
ATOM    199  H19 AR5     2      19.120  25.370  19.720  1.00  0.00            
ATOM    200  H20 AR5     2      18.530  27.630  19.870  1.00  0.00            
ATOM    201  H21 AR5     2      17.770  26.770  21.100  1.00  0.00            
ATOM    202  H22 AR5     2      16.610  28.000  18.560  1.00  0.00            
ATOM    203  H23 AR5     2      16.710  28.100  22.260  1.00  0.00            
ATOM    204  H24 AR5     2      15.720  29.430  22.530  1.00  0.00            
ATOM    205  H25 AR5     2      14.930  27.990  22.270  1.00  0.00            
ATOM    206  H26 AR5     2      16.700  30.290  19.060  1.00  0.00            
ATOM    207  H27 AR5     2      17.640  29.900  20.540  1.00  0.00            
ATOM    208  H28 AR5     2      16.900  32.230  20.440  1.00  0.00            
ATOM    209  H29 AR5     2      16.200  31.410  21.810  1.00  0.00            
ATOM    210  H30 AR5     2      14.730  32.070  19.220  1.00  0.00            
ATOM    211  H31 AR5     2      13.780  33.420  20.420  1.00  0.00            
ATOM    212  H32 AR5     2      12.630  30.980  18.490  1.00  0.00            
ATOM    213  H33 AR5     2      11.530  30.460  19.720  1.00  0.00            
ATOM    214  H34 AR5     2      12.130  32.130  19.760  1.00  0.00            
ATOM    215  H35 AR5     2      12.540  31.570  22.050  1.00  0.00            
ATOM    216  H36 AR5     2      12.290  29.780  21.790  1.00  0.00            
ATOM    217  H37 AR5     2      13.760  30.360  22.580  1.00  0.00            
ATOM    218  H38 AR5     2      14.420  29.360  18.800  1.00  0.00            
ATOM    219  H39 AR5     2      12.350  28.300  19.570  1.00  0.00            
ATOM    220  H40 AR5     2      13.200  27.600  20.920  1.00  0.00            
ATOM    221  H41 AR5     2      13.970  27.390  17.820  1.00  0.00            
ATOM    222  H42 AR5     2      13.150  26.240  18.840  1.00  0.00            
ATOM    223  H43 AR5     2      16.090  24.860  20.580  1.00  0.00            
ATOM    224  H44 AR5     2      15.120  26.150  21.340  1.00  0.00            
ATOM    225  H45 AR5     2      14.280  24.870  20.540  1.00  0.00            
ATOM    226  H46 AR5     2      18.190  24.100  16.760  1.00  0.00            
ATOM    227  H47 AR5     2      20.060  24.200  18.200  1.00  0.00            
ATOM    228  H48 AR5     2      19.130  23.260  19.390  1.00  0.00            
TER
ENDMDL
MODEL        1
ATOM      1  C1  BCD     1      19.180  26.960   5.760  1.00  0.00            
ATOM      2  O1  BCD     1      18.210  26.150   6.380  1.00  0.00            
ATOM      3  C2  BCD     1      18.580  28.290   5.230  1.00  0.00            
ATOM      4  O2  BCD     1      18.140  29.020   6.380  1.00  0.00            
ATOM      5  C3  BCD     1      17.550  28.050   4.150  1.00  0.00            
ATOM      6  O3  BCD     1      17.090  29.290   3.490  1.00  0.00            
ATOM      7  C4  BCD     1      18.150  27.260   2.980  1.00  0.00            
ATOM      8  C5  BCD     1      18.850  26.040   3.550  1.00  0.00            
ATOM      9  O4  BCD     1      19.750  26.290   4.700  1.00  0.00            
ATOM     10  C6  BCD     1      19.600  25.330   2.400  1.00  0.00            
ATOM     11  O5  BCD     1      20.550  26.100   1.820  1.00  0.00            
ATOM     12  H1  BCD     1      19.890  27.140   6.570  1.00  0.00            
ATOM     13  H2  BCD     1      19.430  28.860   4.830  1.00  0.00            
ATOM     14  H3  BCD     1      17.550  28.490   6.910  1.00  0.00            
ATOM     15  H4  BCD     1      16.680  27.500   4.530  1.00  0.00            
ATOM     16  H5  BCD     1      16.270  29.120   3.010  1.00  0.00            
ATOM     17  H6  BCD     1      18.860  27.930   2.470  1.00  0.00            
ATOM     18  H7  BCD     1      18.030  25.340   3.760  1.00  0.00            
ATOM     19  H8  BCD     1      20.070  24.440   2.830  1.00  0.00            
ATOM     20  H9  BCD     1      18.880  24.960   1.650  1.00  0.00            
ATOM     21  H10 BCD     1      20.920  25.540   1.130  1.00  0.00            
ATOM     22  C7  BCD     1      17.280  24.540  10.110  1.00  0.00            
ATOM     23  O6  BCD     1      16.510  23.510   9.480  1.00  0.00            
ATOM     24  C8  BCD     1      16.720  25.980   9.800  1.00  0.00            
ATOM     25  O7  BCD     1      15.360  26.020  10.330  1.00  0.00            
ATOM     26  C9  BCD     1      16.820  26.240   8.330  1.00  0.00            
ATOM     27  O8  BCD     1      16.400  27.590   7.900  1.00  0.00            
ATOM     28  C10 BCD     1      18.270  26.050   7.840  1.00  0.00            
ATOM     29  C11 BCD     1      18.940  24.770   8.240  1.00  0.00            
ATOM     30  O9  BCD     1      18.640  24.470   9.670  1.00  0.00            
ATOM     31  C12 BCD     1      20.460  24.670   8.030  1.00  0.00            
ATOM     32  O10 BCD     1      21.260  25.660   8.640  1.00  0.00            
ATOM     33  H11 BCD     1      17.310  24.430  11.200  1.00  0.00            
ATOM     34  H12 BCD     1      17.400  26.730  10.240  1.00  0.00            
ATOM     35  H13 BCD     1      14.890  26.660   9.780  1.00  0.00            
ATOM     36  H14 BCD     1      16.140  25.490   7.910  1.00  0.00            
ATOM     37  H15 BCD     1      15.670  27.870   8.460  1.00  0.00            
ATOM     38  H16 BCD     1      18.880  26.840   8.300  1.00  0.00            
ATOM     39  H17 BCD     1      18.430  23.920   7.760  1.00  0.00            
ATOM     40  H18 BCD     1      20.680  23.660   8.410  1.00  0.00            
ATOM     41  H19 BCD     1      20.650  24.630   6.940  1.00  0.00            
ATOM     42  H20 BCD     1      21.510  25.510   9.560  1.00  0.00            
ATOM     43  C13 BCD     1      14.330  20.110   9.980  1.00  0.00            
ATOM     44  O11 BCD     1      13.860  20.030   8.620  1.00  0.00            
ATOM     45  C14 BCD     1      13.780  21.350  10.700  1.00  0.00            
ATOM     46  O12 BCD     1      12.410  21.540  10.550  1.00  0.00            
ATOM     47  C15 BCD     1      14.460  22.600  10.200  1.00  0.00            
ATOM     48  O13 BCD     1      14.070  23.740  10.970  1.00  0.00            
ATOM     49  C16 BCD     1      16.010  22.430  10.200  1.00  0.00            
ATOM     50  C17 BCD     1      16.530  21.120   9.610  1.00  0.00            
ATOM     51  O14 BCD     1      15.730  20.040  10.070  1.00  0.00            
ATOM     52  C18 BCD     1      17.910  20.750  10.090  1.00  0.00            
ATOM     53  O15 BCD     1      18.200  19.400   9.690  1.00  0.00            
ATOM     54  H21 BCD     1      13.920  19.220  10.480  1.00  0.00            
ATOM     55  H22 BCD     1      14.080  21.190  11.750  1.00  0.00            
ATOM     56  H23 BCD     1      12.240  22.450  10.270  1.00  0.00            
ATOM     57  H24 BCD     1      14.100  22.780   9.180  1.00  0.00            
ATOM     58  H25 BCD     1      14.530  24.440  10.490  1.00  0.00            
ATOM     59  H26 BCD     1      16.330  22.450  11.250  1.00  0.00            
ATOM     60  H27 BCD     1      16.530  21.150   8.510  1.00  0.00            
ATOM     61  H28 BCD     1      18.650  21.280   9.480  1.00  0.00            
ATOM     62  H29 BCD     1      18.030  21.030  11.150  1.00  0.00            
ATOM     63  H30 BCD     1      17.420  18.860   9.840  1.00  0.00            
ATOM     64  C19 BCD     1      12.250  17.740   5.570  1.00  0.00            
ATOM     65  O16 BCD     1      12.480  18.820   4.630  1.00  0.00            
ATOM     66  C20 BCD     1      11.280  18.260   6.640  1.00  0.00            
ATOM     67  O17 BCD     1       9.920  18.630   6.160  1.00  0.00            
ATOM     68  C21 BCD     1      11.890  19.320   7.520  1.00  0.00            
ATOM     69  O18 BCD     1      11.010  19.810   8.570  1.00  0.00            
ATOM     70  C22 BCD     1      13.200  18.900   8.040  1.00  0.00            
ATOM     71  C23 BCD     1      14.120  18.320   6.930  1.00  0.00            
ATOM     72  O19 BCD     1      13.490  17.330   6.220  1.00  0.00            
ATOM     73  C24 BCD     1      15.410  17.830   7.430  1.00  0.00            
ATOM     74  O20 BCD     1      15.300  16.940   8.550  1.00  0.00            
ATOM     75  H31 BCD     1      11.830  16.940   4.950  1.00  0.00            
ATOM     76  H32 BCD     1      11.170  17.380   7.290  1.00  0.00            
ATOM     77  H33 BCD     1      10.020  19.460   5.700  1.00  0.00            
ATOM     78  H34 BCD     1      12.080  20.170   6.860  1.00  0.00            
ATOM     79  H35 BCD     1      11.540  20.400   9.110  1.00  0.00            
ATOM     80  H36 BCD     1      13.190  18.080   8.770  1.00  0.00            
ATOM     81  H37 BCD     1      14.360  19.150   6.260  1.00  0.00            
ATOM     82  H38 BCD     1      15.950  17.320   6.620  1.00  0.00            
ATOM     83  H39 BCD     1      16.060  18.650   7.760  1.00  0.00            
ATOM     84  H40 BCD     1      16.190  16.910   8.910  1.00  0.00            
ATOM     85  C25 BCD     1      11.430  19.860   0.720  1.00  0.00            
ATOM     86  O21 BCD     1      12.390  20.820   0.610  1.00  0.00            
ATOM     87  C26 BCD     1      10.470  20.370   1.800  1.00  0.00            
ATOM     88  O22 BCD     1       9.980  21.690   1.500  1.00  0.00            
ATOM     89  C27 BCD     1      11.080  20.220   3.170  1.00  0.00            
ATOM     90  O23 BCD     1      10.160  20.650   4.210  1.00  0.00            
ATOM     91  C28 BCD     1      11.680  18.830   3.430  1.00  0.00            
ATOM     92  C29 BCD     1      12.660  18.460   2.260  1.00  0.00            
ATOM     93  O24 BCD     1      12.070  18.650   1.030  1.00  0.00            
ATOM     94  C30 BCD     1      13.120  17.010   2.330  1.00  0.00            
ATOM     95  O25 BCD     1      12.050  16.060   2.190  1.00  0.00            
ATOM     96  H41 BCD     1      10.910  19.720  -0.240  1.00  0.00            
ATOM     97  H42 BCD     1       9.720  19.570   1.750  1.00  0.00            
ATOM     98  H43 BCD     1       9.590  22.160   2.240  1.00  0.00            
ATOM     99  H44 BCD     1      11.960  20.870   3.090  1.00  0.00            
ATOM    100  H45 BCD     1      10.410  21.530   4.490  1.00  0.00            
ATOM    101  H46 BCD     1      10.890  18.060   3.480  1.00  0.00            
ATOM    102  H47 BCD     1      13.550  19.090   2.400  1.00  0.00            
ATOM    103  H48 BCD     1      13.940  16.920   1.600  1.00  0.00            
ATOM    104  H49 BCD     1      13.700  16.840   3.240  1.00  0.00            
ATOM    105  H50 BCD     1      11.780  16.120   1.270  1.00  0.00            
ATOM    106  C31 BCD     1      14.200  23.620  -1.760  1.00  0.00            
ATOM    107  O26 BCD     1      14.770  24.240  -0.600  1.00  0.00            
ATOM    108  C32 BCD     1      12.670  23.560  -1.820  1.00  0.00            
ATOM    109  O27 BCD     1      12.140  24.830  -1.660  1.00  0.00            
ATOM    110  C33 BCD     1      12.170  22.710  -0.700  1.00  0.00            
ATOM    111  C34 BCD     1      12.750  21.300  -0.660  1.00  0.00            
ATOM    112  C35 BCD     1      14.250  21.370  -0.800  1.00  0.00            
ATOM    113  O28 BCD     1      14.700  22.280  -1.830  1.00  0.00            
ATOM    114  C36 BCD     1      14.900  19.990  -1.110  1.00  0.00            
ATOM    115  O29 BCD     1      14.330  19.460  -2.330  1.00  0.00            
ATOM    116  O30 BCD     1      10.790  22.740  -0.860  1.00  0.00            
ATOM    117  H51 BCD     1      14.570  24.120  -2.660  1.00  0.00            
ATOM    118  H52 BCD     1      12.380  23.050  -2.750  1.00  0.00            
ATOM    119  H53 BCD     1      11.220  24.680  -1.410  1.00  0.00            
ATOM    120  H54 BCD     1      12.520  23.150   0.250  1.00  0.00            
ATOM    121  H55 BCD     1      10.460  22.170  -0.150  1.00  0.00            
ATOM    122  H56 BCD     1      12.360  20.690  -1.490  1.00  0.00            
ATOM    123  H57 BCD     1      14.690  21.690   0.160  1.00  0.00            
ATOM    124  H58 BCD     1      15.950  20.290  -1.250  1.00  0.00            
ATOM    125  H59 BCD     1      14.880  19.270  -0.280  1.00  0.00            
ATOM    126  H60 BCD     1      14.780  18.650  -2.610  1.00  0.00            
ATOM    127  C37 BCD     1      16.790  27.470   0.950  1.00  0.00            
ATOM    128  O31 BCD     1      17.070  26.810   2.200  1.00  0.00            
ATOM    129  C38 BCD     1      15.270  27.620   0.710  1.00  0.00            
ATOM    130  O32 BCD     1      14.700  28.270   1.870  1.00  0.00            
ATOM    131  C39 BCD     1      14.550  26.390   0.460  1.00  0.00            
ATOM    132  O33 BCD     1      13.230  26.600   0.020  1.00  0.00            
ATOM    133  C40 BCD     1      15.280  25.570  -0.610  1.00  0.00            
ATOM    134  C41 BCD     1      16.820  25.490  -0.320  1.00  0.00            
ATOM    135  O34 BCD     1      17.390  26.660  -0.030  1.00  0.00            
ATOM    136  C42 BCD     1      17.660  24.900  -1.450  1.00  0.00            
ATOM    137  O35 BCD     1      17.560  25.550  -2.730  1.00  0.00            
ATOM    138  H61 BCD     1      17.200  28.480   0.980  1.00  0.00            
ATOM    139  H62 BCD     1      15.180  28.170  -0.240  1.00  0.00            
ATOM    140  H63 BCD     1      13.760  28.330   1.680  1.00  0.00            
ATOM    141  H64 BCD     1      14.480  25.730   1.330  1.00  0.00            
ATOM    142  H65 BCD     1      12.940  25.770  -0.390  1.00  0.00            
ATOM    143  H66 BCD     1      15.040  26.020  -1.580  1.00  0.00            
ATOM    144  H67 BCD     1      16.990  24.790   0.510  1.00  0.00            
ATOM    145  H68 BCD     1      18.730  25.010  -1.230  1.00  0.00            
ATOM    146  H69 BCD     1      17.410  23.830  -1.540  1.00  0.00            
ATOM    147  H70 BCD     1      17.370  26.470  -2.540  1.00  0.00            
ATOM    148  C1  AR5     2      10.300  27.990   2.850  1.00  0.00            
ATOM    149  C2  AR5     2       9.680  26.620   3.240  1.00  0.00            
ATOM    150  C3  AR5     2       8.630  26.330   2.230  1.00  0.00            
ATOM    151  C4  AR5     2       8.990  26.580   4.660  1.00  0.00            
ATOM    152  C5  AR5     2      10.050  26.540   5.830  1.00  0.00            
ATOM    153  C6  AR5     2      11.110  25.430   5.710  1.00  0.00            
ATOM    154  C7  AR5     2      10.420  24.050   5.890  1.00  0.00            
ATOM    155  O1  AR5     2      10.520  23.090   5.160  1.00  0.00            
ATOM    156  O2  AR5     2       9.600  23.940   6.890  1.00  0.00            
ATOM    157  C8  AR5     2      12.170  25.600   6.800  1.00  0.00            
ATOM    158  C9  AR5     2      13.300  24.570   6.720  1.00  0.00            
ATOM    159  C10 AR5     2      13.990  24.410   5.290  1.00  0.00            
ATOM    160  C11 AR5     2      14.900  25.720   5.110  1.00  0.00            
ATOM    161  C12 AR5     2      12.900  24.400   4.190  1.00  0.00            
ATOM    162  C13 AR5     2      13.040  23.730   3.040  1.00  0.00            
ATOM    163  C14 AR5     2      14.310  22.930   2.700  1.00  0.00            
ATOM    164  C15 AR5     2      15.410  22.890   3.750  1.00  0.00            
ATOM    165  C16 AR5     2      16.580  21.840   3.540  1.00  0.00            
ATOM    166  C17 AR5     2      16.050  20.390   3.190  1.00  0.00            
ATOM    167  C18 AR5     2      17.450  22.310   2.310  1.00  0.00            
ATOM    168  C19 AR5     2      18.720  21.470   2.020  1.00  0.00            
ATOM    169  C20 AR5     2      19.640  21.450   3.180  1.00  0.00            
ATOM    170  O3  AR5     2      20.770  20.610   2.940  1.00  0.00            
ATOM    171  C21 AR5     2      18.960  21.140   4.630  1.00  0.00            
ATOM    172  C22 AR5     2      19.990  21.650   5.700  1.00  0.00            
ATOM    173  C23 AR5     2      18.910  19.620   4.780  1.00  0.00            
ATOM    174  C24 AR5     2      17.610  21.920   4.700  1.00  0.00            
ATOM    175  C25 AR5     2      16.880  21.740   6.040  1.00  0.00            
ATOM    176  C26 AR5     2      15.850  22.890   6.300  1.00  0.00            
ATOM    177  C27 AR5     2      14.800  22.970   5.210  1.00  0.00            
ATOM    178  C28 AR5     2      13.870  21.750   5.530  1.00  0.00            
ATOM    179  C29 AR5     2      11.850  25.520   4.290  1.00  0.00            
ATOM    180  C30 AR5     2      10.800  25.610   3.060  1.00  0.00            
ATOM    181  H1  AR5     2      10.970  28.510   3.550  1.00  0.00            
ATOM    182  H2  AR5     2      10.710  28.030   1.840  1.00  0.00            
ATOM    183  H3  AR5     2       9.550  28.780   2.740  1.00  0.00            
ATOM    184  H4  AR5     2       9.120  26.360   1.250  1.00  0.00            
ATOM    185  H5  AR5     2       8.090  25.390   2.330  1.00  0.00            
ATOM    186  H6  AR5     2       7.870  27.120   2.330  1.00  0.00            
ATOM    187  H7  AR5     2       8.350  25.700   4.770  1.00  0.00            
ATOM    188  H8  AR5     2       8.340  27.460   4.730  1.00  0.00            
ATOM    189  H9  AR5     2       9.580  26.540   6.820  1.00  0.00            
ATOM    190  H10 AR5     2      10.570  27.510   5.760  1.00  0.00            
ATOM    191  H11 AR5     2       9.430  22.980   6.870  1.00  0.00            
ATOM    192  H12 AR5     2      11.540  25.600   7.710  1.00  0.00            
ATOM    193  H13 AR5     2      12.570  26.620   6.730  1.00  0.00            
ATOM    194  H14 AR5     2      12.880  23.660   7.170  1.00  0.00            
ATOM    195  H15 AR5     2      14.110  24.800   7.430  1.00  0.00            
ATOM    196  H16 AR5     2      14.470  26.570   5.650  1.00  0.00            
ATOM    197  H17 AR5     2      15.900  25.600   5.530  1.00  0.00            
ATOM    198  H18 AR5     2      15.070  25.980   4.050  1.00  0.00            
ATOM    199  H19 AR5     2      12.300  23.850   2.250  1.00  0.00            
ATOM    200  H20 AR5     2      14.750  23.290   1.760  1.00  0.00            
ATOM    201  H21 AR5     2      13.990  21.890   2.550  1.00  0.00            
ATOM    202  H22 AR5     2      15.890  23.860   3.550  1.00  0.00            
ATOM    203  H23 AR5     2      16.750  19.710   2.700  1.00  0.00            
ATOM    204  H24 AR5     2      15.800  19.810   4.090  1.00  0.00            
ATOM    205  H25 AR5     2      15.240  20.360   2.460  1.00  0.00            
ATOM    206  H26 AR5     2      17.770  23.360   2.350  1.00  0.00            
ATOM    207  H27 AR5     2      16.770  22.190   1.450  1.00  0.00            
ATOM    208  H28 AR5     2      19.260  22.010   1.230  1.00  0.00            
ATOM    209  H29 AR5     2      18.500  20.440   1.710  1.00  0.00            
ATOM    210  H30 AR5     2      20.040  22.470   3.170  1.00  0.00            
ATOM    211  H31 AR5     2      21.480  21.020   3.460  1.00  0.00            
ATOM    212  H32 AR5     2      20.990  21.380   5.340  1.00  0.00            
ATOM    213  H33 AR5     2      20.000  22.750   5.700  1.00  0.00            
ATOM    214  H34 AR5     2      19.760  21.260   6.700  1.00  0.00            
ATOM    215  H35 AR5     2      19.930  19.210   4.750  1.00  0.00            
ATOM    216  H36 AR5     2      18.530  19.190   5.710  1.00  0.00            
ATOM    217  H37 AR5     2      18.380  19.130   3.950  1.00  0.00            
ATOM    218  H38 AR5     2      17.900  22.980   4.670  1.00  0.00            
ATOM    219  H39 AR5     2      17.610  21.800   6.850  1.00  0.00            
ATOM    220  H40 AR5     2      16.450  20.740   6.180  1.00  0.00            
ATOM    221  H41 AR5     2      16.280  23.890   6.410  1.00  0.00            
ATOM    222  H42 AR5     2      15.510  22.660   7.320  1.00  0.00            
ATOM    223  H43 AR5     2      13.000  21.780   4.850  1.00  0.00            
ATOM    224  H44 AR5     2      14.380  20.820   5.250  1.00  0.00            
ATOM    225  H45 AR5     2      13.550  21.790   6.580  1.00  0.00            
ATOM    226  H46 AR5     2      12.430  26.430   4.450  1.00  0.00            
ATOM    227  H47 AR5     2      11.260  25.820   2.090  1.00  0.00            
ATOM    228  H48 AR5     2      10.360  24.600   3.000  1.00  0.00            
TER
ENDMDL
MODEL        1
ATOM      1  C1  BCD     1      21.920  30.230  12.450  1.00  0.00            
ATOM      2  O1  BCD     1      22.520  29.250  11.570  1.00  0.00            
ATOM      3  C2  BCD     1      20.630  29.740  13.070  1.00  0.00            
ATOM      4  O2  BCD     1      20.860  28.540  13.740  1.00  0.00            
ATOM      5  C3  BCD     1      19.550  29.610  11.950  1.00  0.00            
ATOM      6  O3  BCD     1      18.300  29.200  12.520  1.00  0.00            
ATOM      7  C4  BCD     1      19.430  30.970  11.200  1.00  0.00            
ATOM      8  C5  BCD     1      20.820  31.450  10.810  1.00  0.00            
ATOM      9  O4  BCD     1      21.740  31.510  11.870  1.00  0.00            
ATOM     10  C6  BCD     1      20.810  32.910  10.290  1.00  0.00            
ATOM     11  O5  BCD     1      20.470  33.760  11.310  1.00  0.00            
ATOM     12  H1  BCD     1      22.660  30.380  13.240  1.00  0.00            
ATOM     13  H2  BCD     1      20.250  30.520  13.750  1.00  0.00            
ATOM     14  H3  BCD     1      20.010  28.190  14.000  1.00  0.00            
ATOM     15  H4  BCD     1      20.010  28.910  11.240  1.00  0.00            
ATOM     16  H5  BCD     1      17.740  28.890  11.800  1.00  0.00            
ATOM     17  H6  BCD     1      18.880  31.740  11.760  1.00  0.00            
ATOM     18  H7  BCD     1      21.160  30.790  10.000  1.00  0.00            
ATOM     19  H8  BCD     1      21.810  33.220   9.970  1.00  0.00            
ATOM     20  H9  BCD     1      20.100  32.890   9.460  1.00  0.00            
ATOM     21  H10 BCD     1      20.880  33.360  12.090  1.00  0.00            
ATOM     22  C7  BCD     1      26.240  27.660  10.610  1.00  0.00            
ATOM     23  O6  BCD     1      25.810  27.500   9.250  1.00  0.00            
ATOM     24  C8  BCD     1      25.380  26.860  11.470  1.00  0.00            
ATOM     25  O7  BCD     1      25.450  25.490  11.090  1.00  0.00            
ATOM     26  C9  BCD     1      23.940  27.330  11.400  1.00  0.00            
ATOM     27  O8  BCD     1      23.090  26.580  12.330  1.00  0.00            
ATOM     28  C10 BCD     1      23.920  28.830  11.760  1.00  0.00            
ATOM     29  C11 BCD     1      24.930  29.680  10.900  1.00  0.00            
ATOM     30  O9  BCD     1      26.190  29.020  10.980  1.00  0.00            
ATOM     31  C12 BCD     1      25.060  31.190  11.330  1.00  0.00            
ATOM     32  O10 BCD     1      25.420  31.370  12.700  1.00  0.00            
ATOM     33  H11 BCD     1      27.280  27.300  10.680  1.00  0.00            
ATOM     34  H12 BCD     1      25.620  27.020  12.530  1.00  0.00            
ATOM     35  H13 BCD     1      25.560  25.350  10.140  1.00  0.00            
ATOM     36  H14 BCD     1      23.650  27.270  10.350  1.00  0.00            
ATOM     37  H15 BCD     1      22.220  26.980  12.300  1.00  0.00            
ATOM     38  H16 BCD     1      24.180  28.900  12.830  1.00  0.00            
ATOM     39  H17 BCD     1      24.510  29.700   9.880  1.00  0.00            
ATOM     40  H18 BCD     1      25.730  31.770  10.690  1.00  0.00            
ATOM     41  H19 BCD     1      24.080  31.630  11.120  1.00  0.00            
ATOM     42  H20 BCD     1      26.360  31.190  12.780  1.00  0.00            
ATOM     43  C13 BCD     1      27.040  26.570   5.380  1.00  0.00            
ATOM     44  O11 BCD     1      25.890  26.960   4.770  1.00  0.00            
ATOM     45  C14 BCD     1      26.900  25.360   6.340  1.00  0.00            
ATOM     46  O12 BCD     1      26.340  24.280   5.600  1.00  0.00            
ATOM     47  C15 BCD     1      26.110  25.820   7.620  1.00  0.00            
ATOM     48  O13 BCD     1      25.910  24.850   8.670  1.00  0.00            
ATOM     49  C16 BCD     1      26.780  27.060   8.290  1.00  0.00            
ATOM     50  C17 BCD     1      26.870  28.150   7.220  1.00  0.00            
ATOM     51  O14 BCD     1      27.710  27.610   6.150  1.00  0.00            
ATOM     52  C18 BCD     1      27.570  29.330   7.800  1.00  0.00            
ATOM     53  O15 BCD     1      27.570  30.430   6.840  1.00  0.00            
ATOM     54  H21 BCD     1      27.790  26.420   4.600  1.00  0.00            
ATOM     55  H22 BCD     1      27.970  25.240   6.550  1.00  0.00            
ATOM     56  H23 BCD     1      27.000  23.900   5.010  1.00  0.00            
ATOM     57  H24 BCD     1      25.130  26.190   7.280  1.00  0.00            
ATOM     58  H25 BCD     1      25.660  24.010   8.270  1.00  0.00            
ATOM     59  H26 BCD     1      27.780  26.810   8.650  1.00  0.00            
ATOM     60  H27 BCD     1      25.920  28.410   6.740  1.00  0.00            
ATOM     61  H28 BCD     1      27.250  29.750   8.760  1.00  0.00            
ATOM     62  H29 BCD     1      28.570  29.010   8.090  1.00  0.00            
ATOM     63  H30 BCD     1      28.310  30.240   6.250  1.00  0.00            
ATOM     64  C19 BCD     1      24.030  27.860   1.230  1.00  0.00            
ATOM     65  O16 BCD     1      22.800  28.040   1.870  1.00  0.00            
ATOM     66  C20 BCD     1      24.450  26.410   1.430  1.00  0.00            
ATOM     67  O17 BCD     1      23.510  25.540   0.830  1.00  0.00            
ATOM     68  C21 BCD     1      24.920  26.060   2.880  1.00  0.00            
ATOM     69  O18 BCD     1      25.520  24.740   3.030  1.00  0.00            
ATOM     70  C22 BCD     1      25.850  27.140   3.360  1.00  0.00            
ATOM     71  C23 BCD     1      25.390  28.500   3.110  1.00  0.00            
ATOM     72  O19 BCD     1      25.080  28.710   1.720  1.00  0.00            
ATOM     73  C24 BCD     1      26.510  29.480   3.500  1.00  0.00            
ATOM     74  O20 BCD     1      27.600  29.560   2.530  1.00  0.00            
ATOM     75  H31 BCD     1      23.950  28.130   0.180  1.00  0.00            
ATOM     76  H32 BCD     1      25.380  26.450   0.850  1.00  0.00            
ATOM     77  H33 BCD     1      22.740  25.650   1.390  1.00  0.00            
ATOM     78  H34 BCD     1      24.040  26.140   3.530  1.00  0.00            
ATOM     79  H35 BCD     1      25.480  24.670   3.980  1.00  0.00            
ATOM     80  H36 BCD     1      26.820  26.990   2.870  1.00  0.00            
ATOM     81  H37 BCD     1      24.600  28.780   3.810  1.00  0.00            
ATOM     82  H38 BCD     1      26.090  30.480   3.650  1.00  0.00            
ATOM     83  H39 BCD     1      26.910  29.260   4.490  1.00  0.00            
ATOM     84  H40 BCD     1      28.120  30.330   2.770  1.00  0.00            
ATOM     85  C25 BCD     1      18.730  28.650   0.990  1.00  0.00            
ATOM     86  O21 BCD     1      18.460  29.290   2.270  1.00  0.00            
ATOM     87  C26 BCD     1      19.190  27.180   1.050  1.00  0.00            
ATOM     88  O22 BCD     1      18.230  26.420   1.750  1.00  0.00            
ATOM     89  C27 BCD     1      20.530  27.100   1.850  1.00  0.00            
ATOM     90  O23 BCD     1      20.970  25.710   1.840  1.00  0.00            
ATOM     91  C28 BCD     1      21.560  27.980   1.130  1.00  0.00            
ATOM     92  C29 BCD     1      20.980  29.420   0.970  1.00  0.00            
ATOM     93  O24 BCD     1      19.700  29.390   0.230  1.00  0.00            
ATOM     94  C30 BCD     1      22.000  30.160   0.060  1.00  0.00            
ATOM     95  O25 BCD     1      22.300  29.390  -1.130  1.00  0.00            
ATOM     96  H41 BCD     1      17.780  28.550   0.460  1.00  0.00            
ATOM     97  H42 BCD     1      19.370  26.820   0.030  1.00  0.00            
ATOM     98  H43 BCD     1      18.550  25.530   1.930  1.00  0.00            
ATOM     99  H44 BCD     1      20.300  27.480   2.850  1.00  0.00            
ATOM    100  H45 BCD     1      20.890  25.280   2.700  1.00  0.00            
ATOM    101  H46 BCD     1      21.740  27.530   0.140  1.00  0.00            
ATOM    102  H47 BCD     1      20.870  29.970   1.910  1.00  0.00            
ATOM    103  H48 BCD     1      21.600  31.160  -0.150  1.00  0.00            
ATOM    104  H49 BCD     1      22.950  30.230   0.610  1.00  0.00            
ATOM    105  H50 BCD     1      23.170  29.570  -1.490  1.00  0.00            
ATOM    106  C31 BCD     1      15.770  31.020   4.830  1.00  0.00            
ATOM    107  O26 BCD     1      16.730  30.690   5.860  1.00  0.00            
ATOM    108  C32 BCD     1      15.230  29.720   4.210  1.00  0.00            
ATOM    109  O27 BCD     1      14.460  28.900   5.130  1.00  0.00            
ATOM    110  C33 BCD     1      16.410  29.040   3.530  1.00  0.00            
ATOM    111  C34 BCD     1      17.210  29.920   2.520  1.00  0.00            
ATOM    112  C35 BCD     1      17.540  31.270   3.210  1.00  0.00            
ATOM    113  O28 BCD     1      16.330  31.820   3.750  1.00  0.00            
ATOM    114  C36 BCD     1      18.270  32.200   2.300  1.00  0.00            
ATOM    115  O29 BCD     1      19.210  33.030   3.080  1.00  0.00            
ATOM    116  O30 BCD     1      15.990  27.810   2.880  1.00  0.00            
ATOM    117  H51 BCD     1      15.050  31.710   5.280  1.00  0.00            
ATOM    118  H52 BCD     1      14.520  30.040   3.430  1.00  0.00            
ATOM    119  H53 BCD     1      14.020  28.210   4.610  1.00  0.00            
ATOM    120  H54 BCD     1      16.990  28.720   4.400  1.00  0.00            
ATOM    121  H55 BCD     1      16.770  27.300   2.650  1.00  0.00            
ATOM    122  H56 BCD     1      16.590  30.040   1.620  1.00  0.00            
ATOM    123  H57 BCD     1      18.170  31.000   4.070  1.00  0.00            
ATOM    124  H58 BCD     1      18.840  31.620   1.560  1.00  0.00            
ATOM    125  H59 BCD     1      17.470  32.860   1.950  1.00  0.00            
ATOM    126  H60 BCD     1      19.810  33.570   2.550  1.00  0.00            
ATOM    127  C37 BCD     1      17.300  30.940  10.060  1.00  0.00            
ATOM    128  O31 BCD     1      18.730  30.790   9.940  1.00  0.00            
ATOM    129  C38 BCD     1      16.580  29.680   9.550  1.00  0.00            
ATOM    130  O32 BCD     1      17.000  28.490  10.280  1.00  0.00            
ATOM    131  C39 BCD     1      16.760  29.560   7.990  1.00  0.00            
ATOM    132  O33 BCD     1      15.950  28.590   7.420  1.00  0.00            
ATOM    133  C40 BCD     1      16.350  30.870   7.290  1.00  0.00            
ATOM    134  C41 BCD     1      17.140  31.990   7.890  1.00  0.00            
ATOM    135  O34 BCD     1      16.880  32.100   9.260  1.00  0.00            
ATOM    136  C42 BCD     1      16.790  33.330   7.250  1.00  0.00            
ATOM    137  O35 BCD     1      15.480  33.710   7.620  1.00  0.00            
ATOM    138  H61 BCD     1      17.020  30.960  11.120  1.00  0.00            
ATOM    139  H62 BCD     1      15.540  29.860   9.850  1.00  0.00            
ATOM    140  H63 BCD     1      16.480  27.720  10.040  1.00  0.00            
ATOM    141  H64 BCD     1      17.810  29.390   7.730  1.00  0.00            
ATOM    142  H65 BCD     1      15.600  28.800   6.550  1.00  0.00            
ATOM    143  H66 BCD     1      15.260  31.000   7.310  1.00  0.00            
ATOM    144  H67 BCD     1      18.190  31.870   7.610  1.00  0.00            
ATOM    145  H68 BCD     1      17.560  34.010   7.640  1.00  0.00            
ATOM    146  H69 BCD     1      16.840  33.130   6.170  1.00  0.00            
ATOM    147  H70 BCD     1      15.340  33.030   8.290  1.00  0.00            
ATOM    148  C1  AR5     2      16.520  23.560   7.220  1.00  0.00            
ATOM    149  C2  AR5     2      17.200  23.650   5.890  1.00  0.00            
ATOM    150  C3  AR5     2      16.130  23.560   4.760  1.00  0.00            
ATOM    151  C4  AR5     2      18.310  22.530   5.690  1.00  0.00            
ATOM    152  C5  AR5     2      19.520  22.750   6.640  1.00  0.00            
ATOM    153  C6  AR5     2      20.300  24.090   6.490  1.00  0.00            
ATOM    154  C7  AR5     2      21.100  24.060   5.190  1.00  0.00            
ATOM    155  O1  AR5     2      20.790  24.560   4.160  1.00  0.00            
ATOM    156  O2  AR5     2      22.160  23.220   5.180  1.00  0.00            
ATOM    157  C8  AR5     2      21.190  24.390   7.710  1.00  0.00            
ATOM    158  C9  AR5     2      21.900  25.790   7.630  1.00  0.00            
ATOM    159  C10 AR5     2      21.010  27.030   7.230  1.00  0.00            
ATOM    160  C11 AR5     2      20.320  27.460   8.570  1.00  0.00            
ATOM    161  C12 AR5     2      19.850  26.680   6.320  1.00  0.00            
ATOM    162  C13 AR5     2      19.340  27.550   5.440  1.00  0.00            
ATOM    163  C14 AR5     2      19.910  28.990   5.260  1.00  0.00            
ATOM    164  C15 AR5     2      21.010  29.440   6.280  1.00  0.00            
ATOM    165  C16 AR5     2      21.670  30.890   5.990  1.00  0.00            
ATOM    166  C17 AR5     2      22.080  31.000   4.520  1.00  0.00            
ATOM    167  C18 AR5     2      20.620  32.050   6.220  1.00  0.00            
ATOM    168  C19 AR5     2      21.270  33.390   5.970  1.00  0.00            
ATOM    169  C20 AR5     2      22.410  33.660   6.920  1.00  0.00            
ATOM    170  O3  AR5     2      22.870  35.050   6.690  1.00  0.00            
ATOM    171  C21 AR5     2      23.590  32.580   6.930  1.00  0.00            
ATOM    172  C22 AR5     2      24.480  32.740   8.190  1.00  0.00            
ATOM    173  C23 AR5     2      24.630  32.770   5.700  1.00  0.00            
ATOM    174  C24 AR5     2      22.890  31.140   6.930  1.00  0.00            
ATOM    175  C25 AR5     2      23.850  29.910   6.950  1.00  0.00            
ATOM    176  C26 AR5     2      23.070  28.660   7.460  1.00  0.00            
ATOM    177  C27 AR5     2      21.900  28.140   6.550  1.00  0.00            
ATOM    178  C28 AR5     2      22.610  27.630   5.230  1.00  0.00            
ATOM    179  C29 AR5     2      19.270  25.270   6.520  1.00  0.00            
ATOM    180  C30 AR5     2      17.960  25.000   5.650  1.00  0.00            
ATOM    181  H1  AR5     2      15.680  24.260   7.170  1.00  0.00            
ATOM    182  H2  AR5     2      16.260  22.500   7.370  1.00  0.00            
ATOM    183  H3  AR5     2      17.210  23.800   8.040  1.00  0.00            
ATOM    184  H4  AR5     2      15.180  24.070   4.940  1.00  0.00            
ATOM    185  H5  AR5     2      16.500  23.850   3.770  1.00  0.00            
ATOM    186  H6  AR5     2      15.820  22.510   4.720  1.00  0.00            
ATOM    187  H7  AR5     2      18.490  22.500   4.610  1.00  0.00            
ATOM    188  H8  AR5     2      17.860  21.530   5.760  1.00  0.00            
ATOM    189  H9  AR5     2      20.080  21.840   6.380  1.00  0.00            
ATOM    190  H10 AR5     2      19.190  22.760   7.680  1.00  0.00            
ATOM    191  H11 AR5     2      22.350  23.130   4.230  1.00  0.00            
ATOM    192  H12 AR5     2      21.940  23.600   7.780  1.00  0.00            
ATOM    193  H13 AR5     2      20.620  24.280   8.640  1.00  0.00            
ATOM    194  H14 AR5     2      22.750  25.510   7.000  1.00  0.00            
ATOM    195  H15 AR5     2      22.380  26.010   8.590  1.00  0.00            
ATOM    196  H16 AR5     2      19.520  28.190   8.400  1.00  0.00            
ATOM    197  H17 AR5     2      19.890  26.560   9.030  1.00  0.00            
ATOM    198  H18 AR5     2      20.970  27.710   9.420  1.00  0.00            
ATOM    199  H19 AR5     2      18.610  27.250   4.690  1.00  0.00            
ATOM    200  H20 AR5     2      19.150  29.740   5.480  1.00  0.00            
ATOM    201  H21 AR5     2      20.300  29.060   4.240  1.00  0.00            
ATOM    202  H22 AR5     2      20.540  29.570   7.260  1.00  0.00            
ATOM    203  H23 AR5     2      21.180  31.000   3.900  1.00  0.00            
ATOM    204  H24 AR5     2      22.590  31.930   4.230  1.00  0.00            
ATOM    205  H25 AR5     2      22.840  30.300   4.160  1.00  0.00            
ATOM    206  H26 AR5     2      20.290  31.980   7.260  1.00  0.00            
ATOM    207  H27 AR5     2      19.800  32.020   5.490  1.00  0.00            
ATOM    208  H28 AR5     2      20.470  34.130   6.100  1.00  0.00            
ATOM    209  H29 AR5     2      21.700  33.570   4.980  1.00  0.00            
ATOM    210  H30 AR5     2      21.990  33.660   7.930  1.00  0.00            
ATOM    211  H31 AR5     2      22.860  35.390   7.600  1.00  0.00            
ATOM    212  H32 AR5     2      23.870  32.490   9.070  1.00  0.00            
ATOM    213  H33 AR5     2      25.420  32.190   8.110  1.00  0.00            
ATOM    214  H34 AR5     2      24.670  33.800   8.430  1.00  0.00            
ATOM    215  H35 AR5     2      25.070  31.780   5.520  1.00  0.00            
ATOM    216  H36 AR5     2      24.280  33.100   4.710  1.00  0.00            
ATOM    217  H37 AR5     2      25.390  33.480   6.040  1.00  0.00            
ATOM    218  H38 AR5     2      22.330  31.120   7.870  1.00  0.00            
ATOM    219  H39 AR5     2      24.680  30.200   7.610  1.00  0.00            
ATOM    220  H40 AR5     2      24.380  29.640   6.020  1.00  0.00            
ATOM    221  H41 AR5     2      22.600  29.010   8.380  1.00  0.00            
ATOM    222  H42 AR5     2      23.740  27.830   7.720  1.00  0.00            
ATOM    223  H43 AR5     2      22.110  26.710   4.910  1.00  0.00            
ATOM    224  H44 AR5     2      22.720  28.260   4.330  1.00  0.00            
ATOM    225  H45 AR5     2      23.630  27.300   5.470  1.00  0.00            
ATOM    226  H46 AR5     2      18.860  25.320   7.530  1.00  0.00            
ATOM    227  H47 AR5     2      17.190  25.750   5.850  1.00  0.00            
ATOM    228  H48 AR5     2      18.260  25.100   4.600  1.00  0.00            
TER
ENDMDL
MODEL        1
ATOM      1  C1  BCD     1      13.190  21.440  18.480  1.00  0.00            
ATOM      2  O1  BCD     1      12.690  22.090  17.330  1.00  0.00            
ATOM      3  C2  BCD     1      13.990  22.240  19.450  1.00  0.00            
ATOM      4  O2  BCD     1      13.170  23.290  19.950  1.00  0.00            
ATOM      5  C3  BCD     1      15.260  22.840  18.830  1.00  0.00            
ATOM      6  O3  BCD     1      16.080  23.560  19.750  1.00  0.00            
ATOM      7  C4  BCD     1      16.090  21.690  18.200  1.00  0.00            
ATOM      8  C5  BCD     1      15.200  20.750  17.340  1.00  0.00            
ATOM      9  O4  BCD     1      13.980  20.410  18.040  1.00  0.00            
ATOM     10  C6  BCD     1      15.900  19.400  16.970  1.00  0.00            
ATOM     11  O5  BCD     1      16.130  18.710  18.220  1.00  0.00            
ATOM     12  H1  BCD     1      12.450  20.900  19.080  1.00  0.00            
ATOM     13  H2  BCD     1      14.330  21.550  20.230  1.00  0.00            
ATOM     14  H3  BCD     1      13.740  24.000  20.260  1.00  0.00            
ATOM     15  H4  BCD     1      15.000  23.550  18.040  1.00  0.00            
ATOM     16  H5  BCD     1      16.870  23.820  19.270  1.00  0.00            
ATOM     17  H6  BCD     1      16.520  21.050  18.980  1.00  0.00            
ATOM     18  H7  BCD     1      14.920  21.180  16.370  1.00  0.00            
ATOM     19  H8  BCD     1      15.260  18.820  16.300  1.00  0.00            
ATOM     20  H9  BCD     1      16.830  19.470  16.380  1.00  0.00            
ATOM     21  H10 BCD     1      15.360  18.870  18.760  1.00  0.00            
ATOM     22  C7  BCD     1       9.150  22.400  15.280  1.00  0.00            
ATOM     23  O6  BCD     1       9.990  22.710  14.110  1.00  0.00            
ATOM     24  C8  BCD     1       9.380  23.380  16.320  1.00  0.00            
ATOM     25  O7  BCD     1       8.870  24.620  15.820  1.00  0.00            
ATOM     26  C9  BCD     1      10.840  23.460  16.790  1.00  0.00            
ATOM     27  O8  BCD     1      11.140  24.400  17.810  1.00  0.00            
ATOM     28  C10 BCD     1      11.270  22.060  17.220  1.00  0.00            
ATOM     29  C11 BCD     1      10.920  20.980  16.140  1.00  0.00            
ATOM     30  O9  BCD     1       9.540  21.080  15.670  1.00  0.00            
ATOM     31  C12 BCD     1      11.120  19.510  16.550  1.00  0.00            
ATOM     32  O10 BCD     1      10.300  19.110  17.660  1.00  0.00            
ATOM     33  H11 BCD     1       8.100  22.450  14.980  1.00  0.00            
ATOM     34  H12 BCD     1       8.800  23.000  17.170  1.00  0.00            
ATOM     35  H13 BCD     1       9.080  25.270  16.500  1.00  0.00            
ATOM     36  H14 BCD     1      11.370  23.820  15.900  1.00  0.00            
ATOM     37  H15 BCD     1      11.580  23.940  18.540  1.00  0.00            
ATOM     38  H16 BCD     1      10.820  21.730  18.170  1.00  0.00            
ATOM     39  H17 BCD     1      11.650  21.010  15.320  1.00  0.00            
ATOM     40  H18 BCD     1      10.880  18.960  15.630  1.00  0.00            
ATOM     41  H19 BCD     1      12.160  19.400  16.870  1.00  0.00            
ATOM     42  H20 BCD     1      10.660  18.380  18.180  1.00  0.00            
ATOM     43  C13 BCD     1       9.760  23.720   9.950  1.00  0.00            
ATOM     44  O11 BCD     1      11.220  23.870   9.920  1.00  0.00            
ATOM     45  C14 BCD     1       9.210  24.650  11.010  1.00  0.00            
ATOM     46  O12 BCD     1       9.440  26.000  10.560  1.00  0.00            
ATOM     47  C15 BCD     1       9.810  24.300  12.390  1.00  0.00            
ATOM     48  O13 BCD     1       9.440  25.350  13.330  1.00  0.00            
ATOM     49  C16 BCD     1       9.320  22.980  12.840  1.00  0.00            
ATOM     50  C17 BCD     1       9.700  21.940  11.760  1.00  0.00            
ATOM     51  O14 BCD     1       9.390  22.380  10.390  1.00  0.00            
ATOM     52  C18 BCD     1       9.270  20.570  11.980  1.00  0.00            
ATOM     53  O15 BCD     1       7.900  20.570  11.880  1.00  0.00            
ATOM     54  H21 BCD     1       9.340  23.910   8.960  1.00  0.00            
ATOM     55  H22 BCD     1       8.120  24.610  11.170  1.00  0.00            
ATOM     56  H23 BCD     1       9.360  26.630  11.290  1.00  0.00            
ATOM     57  H24 BCD     1      10.910  24.300  12.310  1.00  0.00            
ATOM     58  H25 BCD     1       9.530  25.060  14.240  1.00  0.00            
ATOM     59  H26 BCD     1       8.240  22.950  13.000  1.00  0.00            
ATOM     60  H27 BCD     1      10.800  21.920  11.770  1.00  0.00            
ATOM     61  H28 BCD     1       9.760  19.800  11.370  1.00  0.00            
ATOM     62  H29 BCD     1       9.590  20.330  13.000  1.00  0.00            
ATOM     63  H30 BCD     1       7.570  20.740  12.770  1.00  0.00            
ATOM     64  C19 BCD     1      14.300  24.250   7.380  1.00  0.00            
ATOM     65  O16 BCD     1      15.300  24.320   8.490  1.00  0.00            
ATOM     66  C20 BCD     1      13.290  25.360   7.410  1.00  0.00            
ATOM     67  O17 BCD     1      13.940  26.650   7.310  1.00  0.00            
ATOM     68  C21 BCD     1      12.520  25.270   8.690  1.00  0.00            
ATOM     69  O18 BCD     1      11.560  26.310   8.810  1.00  0.00            
ATOM     70  C22 BCD     1      11.770  23.930   8.700  1.00  0.00            
ATOM     71  C23 BCD     1      12.730  22.790   8.580  1.00  0.00            
ATOM     72  O19 BCD     1      13.600  22.990   7.450  1.00  0.00            
ATOM     73  C24 BCD     1      12.000  21.450   8.390  1.00  0.00            
ATOM     74  O20 BCD     1      11.020  21.370   7.320  1.00  0.00            
ATOM     75  H31 BCD     1      14.710  24.280   6.370  1.00  0.00            
ATOM     76  H32 BCD     1      12.540  25.280   6.610  1.00  0.00            
ATOM     77  H33 BCD     1      13.280  27.230   7.690  1.00  0.00            
ATOM     78  H34 BCD     1      13.190  25.220   9.560  1.00  0.00            
ATOM     79  H35 BCD     1      10.880  26.120   9.460  1.00  0.00            
ATOM     80  H36 BCD     1      10.960  23.860   7.960  1.00  0.00            
ATOM     81  H37 BCD     1      13.260  22.540   9.510  1.00  0.00            
ATOM     82  H38 BCD     1      12.850  20.750   8.330  1.00  0.00            
ATOM     83  H39 BCD     1      11.430  21.070   9.250  1.00  0.00            
ATOM     84  H40 BCD     1      10.400  20.660   7.510  1.00  0.00            
ATOM     85  C25 BCD     1      19.300  25.060   9.040  1.00  0.00            
ATOM     86  O21 BCD     1      19.280  24.250  10.250  1.00  0.00            
ATOM     87  C26 BCD     1      18.350  26.250   9.020  1.00  0.00            
ATOM     88  O22 BCD     1      18.730  27.340   9.900  1.00  0.00            
ATOM     89  C27 BCD     1      16.940  25.800   9.250  1.00  0.00            
ATOM     90  O23 BCD     1      16.030  26.940   9.170  1.00  0.00            
ATOM     91  C28 BCD     1      16.560  24.820   8.180  1.00  0.00            
ATOM     92  C29 BCD     1      17.580  23.650   8.180  1.00  0.00            
ATOM     93  O24 BCD     1      18.910  24.220   8.020  1.00  0.00            
ATOM     94  C30 BCD     1      17.380  22.700   6.970  1.00  0.00            
ATOM     95  O25 BCD     1      18.330  21.650   7.020  1.00  0.00            
ATOM     96  H41 BCD     1      20.350  25.310   8.850  1.00  0.00            
ATOM     97  H42 BCD     1      18.230  26.630   8.000  1.00  0.00            
ATOM     98  H43 BCD     1      17.980  27.910  10.060  1.00  0.00            
ATOM     99  H44 BCD     1      16.870  25.320  10.240  1.00  0.00            
ATOM    100  H45 BCD     1      15.500  26.780   8.380  1.00  0.00            
ATOM    101  H46 BCD     1      16.570  25.310   7.200  1.00  0.00            
ATOM    102  H47 BCD     1      17.600  23.020   9.080  1.00  0.00            
ATOM    103  H48 BCD     1      16.400  22.220   7.090  1.00  0.00            
ATOM    104  H49 BCD     1      17.500  23.170   5.980  1.00  0.00            
ATOM    105  H50 BCD     1      19.100  22.060   6.630  1.00  0.00            
ATOM    106  C31 BCD     1      21.480  23.370  13.580  1.00  0.00            
ATOM    107  O26 BCD     1      20.230  23.270  14.220  1.00  0.00            
ATOM    108  C32 BCD     1      21.630  24.820  13.090  1.00  0.00            
ATOM    109  O27 BCD     1      21.580  25.860  14.140  1.00  0.00            
ATOM    110  C33 BCD     1      20.550  25.130  12.040  1.00  0.00            
ATOM    111  C34 BCD     1      20.500  24.080  10.980  1.00  0.00            
ATOM    112  C35 BCD     1      20.500  22.650  11.540  1.00  0.00            
ATOM    113  O28 BCD     1      21.640  22.520  12.410  1.00  0.00            
ATOM    114  C36 BCD     1      20.540  21.570  10.470  1.00  0.00            
ATOM    115  O29 BCD     1      20.590  20.210  10.990  1.00  0.00            
ATOM    116  O30 BCD     1      20.650  26.480  11.500  1.00  0.00            
ATOM    117  H51 BCD     1      22.280  23.100  14.280  1.00  0.00            
ATOM    118  H52 BCD     1      22.580  24.850  12.540  1.00  0.00            
ATOM    119  H53 BCD     1      21.590  26.720  13.710  1.00  0.00            
ATOM    120  H54 BCD     1      19.580  25.070  12.560  1.00  0.00            
ATOM    121  H55 BCD     1      19.940  26.580  10.850  1.00  0.00            
ATOM    122  H56 BCD     1      21.310  24.360  10.290  1.00  0.00            
ATOM    123  H57 BCD     1      19.540  22.530  12.060  1.00  0.00            
ATOM    124  H58 BCD     1      19.750  21.650   9.700  1.00  0.00            
ATOM    125  H59 BCD     1      21.490  21.790   9.970  1.00  0.00            
ATOM    126  H60 BCD     1      21.380  20.190  11.540  1.00  0.00            
ATOM    127  C37 BCD     1      18.460  22.130  17.890  1.00  0.00            
ATOM    128  O31 BCD     1      17.120  22.250  17.350  1.00  0.00            
ATOM    129  C38 BCD     1      19.290  23.390  17.790  1.00  0.00            
ATOM    130  O32 BCD     1      18.740  24.410  18.660  1.00  0.00            
ATOM    131  C39 BCD     1      19.470  23.890  16.360  1.00  0.00            
ATOM    132  O33 BCD     1      20.270  25.080  16.380  1.00  0.00            
ATOM    133  C40 BCD     1      20.160  22.780  15.540  1.00  0.00            
ATOM    134  C41 BCD     1      19.310  21.470  15.640  1.00  0.00            
ATOM    135  O34 BCD     1      19.130  21.100  17.090  1.00  0.00            
ATOM    136  C42 BCD     1      20.120  20.400  14.870  1.00  0.00            
ATOM    137  O35 BCD     1      21.310  20.030  15.510  1.00  0.00            
ATOM    138  H61 BCD     1      18.540  21.830  18.940  1.00  0.00            
ATOM    139  H62 BCD     1      20.280  23.240  18.240  1.00  0.00            
ATOM    140  H63 BCD     1      19.220  25.150  18.290  1.00  0.00            
ATOM    141  H64 BCD     1      18.480  24.080  15.930  1.00  0.00            
ATOM    142  H65 BCD     1      20.430  25.320  15.460  1.00  0.00            
ATOM    143  H66 BCD     1      21.120  22.590  16.030  1.00  0.00            
ATOM    144  H67 BCD     1      18.300  21.610  15.220  1.00  0.00            
ATOM    145  H68 BCD     1      19.550  19.500  14.610  1.00  0.00            
ATOM    146  H69 BCD     1      20.420  20.830  13.900  1.00  0.00            
ATOM    147  H70 BCD     1      20.950  19.580  16.280  1.00  0.00            
ATOM    148  C1  AR5     2      17.630  28.770  17.170  1.00  0.00            
ATOM    149  C2  AR5     2      17.760  29.010  15.670  1.00  0.00            
ATOM    150  C3  AR5     2      19.170  29.600  15.480  1.00  0.00            
ATOM    151  C4  AR5     2      16.600  30.020  15.290  1.00  0.00            
ATOM    152  C5  AR5     2      15.170  29.340  15.360  1.00  0.00            
ATOM    153  C6  AR5     2      15.040  28.050  14.530  1.00  0.00            
ATOM    154  C7  AR5     2      14.970  28.480  13.040  1.00  0.00            
ATOM    155  O1  AR5     2      14.060  29.150  12.620  1.00  0.00            
ATOM    156  O2  AR5     2      15.950  28.070  12.230  1.00  0.00            
ATOM    157  C8  AR5     2      13.750  27.360  14.920  1.00  0.00            
ATOM    158  C9  AR5     2      13.500  26.040  14.260  1.00  0.00            
ATOM    159  C10 AR5     2      14.660  25.000  14.440  1.00  0.00            
ATOM    160  C11 AR5     2      14.530  24.600  15.900  1.00  0.00            
ATOM    161  C12 AR5     2      16.040  25.610  14.310  1.00  0.00            
ATOM    162  C13 AR5     2      17.050  24.960  13.760  1.00  0.00            
ATOM    163  C14 AR5     2      16.960  23.610  13.120  1.00  0.00            
ATOM    164  C15 AR5     2      15.700  22.850  13.450  1.00  0.00            
ATOM    165  C16 AR5     2      15.690  21.450  12.600  1.00  0.00            
ATOM    166  C17 AR5     2      15.850  21.570  11.080  1.00  0.00            
ATOM    167  C18 AR5     2      16.830  20.570  13.150  1.00  0.00            
ATOM    168  C19 AR5     2      16.690  19.040  12.730  1.00  0.00            
ATOM    169  C20 AR5     2      15.400  18.370  13.260  1.00  0.00            
ATOM    170  O3  AR5     2      15.420  17.000  12.870  1.00  0.00            
ATOM    171  C21 AR5     2      14.100  19.160  12.790  1.00  0.00            
ATOM    172  C22 AR5     2      12.880  18.590  13.650  1.00  0.00            
ATOM    173  C23 AR5     2      13.850  18.760  11.330  1.00  0.00            
ATOM    174  C24 AR5     2      14.310  20.710  13.030  1.00  0.00            
ATOM    175  C25 AR5     2      13.080  21.590  12.910  1.00  0.00            
ATOM    176  C26 AR5     2      13.270  22.890  13.810  1.00  0.00            
ATOM    177  C27 AR5     2      14.490  23.740  13.450  1.00  0.00            
ATOM    178  C28 AR5     2      14.200  24.360  12.030  1.00  0.00            
ATOM    179  C29 AR5     2      16.220  27.070  14.890  1.00  0.00            
ATOM    180  C30 AR5     2      17.670  27.670  14.860  1.00  0.00            
ATOM    181  H1  AR5     2      16.620  28.370  17.310  1.00  0.00            
ATOM    182  H2  AR5     2      18.360  28.010  17.480  1.00  0.00            
ATOM    183  H3  AR5     2      17.680  29.630  17.850  1.00  0.00            
ATOM    184  H4  AR5     2      19.390  30.410  16.180  1.00  0.00            
ATOM    185  H5  AR5     2      20.010  28.890  15.570  1.00  0.00            
ATOM    186  H6  AR5     2      19.200  29.980  14.450  1.00  0.00            
ATOM    187  H7  AR5     2      16.720  30.460  14.290  1.00  0.00            
ATOM    188  H8  AR5     2      16.670  30.920  15.910  1.00  0.00            
ATOM    189  H9  AR5     2      14.440  30.100  15.060  1.00  0.00            
ATOM    190  H10 AR5     2      14.960  29.120  16.420  1.00  0.00            
ATOM    191  H11 AR5     2      15.590  28.320  11.360  1.00  0.00            
ATOM    192  H12 AR5     2      12.900  28.000  14.670  1.00  0.00            
ATOM    193  H13 AR5     2      13.730  27.270  16.020  1.00  0.00            
ATOM    194  H14 AR5     2      13.300  26.320  13.210  1.00  0.00            
ATOM    195  H15 AR5     2      12.570  25.600  14.640  1.00  0.00            
ATOM    196  H16 AR5     2      15.300  23.830  16.050  1.00  0.00            
ATOM    197  H17 AR5     2      14.810  25.380  16.620  1.00  0.00            
ATOM    198  H18 AR5     2      13.550  24.150  16.090  1.00  0.00            
ATOM    199  H19 AR5     2      18.000  25.470  13.720  1.00  0.00            
ATOM    200  H20 AR5     2      17.820  23.040  13.490  1.00  0.00            
ATOM    201  H21 AR5     2      17.230  23.820  12.080  1.00  0.00            
ATOM    202  H22 AR5     2      15.930  22.590  14.490  1.00  0.00            
ATOM    203  H23 AR5     2      16.420  20.720  10.680  1.00  0.00            
ATOM    204  H24 AR5     2      14.890  21.490  10.560  1.00  0.00            
ATOM    205  H25 AR5     2      16.270  22.530  10.740  1.00  0.00            
ATOM    206  H26 AR5     2      16.700  20.640  14.240  1.00  0.00            
ATOM    207  H27 AR5     2      17.810  20.950  12.820  1.00  0.00            
ATOM    208  H28 AR5     2      17.530  18.500  13.180  1.00  0.00            
ATOM    209  H29 AR5     2      16.760  18.900  11.650  1.00  0.00            
ATOM    210  H30 AR5     2      15.360  18.310  14.360  1.00  0.00            
ATOM    211  H31 AR5     2      14.480  16.800  13.000  1.00  0.00            
ATOM    212  H32 AR5     2      12.800  17.490  13.710  1.00  0.00            
ATOM    213  H33 AR5     2      12.990  18.930  14.680  1.00  0.00            
ATOM    214  H34 AR5     2      11.900  18.900  13.270  1.00  0.00            
ATOM    215  H35 AR5     2      13.480  17.740  11.180  1.00  0.00            
ATOM    216  H36 AR5     2      13.130  19.430  10.850  1.00  0.00            
ATOM    217  H37 AR5     2      14.790  18.800  10.760  1.00  0.00            
ATOM    218  H38 AR5     2      14.440  20.670  14.120  1.00  0.00            
ATOM    219  H39 AR5     2      12.200  21.040  13.260  1.00  0.00            
ATOM    220  H40 AR5     2      12.870  21.870  11.870  1.00  0.00            
ATOM    221  H41 AR5     2      13.370  22.520  14.830  1.00  0.00            
ATOM    222  H42 AR5     2      12.320  23.440  13.800  1.00  0.00            
ATOM    223  H43 AR5     2      13.160  24.700  11.930  1.00  0.00            
ATOM    224  H44 AR5     2      14.840  25.220  11.790  1.00  0.00            
ATOM    225  H45 AR5     2      14.370  23.640  11.220  1.00  0.00            
ATOM    226  H46 AR5     2      16.090  26.900  15.960  1.00  0.00            
ATOM    227  H47 AR5     2      18.350  26.910  15.260  1.00  0.00            
ATOM    228  H48 AR5     2      17.950  27.860  13.820  1.00  0.00            
TER
ENDMDL
MODEL        1
ATOM      1  C1  BCD     1       5.660  26.680  23.720  1.00  0.00            
ATOM      2  O1  BCD     1       6.470  25.530  23.780  1.00  0.00            
ATOM      3  C2  BCD     1       5.450  27.200  22.300  1.00  0.00            
ATOM      4  O2  BCD     1       4.850  26.190  21.520  1.00  0.00            
ATOM      5  C3  BCD     1       6.700  27.730  21.590  1.00  0.00            
ATOM      6  O3  BCD     1       6.360  28.390  20.390  1.00  0.00            
ATOM      7  C4  BCD     1       7.490  28.710  22.470  1.00  0.00            
ATOM      8  C5  BCD     1       7.590  28.220  23.890  1.00  0.00            
ATOM      9  O4  BCD     1       6.370  27.710  24.390  1.00  0.00            
ATOM     10  C6  BCD     1       8.200  29.210  24.860  1.00  0.00            
ATOM     11  O5  BCD     1       7.400  30.330  24.930  1.00  0.00            
ATOM     12  H1  BCD     1       4.770  26.500  24.340  1.00  0.00            
ATOM     13  H2  BCD     1       4.850  28.120  22.320  1.00  0.00            
ATOM     14  H3  BCD     1       5.430  25.430  21.670  1.00  0.00            
ATOM     15  H4  BCD     1       7.360  26.870  21.400  1.00  0.00            
ATOM     16  H5  BCD     1       5.650  27.880  19.990  1.00  0.00            
ATOM     17  H6  BCD     1       6.930  29.650  22.400  1.00  0.00            
ATOM     18  H7  BCD     1       8.380  27.460  23.850  1.00  0.00            
ATOM     19  H8  BCD     1       8.300  28.750  25.850  1.00  0.00            
ATOM     20  H9  BCD     1       9.200  29.460  24.490  1.00  0.00            
ATOM     21  H10 BCD     1       6.750  30.230  25.630  1.00  0.00            
ATOM     22  C7  BCD     1       6.070  21.370  24.160  1.00  0.00            
ATOM     23  O6  BCD     1       7.480  21.230  24.400  1.00  0.00            
ATOM     24  C8  BCD     1       5.800  21.930  22.820  1.00  0.00            
ATOM     25  O7  BCD     1       6.360  21.070  21.830  1.00  0.00            
ATOM     26  C9  BCD     1       6.410  23.320  22.750  1.00  0.00            
ATOM     27  O8  BCD     1       6.220  23.870  21.370  1.00  0.00            
ATOM     28  C10 BCD     1       5.830  24.230  23.840  1.00  0.00            
ATOM     29  C11 BCD     1       6.060  23.510  25.180  1.00  0.00            
ATOM     30  O9  BCD     1       5.490  22.230  25.130  1.00  0.00            
ATOM     31  C12 BCD     1       5.410  24.190  26.340  1.00  0.00            
ATOM     32  O10 BCD     1       3.980  24.210  26.260  1.00  0.00            
ATOM     33  H11 BCD     1       5.490  20.450  24.120  1.00  0.00            
ATOM     34  H12 BCD     1       4.710  21.890  22.720  1.00  0.00            
ATOM     35  H13 BCD     1       6.560  20.240  22.290  1.00  0.00            
ATOM     36  H14 BCD     1       7.490  23.260  22.920  1.00  0.00            
ATOM     37  H15 BCD     1       6.820  23.330  20.860  1.00  0.00            
ATOM     38  H16 BCD     1       4.740  24.310  23.790  1.00  0.00            
ATOM     39  H17 BCD     1       7.120  23.500  25.460  1.00  0.00            
ATOM     40  H18 BCD     1       5.670  23.570  27.210  1.00  0.00            
ATOM     41  H19 BCD     1       5.860  25.180  26.450  1.00  0.00            
ATOM     42  H20 BCD     1       3.780  25.100  26.560  1.00  0.00            
ATOM     43  C13 BCD     1      10.350  18.310  24.880  1.00  0.00            
ATOM     44  O11 BCD     1      11.190  19.060  24.030  1.00  0.00            
ATOM     45  C14 BCD     1       9.070  17.900  24.070  1.00  0.00            
ATOM     46  O12 BCD     1       9.550  17.210  22.920  1.00  0.00            
ATOM     47  C15 BCD     1       8.210  19.100  23.710  1.00  0.00            
ATOM     48  O13 BCD     1       6.970  18.640  23.140  1.00  0.00            
ATOM     49  C16 BCD     1       7.960  20.010  24.920  1.00  0.00            
ATOM     50  C17 BCD     1       9.190  20.360  25.710  1.00  0.00            
ATOM     51  O14 BCD     1       9.950  19.160  25.980  1.00  0.00            
ATOM     52  C18 BCD     1       8.860  20.940  27.050  1.00  0.00            
ATOM     53  O15 BCD     1       8.100  19.970  27.720  1.00  0.00            
ATOM     54  H21 BCD     1      10.960  17.520  25.310  1.00  0.00            
ATOM     55  H22 BCD     1       8.510  17.270  24.760  1.00  0.00            
ATOM     56  H23 BCD     1      10.390  17.610  22.680  1.00  0.00            
ATOM     57  H24 BCD     1       8.750  19.810  23.060  1.00  0.00            
ATOM     58  H25 BCD     1       6.500  18.170  23.840  1.00  0.00            
ATOM     59  H26 BCD     1       7.250  19.420  25.510  1.00  0.00            
ATOM     60  H27 BCD     1       9.870  21.030  25.170  1.00  0.00            
ATOM     61  H28 BCD     1       9.840  21.160  27.500  1.00  0.00            
ATOM     62  H29 BCD     1       8.230  21.820  26.860  1.00  0.00            
ATOM     63  H30 BCD     1       7.620  20.370  28.450  1.00  0.00            
ATOM     64  C19 BCD     1      15.290  19.500  23.090  1.00  0.00            
ATOM     65  O16 BCD     1      15.190  20.900  22.710  1.00  0.00            
ATOM     66  C20 BCD     1      14.430  18.660  22.220  1.00  0.00            
ATOM     67  O17 BCD     1      14.850  18.760  20.890  1.00  0.00            
ATOM     68  C21 BCD     1      12.950  18.990  22.390  1.00  0.00            
ATOM     69  O18 BCD     1      12.060  18.180  21.540  1.00  0.00            
ATOM     70  C22 BCD     1      12.560  18.690  23.860  1.00  0.00            
ATOM     71  C23 BCD     1      13.490  19.500  24.800  1.00  0.00            
ATOM     72  O19 BCD     1      14.860  19.230  24.430  1.00  0.00            
ATOM     73  C24 BCD     1      13.480  19.000  26.250  1.00  0.00            
ATOM     74  O20 BCD     1      13.530  17.600  26.240  1.00  0.00            
ATOM     75  H31 BCD     1      16.350  19.220  23.170  1.00  0.00            
ATOM     76  H32 BCD     1      14.540  17.600  22.500  1.00  0.00            
ATOM     77  H33 BCD     1      14.900  19.690  20.670  1.00  0.00            
ATOM     78  H34 BCD     1      12.790  20.070  22.250  1.00  0.00            
ATOM     79  H35 BCD     1      12.380  18.210  20.630  1.00  0.00            
ATOM     80  H36 BCD     1      12.710  17.610  23.960  1.00  0.00            
ATOM     81  H37 BCD     1      13.190  20.560  24.800  1.00  0.00            
ATOM     82  H38 BCD     1      14.280  19.500  26.810  1.00  0.00            
ATOM     83  H39 BCD     1      12.500  19.330  26.610  1.00  0.00            
ATOM     84  H40 BCD     1      14.460  17.390  26.140  1.00  0.00            
ATOM     85  C25 BCD     1      17.060  24.250  21.190  1.00  0.00            
ATOM     86  O21 BCD     1      15.820  24.910  21.450  1.00  0.00            
ATOM     87  C26 BCD     1      16.720  23.160  20.210  1.00  0.00            
ATOM     88  O22 BCD     1      16.210  23.720  18.960  1.00  0.00            
ATOM     89  C27 BCD     1      15.720  22.160  20.700  1.00  0.00            
ATOM     90  O23 BCD     1      15.460  21.120  19.710  1.00  0.00            
ATOM     91  C28 BCD     1      16.230  21.610  22.050  1.00  0.00            
ATOM     92  C29 BCD     1      16.760  22.600  23.040  1.00  0.00            
ATOM     93  O24 BCD     1      17.520  23.580  22.360  1.00  0.00            
ATOM     94  C30 BCD     1      17.490  22.110  24.250  1.00  0.00            
ATOM     95  O25 BCD     1      18.630  21.310  23.900  1.00  0.00            
ATOM     96  H41 BCD     1      17.860  24.950  20.920  1.00  0.00            
ATOM     97  H42 BCD     1      17.650  22.620  20.010  1.00  0.00            
ATOM     98  H43 BCD     1      15.940  24.640  18.980  1.00  0.00            
ATOM     99  H44 BCD     1      14.760  22.630  20.940  1.00  0.00            
ATOM    100  H45 BCD     1      15.200  21.650  18.950  1.00  0.00            
ATOM    101  H46 BCD     1      17.040  20.930  21.730  1.00  0.00            
ATOM    102  H47 BCD     1      15.800  22.960  23.460  1.00  0.00            
ATOM    103  H48 BCD     1      17.840  22.860  24.970  1.00  0.00            
ATOM    104  H49 BCD     1      16.830  21.410  24.780  1.00  0.00            
ATOM    105  H50 BCD     1      19.240  21.840  23.380  1.00  0.00            
ATOM    106  C31 BCD     1      14.450  28.870  21.510  1.00  0.00            
ATOM    107  O26 BCD     1      13.090  28.400  21.730  1.00  0.00            
ATOM    108  C32 BCD     1      14.990  28.370  20.200  1.00  0.00            
ATOM    109  O27 BCD     1      14.350  28.890  19.030  1.00  0.00            
ATOM    110  C33 BCD     1      14.950  26.840  20.170  1.00  0.00            
ATOM    111  C34 BCD     1      15.810  26.340  21.320  1.00  0.00            
ATOM    112  C35 BCD     1      15.450  26.980  22.630  1.00  0.00            
ATOM    113  O28 BCD     1      15.280  28.370  22.500  1.00  0.00            
ATOM    114  C36 BCD     1      16.580  26.820  23.690  1.00  0.00            
ATOM    115  O29 BCD     1      17.850  27.290  23.250  1.00  0.00            
ATOM    116  O30 BCD     1      15.570  26.440  18.990  1.00  0.00            
ATOM    117  H51 BCD     1      14.500  29.960  21.550  1.00  0.00            
ATOM    118  H52 BCD     1      16.020  28.730  20.130  1.00  0.00            
ATOM    119  H53 BCD     1      13.440  28.570  19.010  1.00  0.00            
ATOM    120  H54 BCD     1      13.920  26.460  20.280  1.00  0.00            
ATOM    121  H55 BCD     1      15.260  27.040  18.310  1.00  0.00            
ATOM    122  H56 BCD     1      16.860  26.620  21.150  1.00  0.00            
ATOM    123  H57 BCD     1      14.520  26.610  23.080  1.00  0.00            
ATOM    124  H58 BCD     1      16.240  27.360  24.590  1.00  0.00            
ATOM    125  H59 BCD     1      16.660  25.750  23.890  1.00  0.00            
ATOM    126  H60 BCD     1      18.520  26.720  23.650  1.00  0.00            
ATOM    127  C37 BCD     1       9.160  29.640  20.990  1.00  0.00            
ATOM    128  O31 BCD     1       8.820  28.690  22.010  1.00  0.00            
ATOM    129  C38 BCD     1       9.810  28.940  19.820  1.00  0.00            
ATOM    130  O32 BCD     1       8.950  27.920  19.320  1.00  0.00            
ATOM    131  C39 BCD     1      11.130  28.240  20.270  1.00  0.00            
ATOM    132  O33 BCD     1      11.830  27.740  19.120  1.00  0.00            
ATOM    133  C40 BCD     1      12.020  29.180  21.060  1.00  0.00            
ATOM    134  C41 BCD     1      11.250  29.980  22.170  1.00  0.00            
ATOM    135  O34 BCD     1      10.090  30.580  21.560  1.00  0.00            
ATOM    136  C42 BCD     1      12.110  31.050  22.790  1.00  0.00            
ATOM    137  O35 BCD     1      12.360  32.080  21.790  1.00  0.00            
ATOM    138  H61 BCD     1       8.230  30.100  20.650  1.00  0.00            
ATOM    139  H62 BCD     1      10.060  29.720  19.080  1.00  0.00            
ATOM    140  H63 BCD     1       8.060  28.020  19.650  1.00  0.00            
ATOM    141  H64 BCD     1      10.890  27.380  20.910  1.00  0.00            
ATOM    142  H65 BCD     1      11.410  27.090  18.550  1.00  0.00            
ATOM    143  H66 BCD     1      12.470  29.930  20.400  1.00  0.00            
ATOM    144  H67 BCD     1      10.860  29.300  22.930  1.00  0.00            
ATOM    145  H68 BCD     1      11.650  31.600  23.620  1.00  0.00            
ATOM    146  H69 BCD     1      13.100  30.690  23.090  1.00  0.00            
ATOM    147  H70 BCD     1      11.530  32.400  21.420  1.00  0.00            
ATOM    148  C1  AR5     2       6.930  22.920  16.710  1.00  0.00            
ATOM    149  C2  AR5     2       7.980  24.090  16.800  1.00  0.00            
ATOM    150  C3  AR5     2       7.320  25.410  16.280  1.00  0.00            
ATOM    151  C4  AR5     2       9.190  23.650  15.940  1.00  0.00            
ATOM    152  C5  AR5     2      10.190  22.570  16.580  1.00  0.00            
ATOM    153  C6  AR5     2      10.630  23.100  17.990  1.00  0.00            
ATOM    154  C7  AR5     2      11.550  24.330  17.800  1.00  0.00            
ATOM    155  O1  AR5     2      11.140  25.410  17.460  1.00  0.00            
ATOM    156  O2  AR5     2      12.780  24.090  17.390  1.00  0.00            
ATOM    157  C8  AR5     2      11.400  21.920  18.670  1.00  0.00            
ATOM    158  C9  AR5     2      11.810  22.100  20.110  1.00  0.00            
ATOM    159  C10 AR5     2      10.750  22.810  21.060  1.00  0.00            
ATOM    160  C11 AR5     2       9.810  21.630  21.640  1.00  0.00            
ATOM    161  C12 AR5     2       9.730  23.680  20.300  1.00  0.00            
ATOM    162  C13 AR5     2       9.180  24.700  20.970  1.00  0.00            
ATOM    163  C14 AR5     2       9.580  25.130  22.380  1.00  0.00            
ATOM    164  C15 AR5     2      10.520  24.220  23.190  1.00  0.00            
ATOM    165  C16 AR5     2      10.980  24.840  24.600  1.00  0.00            
ATOM    166  C17 AR5     2      11.740  26.250  24.520  1.00  0.00            
ATOM    167  C18 AR5     2       9.810  25.040  25.510  1.00  0.00            
ATOM    168  C19 AR5     2      10.110  25.280  26.990  1.00  0.00            
ATOM    169  C20 AR5     2      11.130  24.230  27.570  1.00  0.00            
ATOM    170  O3  AR5     2      11.290  24.340  29.050  1.00  0.00            
ATOM    171  C21 AR5     2      12.480  24.070  26.770  1.00  0.00            
ATOM    172  C22 AR5     2      13.190  22.860  27.520  1.00  0.00            
ATOM    173  C23 AR5     2      13.490  25.290  27.030  1.00  0.00            
ATOM    174  C24 AR5     2      12.030  23.850  25.250  1.00  0.00            
ATOM    175  C25 AR5     2      13.170  23.430  24.240  1.00  0.00            
ATOM    176  C26 AR5     2      12.520  22.750  22.960  1.00  0.00            
ATOM    177  C27 AR5     2      11.530  23.620  22.200  1.00  0.00            
ATOM    178  C28 AR5     2      12.310  24.760  21.530  1.00  0.00            
ATOM    179  C29 AR5     2       9.400  23.340  18.910  1.00  0.00            
ATOM    180  C30 AR5     2       8.390  24.340  18.240  1.00  0.00            
ATOM    181  H1  AR5     2       7.340  22.070  17.270  1.00  0.00            
ATOM    182  H2  AR5     2       5.950  23.290  17.040  1.00  0.00            
ATOM    183  H3  AR5     2       6.840  22.510  15.700  1.00  0.00            
ATOM    184  H4  AR5     2       7.050  25.300  15.220  1.00  0.00            
ATOM    185  H5  AR5     2       6.490  25.760  16.910  1.00  0.00            
ATOM    186  H6  AR5     2       8.080  26.200  16.270  1.00  0.00            
ATOM    187  H7  AR5     2       9.630  24.580  15.570  1.00  0.00            
ATOM    188  H8  AR5     2       8.860  23.150  15.010  1.00  0.00            
ATOM    189  H9  AR5     2      11.090  22.370  16.000  1.00  0.00            
ATOM    190  H10 AR5     2       9.710  21.580  16.650  1.00  0.00            
ATOM    191  H11 AR5     2      12.920  24.990  17.050  1.00  0.00            
ATOM    192  H12 AR5     2      12.320  21.690  18.110  1.00  0.00            
ATOM    193  H13 AR5     2      10.900  20.960  18.490  1.00  0.00            
ATOM    194  H14 AR5     2      12.750  22.670  20.100  1.00  0.00            
ATOM    195  H15 AR5     2      12.100  21.180  20.630  1.00  0.00            
ATOM    196  H16 AR5     2       9.420  21.110  20.760  1.00  0.00            
ATOM    197  H17 AR5     2      10.470  20.920  22.150  1.00  0.00            
ATOM    198  H18 AR5     2       9.020  22.010  22.300  1.00  0.00            
ATOM    199  H19 AR5     2       8.450  25.390  20.530  1.00  0.00            
ATOM    200  H20 AR5     2       8.740  25.480  22.990  1.00  0.00            
ATOM    201  H21 AR5     2      10.110  26.060  22.130  1.00  0.00            
ATOM    202  H22 AR5     2       9.950  23.380  23.580  1.00  0.00            
ATOM    203  H23 AR5     2      11.230  26.890  23.790  1.00  0.00            
ATOM    204  H24 AR5     2      11.540  26.860  25.420  1.00  0.00            
ATOM    205  H25 AR5     2      12.830  26.230  24.410  1.00  0.00            
ATOM    206  H26 AR5     2       9.120  24.210  25.320  1.00  0.00            
ATOM    207  H27 AR5     2       9.320  25.950  25.140  1.00  0.00            
ATOM    208  H28 AR5     2       9.170  25.210  27.560  1.00  0.00            
ATOM    209  H29 AR5     2      10.520  26.280  27.190  1.00  0.00            
ATOM    210  H30 AR5     2      10.650  23.250  27.420  1.00  0.00            
ATOM    211  H31 AR5     2      11.820  25.130  29.270  1.00  0.00            
ATOM    212  H32 AR5     2      12.450  22.090  27.770  1.00  0.00            
ATOM    213  H33 AR5     2      14.070  22.400  27.060  1.00  0.00            
ATOM    214  H34 AR5     2      13.480  23.240  28.510  1.00  0.00            
ATOM    215  H35 AR5     2      14.400  25.220  26.420  1.00  0.00            
ATOM    216  H36 AR5     2      13.000  26.240  26.810  1.00  0.00            
ATOM    217  H37 AR5     2      13.730  25.350  28.100  1.00  0.00            
ATOM    218  H38 AR5     2      11.400  22.960  25.380  1.00  0.00            
ATOM    219  H39 AR5     2      13.850  22.740  24.750  1.00  0.00            
ATOM    220  H40 AR5     2      13.730  24.280  23.840  1.00  0.00            
ATOM    221  H41 AR5     2      12.120  21.800  23.330  1.00  0.00            
ATOM    222  H42 AR5     2      13.390  22.390  22.400  1.00  0.00            
ATOM    223  H43 AR5     2      12.530  25.680  22.070  1.00  0.00            
ATOM    224  H44 AR5     2      13.300  24.410  21.200  1.00  0.00            
ATOM    225  H45 AR5     2      11.830  25.080  20.600  1.00  0.00            
ATOM    226  H46 AR5     2       8.950  22.340  18.990  1.00  0.00            
ATOM    227  H47 AR5     2       7.520  24.260  18.900  1.00  0.00            
ATOM    228  H48 AR5     2       8.760  25.370  18.380  1.00  0.00            
TER
ENDMDL
MODEL        1
ATOM      1  C1  BCD     1      15.160  32.090  20.490  1.00  0.00            
ATOM      2  O1  BCD     1      14.220  31.020  20.700  1.00  0.00            
ATOM      3  C2  BCD     1      15.640  32.060  19.020  1.00  0.00            
ATOM      4  O2  BCD     1      14.560  32.160  18.100  1.00  0.00            
ATOM      5  C3  BCD     1      16.500  30.830  18.790  1.00  0.00            
ATOM      6  O3  BCD     1      17.240  30.880  17.510  1.00  0.00            
ATOM      7  C4  BCD     1      17.500  30.580  19.950  1.00  0.00            
ATOM      8  C5  BCD     1      16.910  30.730  21.320  1.00  0.00            
ATOM      9  O4  BCD     1      16.230  31.930  21.430  1.00  0.00            
ATOM     10  C6  BCD     1      17.980  30.710  22.480  1.00  0.00            
ATOM     11  O5  BCD     1      18.800  31.830  22.300  1.00  0.00            
ATOM     12  H1  BCD     1      14.710  33.080  20.540  1.00  0.00            
ATOM     13  H2  BCD     1      16.320  32.920  18.920  1.00  0.00            
ATOM     14  H3  BCD     1      14.910  32.420  17.250  1.00  0.00            
ATOM     15  H4  BCD     1      15.790  29.990  18.740  1.00  0.00            
ATOM     16  H5  BCD     1      17.630  30.020  17.290  1.00  0.00            
ATOM     17  H6  BCD     1      18.340  31.280  19.910  1.00  0.00            
ATOM     18  H7  BCD     1      16.220  29.890  21.480  1.00  0.00            
ATOM     19  H8  BCD     1      17.480  30.740  23.460  1.00  0.00            
ATOM     20  H9  BCD     1      18.570  29.780  22.460  1.00  0.00            
ATOM     21  H10 BCD     1      18.220  32.560  22.100  1.00  0.00            
ATOM     22  C7  BCD     1      10.390  30.330  22.300  1.00  0.00            
ATOM     23  O6  BCD     1      10.740  28.960  22.660  1.00  0.00            
ATOM     24  C8  BCD     1      10.580  30.590  20.790  1.00  0.00            
ATOM     25  O7  BCD     1       9.780  29.610  20.160  1.00  0.00            
ATOM     26  C9  BCD     1      12.020  30.470  20.320  1.00  0.00            
ATOM     27  O8  BCD     1      12.250  30.810  18.920  1.00  0.00            
ATOM     28  C10 BCD     1      12.860  31.350  21.180  1.00  0.00            
ATOM     29  C11 BCD     1      12.700  31.020  22.690  1.00  0.00            
ATOM     30  O9  BCD     1      11.300  31.100  23.080  1.00  0.00            
ATOM     31  C12 BCD     1      13.500  31.850  23.640  1.00  0.00            
ATOM     32  O10 BCD     1      13.090  33.240  23.520  1.00  0.00            
ATOM     33  H11 BCD     1       9.380  30.610  22.640  1.00  0.00            
ATOM     34  H12 BCD     1      10.330  31.630  20.560  1.00  0.00            
ATOM     35  H13 BCD     1       9.570  29.900  19.260  1.00  0.00            
ATOM     36  H14 BCD     1      12.270  29.410  20.510  1.00  0.00            
ATOM     37  H15 BCD     1      13.160  31.030  18.700  1.00  0.00            
ATOM     38  H16 BCD     1      12.770  32.440  21.030  1.00  0.00            
ATOM     39  H17 BCD     1      12.980  29.970  22.860  1.00  0.00            
ATOM     40  H18 BCD     1      13.330  31.440  24.650  1.00  0.00            
ATOM     41  H19 BCD     1      14.580  31.790  23.450  1.00  0.00            
ATOM     42  H20 BCD     1      12.190  33.110  23.820  1.00  0.00            
ATOM     43  C13 BCD     1       9.290  25.500  24.380  1.00  0.00            
ATOM     44  O11 BCD     1      10.460  24.810  24.020  1.00  0.00            
ATOM     45  C14 BCD     1       8.420  25.950  23.170  1.00  0.00            
ATOM     46  O12 BCD     1       8.140  24.780  22.410  1.00  0.00            
ATOM     47  C15 BCD     1       9.220  27.050  22.450  1.00  0.00            
ATOM     48  O13 BCD     1       8.400  27.680  21.490  1.00  0.00            
ATOM     49  C16 BCD     1       9.730  28.160  23.290  1.00  0.00            
ATOM     50  C17 BCD     1      10.440  27.630  24.560  1.00  0.00            
ATOM     51  O14 BCD     1       9.640  26.610  25.220  1.00  0.00            
ATOM     52  C18 BCD     1      10.790  28.750  25.500  1.00  0.00            
ATOM     53  O15 BCD     1       9.680  29.600  25.720  1.00  0.00            
ATOM     54  H21 BCD     1       8.680  24.840  25.010  1.00  0.00            
ATOM     55  H22 BCD     1       7.550  26.490  23.550  1.00  0.00            
ATOM     56  H23 BCD     1       7.560  25.040  21.690  1.00  0.00            
ATOM     57  H24 BCD     1      10.030  26.590  21.870  1.00  0.00            
ATOM     58  H25 BCD     1       8.880  28.470  21.220  1.00  0.00            
ATOM     59  H26 BCD     1       8.910  28.830  23.560  1.00  0.00            
ATOM     60  H27 BCD     1      11.360  27.120  24.230  1.00  0.00            
ATOM     61  H28 BCD     1      11.120  28.270  26.430  1.00  0.00            
ATOM     62  H29 BCD     1      11.510  29.450  25.050  1.00  0.00            
ATOM     63  H30 BCD     1      10.040  30.370  26.160  1.00  0.00            
ATOM     64  C19 BCD     1      12.450  21.160  24.690  1.00  0.00            
ATOM     65  O16 BCD     1      13.530  21.590  23.850  1.00  0.00            
ATOM     66  C20 BCD     1      11.190  21.100  23.800  1.00  0.00            
ATOM     67  O17 BCD     1      11.460  20.260  22.610  1.00  0.00            
ATOM     68  C21 BCD     1      10.700  22.490  23.360  1.00  0.00            
ATOM     69  O18 BCD     1       9.450  22.270  22.710  1.00  0.00            
ATOM     70  C22 BCD     1      10.630  23.440  24.510  1.00  0.00            
ATOM     71  C23 BCD     1      11.890  23.390  25.410  1.00  0.00            
ATOM     72  O19 BCD     1      12.140  22.080  25.800  1.00  0.00            
ATOM     73  C24 BCD     1      11.730  24.240  26.670  1.00  0.00            
ATOM     74  O20 BCD     1      12.920  24.290  27.470  1.00  0.00            
ATOM     75  H31 BCD     1      12.690  20.160  25.070  1.00  0.00            
ATOM     76  H32 BCD     1      10.380  20.600  24.340  1.00  0.00            
ATOM     77  H33 BCD     1      12.310  20.500  22.250  1.00  0.00            
ATOM     78  H34 BCD     1      11.390  22.750  22.540  1.00  0.00            
ATOM     79  H35 BCD     1       8.970  23.100  22.640  1.00  0.00            
ATOM     80  H36 BCD     1       9.790  23.170  25.160  1.00  0.00            
ATOM     81  H37 BCD     1      12.680  23.910  24.860  1.00  0.00            
ATOM     82  H38 BCD     1      11.590  25.250  26.260  1.00  0.00            
ATOM     83  H39 BCD     1      10.810  24.030  27.240  1.00  0.00            
ATOM     84  H40 BCD     1      13.020  23.380  27.750  1.00  0.00            
ATOM     85  C25 BCD     1      17.240  20.390  22.240  1.00  0.00            
ATOM     86  O21 BCD     1      17.540  21.700  21.790  1.00  0.00            
ATOM     87  C26 BCD     1      15.980  19.990  21.460  1.00  0.00            
ATOM     88  O22 BCD     1      16.320  20.210  20.020  1.00  0.00            
ATOM     89  C27 BCD     1      14.810  20.850  21.920  1.00  0.00            
ATOM     90  O23 BCD     1      13.590  20.660  21.250  1.00  0.00            
ATOM     91  C28 BCD     1      14.600  20.690  23.410  1.00  0.00            
ATOM     92  C29 BCD     1      15.860  21.150  24.090  1.00  0.00            
ATOM     93  O24 BCD     1      16.890  20.380  23.630  1.00  0.00            
ATOM     94  C30 BCD     1      15.740  21.020  25.630  1.00  0.00            
ATOM     95  O25 BCD     1      16.870  21.640  26.210  1.00  0.00            
ATOM     96  H41 BCD     1      18.070  19.710  22.020  1.00  0.00            
ATOM     97  H42 BCD     1      15.790  18.940  21.720  1.00  0.00            
ATOM     98  H43 BCD     1      16.170  19.360  19.600  1.00  0.00            
ATOM     99  H44 BCD     1      15.040  21.920  21.910  1.00  0.00            
ATOM    100  H45 BCD     1      13.650  20.870  20.310  1.00  0.00            
ATOM    101  H46 BCD     1      14.360  19.660  23.710  1.00  0.00            
ATOM    102  H47 BCD     1      16.080  22.200  23.840  1.00  0.00            
ATOM    103  H48 BCD     1      14.910  21.630  26.020  1.00  0.00            
ATOM    104  H49 BCD     1      15.620  19.960  25.860  1.00  0.00            
ATOM    105  H50 BCD     1      17.370  21.030  26.760  1.00  0.00            
ATOM    106  C31 BCD     1      20.640  24.200  20.470  1.00  0.00            
ATOM    107  O26 BCD     1      19.750  25.270  20.340  1.00  0.00            
ATOM    108  C32 BCD     1      20.310  23.020  19.570  1.00  0.00            
ATOM    109  O27 BCD     1      20.340  23.260  18.210  1.00  0.00            
ATOM    110  C33 BCD     1      19.000  22.460  19.910  1.00  0.00            
ATOM    111  C34 BCD     1      18.910  21.940  21.360  1.00  0.00            
ATOM    112  C35 BCD     1      19.520  23.020  22.300  1.00  0.00            
ATOM    113  O28 BCD     1      20.690  23.620  21.780  1.00  0.00            
ATOM    114  C36 BCD     1      19.670  22.480  23.720  1.00  0.00            
ATOM    115  O29 BCD     1      20.670  21.440  23.880  1.00  0.00            
ATOM    116  O30 BCD     1      18.600  21.370  19.080  1.00  0.00            
ATOM    117  H51 BCD     1      21.630  24.650  20.280  1.00  0.00            
ATOM    118  H52 BCD     1      21.060  22.270  19.870  1.00  0.00            
ATOM    119  H53 BCD     1      20.640  22.430  17.820  1.00  0.00            
ATOM    120  H54 BCD     1      18.340  23.320  19.760  1.00  0.00            
ATOM    121  H55 BCD     1      17.830  20.960  19.470  1.00  0.00            
ATOM    122  H56 BCD     1      19.510  21.020  21.380  1.00  0.00            
ATOM    123  H57 BCD     1      18.800  23.840  22.420  1.00  0.00            
ATOM    124  H58 BCD     1      19.910  23.390  24.290  1.00  0.00            
ATOM    125  H59 BCD     1      18.710  22.090  24.100  1.00  0.00            
ATOM    126  H60 BCD     1      20.570  21.190  24.800  1.00  0.00            
ATOM    127  C37 BCD     1      19.420  29.260  19.250  1.00  0.00            
ATOM    128  O31 BCD     1      18.060  29.260  19.800  1.00  0.00            
ATOM    129  C38 BCD     1      19.480  28.220  18.120  1.00  0.00            
ATOM    130  O32 BCD     1      18.430  28.420  17.070  1.00  0.00            
ATOM    131  C39 BCD     1      19.330  26.800  18.650  1.00  0.00            
ATOM    132  O33 BCD     1      19.650  25.890  17.600  1.00  0.00            
ATOM    133  C40 BCD     1      20.210  26.530  19.770  1.00  0.00            
ATOM    134  C41 BCD     1      20.210  27.590  20.890  1.00  0.00            
ATOM    135  O34 BCD     1      20.370  28.870  20.230  1.00  0.00            
ATOM    136  C42 BCD     1      21.300  27.380  21.940  1.00  0.00            
ATOM    137  O35 BCD     1      22.560  27.460  21.340  1.00  0.00            
ATOM    138  H61 BCD     1      19.730  30.280  18.980  1.00  0.00            
ATOM    139  H62 BCD     1      20.470  28.220  17.630  1.00  0.00            
ATOM    140  H63 BCD     1      18.610  27.770  16.390  1.00  0.00            
ATOM    141  H64 BCD     1      18.320  26.570  19.020  1.00  0.00            
ATOM    142  H65 BCD     1      19.660  24.990  17.940  1.00  0.00            
ATOM    143  H66 BCD     1      21.230  26.440  19.360  1.00  0.00            
ATOM    144  H67 BCD     1      19.280  27.540  21.470  1.00  0.00            
ATOM    145  H68 BCD     1      21.200  28.250  22.610  1.00  0.00            
ATOM    146  H69 BCD     1      21.140  26.510  22.600  1.00  0.00            
ATOM    147  H70 BCD     1      23.220  27.310  22.020  1.00  0.00            
ATOM    148  C1  AR5     2      14.970  24.380  14.960  1.00  0.00            
ATOM    149  C2  AR5     2      14.590  23.330  15.950  1.00  0.00            
ATOM    150  C3  AR5     2      15.210  22.020  15.610  1.00  0.00            
ATOM    151  C4  AR5     2      13.010  23.130  15.900  1.00  0.00            
ATOM    152  C5  AR5     2      12.240  24.390  16.440  1.00  0.00            
ATOM    153  C6  AR5     2      12.680  24.650  17.920  1.00  0.00            
ATOM    154  C7  AR5     2      12.260  23.440  18.820  1.00  0.00            
ATOM    155  O1  AR5     2      12.930  22.500  19.160  1.00  0.00            
ATOM    156  O2  AR5     2      10.910  23.290  18.840  1.00  0.00            
ATOM    157  C8  AR5     2      12.070  25.960  18.410  1.00  0.00            
ATOM    158  C9  AR5     2      12.460  26.280  19.900  1.00  0.00            
ATOM    159  C10 AR5     2      13.960  26.310  20.310  1.00  0.00            
ATOM    160  C11 AR5     2      14.480  27.650  19.710  1.00  0.00            
ATOM    161  C12 AR5     2      14.760  25.220  19.500  1.00  0.00            
ATOM    162  C13 AR5     2      15.800  24.570  20.020  1.00  0.00            
ATOM    163  C14 AR5     2      16.430  24.920  21.390  1.00  0.00            
ATOM    164  C15 AR5     2      15.740  26.050  22.140  1.00  0.00            
ATOM    165  C16 AR5     2      16.320  26.310  23.610  1.00  0.00            
ATOM    166  C17 AR5     2      16.380  24.930  24.390  1.00  0.00            
ATOM    167  C18 AR5     2      17.800  26.890  23.550  1.00  0.00            
ATOM    168  C19 AR5     2      18.400  27.370  24.830  1.00  0.00            
ATOM    169  C20 AR5     2      17.530  28.460  25.460  1.00  0.00            
ATOM    170  O3  AR5     2      18.180  28.880  26.660  1.00  0.00            
ATOM    171  C21 AR5     2      16.030  28.110  25.570  1.00  0.00            
ATOM    172  C22 AR5     2      15.320  29.430  25.850  1.00  0.00            
ATOM    173  C23 AR5     2      15.770  27.230  26.800  1.00  0.00            
ATOM    174  C24 AR5     2      15.470  27.460  24.280  1.00  0.00            
ATOM    175  C25 AR5     2      13.960  27.100  24.180  1.00  0.00            
ATOM    176  C26 AR5     2      13.530  27.170  22.720  1.00  0.00            
ATOM    177  C27 AR5     2      14.170  26.040  21.890  1.00  0.00            
ATOM    178  C28 AR5     2      13.640  24.650  22.360  1.00  0.00            
ATOM    179  C29 AR5     2      14.250  24.920  18.000  1.00  0.00            
ATOM    180  C30 AR5     2      15.100  23.760  17.360  1.00  0.00            
ATOM    181  H1  AR5     2      14.580  25.380  15.200  1.00  0.00            
ATOM    182  H2  AR5     2      16.050  24.490  14.780  1.00  0.00            
ATOM    183  H3  AR5     2      14.560  24.040  14.000  1.00  0.00            
ATOM    184  H4  AR5     2      14.880  21.720  14.610  1.00  0.00            
ATOM    185  H5  AR5     2      16.300  22.120  15.560  1.00  0.00            
ATOM    186  H6  AR5     2      15.060  21.180  16.300  1.00  0.00            
ATOM    187  H7  AR5     2      12.740  22.300  16.550  1.00  0.00            
ATOM    188  H8  AR5     2      12.630  22.890  14.890  1.00  0.00            
ATOM    189  H9  AR5     2      11.150  24.230  16.360  1.00  0.00            
ATOM    190  H10 AR5     2      12.390  25.230  15.750  1.00  0.00            
ATOM    191  H11 AR5     2      10.840  22.500  19.410  1.00  0.00            
ATOM    192  H12 AR5     2      10.970  25.910  18.390  1.00  0.00            
ATOM    193  H13 AR5     2      12.280  26.760  17.690  1.00  0.00            
ATOM    194  H14 AR5     2      11.950  25.490  20.460  1.00  0.00            
ATOM    195  H15 AR5     2      12.030  27.220  20.270  1.00  0.00            
ATOM    196  H16 AR5     2      14.170  28.560  20.250  1.00  0.00            
ATOM    197  H17 AR5     2      15.570  27.780  19.760  1.00  0.00            
ATOM    198  H18 AR5     2      14.080  27.710  18.690  1.00  0.00            
ATOM    199  H19 AR5     2      16.380  23.880  19.400  1.00  0.00            
ATOM    200  H20 AR5     2      17.450  25.200  21.090  1.00  0.00            
ATOM    201  H21 AR5     2      16.490  23.980  21.940  1.00  0.00            
ATOM    202  H22 AR5     2      16.120  26.940  21.620  1.00  0.00            
ATOM    203  H23 AR5     2      16.810  25.030  25.400  1.00  0.00            
ATOM    204  H24 AR5     2      15.380  24.550  24.610  1.00  0.00            
ATOM    205  H25 AR5     2      17.030  24.230  23.850  1.00  0.00            
ATOM    206  H26 AR5     2      17.770  27.700  22.810  1.00  0.00            
ATOM    207  H27 AR5     2      18.430  26.130  23.080  1.00  0.00            
ATOM    208  H28 AR5     2      19.440  27.680  24.710  1.00  0.00            
ATOM    209  H29 AR5     2      18.500  26.560  25.560  1.00  0.00            
ATOM    210  H30 AR5     2      17.590  29.290  24.740  1.00  0.00            
ATOM    211  H31 AR5     2      18.140  29.850  26.720  1.00  0.00            
ATOM    212  H32 AR5     2      15.600  29.820  26.840  1.00  0.00            
ATOM    213  H33 AR5     2      15.550  30.190  25.100  1.00  0.00            
ATOM    214  H34 AR5     2      14.230  29.330  25.940  1.00  0.00            
ATOM    215  H35 AR5     2      16.720  26.760  27.070  1.00  0.00            
ATOM    216  H36 AR5     2      15.500  27.730  27.730  1.00  0.00            
ATOM    217  H37 AR5     2      15.050  26.420  26.620  1.00  0.00            
ATOM    218  H38 AR5     2      15.660  28.320  23.630  1.00  0.00            
ATOM    219  H39 AR5     2      13.350  27.780  24.790  1.00  0.00            
ATOM    220  H40 AR5     2      13.680  26.110  24.550  1.00  0.00            
ATOM    221  H41 AR5     2      13.780  28.150  22.310  1.00  0.00            
ATOM    222  H42 AR5     2      12.440  27.120  22.630  1.00  0.00            
ATOM    223  H43 AR5     2      12.570  24.670  22.600  1.00  0.00            
ATOM    224  H44 AR5     2      13.650  23.920  21.540  1.00  0.00            
ATOM    225  H45 AR5     2      14.210  24.220  23.190  1.00  0.00            
ATOM    226  H46 AR5     2      14.470  25.790  17.380  1.00  0.00            
ATOM    227  H47 AR5     2      16.160  23.940  17.130  1.00  0.00            
ATOM    228  H48 AR5     2      15.150  22.870  18.000  1.00  0.00            
TER
ENDMDL
MODEL        1
ATOM      1  C1  BCD     1      21.210  30.330  11.180  1.00  0.00            
ATOM      2  O1  BCD     1      21.360  29.420  10.110  1.00  0.00            
ATOM      3  C2  BCD     1      19.970  30.090  12.030  1.00  0.00            
ATOM      4  O2  BCD     1      20.060  28.720  12.470  1.00  0.00            
ATOM      5  C3  BCD     1      18.700  30.450  11.280  1.00  0.00            
ATOM      6  O3  BCD     1      17.550  30.380  12.190  1.00  0.00            
ATOM      7  C4  BCD     1      18.910  31.840  10.680  1.00  0.00            
ATOM      8  C5  BCD     1      20.240  32.060   9.920  1.00  0.00            
ATOM      9  O4  BCD     1      21.290  31.600  10.760  1.00  0.00            
ATOM     10  C6  BCD     1      20.480  33.520   9.410  1.00  0.00            
ATOM     11  O5  BCD     1      20.330  34.490  10.430  1.00  0.00            
ATOM     12  H1  BCD     1      22.010  30.200  11.920  1.00  0.00            
ATOM     13  H2  BCD     1      20.010  30.730  12.920  1.00  0.00            
ATOM     14  H3  BCD     1      19.330  28.520  13.070  1.00  0.00            
ATOM     15  H4  BCD     1      18.590  29.720  10.470  1.00  0.00            
ATOM     16  H5  BCD     1      16.770  30.630  11.700  1.00  0.00            
ATOM     17  H6  BCD     1      18.880  32.480  11.570  1.00  0.00            
ATOM     18  H7  BCD     1      20.170  31.460   9.000  1.00  0.00            
ATOM     19  H8  BCD     1      21.440  33.530   8.880  1.00  0.00            
ATOM     20  H9  BCD     1      19.760  33.620   8.590  1.00  0.00            
ATOM     21  H10 BCD     1      20.980  35.200  10.370  1.00  0.00            
ATOM     22  C7  BCD     1      24.010  26.640   8.460  1.00  0.00            
ATOM     23  O6  BCD     1      23.290  26.610   7.240  1.00  0.00            
ATOM     24  C8  BCD     1      23.100  26.180   9.580  1.00  0.00            
ATOM     25  O7  BCD     1      22.650  24.830   9.350  1.00  0.00            
ATOM     26  C9  BCD     1      21.910  27.160   9.800  1.00  0.00            
ATOM     27  O8  BCD     1      20.920  26.760  10.780  1.00  0.00            
ATOM     28  C10 BCD     1      22.520  28.570  10.100  1.00  0.00            
ATOM     29  C11 BCD     1      23.460  29.020   9.040  1.00  0.00            
ATOM     30  O9  BCD     1      24.430  27.980   8.840  1.00  0.00            
ATOM     31  C12 BCD     1      24.260  30.240   9.470  1.00  0.00            
ATOM     32  O10 BCD     1      24.870  30.130  10.800  1.00  0.00            
ATOM     33  H11 BCD     1      24.950  26.080   8.350  1.00  0.00            
ATOM     34  H12 BCD     1      23.770  26.290  10.440  1.00  0.00            
ATOM     35  H13 BCD     1      22.430  24.490  10.230  1.00  0.00            
ATOM     36  H14 BCD     1      21.450  27.270   8.810  1.00  0.00            
ATOM     37  H15 BCD     1      20.510  27.460  11.290  1.00  0.00            
ATOM     38  H16 BCD     1      23.040  28.470  11.060  1.00  0.00            
ATOM     39  H17 BCD     1      22.860  29.350   8.180  1.00  0.00            
ATOM     40  H18 BCD     1      25.020  30.330   8.680  1.00  0.00            
ATOM     41  H19 BCD     1      23.580  31.100   9.550  1.00  0.00            
ATOM     42  H20 BCD     1      24.860  31.000  11.210  1.00  0.00            
ATOM     43  C13 BCD     1      23.300  25.560   3.210  1.00  0.00            
ATOM     44  O11 BCD     1      22.530  26.700   2.860  1.00  0.00            
ATOM     45  C14 BCD     1      22.680  24.610   4.300  1.00  0.00            
ATOM     46  O12 BCD     1      21.430  24.140   3.830  1.00  0.00            
ATOM     47  C15 BCD     1      22.470  25.160   5.670  1.00  0.00            
ATOM     48  O13 BCD     1      22.030  24.210   6.620  1.00  0.00            
ATOM     49  C16 BCD     1      23.750  25.870   6.160  1.00  0.00            
ATOM     50  C17 BCD     1      24.250  26.810   5.080  1.00  0.00            
ATOM     51  O14 BCD     1      24.450  26.150   3.780  1.00  0.00            
ATOM     52  C18 BCD     1      25.510  27.460   5.500  1.00  0.00            
ATOM     53  O15 BCD     1      25.910  28.410   4.500  1.00  0.00            
ATOM     54  H21 BCD     1      23.570  24.950   2.350  1.00  0.00            
ATOM     55  H22 BCD     1      23.410  23.810   4.440  1.00  0.00            
ATOM     56  H23 BCD     1      21.060  23.680   4.590  1.00  0.00            
ATOM     57  H24 BCD     1      21.650  25.890   5.570  1.00  0.00            
ATOM     58  H25 BCD     1      21.870  24.770   7.390  1.00  0.00            
ATOM     59  H26 BCD     1      24.500  25.130   6.460  1.00  0.00            
ATOM     60  H27 BCD     1      23.500  27.600   4.940  1.00  0.00            
ATOM     61  H28 BCD     1      25.440  27.850   6.520  1.00  0.00            
ATOM     62  H29 BCD     1      26.310  26.710   5.650  1.00  0.00            
ATOM     63  H30 BCD     1      25.590  27.940   3.720  1.00  0.00            
ATOM     64  C19 BCD     1      20.360  28.270  -0.300  1.00  0.00            
ATOM     65  O16 BCD     1      19.520  28.940   0.680  1.00  0.00            
ATOM     66  C20 BCD     1      20.260  26.730  -0.190  1.00  0.00            
ATOM     67  O17 BCD     1      18.950  26.300  -0.490  1.00  0.00            
ATOM     68  C21 BCD     1      20.710  26.300   1.270  1.00  0.00            
ATOM     69  O18 BCD     1      20.710  24.850   1.380  1.00  0.00            
ATOM     70  C22 BCD     1      22.130  26.840   1.470  1.00  0.00            
ATOM     71  C23 BCD     1      22.170  28.320   1.190  1.00  0.00            
ATOM     72  O19 BCD     1      21.620  28.690  -0.030  1.00  0.00            
ATOM     73  C24 BCD     1      23.600  28.830   1.110  1.00  0.00            
ATOM     74  O20 BCD     1      24.440  28.140   0.160  1.00  0.00            
ATOM     75  H31 BCD     1      20.230  28.710  -1.300  1.00  0.00            
ATOM     76  H32 BCD     1      21.030  26.340  -0.880  1.00  0.00            
ATOM     77  H33 BCD     1      18.360  26.740   0.130  1.00  0.00            
ATOM     78  H34 BCD     1      19.940  26.670   1.970  1.00  0.00            
ATOM     79  H35 BCD     1      21.040  24.650   2.260  1.00  0.00            
ATOM     80  H36 BCD     1      22.820  26.360   0.760  1.00  0.00            
ATOM     81  H37 BCD     1      21.650  28.950   1.920  1.00  0.00            
ATOM     82  H38 BCD     1      23.650  29.910   0.940  1.00  0.00            
ATOM     83  H39 BCD     1      24.050  28.790   2.110  1.00  0.00            
ATOM     84  H40 BCD     1      25.230  28.010   0.700  1.00  0.00            
ATOM     85  C25 BCD     1      15.790  30.650   1.000  1.00  0.00            
ATOM     86  O21 BCD     1      16.040  31.400   2.150  1.00  0.00            
ATOM     87  C26 BCD     1      15.820  29.090   1.280  1.00  0.00            
ATOM     88  O22 BCD     1      14.970  28.780   2.340  1.00  0.00            
ATOM     89  C27 BCD     1      17.330  28.730   1.550  1.00  0.00            
ATOM     90  O23 BCD     1      17.460  27.270   1.610  1.00  0.00            
ATOM     91  C28 BCD     1      18.180  29.240   0.370  1.00  0.00            
ATOM     92  C29 BCD     1      18.090  30.740   0.250  1.00  0.00            
ATOM     93  O24 BCD     1      16.720  31.040  -0.060  1.00  0.00            
ATOM     94  C30 BCD     1      19.080  31.490  -0.600  1.00  0.00            
ATOM     95  O25 BCD     1      18.920  31.180  -1.990  1.00  0.00            
ATOM     96  H41 BCD     1      14.790  30.910   0.630  1.00  0.00            
ATOM     97  H42 BCD     1      15.470  28.590   0.370  1.00  0.00            
ATOM     98  H43 BCD     1      14.810  27.840   2.230  1.00  0.00            
ATOM     99  H44 BCD     1      17.710  29.200   2.470  1.00  0.00            
ATOM    100  H45 BCD     1      17.290  27.020   2.520  1.00  0.00            
ATOM    101  H46 BCD     1      17.890  28.810  -0.600  1.00  0.00            
ATOM    102  H47 BCD     1      18.220  31.280   1.200  1.00  0.00            
ATOM    103  H48 BCD     1      18.950  32.550  -0.330  1.00  0.00            
ATOM    104  H49 BCD     1      20.020  31.080  -0.190  1.00  0.00            
ATOM    105  H50 BCD     1      19.460  30.400  -2.120  1.00  0.00            
ATOM    106  C31 BCD     1      14.610  33.660   5.320  1.00  0.00            
ATOM    107  O26 BCD     1      15.360  32.870   6.230  1.00  0.00            
ATOM    108  C32 BCD     1      13.520  32.790   4.620  1.00  0.00            
ATOM    109  O27 BCD     1      12.700  32.230   5.640  1.00  0.00            
ATOM    110  C33 BCD     1      14.180  31.710   3.670  1.00  0.00            
ATOM    111  C34 BCD     1      15.150  32.420   2.680  1.00  0.00            
ATOM    112  C35 BCD     1      16.070  33.430   3.370  1.00  0.00            
ATOM    113  O28 BCD     1      15.410  34.320   4.320  1.00  0.00            
ATOM    114  C36 BCD     1      16.810  34.370   2.480  1.00  0.00            
ATOM    115  O29 BCD     1      15.790  35.240   2.000  1.00  0.00            
ATOM    116  O30 BCD     1      13.230  30.890   2.960  1.00  0.00            
ATOM    117  H51 BCD     1      14.010  34.420   5.850  1.00  0.00            
ATOM    118  H52 BCD     1      12.880  33.370   3.960  1.00  0.00            
ATOM    119  H53 BCD     1      12.010  31.630   5.330  1.00  0.00            
ATOM    120  H54 BCD     1      14.750  31.010   4.290  1.00  0.00            
ATOM    121  H55 BCD     1      13.710  30.120   2.630  1.00  0.00            
ATOM    122  H56 BCD     1      14.610  32.780   1.790  1.00  0.00            
ATOM    123  H57 BCD     1      16.870  32.910   3.910  1.00  0.00            
ATOM    124  H58 BCD     1      17.590  34.900   3.040  1.00  0.00            
ATOM    125  H59 BCD     1      17.280  33.780   1.690  1.00  0.00            
ATOM    126  H60 BCD     1      15.070  35.440   2.610  1.00  0.00            
ATOM    127  C37 BCD     1      16.820  32.740  10.110  1.00  0.00            
ATOM    128  O31 BCD     1      17.850  31.900   9.760  1.00  0.00            
ATOM    129  C38 BCD     1      15.470  32.070   9.890  1.00  0.00            
ATOM    130  O32 BCD     1      15.360  30.930  10.720  1.00  0.00            
ATOM    131  C39 BCD     1      15.180  31.830   8.410  1.00  0.00            
ATOM    132  O33 BCD     1      13.840  31.260   8.160  1.00  0.00            
ATOM    133  C40 BCD     1      15.330  33.160   7.680  1.00  0.00            
ATOM    134  C41 BCD     1      16.560  33.970   8.030  1.00  0.00            
ATOM    135  O34 BCD     1      16.800  33.990   9.430  1.00  0.00            
ATOM    136  C42 BCD     1      16.640  35.420   7.470  1.00  0.00            
ATOM    137  O35 BCD     1      15.530  36.210   7.930  1.00  0.00            
ATOM    138  H61 BCD     1      16.910  32.950  11.180  1.00  0.00            
ATOM    139  H62 BCD     1      14.780  32.830  10.270  1.00  0.00            
ATOM    140  H63 BCD     1      14.440  30.650  10.760  1.00  0.00            
ATOM    141  H64 BCD     1      15.960  31.160   8.030  1.00  0.00            
ATOM    142  H65 BCD     1      13.660  31.280   7.220  1.00  0.00            
ATOM    143  H66 BCD     1      14.490  33.810   7.970  1.00  0.00            
ATOM    144  H67 BCD     1      17.450  33.510   7.580  1.00  0.00            
ATOM    145  H68 BCD     1      17.590  35.860   7.780  1.00  0.00            
ATOM    146  H69 BCD     1      16.690  35.420   6.380  1.00  0.00            
ATOM    147  H70 BCD     1      15.690  37.110   7.630  1.00  0.00            
ATOM    148  C1  AR5     2      13.490  26.780   8.110  1.00  0.00            
ATOM    149  C2  AR5     2      13.980  26.480   6.660  1.00  0.00            
ATOM    150  C3  AR5     2      12.720  26.690   5.780  1.00  0.00            
ATOM    151  C4  AR5     2      14.470  25.100   6.400  1.00  0.00            
ATOM    152  C5  AR5     2      15.890  24.830   7.020  1.00  0.00            
ATOM    153  C6  AR5     2      17.010  25.830   6.500  1.00  0.00            
ATOM    154  C7  AR5     2      17.260  25.450   4.990  1.00  0.00            
ATOM    155  O1  AR5     2      16.670  25.850   4.000  1.00  0.00            
ATOM    156  O2  AR5     2      17.970  24.310   4.760  1.00  0.00            
ATOM    157  C8  AR5     2      18.340  25.810   7.360  1.00  0.00            
ATOM    158  C9  AR5     2      19.350  26.810   6.730  1.00  0.00            
ATOM    159  C10 AR5     2      18.910  28.360   6.600  1.00  0.00            
ATOM    160  C11 AR5     2      18.810  28.940   8.040  1.00  0.00            
ATOM    161  C12 AR5     2      17.440  28.420   6.120  1.00  0.00            
ATOM    162  C13 AR5     2      17.020  29.430   5.360  1.00  0.00            
ATOM    163  C14 AR5     2      17.820  30.620   4.910  1.00  0.00            
ATOM    164  C15 AR5     2      19.280  30.580   5.330  1.00  0.00            
ATOM    165  C16 AR5     2      20.210  31.810   4.810  1.00  0.00            
ATOM    166  C17 AR5     2      20.310  31.780   3.280  1.00  0.00            
ATOM    167  C18 AR5     2      19.580  33.180   5.230  1.00  0.00            
ATOM    168  C19 AR5     2      20.580  34.330   5.210  1.00  0.00            
ATOM    169  C20 AR5     2      21.930  34.160   6.000  1.00  0.00            
ATOM    170  O3  AR5     2      22.730  35.370   5.740  1.00  0.00            
ATOM    171  C21 AR5     2      22.660  32.780   5.580  1.00  0.00            
ATOM    172  C22 AR5     2      23.800  32.500   6.620  1.00  0.00            
ATOM    173  C23 AR5     2      23.360  32.920   4.200  1.00  0.00            
ATOM    174  C24 AR5     2      21.600  31.610   5.590  1.00  0.00            
ATOM    175  C25 AR5     2      22.130  30.140   5.440  1.00  0.00            
ATOM    176  C26 AR5     2      21.200  29.160   6.140  1.00  0.00            
ATOM    177  C27 AR5     2      19.810  29.100   5.550  1.00  0.00            
ATOM    178  C28 AR5     2      19.850  28.430   4.180  1.00  0.00            
ATOM    179  C29 AR5     2      16.510  27.260   6.640  1.00  0.00            
ATOM    180  C30 AR5     2      15.030  27.500   6.200  1.00  0.00            
ATOM    181  H1  AR5     2      12.580  26.260   8.430  1.00  0.00            
ATOM    182  H2  AR5     2      14.280  26.550   8.840  1.00  0.00            
ATOM    183  H3  AR5     2      13.160  27.820   8.270  1.00  0.00            
ATOM    184  H4  AR5     2      12.300  27.690   5.950  1.00  0.00            
ATOM    185  H5  AR5     2      13.010  26.430   4.760  1.00  0.00            
ATOM    186  H6  AR5     2      11.970  25.970   6.130  1.00  0.00            
ATOM    187  H7  AR5     2      14.510  24.840   5.340  1.00  0.00            
ATOM    188  H8  AR5     2      13.790  24.390   6.880  1.00  0.00            
ATOM    189  H9  AR5     2      16.170  23.800   6.770  1.00  0.00            
ATOM    190  H10 AR5     2      15.920  24.800   8.120  1.00  0.00            
ATOM    191  H11 AR5     2      17.730  24.100   3.840  1.00  0.00            
ATOM    192  H12 AR5     2      18.720  24.780   7.280  1.00  0.00            
ATOM    193  H13 AR5     2      18.170  26.040   8.420  1.00  0.00            
ATOM    194  H14 AR5     2      19.570  26.400   5.740  1.00  0.00            
ATOM    195  H15 AR5     2      20.340  26.630   7.150  1.00  0.00            
ATOM    196  H16 AR5     2      18.090  28.380   8.660  1.00  0.00            
ATOM    197  H17 AR5     2      19.740  28.850   8.620  1.00  0.00            
ATOM    198  H18 AR5     2      18.620  30.020   8.140  1.00  0.00            
ATOM    199  H19 AR5     2      16.020  29.540   4.960  1.00  0.00            
ATOM    200  H20 AR5     2      17.340  31.470   5.410  1.00  0.00            
ATOM    201  H21 AR5     2      17.570  30.800   3.860  1.00  0.00            
ATOM    202  H22 AR5     2      19.170  30.910   6.370  1.00  0.00            
ATOM    203  H23 AR5     2      20.620  32.750   2.880  1.00  0.00            
ATOM    204  H24 AR5     2      21.010  31.040   2.860  1.00  0.00            
ATOM    205  H25 AR5     2      19.290  31.700   2.880  1.00  0.00            
ATOM    206  H26 AR5     2      19.280  33.040   6.280  1.00  0.00            
ATOM    207  H27 AR5     2      18.700  33.430   4.620  1.00  0.00            
ATOM    208  H28 AR5     2      20.070  35.240   5.530  1.00  0.00            
ATOM    209  H29 AR5     2      20.950  34.430   4.190  1.00  0.00            
ATOM    210  H30 AR5     2      21.670  34.220   7.060  1.00  0.00            
ATOM    211  H31 AR5     2      22.410  36.020   6.390  1.00  0.00            
ATOM    212  H32 AR5     2      23.260  32.150   7.510  1.00  0.00            
ATOM    213  H33 AR5     2      24.510  31.760   6.220  1.00  0.00            
ATOM    214  H34 AR5     2      24.350  33.390   6.950  1.00  0.00            
ATOM    215  H35 AR5     2      24.170  33.660   4.130  1.00  0.00            
ATOM    216  H36 AR5     2      23.760  31.940   3.940  1.00  0.00            
ATOM    217  H37 AR5     2      22.620  33.160   3.430  1.00  0.00            
ATOM    218  H38 AR5     2      21.270  31.700   6.640  1.00  0.00            
ATOM    219  H39 AR5     2      23.090  30.080   5.970  1.00  0.00            
ATOM    220  H40 AR5     2      22.250  29.770   4.420  1.00  0.00            
ATOM    221  H41 AR5     2      21.060  29.540   7.160  1.00  0.00            
ATOM    222  H42 AR5     2      21.620  28.160   6.230  1.00  0.00            
ATOM    223  H43 AR5     2      20.700  27.740   4.070  1.00  0.00            
ATOM    224  H44 AR5     2      18.900  27.960   3.880  1.00  0.00            
ATOM    225  H45 AR5     2      19.930  29.180   3.380  1.00  0.00            
ATOM    226  H46 AR5     2      16.440  27.450   7.720  1.00  0.00            
ATOM    227  H47 AR5     2      14.690  28.480   6.570  1.00  0.00            
ATOM    228  H48 AR5     2      15.030  27.640   5.110  1.00  0.00            
TER
ENDMDL
MODEL        1
ATOM      1  C1  BCD     1      13.700  23.880  30.730  1.00  0.00            
ATOM      2  O1  BCD     1      14.650  23.050  29.990  1.00  0.00            
ATOM      3  C2  BCD     1      12.250  23.410  30.470  1.00  0.00            
ATOM      4  O2  BCD     1      12.080  22.200  31.080  1.00  0.00            
ATOM      5  C3  BCD     1      11.890  23.450  29.050  1.00  0.00            
ATOM      6  O3  BCD     1      10.560  23.000  28.820  1.00  0.00            
ATOM      7  C4  BCD     1      12.090  24.830  28.480  1.00  0.00            
ATOM      8  C5  BCD     1      13.480  25.370  28.880  1.00  0.00            
ATOM      9  O4  BCD     1      13.740  25.260  30.290  1.00  0.00            
ATOM     10  C6  BCD     1      13.630  26.870  28.570  1.00  0.00            
ATOM     11  O5  BCD     1      12.630  27.620  29.270  1.00  0.00            
ATOM     12  H1  BCD     1      14.010  23.930  31.780  1.00  0.00            
ATOM     13  H2  BCD     1      11.610  24.120  31.010  1.00  0.00            
ATOM     14  H3  BCD     1      12.800  21.650  30.780  1.00  0.00            
ATOM     15  H4  BCD     1      12.560  22.760  28.520  1.00  0.00            
ATOM     16  H5  BCD     1      10.310  23.250  27.930  1.00  0.00            
ATOM     17  H6  BCD     1      11.320  25.500  28.880  1.00  0.00            
ATOM     18  H7  BCD     1      14.220  24.810  28.300  1.00  0.00            
ATOM     19  H8  BCD     1      14.610  27.320  28.750  1.00  0.00            
ATOM     20  H9  BCD     1      13.510  27.070  27.490  1.00  0.00            
ATOM     21  H10 BCD     1      13.070  27.710  30.120  1.00  0.00            
ATOM     22  C7  BCD     1      17.540  20.130  30.800  1.00  0.00            
ATOM     23  O6  BCD     1      18.010  20.150  29.460  1.00  0.00            
ATOM     24  C8  BCD     1      16.090  19.610  30.820  1.00  0.00            
ATOM     25  O7  BCD     1      16.070  18.360  30.100  1.00  0.00            
ATOM     26  C9  BCD     1      15.140  20.700  30.170  1.00  0.00            
ATOM     27  O8  BCD     1      13.770  20.320  30.260  1.00  0.00            
ATOM     28  C10 BCD     1      15.380  22.090  30.750  1.00  0.00            
ATOM     29  C11 BCD     1      16.890  22.450  30.830  1.00  0.00            
ATOM     30  O9  BCD     1      17.680  21.400  31.420  1.00  0.00            
ATOM     31  C12 BCD     1      16.970  23.650  31.800  1.00  0.00            
ATOM     32  O10 BCD     1      16.540  23.280  33.120  1.00  0.00            
ATOM     33  H11 BCD     1      18.180  19.510  31.420  1.00  0.00            
ATOM     34  H12 BCD     1      15.830  19.410  31.870  1.00  0.00            
ATOM     35  H13 BCD     1      15.170  18.020  30.210  1.00  0.00            
ATOM     36  H14 BCD     1      15.480  20.730  29.130  1.00  0.00            
ATOM     37  H15 BCD     1      13.670  19.370  30.190  1.00  0.00            
ATOM     38  H16 BCD     1      14.970  22.060  31.770  1.00  0.00            
ATOM     39  H17 BCD     1      17.260  22.750  29.840  1.00  0.00            
ATOM     40  H18 BCD     1      18.010  24.000  31.870  1.00  0.00            
ATOM     41  H19 BCD     1      16.370  24.490  31.450  1.00  0.00            
ATOM     42  H20 BCD     1      16.370  24.160  33.480  1.00  0.00            
ATOM     43  C13 BCD     1      21.250  19.380  27.060  1.00  0.00            
ATOM     44  O11 BCD     1      20.570  19.970  25.940  1.00  0.00            
ATOM     45  C14 BCD     1      20.450  18.130  27.580  1.00  0.00            
ATOM     46  O12 BCD     1      20.420  17.200  26.540  1.00  0.00            
ATOM     47  C15 BCD     1      19.080  18.530  28.040  1.00  0.00            
ATOM     48  O13 BCD     1      18.400  17.340  28.660  1.00  0.00            
ATOM     49  C16 BCD     1      19.280  19.650  29.170  1.00  0.00            
ATOM     50  C17 BCD     1      20.180  20.790  28.650  1.00  0.00            
ATOM     51  O14 BCD     1      21.380  20.280  28.090  1.00  0.00            
ATOM     52  C18 BCD     1      20.460  21.790  29.760  1.00  0.00            
ATOM     53  O15 BCD     1      21.020  21.100  30.880  1.00  0.00            
ATOM     54  H21 BCD     1      22.260  19.140  26.710  1.00  0.00            
ATOM     55  H22 BCD     1      20.910  17.640  28.450  1.00  0.00            
ATOM     56  H23 BCD     1      19.980  16.420  26.880  1.00  0.00            
ATOM     57  H24 BCD     1      18.480  18.940  27.220  1.00  0.00            
ATOM     58  H25 BCD     1      17.550  17.620  29.030  1.00  0.00            
ATOM     59  H26 BCD     1      19.570  19.140  30.090  1.00  0.00            
ATOM     60  H27 BCD     1      19.680  21.320  27.830  1.00  0.00            
ATOM     61  H28 BCD     1      21.210  22.430  29.270  1.00  0.00            
ATOM     62  H29 BCD     1      19.600  22.420  30.000  1.00  0.00            
ATOM     63  H30 BCD     1      21.900  20.800  30.660  1.00  0.00            
ATOM     64  C19 BCD     1      21.060  21.330  22.000  1.00  0.00            
ATOM     65  O16 BCD     1      19.750  21.860  21.940  1.00  0.00            
ATOM     66  C20 BCD     1      21.200  19.830  22.220  1.00  0.00            
ATOM     67  O17 BCD     1      20.530  19.070  21.170  1.00  0.00            
ATOM     68  C21 BCD     1      20.660  19.500  23.630  1.00  0.00            
ATOM     69  O18 BCD     1      20.780  18.080  23.840  1.00  0.00            
ATOM     70  C22 BCD     1      21.290  20.270  24.720  1.00  0.00            
ATOM     71  C23 BCD     1      21.300  21.770  24.420  1.00  0.00            
ATOM     72  O19 BCD     1      21.810  21.930  23.070  1.00  0.00            
ATOM     73  C24 BCD     1      22.220  22.480  25.330  1.00  0.00            
ATOM     74  O20 BCD     1      22.370  23.840  25.010  1.00  0.00            
ATOM     75  H31 BCD     1      21.530  21.580  21.040  1.00  0.00            
ATOM     76  H32 BCD     1      22.260  19.580  22.150  1.00  0.00            
ATOM     77  H33 BCD     1      19.640  19.410  21.030  1.00  0.00            
ATOM     78  H34 BCD     1      19.600  19.760  23.710  1.00  0.00            
ATOM     79  H35 BCD     1      20.390  17.820  24.670  1.00  0.00            
ATOM     80  H36 BCD     1      22.330  19.920  24.840  1.00  0.00            
ATOM     81  H37 BCD     1      20.310  22.210  24.580  1.00  0.00            
ATOM     82  H38 BCD     1      21.790  22.380  26.330  1.00  0.00            
ATOM     83  H39 BCD     1      23.200  22.000  25.250  1.00  0.00            
ATOM     84  H40 BCD     1      23.190  24.000  24.550  1.00  0.00            
ATOM     85  C25 BCD     1      16.540  23.080  19.340  1.00  0.00            
ATOM     86  O21 BCD     1      15.900  23.720  20.400  1.00  0.00            
ATOM     87  C26 BCD     1      16.660  21.600  19.630  1.00  0.00            
ATOM     88  O22 BCD     1      15.390  20.990  19.730  1.00  0.00            
ATOM     89  C27 BCD     1      17.610  21.260  20.850  1.00  0.00            
ATOM     90  O23 BCD     1      17.910  19.850  20.930  1.00  0.00            
ATOM     91  C28 BCD     1      18.990  22.050  20.730  1.00  0.00            
ATOM     92  C29 BCD     1      18.690  23.500  20.360  1.00  0.00            
ATOM     93  O24 BCD     1      17.910  23.540  19.190  1.00  0.00            
ATOM     94  C30 BCD     1      19.940  24.330  20.140  1.00  0.00            
ATOM     95  O25 BCD     1      19.780  25.670  20.560  1.00  0.00            
ATOM     96  H41 BCD     1      16.030  23.330  18.400  1.00  0.00            
ATOM     97  H42 BCD     1      17.180  21.160  18.770  1.00  0.00            
ATOM     98  H43 BCD     1      15.460  20.040  19.600  1.00  0.00            
ATOM     99  H44 BCD     1      17.050  21.510  21.750  1.00  0.00            
ATOM    100  H45 BCD     1      17.130  19.430  21.300  1.00  0.00            
ATOM    101  H46 BCD     1      19.640  21.570  19.990  1.00  0.00            
ATOM    102  H47 BCD     1      18.230  24.080  21.180  1.00  0.00            
ATOM    103  H48 BCD     1      20.810  23.870  20.630  1.00  0.00            
ATOM    104  H49 BCD     1      20.160  24.380  19.070  1.00  0.00            
ATOM    105  H50 BCD     1      20.380  25.710  21.310  1.00  0.00            
ATOM    106  C31 BCD     1      12.450  25.900  21.390  1.00  0.00            
ATOM    107  O26 BCD     1      12.570  25.170  22.590  1.00  0.00            
ATOM    108  C32 BCD     1      12.240  24.880  20.210  1.00  0.00            
ATOM    109  O27 BCD     1      11.050  24.150  20.370  1.00  0.00            
ATOM    110  C33 BCD     1      13.380  23.870  20.210  1.00  0.00            
ATOM    111  C34 BCD     1      14.740  24.570  20.210  1.00  0.00            
ATOM    112  C35 BCD     1      14.850  25.690  21.170  1.00  0.00            
ATOM    113  O28 BCD     1      13.670  26.550  21.110  1.00  0.00            
ATOM    114  C36 BCD     1      16.080  26.510  20.790  1.00  0.00            
ATOM    115  O29 BCD     1      16.130  27.680  21.600  1.00  0.00            
ATOM    116  O30 BCD     1      13.290  22.970  19.060  1.00  0.00            
ATOM    117  H51 BCD     1      11.660  26.660  21.470  1.00  0.00            
ATOM    118  H52 BCD     1      12.220  25.520  19.320  1.00  0.00            
ATOM    119  H53 BCD     1      11.160  23.710  21.220  1.00  0.00            
ATOM    120  H54 BCD     1      13.390  23.360  21.180  1.00  0.00            
ATOM    121  H55 BCD     1      14.040  22.390  19.200  1.00  0.00            
ATOM    122  H56 BCD     1      14.860  25.090  19.240  1.00  0.00            
ATOM    123  H57 BCD     1      14.990  25.290  22.180  1.00  0.00            
ATOM    124  H58 BCD     1      16.950  25.910  21.070  1.00  0.00            
ATOM    125  H59 BCD     1      16.070  26.850  19.740  1.00  0.00            
ATOM    126  H60 BCD     1      17.020  27.790  21.950  1.00  0.00            
ATOM    127  C37 BCD     1      10.850  25.440  26.330  1.00  0.00            
ATOM    128  O31 BCD     1      12.100  24.920  27.050  1.00  0.00            
ATOM    129  C38 BCD     1      10.270  24.480  25.360  1.00  0.00            
ATOM    130  O32 BCD     1      10.060  23.290  26.150  1.00  0.00            
ATOM    131  C39 BCD     1      11.160  24.150  24.160  1.00  0.00            
ATOM    132  O33 BCD     1      10.480  23.300  23.110  1.00  0.00            
ATOM    133  C40 BCD     1      11.590  25.480  23.580  1.00  0.00            
ATOM    134  C41 BCD     1      12.180  26.410  24.630  1.00  0.00            
ATOM    135  O34 BCD     1      11.290  26.600  25.700  1.00  0.00            
ATOM    136  C42 BCD     1      12.780  27.700  24.130  1.00  0.00            
ATOM    137  O35 BCD     1      11.790  28.480  23.400  1.00  0.00            
ATOM    138  H61 BCD     1      10.080  25.630  27.090  1.00  0.00            
ATOM    139  H62 BCD     1       9.360  24.900  24.910  1.00  0.00            
ATOM    140  H63 BCD     1       9.770  22.530  25.640  1.00  0.00            
ATOM    141  H64 BCD     1      12.060  23.580  24.430  1.00  0.00            
ATOM    142  H65 BCD     1      10.550  22.410  23.480  1.00  0.00            
ATOM    143  H66 BCD     1      10.690  25.880  23.080  1.00  0.00            
ATOM    144  H67 BCD     1      13.130  25.970  24.950  1.00  0.00            
ATOM    145  H68 BCD     1      13.210  28.220  24.990  1.00  0.00            
ATOM    146  H69 BCD     1      13.610  27.500  23.440  1.00  0.00            
ATOM    147  H70 BCD     1      12.220  29.190  22.910  1.00  0.00            
ATOM    148  C1  AR5     2      10.940  17.710  23.490  1.00  0.00            
ATOM    149  C2  AR5     2      12.230  17.880  22.530  1.00  0.00            
ATOM    150  C3  AR5     2      11.720  17.780  21.100  1.00  0.00            
ATOM    151  C4  AR5     2      13.240  16.620  22.710  1.00  0.00            
ATOM    152  C5  AR5     2      13.800  16.630  24.170  1.00  0.00            
ATOM    153  C6  AR5     2      14.570  18.000  24.570  1.00  0.00            
ATOM    154  C7  AR5     2      15.960  17.950  23.800  1.00  0.00            
ATOM    155  O1  AR5     2      16.130  18.510  22.710  1.00  0.00            
ATOM    156  O2  AR5     2      16.870  17.190  24.250  1.00  0.00            
ATOM    157  C8  AR5     2      14.830  18.040  26.080  1.00  0.00            
ATOM    158  C9  AR5     2      15.640  19.350  26.480  1.00  0.00            
ATOM    159  C10 AR5     2      15.160  20.730  25.910  1.00  0.00            
ATOM    160  C11 AR5     2      14.040  21.280  26.830  1.00  0.00            
ATOM    161  C12 AR5     2      14.350  20.630  24.520  1.00  0.00            
ATOM    162  C13 AR5     2      14.310  21.600  23.620  1.00  0.00            
ATOM    163  C14 AR5     2      15.000  22.910  23.810  1.00  0.00            
ATOM    164  C15 AR5     2      15.800  23.110  25.120  1.00  0.00            
ATOM    165  C16 AR5     2      16.700  24.410  25.160  1.00  0.00            
ATOM    166  C17 AR5     2      17.680  24.480  24.020  1.00  0.00            
ATOM    167  C18 AR5     2      15.710  25.680  25.200  1.00  0.00            
ATOM    168  C19 AR5     2      16.560  26.960  25.360  1.00  0.00            
ATOM    169  C20 AR5     2      17.310  27.030  26.710  1.00  0.00            
ATOM    170  O3  AR5     2      18.100  28.240  26.810  1.00  0.00            
ATOM    171  C21 AR5     2      18.250  25.820  26.920  1.00  0.00            
ATOM    172  C22 AR5     2      18.610  25.880  28.430  1.00  0.00            
ATOM    173  C23 AR5     2      19.670  25.890  26.140  1.00  0.00            
ATOM    174  C24 AR5     2      17.450  24.470  26.600  1.00  0.00            
ATOM    175  C25 AR5     2      18.070  23.140  26.950  1.00  0.00            
ATOM    176  C26 AR5     2      17.090  21.970  27.050  1.00  0.00            
ATOM    177  C27 AR5     2      16.390  21.730  25.690  1.00  0.00            
ATOM    178  C28 AR5     2      17.460  21.120  24.770  1.00  0.00            
ATOM    179  C29 AR5     2      13.680  19.250  24.240  1.00  0.00            
ATOM    180  C30 AR5     2      12.940  19.190  22.830  1.00  0.00            
ATOM    181  H1  AR5     2      10.240  18.510  23.220  1.00  0.00            
ATOM    182  H2  AR5     2      10.530  16.730  23.220  1.00  0.00            
ATOM    183  H3  AR5     2      11.150  17.750  24.560  1.00  0.00            
ATOM    184  H4  AR5     2      12.680  17.890  20.570  1.00  0.00            
ATOM    185  H5  AR5     2      11.290  16.810  20.850  1.00  0.00            
ATOM    186  H6  AR5     2      10.980  18.580  20.920  1.00  0.00            
ATOM    187  H7  AR5     2      14.070  16.660  21.990  1.00  0.00            
ATOM    188  H8  AR5     2      12.670  15.710  22.530  1.00  0.00            
ATOM    189  H9  AR5     2      14.420  15.750  24.380  1.00  0.00            
ATOM    190  H10 AR5     2      12.900  16.420  24.760  1.00  0.00            
ATOM    191  H11 AR5     2      17.490  17.390  23.540  1.00  0.00            
ATOM    192  H12 AR5     2      15.320  17.110  26.390  1.00  0.00            
ATOM    193  H13 AR5     2      13.870  18.080  26.620  1.00  0.00            
ATOM    194  H14 AR5     2      16.650  19.150  26.090  1.00  0.00            
ATOM    195  H15 AR5     2      15.670  19.420  27.580  1.00  0.00            
ATOM    196  H16 AR5     2      14.400  21.710  27.770  1.00  0.00            
ATOM    197  H17 AR5     2      13.550  22.190  26.440  1.00  0.00            
ATOM    198  H18 AR5     2      13.260  20.520  27.000  1.00  0.00            
ATOM    199  H19 AR5     2      13.770  21.540  22.670  1.00  0.00            
ATOM    200  H20 AR5     2      14.300  23.750  23.760  1.00  0.00            
ATOM    201  H21 AR5     2      15.600  23.030  22.890  1.00  0.00            
ATOM    202  H22 AR5     2      14.980  23.330  25.810  1.00  0.00            
ATOM    203  H23 AR5     2      18.520  23.840  24.310  1.00  0.00            
ATOM    204  H24 AR5     2      17.250  24.150  23.070  1.00  0.00            
ATOM    205  H25 AR5     2      18.100  25.470  23.830  1.00  0.00            
ATOM    206  H26 AR5     2      14.950  25.660  26.000  1.00  0.00            
ATOM    207  H27 AR5     2      15.200  25.770  24.230  1.00  0.00            
ATOM    208  H28 AR5     2      15.860  27.810  25.340  1.00  0.00            
ATOM    209  H29 AR5     2      17.120  27.230  24.460  1.00  0.00            
ATOM    210  H30 AR5     2      16.570  27.030  27.520  1.00  0.00            
ATOM    211  H31 AR5     2      18.420  28.250  27.730  1.00  0.00            
ATOM    212  H32 AR5     2      19.090  24.970  28.820  1.00  0.00            
ATOM    213  H33 AR5     2      19.240  26.710  28.790  1.00  0.00            
ATOM    214  H34 AR5     2      17.730  25.960  29.080  1.00  0.00            
ATOM    215  H35 AR5     2      19.510  26.260  25.120  1.00  0.00            
ATOM    216  H36 AR5     2      20.410  26.550  26.600  1.00  0.00            
ATOM    217  H37 AR5     2      20.190  24.930  25.990  1.00  0.00            
ATOM    218  H38 AR5     2      16.600  24.550  27.300  1.00  0.00            
ATOM    219  H39 AR5     2      18.460  23.260  27.970  1.00  0.00            
ATOM    220  H40 AR5     2      19.020  22.890  26.470  1.00  0.00            
ATOM    221  H41 AR5     2      16.340  22.220  27.810  1.00  0.00            
ATOM    222  H42 AR5     2      17.620  21.070  27.390  1.00  0.00            
ATOM    223  H43 AR5     2      18.070  21.890  24.270  1.00  0.00            
ATOM    224  H44 AR5     2      18.150  20.390  25.210  1.00  0.00            
ATOM    225  H45 AR5     2      16.950  20.740  23.870  1.00  0.00            
ATOM    226  H46 AR5     2      12.870  19.140  24.960  1.00  0.00            
ATOM    227  H47 AR5     2      12.220  20.000  22.680  1.00  0.00            
ATOM    228  H48 AR5     2      13.730  19.350  22.090  1.00  0.00            
TER
ENDMDL
MODEL        1
ATOM      1  C1  BCD     1      26.340  25.440  30.840  1.00  0.00            
ATOM      2  O1  BCD     1      25.310  25.880  29.960  1.00  0.00            
ATOM      3  C2  BCD     1      27.720  25.490  30.190  1.00  0.00            
ATOM      4  O2  BCD     1      27.880  26.810  29.640  1.00  0.00            
ATOM      5  C3  BCD     1      27.970  24.440  29.110  1.00  0.00            
ATOM      6  O3  BCD     1      29.210  24.650  28.440  1.00  0.00            
ATOM      7  C4  BCD     1      27.700  23.080  29.640  1.00  0.00            
ATOM      8  C5  BCD     1      26.270  23.080  30.310  1.00  0.00            
ATOM      9  O4  BCD     1      26.180  24.110  31.310  1.00  0.00            
ATOM     10  C6  BCD     1      26.150  21.770  31.110  1.00  0.00            
ATOM     11  O5  BCD     1      27.170  21.600  32.110  1.00  0.00            
ATOM     12  H1  BCD     1      26.350  26.150  31.680  1.00  0.00            
ATOM     13  H2  BCD     1      28.520  25.550  30.940  1.00  0.00            
ATOM     14  H3  BCD     1      28.770  26.780  29.280  1.00  0.00            
ATOM     15  H4  BCD     1      27.190  24.600  28.350  1.00  0.00            
ATOM     16  H5  BCD     1      29.230  23.990  27.740  1.00  0.00            
ATOM     17  H6  BCD     1      28.480  22.810  30.360  1.00  0.00            
ATOM     18  H7  BCD     1      25.540  23.190  29.500  1.00  0.00            
ATOM     19  H8  BCD     1      25.180  21.790  31.620  1.00  0.00            
ATOM     20  H9  BCD     1      26.150  20.890  30.450  1.00  0.00            
ATOM     21  H10 BCD     1      27.260  22.430  32.600  1.00  0.00            
ATOM     22  C7  BCD     1      21.970  27.920  29.180  1.00  0.00            
ATOM     23  O6  BCD     1      21.430  26.920  28.340  1.00  0.00            
ATOM     24  C8  BCD     1      23.200  28.540  28.510  1.00  0.00            
ATOM     25  O7  BCD     1      23.120  28.820  27.110  1.00  0.00            
ATOM     26  C9  BCD     1      24.390  27.570  28.730  1.00  0.00            
ATOM     27  O8  BCD     1      25.630  28.300  28.540  1.00  0.00            
ATOM     28  C10 BCD     1      24.500  26.940  30.140  1.00  0.00            
ATOM     29  C11 BCD     1      23.100  26.490  30.580  1.00  0.00            
ATOM     30  O9  BCD     1      22.120  27.490  30.540  1.00  0.00            
ATOM     31  C12 BCD     1      23.220  25.860  32.010  1.00  0.00            
ATOM     32  O10 BCD     1      23.770  26.790  32.970  1.00  0.00            
ATOM     33  H11 BCD     1      21.200  28.690  29.160  1.00  0.00            
ATOM     34  H12 BCD     1      23.470  29.490  29.000  1.00  0.00            
ATOM     35  H13 BCD     1      23.980  29.000  26.720  1.00  0.00            
ATOM     36  H14 BCD     1      24.330  26.780  27.970  1.00  0.00            
ATOM     37  H15 BCD     1      26.360  27.820  28.940  1.00  0.00            
ATOM     38  H16 BCD     1      24.850  27.700  30.850  1.00  0.00            
ATOM     39  H17 BCD     1      22.810  25.740  29.830  1.00  0.00            
ATOM     40  H18 BCD     1      22.310  25.410  32.420  1.00  0.00            
ATOM     41  H19 BCD     1      23.810  24.940  31.900  1.00  0.00            
ATOM     42  H20 BCD     1      23.710  26.320  33.810  1.00  0.00            
ATOM     43  C13 BCD     1      18.070  25.960  26.180  1.00  0.00            
ATOM     44  O11 BCD     1      18.640  24.670  25.890  1.00  0.00            
ATOM     45  C14 BCD     1      18.920  27.130  25.610  1.00  0.00            
ATOM     46  O12 BCD     1      19.080  27.000  24.170  1.00  0.00            
ATOM     47  C15 BCD     1      20.290  27.190  26.260  1.00  0.00            
ATOM     48  O13 BCD     1      21.030  28.210  25.670  1.00  0.00            
ATOM     49  C16 BCD     1      20.190  27.280  27.810  1.00  0.00            
ATOM     50  C17 BCD     1      19.160  26.230  28.300  1.00  0.00            
ATOM     51  O14 BCD     1      17.970  26.260  27.520  1.00  0.00            
ATOM     52  C18 BCD     1      18.950  26.500  29.790  1.00  0.00            
ATOM     53  O15 BCD     1      18.490  27.840  30.150  1.00  0.00            
ATOM     54  H21 BCD     1      17.100  26.110  25.690  1.00  0.00            
ATOM     55  H22 BCD     1      18.390  28.080  25.750  1.00  0.00            
ATOM     56  H23 BCD     1      19.680  27.690  23.850  1.00  0.00            
ATOM     57  H24 BCD     1      20.830  26.250  26.070  1.00  0.00            
ATOM     58  H25 BCD     1      21.860  28.300  26.140  1.00  0.00            
ATOM     59  H26 BCD     1      19.760  28.250  28.070  1.00  0.00            
ATOM     60  H27 BCD     1      19.680  25.260  28.220  1.00  0.00            
ATOM     61  H28 BCD     1      18.160  25.800  30.100  1.00  0.00            
ATOM     62  H29 BCD     1      19.880  26.250  30.310  1.00  0.00            
ATOM     63  H30 BCD     1      17.630  27.980  29.760  1.00  0.00            
ATOM     64  C19 BCD     1      17.930  21.070  23.860  1.00  0.00            
ATOM     65  O16 BCD     1      19.340  20.700  23.890  1.00  0.00            
ATOM     66  C20 BCD     1      17.760  22.390  23.020  1.00  0.00            
ATOM     67  O17 BCD     1      18.210  22.170  21.640  1.00  0.00            
ATOM     68  C21 BCD     1      18.460  23.540  23.660  1.00  0.00            
ATOM     69  O18 BCD     1      18.290  24.770  22.920  1.00  0.00            
ATOM     70  C22 BCD     1      17.890  23.740  25.090  1.00  0.00            
ATOM     71  C23 BCD     1      18.020  22.400  25.910  1.00  0.00            
ATOM     72  O19 BCD     1      17.440  21.260  25.160  1.00  0.00            
ATOM     73  C24 BCD     1      17.300  22.470  27.240  1.00  0.00            
ATOM     74  O20 BCD     1      15.860  22.760  27.040  1.00  0.00            
ATOM     75  H31 BCD     1      17.400  20.270  23.330  1.00  0.00            
ATOM     76  H32 BCD     1      16.700  22.670  22.980  1.00  0.00            
ATOM     77  H33 BCD     1      19.170  22.240  21.610  1.00  0.00            
ATOM     78  H34 BCD     1      19.530  23.340  23.770  1.00  0.00            
ATOM     79  H35 BCD     1      18.600  25.460  23.530  1.00  0.00            
ATOM     80  H36 BCD     1      16.840  24.070  25.060  1.00  0.00            
ATOM     81  H37 BCD     1      19.090  22.180  25.950  1.00  0.00            
ATOM     82  H38 BCD     1      17.360  21.490  27.730  1.00  0.00            
ATOM     83  H39 BCD     1      17.810  23.180  27.900  1.00  0.00            
ATOM     84  H40 BCD     1      15.540  23.410  27.660  1.00  0.00            
ATOM     85  C25 BCD     1      22.210  18.020  22.630  1.00  0.00            
ATOM     86  O21 BCD     1      23.040  18.300  23.750  1.00  0.00            
ATOM     87  C26 BCD     1      22.170  19.300  21.890  1.00  0.00            
ATOM     88  O22 BCD     1      23.470  19.890  21.570  1.00  0.00            
ATOM     89  C27 BCD     1      21.300  20.340  22.610  1.00  0.00            
ATOM     90  O23 BCD     1      21.160  21.480  21.760  1.00  0.00            
ATOM     91  C28 BCD     1      19.970  19.760  23.000  1.00  0.00            
ATOM     92  C29 BCD     1      20.070  18.430  23.720  1.00  0.00            
ATOM     93  O24 BCD     1      20.800  17.610  22.890  1.00  0.00            
ATOM     94  C30 BCD     1      18.760  17.740  23.990  1.00  0.00            
ATOM     95  O25 BCD     1      18.000  17.510  22.750  1.00  0.00            
ATOM     96  H41 BCD     1      22.640  17.230  22.010  1.00  0.00            
ATOM     97  H42 BCD     1      21.750  19.000  20.920  1.00  0.00            
ATOM     98  H43 BCD     1      23.280  20.480  20.830  1.00  0.00            
ATOM     99  H44 BCD     1      21.810  20.690  23.520  1.00  0.00            
ATOM    100  H45 BCD     1      21.860  22.110  21.970  1.00  0.00            
ATOM    101  H46 BCD     1      19.380  19.730  22.070  1.00  0.00            
ATOM    102  H47 BCD     1      20.600  18.600  24.660  1.00  0.00            
ATOM    103  H48 BCD     1      18.950  16.780  24.490  1.00  0.00            
ATOM    104  H49 BCD     1      18.130  18.390  24.620  1.00  0.00            
ATOM    105  H50 BCD     1      18.610  17.360  22.030  1.00  0.00            
ATOM    106  C31 BCD     1      26.690  17.310  25.270  1.00  0.00            
ATOM    107  O26 BCD     1      26.850  18.640  25.840  1.00  0.00            
ATOM    108  C32 BCD     1      26.730  17.420  23.760  1.00  0.00            
ATOM    109  O27 BCD     1      27.830  18.170  23.350  1.00  0.00            
ATOM    110  C33 BCD     1      25.390  18.090  23.300  1.00  0.00            
ATOM    111  C34 BCD     1      24.190  17.430  24.010  1.00  0.00            
ATOM    112  C35 BCD     1      24.390  17.370  25.520  1.00  0.00            
ATOM    113  O28 BCD     1      25.590  16.630  25.780  1.00  0.00            
ATOM    114  C36 BCD     1      23.180  16.710  26.190  1.00  0.00            
ATOM    115  O29 BCD     1      22.880  15.390  25.770  1.00  0.00            
ATOM    116  O30 BCD     1      25.280  18.130  21.940  1.00  0.00            
ATOM    117  H51 BCD     1      27.530  16.660  25.560  1.00  0.00            
ATOM    118  H52 BCD     1      26.790  16.430  23.300  1.00  0.00            
ATOM    119  H53 BCD     1      27.790  18.090  22.390  1.00  0.00            
ATOM    120  H54 BCD     1      25.430  19.120  23.650  1.00  0.00            
ATOM    121  H55 BCD     1      24.700  18.870  21.730  1.00  0.00            
ATOM    122  H56 BCD     1      24.070  16.410  23.640  1.00  0.00            
ATOM    123  H57 BCD     1      24.410  18.380  25.940  1.00  0.00            
ATOM    124  H58 BCD     1      23.160  16.770  27.290  1.00  0.00            
ATOM    125  H59 BCD     1      22.350  17.390  25.950  1.00  0.00            
ATOM    126  H60 BCD     1      21.990  15.480  25.430  1.00  0.00            
ATOM    127  C37 BCD     1      28.850  21.130  28.490  1.00  0.00            
ATOM    128  O31 BCD     1      27.720  22.030  28.590  1.00  0.00            
ATOM    129  C38 BCD     1      29.420  21.070  27.070  1.00  0.00            
ATOM    130  O32 BCD     1      29.730  22.420  26.720  1.00  0.00            
ATOM    131  C39 BCD     1      28.510  20.360  26.070  1.00  0.00            
ATOM    132  O33 BCD     1      29.140  20.130  24.790  1.00  0.00            
ATOM    133  C40 BCD     1      28.020  19.030  26.550  1.00  0.00            
ATOM    134  C41 BCD     1      27.490  19.090  27.980  1.00  0.00            
ATOM    135  O34 BCD     1      28.540  19.790  28.750  1.00  0.00            
ATOM    136  C42 BCD     1      27.230  17.780  28.700  1.00  0.00            
ATOM    137  O35 BCD     1      28.090  16.770  28.300  1.00  0.00            
ATOM    138  H61 BCD     1      29.610  21.510  29.190  1.00  0.00            
ATOM    139  H62 BCD     1      30.300  20.410  27.180  1.00  0.00            
ATOM    140  H63 BCD     1      30.480  22.360  26.120  1.00  0.00            
ATOM    141  H64 BCD     1      27.610  20.990  26.000  1.00  0.00            
ATOM    142  H65 BCD     1      28.530  19.670  24.210  1.00  0.00            
ATOM    143  H66 BCD     1      28.770  18.230  26.520  1.00  0.00            
ATOM    144  H67 BCD     1      26.610  19.730  27.960  1.00  0.00            
ATOM    145  H68 BCD     1      27.090  17.980  29.770  1.00  0.00            
ATOM    146  H69 BCD     1      26.250  17.680  28.220  1.00  0.00            
ATOM    147  H70 BCD     1      27.630  15.960  28.500  1.00  0.00            
ATOM    148  C1  AR5     2      28.480  23.910  21.820  1.00  0.00            
ATOM    149  C2  AR5     2      27.130  23.500  21.180  1.00  0.00            
ATOM    150  C3  AR5     2      27.350  22.510  19.990  1.00  0.00            
ATOM    151  C4  AR5     2      26.410  24.780  20.620  1.00  0.00            
ATOM    152  C5  AR5     2      25.900  25.740  21.780  1.00  0.00            
ATOM    153  C6  AR5     2      24.900  25.080  22.750  1.00  0.00            
ATOM    154  C7  AR5     2      23.590  24.650  22.100  1.00  0.00            
ATOM    155  O1  AR5     2      23.160  23.480  21.940  1.00  0.00            
ATOM    156  O2  AR5     2      22.740  25.630  21.730  1.00  0.00            
ATOM    157  C8  AR5     2      24.620  26.050  23.890  1.00  0.00            
ATOM    158  C9  AR5     2      23.790  25.370  24.960  1.00  0.00            
ATOM    159  C10 AR5     2      24.260  23.980  25.580  1.00  0.00            
ATOM    160  C11 AR5     2      25.520  24.190  26.470  1.00  0.00            
ATOM    161  C12 AR5     2      24.830  23.100  24.500  1.00  0.00            
ATOM    162  C13 AR5     2      24.710  21.730  24.590  1.00  0.00            
ATOM    163  C14 AR5     2      24.060  20.990  25.740  1.00  0.00            
ATOM    164  C15 AR5     2      23.620  21.850  26.940  1.00  0.00            
ATOM    165  C16 AR5     2      22.700  21.000  27.930  1.00  0.00            
ATOM    166  C17 AR5     2      21.390  20.300  27.330  1.00  0.00            
ATOM    167  C18 AR5     2      23.520  19.920  28.590  1.00  0.00            
ATOM    168  C19 AR5     2      23.010  19.390  29.970  1.00  0.00            
ATOM    169  C20 AR5     2      22.690  20.400  31.040  1.00  0.00            
ATOM    170  O3  AR5     2      22.110  19.740  32.210  1.00  0.00            
ATOM    171  C21 AR5     2      21.740  21.580  30.500  1.00  0.00            
ATOM    172  C22 AR5     2      21.900  22.720  31.530  1.00  0.00            
ATOM    173  C23 AR5     2      20.290  21.230  30.400  1.00  0.00            
ATOM    174  C24 AR5     2      22.310  21.990  29.090  1.00  0.00            
ATOM    175  C25 AR5     2      21.670  23.300  28.440  1.00  0.00            
ATOM    176  C26 AR5     2      22.600  24.010  27.560  1.00  0.00            
ATOM    177  C27 AR5     2      23.110  23.230  26.360  1.00  0.00            
ATOM    178  C28 AR5     2      21.780  23.060  25.460  1.00  0.00            
ATOM    179  C29 AR5     2      25.630  23.800  23.340  1.00  0.00            
ATOM    180  C30 AR5     2      26.250  22.860  22.260  1.00  0.00            
ATOM    181  H1  AR5     2      29.230  23.110  21.700  1.00  0.00            
ATOM    182  H2  AR5     2      28.870  24.800  21.310  1.00  0.00            
ATOM    183  H3  AR5     2      28.330  24.070  22.890  1.00  0.00            
ATOM    184  H4  AR5     2      26.410  22.220  19.500  1.00  0.00            
ATOM    185  H5  AR5     2      27.960  23.010  19.230  1.00  0.00            
ATOM    186  H6  AR5     2      27.900  21.600  20.250  1.00  0.00            
ATOM    187  H7  AR5     2      25.500  24.570  20.040  1.00  0.00            
ATOM    188  H8  AR5     2      27.150  25.320  20.020  1.00  0.00            
ATOM    189  H9  AR5     2      25.430  26.680  21.450  1.00  0.00            
ATOM    190  H10 AR5     2      26.770  26.140  22.320  1.00  0.00            
ATOM    191  H11 AR5     2      21.990  25.080  21.450  1.00  0.00            
ATOM    192  H12 AR5     2      24.060  26.890  23.450  1.00  0.00            
ATOM    193  H13 AR5     2      25.580  26.400  24.310  1.00  0.00            
ATOM    194  H14 AR5     2      22.800  25.140  24.550  1.00  0.00            
ATOM    195  H15 AR5     2      23.640  26.150  25.710  1.00  0.00            
ATOM    196  H16 AR5     2      26.180  25.000  26.140  1.00  0.00            
ATOM    197  H17 AR5     2      25.290  24.340  27.530  1.00  0.00            
ATOM    198  H18 AR5     2      26.140  23.280  26.480  1.00  0.00            
ATOM    199  H19 AR5     2      25.200  21.070  23.870  1.00  0.00            
ATOM    200  H20 AR5     2      24.830  20.290  26.120  1.00  0.00            
ATOM    201  H21 AR5     2      23.200  20.420  25.380  1.00  0.00            
ATOM    202  H22 AR5     2      24.490  22.170  27.530  1.00  0.00            
ATOM    203  H23 AR5     2      21.530  19.780  26.380  1.00  0.00            
ATOM    204  H24 AR5     2      20.790  19.640  27.970  1.00  0.00            
ATOM    205  H25 AR5     2      20.560  21.010  27.190  1.00  0.00            
ATOM    206  H26 AR5     2      24.560  20.240  28.700  1.00  0.00            
ATOM    207  H27 AR5     2      23.690  19.150  27.830  1.00  0.00            
ATOM    208  H28 AR5     2      23.680  18.640  30.410  1.00  0.00            
ATOM    209  H29 AR5     2      22.130  18.780  29.710  1.00  0.00            
ATOM    210  H30 AR5     2      23.640  20.880  31.310  1.00  0.00            
ATOM    211  H31 AR5     2      21.200  20.060  32.320  1.00  0.00            
ATOM    212  H32 AR5     2      21.190  23.510  31.250  1.00  0.00            
ATOM    213  H33 AR5     2      21.760  22.370  32.560  1.00  0.00            
ATOM    214  H34 AR5     2      22.880  23.170  31.340  1.00  0.00            
ATOM    215  H35 AR5     2      20.060  20.200  30.130  1.00  0.00            
ATOM    216  H36 AR5     2      19.790  21.330  31.380  1.00  0.00            
ATOM    217  H37 AR5     2      19.830  21.880  29.650  1.00  0.00            
ATOM    218  H38 AR5     2      23.300  22.340  29.410  1.00  0.00            
ATOM    219  H39 AR5     2      21.390  24.130  29.110  1.00  0.00            
ATOM    220  H40 AR5     2      20.750  23.040  27.900  1.00  0.00            
ATOM    221  H41 AR5     2      23.480  24.060  28.210  1.00  0.00            
ATOM    222  H42 AR5     2      22.200  24.950  27.160  1.00  0.00            
ATOM    223  H43 AR5     2      21.010  23.810  25.710  1.00  0.00            
ATOM    224  H44 AR5     2      21.970  23.240  24.390  1.00  0.00            
ATOM    225  H45 AR5     2      21.290  22.080  25.530  1.00  0.00            
ATOM    226  H46 AR5     2      26.500  24.200  23.870  1.00  0.00            
ATOM    227  H47 AR5     2      26.770  22.010  22.720  1.00  0.00            
ATOM    228  H48 AR5     2      25.390  22.400  21.760  1.00  0.00            
TER
ENDMDL
MODEL        1
ATOM      1  C1  BCD     1      10.300  15.920  23.180  1.00  0.00            
ATOM      2  O1  BCD     1       9.780  16.810  22.240  1.00  0.00            
ATOM      3  C2  BCD     1      10.500  14.540  22.660  1.00  0.00            
ATOM      4  O2  BCD     1      11.330  14.520  21.550  1.00  0.00            
ATOM      5  C3  BCD     1       9.120  13.950  22.320  1.00  0.00            
ATOM      6  O3  BCD     1       9.290  12.600  21.960  1.00  0.00            
ATOM      7  C4  BCD     1       8.170  14.080  23.550  1.00  0.00            
ATOM      8  C5  BCD     1       8.110  15.530  24.130  1.00  0.00            
ATOM      9  O4  BCD     1       9.420  16.010  24.380  1.00  0.00            
ATOM     10  C6  BCD     1       7.310  15.630  25.390  1.00  0.00            
ATOM     11  O5  BCD     1       7.570  14.800  26.500  1.00  0.00            
ATOM     12  H1  BCD     1      11.290  16.220  23.550  1.00  0.00            
ATOM     13  H2  BCD     1      10.960  13.970  23.480  1.00  0.00            
ATOM     14  H3  BCD     1      11.130  15.370  21.150  1.00  0.00            
ATOM     15  H4  BCD     1       8.730  14.560  21.500  1.00  0.00            
ATOM     16  H5  BCD     1       8.440  12.380  21.570  1.00  0.00            
ATOM     17  H6  BCD     1       8.580  13.510  24.390  1.00  0.00            
ATOM     18  H7  BCD     1       7.650  16.050  23.280  1.00  0.00            
ATOM     19  H8  BCD     1       7.520  16.670  25.700  1.00  0.00            
ATOM     20  H9  BCD     1       6.220  15.670  25.210  1.00  0.00            
ATOM     21  H10 BCD     1       8.430  15.000  26.870  1.00  0.00            
ATOM     22  C7  BCD     1      10.830  20.300  20.170  1.00  0.00            
ATOM     23  O6  BCD     1       9.470  20.570  19.820  1.00  0.00            
ATOM     24  C8  BCD     1      11.390  19.040  19.590  1.00  0.00            
ATOM     25  O7  BCD     1      11.320  18.970  18.150  1.00  0.00            
ATOM     26  C9  BCD     1      10.620  17.860  20.220  1.00  0.00            
ATOM     27  O8  BCD     1      11.140  16.590  19.650  1.00  0.00            
ATOM     28  C10 BCD     1      10.630  17.890  21.790  1.00  0.00            
ATOM     29  C11 BCD     1      10.150  19.260  22.260  1.00  0.00            
ATOM     30  O9  BCD     1      10.800  20.310  21.570  1.00  0.00            
ATOM     31  C12 BCD     1      10.360  19.370  23.860  1.00  0.00            
ATOM     32  O10 BCD     1      11.730  19.560  24.210  1.00  0.00            
ATOM     33  H11 BCD     1      11.420  21.180  19.870  1.00  0.00            
ATOM     34  H12 BCD     1      12.430  18.980  19.940  1.00  0.00            
ATOM     35  H13 BCD     1      12.180  18.660  17.840  1.00  0.00            
ATOM     36  H14 BCD     1       9.570  17.890  19.920  1.00  0.00            
ATOM     37  H15 BCD     1      11.240  16.650  18.690  1.00  0.00            
ATOM     38  H16 BCD     1      11.640  17.690  22.160  1.00  0.00            
ATOM     39  H17 BCD     1       9.070  19.260  22.070  1.00  0.00            
ATOM     40  H18 BCD     1       9.760  20.180  24.300  1.00  0.00            
ATOM     41  H19 BCD     1      10.050  18.410  24.280  1.00  0.00            
ATOM     42  H20 BCD     1      12.040  18.780  24.680  1.00  0.00            
ATOM     43  C13 BCD     1       6.720  23.090  18.050  1.00  0.00            
ATOM     44  O11 BCD     1       5.770  22.070  18.300  1.00  0.00            
ATOM     45  C14 BCD     1       7.750  22.600  17.060  1.00  0.00            
ATOM     46  O12 BCD     1       7.190  22.280  15.790  1.00  0.00            
ATOM     47  C15 BCD     1       8.650  21.440  17.680  1.00  0.00            
ATOM     48  O13 BCD     1       9.800  21.190  16.860  1.00  0.00            
ATOM     49  C16 BCD     1       9.150  21.780  19.070  1.00  0.00            
ATOM     50  C17 BCD     1       7.980  22.250  19.940  1.00  0.00            
ATOM     51  O14 BCD     1       7.430  23.370  19.250  1.00  0.00            
ATOM     52  C18 BCD     1       8.440  22.630  21.400  1.00  0.00            
ATOM     53  O15 BCD     1       7.330  23.140  22.170  1.00  0.00            
ATOM     54  H21 BCD     1       6.280  23.990  17.610  1.00  0.00            
ATOM     55  H22 BCD     1       8.480  23.410  16.890  1.00  0.00            
ATOM     56  H23 BCD     1       7.460  21.390  15.520  1.00  0.00            
ATOM     57  H24 BCD     1       7.990  20.570  17.700  1.00  0.00            
ATOM     58  H25 BCD     1      10.320  20.450  17.180  1.00  0.00            
ATOM     59  H26 BCD     1       9.920  22.570  19.030  1.00  0.00            
ATOM     60  H27 BCD     1       7.200  21.500  20.090  1.00  0.00            
ATOM     61  H28 BCD     1       8.830  21.720  21.890  1.00  0.00            
ATOM     62  H29 BCD     1       9.220  23.390  21.520  1.00  0.00            
ATOM     63  H30 BCD     1       7.680  23.280  23.050  1.00  0.00            
ATOM     64  C19 BCD     1       1.650  21.270  17.620  1.00  0.00            
ATOM     65  O16 BCD     1       1.890  19.880  17.780  1.00  0.00            
ATOM     66  C20 BCD     1       2.440  21.760  16.470  1.00  0.00            
ATOM     67  O17 BCD     1       1.980  21.140  15.310  1.00  0.00            
ATOM     68  C21 BCD     1       3.960  21.610  16.730  1.00  0.00            
ATOM     69  O18 BCD     1       4.640  22.070  15.600  1.00  0.00            
ATOM     70  C22 BCD     1       4.330  22.320  18.010  1.00  0.00            
ATOM     71  C23 BCD     1       3.430  21.920  19.190  1.00  0.00            
ATOM     72  O19 BCD     1       2.080  21.990  18.760  1.00  0.00            
ATOM     73  C24 BCD     1       3.530  22.760  20.450  1.00  0.00            
ATOM     74  O20 BCD     1       3.360  24.170  20.110  1.00  0.00            
ATOM     75  H31 BCD     1       0.610  21.560  17.420  1.00  0.00            
ATOM     76  H32 BCD     1       2.200  22.830  16.440  1.00  0.00            
ATOM     77  H33 BCD     1       2.140  20.210  15.470  1.00  0.00            
ATOM     78  H34 BCD     1       4.180  20.530  16.800  1.00  0.00            
ATOM     79  H35 BCD     1       5.550  22.160  15.890  1.00  0.00            
ATOM     80  H36 BCD     1       4.330  23.400  17.810  1.00  0.00            
ATOM     81  H37 BCD     1       3.690  20.910  19.520  1.00  0.00            
ATOM     82  H38 BCD     1       2.750  22.520  21.190  1.00  0.00            
ATOM     83  H39 BCD     1       4.490  22.620  20.960  1.00  0.00            
ATOM     84  H40 BCD     1       2.490  24.280  19.700  1.00  0.00            
ATOM     85  C25 BCD     1      -0.440  16.530  18.440  1.00  0.00            
ATOM     86  O21 BCD     1       0.440  16.030  19.470  1.00  0.00            
ATOM     87  C26 BCD     1       0.210  16.610  17.050  1.00  0.00            
ATOM     88  O22 BCD     1       0.840  15.370  16.740  1.00  0.00            
ATOM     89  C27 BCD     1       1.300  17.650  17.080  1.00  0.00            
ATOM     90  O23 BCD     1       1.830  17.910  15.830  1.00  0.00            
ATOM     91  C28 BCD     1       0.770  18.990  17.670  1.00  0.00            
ATOM     92  C29 BCD     1      -0.030  18.790  18.980  1.00  0.00            
ATOM     93  O24 BCD     1      -1.040  17.790  18.710  1.00  0.00            
ATOM     94  C30 BCD     1      -0.770  20.040  19.420  1.00  0.00            
ATOM     95  O25 BCD     1      -1.640  20.560  18.440  1.00  0.00            
ATOM     96  H41 BCD     1      -1.200  15.750  18.310  1.00  0.00            
ATOM     97  H42 BCD     1      -0.460  16.890  16.220  1.00  0.00            
ATOM     98  H43 BCD     1       1.290  15.500  15.900  1.00  0.00            
ATOM     99  H44 BCD     1       2.080  17.230  17.730  1.00  0.00            
ATOM    100  H45 BCD     1       2.710  17.550  15.700  1.00  0.00            
ATOM    101  H46 BCD     1       0.070  19.460  16.960  1.00  0.00            
ATOM    102  H47 BCD     1       0.610  18.430  19.800  1.00  0.00            
ATOM    103  H48 BCD     1      -1.280  19.670  20.320  1.00  0.00            
ATOM    104  H49 BCD     1      -0.050  20.820  19.700  1.00  0.00            
ATOM    105  H50 BCD     1      -2.050  21.410  18.630  1.00  0.00            
ATOM    106  C31 BCD     1       1.200  12.810  21.900  1.00  0.00            
ATOM    107  O26 BCD     1       2.540  13.180  21.870  1.00  0.00            
ATOM    108  C32 BCD     1       0.770  12.410  20.470  1.00  0.00            
ATOM    109  O27 BCD     1       1.660  11.470  19.940  1.00  0.00            
ATOM    110  C33 BCD     1       0.600  13.650  19.580  1.00  0.00            
ATOM    111  C34 BCD     1      -0.020  14.930  20.290  1.00  0.00            
ATOM    112  C35 BCD     1       0.350  15.130  21.800  1.00  0.00            
ATOM    113  O28 BCD     1       0.240  13.840  22.370  1.00  0.00            
ATOM    114  C36 BCD     1      -0.490  16.170  22.530  1.00  0.00            
ATOM    115  O29 BCD     1       0.120  16.680  23.710  1.00  0.00            
ATOM    116  O30 BCD     1      -0.120  13.490  18.350  1.00  0.00            
ATOM    117  H51 BCD     1       1.190  11.930  22.560  1.00  0.00            
ATOM    118  H52 BCD     1      -0.150  11.840  20.670  1.00  0.00            
ATOM    119  H53 BCD     1       1.140  10.940  19.330  1.00  0.00            
ATOM    120  H54 BCD     1       1.600  14.030  19.330  1.00  0.00            
ATOM    121  H55 BCD     1       0.050  14.280  17.840  1.00  0.00            
ATOM    122  H56 BCD     1      -1.120  14.980  20.210  1.00  0.00            
ATOM    123  H57 BCD     1       1.400  15.420  21.930  1.00  0.00            
ATOM    124  H58 BCD     1      -0.850  16.930  21.830  1.00  0.00            
ATOM    125  H59 BCD     1      -1.430  15.700  22.840  1.00  0.00            
ATOM    126  H60 BCD     1       0.320  17.610  23.560  1.00  0.00            
ATOM    127  C37 BCD     1       6.340  12.350  23.410  1.00  0.00            
ATOM    128  O31 BCD     1       6.780  13.720  23.210  1.00  0.00            
ATOM    129  C38 BCD     1       5.930  11.720  22.050  1.00  0.00            
ATOM    130  O32 BCD     1       6.970  11.710  21.120  1.00  0.00            
ATOM    131  C39 BCD     1       4.660  12.360  21.450  1.00  0.00            
ATOM    132  O33 BCD     1       4.290  11.770  20.110  1.00  0.00            
ATOM    133  C40 BCD     1       3.510  12.340  22.470  1.00  0.00            
ATOM    134  C41 BCD     1       3.870  12.860  23.870  1.00  0.00            
ATOM    135  O34 BCD     1       5.200  12.310  24.340  1.00  0.00            
ATOM    136  C42 BCD     1       2.790  12.590  24.970  1.00  0.00            
ATOM    137  O35 BCD     1       2.330  11.270  24.910  1.00  0.00            
ATOM    138  H61 BCD     1       7.140  11.750  23.860  1.00  0.00            
ATOM    139  H62 BCD     1       5.650  10.670  22.210  1.00  0.00            
ATOM    140  H63 BCD     1       6.630  11.160  20.410  1.00  0.00            
ATOM    141  H64 BCD     1       4.920  13.360  21.090  1.00  0.00            
ATOM    142  H65 BCD     1       3.330  11.740  20.070  1.00  0.00            
ATOM    143  H66 BCD     1       3.150  11.310  22.540  1.00  0.00            
ATOM    144  H67 BCD     1       4.030  13.950  23.790  1.00  0.00            
ATOM    145  H68 BCD     1       3.200  12.720  25.980  1.00  0.00            
ATOM    146  H69 BCD     1       2.020  13.350  24.780  1.00  0.00            
ATOM    147  H70 BCD     1       1.560  11.240  25.480  1.00  0.00            
ATOM    148  C1  AR5     2       6.100  11.970  15.310  1.00  0.00            
ATOM    149  C2  AR5     2       5.150  13.040  14.910  1.00  0.00            
ATOM    150  C3  AR5     2       3.910  12.380  14.420  1.00  0.00            
ATOM    151  C4  AR5     2       5.800  13.920  13.850  1.00  0.00            
ATOM    152  C5  AR5     2       6.930  14.760  14.400  1.00  0.00            
ATOM    153  C6  AR5     2       6.400  15.630  15.550  1.00  0.00            
ATOM    154  C7  AR5     2       5.380  16.680  15.000  1.00  0.00            
ATOM    155  O1  AR5     2       4.240  16.770  15.370  1.00  0.00            
ATOM    156  O2  AR5     2       5.930  17.670  14.360  1.00  0.00            
ATOM    157  C8  AR5     2       7.650  16.230  16.250  1.00  0.00            
ATOM    158  C9  AR5     2       7.300  17.180  17.500  1.00  0.00            
ATOM    159  C10 AR5     2       6.470  16.490  18.660  1.00  0.00            
ATOM    160  C11 AR5     2       7.450  15.480  19.320  1.00  0.00            
ATOM    161  C12 AR5     2       5.350  15.500  18.040  1.00  0.00            
ATOM    162  C13 AR5     2       4.250  15.270  18.710  1.00  0.00            
ATOM    163  C14 AR5     2       3.900  15.920  20.000  1.00  0.00            
ATOM    164  C15 AR5     2       4.930  16.870  20.650  1.00  0.00            
ATOM    165  C16 AR5     2       4.430  17.700  21.980  1.00  0.00            
ATOM    166  C17 AR5     2       3.170  18.600  21.650  1.00  0.00            
ATOM    167  C18 AR5     2       4.150  16.690  23.070  1.00  0.00            
ATOM    168  C19 AR5     2       3.730  17.340  24.430  1.00  0.00            
ATOM    169  C20 AR5     2       4.680  18.340  24.980  1.00  0.00            
ATOM    170  O3  AR5     2       4.060  18.910  26.130  1.00  0.00            
ATOM    171  C21 AR5     2       5.280  19.370  23.950  1.00  0.00            
ATOM    172  C22 AR5     2       6.630  19.840  24.580  1.00  0.00            
ATOM    173  C23 AR5     2       4.580  20.740  23.760  1.00  0.00            
ATOM    174  C24 AR5     2       5.590  18.620  22.550  1.00  0.00            
ATOM    175  C25 AR5     2       6.070  19.470  21.310  1.00  0.00            
ATOM    176  C26 AR5     2       6.680  18.580  20.190  1.00  0.00            
ATOM    177  C27 AR5     2       5.700  17.590  19.510  1.00  0.00            
ATOM    178  C28 AR5     2       4.770  18.350  18.640  1.00  0.00            
ATOM    179  C29 AR5     2       5.800  14.770  16.740  1.00  0.00            
ATOM    180  C30 AR5     2       4.730  13.820  16.200  1.00  0.00            
ATOM    181  H1  AR5     2       5.670  11.100  15.810  1.00  0.00            
ATOM    182  H2  AR5     2       6.590  11.450  14.470  1.00  0.00            
ATOM    183  H3  AR5     2       6.860  12.390  15.980  1.00  0.00            
ATOM    184  H4  AR5     2       4.050  11.870  13.460  1.00  0.00            
ATOM    185  H5  AR5     2       3.720  11.540  15.090  1.00  0.00            
ATOM    186  H6  AR5     2       3.150  13.150  14.260  1.00  0.00            
ATOM    187  H7  AR5     2       5.030  14.620  13.490  1.00  0.00            
ATOM    188  H8  AR5     2       6.120  13.390  12.940  1.00  0.00            
ATOM    189  H9  AR5     2       7.270  15.320  13.520  1.00  0.00            
ATOM    190  H10 AR5     2       7.850  14.220  14.680  1.00  0.00            
ATOM    191  H11 AR5     2       5.200  18.320  14.330  1.00  0.00            
ATOM    192  H12 AR5     2       8.170  16.870  15.530  1.00  0.00            
ATOM    193  H13 AR5     2       8.280  15.400  16.590  1.00  0.00            
ATOM    194  H14 AR5     2       6.810  18.080  17.100  1.00  0.00            
ATOM    195  H15 AR5     2       8.180  17.730  17.860  1.00  0.00            
ATOM    196  H16 AR5     2       8.120  14.970  18.630  1.00  0.00            
ATOM    197  H17 AR5     2       8.080  16.010  20.040  1.00  0.00            
ATOM    198  H18 AR5     2       6.960  14.630  19.820  1.00  0.00            
ATOM    199  H19 AR5     2       3.410  14.740  18.280  1.00  0.00            
ATOM    200  H20 AR5     2       3.680  15.090  20.680  1.00  0.00            
ATOM    201  H21 AR5     2       2.950  16.430  19.790  1.00  0.00            
ATOM    202  H22 AR5     2       5.690  16.170  21.020  1.00  0.00            
ATOM    203  H23 AR5     2       3.470  19.590  21.290  1.00  0.00            
ATOM    204  H24 AR5     2       2.550  18.080  20.920  1.00  0.00            
ATOM    205  H25 AR5     2       2.540  18.810  22.530  1.00  0.00            
ATOM    206  H26 AR5     2       4.980  16.000  23.270  1.00  0.00            
ATOM    207  H27 AR5     2       3.330  16.000  22.840  1.00  0.00            
ATOM    208  H28 AR5     2       3.640  16.590  25.230  1.00  0.00            
ATOM    209  H29 AR5     2       2.780  17.880  24.330  1.00  0.00            
ATOM    210  H30 AR5     2       5.540  17.780  25.360  1.00  0.00            
ATOM    211  H31 AR5     2       3.540  19.570  25.650  1.00  0.00            
ATOM    212  H32 AR5     2       7.100  20.580  23.940  1.00  0.00            
ATOM    213  H33 AR5     2       6.440  20.240  25.590  1.00  0.00            
ATOM    214  H34 AR5     2       7.320  19.000  24.720  1.00  0.00            
ATOM    215  H35 AR5     2       4.680  21.480  24.570  1.00  0.00            
ATOM    216  H36 AR5     2       5.020  21.280  22.910  1.00  0.00            
ATOM    217  H37 AR5     2       3.510  20.660  23.550  1.00  0.00            
ATOM    218  H38 AR5     2       6.390  17.900  22.760  1.00  0.00            
ATOM    219  H39 AR5     2       6.930  20.070  21.630  1.00  0.00            
ATOM    220  H40 AR5     2       5.290  20.140  20.940  1.00  0.00            
ATOM    221  H41 AR5     2       7.500  17.930  20.520  1.00  0.00            
ATOM    222  H42 AR5     2       7.080  19.230  19.400  1.00  0.00            
ATOM    223  H43 AR5     2       3.970  18.920  19.140  1.00  0.00            
ATOM    224  H44 AR5     2       5.280  19.210  18.200  1.00  0.00            
ATOM    225  H45 AR5     2       4.300  17.770  17.840  1.00  0.00            
ATOM    226  H46 AR5     2       6.620  14.110  17.060  1.00  0.00            
ATOM    227  H47 AR5     2       4.540  13.040  16.950  1.00  0.00            
ATOM    228  H48 AR5     2       3.830  14.410  16.000  1.00  0.00            
TER
ENDMDL
MODEL        1
ATOM      1  C1  BCD     1      17.350  32.680  22.390  1.00  0.00            
ATOM      2  O1  BCD     1      16.190  31.860  22.800  1.00  0.00            
ATOM      3  C2  BCD     1      18.230  31.950  21.380  1.00  0.00            
ATOM      4  O2  BCD     1      17.440  31.490  20.240  1.00  0.00            
ATOM      5  C3  BCD     1      19.090  30.860  21.980  1.00  0.00            
ATOM      6  O3  BCD     1      20.000  30.310  20.990  1.00  0.00            
ATOM      7  C4  BCD     1      19.870  31.400  23.130  1.00  0.00            
ATOM      8  C5  BCD     1      18.960  32.030  24.150  1.00  0.00            
ATOM      9  O4  BCD     1      18.170  33.060  23.540  1.00  0.00            
ATOM     10  C6  BCD     1      19.730  32.460  25.320  1.00  0.00            
ATOM     11  O5  BCD     1      20.690  33.380  25.020  1.00  0.00            
ATOM     12  H1  BCD     1      16.980  33.660  22.070  1.00  0.00            
ATOM     13  H2  BCD     1      18.960  32.630  20.930  1.00  0.00            
ATOM     14  H3  BCD     1      17.960  31.140  19.520  1.00  0.00            
ATOM     15  H4  BCD     1      18.530  29.990  22.320  1.00  0.00            
ATOM     16  H5  BCD     1      20.400  29.580  21.470  1.00  0.00            
ATOM     17  H6  BCD     1      20.620  32.110  22.760  1.00  0.00            
ATOM     18  H7  BCD     1      18.280  31.250  24.500  1.00  0.00            
ATOM     19  H8  BCD     1      18.950  32.890  25.970  1.00  0.00            
ATOM     20  H9  BCD     1      20.070  31.580  25.880  1.00  0.00            
ATOM     21  H10 BCD     1      21.370  33.280  25.690  1.00  0.00            
ATOM     22  C7  BCD     1      12.240  31.780  23.150  1.00  0.00            
ATOM     23  O6  BCD     1      12.360  30.770  24.180  1.00  0.00            
ATOM     24  C8  BCD     1      12.780  31.220  21.760  1.00  0.00            
ATOM     25  O7  BCD     1      12.090  30.020  21.470  1.00  0.00            
ATOM     26  C9  BCD     1      14.310  30.990  21.930  1.00  0.00            
ATOM     27  O8  BCD     1      15.030  30.640  20.700  1.00  0.00            
ATOM     28  C10 BCD     1      14.950  32.280  22.420  1.00  0.00            
ATOM     29  C11 BCD     1      14.330  32.840  23.710  1.00  0.00            
ATOM     30  O9  BCD     1      12.940  32.940  23.580  1.00  0.00            
ATOM     31  C12 BCD     1      14.730  34.270  24.230  1.00  0.00            
ATOM     32  O10 BCD     1      14.130  35.330  23.360  1.00  0.00            
ATOM     33  H11 BCD     1      11.210  32.150  23.070  1.00  0.00            
ATOM     34  H12 BCD     1      12.610  31.930  20.950  1.00  0.00            
ATOM     35  H13 BCD     1      12.190  29.830  20.530  1.00  0.00            
ATOM     36  H14 BCD     1      14.470  30.290  22.760  1.00  0.00            
ATOM     37  H15 BCD     1      15.890  31.060  20.700  1.00  0.00            
ATOM     38  H16 BCD     1      14.840  33.010  21.610  1.00  0.00            
ATOM     39  H17 BCD     1      14.480  32.200  24.590  1.00  0.00
[truncated: 2,305,769 more chars]
