# Supplementary material for: Achieving Chemical Accuracy in Cyclodextrin Host–Guest Binding via Integrative Atomistic Modelling
Source: Adv Sci (Weinh). 2025 Dec 14;13(10):e19782. doi: 10.1002/advs.202519782 (PMC12915143; doi:10.1002/advs.202519782)
Supplement: Supplementary file 1 — Supporting Information [file ADVS-13-e19782-s003.zip › all_poses/BCD.AS2.pdb]

MODEL        1
ATOM      1  C1  BCD     1      14.010  15.880   4.260  1.00  0.00            
ATOM      2  O1  BCD     1      13.690  14.660   4.850  1.00  0.00            
ATOM      3  C2  BCD     1      15.330  15.910   3.450  1.00  0.00            
ATOM      4  O2  BCD     1      15.110  15.150   2.270  1.00  0.00            
ATOM      5  C3  BCD     1      16.460  15.350   4.360  1.00  0.00            
ATOM      6  O3  BCD     1      17.700  15.020   3.650  1.00  0.00            
ATOM      7  C4  BCD     1      16.650  16.290   5.520  1.00  0.00            
ATOM      8  C5  BCD     1      15.300  16.540   6.200  1.00  0.00            
ATOM      9  O4  BCD     1      14.250  16.910   5.240  1.00  0.00            
ATOM     10  C6  BCD     1      15.430  17.690   7.210  1.00  0.00            
ATOM     11  O5  BCD     1      15.840  18.890   6.510  1.00  0.00            
ATOM     12  H1  BCD     1      13.100  16.130   3.700  1.00  0.00            
ATOM     13  H2  BCD     1      15.590  16.960   3.250  1.00  0.00            
ATOM     14  H3  BCD     1      14.690  15.720   1.620  1.00  0.00            
ATOM     15  H4  BCD     1      16.010  14.410   4.720  1.00  0.00            
ATOM     16  H5  BCD     1      18.400  15.300   4.240  1.00  0.00            
ATOM     17  H6  BCD     1      17.090  17.280   5.330  1.00  0.00            
ATOM     18  H7  BCD     1      15.050  15.600   6.710  1.00  0.00            
ATOM     19  H8  BCD     1      14.420  17.850   7.610  1.00  0.00            
ATOM     20  H9  BCD     1      16.080  17.350   8.030  1.00  0.00            
ATOM     21  H10 BCD     1      15.690  18.900   5.560  1.00  0.00            
ATOM     22  C7  BCD     1      11.580  11.370   4.490  1.00  0.00            
ATOM     23  O6  BCD     1      11.890  11.220   5.930  1.00  0.00            
ATOM     24  C8  BCD     1      12.850  11.370   3.630  1.00  0.00            
ATOM     25  O7  BCD     1      13.540  10.100   3.870  1.00  0.00            
ATOM     26  C9  BCD     1      13.810  12.520   4.060  1.00  0.00            
ATOM     27  O8  BCD     1      15.040  12.580   3.300  1.00  0.00            
ATOM     28  C10 BCD     1      13.020  13.780   4.030  1.00  0.00            
ATOM     29  C11 BCD     1      11.670  13.670   4.690  1.00  0.00            
ATOM     30  O9  BCD     1      10.950  12.630   4.200  1.00  0.00            
ATOM     31  C12 BCD     1      10.820  14.950   4.650  1.00  0.00            
ATOM     32  O10 BCD     1      10.580  15.490   3.290  1.00  0.00            
ATOM     33  H11 BCD     1      10.940  10.530   4.170  1.00  0.00            
ATOM     34  H12 BCD     1      12.460  11.450   2.610  1.00  0.00            
ATOM     35  H13 BCD     1      14.210  10.040   3.180  1.00  0.00            
ATOM     36  H14 BCD     1      13.970  12.340   5.130  1.00  0.00            
ATOM     37  H15 BCD     1      15.260  13.500   3.110  1.00  0.00            
ATOM     38  H16 BCD     1      12.960  14.160   3.010  1.00  0.00            
ATOM     39  H17 BCD     1      11.840  13.560   5.770  1.00  0.00            
ATOM     40  H18 BCD     1       9.790  14.840   5.030  1.00  0.00            
ATOM     41  H19 BCD     1      11.320  15.700   5.270  1.00  0.00            
ATOM     42  H20 BCD     1      10.080  16.310   3.430  1.00  0.00            
ATOM     43  C13 BCD     1      10.940   8.960   9.230  1.00  0.00            
ATOM     44  O11 BCD     1      12.000   9.370  10.050  1.00  0.00            
ATOM     45  C14 BCD     1      11.430   8.150   8.010  1.00  0.00            
ATOM     46  O12 BCD     1      12.380   7.150   8.350  1.00  0.00            
ATOM     47  C15 BCD     1      12.020   9.110   7.010  1.00  0.00            
ATOM     48  O13 BCD     1      12.240   8.440   5.720  1.00  0.00            
ATOM     49  C16 BCD     1      11.180  10.280   6.680  1.00  0.00            
ATOM     50  C17 BCD     1      10.680  11.010   7.950  1.00  0.00            
ATOM     51  O14 BCD     1      10.110   9.960   8.810  1.00  0.00            
ATOM     52  C18 BCD     1       9.670  12.100   7.770  1.00  0.00            
ATOM     53  O15 BCD     1       8.370  11.470   7.690  1.00  0.00            
ATOM     54  H21 BCD     1      10.310   8.280   9.800  1.00  0.00            
ATOM     55  H22 BCD     1      10.510   7.770   7.550  1.00  0.00            
ATOM     56  H23 BCD     1      12.840   6.980   7.520  1.00  0.00            
ATOM     57  H24 BCD     1      12.900   9.460   7.560  1.00  0.00            
ATOM     58  H25 BCD     1      12.600   9.080   5.110  1.00  0.00            
ATOM     59  H26 BCD     1      10.290   9.890   6.180  1.00  0.00            
ATOM     60  H27 BCD     1      11.580  11.480   8.370  1.00  0.00            
ATOM     61  H28 BCD     1       9.700  12.820   8.600  1.00  0.00            
ATOM     62  H29 BCD     1       9.710  12.720   6.860  1.00  0.00            
ATOM     63  H30 BCD     1       8.040  11.190   8.550  1.00  0.00            
ATOM     64  C19 BCD     1      13.400   8.720  13.980  1.00  0.00            
ATOM     65  O16 BCD     1      14.700   8.980  13.430  1.00  0.00            
ATOM     66  C20 BCD     1      12.810   7.500  13.300  1.00  0.00            
ATOM     67  O17 BCD     1      13.660   6.370  13.620  1.00  0.00            
ATOM     68  C21 BCD     1      12.680   7.730  11.800  1.00  0.00            
ATOM     69  O18 BCD     1      12.210   6.570  11.120  1.00  0.00            
ATOM     70  C22 BCD     1      11.880   8.980  11.490  1.00  0.00            
ATOM     71  C23 BCD     1      12.420  10.180  12.360  1.00  0.00            
ATOM     72  O19 BCD     1      12.540   9.830  13.720  1.00  0.00            
ATOM     73  C24 BCD     1      11.670  11.500  12.200  1.00  0.00            
ATOM     74  O20 BCD     1      12.170  12.520  13.080  1.00  0.00            
ATOM     75  H31 BCD     1      13.350   8.520  15.060  1.00  0.00            
ATOM     76  H32 BCD     1      11.800   7.240  13.640  1.00  0.00            
ATOM     77  H33 BCD     1      13.210   5.620  13.250  1.00  0.00            
ATOM     78  H34 BCD     1      13.730   7.950  11.550  1.00  0.00            
ATOM     79  H35 BCD     1      12.360   6.670  10.180  1.00  0.00            
ATOM     80  H36 BCD     1      10.810   8.830  11.680  1.00  0.00            
ATOM     81  H37 BCD     1      13.420  10.430  12.000  1.00  0.00            
ATOM     82  H38 BCD     1      11.700  11.810  11.140  1.00  0.00            
ATOM     83  H39 BCD     1      10.600  11.300  12.370  1.00  0.00            
ATOM     84  H40 BCD     1      12.510  12.150  13.900  1.00  0.00            
ATOM     85  C25 BCD     1      18.520  10.250  14.170  1.00  0.00            
ATOM     86  O21 BCD     1      18.590  10.630  12.820  1.00  0.00            
ATOM     87  C26 BCD     1      18.260   8.780  14.290  1.00  0.00            
ATOM     88  O22 BCD     1      19.290   8.030  13.740  1.00  0.00            
ATOM     89  C27 BCD     1      16.900   8.330  13.740  1.00  0.00            
ATOM     90  O23 BCD     1      16.570   7.000  13.880  1.00  0.00            
ATOM     91  C28 BCD     1      15.790   9.170  14.310  1.00  0.00            
ATOM     92  C29 BCD     1      16.120  10.690  14.280  1.00  0.00            
ATOM     93  O24 BCD     1      17.440  10.990  14.820  1.00  0.00            
ATOM     94  C30 BCD     1      15.110  11.460  15.070  1.00  0.00            
ATOM     95  O25 BCD     1      14.980  10.990  16.460  1.00  0.00            
ATOM     96  H41 BCD     1      19.460  10.510  14.670  1.00  0.00            
ATOM     97  H42 BCD     1      18.160   8.610  15.370  1.00  0.00            
ATOM     98  H43 BCD     1      19.480   7.370  14.400  1.00  0.00            
ATOM     99  H44 BCD     1      16.950   8.510  12.660  1.00  0.00            
ATOM    100  H45 BCD     1      15.630   6.850  13.760  1.00  0.00            
ATOM    101  H46 BCD     1      15.420   8.840  15.290  1.00  0.00            
ATOM    102  H47 BCD     1      16.060  11.030  13.240  1.00  0.00            
ATOM    103  H48 BCD     1      15.500  12.480  15.080  1.00  0.00            
ATOM    104  H49 BCD     1      14.130  11.480  14.560  1.00  0.00            
ATOM    105  H50 BCD     1      14.150  11.390  16.740  1.00  0.00            
ATOM    106  C31 BCD     1      20.960  12.950  10.310  1.00  0.00            
ATOM    107  O26 BCD     1      19.740  13.330   9.640  1.00  0.00            
ATOM    108  C32 BCD     1      21.150  11.390  10.220  1.00  0.00            
ATOM    109  O27 BCD     1      21.390  11.040   8.850  1.00  0.00            
ATOM    110  C33 BCD     1      19.960  10.730  10.890  1.00  0.00            
ATOM    111  C34 BCD     1      19.880  11.160  12.370  1.00  0.00            
ATOM    112  C35 BCD     1      19.880  12.680  12.520  1.00  0.00            
ATOM    113  O28 BCD     1      20.940  13.300  11.750  1.00  0.00            
ATOM    114  C36 BCD     1      19.920  13.250  13.910  1.00  0.00            
ATOM    115  O29 BCD     1      21.210  13.140  14.510  1.00  0.00            
ATOM    116  O30 BCD     1      20.060   9.270  10.930  1.00  0.00            
ATOM    117  H51 BCD     1      21.830  13.420   9.850  1.00  0.00            
ATOM    118  H52 BCD     1      22.000  11.150  10.870  1.00  0.00            
ATOM    119  H53 BCD     1      21.510  10.080   8.860  1.00  0.00            
ATOM    120  H54 BCD     1      19.030  11.070  10.410  1.00  0.00            
ATOM    121  H55 BCD     1      19.800   8.930  11.780  1.00  0.00            
ATOM    122  H56 BCD     1      20.720  10.700  12.910  1.00  0.00            
ATOM    123  H57 BCD     1      18.940  12.840  11.970  1.00  0.00            
ATOM    124  H58 BCD     1      19.730  14.330  13.860  1.00  0.00            
ATOM    125  H59 BCD     1      19.170  12.730  14.530  1.00  0.00            
ATOM    126  H60 BCD     1      21.190  13.090  15.470  1.00  0.00            
ATOM    127  C37 BCD     1      18.730  16.230   6.900  1.00  0.00            
ATOM    128  O31 BCD     1      17.490  15.680   6.510  1.00  0.00            
ATOM    129  C38 BCD     1      19.980  15.360   6.610  1.00  0.00            
ATOM    130  O32 BCD     1      20.070  15.070   5.200  1.00  0.00            
ATOM    131  C39 BCD     1      20.000  14.170   7.490  1.00  0.00            
ATOM    132  O33 BCD     1      21.180  13.360   7.240  1.00  0.00            
ATOM    133  C40 BCD     1      19.840  14.520   8.930  1.00  0.00            
ATOM    134  C41 BCD     1      18.590  15.310   9.120  1.00  0.00            
ATOM    135  O34 BCD     1      18.690  16.470   8.300  1.00  0.00            
ATOM    136  C42 BCD     1      18.490  15.770  10.560  1.00  0.00            
ATOM    137  O35 BCD     1      19.710  16.110  10.990  1.00  0.00            
ATOM    138  H61 BCD     1      18.810  17.210   6.410  1.00  0.00            
ATOM    139  H62 BCD     1      20.840  15.940   6.960  1.00  0.00            
ATOM    140  H63 BCD     1      20.840  14.500   5.200  1.00  0.00            
ATOM    141  H64 BCD     1      19.100  13.610   7.210  1.00  0.00            
ATOM    142  H65 BCD     1      21.180  12.740   7.970  1.00  0.00            
ATOM    143  H66 BCD     1      20.740  15.090   9.200  1.00  0.00            
ATOM    144  H67 BCD     1      17.760  14.680   8.800  1.00  0.00            
ATOM    145  H68 BCD     1      17.810  16.630  10.600  1.00  0.00            
ATOM    146  H69 BCD     1      18.060  15.060  11.270  1.00  0.00            
ATOM    147  H70 BCD     1      20.130  15.290  11.250  1.00  0.00            
ATOM    148  C1  AS2     2      16.080   7.530  10.000  1.00  0.00            
ATOM    149  C2  AS2     2      15.910   7.470   8.470  1.00  0.00            
ATOM    150  C3  AS2     2      15.400   6.280   7.920  1.00  0.00            
ATOM    151  C4  AS2     2      15.100   6.160   6.560  1.00  0.00            
ATOM    152  C5  AS2     2      15.330   7.240   5.690  1.00  0.00            
ATOM    153  C6  AS2     2      15.810   8.440   6.220  1.00  0.00            
ATOM    154  C7  AS2     2      16.180   8.550   7.580  1.00  0.00            
ATOM    155  C8  AS2     2      16.790   9.830   8.070  1.00  0.00            
ATOM    156  O1  AS2     2      17.640  10.380   6.930  1.00  0.00            
ATOM    157  C9  AS2     2      19.040   9.850   6.930  1.00  0.00            
ATOM    158  C10 AS2     2      19.860  10.720   6.000  1.00  0.00            
ATOM    159  N1  AS2     2      19.260  10.980   4.530  1.00  0.00            
ATOM    160  C11 AS2     2      20.310  11.490   3.580  1.00  0.00            
ATOM    161  C12 AS2     2      18.210  12.150   4.510  1.00  0.00            
ATOM    162  C13 AS2     2      15.780  10.880   8.570  1.00  0.00            
ATOM    163  C14 AS2     2      15.650  11.280   9.920  1.00  0.00            
ATOM    164  C15 AS2     2      14.850  12.380  10.270  1.00  0.00            
ATOM    165  C16 AS2     2      14.070  13.000   9.340  1.00  0.00            
ATOM    166  C17 AS2     2      14.140  12.580   7.970  1.00  0.00            
ATOM    167  C18 AS2     2      15.000  11.540   7.570  1.00  0.00            
ATOM    168  H1  AS2     2      15.410   6.740  10.370  1.00  0.00            
ATOM    169  H2  AS2     2      17.080   7.140  10.210  1.00  0.00            
ATOM    170  H3  AS2     2      15.900   8.470  10.540  1.00  0.00            
ATOM    171  H4  AS2     2      15.240   5.400   8.540  1.00  0.00            
ATOM    172  H5  AS2     2      14.670   5.220   6.240  1.00  0.00            
ATOM    173  H6  AS2     2      15.090   7.100   4.640  1.00  0.00            
ATOM    174  H7  AS2     2      15.980   9.200   5.460  1.00  0.00            
ATOM    175  H8  AS2     2      17.530   9.730   8.870  1.00  0.00            
ATOM    176  H9  AS2     2      18.980   8.840   6.500  1.00  0.00            
ATOM    177  H10 AS2     2      19.440   9.770   7.950  1.00  0.00            
ATOM    178  H11 AS2     2      20.760  10.140   5.800  1.00  0.00            
ATOM    179  H12 AS2     2      20.120  11.700   6.430  1.00  0.00            
ATOM    180  H13 AS2     2      18.880  10.110   4.110  1.00  0.00            
ATOM    181  H14 AS2     2      21.030  10.690   3.390  1.00  0.00            
ATOM    182  H15 AS2     2      19.760  11.610   2.650  1.00  0.00            
ATOM    183  H16 AS2     2      20.770  12.360   4.070  1.00  0.00            
ATOM    184  H17 AS2     2      17.420  11.860   5.200  1.00  0.00            
ATOM    185  H18 AS2     2      18.740  13.070   4.760  1.00  0.00            
ATOM    186  H19 AS2     2      17.810  12.250   3.490  1.00  0.00            
ATOM    187  H20 AS2     2      16.260  10.780  10.670  1.00  0.00            
ATOM    188  H21 AS2     2      14.860  12.740  11.300  1.00  0.00            
ATOM    189  H22 AS2     2      13.440  13.840   9.610  1.00  0.00            
ATOM    190  H23 AS2     2      13.630  13.210   7.240  1.00  0.00            
ATOM    191  H24 AS2     2      15.050  11.250   6.520  1.00  0.00            
TER
ENDMDL
MODEL        1
ATOM      1  C1  BCD     1      17.440  13.960   6.420  1.00  0.00            
ATOM      2  O1  BCD     1      16.820  12.770   6.840  1.00  0.00            
ATOM      3  C2  BCD     1      18.840  13.730   5.940  1.00  0.00            
ATOM      4  O2  BCD     1      18.780  12.860   4.820  1.00  0.00            
ATOM      5  C3  BCD     1      19.740  13.160   7.070  1.00  0.00            
ATOM      6  O3  BCD     1      21.120  13.020   6.720  1.00  0.00            
ATOM      7  C4  BCD     1      19.700  14.190   8.170  1.00  0.00            
ATOM      8  C5  BCD     1      18.220  14.460   8.550  1.00  0.00            
ATOM      9  O4  BCD     1      17.330  14.850   7.520  1.00  0.00            
ATOM     10  C6  BCD     1      18.020  15.440   9.670  1.00  0.00            
ATOM     11  O5  BCD     1      18.530  16.710   9.250  1.00  0.00            
ATOM     12  H1  BCD     1      16.830  14.350   5.600  1.00  0.00            
ATOM     13  H2  BCD     1      19.330  14.650   5.620  1.00  0.00            
ATOM     14  H3  BCD     1      18.420  12.000   5.060  1.00  0.00            
ATOM     15  H4  BCD     1      19.360  12.230   7.520  1.00  0.00            
ATOM     16  H5  BCD     1      21.710  13.080   7.480  1.00  0.00            
ATOM     17  H6  BCD     1      20.200  15.120   7.870  1.00  0.00            
ATOM     18  H7  BCD     1      17.900  13.450   8.830  1.00  0.00            
ATOM     19  H8  BCD     1      16.940  15.570   9.840  1.00  0.00            
ATOM     20  H9  BCD     1      18.570  15.140  10.570  1.00  0.00            
ATOM     21  H10 BCD     1      17.900  17.010   8.590  1.00  0.00            
ATOM     22  C7  BCD     1      13.750  10.320   5.740  1.00  0.00            
ATOM     23  O6  BCD     1      13.720   9.900   7.090  1.00  0.00            
ATOM     24  C8  BCD     1      15.150   9.910   5.170  1.00  0.00            
ATOM     25  O7  BCD     1      15.360   8.470   5.150  1.00  0.00            
ATOM     26  C9  BCD     1      16.210  10.660   5.930  1.00  0.00            
ATOM     27  O8  BCD     1      17.540  10.390   5.350  1.00  0.00            
ATOM     28  C10 BCD     1      15.950  12.120   5.870  1.00  0.00            
ATOM     29  C11 BCD     1      14.440  12.490   6.270  1.00  0.00            
ATOM     30  O9  BCD     1      13.500  11.690   5.520  1.00  0.00            
ATOM     31  C12 BCD     1      14.050  14.000   6.260  1.00  0.00            
ATOM     32  O10 BCD     1      14.370  14.620   5.000  1.00  0.00            
ATOM     33  H11 BCD     1      13.020   9.760   5.130  1.00  0.00            
ATOM     34  H12 BCD     1      15.180  10.240   4.120  1.00  0.00            
ATOM     35  H13 BCD     1      16.220   8.220   4.820  1.00  0.00            
ATOM     36  H14 BCD     1      16.330  10.450   7.000  1.00  0.00            
ATOM     37  H15 BCD     1      17.480   9.620   4.790  1.00  0.00            
ATOM     38  H16 BCD     1      16.050  12.520   4.860  1.00  0.00            
ATOM     39  H17 BCD     1      14.270  12.280   7.330  1.00  0.00            
ATOM     40  H18 BCD     1      12.960  14.120   6.300  1.00  0.00            
ATOM     41  H19 BCD     1      14.560  14.440   7.130  1.00  0.00            
ATOM     42  H20 BCD     1      14.670  15.500   5.250  1.00  0.00            
ATOM     43  C13 BCD     1      11.690   7.850   9.870  1.00  0.00            
ATOM     44  O11 BCD     1      12.730   8.100  10.810  1.00  0.00            
ATOM     45  C14 BCD     1      12.250   6.950   8.680  1.00  0.00            
ATOM     46  O12 BCD     1      12.890   5.800   9.240  1.00  0.00            
ATOM     47  C15 BCD     1      13.180   7.770   7.750  1.00  0.00            
ATOM     48  O13 BCD     1      13.390   7.050   6.500  1.00  0.00            
ATOM     49  C16 BCD     1      12.590   9.160   7.510  1.00  0.00            
ATOM     50  C17 BCD     1      12.030   9.900   8.680  1.00  0.00            
ATOM     51  O14 BCD     1      11.120   9.070   9.420  1.00  0.00            
ATOM     52  C18 BCD     1      11.210  11.190   8.330  1.00  0.00            
ATOM     53  O15 BCD     1      10.210  10.930   7.300  1.00  0.00            
ATOM     54  H21 BCD     1      10.980   7.210  10.400  1.00  0.00            
ATOM     55  H22 BCD     1      11.320   6.820   8.110  1.00  0.00            
ATOM     56  H23 BCD     1      13.190   5.320   8.460  1.00  0.00            
ATOM     57  H24 BCD     1      14.150   7.880   8.250  1.00  0.00            
ATOM     58  H25 BCD     1      14.020   7.590   6.030  1.00  0.00            
ATOM     59  H26 BCD     1      11.800   9.100   6.760  1.00  0.00            
ATOM     60  H27 BCD     1      12.890  10.170   9.310  1.00  0.00            
ATOM     61  H28 BCD     1      10.680  11.480   9.240  1.00  0.00            
ATOM     62  H29 BCD     1      11.870  12.040   8.130  1.00  0.00            
ATOM     63  H30 BCD     1      10.130  11.770   6.830  1.00  0.00            
ATOM     64  C19 BCD     1      13.670   8.080  14.810  1.00  0.00            
ATOM     65  O16 BCD     1      14.940   8.660  14.590  1.00  0.00            
ATOM     66  C20 BCD     1      13.670   6.740  14.070  1.00  0.00            
ATOM     67  O17 BCD     1      14.830   5.980  14.410  1.00  0.00            
ATOM     68  C21 BCD     1      13.610   6.910  12.550  1.00  0.00            
ATOM     69  O18 BCD     1      13.400   5.620  11.880  1.00  0.00            
ATOM     70  C22 BCD     1      12.480   7.910  12.220  1.00  0.00            
ATOM     71  C23 BCD     1      12.560   9.280  12.930  1.00  0.00            
ATOM     72  O19 BCD     1      12.680   8.930  14.320  1.00  0.00            
ATOM     73  C24 BCD     1      11.360  10.190  12.780  1.00  0.00            
ATOM     74  O20 BCD     1      11.790  11.450  13.360  1.00  0.00            
ATOM     75  H31 BCD     1      13.420   7.970  15.870  1.00  0.00            
ATOM     76  H32 BCD     1      12.830   6.140  14.440  1.00  0.00            
ATOM     77  H33 BCD     1      14.880   5.370  13.660  1.00  0.00            
ATOM     78  H34 BCD     1      14.560   7.320  12.180  1.00  0.00            
ATOM     79  H35 BCD     1      13.310   5.750  10.930  1.00  0.00            
ATOM     80  H36 BCD     1      11.510   7.460  12.450  1.00  0.00            
ATOM     81  H37 BCD     1      13.450   9.870  12.680  1.00  0.00            
ATOM     82  H38 BCD     1      11.010  10.450  11.770  1.00  0.00            
ATOM     83  H39 BCD     1      10.490   9.750  13.280  1.00  0.00            
ATOM     84  H40 BCD     1      11.640  11.440  14.310  1.00  0.00            
ATOM     85  C25 BCD     1      18.030  10.070  17.050  1.00  0.00            
ATOM     86  O21 BCD     1      19.030   9.740  16.070  1.00  0.00            
ATOM     87  C26 BCD     1      17.270   8.770  17.510  1.00  0.00            
ATOM     88  O22 BCD     1      18.290   7.940  18.150  1.00  0.00            
ATOM     89  C27 BCD     1      16.480   8.090  16.370  1.00  0.00            
ATOM     90  O23 BCD     1      15.650   7.030  16.820  1.00  0.00            
ATOM     91  C28 BCD     1      15.600   9.210  15.760  1.00  0.00            
ATOM     92  C29 BCD     1      16.310  10.540  15.390  1.00  0.00            
ATOM     93  O24 BCD     1      17.100  11.010  16.470  1.00  0.00            
ATOM     94  C30 BCD     1      15.210  11.580  15.000  1.00  0.00            
ATOM     95  O25 BCD     1      14.440  11.890  16.120  1.00  0.00            
ATOM     96  H41 BCD     1      18.590  10.400  17.930  1.00  0.00            
ATOM     97  H42 BCD     1      16.590   9.200  18.260  1.00  0.00            
ATOM     98  H43 BCD     1      18.580   7.300  17.490  1.00  0.00            
ATOM     99  H44 BCD     1      17.100   7.760  15.520  1.00  0.00            
ATOM    100  H45 BCD     1      15.380   6.510  16.050  1.00  0.00            
ATOM    101  H46 BCD     1      14.920   9.400  16.600  1.00  0.00            
ATOM    102  H47 BCD     1      17.050  10.300  14.610  1.00  0.00            
ATOM    103  H48 BCD     1      15.810  12.410  14.610  1.00  0.00            
ATOM    104  H49 BCD     1      14.550  11.210  14.210  1.00  0.00            
ATOM    105  H50 BCD     1      13.530  11.650  15.960  1.00  0.00            
ATOM    106  C31 BCD     1      22.230  11.650  14.230  1.00  0.00            
ATOM    107  O26 BCD     1      21.540  11.900  13.040  1.00  0.00            
ATOM    108  C32 BCD     1      22.350  10.190  14.560  1.00  0.00            
ATOM    109  O27 BCD     1      22.970   9.600  13.440  1.00  0.00            
ATOM    110  C33 BCD     1      20.940   9.560  14.770  1.00  0.00            
ATOM    111  C34 BCD     1      20.340  10.330  15.970  1.00  0.00            
ATOM    112  C35 BCD     1      20.280  11.820  15.640  1.00  0.00            
ATOM    113  O28 BCD     1      21.620  12.310  15.350  1.00  0.00            
ATOM    114  C36 BCD     1      19.750  12.620  16.810  1.00  0.00            
ATOM    115  O29 BCD     1      20.270  12.210  18.100  1.00  0.00            
ATOM    116  O30 BCD     1      21.070   8.090  14.930  1.00  0.00            
ATOM    117  H51 BCD     1      23.280  11.950  14.130  1.00  0.00            
ATOM    118  H52 BCD     1      22.990  10.100  15.440  1.00  0.00            
ATOM    119  H53 BCD     1      22.910   8.650  13.520  1.00  0.00            
ATOM    120  H54 BCD     1      20.410   9.780  13.840  1.00  0.00            
ATOM    121  H55 BCD     1      21.210   7.560  14.150  1.00  0.00            
ATOM    122  H56 BCD     1      20.880  10.090  16.890  1.00  0.00            
ATOM    123  H57 BCD     1      19.570  11.940  14.810  1.00  0.00            
ATOM    124  H58 BCD     1      19.970  13.660  16.530  1.00  0.00            
ATOM    125  H59 BCD     1      18.650  12.540  16.810  1.00  0.00            
ATOM    126  H60 BCD     1      21.230  12.120  18.090  1.00  0.00            
ATOM    127  C37 BCD     1      21.590  14.320   9.670  1.00  0.00            
ATOM    128  O31 BCD     1      20.450  13.660   9.230  1.00  0.00            
ATOM    129  C38 BCD     1      22.760  13.300   9.860  1.00  0.00            
ATOM    130  O32 BCD     1      23.070  12.630   8.610  1.00  0.00            
ATOM    131  C39 BCD     1      22.500  12.280  10.990  1.00  0.00            
ATOM    132  O33 BCD     1      23.700  11.430  11.160  1.00  0.00            
ATOM    133  C40 BCD     1      22.040  12.930  12.260  1.00  0.00            
ATOM    134  C41 BCD     1      20.930  13.960  11.940  1.00  0.00            
ATOM    135  O34 BCD     1      21.290  14.920  10.900  1.00  0.00            
ATOM    136  C42 BCD     1      20.530  14.840  13.170  1.00  0.00            
ATOM    137  O35 BCD     1      21.520  15.740  13.540  1.00  0.00            
ATOM    138  H61 BCD     1      21.790  15.100   8.930  1.00  0.00            
ATOM    139  H62 BCD     1      23.620  13.900  10.200  1.00  0.00            
ATOM    140  H63 BCD     1      23.740  11.990   8.860  1.00  0.00            
ATOM    141  H64 BCD     1      21.680  11.670  10.580  1.00  0.00            
ATOM    142  H65 BCD     1      23.350  10.770  11.770  1.00  0.00            
ATOM    143  H66 BCD     1      22.870  13.470  12.740  1.00  0.00            
ATOM    144  H67 BCD     1      19.990  13.470  11.680  1.00  0.00            
ATOM    145  H68 BCD     1      19.690  15.480  12.890  1.00  0.00            
ATOM    146  H69 BCD     1      20.160  14.270  14.040  1.00  0.00            
ATOM    147  H70 BCD     1      21.930  16.100  12.750  1.00  0.00            
ATOM    148  C1  AS2     2      17.610   7.280  12.540  1.00  0.00            
ATOM    149  C2  AS2     2      17.220   7.150  11.030  1.00  0.00            
ATOM    150  C3  AS2     2      16.350   6.080  10.560  1.00  0.00            
ATOM    151  C4  AS2     2      16.030   5.950   9.230  1.00  0.00            
ATOM    152  C5  AS2     2      16.540   6.860   8.260  1.00  0.00            
ATOM    153  C6  AS2     2      17.400   7.860   8.730  1.00  0.00            
ATOM    154  C7  AS2     2      17.690   8.060  10.070  1.00  0.00            
ATOM    155  C8  AS2     2      18.490   9.280  10.580  1.00  0.00            
ATOM    156  O1  AS2     2      19.520   9.670   9.630  1.00  0.00            
ATOM    157  C9  AS2     2      20.640   8.750   9.600  1.00  0.00            
ATOM    158  C10 AS2     2      21.740   9.430   8.820  1.00  0.00            
ATOM    159  N1  AS2     2      21.690   9.240   7.310  1.00  0.00            
ATOM    160  C11 AS2     2      22.920   9.930   6.770  1.00  0.00            
ATOM    161  C12 AS2     2      20.390   9.690   6.760  1.00  0.00            
ATOM    162  C13 AS2     2      17.660  10.510  10.860  1.00  0.00            
ATOM    163  C14 AS2     2      17.990  11.260  12.030  1.00  0.00            
ATOM    164  C15 AS2     2      17.140  12.340  12.420  1.00  0.00            
ATOM    165  C16 AS2     2      16.070  12.640  11.570  1.00  0.00            
ATOM    166  C17 AS2     2      15.850  11.980  10.340  1.00  0.00            
ATOM    167  C18 AS2     2      16.630  10.870  10.020  1.00  0.00            
ATOM    168  H1  AS2     2      16.980   6.590  13.110  1.00  0.00            
ATOM    169  H2  AS2     2      18.690   7.090  12.640  1.00  0.00            
ATOM    170  H3  AS2     2      17.470   8.300  12.920  1.00  0.00            
ATOM    171  H4  AS2     2      15.890   5.440  11.290  1.00  0.00            
ATOM    172  H5  AS2     2      15.340   5.170   8.930  1.00  0.00            
ATOM    173  H6  AS2     2      16.280   6.760   7.210  1.00  0.00            
ATOM    174  H7  AS2     2      17.740   8.620   8.030  1.00  0.00            
ATOM    175  H8  AS2     2      19.060   9.060  11.490  1.00  0.00            
ATOM    176  H9  AS2     2      20.410   7.790   9.120  1.00  0.00            
ATOM    177  H10 AS2     2      20.880   8.670  10.660  1.00  0.00            
ATOM    178  H11 AS2     2      22.670   8.950   9.100  1.00  0.00            
ATOM    179  H12 AS2     2      21.790  10.500   9.040  1.00  0.00            
ATOM    180  H13 AS2     2      21.700   8.220   7.160  1.00  0.00            
ATOM    181  H14 AS2     2      23.080   9.570   5.760  1.00  0.00            
ATOM    182  H15 AS2     2      22.760  11.010   6.760  1.00  0.00            
ATOM    183  H16 AS2     2      23.780   9.590   7.350  1.00  0.00            
ATOM    184  H17 AS2     2      20.370   9.680   5.670  1.00  0.00            
ATOM    185  H18 AS2     2      19.700   8.920   7.110  1.00  0.00            
ATOM    186  H19 AS2     2      20.110  10.600   7.290  1.00  0.00            
ATOM    187  H20 AS2     2      18.850  10.930  12.610  1.00  0.00            
ATOM    188  H21 AS2     2      17.370  12.900  13.320  1.00  0.00            
ATOM    189  H22 AS2     2      15.440  13.520  11.670  1.00  0.00            
ATOM    190  H23 AS2     2      15.070  12.380   9.710  1.00  0.00            
ATOM    191  H24 AS2     2      16.410  10.400   9.060  1.00  0.00            
TER
ENDMDL
MODEL        1
ATOM      1  C1  BCD     1      13.350  13.400   7.100  1.00  0.00            
ATOM      2  O1  BCD     1      12.870  12.050   7.300  1.00  0.00            
ATOM      3  C2  BCD     1      14.400  13.480   5.960  1.00  0.00            
ATOM      4  O2  BCD     1      13.890  12.640   4.880  1.00  0.00            
ATOM      5  C3  BCD     1      15.670  12.830   6.490  1.00  0.00            
ATOM      6  O3  BCD     1      16.760  13.130   5.580  1.00  0.00            
ATOM      7  C4  BCD     1      16.060  13.390   7.930  1.00  0.00            
ATOM      8  C5  BCD     1      14.980  13.340   8.870  1.00  0.00            
ATOM      9  O4  BCD     1      13.880  14.010   8.290  1.00  0.00            
ATOM     10  C6  BCD     1      15.250  14.060  10.180  1.00  0.00            
ATOM     11  O5  BCD     1      15.320  15.450  10.040  1.00  0.00            
ATOM     12  H1  BCD     1      12.450  13.980   6.840  1.00  0.00            
ATOM     13  H2  BCD     1      14.500  14.520   5.610  1.00  0.00            
ATOM     14  H3  BCD     1      13.310  12.040   5.360  1.00  0.00            
ATOM     15  H4  BCD     1      15.530  11.750   6.590  1.00  0.00            
ATOM     16  H5  BCD     1      17.510  12.580   5.790  1.00  0.00            
ATOM     17  H6  BCD     1      16.400  14.420   7.780  1.00  0.00            
ATOM     18  H7  BCD     1      14.800  12.290   9.130  1.00  0.00            
ATOM     19  H8  BCD     1      14.440  13.750  10.860  1.00  0.00            
ATOM     20  H9  BCD     1      16.160  13.600  10.580  1.00  0.00            
ATOM     21  H10 BCD     1      14.490  15.880  10.270  1.00  0.00            
ATOM     22  C7  BCD     1       9.490  10.030   7.990  1.00  0.00            
ATOM     23  O6  BCD     1      10.230   9.290   8.950  1.00  0.00            
ATOM     24  C8  BCD     1      10.120   9.820   6.580  1.00  0.00            
ATOM     25  O7  BCD     1      10.170   8.440   6.190  1.00  0.00            
ATOM     26  C9  BCD     1      11.490  10.440   6.480  1.00  0.00            
ATOM     27  O8  BCD     1      11.990  10.420   5.110  1.00  0.00            
ATOM     28  C10 BCD     1      11.490  11.860   7.040  1.00  0.00            
ATOM     29  C11 BCD     1      10.750  12.040   8.320  1.00  0.00            
ATOM     30  O9  BCD     1       9.470  11.460   8.140  1.00  0.00            
ATOM     31  C12 BCD     1      10.500  13.540   8.770  1.00  0.00            
ATOM     32  O10 BCD     1      10.170  14.390   7.640  1.00  0.00            
ATOM     33  H11 BCD     1       8.430   9.790   7.910  1.00  0.00            
ATOM     34  H12 BCD     1       9.550  10.360   5.810  1.00  0.00            
ATOM     35  H13 BCD     1      10.260   8.370   5.240  1.00  0.00            
ATOM     36  H14 BCD     1      12.130   9.880   7.160  1.00  0.00            
ATOM     37  H15 BCD     1      12.140   9.520   4.820  1.00  0.00            
ATOM     38  H16 BCD     1      11.150  12.500   6.210  1.00  0.00            
ATOM     39  H17 BCD     1      11.240  11.500   9.140  1.00  0.00            
ATOM     40  H18 BCD     1       9.670  13.480   9.490  1.00  0.00            
ATOM     41  H19 BCD     1      11.330  13.910   9.390  1.00  0.00            
ATOM     42  H20 BCD     1       9.210  14.520   7.690  1.00  0.00            
ATOM     43  C13 BCD     1       9.830   6.130  11.620  1.00  0.00            
ATOM     44  O11 BCD     1      11.170   6.410  11.840  1.00  0.00            
ATOM     45  C14 BCD     1       9.610   5.690  10.160  1.00  0.00            
ATOM     46  O12 BCD     1      10.150   4.360   9.950  1.00  0.00            
ATOM     47  C15 BCD     1      10.160   6.820   9.240  1.00  0.00            
ATOM     48  O13 BCD     1      10.000   6.460   7.870  1.00  0.00            
ATOM     49  C16 BCD     1       9.440   8.210   9.580  1.00  0.00            
ATOM     50  C17 BCD     1       9.430   8.450  11.090  1.00  0.00            
ATOM     51  O14 BCD     1       9.080   7.260  11.800  1.00  0.00            
ATOM     52  C18 BCD     1       8.450   9.540  11.530  1.00  0.00            
ATOM     53  O15 BCD     1       7.100   9.350  11.090  1.00  0.00            
ATOM     54  H21 BCD     1       9.490   5.330  12.300  1.00  0.00            
ATOM     55  H22 BCD     1       8.510   5.740  10.120  1.00  0.00            
ATOM     56  H23 BCD     1      10.310   4.300   9.000  1.00  0.00            
ATOM     57  H24 BCD     1      11.230   6.930   9.450  1.00  0.00            
ATOM     58  H25 BCD     1       9.950   7.280   7.370  1.00  0.00            
ATOM     59  H26 BCD     1       8.390   8.220   9.260  1.00  0.00            
ATOM     60  H27 BCD     1      10.460   8.670  11.400  1.00  0.00            
ATOM     61  H28 BCD     1       8.470   9.620  12.630  1.00  0.00            
ATOM     62  H29 BCD     1       8.940  10.490  11.280  1.00  0.00            
ATOM     63  H30 BCD     1       6.890  10.030  10.440  1.00  0.00            
ATOM     64  C19 BCD     1      13.900   5.240  14.680  1.00  0.00            
ATOM     65  O16 BCD     1      15.030   5.780  14.020  1.00  0.00            
ATOM     66  C20 BCD     1      13.320   4.120  13.810  1.00  0.00            
ATOM     67  O17 BCD     1      14.340   3.200  13.400  1.00  0.00            
ATOM     68  C21 BCD     1      12.660   4.660  12.570  1.00  0.00            
ATOM     69  O18 BCD     1      12.180   3.650  11.680  1.00  0.00            
ATOM     70  C22 BCD     1      11.710   5.790  13.020  1.00  0.00            
ATOM     71  C23 BCD     1      12.450   6.880  13.850  1.00  0.00            
ATOM     72  O19 BCD     1      12.920   6.180  14.990  1.00  0.00            
ATOM     73  C24 BCD     1      11.510   8.010  14.250  1.00  0.00            
ATOM     74  O20 BCD     1      12.000   8.830  15.300  1.00  0.00            
ATOM     75  H31 BCD     1      14.210   4.820  15.650  1.00  0.00            
ATOM     76  H32 BCD     1      12.630   3.500  14.390  1.00  0.00            
ATOM     77  H33 BCD     1      13.990   2.800  12.600  1.00  0.00            
ATOM     78  H34 BCD     1      13.460   5.220  12.080  1.00  0.00            
ATOM     79  H35 BCD     1      11.630   3.960  10.960  1.00  0.00            
ATOM     80  H36 BCD     1      11.020   5.340  13.750  1.00  0.00            
ATOM     81  H37 BCD     1      13.280   7.240  13.240  1.00  0.00            
ATOM     82  H38 BCD     1      11.460   8.520  13.280  1.00  0.00            
ATOM     83  H39 BCD     1      10.490   7.600  14.360  1.00  0.00            
ATOM     84  H40 BCD     1      12.290   9.670  14.930  1.00  0.00            
ATOM     85  C25 BCD     1      19.080   6.630  14.810  1.00  0.00            
ATOM     86  O21 BCD     1      19.230   7.290  13.560  1.00  0.00            
ATOM     87  C26 BCD     1      18.720   5.160  14.550  1.00  0.00            
ATOM     88  O22 BCD     1      19.750   4.480  13.810  1.00  0.00            
ATOM     89  C27 BCD     1      17.350   5.130  13.860  1.00  0.00            
ATOM     90  O23 BCD     1      16.920   3.770  13.660  1.00  0.00            
ATOM     91  C28 BCD     1      16.320   5.770  14.720  1.00  0.00            
ATOM     92  C29 BCD     1      16.720   7.200  14.920  1.00  0.00            
ATOM     93  O24 BCD     1      18.050   7.200  15.530  1.00  0.00            
ATOM     94  C30 BCD     1      15.630   8.040  15.650  1.00  0.00            
ATOM     95  O25 BCD     1      15.200   7.380  16.900  1.00  0.00            
ATOM     96  H41 BCD     1      19.940   6.760  15.490  1.00  0.00            
ATOM     97  H42 BCD     1      18.590   4.610  15.500  1.00  0.00            
ATOM     98  H43 BCD     1      19.610   3.530  13.840  1.00  0.00            
ATOM     99  H44 BCD     1      17.550   5.670  12.920  1.00  0.00            
ATOM    100  H45 BCD     1      15.980   3.800  13.500  1.00  0.00            
ATOM    101  H46 BCD     1      16.230   5.320  15.720  1.00  0.00            
ATOM    102  H47 BCD     1      16.860   7.670  13.950  1.00  0.00            
ATOM    103  H48 BCD     1      16.040   9.050  15.770  1.00  0.00            
ATOM    104  H49 BCD     1      14.830   8.050  14.900  1.00  0.00            
ATOM    105  H50 BCD     1      14.280   7.520  17.120  1.00  0.00            
ATOM    106  C31 BCD     1      21.420   9.700  11.170  1.00  0.00            
ATOM    107  O26 BCD     1      20.140  10.200  10.760  1.00  0.00            
ATOM    108  C32 BCD     1      21.550   8.190  10.790  1.00  0.00            
ATOM    109  O27 BCD     1      21.250   8.000   9.390  1.00  0.00            
ATOM    110  C33 BCD     1      20.550   7.380  11.670  1.00  0.00            
ATOM    111  C34 BCD     1      20.520   7.760  13.150  1.00  0.00            
ATOM    112  C35 BCD     1      20.580   9.300  13.390  1.00  0.00            
ATOM    113  O28 BCD     1      21.540   9.940  12.590  1.00  0.00            
ATOM    114  C36 BCD     1      20.640   9.780  14.790  1.00  0.00            
ATOM    115  O29 BCD     1      21.910   9.500  15.330  1.00  0.00            
ATOM    116  O30 BCD     1      20.790   5.930  11.600  1.00  0.00            
ATOM    117  H51 BCD     1      22.190  10.290  10.670  1.00  0.00            
ATOM    118  H52 BCD     1      22.560   7.870  11.060  1.00  0.00            
ATOM    119  H53 BCD     1      21.350   7.060   9.200  1.00  0.00            
ATOM    120  H54 BCD     1      19.520   7.550  11.320  1.00  0.00            
ATOM    121  H55 BCD     1      20.120   5.490  12.130  1.00  0.00            
ATOM    122  H56 BCD     1      21.300   7.250  13.730  1.00  0.00            
ATOM    123  H57 BCD     1      19.600   9.710  13.110  1.00  0.00            
ATOM    124  H58 BCD     1      20.430  10.860  14.680  1.00  0.00            
ATOM    125  H59 BCD     1      19.760   9.490  15.390  1.00  0.00            
ATOM    126  H60 BCD     1      21.800   9.610  16.280  1.00  0.00            
ATOM    127  C37 BCD     1      18.460  13.060   8.320  1.00  0.00            
ATOM    128  O31 BCD     1      17.150  12.570   8.500  1.00  0.00            
ATOM    129  C38 BCD     1      19.450  12.120   7.670  1.00  0.00            
ATOM    130  O32 BCD     1      19.090  11.770   6.350  1.00  0.00            
ATOM    131  C39 BCD     1      19.560  10.870   8.530  1.00  0.00            
ATOM    132  O33 BCD     1      20.420   9.950   7.900  1.00  0.00            
ATOM    133  C40 BCD     1      20.070  11.310   9.880  1.00  0.00            
ATOM    134  C41 BCD     1      19.200  12.420  10.470  1.00  0.00            
ATOM    135  O34 BCD     1      18.980  13.420   9.530  1.00  0.00            
ATOM    136  C42 BCD     1      19.910  12.980  11.780  1.00  0.00            
ATOM    137  O35 BCD     1      21.050  13.790  11.400  1.00  0.00            
ATOM    138  H61 BCD     1      18.400  14.030   7.810  1.00  0.00            
ATOM    139  H62 BCD     1      20.430  12.620   7.710  1.00  0.00            
ATOM    140  H63 BCD     1      19.530  10.950   6.100  1.00  0.00            
ATOM    141  H64 BCD     1      18.540  10.460   8.550  1.00  0.00            
ATOM    142  H65 BCD     1      20.760   9.250   8.470  1.00  0.00            
ATOM    143  H66 BCD     1      21.080  11.730   9.780  1.00  0.00            
ATOM    144  H67 BCD     1      18.210  12.040  10.750  1.00  0.00            
ATOM    145  H68 BCD     1      19.170  13.600  12.300  1.00  0.00            
ATOM    146  H69 BCD     1      20.310  12.200  12.440  1.00  0.00            
ATOM    147  H70 BCD     1      21.870  13.490  11.800  1.00  0.00            
ATOM    148  C1  AS2     2      17.450   6.300   9.870  1.00  0.00            
ATOM    149  C2  AS2     2      16.020   6.110   9.280  1.00  0.00            
ATOM    150  C3  AS2     2      15.470   4.860   9.410  1.00  0.00            
ATOM    151  C4  AS2     2      14.120   4.640   9.080  1.00  0.00            
ATOM    152  C5  AS2     2      13.340   5.670   8.470  1.00  0.00            
ATOM    153  C6  AS2     2      13.930   6.950   8.340  1.00  0.00            
ATOM    154  C7  AS2     2      15.240   7.180   8.740  1.00  0.00            
ATOM    155  C8  AS2     2      15.740   8.610   8.770  1.00  0.00            
ATOM    156  O1  AS2     2      15.410   9.250   7.530  1.00  0.00            
ATOM    157  C9  AS2     2      16.300   9.160   6.390  1.00  0.00            
ATOM    158  C10 AS2     2      15.500   9.300   5.090  1.00  0.00            
ATOM    159  N1  AS2     2      16.270   9.060   3.830  1.00  0.00            
ATOM    160  C11 AS2     2      17.350  10.130   3.700  1.00  0.00            
ATOM    161  C12 AS2     2      15.360   9.110   2.600  1.00  0.00            
ATOM    162  C13 AS2     2      15.180   9.390   9.970  1.00  0.00            
ATOM    163  C14 AS2     2      16.030   9.560  11.080  1.00  0.00            
ATOM    164  C15 AS2     2      15.590  10.140  12.310  1.00  0.00            
ATOM    165  C16 AS2     2      14.250  10.660  12.360  1.00  0.00            
ATOM    166  C17 AS2     2      13.380  10.550  11.200  1.00  0.00            
ATOM    167  C18 AS2     2      13.880   9.830  10.090  1.00  0.00            
ATOM    168  H1  AS2     2      18.170   6.420   9.050  1.00  0.00            
ATOM    169  H2  AS2     2      17.470   7.250  10.430  1.00  0.00            
ATOM    170  H3  AS2     2      17.840   5.550  10.570  1.00  0.00            
ATOM    171  H4  AS2     2      16.140   4.110   9.820  1.00  0.00            
ATOM    172  H5  AS2     2      13.690   3.660   9.280  1.00  0.00            
ATOM    173  H6  AS2     2      12.360   5.530   8.040  1.00  0.00            
ATOM    174  H7  AS2     2      13.370   7.750   7.860  1.00  0.00            
ATOM    175  H8  AS2     2      16.830   8.670   8.770  1.00  0.00            
ATOM    176  H9  AS2     2      16.720   8.140   6.340  1.00  0.00            
ATOM    177  H10 AS2     2      17.130   9.870   6.520  1.00  0.00            
ATOM    178  H11 AS2     2      14.980  10.260   5.000  1.00  0.00            
ATOM    179  H12 AS2     2      14.740   8.520   5.110  1.00  0.00            
ATOM    180  H13 AS2     2      16.750   8.150   3.850  1.00  0.00            
ATOM    181  H14 AS2     2      16.790  11.050   3.880  1.00  0.00            
ATOM    182  H15 AS2     2      17.980  10.030   4.580  1.00  0.00            
ATOM    183  H16 AS2     2      17.920  10.230   2.780  1.00  0.00            
ATOM    184  H17 AS2     2      14.610   8.330   2.630  1.00  0.00            
ATOM    185  H18 AS2     2      14.820  10.050   2.700  1.00  0.00            
ATOM    186  H19 AS2     2      16.130   9.110   1.820  1.00  0.00            
ATOM    187  H20 AS2     2      17.070   9.230  11.050  1.00  0.00            
ATOM    188  H21 AS2     2      16.210  10.240  13.190  1.00  0.00            
ATOM    189  H22 AS2     2      13.910  11.210  13.230  1.00  0.00            
ATOM    190  H23 AS2     2      12.350  10.890  11.140  1.00  0.00            
ATOM    191  H24 AS2     2      13.260   9.680   9.210  1.00  0.00            
TER
ENDMDL
MODEL        1
ATOM      1  C1  BCD     1      12.940  11.710   9.790  1.00  0.00            
ATOM      2  O1  BCD     1      13.370  10.320   9.800  1.00  0.00            
ATOM      3  C2  BCD     1      14.070  12.530   9.150  1.00  0.00            
ATOM      4  O2  BCD     1      14.380  12.070   7.780  1.00  0.00            
ATOM      5  C3  BCD     1      15.300  12.500  10.060  1.00  0.00            
ATOM      6  O3  BCD     1      16.430  13.190   9.540  1.00  0.00            
ATOM      7  C4  BCD     1      14.870  13.020  11.430  1.00  0.00            
ATOM      8  C5  BCD     1      13.670  12.310  12.000  1.00  0.00            
ATOM      9  O4  BCD     1      12.630  12.330  11.050  1.00  0.00            
ATOM     10  C6  BCD     1      13.330  12.710  13.420  1.00  0.00            
ATOM     11  O5  BCD     1      12.800  14.070  13.440  1.00  0.00            
ATOM     12  H1  BCD     1      12.080  11.950   9.140  1.00  0.00            
ATOM     13  H2  BCD     1      13.760  13.580   9.110  1.00  0.00            
ATOM     14  H3  BCD     1      15.110  12.600   7.460  1.00  0.00            
ATOM     15  H4  BCD     1      15.460  11.410  10.130  1.00  0.00            
ATOM     16  H5  BCD     1      17.110  13.100  10.210  1.00  0.00            
ATOM     17  H6  BCD     1      14.580  14.060  11.250  1.00  0.00            
ATOM     18  H7  BCD     1      14.110  11.300  12.050  1.00  0.00            
ATOM     19  H8  BCD     1      12.550  12.010  13.740  1.00  0.00            
ATOM     20  H9  BCD     1      14.160  12.490  14.110  1.00  0.00            
ATOM     21  H10 BCD     1      11.840  14.030  13.380  1.00  0.00            
ATOM     22  C7  BCD     1      11.950   6.550   8.900  1.00  0.00            
ATOM     23  O6  BCD     1      13.150   6.100   9.380  1.00  0.00            
ATOM     24  C8  BCD     1      12.140   7.570   7.760  1.00  0.00            
ATOM     25  O7  BCD     1      12.780   6.880   6.670  1.00  0.00            
ATOM     26  C9  BCD     1      12.880   8.830   8.170  1.00  0.00            
ATOM     27  O8  BCD     1      12.810   9.820   7.140  1.00  0.00            
ATOM     28  C10 BCD     1      12.330   9.430   9.480  1.00  0.00            
ATOM     29  C11 BCD     1      12.150   8.390  10.520  1.00  0.00            
ATOM     30  O9  BCD     1      11.310   7.250  10.040  1.00  0.00            
ATOM     31  C12 BCD     1      11.560   8.860  11.850  1.00  0.00            
ATOM     32  O10 BCD     1      10.310   9.550  11.770  1.00  0.00            
ATOM     33  H11 BCD     1      11.280   5.750   8.560  1.00  0.00            
ATOM     34  H12 BCD     1      11.110   7.770   7.430  1.00  0.00            
ATOM     35  H13 BCD     1      12.640   7.400   5.870  1.00  0.00            
ATOM     36  H14 BCD     1      13.950   8.580   8.220  1.00  0.00            
ATOM     37  H15 BCD     1      13.210  10.650   7.420  1.00  0.00            
ATOM     38  H16 BCD     1      11.400  10.000   9.330  1.00  0.00            
ATOM     39  H17 BCD     1      13.120   8.020  10.860  1.00  0.00            
ATOM     40  H18 BCD     1      11.510   8.030  12.570  1.00  0.00            
ATOM     41  H19 BCD     1      12.380   9.470  12.270  1.00  0.00            
ATOM     42  H20 BCD     1      10.030   9.710  12.680  1.00  0.00            
ATOM     43  C13 BCD     1      15.540   2.720   9.790  1.00  0.00            
ATOM     44  O11 BCD     1      16.080   3.200  11.020  1.00  0.00            
ATOM     45  C14 BCD     1      15.920   3.620   8.600  1.00  0.00            
ATOM     46  O12 BCD     1      17.320   3.800   8.510  1.00  0.00            
ATOM     47  C15 BCD     1      15.150   4.990   8.710  1.00  0.00            
ATOM     48  O13 BCD     1      15.170   5.790   7.490  1.00  0.00            
ATOM     49  C16 BCD     1      13.660   4.800   9.120  1.00  0.00            
ATOM     50  C17 BCD     1      13.560   3.850  10.280  1.00  0.00            
ATOM     51  O14 BCD     1      14.140   2.620   9.930  1.00  0.00            
ATOM     52  C18 BCD     1      12.170   3.520  10.720  1.00  0.00            
ATOM     53  O15 BCD     1      11.320   3.150   9.630  1.00  0.00            
ATOM     54  H21 BCD     1      16.030   1.780   9.520  1.00  0.00            
ATOM     55  H22 BCD     1      15.590   3.150   7.670  1.00  0.00            
ATOM     56  H23 BCD     1      17.580   4.160   7.660  1.00  0.00            
ATOM     57  H24 BCD     1      15.740   5.470   9.500  1.00  0.00            
ATOM     58  H25 BCD     1      14.270   6.130   7.420  1.00  0.00            
ATOM     59  H26 BCD     1      13.200   4.270   8.270  1.00  0.00            
ATOM     60  H27 BCD     1      14.140   4.410  11.030  1.00  0.00            
ATOM     61  H28 BCD     1      12.140   2.810  11.560  1.00  0.00            
ATOM     62  H29 BCD     1      11.820   4.460  11.160  1.00  0.00            
ATOM     63  H30 BCD     1      10.450   3.290  10.010  1.00  0.00            
ATOM     64  C19 BCD     1      18.220   2.340  14.340  1.00  0.00            
ATOM     65  O16 BCD     1      18.180   3.730  14.620  1.00  0.00            
ATOM     66  C20 BCD     1      18.970   2.130  13.030  1.00  0.00            
ATOM     67  O17 BCD     1      20.380   2.550  13.200  1.00  0.00            
ATOM     68  C21 BCD     1      18.270   2.800  11.900  1.00  0.00            
ATOM     69  O18 BCD     1      18.950   2.530  10.690  1.00  0.00            
ATOM     70  C22 BCD     1      16.830   2.380  11.900  1.00  0.00            
ATOM     71  C23 BCD     1      16.130   2.310  13.220  1.00  0.00            
ATOM     72  O19 BCD     1      16.860   1.810  14.260  1.00  0.00            
ATOM     73  C24 BCD     1      14.810   1.550  13.170  1.00  0.00            
ATOM     74  O20 BCD     1      14.070   1.760  14.350  1.00  0.00            
ATOM     75  H31 BCD     1      18.850   1.860  15.100  1.00  0.00            
ATOM     76  H32 BCD     1      18.910   1.080  12.720  1.00  0.00            
ATOM     77  H33 BCD     1      20.800   2.380  12.350  1.00  0.00            
ATOM     78  H34 BCD     1      18.210   3.870  12.140  1.00  0.00            
ATOM     79  H35 BCD     1      18.480   2.850   9.920  1.00  0.00            
ATOM     80  H36 BCD     1      16.730   1.350  11.550  1.00  0.00            
ATOM     81  H37 BCD     1      15.950   3.370  13.480  1.00  0.00            
ATOM     82  H38 BCD     1      14.260   1.950  12.310  1.00  0.00            
ATOM     83  H39 BCD     1      15.010   0.470  13.040  1.00  0.00            
ATOM     84  H40 BCD     1      14.730   1.950  15.030  1.00  0.00            
ATOM     85  C25 BCD     1      19.030   6.360  17.560  1.00  0.00            
ATOM     86  O21 BCD     1      18.980   7.500  16.730  1.00  0.00            
ATOM     87  C26 BCD     1      20.120   5.310  17.260  1.00  0.00            
ATOM     88  O22 BCD     1      21.280   6.090  17.270  1.00  0.00            
ATOM     89  C27 BCD     1      19.820   4.570  16.000  1.00  0.00            
ATOM     90  O23 BCD     1      20.710   3.430  15.770  1.00  0.00            
ATOM     91  C28 BCD     1      18.380   4.060  15.970  1.00  0.00            
ATOM     92  C29 BCD     1      17.370   5.180  16.190  1.00  0.00            
ATOM     93  O24 BCD     1      17.750   5.750  17.450  1.00  0.00            
ATOM     94  C30 BCD     1      15.940   4.720  16.320  1.00  0.00            
ATOM     95  O25 BCD     1      15.790   3.380  16.870  1.00  0.00            
ATOM     96  H41 BCD     1      19.230   6.700  18.580  1.00  0.00            
ATOM     97  H42 BCD     1      20.270   4.620  18.110  1.00  0.00            
ATOM     98  H43 BCD     1      21.030   6.970  16.960  1.00  0.00            
ATOM     99  H44 BCD     1      19.920   5.240  15.130  1.00  0.00            
ATOM    100  H45 BCD     1      20.620   3.080  14.880  1.00  0.00            
ATOM    101  H46 BCD     1      18.200   3.310  16.750  1.00  0.00            
ATOM    102  H47 BCD     1      17.340   5.930  15.390  1.00  0.00            
ATOM    103  H48 BCD     1      15.360   5.410  16.940  1.00  0.00            
ATOM    104  H49 BCD     1      15.480   4.750  15.320  1.00  0.00            
ATOM    105  H50 BCD     1      15.920   3.460  17.820  1.00  0.00            
ATOM    106  C31 BCD     1      18.650  11.630  16.950  1.00  0.00            
ATOM    107  O26 BCD     1      18.110  11.660  15.690  1.00  0.00            
ATOM    108  C32 BCD     1      20.080  11.120  17.000  1.00  0.00            
ATOM    109  O27 BCD     1      21.000  11.840  16.240  1.00  0.00            
ATOM    110  C33 BCD     1      20.130   9.640  16.490  1.00  0.00            
ATOM    111  C34 BCD     1      19.120   8.800  17.300  1.00  0.00            
ATOM    112  C35 BCD     1      17.730   9.410  17.270  1.00  0.00            
ATOM    113  O28 BCD     1      17.810  10.770  17.740  1.00  0.00            
ATOM    114  C36 BCD     1      16.640   8.800  18.250  1.00  0.00            
ATOM    115  O29 BCD     1      16.910   9.160  19.570  1.00  0.00            
ATOM    116  O30 BCD     1      21.390   9.090  16.550  1.00  0.00            
ATOM    117  H51 BCD     1      18.610  12.650  17.370  1.00  0.00            
ATOM    118  H52 BCD     1      20.440  11.120  18.030  1.00  0.00            
ATOM    119  H53 BCD     1      21.860  11.630  16.630  1.00  0.00            
ATOM    120  H54 BCD     1      19.850   9.620  15.430  1.00  0.00            
ATOM    121  H55 BCD     1      21.950   9.370  15.820  1.00  0.00            
ATOM    122  H56 BCD     1      19.530   8.750  18.320  1.00  0.00            
ATOM    123  H57 BCD     1      17.350   9.380  16.250  1.00  0.00            
ATOM    124  H58 BCD     1      15.630   9.140  17.980  1.00  0.00            
ATOM    125  H59 BCD     1      16.670   7.700  18.210  1.00  0.00            
ATOM    126  H60 BCD     1      17.470   9.930  19.480  1.00  0.00            
ATOM    127  C37 BCD     1      16.850  13.900  12.540  1.00  0.00            
ATOM    128  O31 BCD     1      16.000  12.780  12.280  1.00  0.00            
ATOM    129  C38 BCD     1      18.360  13.390  12.400  1.00  0.00            
ATOM    130  O32 BCD     1      18.660  12.840  11.100  1.00  0.00            
ATOM    131  C39 BCD     1      18.690  12.400  13.520  1.00  0.00            
ATOM    132  O33 BCD     1      20.110  12.020  13.660  1.00  0.00            
ATOM    133  C40 BCD     1      18.280  12.900  14.950  1.00  0.00            
ATOM    134  C41 BCD     1      16.920  13.530  14.980  1.00  0.00            
ATOM    135  O34 BCD     1      16.750  14.420  13.820  1.00  0.00            
ATOM    136  C42 BCD     1      16.780  14.320  16.290  1.00  0.00            
ATOM    137  O35 BCD     1      17.960  15.180  16.600  1.00  0.00            
ATOM    138  H61 BCD     1      16.670  14.710  11.820  1.00  0.00            
ATOM    139  H62 BCD     1      19.040  14.210  12.650  1.00  0.00            
ATOM    140  H63 BCD     1      19.610  12.920  10.990  1.00  0.00            
ATOM    141  H64 BCD     1      18.190  11.470  13.220  1.00  0.00            
ATOM    142  H65 BCD     1      20.330  11.840  14.580  1.00  0.00            
ATOM    143  H66 BCD     1      19.080  13.520  15.380  1.00  0.00            
ATOM    144  H67 BCD     1      16.130  12.780  14.810  1.00  0.00            
ATOM    145  H68 BCD     1      15.930  15.010  16.380  1.00  0.00            
ATOM    146  H69 BCD     1      16.660  13.630  17.140  1.00  0.00            
ATOM    147  H70 BCD     1      17.710  15.560  17.450  1.00  0.00            
ATOM    148  C1  AS2     2      19.690   7.600  13.720  1.00  0.00            
ATOM    149  C2  AS2     2      19.830   6.840  12.410  1.00  0.00            
ATOM    150  C3  AS2     2      20.890   5.910  12.330  1.00  0.00            
ATOM    151  C4  AS2     2      21.180   5.190  11.150  1.00  0.00            
ATOM    152  C5  AS2     2      20.260   5.300  10.060  1.00  0.00            
ATOM    153  C6  AS2     2      19.150   6.170  10.190  1.00  0.00            
ATOM    154  C7  AS2     2      18.940   7.000  11.350  1.00  0.00            
ATOM    155  C8  AS2     2      17.750   7.960  11.420  1.00  0.00            
ATOM    156  O1  AS2     2      17.190   8.110  10.100  1.00  0.00            
ATOM    157  C9  AS2     2      16.550   9.370   9.920  1.00  0.00            
ATOM    158  C10 AS2     2      16.570   9.610   8.400  1.00  0.00            
ATOM    159  N1  AS2     2      17.930   9.900   7.830  1.00  0.00            
ATOM    160  C11 AS2     2      18.440  11.280   8.320  1.00  0.00            
ATOM    161  C12 AS2     2      17.630   9.910   6.310  1.00  0.00            
ATOM    162  C13 AS2     2      16.590   7.640  12.390  1.00  0.00            
ATOM    163  C14 AS2     2      16.060   8.570  13.250  1.00  0.00            
ATOM    164  C15 AS2     2      15.090   8.220  14.160  1.00  0.00            
ATOM    165  C16 AS2     2      14.470   6.980  14.070  1.00  0.00            
ATOM    166  C17 AS2     2      14.920   6.070  13.100  1.00  0.00            
ATOM    167  C18 AS2     2      16.040   6.400  12.350  1.00  0.00            
ATOM    168  H1  AS2     2      18.810   7.290  14.290  1.00  0.00            
ATOM    169  H2  AS2     2      20.420   7.500  14.530  1.00  0.00            
ATOM    170  H3  AS2     2      19.680   8.670  13.450  1.00  0.00            
ATOM    171  H4  AS2     2      21.580   5.710  13.140  1.00  0.00            
ATOM    172  H5  AS2     2      22.020   4.510  11.050  1.00  0.00            
ATOM    173  H6  AS2     2      20.430   4.850   9.090  1.00  0.00            
ATOM    174  H7  AS2     2      18.450   6.110   9.370  1.00  0.00            
ATOM    175  H8  AS2     2      18.090   8.930  11.800  1.00  0.00            
ATOM    176  H9  AS2     2      17.190  10.140  10.390  1.00  0.00            
ATOM    177  H10 AS2     2      15.560   9.370  10.390  1.00  0.00            
ATOM    178  H11 AS2     2      15.880  10.400   8.090  1.00  0.00            
ATOM    179  H12 AS2     2      16.170   8.730   7.910  1.00  0.00            
ATOM    180  H13 AS2     2      18.670   9.230   8.070  1.00  0.00            
ATOM    181  H14 AS2     2      18.590  11.310   9.400  1.00  0.00            
ATOM    182  H15 AS2     2      19.390  11.290   7.780  1.00  0.00            
ATOM    183  H16 AS2     2      17.810  12.140   8.090  1.00  0.00            
ATOM    184  H17 AS2     2      17.140   8.960   6.050  1.00  0.00            
ATOM    185  H18 AS2     2      16.930  10.710   6.090  1.00  0.00            
ATOM    186  H19 AS2     2      18.550  10.030   5.730  1.00  0.00            
ATOM    187  H20 AS2     2      16.530   9.530  13.470  1.00  0.00            
ATOM    188  H21 AS2     2      14.820   8.900  14.970  1.00  0.00            
ATOM    189  H22 AS2     2      13.690   6.760  14.790  1.00  0.00            
ATOM    190  H23 AS2     2      14.460   5.100  12.930  1.00  0.00            
ATOM    191  H24 AS2     2      16.390   5.660  11.640  1.00  0.00            
TER
ENDMDL
MODEL        1
ATOM      1  C1  BCD     1      20.470  13.200   3.420  1.00  0.00            
ATOM      2  O1  BCD     1      19.430  12.780   4.260  1.00  0.00            
ATOM      3  C2  BCD     1      21.870  12.980   4.050  1.00  0.00            
ATOM      4  O2  BCD     1      22.190  11.580   4.090  1.00  0.00            
ATOM      5  C3  BCD     1      21.940  13.750   5.390  1.00  0.00            
ATOM      6  O3  BCD     1      23.260  13.670   6.000  1.00  0.00            
ATOM      7  C4  BCD     1      21.660  15.180   5.170  1.00  0.00            
ATOM      8  C5  BCD     1      20.350  15.380   4.420  1.00  0.00            
ATOM      9  O4  BCD     1      20.300  14.600   3.270  1.00  0.00            
ATOM     10  C6  BCD     1      20.290  16.800   4.030  1.00  0.00            
ATOM     11  O5  BCD     1      21.470  17.130   3.280  1.00  0.00            
ATOM     12  H1  BCD     1      20.440  12.620   2.490  1.00  0.00            
ATOM     13  H2  BCD     1      22.570  13.490   3.380  1.00  0.00            
ATOM     14  H3  BCD     1      23.120  11.540   4.340  1.00  0.00            
ATOM     15  H4  BCD     1      21.170  13.350   6.060  1.00  0.00            
ATOM     16  H5  BCD     1      23.560  14.580   6.000  1.00  0.00            
ATOM     17  H6  BCD     1      22.530  15.610   4.660  1.00  0.00            
ATOM     18  H7  BCD     1      19.450  15.200   5.030  1.00  0.00            
ATOM     19  H8  BCD     1      19.490  17.140   3.370  1.00  0.00            
ATOM     20  H9  BCD     1      20.120  17.290   5.000  1.00  0.00            
ATOM     21  H10 BCD     1      21.420  16.640   2.460  1.00  0.00            
ATOM     22  C7  BCD     1      16.530   9.940   4.470  1.00  0.00            
ATOM     23  O6  BCD     1      16.840   9.750   5.850  1.00  0.00            
ATOM     24  C8  BCD     1      17.640   9.530   3.550  1.00  0.00            
ATOM     25  O7  BCD     1      17.960   8.130   3.810  1.00  0.00            
ATOM     26  C9  BCD     1      18.890  10.440   3.890  1.00  0.00            
ATOM     27  O8  BCD     1      20.030  10.200   3.080  1.00  0.00            
ATOM     28  C10 BCD     1      18.470  11.960   3.690  1.00  0.00            
ATOM     29  C11 BCD     1      17.220  12.340   4.490  1.00  0.00            
ATOM     30  O9  BCD     1      16.240  11.330   4.220  1.00  0.00            
ATOM     31  C12 BCD     1      16.710  13.720   4.110  1.00  0.00            
ATOM     32  O10 BCD     1      16.190  13.690   2.810  1.00  0.00            
ATOM     33  H11 BCD     1      15.620   9.370   4.270  1.00  0.00            
ATOM     34  H12 BCD     1      17.430   9.550   2.480  1.00  0.00            
ATOM     35  H13 BCD     1      18.640   7.840   3.200  1.00  0.00            
ATOM     36  H14 BCD     1      18.950  10.320   4.980  1.00  0.00            
ATOM     37  H15 BCD     1      20.760  10.610   3.550  1.00  0.00            
ATOM     38  H16 BCD     1      18.260  12.220   2.640  1.00  0.00            
ATOM     39  H17 BCD     1      17.430  12.310   5.570  1.00  0.00            
ATOM     40  H18 BCD     1      15.910  13.870   4.840  1.00  0.00            
ATOM     41  H19 BCD     1      17.510  14.470   4.210  1.00  0.00            
ATOM     42  H20 BCD     1      16.390  14.550   2.420  1.00  0.00            
ATOM     43  C13 BCD     1      15.140   7.590   8.900  1.00  0.00            
ATOM     44  O11 BCD     1      15.880   8.410   9.770  1.00  0.00            
ATOM     45  C14 BCD     1      16.090   6.770   8.020  1.00  0.00            
ATOM     46  O12 BCD     1      16.980   5.870   8.810  1.00  0.00            
ATOM     47  C15 BCD     1      16.880   7.800   7.260  1.00  0.00            
ATOM     48  O13 BCD     1      17.590   7.090   6.260  1.00  0.00            
ATOM     49  C16 BCD     1      15.990   8.790   6.480  1.00  0.00            
ATOM     50  C17 BCD     1      14.920   9.390   7.300  1.00  0.00            
ATOM     51  O14 BCD     1      14.290   8.340   8.030  1.00  0.00            
ATOM     52  C18 BCD     1      13.880  10.210   6.520  1.00  0.00            
ATOM     53  O15 BCD     1      12.890  10.660   7.420  1.00  0.00            
ATOM     54  H21 BCD     1      14.580   6.870   9.520  1.00  0.00            
ATOM     55  H22 BCD     1      15.520   6.190   7.270  1.00  0.00            
ATOM     56  H23 BCD     1      17.520   5.330   8.220  1.00  0.00            
ATOM     57  H24 BCD     1      17.550   8.400   7.890  1.00  0.00            
ATOM     58  H25 BCD     1      17.710   7.650   5.480  1.00  0.00            
ATOM     59  H26 BCD     1      15.450   8.150   5.760  1.00  0.00            
ATOM     60  H27 BCD     1      15.310  10.110   8.030  1.00  0.00            
ATOM     61  H28 BCD     1      14.400  11.050   6.040  1.00  0.00            
ATOM     62  H29 BCD     1      13.450   9.530   5.780  1.00  0.00            
ATOM     63  H30 BCD     1      12.530   9.850   7.800  1.00  0.00            
ATOM     64  C19 BCD     1      16.660   9.310  13.610  1.00  0.00            
ATOM     65  O16 BCD     1      17.810   9.980  13.130  1.00  0.00            
ATOM     66  C20 BCD     1      16.740   7.830  13.250  1.00  0.00            
ATOM     67  O17 BCD     1      17.960   7.210  13.720  1.00  0.00            
ATOM     68  C21 BCD     1      16.680   7.560  11.720  1.00  0.00            
ATOM     69  O18 BCD     1      16.670   6.200  11.440  1.00  0.00            
ATOM     70  C22 BCD     1      15.610   8.420  11.140  1.00  0.00            
ATOM     71  C23 BCD     1      15.600   9.880  11.550  1.00  0.00            
ATOM     72  O19 BCD     1      15.560   9.920  13.010  1.00  0.00            
ATOM     73  C24 BCD     1      14.370  10.600  11.050  1.00  0.00            
ATOM     74  O20 BCD     1      14.260  11.900  11.630  1.00  0.00            
ATOM     75  H31 BCD     1      16.620   9.390  14.710  1.00  0.00            
ATOM     76  H32 BCD     1      15.920   7.300  13.750  1.00  0.00            
ATOM     77  H33 BCD     1      17.920   6.280  13.510  1.00  0.00            
ATOM     78  H34 BCD     1      17.590   7.890  11.200  1.00  0.00            
ATOM     79  H35 BCD     1      16.580   6.210  10.480  1.00  0.00            
ATOM     80  H36 BCD     1      14.680   7.900  11.390  1.00  0.00            
ATOM     81  H37 BCD     1      16.500  10.360  11.150  1.00  0.00            
ATOM     82  H38 BCD     1      14.440  10.810   9.980  1.00  0.00            
ATOM     83  H39 BCD     1      13.480  10.000  11.270  1.00  0.00            
ATOM     84  H40 BCD     1      14.440  11.600  12.530  1.00  0.00            
ATOM     85  C25 BCD     1      20.930  12.320  14.830  1.00  0.00            
ATOM     86  O21 BCD     1      20.980  13.060  13.610  1.00  0.00            
ATOM     87  C26 BCD     1      21.250  10.880  14.570  1.00  0.00            
ATOM     88  O22 BCD     1      22.500  10.810  13.940  1.00  0.00            
ATOM     89  C27 BCD     1      20.210  10.200  13.700  1.00  0.00            
ATOM     90  O23 BCD     1      20.490   8.780  13.630  1.00  0.00            
ATOM     91  C28 BCD     1      18.760  10.470  14.130  1.00  0.00            
ATOM     92  C29 BCD     1      18.570  11.970  14.460  1.00  0.00            
ATOM     93  O24 BCD     1      19.630  12.370  15.370  1.00  0.00            
ATOM     94  C30 BCD     1      17.240  12.440  14.970  1.00  0.00            
ATOM     95  O25 BCD     1      17.300  13.710  15.610  1.00  0.00            
ATOM     96  H41 BCD     1      21.720  12.690  15.480  1.00  0.00            
ATOM     97  H42 BCD     1      21.290  10.330  15.520  1.00  0.00            
ATOM     98  H43 BCD     1      22.540   9.860  13.760  1.00  0.00            
ATOM     99  H44 BCD     1      20.490  10.620  12.720  1.00  0.00            
ATOM    100  H45 BCD     1      19.690   8.350  13.330  1.00  0.00            
ATOM    101  H46 BCD     1      18.600   9.890  15.040  1.00  0.00            
ATOM    102  H47 BCD     1      18.650  12.550  13.530  1.00  0.00            
ATOM    103  H48 BCD     1      16.540  12.520  14.130  1.00  0.00            
ATOM    104  H49 BCD     1      16.840  11.640  15.610  1.00  0.00            
ATOM    105  H50 BCD     1      16.870  13.610  16.460  1.00  0.00            
ATOM    106  C31 BCD     1      22.680  16.350  11.940  1.00  0.00            
ATOM    107  O26 BCD     1      22.330  15.890  10.620  1.00  0.00            
ATOM    108  C32 BCD     1      23.560  15.330  12.620  1.00  0.00            
ATOM    109  O27 BCD     1      24.750  15.160  11.880  1.00  0.00            
ATOM    110  C33 BCD     1      22.960  14.020  12.880  1.00  0.00            
ATOM    111  C34 BCD     1      21.730  14.210  13.660  1.00  0.00            
ATOM    112  C35 BCD     1      20.880  15.420  13.170  1.00  0.00            
ATOM    113  O28 BCD     1      21.650  16.580  12.890  1.00  0.00            
ATOM    114  C36 BCD     1      19.900  15.820  14.270  1.00  0.00            
ATOM    115  O29 BCD     1      20.650  16.160  15.440  1.00  0.00            
ATOM    116  O30 BCD     1      23.910  13.110  13.520  1.00  0.00            
ATOM    117  H51 BCD     1      23.190  17.310  11.850  1.00  0.00            
ATOM    118  H52 BCD     1      23.990  15.560  13.600  1.00  0.00            
ATOM    119  H53 BCD     1      25.300  14.460  12.250  1.00  0.00            
ATOM    120  H54 BCD     1      22.690  13.600  11.900  1.00  0.00            
ATOM    121  H55 BCD     1      23.550  12.240  13.690  1.00  0.00            
ATOM    122  H56 BCD     1      21.990  14.470  14.700  1.00  0.00            
ATOM    123  H57 BCD     1      20.260  15.140  12.300  1.00  0.00            
ATOM    124  H58 BCD     1      19.460  16.740  13.870  1.00  0.00            
ATOM    125  H59 BCD     1      19.160  15.040  14.480  1.00  0.00            
ATOM    126  H60 BCD     1      20.080  16.210  16.210  1.00  0.00            
ATOM    127  C37 BCD     1      22.200  16.950   6.720  1.00  0.00            
ATOM    128  O31 BCD     1      21.540  15.680   6.510  1.00  0.00            
ATOM    129  C38 BCD     1      23.650  16.770   7.210  1.00  0.00            
ATOM    130  O32 BCD     1      24.430  16.180   6.130  1.00  0.00            
ATOM    131  C39 BCD     1      23.550  15.960   8.540  1.00  0.00            
ATOM    132  O33 BCD     1      24.880  15.850   9.130  1.00  0.00            
ATOM    133  C40 BCD     1      22.600  16.730   9.450  1.00  0.00            
ATOM    134  C41 BCD     1      21.300  17.180   8.870  1.00  0.00            
ATOM    135  O34 BCD     1      21.430  17.750   7.570  1.00  0.00            
ATOM    136  C42 BCD     1      20.440  18.060   9.680  1.00  0.00            
ATOM    137  O35 BCD     1      21.190  19.230  10.060  1.00  0.00            
ATOM    138  H61 BCD     1      22.120  17.490   5.770  1.00  0.00            
ATOM    139  H62 BCD     1      24.060  17.750   7.490  1.00  0.00            
ATOM    140  H63 BCD     1      25.170  16.780   5.990  1.00  0.00            
ATOM    141  H64 BCD     1      23.050  15.000   8.390  1.00  0.00            
ATOM    142  H65 BCD     1      24.790  15.530  10.030  1.00  0.00            
ATOM    143  H66 BCD     1      23.200  17.590   9.780  1.00  0.00            
ATOM    144  H67 BCD     1      20.680  16.300   8.630  1.00  0.00            
ATOM    145  H68 BCD     1      19.530  18.320   9.130  1.00  0.00            
ATOM    146  H69 BCD     1      20.020  17.540  10.550  1.00  0.00            
ATOM    147  H70 BCD     1      20.630  19.870  10.500  1.00  0.00            
ATOM    148  C1  AS2     2      20.730   8.340  10.490  1.00  0.00            
ATOM    149  C2  AS2     2      20.950   8.580   8.980  1.00  0.00            
ATOM    150  C3  AS2     2      20.910   7.440   8.140  1.00  0.00            
ATOM    151  C4  AS2     2      21.110   7.480   6.760  1.00  0.00            
ATOM    152  C5  AS2     2      21.280   8.730   6.170  1.00  0.00            
ATOM    153  C6  AS2     2      21.350   9.910   7.010  1.00  0.00            
ATOM    154  C7  AS2     2      21.050   9.870   8.370  1.00  0.00            
ATOM    155  C8  AS2     2      20.950  11.100   9.230  1.00  0.00            
ATOM    156  O1  AS2     2      22.190  11.800   9.050  1.00  0.00            
ATOM    157  C9  AS2     2      23.380  11.250   9.650  1.00  0.00            
ATOM    158  C10 AS2     2      24.470  12.270   9.370  1.00  0.00            
ATOM    159  N1  AS2     2      24.850  12.300   7.910  1.00  0.00            
ATOM    160  C11 AS2     2      25.170  10.900   7.360  1.00  0.00            
ATOM    161  C12 AS2     2      26.080  13.150   7.610  1.00  0.00            
ATOM    162  C13 AS2     2      19.790  11.920   8.750  1.00  0.00            
ATOM    163  C14 AS2     2      19.940  13.290   8.480  1.00  0.00            
ATOM    164  C15 AS2     2      18.910  14.120   8.100  1.00  0.00            
ATOM    165  C16 AS2     2      17.630  13.680   8.040  1.00  0.00            
ATOM    166  C17 AS2     2      17.400  12.380   8.420  1.00  0.00            
ATOM    167  C18 AS2     2      18.430  11.420   8.700  1.00  0.00            
ATOM    168  H1  AS2     2      20.560   7.290  10.750  1.00  0.00            
ATOM    169  H2  AS2     2      21.590   8.640  11.110  1.00  0.00            
ATOM    170  H3  AS2     2      19.870   8.890  10.880  1.00  0.00            
ATOM    171  H4  AS2     2      20.880   6.450   8.570  1.00  0.00            
ATOM    172  H5  AS2     2      21.020   6.590   6.140  1.00  0.00            
ATOM    173  H6  AS2     2      21.510   8.730   5.100  1.00  0.00            
ATOM    174  H7  AS2     2      21.510  10.880   6.560  1.00  0.00            
ATOM    175  H8  AS2     2      20.700  10.880  10.270  1.00  0.00            
ATOM    176  H9  AS2     2      23.620  10.270   9.220  1.00  0.00            
ATOM    177  H10 AS2     2      23.190  11.120  10.720  1.00  0.00            
ATOM    178  H11 AS2     2      25.360  11.960   9.920  1.00  0.00            
ATOM    179  H12 AS2     2      24.340  13.320   9.620  1.00  0.00            
ATOM    180  H13 AS2     2      24.070  12.640   7.340  1.00  0.00            
ATOM    181  H14 AS2     2      25.920  10.500   8.050  1.00  0.00            
ATOM    182  H15 AS2     2      24.180  10.450   7.430  1.00  0.00            
ATOM    183  H16 AS2     2      25.490  10.870   6.320  1.00  0.00            
ATOM    184  H17 AS2     2      25.710  14.100   7.990  1.00  0.00            
ATOM    185  H18 AS2     2      26.910  12.750   8.200  1.00  0.00            
ATOM    186  H19 AS2     2      26.430  13.190   6.580  1.00  0.00            
ATOM    187  H20 AS2     2      20.950  13.670   8.390  1.00  0.00            
ATOM    188  H21 AS2     2      19.180  15.050   7.600  1.00  0.00            
ATOM    189  H22 AS2     2      16.880  14.430   7.790  1.00  0.00            
ATOM    190  H23 AS2     2      16.350  12.090   8.410  1.00  0.00            
ATOM    191  H24 AS2     2      18.220  10.410   9.050  1.00  0.00            
TER
ENDMDL
MODEL        1
ATOM      1  C1  BCD     1      17.070  11.750   6.640  1.00  0.00            
ATOM      2  O1  BCD     1      16.300  11.170   7.730  1.00  0.00            
ATOM      3  C2  BCD     1      18.570  11.260   6.670  1.00  0.00            
ATOM      4  O2  BCD     1      18.660   9.790   6.440  1.00  0.00            
ATOM      5  C3  BCD     1      19.140  11.650   8.050  1.00  0.00            
ATOM      6  O3  BCD     1      20.460  11.180   8.180  1.00  0.00            
ATOM      7  C4  BCD     1      19.030  13.140   8.280  1.00  0.00            
ATOM      8  C5  BCD     1      17.560  13.650   8.110  1.00  0.00            
ATOM      9  O4  BCD     1      17.140  13.150   6.810  1.00  0.00            
ATOM     10  C6  BCD     1      17.570  15.200   8.030  1.00  0.00            
ATOM     11  O5  BCD     1      18.390  15.630   6.920  1.00  0.00            
ATOM     12  H1  BCD     1      16.620  11.470   5.680  1.00  0.00            
ATOM     13  H2  BCD     1      19.120  11.900   5.970  1.00  0.00            
ATOM     14  H3  BCD     1      19.600   9.640   6.260  1.00  0.00            
ATOM     15  H4  BCD     1      18.490  11.160   8.780  1.00  0.00            
ATOM     16  H5  BCD     1      21.050  11.910   8.420  1.00  0.00            
ATOM     17  H6  BCD     1      19.730  13.610   7.580  1.00  0.00            
ATOM     18  H7  BCD     1      16.900  13.270   8.900  1.00  0.00            
ATOM     19  H8  BCD     1      16.530  15.560   7.960  1.00  0.00            
ATOM     20  H9  BCD     1      17.970  15.610   8.960  1.00  0.00            
ATOM     21  H10 BCD     1      18.270  15.000   6.200  1.00  0.00            
ATOM     22  C7  BCD     1      13.170   8.570   8.020  1.00  0.00            
ATOM     23  O6  BCD     1      13.790   8.180   9.230  1.00  0.00            
ATOM     24  C8  BCD     1      14.150   8.230   6.930  1.00  0.00            
ATOM     25  O7  BCD     1      14.280   6.790   6.850  1.00  0.00            
ATOM     26  C9  BCD     1      15.450   9.040   7.120  1.00  0.00            
ATOM     27  O8  BCD     1      16.190   8.880   5.920  1.00  0.00            
ATOM     28  C10 BCD     1      15.080  10.530   7.340  1.00  0.00            
ATOM     29  C11 BCD     1      14.020  10.800   8.380  1.00  0.00            
ATOM     30  O9  BCD     1      12.850   9.970   8.120  1.00  0.00            
ATOM     31  C12 BCD     1      13.570  12.210   8.410  1.00  0.00            
ATOM     32  O10 BCD     1      12.940  12.610   7.150  1.00  0.00            
ATOM     33  H11 BCD     1      12.240   8.080   7.710  1.00  0.00            
ATOM     34  H12 BCD     1      13.700   8.650   6.020  1.00  0.00            
ATOM     35  H13 BCD     1      15.140   6.630   6.450  1.00  0.00            
ATOM     36  H14 BCD     1      15.930   8.620   8.000  1.00  0.00            
ATOM     37  H15 BCD     1      17.090   9.190   6.050  1.00  0.00            
ATOM     38  H16 BCD     1      14.740  10.910   6.370  1.00  0.00            
ATOM     39  H17 BCD     1      14.470  10.670   9.380  1.00  0.00            
ATOM     40  H18 BCD     1      12.760  12.240   9.160  1.00  0.00            
ATOM     41  H19 BCD     1      14.310  12.970   8.670  1.00  0.00            
ATOM     42  H20 BCD     1      12.190  12.030   6.990  1.00  0.00            
ATOM     43  C13 BCD     1      13.250   5.870  12.660  1.00  0.00            
ATOM     44  O11 BCD     1      14.280   6.580  13.390  1.00  0.00            
ATOM     45  C14 BCD     1      13.810   5.140  11.430  1.00  0.00            
ATOM     46  O12 BCD     1      14.830   4.240  11.850  1.00  0.00            
ATOM     47  C15 BCD     1      14.280   6.160  10.320  1.00  0.00            
ATOM     48  O13 BCD     1      14.470   5.400   9.100  1.00  0.00            
ATOM     49  C16 BCD     1      13.230   7.200  10.060  1.00  0.00            
ATOM     50  C17 BCD     1      12.730   7.830  11.320  1.00  0.00            
ATOM     51  O14 BCD     1      12.290   6.830  12.170  1.00  0.00            
ATOM     52  C18 BCD     1      11.470   8.740  11.060  1.00  0.00            
ATOM     53  O15 BCD     1      11.050   9.420  12.260  1.00  0.00            
ATOM     54  H21 BCD     1      12.610   5.270  13.320  1.00  0.00            
ATOM     55  H22 BCD     1      12.970   4.610  10.980  1.00  0.00            
ATOM     56  H23 BCD     1      15.030   3.520  11.250  1.00  0.00            
ATOM     57  H24 BCD     1      15.230   6.610  10.640  1.00  0.00            
ATOM     58  H25 BCD     1      14.400   5.990   8.350  1.00  0.00            
ATOM     59  H26 BCD     1      12.360   6.700   9.600  1.00  0.00            
ATOM     60  H27 BCD     1      13.510   8.450  11.780  1.00  0.00            
ATOM     61  H28 BCD     1      11.740   9.580  10.410  1.00  0.00            
ATOM     62  H29 BCD     1      10.630   8.150  10.660  1.00  0.00            
ATOM     63  H30 BCD     1      10.530   8.790  12.780  1.00  0.00            
ATOM     64  C19 BCD     1      15.410   7.050  17.360  1.00  0.00            
ATOM     65  O16 BCD     1      16.700   7.620  17.000  1.00  0.00            
ATOM     66  C20 BCD     1      15.460   5.600  16.820  1.00  0.00            
ATOM     67  O17 BCD     1      16.620   4.950  17.390  1.00  0.00            
ATOM     68  C21 BCD     1      15.370   5.630  15.280  1.00  0.00            
ATOM     69  O18 BCD     1      15.400   4.330  14.630  1.00  0.00            
ATOM     70  C22 BCD     1      14.250   6.490  14.850  1.00  0.00            
ATOM     71  C23 BCD     1      14.320   7.880  15.380  1.00  0.00            
ATOM     72  O19 BCD     1      14.310   7.830  16.790  1.00  0.00            
ATOM     73  C24 BCD     1      13.220   8.890  14.910  1.00  0.00            
ATOM     74  O20 BCD     1      13.380  10.210  15.510  1.00  0.00            
ATOM     75  H31 BCD     1      15.250   7.080  18.440  1.00  0.00            
ATOM     76  H32 BCD     1      14.590   5.100  17.250  1.00  0.00            
ATOM     77  H33 BCD     1      16.310   4.040  17.400  1.00  0.00            
ATOM     78  H34 BCD     1      16.300   6.140  14.990  1.00  0.00            
ATOM     79  H35 BCD     1      15.270   4.460  13.690  1.00  0.00            
ATOM     80  H36 BCD     1      13.370   5.940  15.220  1.00  0.00            
ATOM     81  H37 BCD     1      15.300   8.250  15.040  1.00  0.00            
ATOM     82  H38 BCD     1      13.390   9.000  13.830  1.00  0.00            
ATOM     83  H39 BCD     1      12.210   8.460  15.000  1.00  0.00            
ATOM     84  H40 BCD     1      12.570  10.680  15.280  1.00  0.00            
ATOM     85  C25 BCD     1      19.820   9.870  18.070  1.00  0.00            
ATOM     86  O21 BCD     1      19.920  10.180  16.700  1.00  0.00            
ATOM     87  C26 BCD     1      20.070   8.440  18.280  1.00  0.00            
ATOM     88  O22 BCD     1      21.380   8.130  17.880  1.00  0.00            
ATOM     89  C27 BCD     1      18.940   7.670  17.670  1.00  0.00            
ATOM     90  O23 BCD     1      18.950   6.270  17.910  1.00  0.00            
ATOM     91  C28 BCD     1      17.540   8.160  18.090  1.00  0.00            
ATOM     92  C29 BCD     1      17.410   9.670  17.980  1.00  0.00            
ATOM     93  O24 BCD     1      18.550  10.270  18.540  1.00  0.00            
ATOM     94  C30 BCD     1      16.210  10.210  18.710  1.00  0.00            
ATOM     95  O25 BCD     1      16.210  11.650  18.470  1.00  0.00            
ATOM     96  H41 BCD     1      20.550  10.420  18.670  1.00  0.00            
ATOM     97  H42 BCD     1      19.990   8.320  19.370  1.00  0.00            
ATOM     98  H43 BCD     1      21.520   7.210  18.130  1.00  0.00            
ATOM     99  H44 BCD     1      19.010   7.910  16.600  1.00  0.00            
ATOM    100  H45 BCD     1      18.050   5.920  17.950  1.00  0.00            
ATOM    101  H46 BCD     1      17.390   7.750  19.090  1.00  0.00            
ATOM    102  H47 BCD     1      17.360   9.960  16.920  1.00  0.00            
ATOM    103  H48 BCD     1      15.250   9.830  18.330  1.00  0.00            
ATOM    104  H49 BCD     1      16.250   9.960  19.780  1.00  0.00            
ATOM    105  H50 BCD     1      15.910  12.040  19.300  1.00  0.00            
ATOM    106  C31 BCD     1      22.520  12.240  14.240  1.00  0.00            
ATOM    107  O26 BCD     1      21.370  12.420  13.390  1.00  0.00            
ATOM    108  C32 BCD     1      22.870  10.770  14.420  1.00  0.00            
ATOM    109  O27 BCD     1      23.280  10.260  13.170  1.00  0.00            
ATOM    110  C33 BCD     1      21.630  10.110  15.020  1.00  0.00            
ATOM    111  C34 BCD     1      21.190  10.790  16.320  1.00  0.00            
ATOM    112  C35 BCD     1      20.980  12.280  16.100  1.00  0.00            
ATOM    113  O28 BCD     1      22.180  12.840  15.500  1.00  0.00            
ATOM    114  C36 BCD     1      20.530  13.030  17.320  1.00  0.00            
ATOM    115  O29 BCD     1      21.270  12.800  18.580  1.00  0.00            
ATOM    116  O30 BCD     1      21.880   8.750  15.340  1.00  0.00            
ATOM    117  H51 BCD     1      23.300  12.840  13.770  1.00  0.00            
ATOM    118  H52 BCD     1      23.660  10.690  15.170  1.00  0.00            
ATOM    119  H53 BCD     1      23.980   9.620  13.290  1.00  0.00            
ATOM    120  H54 BCD     1      20.810  10.210  14.290  1.00  0.00            
ATOM    121  H55 BCD     1      21.450   8.500  16.170  1.00  0.00            
ATOM    122  H56 BCD     1      21.920  10.590  17.120  1.00  0.00            
ATOM    123  H57 BCD     1      20.090  12.340  15.460  1.00  0.00            
ATOM    124  H58 BCD     1      20.600  14.080  17.020  1.00  0.00            
ATOM    125  H59 BCD     1      19.490  12.750  17.500  1.00  0.00            
ATOM    126  H60 BCD     1      20.670  12.860  19.330  1.00  0.00            
ATOM    127  C37 BCD     1      20.420  14.260  10.000  1.00  0.00            
ATOM    128  O31 BCD     1      19.390  13.330   9.680  1.00  0.00            
ATOM    129  C38 BCD     1      21.800  13.720  10.020  1.00  0.00            
ATOM    130  O32 BCD     1      22.110  13.160   8.680  1.00  0.00            
ATOM    131  C39 BCD     1      21.960  12.680  11.220  1.00  0.00            
ATOM    132  O33 BCD     1      23.320  12.140  11.280  1.00  0.00            
ATOM    133  C40 BCD     1      21.590  13.420  12.440  1.00  0.00            
ATOM    134  C41 BCD     1      20.310  14.230  12.380  1.00  0.00            
ATOM    135  O34 BCD     1      20.180  15.040  11.190  1.00  0.00            
ATOM    136  C42 BCD     1      20.210  15.170  13.560  1.00  0.00            
ATOM    137  O35 BCD     1      21.270  16.070  13.600  1.00  0.00            
ATOM    138  H61 BCD     1      20.330  15.040   9.230  1.00  0.00            
ATOM    139  H62 BCD     1      22.450  14.570  10.270  1.00  0.00            
ATOM    140  H63 BCD     1      22.990  13.530   8.630  1.00  0.00            
ATOM    141  H64 BCD     1      21.210  11.900  11.090  1.00  0.00            
ATOM    142  H65 BCD     1      23.200  11.510  11.990  1.00  0.00            
ATOM    143  H66 BCD     1      22.450  14.050  12.710  1.00  0.00            
ATOM    144  H67 BCD     1      19.400  13.620  12.400  1.00  0.00            
ATOM    145  H68 BCD     1      19.280  15.750  13.490  1.00  0.00            
ATOM    146  H69 BCD     1      20.140  14.660  14.530  1.00  0.00            
ATOM    147  H70 BCD     1      21.270  16.400  14.500  1.00  0.00            
ATOM    148  C1  AS2     2      18.210   6.050  12.630  1.00  0.00            
ATOM    149  C2  AS2     2      18.210   6.270  11.120  1.00  0.00            
ATOM    150  C3  AS2     2      18.100   5.220  10.260  1.00  0.00            
ATOM    151  C4  AS2     2      18.110   5.350   8.880  1.00  0.00            
ATOM    152  C5  AS2     2      18.190   6.620   8.210  1.00  0.00            
ATOM    153  C6  AS2     2      18.390   7.680   9.130  1.00  0.00            
ATOM    154  C7  AS2     2      18.430   7.560  10.560  1.00  0.00            
ATOM    155  C8  AS2     2      18.780   8.740  11.430  1.00  0.00            
ATOM    156  O1  AS2     2      20.080   9.290  10.940  1.00  0.00            
ATOM    157  C9  AS2     2      21.190   8.510  11.330  1.00  0.00            
ATOM    158  C10 AS2     2      22.500   9.000  10.650  1.00  0.00            
ATOM    159  N1  AS2     2      22.420   9.190   9.190  1.00  0.00            
ATOM    160  C11 AS2     2      22.120   7.750   8.600  1.00  0.00            
ATOM    161  C12 AS2     2      23.740   9.590   8.600  1.00  0.00            
ATOM    162  C13 AS2     2      17.660   9.790  11.540  1.00  0.00            
ATOM    163  C14 AS2     2      18.030  11.120  11.430  1.00  0.00            
ATOM    164  C15 AS2     2      17.170  12.200  11.470  1.00  0.00            
ATOM    165  C16 AS2     2      15.810  11.930  11.850  1.00  0.00            
ATOM    166  C17 AS2     2      15.370  10.610  12.010  1.00  0.00            
ATOM    167  C18 AS2     2      16.290   9.500  11.790  1.00  0.00            
ATOM    168  H1  AS2     2      19.100   6.440  13.140  1.00  0.00            
ATOM    169  H2  AS2     2      17.310   6.490  13.080  1.00  0.00            
ATOM    170  H3  AS2     2      18.020   5.040  13.000  1.00  0.00            
ATOM    171  H4  AS2     2      18.010   4.220  10.670  1.00  0.00            
ATOM    172  H5  AS2     2      18.000   4.400   8.360  1.00  0.00            
ATOM    173  H6  AS2     2      18.140   6.700   7.130  1.00  0.00            
ATOM    174  H7  AS2     2      18.650   8.650   8.720  1.00  0.00            
ATOM    175  H8  AS2     2      18.960   8.430  12.460  1.00  0.00            
ATOM    176  H9  AS2     2      21.070   7.460  11.040  1.00  0.00            
ATOM    177  H10 AS2     2      21.330   8.610  12.420  1.00  0.00            
ATOM    178  H11 AS2     2      23.350   8.330  10.760  1.00  0.00            
ATOM    179  H12 AS2     2      22.660  10.020  11.000  1.00  0.00            
ATOM    180  H13 AS2     2      21.660   9.850   8.960  1.00  0.00            
ATOM    181  H14 AS2     2      23.050   7.190   8.550  1.00  0.00            
ATOM    182  H15 AS2     2      21.450   7.090   9.160  1.00  0.00            
ATOM    183  H16 AS2     2      21.650   7.780   7.620  1.00  0.00            
ATOM    184  H17 AS2     2      23.700   9.430   7.520  1.00  0.00            
ATOM    185  H18 AS2     2      23.860  10.660   8.740  1.00  0.00            
ATOM    186  H19 AS2     2      24.620   9.060   8.990  1.00  0.00            
ATOM    187  H20 AS2     2      19.060  11.350  11.160  1.00  0.00            
ATOM    188  H21 AS2     2      17.510  13.190  11.190  1.00  0.00            
ATOM    189  H22 AS2     2      15.060  12.720  11.900  1.00  0.00            
ATOM    190  H23 AS2     2      14.370  10.240  12.220  1.00  0.00            
ATOM    191  H24 AS2     2      16.050   8.460  12.010  1.00  0.00            
TER
ENDMDL
MODEL        1
ATOM      1  C1  BCD     1       7.290   5.820   6.360  1.00  0.00            
ATOM      2  O1  BCD     1       7.800   4.720   7.160  1.00  0.00            
ATOM      3  C2  BCD     1       7.770   5.720   5.020  1.00  0.00            
ATOM      4  O2  BCD     1       7.290   4.380   4.650  1.00  0.00            
ATOM      5  C3  BCD     1       9.340   5.700   4.990  1.00  0.00            
ATOM      6  O3  BCD     1       9.680   5.450   3.570  1.00  0.00            
ATOM      7  C4  BCD     1       9.840   6.930   5.670  1.00  0.00            
ATOM      8  C5  BCD     1       9.190   7.190   7.030  1.00  0.00            
ATOM      9  O4  BCD     1       7.800   7.070   6.850  1.00  0.00            
ATOM     10  C6  BCD     1       9.440   8.570   7.600  1.00  0.00            
ATOM     11  O5  BCD     1       8.590   9.610   7.070  1.00  0.00            
ATOM     12  H1  BCD     1       6.200   5.950   6.390  1.00  0.00            
ATOM     13  H2  BCD     1       7.310   6.470   4.360  1.00  0.00            
ATOM     14  H3  BCD     1       7.290   3.880   5.460  1.00  0.00            
ATOM     15  H4  BCD     1       9.730   4.790   5.480  1.00  0.00            
ATOM     16  H5  BCD     1       9.720   6.290   3.100  1.00  0.00            
ATOM     17  H6  BCD     1       9.520   7.670   4.930  1.00  0.00            
ATOM     18  H7  BCD     1       9.620   6.510   7.770  1.00  0.00            
ATOM     19  H8  BCD     1       9.240   8.570   8.680  1.00  0.00            
ATOM     20  H9  BCD     1      10.500   8.830   7.470  1.00  0.00            
ATOM     21  H10 BCD     1       8.650   9.640   6.110  1.00  0.00            
ATOM     22  C7  BCD     1       6.430   2.110  10.130  1.00  0.00            
ATOM     23  O6  BCD     1       7.770   1.720  10.530  1.00  0.00            
ATOM     24  C8  BCD     1       6.190   1.770   8.720  1.00  0.00            
ATOM     25  O7  BCD     1       6.560   0.390   8.560  1.00  0.00            
ATOM     26  C9  BCD     1       7.080   2.570   7.690  1.00  0.00            
ATOM     27  O8  BCD     1       6.850   2.160   6.290  1.00  0.00            
ATOM     28  C10 BCD     1       6.790   3.980   7.840  1.00  0.00            
ATOM     29  C11 BCD     1       6.850   4.410   9.330  1.00  0.00            
ATOM     30  O9  BCD     1       6.100   3.530  10.200  1.00  0.00            
ATOM     31  C12 BCD     1       6.240   5.880   9.510  1.00  0.00            
ATOM     32  O10 BCD     1       4.980   6.010   8.870  1.00  0.00            
ATOM     33  H11 BCD     1       5.650   1.710  10.780  1.00  0.00            
ATOM     34  H12 BCD     1       5.150   1.920   8.390  1.00  0.00            
ATOM     35  H13 BCD     1       7.510   0.320   8.730  1.00  0.00            
ATOM     36  H14 BCD     1       8.170   2.450   7.770  1.00  0.00            
ATOM     37  H15 BCD     1       6.520   1.260   6.370  1.00  0.00            
ATOM     38  H16 BCD     1       5.850   4.150   7.320  1.00  0.00            
ATOM     39  H17 BCD     1       7.880   4.500   9.690  1.00  0.00            
ATOM     40  H18 BCD     1       6.100   6.070  10.580  1.00  0.00            
ATOM     41  H19 BCD     1       6.830   6.700   9.060  1.00  0.00            
ATOM     42  H20 BCD     1       4.280   5.610   9.380  1.00  0.00            
ATOM     43  C13 BCD     1       9.670  -0.540  13.120  1.00  0.00            
ATOM     44  O11 BCD     1      10.530   0.510  12.800  1.00  0.00            
ATOM     45  C14 BCD     1       9.420  -1.340  11.830  1.00  0.00            
ATOM     46  O12 BCD     1      10.620  -1.980  11.500  1.00  0.00            
ATOM     47  C15 BCD     1       8.930  -0.330  10.750  1.00  0.00            
ATOM     48  O13 BCD     1       8.840  -0.790   9.410  1.00  0.00            
ATOM     49  C16 BCD     1       7.770   0.470  11.270  1.00  0.00            
ATOM     50  C17 BCD     1       7.840   0.870  12.690  1.00  0.00            
ATOM     51  O14 BCD     1       8.530  -0.060  13.580  1.00  0.00            
ATOM     52  C18 BCD     1       6.540   1.050  13.370  1.00  0.00            
ATOM     53  O15 BCD     1       5.700  -0.020  13.110  1.00  0.00            
ATOM     54  H21 BCD     1      10.110  -1.290  13.790  1.00  0.00            
ATOM     55  H22 BCD     1       8.690  -2.110  12.140  1.00  0.00            
ATOM     56  H23 BCD     1      10.590  -2.320  10.600  1.00  0.00            
ATOM     57  H24 BCD     1       9.790   0.350  10.750  1.00  0.00            
ATOM     58  H25 BCD     1       9.640  -1.270   9.160  1.00  0.00            
ATOM     59  H26 BCD     1       6.880  -0.170  11.180  1.00  0.00            
ATOM     60  H27 BCD     1       8.380   1.830  12.740  1.00  0.00            
ATOM     61  H28 BCD     1       6.680   1.160  14.450  1.00  0.00            
ATOM     62  H29 BCD     1       6.120   1.960  12.930  1.00  0.00            
ATOM     63  H30 BCD     1       6.090  -0.770  13.580  1.00  0.00            
ATOM     64  C19 BCD     1      13.910   2.170  14.670  1.00  0.00            
ATOM     65  O16 BCD     1      14.100   3.020  13.480  1.00  0.00            
ATOM     66  C20 BCD     1      14.040   0.750  14.370  1.00  0.00            
ATOM     67  O17 BCD     1      15.300   0.490  13.800  1.00  0.00            
ATOM     68  C21 BCD     1      12.910   0.310  13.410  1.00  0.00            
ATOM     69  O18 BCD     1      12.940  -1.110  13.130  1.00  0.00            
ATOM     70  C22 BCD     1      11.470   0.700  13.890  1.00  0.00            
ATOM     71  C23 BCD     1      11.510   2.150  14.390  1.00  0.00            
ATOM     72  O19 BCD     1      12.650   2.330  15.240  1.00  0.00            
ATOM     73  C24 BCD     1      10.300   2.450  15.290  1.00  0.00            
ATOM     74  O20 BCD     1      10.280   3.760  15.740  1.00  0.00            
ATOM     75  H31 BCD     1      14.580   2.550  15.450  1.00  0.00            
ATOM     76  H32 BCD     1      13.920   0.110  15.260  1.00  0.00            
ATOM     77  H33 BCD     1      15.140  -0.370  13.410  1.00  0.00            
ATOM     78  H34 BCD     1      13.080   0.830  12.460  1.00  0.00            
ATOM     79  H35 BCD     1      12.230  -1.250  12.500  1.00  0.00            
ATOM     80  H36 BCD     1      11.270   0.120  14.800  1.00  0.00            
ATOM     81  H37 BCD     1      11.570   2.820  13.530  1.00  0.00            
ATOM     82  H38 BCD     1       9.450   2.370  14.590  1.00  0.00            
ATOM     83  H39 BCD     1      10.140   1.730  16.100  1.00  0.00            
ATOM     84  H40 BCD     1       9.670   3.770  16.480  1.00  0.00            
ATOM     85  C25 BCD     1      16.170   6.560  12.860  1.00  0.00            
ATOM     86  O21 BCD     1      15.920   6.630  11.450  1.00  0.00            
ATOM     87  C26 BCD     1      16.960   5.360  13.170  1.00  0.00            
ATOM     88  O22 BCD     1      18.240   5.480  12.500  1.00  0.00            
ATOM     89  C27 BCD     1      16.210   4.070  12.970  1.00  0.00            
ATOM     90  O23 BCD     1      16.970   2.860  13.230  1.00  0.00            
ATOM     91  C28 BCD     1      14.870   4.150  13.740  1.00  0.00            
ATOM     92  C29 BCD     1      14.120   5.400  13.350  1.00  0.00            
ATOM     93  O24 BCD     1      14.910   6.600  13.530  1.00  0.00            
ATOM     94  C30 BCD     1      12.830   5.590  14.050  1.00  0.00            
ATOM     95  O25 BCD     1      12.970   5.950  15.410  1.00  0.00            
ATOM     96  H41 BCD     1      16.720   7.460  13.150  1.00  0.00            
ATOM     97  H42 BCD     1      17.090   5.450  14.260  1.00  0.00            
ATOM     98  H43 BCD     1      18.610   4.600  12.610  1.00  0.00            
ATOM     99  H44 BCD     1      16.040   4.020  11.890  1.00  0.00            
ATOM    100  H45 BCD     1      16.280   2.260  13.530  1.00  0.00            
ATOM    101  H46 BCD     1      15.130   4.340  14.800  1.00  0.00            
ATOM    102  H47 BCD     1      13.920   5.390  12.270  1.00  0.00            
ATOM    103  H48 BCD     1      12.310   6.420  13.540  1.00  0.00            
ATOM    104  H49 BCD     1      12.210   4.690  14.060  1.00  0.00            
ATOM    105  H50 BCD     1      13.580   6.700  15.430  1.00  0.00            
ATOM    106  C31 BCD     1      15.710   9.080   8.270  1.00  0.00            
ATOM    107  O26 BCD     1      15.250   8.010   7.460  1.00  0.00            
ATOM    108  C32 BCD     1      17.110   8.920   8.840  1.00  0.00            
ATOM    109  O27 BCD     1      18.050   8.880   7.780  1.00  0.00            
ATOM    110  C33 BCD     1      17.040   7.670   9.730  1.00  0.00            
ATOM    111  C34 BCD     1      15.990   7.860  10.850  1.00  0.00            
ATOM    112  C35 BCD     1      14.620   8.250  10.260  1.00  0.00            
ATOM    113  O28 BCD     1      14.820   9.340   9.420  1.00  0.00            
ATOM    114  C36 BCD     1      13.590   8.590  11.320  1.00  0.00            
ATOM    115  O29 BCD     1      14.090   9.470  12.290  1.00  0.00            
ATOM    116  O30 BCD     1      18.320   7.420  10.320  1.00  0.00            
ATOM    117  H51 BCD     1      15.740  10.010   7.700  1.00  0.00            
ATOM    118  H52 BCD     1      17.360   9.760   9.500  1.00  0.00            
ATOM    119  H53 BCD     1      17.870   8.090   7.260  1.00  0.00            
ATOM    120  H54 BCD     1      16.830   6.890   8.990  1.00  0.00            
ATOM    121  H55 BCD     1      18.200   6.780  11.020  1.00  0.00            
ATOM    122  H56 BCD     1      16.350   8.580  11.590  1.00  0.00            
ATOM    123  H57 BCD     1      14.250   7.400   9.670  1.00  0.00            
ATOM    124  H58 BCD     1      12.650   8.930  10.850  1.00  0.00            
ATOM    125  H59 BCD     1      13.290   7.660  11.830  1.00  0.00            
ATOM    126  H60 BCD     1      14.010  10.380  11.970  1.00  0.00            
ATOM    127  C37 BCD     1      12.070   7.560   4.820  1.00  0.00            
ATOM    128  O31 BCD     1      11.310   6.800   5.840  1.00  0.00            
ATOM    129  C38 BCD     1      13.360   6.840   4.470  1.00  0.00            
ATOM    130  O32 BCD     1      13.150   5.530   4.000  1.00  0.00            
ATOM    131  C39 BCD     1      14.320   6.860   5.740  1.00  0.00            
ATOM    132  O33 BCD     1      15.500   6.150   5.360  1.00  0.00            
ATOM    133  C40 BCD     1      14.610   8.310   6.200  1.00  0.00            
ATOM    134  C41 BCD     1      13.280   9.030   6.430  1.00  0.00            
ATOM    135  O34 BCD     1      12.450   8.880   5.260  1.00  0.00            
ATOM    136  C42 BCD     1      13.480  10.530   6.730  1.00  0.00            
ATOM    137  O35 BCD     1      14.400  11.140   5.770  1.00  0.00            
ATOM    138  H61 BCD     1      11.500   7.630   3.890  1.00  0.00            
ATOM    139  H62 BCD     1      13.940   7.240   3.630  1.00  0.00            
ATOM    140  H63 BCD     1      13.980   5.040   3.960  1.00  0.00            
ATOM    141  H64 BCD     1      13.840   6.300   6.550  1.00  0.00            
ATOM    142  H65 BCD     1      16.230   6.220   5.990  1.00  0.00            
ATOM    143  H66 BCD     1      15.200   8.870   5.460  1.00  0.00            
ATOM    144  H67 BCD     1      12.730   8.490   7.210  1.00  0.00            
ATOM    145  H68 BCD     1      12.530  11.060   6.570  1.00  0.00            
ATOM    146  H69 BCD     1      13.760  10.670   7.790  1.00  0.00            
ATOM    147  H70 BCD     1      14.160  12.080   5.740  1.00  0.00            
ATOM    148  C1  AS2     2      15.040   4.570   8.930  1.00  0.00            
ATOM    149  C2  AS2     2      14.500   3.190   9.300  1.00  0.00            
ATOM    150  C3  AS2     2      15.450   2.340   9.850  1.00  0.00            
ATOM    151  C4  AS2     2      15.010   1.030  10.180  1.00  0.00            
ATOM    152  C5  AS2     2      13.690   0.620   9.850  1.00  0.00            
ATOM    153  C6  AS2     2      12.770   1.550   9.360  1.00  0.00            
ATOM    154  C7  AS2     2      13.150   2.770   8.980  1.00  0.00            
ATOM    155  C8  AS2     2      12.220   3.770   8.360  1.00  0.00            
ATOM    156  O1  AS2     2      11.240   3.090   7.560  1.00  0.00            
ATOM    157  C9  AS2     2      11.530   2.960   6.120  1.00  0.00            
ATOM    158  C10 AS2     2      10.250   2.300   5.460  1.00  0.00            
ATOM    159  N1  AS2     2      10.020   2.620   3.970  1.00  0.00            
ATOM    160  C11 AS2     2       8.870   1.860   3.340  1.00  0.00            
ATOM    161  C12 AS2     2      11.270   2.270   3.190  1.00  0.00            
ATOM    162  C13 AS2     2      11.420   4.540   9.390  1.00  0.00            
ATOM    163  C14 AS2     2      11.630   5.890   9.510  1.00  0.00            
ATOM    164  C15 AS2     2      10.980   6.570  10.580  1.00  0.00            
ATOM    165  C16 AS2     2      10.050   5.940  11.400  1.00  0.00            
ATOM    166  C17 AS2     2       9.800   4.600  11.150  1.00  0.00            
ATOM    167  C18 AS2     2      10.510   3.890  10.230  1.00  0.00            
ATOM    168  H1  AS2     2      15.240   4.650   7.850  1.00  0.00            
ATOM    169  H2  AS2     2      14.400   5.420   9.180  1.00  0.00            
ATOM    170  H3  AS2     2      16.020   4.710   9.420  1.00  0.00            
ATOM    171  H4  AS2     2      16.430   2.680  10.170  1.00  0.00            
ATOM    172  H5  AS2     2      15.690   0.350  10.690  1.00  0.00            
ATOM    173  H6  AS2     2      13.350  -0.400  10.000  1.00  0.00            
ATOM    174  H7  AS2     2      11.760   1.260   9.110  1.00  0.00            
ATOM    175  H8  AS2     2      12.650   4.590   7.770  1.00  0.00            
ATOM    176  H9  AS2     2      12.380   2.320   5.840  1.00  0.00            
ATOM    177  H10 AS2     2      11.680   3.930   5.620  1.00  0.00            
ATOM    178  H11 AS2     2       9.390   2.770   5.940  1.00  0.00            
ATOM    179  H12 AS2     2      10.290   1.240   5.700  1.00  0.00            
ATOM    180  H13 AS2     2       9.820   3.620   3.800  1.00  0.00            
ATOM    181  H14 AS2     2       8.000   2.110   3.950  1.00  0.00            
ATOM    182  H15 AS2     2       8.780   2.260   2.330  1.00  0.00            
ATOM    183  H16 AS2     2       9.140   0.810   3.210  1.00  0.00            
ATOM    184  H17 AS2     2      12.120   2.870   3.540  1.00  0.00            
ATOM    185  H18 AS2     2      11.450   1.210   3.390  1.00  0.00            
ATOM    186  H19 AS2     2      11.130   2.440   2.130  1.00  0.00            
ATOM    187  H20 AS2     2      12.200   6.470   8.800  1.00  0.00            
ATOM    188  H21 AS2     2      11.080   7.650  10.660  1.00  0.00            
ATOM    189  H22 AS2     2       9.620   6.450  12.260  1.00  0.00            
ATOM    190  H23 AS2     2       9.020   4.130  11.740  1.00  0.00            
ATOM    191  H24 AS2     2      10.340   2.830  10.130  1.00  0.00            
TER
ENDMDL
MODEL        1
ATOM      1  C1  BCD     1      17.980  22.860  12.590  1.00  0.00            
ATOM      2  O1  BCD     1      17.340  22.460  11.340  1.00  0.00            
ATOM      3  C2  BCD     1      19.370  23.300  12.280  1.00  0.00            
ATOM      4  O2  BCD     1      19.410  24.330  11.290  1.00  0.00            
ATOM      5  C3  BCD     1      20.230  22.210  11.790  1.00  0.00            
ATOM      6  O3  BCD     1      21.620  22.620  11.670  1.00  0.00            
ATOM      7  C4  BCD     1      20.180  21.120  12.880  1.00  0.00            
ATOM      8  C5  BCD     1      18.740  20.680  13.110  1.00  0.00            
ATOM      9  O4  BCD     1      18.010  21.810  13.510  1.00  0.00            
ATOM     10  C6  BCD     1      18.480  19.690  14.240  1.00  0.00            
ATOM     11  O5  BCD     1      19.150  20.070  15.390  1.00  0.00            
ATOM     12  H1  BCD     1      17.580  23.730  13.110  1.00  0.00            
ATOM     13  H2  BCD     1      19.890  23.820  13.100  1.00  0.00            
ATOM     14  H3  BCD     1      20.350  24.500  11.230  1.00  0.00            
ATOM     15  H4  BCD     1      19.740  21.810  10.890  1.00  0.00            
ATOM     16  H5  BCD     1      22.050  21.760  11.610  1.00  0.00            
ATOM     17  H6  BCD     1      20.710  21.440  13.780  1.00  0.00            
ATOM     18  H7  BCD     1      18.320  20.300  12.160  1.00  0.00            
ATOM     19  H8  BCD     1      17.390  19.550  14.280  1.00  0.00            
ATOM     20  H9  BCD     1      18.960  18.800  13.820  1.00  0.00            
ATOM     21  H10 BCD     1      19.140  19.330  16.010  1.00  0.00            
ATOM     22  C7  BCD     1      13.790  23.000   9.190  1.00  0.00            
ATOM     23  O6  BCD     1      14.170  21.800   8.540  1.00  0.00            
ATOM     24  C8  BCD     1      14.800  24.090   8.970  1.00  0.00            
ATOM     25  O7  BCD     1      15.090  24.370   7.650  1.00  0.00            
ATOM     26  C9  BCD     1      16.200  23.690   9.570  1.00  0.00            
ATOM     27  O8  BCD     1      17.170  24.780   9.550  1.00  0.00            
ATOM     28  C10 BCD     1      16.160  23.150  11.020  1.00  0.00            
ATOM     29  C11 BCD     1      14.950  22.220  11.150  1.00  0.00            
ATOM     30  O9  BCD     1      13.700  22.720  10.570  1.00  0.00            
ATOM     31  C12 BCD     1      14.770  21.840  12.670  1.00  0.00            
ATOM     32  O10 BCD     1      14.640  22.960  13.540  1.00  0.00            
ATOM     33  H11 BCD     1      12.770  23.250   8.860  1.00  0.00            
ATOM     34  H12 BCD     1      14.540  25.020   9.490  1.00  0.00            
ATOM     35  H13 BCD     1      15.520  25.240   7.680  1.00  0.00            
ATOM     36  H14 BCD     1      16.540  22.830   8.970  1.00  0.00            
ATOM     37  H15 BCD     1      17.970  24.570  10.040  1.00  0.00            
ATOM     38  H16 BCD     1      16.000  23.910  11.800  1.00  0.00            
ATOM     39  H17 BCD     1      15.160  21.300  10.600  1.00  0.00            
ATOM     40  H18 BCD     1      13.850  21.230  12.730  1.00  0.00            
ATOM     41  H19 BCD     1      15.460  21.110  13.130  1.00  0.00            
ATOM     42  H20 BCD     1      14.070  22.680  14.260  1.00  0.00            
ATOM     43  C13 BCD     1      12.900  18.970   6.000  1.00  0.00            
ATOM     44  O11 BCD     1      13.790  18.010   6.600  1.00  0.00            
ATOM     45  C14 BCD     1      13.680  20.070   5.270  1.00  0.00            
ATOM     46  O12 BCD     1      14.400  19.420   4.160  1.00  0.00            
ATOM     47  C15 BCD     1      14.330  21.050   6.300  1.00  0.00            
ATOM     48  O13 BCD     1      14.960  22.180   5.670  1.00  0.00            
ATOM     49  C16 BCD     1      13.390  21.400   7.420  1.00  0.00            
ATOM     50  C17 BCD     1      12.680  20.140   8.030  1.00  0.00            
ATOM     51  O14 BCD     1      11.960  19.430   6.970  1.00  0.00            
ATOM     52  C18 BCD     1      11.640  20.440   9.150  1.00  0.00            
ATOM     53  O15 BCD     1      10.650  21.430   8.710  1.00  0.00            
ATOM     54  H21 BCD     1      12.330  18.350   5.290  1.00  0.00            
ATOM     55  H22 BCD     1      12.880  20.630   4.770  1.00  0.00            
ATOM     56  H23 BCD     1      14.900  20.070   3.670  1.00  0.00            
ATOM     57  H24 BCD     1      15.090  20.430   6.800  1.00  0.00            
ATOM     58  H25 BCD     1      15.560  22.670   6.230  1.00  0.00            
ATOM     59  H26 BCD     1      12.660  22.150   7.080  1.00  0.00            
ATOM     60  H27 BCD     1      13.520  19.540   8.410  1.00  0.00            
ATOM     61  H28 BCD     1      11.220  19.490   9.490  1.00  0.00            
ATOM     62  H29 BCD     1      12.290  20.760   9.980  1.00  0.00            
ATOM     63  H30 BCD     1      10.500  21.810   9.580  1.00  0.00            
ATOM     64  C19 BCD     1      14.560  13.950   6.530  1.00  0.00            
ATOM     65  O16 BCD     1      15.740  14.120   7.400  1.00  0.00            
ATOM     66  C20 BCD     1      14.730  14.690   5.230  1.00  0.00            
ATOM     67  O17 BCD     1      15.800  14.150   4.460  1.00  0.00            
ATOM     68  C21 BCD     1      14.740  16.210   5.400  1.00  0.00            
ATOM     69  O18 BCD     1      14.730  16.790   4.130  1.00  0.00            
ATOM     70  C22 BCD     1      13.600  16.600   6.270  1.00  0.00            
ATOM     71  C23 BCD     1      13.510  15.840   7.550  1.00  0.00            
ATOM     72  O19 BCD     1      13.460  14.450   7.260  1.00  0.00            
ATOM     73  C24 BCD     1      12.260  16.120   8.350  1.00  0.00            
ATOM     74  O20 BCD     1      11.070  15.810   7.630  1.00  0.00            
ATOM     75  H31 BCD     1      14.290  12.890   6.410  1.00  0.00            
ATOM     76  H32 BCD     1      13.820  14.590   4.620  1.00  0.00            
ATOM     77  H33 BCD     1      15.930  14.790   3.750  1.00  0.00            
ATOM     78  H34 BCD     1      15.650  16.550   5.910  1.00  0.00            
ATOM     79  H35 BCD     1      14.670  17.740   4.260  1.00  0.00            
ATOM     80  H36 BCD     1      12.740  16.440   5.610  1.00  0.00            
ATOM     81  H37 BCD     1      14.420  16.080   8.110  1.00  0.00            
ATOM     82  H38 BCD     1      12.330  15.460   9.220  1.00  0.00            
ATOM     83  H39 BCD     1      12.320  17.160   8.710  1.00  0.00            
ATOM     84  H40 BCD     1      11.180  14.870   7.440  1.00  0.00            
ATOM     85  C25 BCD     1      18.410  11.920   9.570  1.00  0.00            
ATOM     86  O21 BCD     1      19.250  13.030   9.510  1.00  0.00            
ATOM     87  C26 BCD     1      18.180  11.440   8.100  1.00  0.00            
ATOM     88  O22 BCD     1      19.500  11.320   7.420  1.00  0.00            
ATOM     89  C27 BCD     1      17.310  12.410   7.330  1.00  0.00            
ATOM     90  O23 BCD     1      16.900  11.920   5.980  1.00  0.00            
ATOM     91  C28 BCD     1      16.120  13.000   8.120  1.00  0.00            
ATOM     92  C29 BCD     1      16.410  13.470   9.550  1.00  0.00            
ATOM     93  O24 BCD     1      17.150  12.380  10.240  1.00  0.00            
ATOM     94  C30 BCD     1      15.230  13.910  10.400  1.00  0.00            
ATOM     95  O25 BCD     1      14.360  12.780  10.530  1.00  0.00            
ATOM     96  H41 BCD     1      18.820  11.140  10.220  1.00  0.00            
ATOM     97  H42 BCD     1      17.740  10.440   8.100  1.00  0.00            
ATOM     98  H43 BCD     1      19.360  10.890   6.570  1.00  0.00            
ATOM     99  H44 BCD     1      18.040  13.210   7.130  1.00  0.00            
ATOM    100  H45 BCD     1      16.650  12.730   5.520  1.00  0.00            
ATOM    101  H46 BCD     1      15.260  12.310   8.090  1.00  0.00            
ATOM    102  H47 BCD     1      16.980  14.400   9.480  1.00  0.00            
ATOM    103  H48 BCD     1      15.600  14.140  11.410  1.00  0.00            
ATOM    104  H49 BCD     1      14.720  14.740   9.900  1.00  0.00            
ATOM    105  H50 BCD     1      14.750  12.030  10.990  1.00  0.00            
ATOM    106  C31 BCD     1      22.530  14.600  11.450  1.00  0.00            
ATOM    107  O26 BCD     1      21.970  15.910  11.310  1.00  0.00            
ATOM    108  C32 BCD     1      22.840  14.090  10.070  1.00  0.00            
ATOM    109  O27 BCD     1      23.570  15.080   9.280  1.00  0.00            
ATOM    110  C33 BCD     1      21.520  13.840   9.320  1.00  0.00            
ATOM    111  C34 BCD     1      20.550  12.990  10.120  1.00  0.00            
ATOM    112  C35 BCD     1      20.420  13.600  11.530  1.00  0.00            
ATOM    113  O28 BCD     1      21.760  13.630  12.080  1.00  0.00            
ATOM    114  C36 BCD     1      19.590  12.730  12.500  1.00  0.00            
ATOM    115  O29 BCD     1      19.960  11.320  12.480  1.00  0.00            
ATOM    116  O30 BCD     1      21.710  13.380   8.010  1.00  0.00            
ATOM    117  H51 BCD     1      23.410  14.750  12.090  1.00  0.00            
ATOM    118  H52 BCD     1      23.330  13.100  10.030  1.00  0.00            
ATOM    119  H53 BCD     1      23.370  14.730   8.410  1.00  0.00            
ATOM    120  H54 BCD     1      20.950  14.770   9.230  1.00  0.00            
ATOM    121  H55 BCD     1      20.900  13.120   7.570  1.00  0.00            
ATOM    122  H56 BCD     1      20.910  11.960  10.100  1.00  0.00            
ATOM    123  H57 BCD     1      20.050  14.620  11.460  1.00  0.00            
ATOM    124  H58 BCD     1      19.720  13.070  13.530  1.00  0.00            
ATOM    125  H59 BCD     1      18.530  12.760  12.210  1.00  0.00            
ATOM    126  H60 BCD     1      19.320  10.960  13.110  1.00  0.00            
ATOM    127  C37 BCD     1      22.150  19.700  12.960  1.00  0.00            
ATOM    128  O31 BCD     1      20.870  20.000  12.320  1.00  0.00            
ATOM    129  C38 BCD     1      23.140  19.400  11.880  1.00  0.00            
ATOM    130  O32 BCD     1      23.310  20.480  11.060  1.00  0.00            
ATOM    131  C39 BCD     1      22.640  18.170  11.090  1.00  0.00            
ATOM    132  O33 BCD     1      23.610  17.790  10.070  1.00  0.00            
ATOM    133  C40 BCD     1      22.540  16.990  12.050  1.00  0.00            
ATOM    134  C41 BCD     1      21.690  17.320  13.310  1.00  0.00            
ATOM    135  O34 BCD     1      22.110  18.570  13.810  1.00  0.00            
ATOM    136  C42 BCD     1      21.850  16.250  14.350  1.00  0.00            
ATOM    137  O35 BCD     1      23.170  16.190  14.800  1.00  0.00            
ATOM    138  H61 BCD     1      22.530  20.530  13.570  1.00  0.00            
ATOM    139  H62 BCD     1      24.050  19.120  12.430  1.00  0.00            
ATOM    140  H63 BCD     1      23.890  20.180  10.360  1.00  0.00            
ATOM    141  H64 BCD     1      21.720  18.410  10.560  1.00  0.00            
ATOM    142  H65 BCD     1      23.420  16.980   9.590  1.00  0.00            
ATOM    143  H66 BCD     1      23.560  16.720  12.370  1.00  0.00            
ATOM    144  H67 BCD     1      20.670  17.410  12.910  1.00  0.00            
ATOM    145  H68 BCD     1      21.090  16.390  15.130  1.00  0.00            
ATOM    146  H69 BCD     1      21.440  15.320  13.930  1.00  0.00            
ATOM    147  H70 BCD     1      23.290  15.310  15.180  1.00  0.00            
ATOM    148  C1  AS2     2      21.620  18.760   7.310  1.00  0.00            
ATOM    149  C2  AS2     2      20.330  18.390   6.580  1.00  0.00            
ATOM    150  C3  AS2     2      20.420  17.570   5.450  1.00  0.00            
ATOM    151  C4  AS2     2      19.290  17.330   4.640  1.00  0.00            
ATOM    152  C5  AS2     2      18.100  17.980   4.960  1.00  0.00            
ATOM    153  C6  AS2     2      18.010  18.880   6.080  1.00  0.00            
ATOM    154  C7  AS2     2      19.080  18.990   6.960  1.00  0.00            
ATOM    155  C8  AS2     2      18.930  19.830   8.270  1.00  0.00            
ATOM    156  O1  AS2     2      18.320  21.120   7.860  1.00  0.00            
ATOM    157  C9  AS2     2      19.060  21.860   6.870  1.00  0.00            
ATOM    158  C10 AS2     2      18.390  23.240   6.710  1.00  0.00            
ATOM    159  N1  AS2     2      19.130  24.450   6.180  1.00  0.00            
ATOM    160  C11 AS2     2      20.200  24.890   7.140  1.00  0.00            
ATOM    161  C12 AS2     2      18.160  25.580   6.150  1.00  0.00            
ATOM    162  C13 AS2     2      18.110  19.050   9.330  1.00  0.00            
ATOM    163  C14 AS2     2      16.790  19.400   9.610  1.00  0.00            
ATOM    164  C15 AS2     2      16.100  18.670  10.640  1.00  0.00            
ATOM    165  C16 AS2     2      16.730  17.670  11.300  1.00  0.00            
ATOM    166  C17 AS2     2      18.080  17.390  11.080  1.00  0.00            
ATOM    167  C18 AS2     2      18.780  18.050  10.070  1.00  0.00            
ATOM    168  H1  AS2     2      22.520  18.360   6.820  1.00  0.00            
ATOM    169  H2  AS2     2      21.680  19.840   7.490  1.00  0.00            
ATOM    170  H3  AS2     2      21.560  18.230   8.280  1.00  0.00            
ATOM    171  H4  AS2     2      21.400  17.150   5.240  1.00  0.00            
ATOM    172  H5  AS2     2      19.360  16.730   3.740  1.00  0.00            
ATOM    173  H6  AS2     2      17.250  17.730   4.330  1.00  0.00            
ATOM    174  H7  AS2     2      17.120  19.450   6.310  1.00  0.00            
ATOM    175  H8  AS2     2      19.880  20.110   8.750  1.00  0.00            
ATOM    176  H9  AS2     2      18.990  21.420   5.870  1.00  0.00            
ATOM    177  H10 AS2     2      20.070  22.010   7.270  1.00  0.00            
ATOM    178  H11 AS2     2      18.130  23.480   7.740  1.00  0.00            
ATOM    179  H12 AS2     2      17.530  23.170   6.030  1.00  0.00            
ATOM    180  H13 AS2     2      19.620  24.240   5.300  1.00  0.00            
ATOM    181  H14 AS2     2      20.810  25.750   6.850  1.00  0.00            
ATOM    182  H15 AS2     2      19.770  25.180   8.100  1.00  0.00            
ATOM    183  H16 AS2     2      20.930  24.110   7.360  1.00  0.00            
ATOM    184  H17 AS2     2      17.610  25.540   7.090  1.00  0.00            
ATOM    185  H18 AS2     2      18.680  26.530   6.080  1.00  0.00            
ATOM    186  H19 AS2     2      17.430  25.420   5.350  1.00  0.00            
ATOM    187  H20 AS2     2      16.200  20.010   8.930  1.00  0.00            
ATOM    188  H21 AS2     2      15.040  18.860  10.780  1.00  0.00            
ATOM    189  H22 AS2     2      16.170  17.070  12.000  1.00  0.00            
ATOM    190  H23 AS2     2      18.650  16.580  11.520  1.00  0.00            
ATOM    191  H24 AS2     2      19.800  17.740   9.830  1.00  0.00            
TER
ENDMDL
MODEL        1
ATOM      1  C1  BCD     1      24.050  13.610   5.470  1.00  0.00            
ATOM      2  O1  BCD     1      23.130  13.950   4.550  1.00  0.00            
ATOM      3  C2  BCD     1      23.570  12.680   6.560  1.00  0.00            
ATOM      4  O2  BCD     1      22.980  11.530   6.070  1.00  0.00            
ATOM      5  C3  BCD     1      22.650  13.260   7.680  1.00  0.00            
ATOM      6  O3  BCD     1      22.480  12.380   8.820  1.00  0.00            
ATOM      7  C4  BCD     1      23.300  14.580   8.090  1.00  0.00            
ATOM      8  C5  BCD     1      23.610  15.480   6.840  1.00  0.00            
ATOM      9  O4  BCD     1      24.610  14.750   6.080  1.00  0.00            
ATOM     10  C6  BCD     1      23.990  16.950   7.130  1.00  0.00            
ATOM     11  O5  BCD     1      25.010  17.010   8.170  1.00  0.00            
ATOM     12  H1  BCD     1      24.840  13.070   4.930  1.00  0.00            
ATOM     13  H2  BCD     1      24.490  12.400   7.100  1.00  0.00            
ATOM     14  H3  BCD     1      23.700  10.910   5.940  1.00  0.00            
ATOM     15  H4  BCD     1      21.730  13.460   7.110  1.00  0.00            
ATOM     16  H5  BCD     1      22.380  12.900   9.630  1.00  0.00            
ATOM     17  H6  BCD     1      24.250  14.370   8.590  1.00  0.00            
ATOM     18  H7  BCD     1      22.720  15.620   6.200  1.00  0.00            
ATOM     19  H8  BCD     1      24.360  17.440   6.220  1.00  0.00            
ATOM     20  H9  BCD     1      23.050  17.480   7.360  1.00  0.00            
ATOM     21  H10 BCD     1      25.470  16.180   8.300  1.00  0.00            
ATOM     22  C7  BCD     1      22.460  13.910   0.570  1.00  0.00            
ATOM     23  O6  BCD     1      21.260  14.570   0.910  1.00  0.00            
ATOM     24  C8  BCD     1      22.490  12.470   1.250  1.00  0.00            
ATOM     25  O7  BCD     1      21.410  11.680   0.920  1.00  0.00            
ATOM     26  C9  BCD     1      22.410  12.580   2.800  1.00  0.00            
ATOM     27  O8  BCD     1      22.580  11.350   3.530  1.00  0.00            
ATOM     28  C10 BCD     1      23.510  13.630   3.200  1.00  0.00            
ATOM     29  C11 BCD     1      23.600  14.890   2.470  1.00  0.00            
ATOM     30  O9  BCD     1      23.650  14.710   1.070  1.00  0.00            
ATOM     31  C12 BCD     1      24.920  15.640   2.790  1.00  0.00            
ATOM     32  O10 BCD     1      26.150  14.860   2.850  1.00  0.00            
ATOM     33  H11 BCD     1      22.430  13.830  -0.520  1.00  0.00            
ATOM     34  H12 BCD     1      23.450  12.030   0.950  1.00  0.00            
ATOM     35  H13 BCD     1      21.480  10.940   1.530  1.00  0.00            
ATOM     36  H14 BCD     1      21.490  13.000   3.220  1.00  0.00            
ATOM     37  H15 BCD     1      22.600  11.440   4.480  1.00  0.00            
ATOM     38  H16 BCD     1      24.440  13.040   3.110  1.00  0.00            
ATOM     39  H17 BCD     1      22.750  15.520   2.760  1.00  0.00            
ATOM     40  H18 BCD     1      25.010  16.450   2.060  1.00  0.00            
ATOM     41  H19 BCD     1      24.740  16.220   3.710  1.00  0.00            
ATOM     42  H20 BCD     1      26.900  15.450   3.040  1.00  0.00            
ATOM     43  C13 BCD     1      17.600  16.180  -0.230  1.00  0.00            
ATOM     44  O11 BCD     1      17.290  16.540   1.150  1.00  0.00            
ATOM     45  C14 BCD     1      17.720  14.660  -0.390  1.00  0.00            
ATOM     46  O12 BCD     1      16.520  14.000   0.080  1.00  0.00            
ATOM     47  C15 BCD     1      18.930  14.150   0.460  1.00  0.00            
ATOM     48  O13 BCD     1      18.890  12.740   0.250  1.00  0.00            
ATOM     49  C16 BCD     1      20.200  14.890   0.050  1.00  0.00            
ATOM     50  C17 BCD     1      20.000  16.430   0.060  1.00  0.00            
ATOM     51  O14 BCD     1      18.810  16.840  -0.680  1.00  0.00            
ATOM     52  C18 BCD     1      21.210  17.200  -0.540  1.00  0.00            
ATOM     53  O15 BCD     1      20.840  18.540  -0.430  1.00  0.00            
ATOM     54  H21 BCD     1      16.840  16.500  -0.950  1.00  0.00            
ATOM     55  H22 BCD     1      17.880  14.410  -1.440  1.00  0.00            
ATOM     56  H23 BCD     1      16.590  13.050  -0.080  1.00  0.00            
ATOM     57  H24 BCD     1      18.740  14.440   1.500  1.00  0.00            
ATOM     58  H25 BCD     1      19.760  12.470   0.550  1.00  0.00            
ATOM     59  H26 BCD     1      20.410  14.490  -0.950  1.00  0.00            
ATOM     60  H27 BCD     1      19.900  16.690   1.120  1.00  0.00            
ATOM     61  H28 BCD     1      22.160  16.990  -0.030  1.00  0.00            
ATOM     62  H29 BCD     1      21.370  16.990  -1.600  1.00  0.00            
ATOM     63  H30 BCD     1      20.240  18.610  -1.180  1.00  0.00            
ATOM     64  C19 BCD     1      14.630  19.080   2.830  1.00  0.00            
ATOM     65  O16 BCD     1      15.090  18.690   4.110  1.00  0.00            
ATOM     66  C20 BCD     1      13.980  17.820   2.200  1.00  0.00            
ATOM     67  O17 BCD     1      12.930  17.300   3.070  1.00  0.00            
ATOM     68  C21 BCD     1      15.090  16.730   2.060  1.00  0.00            
ATOM     69  O18 BCD     1      14.640  15.560   1.390  1.00  0.00            
ATOM     70  C22 BCD     1      16.210  17.390   1.160  1.00  0.00            
ATOM     71  C23 BCD     1      16.790  18.610   1.910  1.00  0.00            
ATOM     72  O19 BCD     1      15.740  19.620   2.110  1.00  0.00            
ATOM     73  C24 BCD     1      17.890  19.280   1.070  1.00  0.00            
ATOM     74  O20 BCD     1      17.550  19.580  -0.270  1.00  0.00            
ATOM     75  H31 BCD     1      13.930  19.910   2.970  1.00  0.00            
ATOM     76  H32 BCD     1      13.490  17.940   1.220  1.00  0.00            
ATOM     77  H33 BCD     1      12.570  16.530   2.620  1.00  0.00            
ATOM     78  H34 BCD     1      15.470  16.440   3.050  1.00  0.00            
ATOM     79  H35 BCD     1      15.410  15.040   1.140  1.00  0.00            
ATOM     80  H36 BCD     1      15.790  17.680   0.190  1.00  0.00            
ATOM     81  H37 BCD     1      17.150  18.260   2.890  1.00  0.00            
ATOM     82  H38 BCD     1      18.180  20.200   1.590  1.00  0.00            
ATOM     83  H39 BCD     1      18.820  18.690   1.130  1.00  0.00            
ATOM     84  H40 BCD     1      18.280  19.400  -0.880  1.00  0.00            
ATOM     85  C25 BCD     1      15.310  19.680   8.100  1.00  0.00            
ATOM     86  O21 BCD     1      16.320  18.810   8.580  1.00  0.00            
ATOM     87  C26 BCD     1      14.060  18.950   7.640  1.00  0.00            
ATOM     88  O22 BCD     1      13.720  17.970   8.650  1.00  0.00            
ATOM     89  C27 BCD     1      14.210  18.390   6.190  1.00  0.00            
ATOM     90  O23 BCD     1      12.950  17.890   5.730  1.00  0.00            
ATOM     91  C28 BCD     1      14.820  19.420   5.280  1.00  0.00            
ATOM     92  C29 BCD     1      16.100  20.000   5.860  1.00  0.00            
ATOM     93  O24 BCD     1      15.820  20.570   7.130  1.00  0.00            
ATOM     94  C30 BCD     1      16.680  21.110   4.970  1.00  0.00            
ATOM     95  O25 BCD     1      15.860  22.240   4.890  1.00  0.00            
ATOM     96  H41 BCD     1      14.910  20.300   8.910  1.00  0.00            
ATOM     97  H42 BCD     1      13.270  19.710   7.540  1.00  0.00            
ATOM     98  H43 BCD     1      13.230  17.240   8.240  1.00  0.00            
ATOM     99  H44 BCD     1      14.930  17.570   6.340  1.00  0.00            
ATOM    100  H45 BCD     1      13.070  17.720   4.790  1.00  0.00            
ATOM    101  H46 BCD     1      14.120  20.250   5.110  1.00  0.00            
ATOM    102  H47 BCD     1      16.900  19.250   5.830  1.00  0.00            
ATOM    103  H48 BCD     1      17.520  21.500   5.560  1.00  0.00            
ATOM    104  H49 BCD     1      17.080  20.780   4.000  1.00  0.00            
ATOM    105  H50 BCD     1      15.040  22.070   4.410  1.00  0.00            
ATOM    106  C31 BCD     1      18.760  18.310  11.870  1.00  0.00            
ATOM    107  O26 BCD     1      19.650  17.650  10.990  1.00  0.00            
ATOM    108  C32 BCD     1      17.410  17.620  11.880  1.00  0.00            
ATOM    109  O27 BCD     1      17.430  16.300  12.520  1.00  0.00            
ATOM    110  C33 BCD     1      16.720  17.560  10.490  1.00  0.00            
ATOM    111  C34 BCD     1      16.570  18.990   9.980  1.00  0.00            
ATOM    112  C35 BCD     1      17.920  19.780  10.090  1.00  0.00            
ATOM    113  O28 BCD     1      18.500  19.610  11.370  1.00  0.00            
ATOM    114  C36 BCD     1      17.700  21.220   9.660  1.00  0.00            
ATOM    115  O29 BCD     1      16.510  21.830  10.250  1.00  0.00            
ATOM    116  O30 BCD     1      15.450  16.830  10.500  1.00  0.00            
ATOM    117  H51 BCD     1      19.290  18.240  12.830  1.00  0.00            
ATOM    118  H52 BCD     1      16.670  18.260  12.380  1.00  0.00            
ATOM    119  H53 BCD     1      16.530  16.080  12.810  1.00  0.00            
ATOM    120  H54 BCD     1      17.480  17.090   9.840  1.00  0.00            
ATOM    121  H55 BCD     1      14.850  17.190   9.850  1.00  0.00            
ATOM    122  H56 BCD     1      15.850  19.570  10.560  1.00  0.00            
ATOM    123  H57 BCD     1      18.640  19.370   9.370  1.00  0.00            
ATOM    124  H58 BCD     1      18.580  21.820   9.950  1.00  0.00            
ATOM    125  H59 BCD     1      17.650  21.280   8.560  1.00  0.00            
ATOM    126  H60 BCD     1      16.830  22.470  10.890  1.00  0.00            
ATOM    127  C37 BCD     1      22.920  15.450  10.310  1.00  0.00            
ATOM    128  O31 BCD     1      22.420  15.140   9.050  1.00  0.00            
ATOM    129  C38 BCD     1      22.050  14.840  11.380  1.00  0.00            
ATOM    130  O32 BCD     1      21.960  13.400  11.170  1.00  0.00            
ATOM    131  C39 BCD     1      20.670  15.520  11.240  1.00  0.00            
ATOM    132  O33 BCD     1      19.710  15.080  12.250  1.00  0.00            
ATOM    133  C40 BCD     1      20.820  17.030  11.350  1.00  0.00            
ATOM    134  C41 BCD     1      21.890  17.650  10.420  1.00  0.00            
ATOM    135  O34 BCD     1      23.110  16.900  10.480  1.00  0.00            
ATOM    136  C42 BCD     1      22.170  19.050  10.810  1.00  0.00            
ATOM    137  O35 BCD     1      22.740  19.250  12.150  1.00  0.00            
ATOM    138  H61 BCD     1      23.900  15.000  10.530  1.00  0.00            
ATOM    139  H62 BCD     1      22.490  15.070  12.360  1.00  0.00            
ATOM    140  H63 BCD     1      21.700  13.030  12.020  1.00  0.00            
ATOM    141  H64 BCD     1      20.290  15.130  10.290  1.00  0.00            
ATOM    142  H65 BCD     1      18.900  15.590  12.210  1.00  0.00            
ATOM    143  H66 BCD     1      21.080  17.360  12.360  1.00  0.00            
ATOM    144  H67 BCD     1      21.530  17.540   9.390  1.00  0.00            
ATOM    145  H68 BCD     1      23.000  19.270  10.120  1.00  0.00            
ATOM    146  H69 BCD     1      21.380  19.770  10.570  1.00  0.00            
ATOM    147  H70 BCD     1      23.270  20.050  12.040  1.00  0.00            
ATOM    148  C1  AS2     2      15.480  14.480   5.070  1.00  0.00            
ATOM    149  C2  AS2     2      16.830  13.850   5.060  1.00  0.00            
ATOM    150  C3  AS2     2      17.020  12.600   4.450  1.00  0.00            
ATOM    151  C4  AS2     2      18.250  11.920   4.450  1.00  0.00            
ATOM    152  C5  AS2     2      19.300  12.490   5.080  1.00  0.00            
ATOM    153  C6  AS2     2      19.110  13.690   5.750  1.00  0.00            
ATOM    154  C7  AS2     2      17.950  14.390   5.770  1.00  0.00            
ATOM    155  C8  AS2     2      17.920  15.690   6.540  1.00  0.00            
ATOM    156  O1  AS2     2      17.990  15.370   7.910  1.00  0.00            
ATOM    157  C9  AS2     2      16.950  14.490   8.510  1.00  0.00            
ATOM    158  C10 AS2     2      17.250  14.200   9.990  1.00  0.00            
ATOM    159  N1  AS2     2      16.250  13.510  10.830  1.00  0.00            
ATOM    160  C11 AS2     2      16.320  11.990  10.500  1.00  0.00            
ATOM    161  C12 AS2     2      14.840  13.850  10.400  1.00  0.00            
ATOM    162  C13 AS2     2      19.070  16.720   6.200  1.00  0.00            
ATOM    163  C14 AS2     2      19.420  16.860   4.910  1.00  0.00            
ATOM    164  C15 AS2     2      20.390  17.850   4.550  1.00  0.00            
ATOM    165  C16 AS2     2      21.040  18.610   5.560  1.00  0.00            
ATOM    166  C17 AS2     2      20.590  18.520   6.910  1.00  0.00            
ATOM    167  C18 AS2     2      19.640  17.530   7.210  1.00  0.00            
ATOM    168  H1  AS2     2      14.960  14.140   5.980  1.00  0.00            
ATOM    169  H2  AS2     2      15.420  15.570   4.950  1.00  0.00            
ATOM    170  H3  AS2     2      14.780  14.020   4.360  1.00  0.00            
ATOM    171  H4  AS2     2      16.120  12.170   4.030  1.00  0.00            
ATOM    172  H5  AS2     2      18.420  10.940   4.000  1.00  0.00            
ATOM    173  H6  AS2     2      20.260  11.970   5.060  1.00  0.00            
ATOM    174  H7  AS2     2      19.900  14.160   6.340  1.00  0.00            
ATOM    175  H8  AS2     2      17.020  16.290   6.380  1.00  0.00            
ATOM    176  H9  AS2     2      16.990  13.500   8.040  1.00  0.00            
ATOM    177  H10 AS2     2      16.010  15.040   8.350  1.00  0.00            
ATOM    178  H11 AS2     2      17.440  15.200  10.380  1.00  0.00            
ATOM    179  H12 AS2     2      18.170  13.610   9.980  1.00  0.00            
ATOM    180  H13 AS2     2      16.450  13.610  11.840  1.00  0.00            
ATOM    181  H14 AS2     2      17.330  11.640  10.300  1.00  0.00            
ATOM    182  H15 AS2     2      15.990  11.390  11.360  1.00  0.00            
ATOM    183  H16 AS2     2      15.760  11.700   9.620  1.00  0.00            
ATOM    184  H17 AS2     2      14.710  13.680   9.330  1.00  0.00            
ATOM    185  H18 AS2     2      14.150  13.300  11.050  1.00  0.00            
ATOM    186  H19 AS2     2      14.550  14.880  10.620  1.00  0.00            
ATOM    187  H20 AS2     2      18.980  16.170   4.210  1.00  0.00            
ATOM    188  H21 AS2     2      20.490  18.180   3.520  1.00  0.00            
ATOM    189  H22 AS2     2      21.690  19.450   5.360  1.00  0.00            
ATOM    190  H23 AS2     2      21.040  19.160   7.670  1.00  0.00            
ATOM    191  H24 AS2     2      19.250  17.470   8.220  1.00  0.00            
TER
ENDMDL
MODEL        1
ATOM      1  C1  BCD     1      20.070  19.750  11.890  1.00  0.00            
ATOM      2  O1  BCD     1      19.370  19.750  10.640  1.00  0.00            
ATOM      3  C2  BCD     1      21.550  19.600  11.510  1.00  0.00            
ATOM      4  O2  BCD     1      21.980  20.650  10.640  1.00  0.00            
ATOM      5  C3  BCD     1      21.830  18.260  10.810  1.00  0.00            
ATOM      6  O3  BCD     1      23.210  18.200  10.510  1.00  0.00            
ATOM      7  C4  BCD     1      21.460  17.290  11.840  1.00  0.00            
ATOM      8  C5  BCD     1      20.010  17.490  12.330  1.00  0.00            
ATOM      9  O4  BCD     1      19.680  18.720  12.750  1.00  0.00            
ATOM     10  C6  BCD     1      19.580  16.560  13.450  1.00  0.00            
ATOM     11  O5  BCD     1      20.300  16.760  14.630  1.00  0.00            
ATOM     12  H1  BCD     1      19.980  20.730  12.370  1.00  0.00            
ATOM     13  H2  BCD     1      22.100  19.600  12.460  1.00  0.00            
ATOM     14  H3  BCD     1      22.690  20.340  10.080  1.00  0.00            
ATOM     15  H4  BCD     1      21.130  18.110   9.980  1.00  0.00            
ATOM     16  H5  BCD     1      23.500  17.280  10.410  1.00  0.00            
ATOM     17  H6  BCD     1      22.180  17.430  12.660  1.00  0.00            
ATOM     18  H7  BCD     1      19.340  17.300  11.470  1.00  0.00            
ATOM     19  H8  BCD     1      18.510  16.780  13.570  1.00  0.00            
ATOM     20  H9  BCD     1      19.570  15.540  13.050  1.00  0.00            
ATOM     21  H10 BCD     1      19.790  16.290  15.300  1.00  0.00            
ATOM     22  C7  BCD     1      17.000  22.270   8.430  1.00  0.00            
ATOM     23  O6  BCD     1      17.620  21.590   7.340  1.00  0.00            
ATOM     24  C8  BCD     1      18.070  22.960   9.210  1.00  0.00            
ATOM     25  O7  BCD     1      18.680  24.050   8.500  1.00  0.00            
ATOM     26  C9  BCD     1      19.070  21.890   9.730  1.00  0.00            
ATOM     27  O8  BCD     1      19.970  22.550  10.530  1.00  0.00            
ATOM     28  C10 BCD     1      18.400  20.760  10.480  1.00  0.00            
ATOM     29  C11 BCD     1      17.180  20.210   9.800  1.00  0.00            
ATOM     30  O9  BCD     1      16.410  21.300   9.320  1.00  0.00            
ATOM     31  C12 BCD     1      16.340  19.330  10.670  1.00  0.00            
ATOM     32  O10 BCD     1      15.590  20.000  11.640  1.00  0.00            
ATOM     33  H11 BCD     1      16.220  22.970   8.120  1.00  0.00            
ATOM     34  H12 BCD     1      17.590  23.430  10.080  1.00  0.00            
ATOM     35  H13 BCD     1      17.950  24.580   8.170  1.00  0.00            
ATOM     36  H14 BCD     1      19.540  21.340   8.900  1.00  0.00            
ATOM     37  H15 BCD     1      20.820  22.120  10.520  1.00  0.00            
ATOM     38  H16 BCD     1      18.100  21.170  11.450  1.00  0.00            
ATOM     39  H17 BCD     1      17.530  19.610   8.950  1.00  0.00            
ATOM     40  H18 BCD     1      15.670  18.730  10.030  1.00  0.00            
ATOM     41  H19 BCD     1      17.040  18.630  11.140  1.00  0.00            
ATOM     42  H20 BCD     1      14.880  20.540  11.270  1.00  0.00            
ATOM     43  C13 BCD     1      15.730  20.410   3.760  1.00  0.00            
ATOM     44  O11 BCD     1      15.930  19.010   4.080  1.00  0.00            
ATOM     45  C14 BCD     1      17.120  21.070   3.690  1.00  0.00            
ATOM     46  O12 BCD     1      17.880  20.360   2.710  1.00  0.00            
ATOM     47  C15 BCD     1      17.770  21.130   5.030  1.00  0.00            
ATOM     48  O13 BCD     1      18.920  21.960   4.810  1.00  0.00            
ATOM     49  C16 BCD     1      16.870  21.680   6.090  1.00  0.00            
ATOM     50  C17 BCD     1      15.420  21.080   6.050  1.00  0.00            
ATOM     51  O14 BCD     1      14.940  21.020   4.750  1.00  0.00            
ATOM     52  C18 BCD     1      14.290  21.990   6.760  1.00  0.00            
ATOM     53  O15 BCD     1      14.360  23.330   6.230  1.00  0.00            
ATOM     54  H21 BCD     1      15.170  20.370   2.820  1.00  0.00            
ATOM     55  H22 BCD     1      16.940  22.130   3.450  1.00  0.00            
ATOM     56  H23 BCD     1      18.590  20.960   2.460  1.00  0.00            
ATOM     57  H24 BCD     1      18.120  20.130   5.310  1.00  0.00            
ATOM     58  H25 BCD     1      18.850  22.780   5.300  1.00  0.00            
ATOM     59  H26 BCD     1      16.690  22.750   5.920  1.00  0.00            
ATOM     60  H27 BCD     1      15.430  20.080   6.500  1.00  0.00            
ATOM     61  H28 BCD     1      13.280  21.620   6.550  1.00  0.00            
ATOM     62  H29 BCD     1      14.480  21.960   7.840  1.00  0.00            
ATOM     63  H30 BCD     1      13.870  23.230   5.410  1.00  0.00            
ATOM     64  C19 BCD     1      14.960  15.090   2.810  1.00  0.00            
ATOM     65  O16 BCD     1      15.800  14.600   3.840  1.00  0.00            
ATOM     66  C20 BCD     1      15.760  15.920   1.800  1.00  0.00            
ATOM     67  O17 BCD     1      16.740  15.120   1.150  1.00  0.00            
ATOM     68  C21 BCD     1      16.340  17.200   2.450  1.00  0.00            
ATOM     69  O18 BCD     1      16.900  18.020   1.460  1.00  0.00            
ATOM     70  C22 BCD     1      15.260  17.970   3.280  1.00  0.00            
ATOM     71  C23 BCD     1      14.340  17.090   4.130  1.00  0.00            
ATOM     72  O19 BCD     1      13.910  15.960   3.360  1.00  0.00            
ATOM     73  C24 BCD     1      13.170  17.810   4.740  1.00  0.00            
ATOM     74  O20 BCD     1      12.380  18.380   3.670  1.00  0.00            
ATOM     75  H31 BCD     1      14.560  14.300   2.180  1.00  0.00            
ATOM     76  H32 BCD     1      15.040  16.170   1.010  1.00  0.00            
ATOM     77  H33 BCD     1      17.130  15.690   0.490  1.00  0.00            
ATOM     78  H34 BCD     1      17.230  16.940   3.050  1.00  0.00            
ATOM     79  H35 BCD     1      17.260  18.840   1.810  1.00  0.00            
ATOM     80  H36 BCD     1      14.690  18.530   2.520  1.00  0.00            
ATOM     81  H37 BCD     1      15.000  16.780   4.950  1.00  0.00            
ATOM     82  H38 BCD     1      12.600  17.090   5.340  1.00  0.00            
ATOM     83  H39 BCD     1      13.570  18.600   5.390  1.00  0.00            
ATOM     84  H40 BCD     1      12.330  19.310   3.890  1.00  0.00            
ATOM     85  C25 BCD     1      16.840  10.940   5.460  1.00  0.00            
ATOM     86  O21 BCD     1      17.760  11.790   6.260  1.00  0.00            
ATOM     87  C26 BCD     1      17.150  11.060   3.990  1.00  0.00            
ATOM     88  O22 BCD     1      18.400  10.570   3.650  1.00  0.00            
ATOM     89  C27 BCD     1      16.960  12.510   3.590  1.00  0.00            
ATOM     90  O23 BCD     1      17.230  12.580   2.170  1.00  0.00            
ATOM     91  C28 BCD     1      15.630  13.160   3.990  1.00  0.00            
ATOM     92  C29 BCD     1      15.330  12.850   5.460  1.00  0.00            
ATOM     93  O24 BCD     1      15.480  11.400   5.580  1.00  0.00            
ATOM     94  C30 BCD     1      13.910  13.260   5.770  1.00  0.00            
ATOM     95  O25 BCD     1      13.110  12.460   4.910  1.00  0.00            
ATOM     96  H41 BCD     1      16.880   9.910   5.840  1.00  0.00            
ATOM     97  H42 BCD     1      16.400  10.510   3.420  1.00  0.00            
ATOM     98  H43 BCD     1      18.950  11.170   4.160  1.00  0.00            
ATOM     99  H44 BCD     1      17.720  13.100   4.110  1.00  0.00            
ATOM    100  H45 BCD     1      17.110  13.500   1.950  1.00  0.00            
ATOM    101  H46 BCD     1      14.880  12.710   3.330  1.00  0.00            
ATOM    102  H47 BCD     1      16.010  13.430   6.090  1.00  0.00            
ATOM    103  H48 BCD     1      13.630  13.190   6.830  1.00  0.00            
ATOM    104  H49 BCD     1      13.810  14.320   5.510  1.00  0.00            
ATOM    105  H50 BCD     1      13.280  11.530   5.090  1.00  0.00            
ATOM    106  C31 BCD     1      21.170  11.190   8.490  1.00  0.00            
ATOM    107  O26 BCD     1      21.030  12.490   9.080  1.00  0.00            
ATOM    108  C32 BCD     1      21.380  11.320   6.980  1.00  0.00            
ATOM    109  O27 BCD     1      22.470  12.140   6.670  1.00  0.00            
ATOM    110  C33 BCD     1      20.130  11.950   6.430  1.00  0.00            
ATOM    111  C34 BCD     1      18.910  11.130   6.750  1.00  0.00            
ATOM    112  C35 BCD     1      18.830  10.880   8.280  1.00  0.00            
ATOM    113  O28 BCD     1      20.060  10.380   8.750  1.00  0.00            
ATOM    114  C36 BCD     1      17.770   9.860   8.700  1.00  0.00            
ATOM    115  O29 BCD     1      18.070   8.520   8.170  1.00  0.00            
ATOM    116  O30 BCD     1      20.210  12.120   4.980  1.00  0.00            
ATOM    117  H51 BCD     1      21.950  10.610   8.990  1.00  0.00            
ATOM    118  H52 BCD     1      21.570  10.380   6.460  1.00  0.00            
ATOM    119  H53 BCD     1      22.710  12.090   5.740  1.00  0.00            
ATOM    120  H54 BCD     1      19.950  12.900   6.960  1.00  0.00            
ATOM    121  H55 BCD     1      20.570  12.960   4.660  1.00  0.00            
ATOM    122  H56 BCD     1      18.990  10.150   6.270  1.00  0.00            
ATOM    123  H57 BCD     1      18.460  11.780   8.780  1.00  0.00            
ATOM    124  H58 BCD     1      17.710   9.720   9.790  1.00  0.00            
ATOM    125  H59 BCD     1      16.810  10.240   8.320  1.00  0.00            
ATOM    126  H60 BCD     1      17.370   7.920   8.430  1.00  0.00            
ATOM    127  C37 BCD     1      22.360  15.060  11.920  1.00  0.00            
ATOM    128  O31 BCD     1      21.670  16.040  11.180  1.00  0.00            
ATOM    129  C38 BCD     1      23.520  14.490  11.010  1.00  0.00            
ATOM    130  O32 BCD     1      24.250  15.610  10.590  1.00  0.00            
ATOM    131  C39 BCD     1      22.850  13.740   9.770  1.00  0.00            
ATOM    132  O33 BCD     1      23.870  13.030   8.800  1.00  0.00            
ATOM    133  C40 BCD     1      21.810  12.750  10.240  1.00  0.00            
ATOM    134  C41 BCD     1      20.810  13.420  11.190  1.00  0.00            
ATOM    135  O34 BCD     1      21.510  14.010  12.310  1.00  0.00            
ATOM    136  C42 BCD     1      19.880  12.410  11.870  1.00  0.00            
ATOM    137  O35 BCD     1      20.530  11.590  12.760  1.00  0.00            
ATOM    138  H61 BCD     1      22.830  15.400  12.850  1.00  0.00            
ATOM    139  H62 BCD     1      24.030  13.670  11.530  1.00  0.00            
ATOM    140  H63 BCD     1      24.860  15.330   9.910  1.00  0.00            
ATOM    141  H64 BCD     1      22.390  14.560   9.220  1.00  0.00            
ATOM    142  H65 BCD     1      23.360  12.630   8.090  1.00  0.00            
ATOM    143  H66 BCD     1      22.190  11.870  10.790  1.00  0.00            
ATOM    144  H67 BCD     1      20.260  14.170  10.610  1.00  0.00            
ATOM    145  H68 BCD     1      19.070  12.880  12.440  1.00  0.00            
ATOM    146  H69 BCD     1      19.320  11.820  11.130  1.00  0.00            
ATOM    147  H70 BCD     1      19.980  10.870  13.070  1.00  0.00            
ATOM    148  C1  AS2     2      23.920  15.890   6.400  1.00  0.00            
ATOM    149  C2  AS2     2      23.070  16.540   5.290  1.00  0.00            
ATOM    150  C3  AS2     2      23.540  16.360   3.950  1.00  0.00            
ATOM    151  C4  AS2     2      22.820  16.900   2.860  1.00  0.00            
ATOM    152  C5  AS2     2      21.660  17.640   3.120  1.00  0.00            
ATOM    153  C6  AS2     2      21.190  17.860   4.490  1.00  0.00            
ATOM    154  C7  AS2     2      21.890  17.350   5.580  1.00  0.00            
ATOM    155  C8  AS2     2      21.380  17.480   7.020  1.00  0.00            
ATOM    156  O1  AS2     2      21.440  18.870   7.250  1.00  0.00            
ATOM    157  C9  AS2     2      22.740  19.540   7.140  1.00  0.00            
ATOM    158  C10 AS2     2      22.510  21.040   7.280  1.00  0.00            
ATOM    159  N1  AS2     2      21.680  21.690   6.280  1.00  0.00            
ATOM    160  C11 AS2     2      22.410  21.820   5.040  1.00  0.00            
ATOM    161  C12 AS2     2      21.220  23.100   6.610  1.00  0.00            
ATOM    162  C13 AS2     2      19.900  16.990   7.020  1.00  0.00            
ATOM    163  C14 AS2     2      18.830  17.920   6.900  1.00  0.00            
ATOM    164  C15 AS2     2      17.490  17.460   6.970  1.00  0.00            
ATOM    165  C16 AS2     2      17.270  16.090   7.040  1.00  0.00            
ATOM    166  C17 AS2     2      18.320  15.150   7.170  1.00  0.00            
ATOM    167  C18 AS2     2      19.610  15.630   7.040  1.00  0.00            
ATOM    168  H1  AS2     2      23.780  14.800   6.400  1.00  0.00            
ATOM    169  H2  AS2     2      24.990  16.060   6.230  1.00  0.00            
ATOM    170  H3  AS2     2      23.800  16.320   7.400  1.00  0.00            
ATOM    171  H4  AS2     2      24.450  15.780   3.790  1.00  0.00            
ATOM    172  H5  AS2     2      23.180  16.850   1.830  1.00  0.00            
ATOM    173  H6  AS2     2      21.060  18.060   2.320  1.00  0.00            
ATOM    174  H7  AS2     2      20.300  18.430   4.700  1.00  0.00            
ATOM    175  H8  AS2     2      21.920  16.950   7.820  1.00  0.00            
ATOM    176  H9  AS2     2      23.130  19.280   6.140  1.00  0.00            
ATOM    177  H10 AS2     2      23.430  19.250   7.940  1.00  0.00            
ATOM    178  H11 AS2     2      23.490  21.500   7.190  1.00  0.00            
ATOM    179  H12 AS2     2      22.180  21.460   8.230  1.00  0.00            
ATOM    180  H13 AS2     2      20.860  21.110   6.090  1.00  0.00            
ATOM    181  H14 AS2     2      21.730  22.370   4.380  1.00  0.00            
ATOM    182  H15 AS2     2      23.300  22.420   5.240  1.00  0.00            
ATOM    183  H16 AS2     2      22.610  20.830   4.640  1.00  0.00            
ATOM    184  H17 AS2     2      20.430  23.030   7.350  1.00  0.00            
ATOM    185  H18 AS2     2      22.050  23.680   7.020  1.00  0.00            
ATOM    186  H19 AS2     2      20.930  23.580   5.670  1.00  0.00            
ATOM    187  H20 AS2     2      19.050  18.980   6.840  1.00  0.00            
ATOM    188  H21 AS2     2      16.610  18.100   6.910  1.00  0.00            
ATOM    189  H22 AS2     2      16.240  15.730   7.030  1.00  0.00            
ATOM    190  H23 AS2     2      18.090  14.100   7.340  1.00  0.00            
ATOM    191  H24 AS2     2      20.410  14.890   7.030  1.00  0.00            
TER
ENDMDL
MODEL        1
ATOM      1  C1  BCD     1      15.480  22.170  14.960  1.00  0.00            
ATOM      2  O1  BCD     1      14.480  21.470  14.160  1.00  0.00            
ATOM      3  C2  BCD     1      16.850  21.550  14.790  1.00  0.00            
ATOM      4  O2  BCD     1      17.230  21.600  13.370  1.00  0.00            
ATOM      5  C3  BCD     1      16.930  20.070  15.270  1.00  0.00            
ATOM      6  O3  BCD     1      18.200  19.520  15.090  1.00  0.00            
ATOM      7  C4  BCD     1      16.530  20.020  16.760  1.00  0.00            
ATOM      8  C5  BCD     1      15.130  20.660  16.900  1.00  0.00            
ATOM      9  O4  BCD     1      15.120  22.010  16.350  1.00  0.00            
ATOM     10  C6  BCD     1      14.730  20.780  18.350  1.00  0.00            
ATOM     11  O5  BCD     1      15.490  21.800  19.020  1.00  0.00            
ATOM     12  H1  BCD     1      15.500  23.210  14.620  1.00  0.00            
ATOM     13  H2  BCD     1      17.520  22.210  15.360  1.00  0.00            
ATOM     14  H3  BCD     1      18.050  21.100  13.280  1.00  0.00            
ATOM     15  H4  BCD     1      16.170  19.460  14.750  1.00  0.00            
ATOM     16  H5  BCD     1      18.280  18.660  15.510  1.00  0.00            
ATOM     17  H6  BCD     1      17.250  20.510  17.420  1.00  0.00            
ATOM     18  H7  BCD     1      14.390  19.950  16.500  1.00  0.00            
ATOM     19  H8  BCD     1      13.700  21.170  18.340  1.00  0.00            
ATOM     20  H9  BCD     1      14.860  19.820  18.860  1.00  0.00            
ATOM     21  H10 BCD     1      15.160  22.610  18.610  1.00  0.00            
ATOM     22  C7  BCD     1      11.790  22.470  11.170  1.00  0.00            
ATOM     23  O6  BCD     1      12.130  21.310  10.470  1.00  0.00            
ATOM     24  C8  BCD     1      12.980  23.340  11.330  1.00  0.00            
ATOM     25  O7  BCD     1      13.420  23.940  10.130  1.00  0.00            
ATOM     26  C9  BCD     1      14.120  22.620  12.140  1.00  0.00            
ATOM     27  O8  BCD     1      15.400  23.320  12.130  1.00  0.00            
ATOM     28  C10 BCD     1      13.550  22.340  13.530  1.00  0.00            
ATOM     29  C11 BCD     1      12.220  21.540  13.410  1.00  0.00            
ATOM     30  O9  BCD     1      11.350  22.190  12.520  1.00  0.00            
ATOM     31  C12 BCD     1      11.660  21.300  14.820  1.00  0.00            
ATOM     32  O10 BCD     1      11.370  22.480  15.630  1.00  0.00            
ATOM     33  H11 BCD     1      11.030  23.080  10.670  1.00  0.00            
ATOM     34  H12 BCD     1      12.670  24.120  12.040  1.00  0.00            
ATOM     35  H13 BCD     1      14.380  23.990  10.180  1.00  0.00            
ATOM     36  H14 BCD     1      14.280  21.690  11.580  1.00  0.00            
ATOM     37  H15 BCD     1      16.040  22.760  12.560  1.00  0.00            
ATOM     38  H16 BCD     1      13.440  23.310  14.020  1.00  0.00            
ATOM     39  H17 BCD     1      12.370  20.530  13.000  1.00  0.00            
ATOM     40  H18 BCD     1      10.700  20.790  14.770  1.00  0.00            
ATOM     41  H19 BCD     1      12.300  20.590  15.360  1.00  0.00            
ATOM     42  H20 BCD     1      12.200  22.880  15.880  1.00  0.00            
ATOM     43  C13 BCD     1      10.260  18.280   8.520  1.00  0.00            
ATOM     44  O11 BCD     1      10.520  17.520   9.690  1.00  0.00            
ATOM     45  C14 BCD     1      11.440  18.860   7.850  1.00  0.00            
ATOM     46  O12 BCD     1      12.300  17.790   7.530  1.00  0.00            
ATOM     47  C15 BCD     1      12.070  19.930   8.660  1.00  0.00            
ATOM     48  O13 BCD     1      13.100  20.620   7.900  1.00  0.00            
ATOM     49  C16 BCD     1      11.210  20.860   9.430  1.00  0.00            
ATOM     50  C17 BCD     1       9.940  20.110   9.950  1.00  0.00            
ATOM     51  O14 BCD     1       9.360  19.300   8.920  1.00  0.00            
ATOM     52  C18 BCD     1       8.810  21.060  10.400  1.00  0.00            
ATOM     53  O15 BCD     1       8.550  21.960   9.400  1.00  0.00            
ATOM     54  H21 BCD     1       9.790  17.630   7.770  1.00  0.00            
ATOM     55  H22 BCD     1      11.080  19.310   6.920  1.00  0.00            
ATOM     56  H23 BCD     1      13.180  18.160   7.400  1.00  0.00            
ATOM     57  H24 BCD     1      12.570  19.310   9.410  1.00  0.00            
ATOM     58  H25 BCD     1      13.820  20.940   8.450  1.00  0.00            
ATOM     59  H26 BCD     1      10.900  21.730   8.840  1.00  0.00            
ATOM     60  H27 BCD     1      10.150  19.660  10.920  1.00  0.00            
ATOM     61  H28 BCD     1       7.910  20.450  10.550  1.00  0.00            
ATOM     62  H29 BCD     1       8.980  21.560  11.350  1.00  0.00            
ATOM     63  H30 BCD     1       7.640  21.660   9.330  1.00  0.00            
ATOM     64  C19 BCD     1       9.430  13.600  10.860  1.00  0.00            
ATOM     65  O16 BCD     1      10.380  13.660  11.930  1.00  0.00            
ATOM     66  C20 BCD     1      10.210  13.800   9.550  1.00  0.00            
ATOM     67  O17 BCD     1      11.130  12.700   9.380  1.00  0.00            
ATOM     68  C21 BCD     1      10.940  15.160   9.470  1.00  0.00            
ATOM     69  O18 BCD     1      11.480  15.220   8.130  1.00  0.00            
ATOM     70  C22 BCD     1       9.890  16.260   9.690  1.00  0.00            
ATOM     71  C23 BCD     1       9.250  16.070  11.070  1.00  0.00            
ATOM     72  O19 BCD     1       8.590  14.720  11.120  1.00  0.00            
ATOM     73  C24 BCD     1       8.240  17.110  11.270  1.00  0.00            
ATOM     74  O20 BCD     1       7.930  17.110  12.660  1.00  0.00            
ATOM     75  H31 BCD     1       8.850  12.680  10.800  1.00  0.00            
ATOM     76  H32 BCD     1       9.600  13.750   8.640  1.00  0.00            
ATOM     77  H33 BCD     1      11.380  12.700   8.450  1.00  0.00            
ATOM     78  H34 BCD     1      11.690  15.230  10.270  1.00  0.00            
ATOM     79  H35 BCD     1      11.990  16.020   8.020  1.00  0.00            
ATOM     80  H36 BCD     1       9.140  16.290   8.890  1.00  0.00            
ATOM     81  H37 BCD     1       9.980  16.140  11.890  1.00  0.00            
ATOM     82  H38 BCD     1       8.600  18.100  10.960  1.00  0.00            
ATOM     83  H39 BCD     1       7.390  16.940  10.590  1.00  0.00            
ATOM     84  H40 BCD     1       7.600  16.230  12.820  1.00  0.00            
ATOM     85  C25 BCD     1      11.380  11.530  15.290  1.00  0.00            
ATOM     86  O21 BCD     1      12.480  12.420  15.540  1.00  0.00            
ATOM     87  C26 BCD     1      11.410  10.810  13.920  1.00  0.00            
ATOM     88  O22 BCD     1      12.430   9.800  13.860  1.00  0.00            
ATOM     89  C27 BCD     1      11.510  11.810  12.780  1.00  0.00            
ATOM     90  O23 BCD     1      11.660  11.190  11.520  1.00  0.00            
ATOM     91  C28 BCD     1      10.280  12.680  12.870  1.00  0.00            
ATOM     92  C29 BCD     1      10.120  13.340  14.260  1.00  0.00            
ATOM     93  O24 BCD     1      10.210  12.410  15.350  1.00  0.00            
ATOM     94  C30 BCD     1       8.880  14.100  14.320  1.00  0.00            
ATOM     95  O25 BCD     1       7.710  13.500  13.670  1.00  0.00            
ATOM     96  H41 BCD     1      11.410  10.810  16.120  1.00  0.00            
ATOM     97  H42 BCD     1      10.460  10.270  13.790  1.00  0.00            
ATOM     98  H43 BCD     1      11.940   8.980  14.020  1.00  0.00            
ATOM     99  H44 BCD     1      12.400  12.450  12.910  1.00  0.00            
ATOM    100  H45 BCD     1      11.460  11.920  10.920  1.00  0.00            
ATOM    101  H46 BCD     1       9.470  11.960  12.780  1.00  0.00            
ATOM    102  H47 BCD     1      10.950  14.060  14.290  1.00  0.00            
ATOM    103  H48 BCD     1       8.690  14.490  15.330  1.00  0.00            
ATOM    104  H49 BCD     1       9.020  15.040  13.780  1.00  0.00            
ATOM    105  H50 BCD     1       7.430  12.740  14.200  1.00  0.00            
ATOM    106  C31 BCD     1      16.030  12.960  17.520  1.00  0.00            
ATOM    107  O26 BCD     1      15.930  14.320  17.070  1.00  0.00            
ATOM    108  C32 BCD     1      16.110  11.970  16.320  1.00  0.00            
ATOM    109  O27 BCD     1      17.250  12.300  15.550  1.00  0.00            
ATOM    110  C33 BCD     1      14.830  12.000  15.410  1.00  0.00            
ATOM    111  C34 BCD     1      13.590  11.840  16.270  1.00  0.00            
ATOM    112  C35 BCD     1      13.650  12.600  17.600  1.00  0.00            
ATOM    113  O28 BCD     1      14.910  12.540  18.340  1.00  0.00            
ATOM    114  C36 BCD     1      12.500  12.280  18.560  1.00  0.00            
ATOM    115  O29 BCD     1      12.460  10.930  18.800  1.00  0.00            
ATOM    116  O30 BCD     1      14.900  11.020  14.300  1.00  0.00            
ATOM    117  H51 BCD     1      16.950  12.820  18.100  1.00  0.00            
ATOM    118  H52 BCD     1      16.300  10.980  16.770  1.00  0.00            
ATOM    119  H53 BCD     1      17.550  11.570  15.010  1.00  0.00            
ATOM    120  H54 BCD     1      14.680  13.000  14.980  1.00  0.00            
ATOM    121  H55 BCD     1      14.120  10.450  14.260  1.00  0.00            
ATOM    122  H56 BCD     1      13.370  10.800  16.550  1.00  0.00            
ATOM    123  H57 BCD     1      13.570  13.670  17.370  1.00  0.00            
ATOM    124  H58 BCD     1      12.710  12.780  19.520  1.00  0.00            
ATOM    125  H59 BCD     1      11.540  12.600  18.150  1.00  0.00            
ATOM    126  H60 BCD     1      12.050  10.770  19.660  1.00  0.00            
ATOM    127  C37 BCD     1      17.170  18.100  18.290  1.00  0.00            
ATOM    128  O31 BCD     1      16.400  18.610  17.140  1.00  0.00            
ATOM    129  C38 BCD     1      18.290  17.140  17.790  1.00  0.00            
ATOM    130  O32 BCD     1      19.210  17.790  16.880  1.00  0.00            
ATOM    131  C39 BCD     1      17.580  15.930  17.080  1.00  0.00            
ATOM    132  O33 BCD     1      18.530  14.970  16.640  1.00  0.00            
ATOM    133  C40 BCD     1      16.540  15.360  17.990  1.00  0.00            
ATOM    134  C41 BCD     1      15.590  16.370  18.600  1.00  0.00            
ATOM    135  O34 BCD     1      16.280  17.470  19.230  1.00  0.00            
ATOM    136  C42 BCD     1      14.690  15.710  19.620  1.00  0.00            
ATOM    137  O35 BCD     1      15.370  15.030  20.720  1.00  0.00            
ATOM    138  H61 BCD     1      17.520  19.020  18.760  1.00  0.00            
ATOM    139  H62 BCD     1      18.860  16.850  18.680  1.00  0.00            
ATOM    140  H63 BCD     1      19.470  18.590  17.340  1.00  0.00            
ATOM    141  H64 BCD     1      16.990  16.400  16.280  1.00  0.00            
ATOM    142  H65 BCD     1      18.140  14.240  16.150  1.00  0.00            
ATOM    143  H66 BCD     1      17.170  14.970  18.800  1.00  0.00            
ATOM    144  H67 BCD     1      14.930  16.830  17.850  1.00  0.00            
ATOM    145  H68 BCD     1      13.980  16.420  20.060  1.00  0.00            
ATOM    146  H69 BCD     1      13.960  15.010  19.180  1.00  0.00            
ATOM    147  H70 BCD     1      14.740  14.610  21.310  1.00  0.00            
ATOM    148  C1  AS2     2      15.600  18.730  11.610  1.00  0.00            
ATOM    149  C2  AS2     2      16.480  17.670  12.220  1.00  0.00            
ATOM    150  C3  AS2     2      17.810  18.080  12.500  1.00  0.00            
ATOM    151  C4  AS2     2      18.700  17.270  13.090  1.00  0.00            
ATOM    152  C5  AS2     2      18.240  15.950  13.450  1.00  0.00            
ATOM    153  C6  AS2     2      16.940  15.540  13.260  1.00  0.00            
ATOM    154  C7  AS2     2      16.020  16.370  12.580  1.00  0.00            
ATOM    155  C8  AS2     2      14.580  15.930  12.310  1.00  0.00            
ATOM    156  O1  AS2     2      14.560  14.470  12.250  1.00  0.00            
ATOM    157  C9  AS2     2      14.790  13.940  10.920  1.00  0.00            
ATOM    158  C10 AS2     2      14.770  12.390  11.090  1.00  0.00            
ATOM    159  N1  AS2     2      16.240  11.800  10.980  1.00  0.00            
ATOM    160  C11 AS2     2      17.170  12.520  11.950  1.00  0.00            
ATOM    161  C12 AS2     2      16.770  12.090   9.600  1.00  0.00            
ATOM    162  C13 AS2     2      13.640  16.420  13.390  1.00  0.00            
ATOM    163  C14 AS2     2      12.560  17.280  12.980  1.00  0.00            
ATOM    164  C15 AS2     2      11.480  17.630  13.820  1.00  0.00            
ATOM    165  C16 AS2     2      11.550  17.060  15.130  1.00  0.00            
ATOM    166  C17 AS2     2      12.650  16.300  15.570  1.00  0.00            
ATOM    167  C18 AS2     2      13.720  15.970  14.730  1.00  0.00            
ATOM    168  H1  AS2     2      14.960  18.430  10.770  1.00  0.00            
ATOM    169  H2  AS2     2      15.170  19.410  12.350  1.00  0.00            
ATOM    170  H3  AS2     2      16.270  19.390  11.050  1.00  0.00            
ATOM    171  H4  AS2     2      18.090  19.130  12.420  1.00  0.00            
ATOM    172  H5  AS2     2      19.690  17.580  13.410  1.00  0.00            
ATOM    173  H6  AS2     2      18.930  15.230  13.870  1.00  0.00            
ATOM    174  H7  AS2     2      16.600  14.560  13.580  1.00  0.00            
ATOM    175  H8  AS2     2      14.300  16.340  11.330  1.00  0.00            
ATOM    176  H9  AS2     2      15.620  14.450  10.430  1.00  0.00            
ATOM    177  H10 AS2     2      13.940  14.190  10.270  1.00  0.00            
ATOM    178  H11 AS2     2      14.150  11.780  10.440  1.00  0.00            
ATOM    179  H12 AS2     2      14.400  12.190  12.100  1.00  0.00            
ATOM    180  H13 AS2     2      16.200  10.790  11.220  1.00  0.00            
ATOM    181  H14 AS2     2      17.140  13.570  11.630  1.00  0.00            
ATOM    182  H15 AS2     2      16.760  12.510  12.960  1.00  0.00            
ATOM    183  H16 AS2     2      18.180  12.150  11.790  1.00  0.00            
ATOM    184  H17 AS2     2      16.830  13.150   9.340  1.00  0.00            
ATOM    185  H18 AS2     2      17.810  11.750   9.510  1.00  0.00            
ATOM    186  H19 AS2     2      16.160  11.590   8.860  1.00  0.00            
ATOM    187  H20 AS2     2      12.520  17.690  11.980  1.00  0.00            
ATOM    188  H21 AS2     2      10.730  18.360  13.530  1.00  0.00            
ATOM    189  H22 AS2     2      10.710  17.200  15.810  1.00  0.00            
ATOM    190  H23 AS2     2      12.650  15.950  16.600  1.00  0.00            
ATOM    191  H24 AS2     2      14.460  15.250  15.060  1.00  0.00            
TER
ENDMDL
MODEL        1
ATOM      1  C1  BCD     1      17.710  19.110   5.750  1.00  0.00            
ATOM      2  O1  BCD     1      16.720  18.140   6.020  1.00  0.00            
ATOM      3  C2  BCD     1      19.150  18.570   5.760  1.00  0.00            
ATOM      4  O2  BCD     1      19.290  17.560   4.740  1.00  0.00            
ATOM      5  C3  BCD     1      19.410  17.970   7.110  1.00  0.00            
ATOM      6  O3  BCD     1      20.730  17.550   7.220  1.00  0.00            
ATOM      7  C4  BCD     1      19.090  18.970   8.240  1.00  0.00            
ATOM      8  C5  BCD     1      17.820  19.760   8.150  1.00  0.00            
ATOM      9  O4  BCD     1      17.580  20.150   6.770  1.00  0.00            
ATOM     10  C6  BCD     1      17.700  20.990   9.000  1.00  0.00            
ATOM     11  O5  BCD     1      18.810  21.910   8.770  1.00  0.00            
ATOM     12  H1  BCD     1      17.430  19.620   4.820  1.00  0.00            
ATOM     13  H2  BCD     1      19.850  19.410   5.650  1.00  0.00            
ATOM     14  H3  BCD     1      20.180  17.210   4.750  1.00  0.00            
ATOM     15  H4  BCD     1      18.830  17.040   7.140  1.00  0.00            
ATOM     16  H5  BCD     1      20.930  17.540   8.160  1.00  0.00            
ATOM     17  H6  BCD     1      19.900  19.720   8.220  1.00  0.00            
ATOM     18  H7  BCD     1      16.970  19.110   8.390  1.00  0.00            
ATOM     19  H8  BCD     1      16.750  21.520   8.870  1.00  0.00            
ATOM     20  H9  BCD     1      17.750  20.680  10.050  1.00  0.00            
ATOM     21  H10 BCD     1      19.150  22.020   9.670  1.00  0.00            
ATOM     22  C7  BCD     1      13.350  16.840   3.960  1.00  0.00            
ATOM     23  O6  BCD     1      13.630  15.510   4.390  1.00  0.00            
ATOM     24  C8  BCD     1      14.490  17.420   3.060  1.00  0.00            
ATOM     25  O7  BCD     1      14.550  16.690   1.890  1.00  0.00            
ATOM     26  C9  BCD     1      15.770  17.430   3.830  1.00  0.00            
ATOM     27  O8  BCD     1      16.810  17.970   2.950  1.00  0.00            
ATOM     28  C10 BCD     1      15.590  18.240   5.140  1.00  0.00            
ATOM     29  C11 BCD     1      14.380  17.730   5.930  1.00  0.00            
ATOM     30  O9  BCD     1      13.170  17.740   5.050  1.00  0.00            
ATOM     31  C12 BCD     1      14.120  18.560   7.170  1.00  0.00            
ATOM     32  O10 BCD     1      13.650  19.830   6.980  1.00  0.00            
ATOM     33  H11 BCD     1      12.410  16.950   3.420  1.00  0.00            
ATOM     34  H12 BCD     1      14.220  18.450   2.800  1.00  0.00            
ATOM     35  H13 BCD     1      15.240  17.170   1.420  1.00  0.00            
ATOM     36  H14 BCD     1      16.090  16.440   4.180  1.00  0.00            
ATOM     37  H15 BCD     1      17.630  17.690   3.360  1.00  0.00            
ATOM     38  H16 BCD     1      15.500  19.270   4.760  1.00  0.00            
ATOM     39  H17 BCD     1      14.590  16.710   6.260  1.00  0.00            
ATOM     40  H18 BCD     1      13.300  18.100   7.740  1.00  0.00            
ATOM     41  H19 BCD     1      15.010  18.590   7.800  1.00  0.00            
ATOM     42  H20 BCD     1      14.270  20.440   6.570  1.00  0.00            
ATOM     43  C13 BCD     1      12.350  11.770   4.300  1.00  0.00            
ATOM     44  O11 BCD     1      12.910  11.660   5.640  1.00  0.00            
ATOM     45  C14 BCD     1      13.490  11.950   3.190  1.00  0.00            
ATOM     46  O12 BCD     1      14.550  10.860   3.240  1.00  0.00            
ATOM     47  C15 BCD     1      14.010  13.370   3.370  1.00  0.00            
ATOM     48  O13 BCD     1      14.720  13.800   2.200  1.00  0.00            
ATOM     49  C16 BCD     1      12.920  14.420   3.710  1.00  0.00            
ATOM     50  C17 BCD     1      11.830  14.000   4.750  1.00  0.00            
ATOM     51  O14 BCD     1      11.280  12.740   4.280  1.00  0.00            
ATOM     52  C18 BCD     1      10.680  15.000   4.860  1.00  0.00            
ATOM     53  O15 BCD     1       9.710  14.520   5.730  1.00  0.00            
ATOM     54  H21 BCD     1      11.850  10.820   4.050  1.00  0.00            
ATOM     55  H22 BCD     1      12.970  11.910   2.230  1.00  0.00            
ATOM     56  H23 BCD     1      15.190  11.230   2.630  1.00  0.00            
ATOM     57  H24 BCD     1      14.660  13.240   4.250  1.00  0.00            
ATOM     58  H25 BCD     1      14.680  14.760   2.250  1.00  0.00            
ATOM     59  H26 BCD     1      12.390  14.800   2.830  1.00  0.00            
ATOM     60  H27 BCD     1      12.440  13.900   5.660  1.00  0.00            
ATOM     61  H28 BCD     1      11.030  15.950   5.280  1.00  0.00            
ATOM     62  H29 BCD     1      10.240  15.280   3.890  1.00  0.00            
ATOM     63  H30 BCD     1       9.630  13.590   5.490  1.00  0.00            
ATOM     64  C19 BCD     1      13.210   8.650   8.690  1.00  0.00            
ATOM     65  O16 BCD     1      14.500   9.160   9.210  1.00  0.00            
ATOM     66  C20 BCD     1      13.360   8.230   7.220  1.00  0.00            
ATOM     67  O17 BCD     1      14.280   7.170   6.990  1.00  0.00            
ATOM     68  C21 BCD     1      13.590   9.450   6.290  1.00  0.00            
ATOM     69  O18 BCD     1      13.480   8.900   4.960  1.00  0.00            
ATOM     70  C22 BCD     1      12.560  10.560   6.490  1.00  0.00            
ATOM     71  C23 BCD     1      12.650  10.890   8.010  1.00  0.00            
ATOM     72  O19 BCD     1      12.240   9.720   8.770  1.00  0.00            
ATOM     73  C24 BCD     1      11.630  11.970   8.370  1.00  0.00            
ATOM     74  O20 BCD     1      11.740  12.310   9.740  1.00  0.00            
ATOM     75  H31 BCD     1      12.880   7.760   9.240  1.00  0.00            
ATOM     76  H32 BCD     1      12.380   7.790   7.020  1.00  0.00            
ATOM     77  H33 BCD     1      14.510   7.370   6.080  1.00  0.00            
ATOM     78  H34 BCD     1      14.590   9.790   6.590  1.00  0.00            
ATOM     79  H35 BCD     1      13.860   9.570   4.380  1.00  0.00            
ATOM     80  H36 BCD     1      11.580  10.130   6.230  1.00  0.00            
ATOM     81  H37 BCD     1      13.690  11.130   8.260  1.00  0.00            
ATOM     82  H38 BCD     1      11.720  12.830   7.700  1.00  0.00            
ATOM     83  H39 BCD     1      10.610  11.590   8.210  1.00  0.00            
ATOM     84  H40 BCD     1      10.960  12.850   9.870  1.00  0.00            
ATOM     85  C25 BCD     1      16.170  10.380  12.820  1.00  0.00            
ATOM     86  O21 BCD     1      16.470  11.690  12.330  1.00  0.00            
ATOM     87  C26 BCD     1      16.980   9.300  12.080  1.00  0.00            
ATOM     88  O22 BCD     1      18.340   9.780  12.140  1.00  0.00            
ATOM     89  C27 BCD     1      16.460   9.120  10.610  1.00  0.00            
ATOM     90  O23 BCD     1      17.020   7.880   9.950  1.00  0.00            
ATOM     91  C28 BCD     1      14.930   9.030  10.630  1.00  0.00            
ATOM     92  C29 BCD     1      14.210  10.030  11.540  1.00  0.00            
ATOM     93  O24 BCD     1      14.820  10.010  12.760  1.00  0.00            
ATOM     94  C30 BCD     1      12.800   9.570  11.770  1.00  0.00            
ATOM     95  O25 BCD     1      12.040  10.770  12.090  1.00  0.00            
ATOM     96  H41 BCD     1      16.450  10.350  13.880  1.00  0.00            
ATOM     97  H42 BCD     1      16.880   8.380  12.670  1.00  0.00            
ATOM     98  H43 BCD     1      18.860   8.990  11.990  1.00  0.00            
ATOM     99  H44 BCD     1      16.770   9.990  10.030  1.00  0.00            
ATOM    100  H45 BCD     1      16.690   7.820   9.050  1.00  0.00            
ATOM    101  H46 BCD     1      14.690   8.020  10.970  1.00  0.00            
ATOM    102  H47 BCD     1      14.200  11.020  11.070  1.00  0.00            
ATOM    103  H48 BCD     1      12.320   9.060  10.930  1.00  0.00            
ATOM    104  H49 BCD     1      12.800   8.880  12.630  1.00  0.00            
ATOM    105  H50 BCD     1      12.010  11.250  11.250  1.00  0.00            
ATOM    106  C31 BCD     1      17.560  15.380  13.960  1.00  0.00            
ATOM    107  O26 BCD     1      17.800  15.870  12.570  1.00  0.00            
ATOM    108  C32 BCD     1      18.420  14.100  14.260  1.00  0.00            
ATOM    109  O27 BCD     1      19.780  14.420  14.490  1.00  0.00            
ATOM    110  C33 BCD     1      18.220  13.050  13.160  1.00  0.00            
ATOM    111  C34 BCD     1      16.770  12.640  13.340  1.00  0.00            
ATOM    112  C35 BCD     1      15.850  13.850  13.190  1.00  0.00            
ATOM    113  O28 BCD     1      16.210  14.930  14.080  1.00  0.00            
ATOM    114  C36 BCD     1      14.380  13.480  13.460  1.00  0.00            
ATOM    115  O29 BCD     1      14.230  12.940  14.810  1.00  0.00            
ATOM    116  O30 BCD     1      19.000  11.920  13.360  1.00  0.00            
ATOM    117  H51 BCD     1      17.600  16.180  14.710  1.00  0.00            
ATOM    118  H52 BCD     1      18.090  13.600  15.170  1.00  0.00            
ATOM    119  H53 BCD     1      19.890  14.480  15.440  1.00  0.00            
ATOM    120  H54 BCD     1      18.550  13.380  12.170  1.00  0.00            
ATOM    121  H55 BCD     1      18.740  11.230  12.740  1.00  0.00            
ATOM    122  H56 BCD     1      16.660  12.200  14.340  1.00  0.00            
ATOM    123  H57 BCD     1      15.870  14.380  12.230  1.00  0.00            
ATOM    124  H58 BCD     1      13.750  14.370  13.330  1.00  0.00            
ATOM    125  H59 BCD     1      13.980  12.800  12.690  1.00  0.00            
ATOM    126  H60 BCD     1      14.410  13.680  15.400  1.00  0.00            
ATOM    127  C37 BCD     1      19.910  18.800  10.510  1.00  0.00            
ATOM    128  O31 BCD     1      19.080  18.360   9.470  1.00  0.00            
ATOM    129  C38 BCD     1      20.790  17.580  10.950  1.00  0.00            
ATOM    130  O32 BCD     1      21.710  17.170   9.830  1.00  0.00            
ATOM    131  C39 BCD     1      19.890  16.390  11.360  1.00  0.00            
ATOM    132  O33 BCD     1      20.650  15.240  11.930  1.00  0.00            
ATOM    133  C40 BCD     1      18.890  16.830  12.370  1.00  0.00            
ATOM    134  C41 BCD     1      18.260  18.150  12.140  1.00  0.00            
ATOM    135  O34 BCD     1      19.180  19.180  11.640  1.00  0.00            
ATOM    136  C42 BCD     1      17.430  18.650  13.360  1.00  0.00            
ATOM    137  O35 BCD     1      18.270  19.060  14.430  1.00  0.00            
ATOM    138  H61 BCD     1      20.560  19.640  10.210  1.00  0.00            
ATOM    139  H62 BCD     1      21.380  17.860  11.830  1.00  0.00            
ATOM    140  H63 BCD     1      22.480  17.740   9.790  1.00  0.00            
ATOM    141  H64 BCD     1      19.380  16.060  10.450  1.00  0.00            
ATOM    142  H65 BCD     1      20.170  15.000  12.730  1.00  0.00            
ATOM    143  H66 BCD     1      19.350  16.880  13.360  1.00  0.00            
ATOM    144  H67 BCD     1      17.440  17.980  11.430  1.00  0.00            
ATOM    145  H68 BCD     1      16.710  19.440  13.130  1.00  0.00            
ATOM    146  H69 BCD     1      16.680  17.910  13.660  1.00  0.00            
ATOM    147  H70 BCD     1      18.720  19.860  14.140  1.00  0.00            
ATOM    148  C1  AS2     2      17.210  10.690   7.280  1.00  0.00            
ATOM    149  C2  AS2     2      17.260  12.000   6.500  1.00  0.00            
ATOM    150  C3  AS2     2      17.120  12.000   5.140  1.00  0.00            
ATOM    151  C4  AS2     2      17.260  13.140   4.390  1.00  0.00            
ATOM    152  C5  AS2     2      17.510  14.410   5.020  1.00  0.00            
ATOM    153  C6  AS2     2      17.520  14.420   6.420  1.00  0.00            
ATOM    154  C7  AS2     2      17.470  13.200   7.200  1.00  0.00            
ATOM    155  C8  AS2     2      17.590  13.240   8.730  1.00  0.00            
ATOM    156  O1  AS2     2      18.930  13.700   9.160  1.00  0.00            
ATOM    157  C9  AS2     2      19.930  12.660   8.990  1.00  0.00            
ATOM    158  C10 AS2     2      21.230  13.140   9.650  1.00  0.00            
ATOM    159  N1  AS2     2      21.780  14.410   9.130  1.00  0.00            
ATOM    160  C11 AS2     2      21.810  14.520   7.630  1.00  0.00            
ATOM    161  C12 AS2     2      23.220  14.480   9.560  1.00  0.00            
ATOM    162  C13 AS2     2      16.520  14.200   9.240  1.00  0.00            
ATOM    163  C14 AS2     2      16.740  15.570   9.400  1.00  0.00            
ATOM    164  C15 AS2     2      15.680  16.460   9.490  1.00  0.00            
ATOM    165  C16 AS2     2      14.410  15.970   9.800  1.00  0.00            
ATOM    166  C17 AS2     2      14.180  14.620   9.750  1.00  0.00            
ATOM    167  C18 AS2     2      15.200  13.690   9.510  1.00  0.00            
ATOM    168  H1  AS2     2      18.040  10.530   7.980  1.00  0.00            
ATOM    169  H2  AS2     2      16.300  10.570   7.880  1.00  0.00            
ATOM    170  H3  AS2     2      17.200   9.850   6.580  1.00  0.00            
ATOM    171  H4  AS2     2      17.060  11.040   4.630  1.00  0.00            
ATOM    172  H5  AS2     2      17.280  13.130   3.300  1.00  0.00            
ATOM    173  H6  AS2     2      17.760  15.290   4.440  1.00  0.00            
ATOM    174  H7  AS2     2      17.740  15.320   6.990  1.00  0.00            
ATOM    175  H8  AS2     2      17.400  12.240   9.130  1.00  0.00            
ATOM    176  H9  AS2     2      20.040  12.350   7.950  1.00  0.00            
ATOM    177  H10 AS2     2      19.570  11.750   9.480  1.00  0.00            
ATOM    178  H11 AS2     2      21.940  12.320   9.620  1.00  0.00            
ATOM    179  H12 AS2     2      21.070  13.270  10.720  1.00  0.00            
ATOM    180  H13 AS2     2      21.220  15.160   9.560  1.00  0.00            
ATOM    181  H14 AS2     2      20.790  14.360   7.280  1.00  0.00            
ATOM    182  H15 AS2     2      22.160  15.490   7.290  1.00  0.00            
ATOM    183  H16 AS2     2      22.360  13.670   7.220  1.00  0.00            
ATOM    184  H17 AS2     2      23.280  14.240  10.620  1.00  0.00            
ATOM    185  H18 AS2     2      23.760  13.650   9.090  1.00  0.00            
ATOM    186  H19 AS2     2      23.770  15.410   9.380  1.00  0.00            
ATOM    187  H20 AS2     2      17.760  15.930   9.240  1.00  0.00            
ATOM    188  H21 AS2     2      15.890  17.520   9.430  1.00  0.00            
ATOM    189  H22 AS2     2      13.600  16.640  10.080  1.00  0.00            
ATOM    190  H23 AS2     2      13.200  14.250  10.020  1.00  0.00            
ATOM    191  H24 AS2     2      15.050  12.620   9.500  1.00  0.00            
TER
ENDMDL
MODEL        1
ATOM      1  C1  BCD     1      16.910  22.280   6.470  1.00  0.00            
ATOM      2  O1  BCD     1      16.390  21.110   7.170  1.00  0.00            
ATOM      3  C2  BCD     1      18.360  21.980   5.930  1.00  0.00            
ATOM      4  O2  BCD     1      18.310  20.910   4.980  1.00  0.00            
ATOM      5  C3  BCD     1      19.220  21.680   7.160  1.00  0.00            
ATOM      6  O3  BCD     1      20.660  21.390   6.810  1.00  0.00            
ATOM      7  C4  BCD     1      19.160  22.750   8.200  1.00  0.00            
ATOM      8  C5  BCD     1      17.740  23.190   8.580  1.00  0.00            
ATOM      9  O4  BCD     1      17.010  23.390   7.370  1.00  0.00            
ATOM     10  C6  BCD     1      17.650  24.490   9.420  1.00  0.00            
ATOM     11  O5  BCD     1      18.620  25.430   8.940  1.00  0.00            
ATOM     12  H1  BCD     1      16.160  22.620   5.750  1.00  0.00            
ATOM     13  H2  BCD     1      18.790  22.880   5.460  1.00  0.00            
ATOM     14  H3  BCD     1      19.120  20.970   4.470  1.00  0.00            
ATOM     15  H4  BCD     1      18.810  20.780   7.620  1.00  0.00            
ATOM     16  H5  BCD     1      21.220  22.160   6.670  1.00  0.00            
ATOM     17  H6  BCD     1      19.690  23.650   7.870  1.00  0.00            
ATOM     18  H7  BCD     1      17.300  22.370   9.160  1.00  0.00            
ATOM     19  H8  BCD     1      16.700  25.020   9.410  1.00  0.00            
ATOM     20  H9  BCD     1      18.010  24.320  10.440  1.00  0.00            
ATOM     21  H10 BCD     1      18.490  26.250   9.420  1.00  0.00            
ATOM     22  C7  BCD     1      12.910  18.760   6.600  1.00  0.00            
ATOM     23  O6  BCD     1      13.630  17.560   6.850  1.00  0.00            
ATOM     24  C8  BCD     1      13.490  19.440   5.310  1.00  0.00            
ATOM     25  O7  BCD     1      13.410  18.420   4.330  1.00  0.00            
ATOM     26  C9  BCD     1      14.960  19.870   5.530  1.00  0.00            
ATOM     27  O8  BCD     1      15.570  20.470   4.360  1.00  0.00            
ATOM     28  C10 BCD     1      15.010  20.790   6.800  1.00  0.00            
ATOM     29  C11 BCD     1      14.290  20.170   8.020  1.00  0.00            
ATOM     30  O9  BCD     1      13.010  19.670   7.680  1.00  0.00            
ATOM     31  C12 BCD     1      14.260  21.190   9.150  1.00  0.00            
ATOM     32  O10 BCD     1      13.670  22.450   8.840  1.00  0.00            
ATOM     33  H11 BCD     1      11.840  18.560   6.490  1.00  0.00            
ATOM     34  H12 BCD     1      12.820  20.270   5.030  1.00  0.00            
ATOM     35  H13 BCD     1      13.450  18.890   3.490  1.00  0.00            
ATOM     36  H14 BCD     1      15.480  18.940   5.790  1.00  0.00            
ATOM     37  H15 BCD     1      16.490  20.680   4.530  1.00  0.00            
ATOM     38  H16 BCD     1      14.470  21.710   6.520  1.00  0.00            
ATOM     39  H17 BCD     1      14.910  19.350   8.410  1.00  0.00            
ATOM     40  H18 BCD     1      13.730  20.810  10.030  1.00  0.00            
ATOM     41  H19 BCD     1      15.230  21.390   9.620  1.00  0.00            
ATOM     42  H20 BCD     1      12.810  22.250   8.450  1.00  0.00            
ATOM     43  C13 BCD     1      13.020  13.550   8.170  1.00  0.00            
ATOM     44  O11 BCD     1      14.300  13.220   8.780  1.00  0.00            
ATOM     45  C14 BCD     1      13.140  13.860   6.660  1.00  0.00            
ATOM     46  O12 BCD     1      14.020  12.920   6.040  1.00  0.00            
ATOM     47  C15 BCD     1      13.650  15.230   6.350  1.00  0.00            
ATOM     48  O13 BCD     1      13.610  15.490   4.970  1.00  0.00            
ATOM     49  C16 BCD     1      12.920  16.330   7.070  1.00  0.00            
ATOM     50  C17 BCD     1      12.970  16.070   8.580  1.00  0.00            
ATOM     51  O14 BCD     1      12.390  14.750   8.790  1.00  0.00            
ATOM     52  C18 BCD     1      12.330  16.980   9.580  1.00  0.00            
ATOM     53  O15 BCD     1      12.360  16.400  10.870  1.00  0.00            
ATOM     54  H21 BCD     1      12.410  12.640   8.150  1.00  0.00            
ATOM     55  H22 BCD     1      12.140  13.660   6.270  1.00  0.00            
ATOM     56  H23 BCD     1      14.220  13.290   5.170  1.00  0.00            
ATOM     57  H24 BCD     1      14.700  15.320   6.660  1.00  0.00            
ATOM     58  H25 BCD     1      13.810  16.420   4.880  1.00  0.00            
ATOM     59  H26 BCD     1      11.930  16.380   6.590  1.00  0.00            
ATOM     60  H27 BCD     1      14.030  16.060   8.830  1.00  0.00            
ATOM     61  H28 BCD     1      12.890  17.920   9.560  1.00  0.00            
ATOM     62  H29 BCD     1      11.300  17.300   9.380  1.00  0.00            
ATOM     63  H30 BCD     1      11.790  15.640  10.770  1.00  0.00            
ATOM     64  C19 BCD     1      16.560  10.710  10.870  1.00  0.00            
ATOM     65  O16 BCD     1      17.420  11.840  10.890  1.00  0.00            
ATOM     66  C20 BCD     1      16.360  10.220   9.400  1.00  0.00            
ATOM     67  O17 BCD     1      17.600   9.750   8.820  1.00  0.00            
ATOM     68  C21 BCD     1      15.720  11.420   8.630  1.00  0.00            
ATOM     69  O18 BCD     1      15.370  11.020   7.350  1.00  0.00            
ATOM     70  C22 BCD     1      14.500  11.920   9.370  1.00  0.00            
ATOM     71  C23 BCD     1      14.610  12.050  10.900  1.00  0.00            
ATOM     72  O19 BCD     1      15.300  10.880  11.360  1.00  0.00            
ATOM     73  C24 BCD     1      13.250  12.300  11.490  1.00  0.00            
ATOM     74  O20 BCD     1      13.440  12.770  12.800  1.00  0.00            
ATOM     75  H31 BCD     1      16.980   9.860  11.420  1.00  0.00            
ATOM     76  H32 BCD     1      15.610   9.410   9.490  1.00  0.00            
ATOM     77  H33 BCD     1      18.240  10.450   8.980  1.00  0.00            
ATOM     78  H34 BCD     1      16.480  12.210   8.650  1.00  0.00            
ATOM     79  H35 BCD     1      14.970  11.760   6.870  1.00  0.00            
ATOM     80  H36 BCD     1      13.720  11.200   9.100  1.00  0.00            
ATOM     81  H37 BCD     1      15.140  12.960  11.190  1.00  0.00            
ATOM     82  H38 BCD     1      12.600  12.990  10.930  1.00  0.00            
ATOM     83  H39 BCD     1      12.660  11.370  11.480  1.00  0.00            
ATOM     84  H40 BCD     1      13.250  13.710  12.790  1.00  0.00            
ATOM     85  C25 BCD     1      20.700  13.650  12.460  1.00  0.00            
ATOM     86  O21 BCD     1      20.130  14.910  12.080  1.00  0.00            
ATOM     87  C26 BCD     1      21.000  12.710  11.290  1.00  0.00            
ATOM     88  O22 BCD     1      21.940  13.310  10.400  1.00  0.00            
ATOM     89  C27 BCD     1      19.750  12.170  10.570  1.00  0.00            
ATOM     90  O23 BCD     1      20.140  11.050   9.700  1.00  0.00            
ATOM     91  C28 BCD     1      18.690  11.710  11.570  1.00  0.00            
ATOM     92  C29 BCD     1      18.510  12.700  12.740  1.00  0.00            
ATOM     93  O24 BCD     1      19.810  12.920  13.340  1.00  0.00            
ATOM     94  C30 BCD     1      17.620  12.110  13.800  1.00  0.00            
ATOM     95  O25 BCD     1      17.320  13.150  14.740  1.00  0.00            
ATOM     96  H41 BCD     1      21.660  13.800  12.970  1.00  0.00            
ATOM     97  H42 BCD     1      21.530  11.870  11.760  1.00  0.00            
ATOM     98  H43 BCD     1      21.890  12.780   9.590  1.00  0.00            
ATOM     99  H44 BCD     1      19.400  12.990   9.940  1.00  0.00            
ATOM    100  H45 BCD     1      20.440  10.330  10.250  1.00  0.00            
ATOM    101  H46 BCD     1      18.960  10.680  11.830  1.00  0.00            
ATOM    102  H47 BCD     1      18.030  13.620  12.380  1.00  0.00            
ATOM    103  H48 BCD     1      16.790  11.630  13.270  1.00  0.00            
ATOM    104  H49 BCD     1      18.260  11.400  14.340  1.00  0.00            
ATOM    105  H50 BCD     1      16.410  12.970  14.990  1.00  0.00            
ATOM    106  C31 BCD     1      20.980  18.780  13.250  1.00  0.00            
ATOM    107  O26 BCD     1      20.830  19.370  12.030  1.00  0.00            
ATOM    108  C32 BCD     1      22.170  17.800  13.190  1.00  0.00            
ATOM    109  O27 BCD     1      23.350  18.260  12.600  1.00  0.00            
ATOM    110  C33 BCD     1      21.730  16.630  12.240  1.00  0.00            
ATOM    111  C34 BCD     1      20.520  16.020  12.860  1.00  0.00            
ATOM    112  C35 BCD     1      19.420  16.930  13.000  1.00  0.00            
ATOM    113  O28 BCD     1      19.800  18.060  13.720  1.00  0.00            
ATOM    114  C36 BCD     1      18.190  16.390  13.640  1.00  0.00            
ATOM    115  O29 BCD     1      18.400  15.800  14.970  1.00  0.00            
ATOM    116  O30 BCD     1      22.830  15.750  12.060  1.00  0.00            
ATOM    117  H51 BCD     1      21.200  19.450  14.080  1.00  0.00            
ATOM    118  H52 BCD     1      22.400  17.430  14.200  1.00  0.00            
ATOM    119  H53 BCD     1      23.760  17.450  12.270  1.00  0.00            
ATOM    120  H54 BCD     1      21.400  17.110  11.310  1.00  0.00            
ATOM    121  H55 BCD     1      22.610  14.940  11.600  1.00  0.00            
ATOM    122  H56 BCD     1      20.690  15.650  13.880  1.00  0.00            
ATOM    123  H57 BCD     1      19.190  17.300  12.000  1.00  0.00            
ATOM    124  H58 BCD     1      17.450  17.200  13.660  1.00  0.00            
ATOM    125  H59 BCD     1      17.800  15.550  13.060  1.00  0.00            
ATOM    126  H60 BCD     1      18.240  14.860  14.890  1.00  0.00            
ATOM    127  C37 BCD     1      20.410  22.960  10.320  1.00  0.00            
ATOM    128  O31 BCD     1      19.700  22.180   9.320  1.00  0.00            
ATOM    129  C38 BCD     1      21.840  22.450  10.420  1.00  0.00            
ATOM    130  O32 BCD     1      22.590  22.870   9.310  1.00  0.00            
ATOM    131  C39 BCD     1      21.830  20.930  10.610  1.00  0.00            
ATOM    132  O33 BCD     1      23.120  20.420  10.710  1.00  0.00            
ATOM    133  C40 BCD     1      21.110  20.720  11.960  1.00  0.00            
ATOM    134  C41 BCD     1      19.800  21.500  12.140  1.00  0.00            
ATOM    135  O34 BCD     1      19.930  22.800  11.630  1.00  0.00            
ATOM    136  C42 BCD     1      19.450  21.620  13.610  1.00  0.00            
ATOM    137  O35 BCD     1      20.540  22.410  14.190  1.00  0.00            
ATOM    138  H61 BCD     1      20.340  24.020  10.040  1.00  0.00            
ATOM    139  H62 BCD     1      22.390  22.800  11.300  1.00  0.00            
ATOM    140  H63 BCD     1      23.480  22.580   9.530  1.00  0.00            
ATOM    141  H64 BCD     1      21.270  20.410   9.820  1.00  0.00            
ATOM    142  H65 BCD     1      23.190  19.610  11.210  1.00  0.00            
ATOM    143  H66 BCD     1      21.860  21.020  12.690  1.00  0.00            
ATOM    144  H67 BCD     1      19.060  20.910  11.590  1.00  0.00            
ATOM    145  H68 BCD     1      18.530  22.220  13.700  1.00  0.00            
ATOM    146  H69 BCD     1      19.350  20.660  14.130  1.00  0.00            
ATOM    147  H70 BCD     1      20.460  22.280  15.140  1.00  0.00            
ATOM    148  C1  AS2     2      18.360  13.990   7.500  1.00  0.00            
ATOM    149  C2  AS2     2      18.010  15.290   6.800  1.00  0.00            
ATOM    150  C3  AS2     2      17.200  15.190   5.700  1.00  0.00            
ATOM    151  C4  AS2     2      17.010  16.280   4.820  1.00  0.00            
ATOM    152  C5  AS2     2      17.480  17.530   5.230  1.00  0.00            
ATOM    153  C6  AS2     2      18.170  17.710   6.420  1.00  0.00            
ATOM    154  C7  AS2     2      18.470  16.560   7.210  1.00  0.00            
ATOM    155  C8  AS2     2      18.980  16.690   8.680  1.00  0.00            
ATOM    156  O1  AS2     2      20.210  17.510   8.740  1.00  0.00            
ATOM    157  C9  AS2     2      21.450  16.950   8.240  1.00  0.00            
ATOM    158  C10 AS2     2      22.620  18.010   8.410  1.00  0.00            
ATOM    159  N1  AS2     2      22.490  19.190   7.500  1.00  0.00            
ATOM    160  C11 AS2     2      21.890  18.810   6.170  1.00  0.00            
ATOM    161  C12 AS2     2      23.800  19.940   7.390  1.00  0.00            
ATOM    162  C13 AS2     2      17.910  17.070   9.670  1.00  0.00            
ATOM    163  C14 AS2     2      17.610  18.430   9.870  1.00  0.00            
ATOM    164  C15 AS2     2      16.430  18.780  10.640  1.00  0.00            
ATOM    165  C16 AS2     2      15.600  17.820  11.240  1.00  0.00            
ATOM    166  C17 AS2     2      15.940  16.490  11.080  1.00  0.00            
ATOM    167  C18 AS2     2      17.030  16.110  10.220  1.00  0.00            
ATOM    168  H1  AS2     2      18.080  13.170   6.830  1.00  0.00            
ATOM    169  H2  AS2     2      19.460  14.070   7.580  1.00  0.00            
ATOM    170  H3  AS2     2      17.750  13.880   8.400  1.00  0.00            
ATOM    171  H4  AS2     2      16.760  14.250   5.390  1.00  0.00            
ATOM    172  H5  AS2     2      16.570  16.070   3.850  1.00  0.00            
ATOM    173  H6  AS2     2      17.420  18.410   4.600  1.00  0.00            
ATOM    174  H7  AS2     2      18.700  18.640   6.650  1.00  0.00            
ATOM    175  H8  AS2     2      19.180  15.700   9.110  1.00  0.00            
ATOM    176  H9  AS2     2      21.370  16.610   7.200  1.00  0.00            
ATOM    177  H10 AS2     2      21.690  16.020   8.750  1.00  0.00            
ATOM    178  H11 AS2     2      23.600  17.550   8.250  1.00  0.00            
ATOM    179  H12 AS2     2      22.670  18.410   9.420  1.00  0.00            
ATOM    180  H13 AS2     2      21.810  19.840   7.930  1.00  0.00            
ATOM    181  H14 AS2     2      20.830  18.620   6.320  1.00  0.00            
ATOM    182  H15 AS2     2      21.960  19.700   5.540  1.00  0.00            
ATOM    183  H16 AS2     2      22.400  17.950   5.740  1.00  0.00            
ATOM    184  H17 AS2     2      24.600  19.350   7.840  1.00  0.00            
ATOM    185  H18 AS2     2      24.030  20.210   6.360  1.00  0.00            
ATOM    186  H19 AS2     2      23.600  20.810   8.010  1.00  0.00            
ATOM    187  H20 AS2     2      18.320  19.180   9.520  1.00  0.00            
ATOM    188  H21 AS2     2      16.280  19.850  10.770  1.00  0.00            
ATOM    189  H22 AS2     2      14.800  18.060  11.950  1.00  0.00            
ATOM    190  H23 AS2     2      15.270  15.680  11.360  1.00  0.00            
ATOM    191  H24 AS2     2      17.250  15.060  10.050  1.00  0.00            
TER
ENDMDL
MODEL        1
ATOM      1  C1  BCD     1      14.700  14.880  12.660  1.00  0.00            
ATOM      2  O1  BCD     1      13.440  14.200  13.040  1.00  0.00            
ATOM      3  C2  BCD     1      15.810  14.430  13.520  1.00  0.00            
ATOM      4  O2  BCD     1      16.040  13.000  13.230  1.00  0.00            
ATOM      5  C3  BCD     1      15.480  14.700  14.980  1.00  0.00            
ATOM      6  O3  BCD     1      16.610  14.520  15.820  1.00  0.00            
ATOM      7  C4  BCD     1      15.030  16.180  15.110  1.00  0.00            
ATOM      8  C5  BCD     1      14.000  16.600  14.080  1.00  0.00            
ATOM      9  O4  BCD     1      14.450  16.300  12.790  1.00  0.00            
ATOM     10  C6  BCD     1      13.450  17.980  14.120  1.00  0.00            
ATOM     11  O5  BCD     1      14.260  18.970  13.460  1.00  0.00            
ATOM     12  H1  BCD     1      14.790  14.620  11.600  1.00  0.00            
ATOM     13  H2  BCD     1      16.720  14.980  13.220  1.00  0.00            
ATOM     14  H3  BCD     1      15.280  12.670  12.750  1.00  0.00            
ATOM     15  H4  BCD     1      14.670  14.030  15.290  1.00  0.00            
ATOM     16  H5  BCD     1      16.550  13.720  16.350  1.00  0.00            
ATOM     17  H6  BCD     1      15.850  16.900  14.980  1.00  0.00            
ATOM     18  H7  BCD     1      13.100  16.040  14.350  1.00  0.00            
ATOM     19  H8  BCD     1      12.460  18.000  13.650  1.00  0.00            
ATOM     20  H9  BCD     1      13.320  18.210  15.190  1.00  0.00            
ATOM     21  H10 BCD     1      13.770  19.800  13.550  1.00  0.00            
ATOM     22  C7  BCD     1      10.780  11.480  11.140  1.00  0.00            
ATOM     23  O6  BCD     1      10.830  10.570  12.240  1.00  0.00            
ATOM     24  C8  BCD     1      12.180  11.650  10.510  1.00  0.00            
ATOM     25  O7  BCD     1      12.550  10.420  10.030  1.00  0.00            
ATOM     26  C9  BCD     1      13.120  12.220  11.580  1.00  0.00            
ATOM     27  O8  BCD     1      14.480  12.190  11.160  1.00  0.00            
ATOM     28  C10 BCD     1      12.660  13.630  11.950  1.00  0.00            
ATOM     29  C11 BCD     1      11.160  13.600  12.310  1.00  0.00            
ATOM     30  O9  BCD     1      10.290  12.750  11.530  1.00  0.00            
ATOM     31  C12 BCD     1      10.530  14.960  12.400  1.00  0.00            
ATOM     32  O10 BCD     1      10.470  15.710  11.130  1.00  0.00            
ATOM     33  H11 BCD     1      10.020  11.150  10.420  1.00  0.00            
ATOM     34  H12 BCD     1      12.190  12.430   9.750  1.00  0.00            
ATOM     35  H13 BCD     1      12.480  10.530   9.080  1.00  0.00            
ATOM     36  H14 BCD     1      13.050  11.590  12.480  1.00  0.00            
ATOM     37  H15 BCD     1      14.500  11.720  10.320  1.00  0.00            
ATOM     38  H16 BCD     1      12.800  14.290  11.090  1.00  0.00            
ATOM     39  H17 BCD     1      11.190  13.220  13.340  1.00  0.00            
ATOM     40  H18 BCD     1       9.510  14.810  12.760  1.00  0.00            
ATOM     41  H19 BCD     1      11.040  15.520  13.200  1.00  0.00            
ATOM     42  H20 BCD     1       9.840  16.420  11.260  1.00  0.00            
ATOM     43  C13 BCD     1       8.990   7.210  13.820  1.00  0.00            
ATOM     44  O11 BCD     1       9.720   7.460  15.030  1.00  0.00            
ATOM     45  C14 BCD     1      10.030   6.910  12.750  1.00  0.00            
ATOM     46  O12 BCD     1      10.800   5.760  13.140  1.00  0.00            
ATOM     47  C15 BCD     1      10.840   8.160  12.460  1.00  0.00            
ATOM     48  O13 BCD     1      11.760   7.900  11.340  1.00  0.00            
ATOM     49  C16 BCD     1      10.000   9.400  12.170  1.00  0.00            
ATOM     50  C17 BCD     1       8.930   9.580  13.220  1.00  0.00            
ATOM     51  O14 BCD     1       8.210   8.340  13.450  1.00  0.00            
ATOM     52  C18 BCD     1       7.840  10.650  12.900  1.00  0.00            
ATOM     53  O15 BCD     1       7.440  10.540  11.570  1.00  0.00            
ATOM     54  H21 BCD     1       8.310   6.360  13.950  1.00  0.00            
ATOM     55  H22 BCD     1       9.490   6.660  11.840  1.00  0.00            
ATOM     56  H23 BCD     1      10.260   5.080  13.550  1.00  0.00            
ATOM     57  H24 BCD     1      11.410   8.350  13.380  1.00  0.00            
ATOM     58  H25 BCD     1      12.120   8.730  11.020  1.00  0.00            
ATOM     59  H26 BCD     1       9.590   9.240  11.160  1.00  0.00            
ATOM     60  H27 BCD     1       9.470   9.880  14.120  1.00  0.00            
ATOM     61  H28 BCD     1       7.070  10.530  13.670  1.00  0.00            
ATOM     62  H29 BCD     1       8.300  11.650  12.950  1.00  0.00            
ATOM     63  H30 BCD     1       7.340  11.470  11.360  1.00  0.00            
ATOM     64  C19 BCD     1       8.470   7.760  19.040  1.00  0.00            
ATOM     65  O16 BCD     1       8.950   9.120  19.230  1.00  0.00            
ATOM     66  C20 BCD     1       9.660   6.920  18.750  1.00  0.00            
ATOM     67  O17 BCD     1      10.650   7.280  19.720  1.00  0.00            
ATOM     68  C21 BCD     1      10.240   7.210  17.380  1.00  0.00            
ATOM     69  O18 BCD     1      11.250   6.250  17.080  1.00  0.00            
ATOM     70  C22 BCD     1       9.170   7.060  16.310  1.00  0.00            
ATOM     71  C23 BCD     1       7.900   7.850  16.710  1.00  0.00            
ATOM     72  O19 BCD     1       7.530   7.600  18.070  1.00  0.00            
ATOM     73  C24 BCD     1       6.670   7.570  15.870  1.00  0.00            
ATOM     74  O20 BCD     1       6.570   6.200  15.510  1.00  0.00            
ATOM     75  H31 BCD     1       7.940   7.460  19.960  1.00  0.00            
ATOM     76  H32 BCD     1       9.410   5.850  18.790  1.00  0.00            
ATOM     77  H33 BCD     1      11.190   6.490  19.810  1.00  0.00            
ATOM     78  H34 BCD     1      10.600   8.240  17.360  1.00  0.00            
ATOM     79  H35 BCD     1      11.760   6.040  17.870  1.00  0.00            
ATOM     80  H36 BCD     1       8.850   6.020  16.380  1.00  0.00            
ATOM     81  H37 BCD     1       8.130   8.910  16.610  1.00  0.00            
ATOM     82  H38 BCD     1       5.710   7.850  16.320  1.00  0.00            
ATOM     83  H39 BCD     1       6.640   8.240  15.000  1.00  0.00            
ATOM     84  H40 BCD     1       5.630   6.120  15.380  1.00  0.00            
ATOM     85  C25 BCD     1       8.890  12.340  21.790  1.00  0.00            
ATOM     86  O21 BCD     1       9.720  13.140  20.960  1.00  0.00            
ATOM     87  C26 BCD     1       9.610  11.110  22.290  1.00  0.00            
ATOM     88  O22 BCD     1      10.830  11.540  23.050  1.00  0.00            
ATOM     89  C27 BCD     1       9.940  10.190  21.150  1.00  0.00            
ATOM     90  O23 BCD     1      10.620   9.020  21.690  1.00  0.00            
ATOM     91  C28 BCD     1       8.660   9.750  20.480  1.00  0.00            
ATOM     92  C29 BCD     1       8.000  11.040  19.990  1.00  0.00            
ATOM     93  O24 BCD     1       7.680  11.940  21.080  1.00  0.00            
ATOM     94  C30 BCD     1       6.650  10.860  19.280  1.00  0.00            
ATOM     95  O25 BCD     1       5.810  10.050  20.160  1.00  0.00            
ATOM     96  H41 BCD     1       8.660  12.980  22.650  1.00  0.00            
ATOM     97  H42 BCD     1       8.880  10.610  22.940  1.00  0.00            
ATOM     98  H43 BCD     1      11.110  10.720  23.470  1.00  0.00            
ATOM     99  H44 BCD     1      10.570  10.710  20.420  1.00  0.00            
ATOM    100  H45 BCD     1      10.850   8.500  20.910  1.00  0.00            
ATOM    101  H46 BCD     1       7.990   9.140  21.100  1.00  0.00            
ATOM    102  H47 BCD     1       8.540  11.560  19.190  1.00  0.00            
ATOM    103  H48 BCD     1       6.010  11.740  19.180  1.00  0.00            
ATOM    104  H49 BCD     1       6.820  10.450  18.270  1.00  0.00            
ATOM    105  H50 BCD     1       5.650  10.590  20.940  1.00  0.00            
ATOM    106  C31 BCD     1      10.900  17.030  20.570  1.00  0.00            
ATOM    107  O26 BCD     1      11.790  16.650  19.550  1.00  0.00            
ATOM    108  C32 BCD     1      11.200  16.400  21.900  1.00  0.00            
ATOM    109  O27 BCD     1      12.470  16.790  22.400  1.00  0.00            
ATOM    110  C33 BCD     1      11.070  14.840  21.810  1.00  0.00            
ATOM    111  C34 BCD     1       9.670  14.550  21.210  1.00  0.00            
ATOM    112  C35 BCD     1       9.460  15.210  19.910  1.00  0.00            
ATOM    113  O28 BCD     1       9.590  16.620  20.190  1.00  0.00            
ATOM    114  C36 BCD     1       8.140  14.940  19.260  1.00  0.00            
ATOM    115  O29 BCD     1       8.040  15.800  18.150  1.00  0.00            
ATOM    116  O30 BCD     1      11.240  14.170  23.080  1.00  0.00            
ATOM    117  H51 BCD     1      10.990  18.120  20.720  1.00  0.00            
ATOM    118  H52 BCD     1      10.420  16.780  22.580  1.00  0.00            
ATOM    119  H53 BCD     1      13.100  16.320  21.840  1.00  0.00            
ATOM    120  H54 BCD     1      11.900  14.480  21.200  1.00  0.00            
ATOM    121  H55 BCD     1      11.190  13.220  22.940  1.00  0.00            
ATOM    122  H56 BCD     1       8.880  14.940  21.870  1.00  0.00            
ATOM    123  H57 BCD     1      10.180  14.880  19.140  1.00  0.00            
ATOM    124  H58 BCD     1       8.250  13.930  18.840  1.00  0.00            
ATOM    125  H59 BCD     1       7.320  15.020  19.970  1.00  0.00            
ATOM    126  H60 BCD     1       8.800  16.360  18.320  1.00  0.00            
ATOM    127  C37 BCD     1      14.960  17.470  17.220  1.00  0.00            
ATOM    128  O31 BCD     1      14.470  16.350  16.420  1.00  0.00            
ATOM    129  C38 BCD     1      15.370  16.940  18.600  1.00  0.00            
ATOM    130  O32 BCD     1      16.390  15.990  18.480  1.00  0.00            
ATOM    131  C39 BCD     1      14.100  16.300  19.290  1.00  0.00            
ATOM    132  O33 BCD     1      14.410  15.750  20.660  1.00  0.00            
ATOM    133  C40 BCD     1      12.950  17.390  19.310  1.00  0.00            
ATOM    134  C41 BCD     1      12.750  18.040  17.930  1.00  0.00            
ATOM    135  O34 BCD     1      13.960  18.510  17.390  1.00  0.00            
ATOM    136  C42 BCD     1      11.710  19.170  17.900  1.00  0.00            
ATOM    137  O35 BCD     1      12.240  20.320  18.490  1.00  0.00            
ATOM    138  H61 BCD     1      15.870  17.860  16.760  1.00  0.00            
ATOM    139  H62 BCD     1      15.760  17.780  19.190  1.00  0.00            
ATOM    140  H63 BCD     1      16.380  15.530  17.630  1.00  0.00            
ATOM    141  H64 BCD     1      13.780  15.480  18.630  1.00  0.00            
ATOM    142  H65 BCD     1      14.940  14.950  20.560  1.00  0.00            
ATOM    143  H66 BCD     1      13.350  18.110  20.040  1.00  0.00            
ATOM    144  H67 BCD     1      12.330  17.350  17.180  1.00  0.00            
ATOM    145  H68 BCD     1      11.520  19.560  16.890  1.00  0.00            
ATOM    146  H69 BCD     1      10.740  18.800  18.270  1.00  0.00            
ATOM    147  H70 BCD     1      11.830  21.140  18.200  1.00  0.00            
ATOM    148  C1  AS2     2      13.420  12.610  18.960  1.00  0.00            
ATOM    149  C2  AS2     2      13.410  11.110  18.700  1.00  0.00            
ATOM    150  C3  AS2     2      13.400  10.230  19.790  1.00  0.00            
ATOM    151  C4  AS2     2      13.370   8.810  19.710  1.00  0.00            
ATOM    152  C5  AS2     2      13.350   8.330  18.410  1.00  0.00            
ATOM    153  C6  AS2     2      13.430   9.140  17.280  1.00  0.00            
ATOM    154  C7  AS2     2      13.410  10.570  17.360  1.00  0.00            
ATOM    155  C8  AS2     2      13.220  11.510  16.160  1.00  0.00            
ATOM    156  O1  AS2     2      13.400  10.870  14.850  1.00  0.00            
ATOM    157  C9  AS2     2      14.600  10.160  14.650  1.00  0.00            
ATOM    158  C10 AS2     2      14.360   9.350  13.380  1.00  0.00            
ATOM    159  N1  AS2     2      15.470   8.320  13.100  1.00  0.00            
ATOM    160  C11 AS2     2      16.700   8.960  12.480  1.00  0.00            
ATOM    161  C12 AS2     2      15.010   7.420  12.020  1.00  0.00            
ATOM    162  C13 AS2     2      11.890  12.280  16.090  1.00  0.00            
ATOM    163  C14 AS2     2      10.760  11.480  15.930  1.00  0.00            
ATOM    164  C15 AS2     2       9.470  11.990  15.840  1.00  0.00            
ATOM    165  C16 AS2     2       9.260  13.400  15.760  1.00  0.00            
ATOM    166  C17 AS2     2      10.430  14.170  15.990  1.00  0.00            
ATOM    167  C18 AS2     2      11.740  13.670  16.100  1.00  0.00            
ATOM    168  H1  AS2     2      12.400  13.000  18.850  1.00  0.00            
ATOM    169  H2  AS2     2      13.660  12.950  19.970  1.00  0.00            
ATOM    170  H3  AS2     2      14.090  13.130  18.270  1.00  0.00            
ATOM    171  H4  AS2     2      13.250  10.700  20.750  1.00  0.00            
ATOM    172  H5  AS2     2      13.310   8.140  20.560  1.00  0.00            
ATOM    173  H6  AS2     2      13.240   7.270  18.250  1.00  0.00            
ATOM    174  H7  AS2     2      13.290   8.660  16.310  1.00  0.00            
ATOM    175  H8  AS2     2      14.000  12.280  16.110  1.00  0.00            
ATOM    176  H9  AS2     2      14.900   9.480  15.470  1.00  0.00            
ATOM    177  H10 AS2     2      15.450  10.840  14.510  1.00  0.00            
ATOM    178  H11 AS2     2      14.450  10.060  12.560  1.00  0.00            
ATOM    179  H12 AS2     2      13.400   8.830  13.410  1.00  0.00            
ATOM    180  H13 AS2     2      15.660   7.820  13.980  1.00  0.00            
ATOM    181  H14 AS2     2      17.110   9.700  13.160  1.00  0.00            
ATOM    182  H15 AS2     2      17.460   8.210  12.280  1.00  0.00            
ATOM    183  H16 AS2     2      16.390   9.450  11.550  1.00  0.00            
ATOM    184  H17 AS2     2      15.730   6.630  11.830  1.00  0.00            
ATOM    185  H18 AS2     2      14.030   6.980  12.190  1.00  0.00            
ATOM    186  H19 AS2     2      14.830   8.090  11.170  1.00  0.00            
ATOM    187  H20 AS2     2      10.900  10.410  15.870  1.00  0.00            
ATOM    188  H21 AS2     2       8.640  11.320  15.650  1.00  0.00            
ATOM    189  H22 AS2     2       8.280  13.820  15.590  1.00  0.00            
ATOM    190  H23 AS2     2      10.290  15.250  15.990  1.00  0.00            
ATOM    191  H24 AS2     2      12.550  14.380  16.180  1.00  0.00            
TER
ENDMDL
MODEL        1
ATOM      1  C1  BCD     1      27.750  11.160   9.940  1.00  0.00            
ATOM      2  O1  BCD     1      26.380  11.240   9.920  1.00  0.00            
ATOM      3  C2  BCD     1      28.320  10.520  11.190  1.00  0.00            
ATOM      4  O2  BCD     1      27.690   9.240  11.450  1.00  0.00            
ATOM      5  C3  BCD     1      28.130  11.480  12.450  1.00  0.00            
ATOM      6  O3  BCD     1      28.780  11.020  13.650  1.00  0.00            
ATOM      7  C4  BCD     1      28.630  12.870  12.070  1.00  0.00            
ATOM      8  C5  BCD     1      28.100  13.400  10.700  1.00  0.00            
ATOM      9  O4  BCD     1      28.310  12.410   9.800  1.00  0.00            
ATOM     10  C6  BCD     1      28.810  14.590  10.140  1.00  0.00            
ATOM     11  O5  BCD     1      30.200  14.410  10.060  1.00  0.00            
ATOM     12  H1  BCD     1      28.120  10.610   9.060  1.00  0.00            
ATOM     13  H2  BCD     1      29.400  10.360  11.100  1.00  0.00            
ATOM     14  H3  BCD     1      27.070   9.190  12.190  1.00  0.00            
ATOM     15  H4  BCD     1      27.040  11.490  12.610  1.00  0.00            
ATOM     16  H5  BCD     1      28.650  11.760  14.250  1.00  0.00            
ATOM     17  H6  BCD     1      29.720  12.850  11.980  1.00  0.00            
ATOM     18  H7  BCD     1      27.010  13.490  10.780  1.00  0.00            
ATOM     19  H8  BCD     1      28.360  14.660   9.140  1.00  0.00            
ATOM     20  H9  BCD     1      28.460  15.420  10.760  1.00  0.00            
ATOM     21  H10 BCD     1      30.310  13.560   9.620  1.00  0.00            
ATOM     22  C7  BCD     1      23.090  10.720   7.660  1.00  0.00            
ATOM     23  O6  BCD     1      22.310  11.190   8.830  1.00  0.00            
ATOM     24  C8  BCD     1      23.930   9.420   7.980  1.00  0.00            
ATOM     25  O7  BCD     1      23.090   8.360   8.160  1.00  0.00            
ATOM     26  C9  BCD     1      24.890   9.710   9.170  1.00  0.00            
ATOM     27  O8  BCD     1      25.750   8.570   9.510  1.00  0.00            
ATOM     28  C10 BCD     1      25.640  10.940   8.830  1.00  0.00            
ATOM     29  C11 BCD     1      24.860  12.180   8.310  1.00  0.00            
ATOM     30  O9  BCD     1      23.920  11.780   7.270  1.00  0.00            
ATOM     31  C12 BCD     1      25.870  13.230   7.790  1.00  0.00            
ATOM     32  O10 BCD     1      26.770  12.770   6.760  1.00  0.00            
ATOM     33  H11 BCD     1      22.480  10.520   6.770  1.00  0.00            
ATOM     34  H12 BCD     1      24.530   9.260   7.080  1.00  0.00            
ATOM     35  H13 BCD     1      23.720   7.640   8.080  1.00  0.00            
ATOM     36  H14 BCD     1      24.190  10.030   9.950  1.00  0.00            
ATOM     37  H15 BCD     1      26.380   8.920  10.150  1.00  0.00            
ATOM     38  H16 BCD     1      26.320  10.720   8.000  1.00  0.00            
ATOM     39  H17 BCD     1      24.190  12.520   9.110  1.00  0.00            
ATOM     40  H18 BCD     1      25.350  14.170   7.540  1.00  0.00            
ATOM     41  H19 BCD     1      26.490  13.500   8.660  1.00  0.00            
ATOM     42  H20 BCD     1      26.230  12.810   5.970  1.00  0.00            
ATOM     43  C13 BCD     1      18.360  11.670  10.010  1.00  0.00            
ATOM     44  O11 BCD     1      18.690  11.840  11.350  1.00  0.00            
ATOM     45  C14 BCD     1      18.760  10.290   9.590  1.00  0.00            
ATOM     46  O12 BCD     1      17.990   9.360  10.460  1.00  0.00            
ATOM     47  C15 BCD     1      20.290  10.120   9.670  1.00  0.00            
ATOM     48  O13 BCD     1      20.690   8.800   9.270  1.00  0.00            
ATOM     49  C16 BCD     1      20.940  11.160   8.670  1.00  0.00            
ATOM     50  C17 BCD     1      20.530  12.470   9.080  1.00  0.00            
ATOM     51  O14 BCD     1      19.090  12.540   9.120  1.00  0.00            
ATOM     52  C18 BCD     1      20.980  13.610   8.200  1.00  0.00            
ATOM     53  O15 BCD     1      20.610  13.400   6.840  1.00  0.00            
ATOM     54  H21 BCD     1      17.280  11.770   9.870  1.00  0.00            
ATOM     55  H22 BCD     1      18.370  10.100   8.580  1.00  0.00            
ATOM     56  H23 BCD     1      17.980   9.640  11.380  1.00  0.00            
ATOM     57  H24 BCD     1      20.590  10.200  10.720  1.00  0.00            
ATOM     58  H25 BCD     1      21.570   8.700   8.900  1.00  0.00            
ATOM     59  H26 BCD     1      20.650  10.960   7.630  1.00  0.00            
ATOM     60  H27 BCD     1      20.820  12.720  10.120  1.00  0.00            
ATOM     61  H28 BCD     1      20.500  14.550   8.510  1.00  0.00            
ATOM     62  H29 BCD     1      22.060  13.660   8.380  1.00  0.00            
ATOM     63  H30 BCD     1      21.410  13.390   6.310  1.00  0.00            
ATOM     64  C19 BCD     1      17.130  13.210  14.950  1.00  0.00            
ATOM     65  O16 BCD     1      18.430  13.590  15.300  1.00  0.00            
ATOM     66  C20 BCD     1      16.970  11.700  14.750  1.00  0.00            
ATOM     67  O17 BCD     1      17.350  10.990  15.990  1.00  0.00            
ATOM     68  C21 BCD     1      17.790  11.190  13.500  1.00  0.00            
ATOM     69  O18 BCD     1      17.720   9.790  13.260  1.00  0.00            
ATOM     70  C22 BCD     1      17.570  11.950  12.240  1.00  0.00            
ATOM     71  C23 BCD     1      17.480  13.470  12.520  1.00  0.00            
ATOM     72  O19 BCD     1      16.690  13.740  13.680  1.00  0.00            
ATOM     73  C24 BCD     1      16.800  14.220  11.310  1.00  0.00            
ATOM     74  O20 BCD     1      15.570  13.650  10.890  1.00  0.00            
ATOM     75  H31 BCD     1      16.460  13.540  15.750  1.00  0.00            
ATOM     76  H32 BCD     1      15.900  11.490  14.620  1.00  0.00            
ATOM     77  H33 BCD     1      17.350  10.050  15.820  1.00  0.00            
ATOM     78  H34 BCD     1      18.820  11.470  13.740  1.00  0.00            
ATOM     79  H35 BCD     1      18.100   9.330  14.020  1.00  0.00            
ATOM     80  H36 BCD     1      16.640  11.620  11.760  1.00  0.00            
ATOM     81  H37 BCD     1      18.490  13.900  12.600  1.00  0.00            
ATOM     82  H38 BCD     1      16.710  15.250  11.700  1.00  0.00            
ATOM     83  H39 BCD     1      17.540  14.280  10.510  1.00  0.00            
ATOM     84  H40 BCD     1      15.310  14.010  10.040  1.00  0.00            
ATOM     85  C25 BCD     1      20.220  16.310  18.000  1.00  0.00            
ATOM     86  O21 BCD     1      21.380  15.950  17.380  1.00  0.00            
ATOM     87  C26 BCD     1      19.610  15.040  18.580  1.00  0.00            
ATOM     88  O22 BCD     1      20.560  14.430  19.490  1.00  0.00            
ATOM     89  C27 BCD     1      19.390  14.020  17.500  1.00  0.00            
ATOM     90  O23 BCD     1      18.790  12.890  18.070  1.00  0.00            
ATOM     91  C28 BCD     1      18.510  14.570  16.360  1.00  0.00            
ATOM     92  C29 BCD     1      19.060  15.950  15.880  1.00  0.00            
ATOM     93  O24 BCD     1      19.280  16.830  17.000  1.00  0.00            
ATOM     94  C30 BCD     1      18.160  16.750  14.880  1.00  0.00            
ATOM     95  O25 BCD     1      16.970  17.140  15.570  1.00  0.00            
ATOM     96  H41 BCD     1      20.350  17.090  18.760  1.00  0.00            
ATOM     97  H42 BCD     1      18.680  15.310  19.080  1.00  0.00            
ATOM     98  H43 BCD     1      20.140  13.720  19.990  1.00  0.00            
ATOM     99  H44 BCD     1      20.360  13.680  17.120  1.00  0.00            
ATOM    100  H45 BCD     1      18.320  12.460  17.350  1.00  0.00            
ATOM    101  H46 BCD     1      17.490  14.770  16.700  1.00  0.00            
ATOM    102  H47 BCD     1      20.020  15.800  15.380  1.00  0.00            
ATOM    103  H48 BCD     1      18.590  17.680  14.470  1.00  0.00            
ATOM    104  H49 BCD     1      17.820  16.030  14.120  1.00  0.00            
ATOM    105  H50 BCD     1      16.250  17.380  14.980  1.00  0.00            
ATOM    106  C31 BCD     1      25.180  17.340  16.890  1.00  0.00            
ATOM    107  O26 BCD     1      25.600  16.150  16.170  1.00  0.00            
ATOM    108  C32 BCD     1      24.810  16.820  18.280  1.00  0.00            
ATOM    109  O27 BCD     1      25.950  16.050  18.860  1.00  0.00            
ATOM    110  C33 BCD     1      23.560  15.920  18.140  1.00  0.00            
ATOM    111  C34 BCD     1      22.500  16.810  17.470  1.00  0.00            
ATOM    112  C35 BCD     1      22.900  17.310  16.120  1.00  0.00            
ATOM    113  O28 BCD     1      24.090  18.030  16.270  1.00  0.00            
ATOM    114  C36 BCD     1      21.960  18.290  15.430  1.00  0.00            
ATOM    115  O29 BCD     1      21.680  19.320  16.350  1.00  0.00            
ATOM    116  O30 BCD     1      23.020  15.500  19.440  1.00  0.00            
ATOM    117  H51 BCD     1      26.020  18.040  17.020  1.00  0.00            
ATOM    118  H52 BCD     1      24.570  17.600  19.010  1.00  0.00            
ATOM    119  H53 BCD     1      26.710  16.610  19.030  1.00  0.00            
ATOM    120  H54 BCD     1      23.780  15.100  17.450  1.00  0.00            
ATOM    121  H55 BCD     1      22.180  15.050  19.370  1.00  0.00            
ATOM    122  H56 BCD     1      22.350  17.620  18.200  1.00  0.00            
ATOM    123  H57 BCD     1      23.120  16.470  15.450  1.00  0.00            
ATOM    124  H58 BCD     1      22.420  18.720  14.530  1.00  0.00            
ATOM    125  H59 BCD     1      21.030  17.770  15.140  1.00  0.00            
ATOM    126  H60 BCD     1      22.400  19.960  16.300  1.00  0.00            
ATOM    127  C37 BCD     1      28.820  14.790  13.660  1.00  0.00            
ATOM    128  O31 BCD     1      28.090  13.730  13.050  1.00  0.00            
ATOM    129  C38 BCD     1      28.890  14.540  15.180  1.00  0.00            
ATOM    130  O32 BCD     1      29.300  13.210  15.420  1.00  0.00            
ATOM    131  C39 BCD     1      27.600  14.810  15.950  1.00  0.00            
ATOM    132  O33 BCD     1      27.880  14.880  17.390  1.00  0.00            
ATOM    133  C40 BCD     1      26.900  16.130  15.550  1.00  0.00            
ATOM    134  C41 BCD     1      26.820  16.250  14.050  1.00  0.00            
ATOM    135  O34 BCD     1      28.150  16.070  13.520  1.00  0.00            
ATOM    136  C42 BCD     1      26.340  17.620  13.610  1.00  0.00            
ATOM    137  O35 BCD     1      27.350  18.590  13.820  1.00  0.00            
ATOM    138  H61 BCD     1      29.840  14.820  13.240  1.00  0.00            
ATOM    139  H62 BCD     1      29.690  15.220  15.480  1.00  0.00            
ATOM    140  H63 BCD     1      29.510  13.190  16.350  1.00  0.00            
ATOM    141  H64 BCD     1      26.870  14.030  15.700  1.00  0.00            
ATOM    142  H65 BCD     1      27.080  15.100  17.880  1.00  0.00            
ATOM    143  H66 BCD     1      27.520  16.870  16.070  1.00  0.00            
ATOM    144  H67 BCD     1      26.170  15.440  13.700  1.00  0.00            
ATOM    145  H68 BCD     1      26.000  17.610  12.570  1.00  0.00            
ATOM    146  H69 BCD     1      25.460  17.940  14.180  1.00  0.00            
ATOM    147  H70 BCD     1      26.820  19.390  13.930  1.00  0.00            
ATOM    148  C1  AS2     2      24.720  12.490  15.220  1.00  0.00            
ATOM    149  C2  AS2     2      23.390  11.860  15.680  1.00  0.00            
ATOM    150  C3  AS2     2      23.060  11.960  17.040  1.00  0.00            
ATOM    151  C4  AS2     2      21.900  11.400  17.510  1.00  0.00            
ATOM    152  C5  AS2     2      20.980  10.770  16.690  1.00  0.00            
ATOM    153  C6  AS2     2      21.360  10.590  15.360  1.00  0.00            
ATOM    154  C7  AS2     2      22.540  11.180  14.860  1.00  0.00            
ATOM    155  C8  AS2     2      22.850  11.090  13.350  1.00  0.00            
ATOM    156  O1  AS2     2      22.230   9.940  12.640  1.00  0.00            
ATOM    157  C9  AS2     2      22.870   8.650  12.780  1.00  0.00            
ATOM    158  C10 AS2     2      22.300   7.750  11.660  1.00  0.00            
ATOM    159  N1  AS2     2      22.640   6.270  11.750  1.00  0.00            
ATOM    160  C11 AS2     2      22.260   5.810  13.220  1.00  0.00            
ATOM    161  C12 AS2     2      24.090   6.100  11.540  1.00  0.00            
ATOM    162  C13 AS2     2      22.450  12.390  12.690  1.00  0.00            
ATOM    163  C14 AS2     2      23.350  13.000  11.810  1.00  0.00            
ATOM    164  C15 AS2     2      23.140  14.300  11.340  1.00  0.00            
ATOM    165  C16 AS2     2      22.020  15.020  11.770  1.00  0.00            
ATOM    166  C17 AS2     2      21.090  14.480  12.660  1.00  0.00            
ATOM    167  C18 AS2     2      21.340  13.140  13.110  1.00  0.00            
ATOM    168  H1  AS2     2      24.800  13.350  15.910  1.00  0.00            
ATOM    169  H2  AS2     2      25.550  11.810  15.440  1.00  0.00            
ATOM    170  H3  AS2     2      24.730  12.780  14.160  1.00  0.00            
ATOM    171  H4  AS2     2      23.560  12.690  17.680  1.00  0.00            
ATOM    172  H5  AS2     2      21.690  11.490  18.570  1.00  0.00            
ATOM    173  H6  AS2     2      20.010  10.480  17.090  1.00  0.00            
ATOM    174  H7  AS2     2      20.580  10.170  14.740  1.00  0.00            
ATOM    175  H8  AS2     2      23.930  10.900  13.340  1.00  0.00            
ATOM    176  H9  AS2     2      22.740   8.270  13.800  1.00  0.00            
ATOM    177  H10 AS2     2      23.930   8.810  12.570  1.00  0.00            
ATOM    178  H11 AS2     2      22.690   8.180  10.740  1.00  0.00            
ATOM    179  H12 AS2     2      21.210   7.870  11.630  1.00  0.00            
ATOM    180  H13 AS2     2      22.070   5.780  11.040  1.00  0.00            
ATOM    181  H14 AS2     2      23.020   6.180  13.910  1.00  0.00            
ATOM    182  H15 AS2     2      21.280   6.200  13.490  1.00  0.00            
ATOM    183  H16 AS2     2      22.120   4.730  13.200  1.00  0.00            
ATOM    184  H17 AS2     2      24.390   6.460  10.560  1.00  0.00            
ATOM    185  H18 AS2     2      24.670   6.530  12.360  1.00  0.00            
ATOM    186  H19 AS2     2      24.240   5.020  11.470  1.00  0.00            
ATOM    187  H20 AS2     2      24.140  12.410  11.360  1.00  0.00            
ATOM    188  H21 AS2     2      23.880  14.720  10.660  1.00  0.00            
ATOM    189  H22 AS2     2      21.770  16.010  11.390  1.00  0.00            
ATOM    190  H23 AS2     2      20.210  15.010  13.000  1.00  0.00            
ATOM    191  H24 AS2     2      20.550  12.750  13.740  1.00  0.00            
TER
ENDMDL
MODEL        1
ATOM      1  C1  BCD     1      17.510  16.060   8.690  1.00  0.00            
ATOM      2  O1  BCD     1      16.560  15.190   9.340  1.00  0.00            
ATOM      3  C2  BCD     1      18.730  16.130   9.650  1.00  0.00            
ATOM      4  O2  BCD     1      19.220  14.840   9.980  1.00  0.00            
ATOM      5  C3  BCD     1      18.320  16.880  10.960  1.00  0.00            
ATOM      6  O3  BCD     1      19.460  17.140  11.800  1.00  0.00            
ATOM      7  C4  BCD     1      17.640  18.180  10.640  1.00  0.00            
ATOM      8  C5  BCD     1      16.600  18.040   9.610  1.00  0.00            
ATOM      9  O4  BCD     1      17.030  17.330   8.460  1.00  0.00            
ATOM     10  C6  BCD     1      15.890  19.340   9.280  1.00  0.00            
ATOM     11  O5  BCD     1      16.840  20.300   8.730  1.00  0.00            
ATOM     12  H1  BCD     1      17.780  15.500   7.790  1.00  0.00            
ATOM     13  H2  BCD     1      19.590  16.690   9.250  1.00  0.00            
ATOM     14  H3  BCD     1      18.680  14.300   9.400  1.00  0.00            
ATOM     15  H4  BCD     1      17.740  16.360  11.730  1.00  0.00            
ATOM     16  H5  BCD     1      19.670  16.340  12.290  1.00  0.00            
ATOM     17  H6  BCD     1      18.390  18.900  10.310  1.00  0.00            
ATOM     18  H7  BCD     1      15.810  17.410  10.040  1.00  0.00            
ATOM     19  H8  BCD     1      15.150  19.120   8.500  1.00  0.00            
ATOM     20  H9  BCD     1      15.370  19.780  10.150  1.00  0.00            
ATOM     21  H10 BCD     1      17.380  19.920   8.030  1.00  0.00            
ATOM     22  C7  BCD     1      14.430  11.730   8.940  1.00  0.00            
ATOM     23  O6  BCD     1      14.300  11.680  10.430  1.00  0.00            
ATOM     24  C8  BCD     1      15.810  11.660   8.410  1.00  0.00            
ATOM     25  O7  BCD     1      16.370  10.420   8.840  1.00  0.00            
ATOM     26  C9  BCD     1      16.540  12.880   8.960  1.00  0.00            
ATOM     27  O8  BCD     1      17.900  12.970   8.550  1.00  0.00            
ATOM     28  C10 BCD     1      15.860  14.240   8.640  1.00  0.00            
ATOM     29  C11 BCD     1      14.380  14.110   8.940  1.00  0.00            
ATOM     30  O9  BCD     1      13.880  12.900   8.380  1.00  0.00            
ATOM     31  C12 BCD     1      13.520  15.240   8.490  1.00  0.00            
ATOM     32  O10 BCD     1      13.350  15.290   7.050  1.00  0.00            
ATOM     33  H11 BCD     1      13.840  10.880   8.590  1.00  0.00            
ATOM     34  H12 BCD     1      15.690  11.700   7.320  1.00  0.00            
ATOM     35  H13 BCD     1      17.140  10.310   8.280  1.00  0.00            
ATOM     36  H14 BCD     1      16.510  12.830  10.060  1.00  0.00            
ATOM     37  H15 BCD     1      17.850  12.680   7.640  1.00  0.00            
ATOM     38  H16 BCD     1      15.990  14.550   7.590  1.00  0.00            
ATOM     39  H17 BCD     1      14.240  14.020  10.020  1.00  0.00            
ATOM     40  H18 BCD     1      12.550  15.150   8.990  1.00  0.00            
ATOM     41  H19 BCD     1      14.040  16.180   8.720  1.00  0.00            
ATOM     42  H20 BCD     1      13.410  14.370   6.790  1.00  0.00            
ATOM     43  C13 BCD     1      12.680   9.080  13.350  1.00  0.00            
ATOM     44  O11 BCD     1      12.730  10.130  14.330  1.00  0.00            
ATOM     45  C14 BCD     1      14.110   8.750  12.800  1.00  0.00            
ATOM     46  O12 BCD     1      14.960   8.330  13.810  1.00  0.00            
ATOM     47  C15 BCD     1      14.760   9.910  11.990  1.00  0.00            
ATOM     48  O13 BCD     1      15.960   9.360  11.270  1.00  0.00            
ATOM     49  C16 BCD     1      13.820  10.450  10.940  1.00  0.00            
ATOM     50  C17 BCD     1      12.420  10.730  11.530  1.00  0.00            
ATOM     51  O14 BCD     1      11.950   9.530  12.200  1.00  0.00            
ATOM     52  C18 BCD     1      11.400  11.020  10.440  1.00  0.00            
ATOM     53  O15 BCD     1      11.280   9.890   9.520  1.00  0.00            
ATOM     54  H21 BCD     1      12.080   8.270  13.770  1.00  0.00            
ATOM     55  H22 BCD     1      14.020   7.880  12.130  1.00  0.00            
ATOM     56  H23 BCD     1      15.470   7.610  13.430  1.00  0.00            
ATOM     57  H24 BCD     1      15.190  10.670  12.650  1.00  0.00            
ATOM     58  H25 BCD     1      16.060   9.980  10.540  1.00  0.00            
ATOM     59  H26 BCD     1      13.680   9.610  10.250  1.00  0.00            
ATOM     60  H27 BCD     1      12.590  11.580  12.210  1.00  0.00            
ATOM     61  H28 BCD     1      10.480  11.230  11.000  1.00  0.00            
ATOM     62  H29 BCD     1      11.620  11.950   9.900  1.00  0.00            
ATOM     63  H30 BCD     1      10.920  10.180   8.670  1.00  0.00            
ATOM     64  C19 BCD     1      12.100  11.200  18.180  1.00  0.00            
ATOM     65  O16 BCD     1      12.870  12.400  18.080  1.00  0.00            
ATOM     66  C20 BCD     1      13.040  10.020  17.990  1.00  0.00            
ATOM     67  O17 BCD     1      14.230  10.180  18.760  1.00  0.00            
ATOM     68  C21 BCD     1      13.430   9.920  16.570  1.00  0.00            
ATOM     69  O18 BCD     1      14.080   8.680  16.420  1.00  0.00            
ATOM     70  C22 BCD     1      12.210   9.890  15.630  1.00  0.00            
ATOM     71  C23 BCD     1      11.310  11.100  15.880  1.00  0.00            
ATOM     72  O19 BCD     1      10.940  11.100  17.290  1.00  0.00            
ATOM     73  C24 BCD     1      10.070  11.090  14.910  1.00  0.00            
ATOM     74  O20 BCD     1       9.120  10.040  15.140  1.00  0.00            
ATOM     75  H31 BCD     1      11.610  11.130  19.160  1.00  0.00            
ATOM     76  H32 BCD     1      12.490   9.110  18.240  1.00  0.00            
ATOM     77  H33 BCD     1      14.840   9.470  18.550  1.00  0.00            
ATOM     78  H34 BCD     1      14.110  10.750  16.310  1.00  0.00            
ATOM     79  H35 BCD     1      14.590   8.630  15.610  1.00  0.00            
ATOM     80  H36 BCD     1      11.670   8.950  15.820  1.00  0.00            
ATOM     81  H37 BCD     1      11.930  12.000  15.750  1.00  0.00            
ATOM     82  H38 BCD     1       9.580  12.070  14.980  1.00  0.00            
ATOM     83  H39 BCD     1      10.340  11.130  13.850  1.00  0.00            
ATOM     84  H40 BCD     1       8.740   9.800  14.290  1.00  0.00            
ATOM     85  C25 BCD     1      13.600  16.150  19.920  1.00  0.00            
ATOM     86  O21 BCD     1      14.320  16.520  18.790  1.00  0.00            
ATOM     87  C26 BCD     1      14.400  14.930  20.500  1.00  0.00            
ATOM     88  O22 BCD     1      15.750  15.320  20.840  1.00  0.00            
ATOM     89  C27 BCD     1      14.260  13.710  19.660  1.00  0.00            
ATOM     90  O23 BCD     1      14.850  12.550  20.190  1.00  0.00            
ATOM     91  C28 BCD     1      12.840  13.370  19.180  1.00  0.00            
ATOM     92  C29 BCD     1      12.100  14.570  18.760  1.00  0.00            
ATOM     93  O24 BCD     1      12.220  15.700  19.680  1.00  0.00            
ATOM     94  C30 BCD     1      10.570  14.420  18.760  1.00  0.00            
ATOM     95  O25 BCD     1      10.030  14.090  19.980  1.00  0.00            
ATOM     96  H41 BCD     1      13.480  16.960  20.640  1.00  0.00            
ATOM     97  H42 BCD     1      13.900  14.760  21.470  1.00  0.00            
ATOM     98  H43 BCD     1      16.090  14.620  21.400  1.00  0.00            
ATOM     99  H44 BCD     1      14.710  13.910  18.680  1.00  0.00            
ATOM    100  H45 BCD     1      14.720  11.830  19.560  1.00  0.00            
ATOM    101  H46 BCD     1      12.260  12.850  19.950  1.00  0.00            
ATOM    102  H47 BCD     1      12.470  14.880  17.780  1.00  0.00            
ATOM    103  H48 BCD     1      10.100  15.310  18.340  1.00  0.00            
ATOM    104  H49 BCD     1      10.400  13.580  18.080  1.00  0.00            
ATOM    105  H50 BCD     1       9.930  14.920  20.450  1.00  0.00            
ATOM    106  C31 BCD     1      15.210  20.110  17.030  1.00  0.00            
ATOM    107  O26 BCD     1      16.030  19.460  15.970  1.00  0.00            
ATOM    108  C32 BCD     1      15.900  19.850  18.350  1.00  0.00            
ATOM    109  O27 BCD     1      17.310  20.230  18.280  1.00  0.00            
ATOM    110  C33 BCD     1      15.750  18.290  18.630  1.00  0.00            
ATOM    111  C34 BCD     1      14.330  17.910  18.490  1.00  0.00            
ATOM    112  C35 BCD     1      13.710  18.180  17.110  1.00  0.00            
ATOM    113  O28 BCD     1      13.880  19.560  16.990  1.00  0.00            
ATOM    114  C36 BCD     1      12.260  17.790  17.000  1.00  0.00            
ATOM    115  O29 BCD     1      11.690  18.240  15.830  1.00  0.00            
ATOM    116  O30 BCD     1      16.390  17.860  19.850  1.00  0.00            
ATOM    117  H51 BCD     1      15.200  21.190  16.890  1.00  0.00            
ATOM    118  H52 BCD     1      15.400  20.360  19.190  1.00  0.00            
ATOM    119  H53 BCD     1      17.580  20.220  17.360  1.00  0.00            
ATOM    120  H54 BCD     1      16.390  17.820  17.870  1.00  0.00            
ATOM    121  H55 BCD     1      16.170  16.930  19.950  1.00  0.00            
ATOM    122  H56 BCD     1      13.670  18.410  19.210  1.00  0.00            
ATOM    123  H57 BCD     1      14.230  17.680  16.290  1.00  0.00            
ATOM    124  H58 BCD     1      12.270  16.700  16.990  1.00  0.00            
ATOM    125  H59 BCD     1      11.670  18.210  17.830  1.00  0.00            
ATOM    126  H60 BCD     1      11.780  19.190  15.790  1.00  0.00            
ATOM    127  C37 BCD     1      17.120  20.160  12.100  1.00  0.00            
ATOM    128  O31 BCD     1      17.000  18.750  11.850  1.00  0.00            
ATOM    129  C38 BCD     1      18.180  20.430  13.190  1.00  0.00            
ATOM    130  O32 BCD     1      19.470  19.940  12.750  1.00  0.00            
ATOM    131  C39 BCD     1      17.800  19.760  14.480  1.00  0.00            
ATOM    132  O33 BCD     1      18.720  20.070  15.490  1.00  0.00            
ATOM    133  C40 BCD     1      16.460  20.290  14.920  1.00  0.00            
ATOM    134  C41 BCD     1      15.430  20.210  13.790  1.00  0.00            
ATOM    135  O34 BCD     1      15.980  20.810  12.590  1.00  0.00            
ATOM    136  C42 BCD     1      14.150  20.870  14.150  1.00  0.00            
ATOM    137  O35 BCD     1      14.420  22.130  14.710  1.00  0.00            
ATOM    138  H61 BCD     1      17.420  20.770  11.240  1.00  0.00            
ATOM    139  H62 BCD     1      18.270  21.490  13.440  1.00  0.00            
ATOM    140  H63 BCD     1      19.330  19.010  12.520  1.00  0.00            
ATOM    141  H64 BCD     1      17.700  18.680  14.330  1.00  0.00            
ATOM    142  H65 BCD     1      19.200  19.290  15.760  1.00  0.00            
ATOM    143  H66 BCD     1      16.620  21.320  15.260  1.00  0.00            
ATOM    144  H67 BCD     1      15.180  19.170  13.540  1.00  0.00            
ATOM    145  H68 BCD     1      13.600  20.920  13.200  1.00  0.00            
ATOM    146  H69 BCD     1      13.500  20.190  14.710  1.00  0.00            
ATOM    147  H70 BCD     1      14.860  22.720  14.080  1.00  0.00            
ATOM    148  C1  AS2     2      17.230  15.730  16.280  1.00  0.00            
ATOM    149  C2  AS2     2      17.140  14.320  16.670  1.00  0.00            
ATOM    150  C3  AS2     2      17.390  13.950  18.000  1.00  0.00            
ATOM    151  C4  AS2     2      17.570  12.600  18.270  1.00  0.00            
ATOM    152  C5  AS2     2      17.270  11.570  17.360  1.00  0.00            
ATOM    153  C6  AS2     2      16.980  11.990  16.050  1.00  0.00            
ATOM    154  C7  AS2     2      17.000  13.370  15.660  1.00  0.00            
ATOM    155  C8  AS2     2      16.690  13.770  14.180  1.00  0.00            
ATOM    156  O1  AS2     2      17.010  12.550  13.300  1.00  0.00            
ATOM    157  C9  AS2     2      18.390  12.510  12.750  1.00  0.00            
ATOM    158  C10 AS2     2      18.470  11.290  11.800  1.00  0.00            
ATOM    159  N1  AS2     2      19.920  11.010  11.340  1.00  0.00            
ATOM    160  C11 AS2     2      20.450  12.080  10.490  1.00  0.00            
ATOM    161  C12 AS2     2      19.750   9.850  10.460  1.00  0.00            
ATOM    162  C13 AS2     2      15.280  14.250  13.930  1.00  0.00            
ATOM    163  C14 AS2     2      14.180  13.500  14.290  1.00  0.00            
ATOM    164  C15 AS2     2      12.910  13.990  13.940  1.00  0.00            
ATOM    165  C16 AS2     2      12.750  15.250  13.420  1.00  0.00            
ATOM    166  C17 AS2     2      13.860  15.990  13.080  1.00  0.00            
ATOM    167  C18 AS2     2      15.090  15.520  13.400  1.00  0.00            
ATOM    168  H1  AS2     2      17.600  16.420  17.050  1.00  0.00            
ATOM    169  H2  AS2     2      17.830  15.970  15.400  1.00  0.00            
ATOM    170  H3  AS2     2      16.240  16.140  16.050  1.00  0.00            
ATOM    171  H4  AS2     2      17.600  14.670  18.780  1.00  0.00            
ATOM    172  H5  AS2     2      17.670  12.240  19.290  1.00  0.00            
ATOM    173  H6  AS2     2      17.300  10.520  17.610  1.00  0.00            
ATOM    174  H7  AS2     2      16.740  11.280  15.260  1.00  0.00            
ATOM    175  H8  AS2     2      17.450  14.510  13.910  1.00  0.00            
ATOM    176  H9  AS2     2      19.220  12.290  13.440  1.00  0.00            
ATOM    177  H10 AS2     2      18.700  13.460  12.310  1.00  0.00            
ATOM    178  H11 AS2     2      17.820  11.600  10.980  1.00  0.00            
ATOM    179  H12 AS2     2      18.210  10.370  12.330  1.00  0.00            
ATOM    180  H13 AS2     2      20.430  10.770  12.210  1.00  0.00            
ATOM    181  H14 AS2     2      20.580  12.960  11.120  1.00  0.00            
ATOM    182  H15 AS2     2      21.430  11.680  10.200  1.00  0.00            
ATOM    183  H16 AS2     2      19.790  12.140   9.620  1.00  0.00            
ATOM    184  H17 AS2     2      19.100  10.190   9.650  1.00  0.00            
ATOM    185  H18 AS2     2      20.720   9.650  10.020  1.00  0.00            
ATOM    186  H19 AS2     2      19.440   8.960  11.020  1.00  0.00            
ATOM    187  H20 AS2     2      14.400  12.560  14.780  1.00  0.00            
ATOM    188  H21 AS2     2      12.010  13.420  14.170  1.00  0.00            
ATOM    189  H22 AS2     2      11.750  15.660  13.290  1.00  0.00            
ATOM    190  H23 AS2     2      13.900  16.950  12.590  1.00  0.00            
ATOM    191  H24 AS2     2      15.950  16.150  13.170  1.00  0.00            
TER
ENDMDL
MODEL        1
ATOM      1  C1  BCD     1      10.170  13.020   0.270  1.00  0.00            
ATOM      2  O1  BCD     1       9.110  12.910   1.210  1.00  0.00            
ATOM      3  C2  BCD     1      10.730  11.610   0.050  1.00  0.00            
ATOM      4  O2  BCD     1       9.680  10.680  -0.180  1.00  0.00            
ATOM      5  C3  BCD     1      11.450  11.140   1.310  1.00  0.00            
ATOM      6  O3  BCD     1      12.100   9.840   1.130  1.00  0.00            
ATOM      7  C4  BCD     1      12.530  12.170   1.600  1.00  0.00            
ATOM      8  C5  BCD     1      11.890  13.480   1.870  1.00  0.00            
ATOM      9  O4  BCD     1      11.190  13.920   0.720  1.00  0.00            
ATOM     10  C6  BCD     1      12.790  14.620   2.180  1.00  0.00            
ATOM     11  O5  BCD     1      13.950  14.480   1.430  1.00  0.00            
ATOM     12  H1  BCD     1       9.790  13.350  -0.700  1.00  0.00            
ATOM     13  H2  BCD     1      11.430  11.690  -0.790  1.00  0.00            
ATOM     14  H3  BCD     1       9.010  10.970   0.450  1.00  0.00            
ATOM     15  H4  BCD     1      10.760  11.180   2.160  1.00  0.00            
ATOM     16  H5  BCD     1      12.650   9.640   1.890  1.00  0.00            
ATOM     17  H6  BCD     1      13.150  12.280   0.700  1.00  0.00            
ATOM     18  H7  BCD     1      11.300  13.320   2.780  1.00  0.00            
ATOM     19  H8  BCD     1      12.320  15.580   1.950  1.00  0.00            
ATOM     20  H9  BCD     1      13.050  14.590   3.250  1.00  0.00            
ATOM     21  H10 BCD     1      14.490  13.950   2.010  1.00  0.00            
ATOM     22  C7  BCD     1       5.250  14.350   1.560  1.00  0.00            
ATOM     23  O6  BCD     1       5.430  14.090   3.060  1.00  0.00            
ATOM     24  C8  BCD     1       5.370  12.980   0.830  1.00  0.00            
ATOM     25  O7  BCD     1       4.310  12.190   1.310  1.00  0.00            
ATOM     26  C9  BCD     1       6.750  12.320   1.190  1.00  0.00            
ATOM     27  O8  BCD     1       6.960  11.050   0.450  1.00  0.00            
ATOM     28  C10 BCD     1       7.850  13.330   0.740  1.00  0.00            
ATOM     29  C11 BCD     1       7.630  14.750   1.330  1.00  0.00            
ATOM     30  O9  BCD     1       6.280  15.150   1.040  1.00  0.00            
ATOM     31  C12 BCD     1       8.640  15.790   0.870  1.00  0.00            
ATOM     32  O10 BCD     1       8.430  17.000   1.600  1.00  0.00            
ATOM     33  H11 BCD     1       4.260  14.790   1.370  1.00  0.00            
ATOM     34  H12 BCD     1       5.330  13.150  -0.260  1.00  0.00            
ATOM     35  H13 BCD     1       4.450  12.100   2.260  1.00  0.00            
ATOM     36  H14 BCD     1       6.880  12.090   2.250  1.00  0.00            
ATOM     37  H15 BCD     1       6.220  10.460   0.610  1.00  0.00            
ATOM     38  H16 BCD     1       7.860  13.270  -0.360  1.00  0.00            
ATOM     39  H17 BCD     1       7.780  14.670   2.410  1.00  0.00            
ATOM     40  H18 BCD     1       9.660  15.430   1.030  1.00  0.00            
ATOM     41  H19 BCD     1       8.470  15.870  -0.220  1.00  0.00            
ATOM     42  H20 BCD     1       9.280  17.320   1.920  1.00  0.00            
ATOM     43  C13 BCD     1       3.570  13.600   6.740  1.00  0.00            
ATOM     44  O11 BCD     1       4.910  13.660   7.180  1.00  0.00            
ATOM     45  C14 BCD     1       3.460  12.400   5.760  1.00  0.00            
ATOM     46  O12 BCD     1       3.510  11.150   6.380  1.00  0.00            
ATOM     47  C15 BCD     1       4.520  12.530   4.690  1.00  0.00            
ATOM     48  O13 BCD     1       4.370  11.390   3.830  1.00  0.00            
ATOM     49  C16 BCD     1       4.340  13.890   3.920  1.00  0.00            
ATOM     50  C17 BCD     1       4.150  15.070   4.900  1.00  0.00            
ATOM     51  O14 BCD     1       3.240  14.710   6.010  1.00  0.00            
ATOM     52  C18 BCD     1       3.620  16.320   4.150  1.00  0.00            
ATOM     53  O15 BCD     1       2.210  16.190   3.880  1.00  0.00            
ATOM     54  H21 BCD     1       2.990  13.530   7.670  1.00  0.00            
ATOM     55  H22 BCD     1       2.480  12.450   5.260  1.00  0.00            
ATOM     56  H23 BCD     1       4.210  11.200   7.050  1.00  0.00            
ATOM     57  H24 BCD     1       5.530  12.470   5.110  1.00  0.00            
ATOM     58  H25 BCD     1       4.520  10.560   4.290  1.00  0.00            
ATOM     59  H26 BCD     1       3.440  13.800   3.310  1.00  0.00            
ATOM     60  H27 BCD     1       5.120  15.370   5.310  1.00  0.00            
ATOM     61  H28 BCD     1       3.780  17.210   4.770  1.00  0.00            
ATOM     62  H29 BCD     1       4.230  16.380   3.240  1.00  0.00            
ATOM     63  H30 BCD     1       1.960  15.260   3.860  1.00  0.00            
ATOM     64  C19 BCD     1       7.100  13.490  10.830  1.00  0.00            
ATOM     65  O16 BCD     1       8.370  13.140  10.290  1.00  0.00            
ATOM     66  C20 BCD     1       6.030  12.390  10.560  1.00  0.00            
ATOM     67  O17 BCD     1       6.550  11.160  11.030  1.00  0.00            
ATOM     68  C21 BCD     1       5.560  12.300   9.110  1.00  0.00            
ATOM     69  O18 BCD     1       4.500  11.320   8.890  1.00  0.00            
ATOM     70  C22 BCD     1       5.200  13.690   8.550  1.00  0.00            
ATOM     71  C23 BCD     1       6.370  14.660   8.820  1.00  0.00            
ATOM     72  O19 BCD     1       6.680  14.650  10.190  1.00  0.00            
ATOM     73  C24 BCD     1       5.960  16.080   8.510  1.00  0.00            
ATOM     74  O20 BCD     1       4.710  16.500   9.160  1.00  0.00            
ATOM     75  H31 BCD     1       7.180  13.770  11.880  1.00  0.00            
ATOM     76  H32 BCD     1       5.200  12.720  11.200  1.00  0.00            
ATOM     77  H33 BCD     1       5.810  10.550  11.070  1.00  0.00            
ATOM     78  H34 BCD     1       6.440  11.990   8.520  1.00  0.00            
ATOM     79  H35 BCD     1       3.670  11.500   9.330  1.00  0.00            
ATOM     80  H36 BCD     1       4.340  13.980   9.160  1.00  0.00            
ATOM     81  H37 BCD     1       7.250  14.300   8.270  1.00  0.00            
ATOM     82  H38 BCD     1       6.850  16.670   8.760  1.00  0.00            
ATOM     83  H39 BCD     1       5.860  16.120   7.420  1.00  0.00            
ATOM     84  H40 BCD     1       4.260  17.000   8.470  1.00  0.00            
ATOM     85  C25 BCD     1      12.410  12.810  11.420  1.00  0.00            
ATOM     86  O21 BCD     1      12.750  12.380  10.100  1.00  0.00            
ATOM     87  C26 BCD     1      11.480  11.670  12.040  1.00  0.00            
ATOM     88  O22 BCD     1      12.170  10.440  12.070  1.00  0.00            
ATOM     89  C27 BCD     1      10.100  11.730  11.320  1.00  0.00            
ATOM     90  O23 BCD     1       9.120  10.940  11.940  1.00  0.00            
ATOM     91  C28 BCD     1       9.550  13.130  11.190  1.00  0.00            
ATOM     92  C29 BCD     1      10.570  14.140  10.740  1.00  0.00            
ATOM     93  O24 BCD     1      11.690  13.990  11.570  1.00  0.00            
ATOM     94  C30 BCD     1      10.040  15.550  10.720  1.00  0.00            
ATOM     95  O25 BCD     1       9.580  15.820  12.000  1.00  0.00            
ATOM     96  H41 BCD     1      13.240  12.810  12.130  1.00  0.00            
ATOM     97  H42 BCD     1      11.400  12.020  13.080  1.00  0.00            
ATOM     98  H43 BCD     1      11.510   9.820  12.380  1.00  0.00            
ATOM     99  H44 BCD     1      10.330  11.240  10.360  1.00  0.00            
ATOM    100  H45 BCD     1       8.270  11.040  11.500  1.00  0.00            
ATOM    101  H46 BCD     1       9.330  13.440  12.230  1.00  0.00            
ATOM    102  H47 BCD     1      10.790  13.920   9.690  1.00  0.00            
ATOM    103  H48 BCD     1      10.830  16.290  10.520  1.00  0.00            
ATOM    104  H49 BCD     1       9.220  15.600   9.990  1.00  0.00            
ATOM    105  H50 BCD     1       8.820  16.420  11.900  1.00  0.00            
ATOM    106  C31 BCD     1      15.950  11.960   7.460  1.00  0.00            
ATOM    107  O26 BCD     1      15.010  11.860   6.370  1.00  0.00            
ATOM    108  C32 BCD     1      15.730  10.810   8.470  1.00  0.00            
ATOM    109  O27 BCD     1      16.050   9.590   7.880  1.00  0.00            
ATOM    110  C33 BCD     1      14.290  10.880   9.150  1.00  0.00            
ATOM    111  C34 BCD     1      14.140  12.280   9.700  1.00  0.00            
ATOM    112  C35 BCD     1      14.360  13.330   8.590  1.00  0.00            
ATOM    113  O28 BCD     1      15.760  13.230   8.070  1.00  0.00            
ATOM    114  C36 BCD     1      14.190  14.760   9.050  1.00  0.00            
ATOM    115  O29 BCD     1      15.100  15.150  10.040  1.00  0.00            
ATOM    116  O30 BCD     1      14.120   9.880  10.120  1.00  0.00            
ATOM    117  H51 BCD     1      16.980  11.920   7.100  1.00  0.00            
ATOM    118  H52 BCD     1      16.440  10.930   9.290  1.00  0.00            
ATOM    119  H53 BCD     1      15.590   9.570   7.040  1.00  0.00            
ATOM    120  H54 BCD     1      13.670  10.830   8.240  1.00  0.00            
ATOM    121  H55 BCD     1      13.440  10.160  10.750  1.00  0.00            
ATOM    122  H56 BCD     1      14.780  12.500  10.550  1.00  0.00            
ATOM    123  H57 BCD     1      13.560  13.100   7.880  1.00  0.00            
ATOM    124  H58 BCD     1      14.450  15.370   8.180  1.00  0.00            
ATOM    125  H59 BCD     1      13.170  14.870   9.440  1.00  0.00            
ATOM    126  H60 BCD     1      14.630  15.950  10.290  1.00  0.00            
ATOM    127  C37 BCD     1      14.700  11.390   2.450  1.00  0.00            
ATOM    128  O31 BCD     1      13.270  11.630   2.690  1.00  0.00            
ATOM    129  C38 BCD     1      15.050  10.100   3.170  1.00  0.00            
ATOM    130  O32 BCD     1      14.250   9.070   2.580  1.00  0.00            
ATOM    131  C39 BCD     1      14.780  10.280   4.650  1.00  0.00            
ATOM    132  O33 BCD     1      15.190   9.080   5.410  1.00  0.00            
ATOM    133  C40 BCD     1      15.550  11.550   5.100  1.00  0.00            
ATOM    134  C41 BCD     1      15.450  12.780   4.250  1.00  0.00            
ATOM    135  O34 BCD     1      15.530  12.450   2.810  1.00  0.00            
ATOM    136  C42 BCD     1      16.510  13.840   4.630  1.00  0.00            
ATOM    137  O35 BCD     1      16.270  15.100   4.100  1.00  0.00            
ATOM    138  H61 BCD     1      14.840  11.100   1.400  1.00  0.00            
ATOM    139  H62 BCD     1      16.120   9.900   3.020  1.00  0.00            
ATOM    140  H63 BCD     1      14.530   8.170   2.750  1.00  0.00            
ATOM    141  H64 BCD     1      13.710  10.400   4.850  1.00  0.00            
ATOM    142  H65 BCD     1      15.860   8.570   4.960  1.00  0.00            
ATOM    143  H66 BCD     1      16.610  11.290   5.220  1.00  0.00            
ATOM    144  H67 BCD     1      14.470  13.260   4.390  1.00  0.00            
ATOM    145  H68 BCD     1      16.490  13.970   5.720  1.00  0.00            
ATOM    146  H69 BCD     1      17.520  13.440   4.490  1.00  0.00            
ATOM    147  H70 BCD     1      17.010  15.420   3.590  1.00  0.00            
ATOM    148  C1  AS2     2      11.210   9.700   7.670  1.00  0.00            
ATOM    149  C2  AS2     2       9.690   9.640   7.460  1.00  0.00            
ATOM    150  C3  AS2     2       8.920   9.030   8.490  1.00  0.00            
ATOM    151  C4  AS2     2       7.480   9.090   8.480  1.00  0.00            
ATOM    152  C5  AS2     2       6.860   9.570   7.370  1.00  0.00            
ATOM    153  C6  AS2     2       7.570  10.080   6.250  1.00  0.00            
ATOM    154  C7  AS2     2       8.960  10.170   6.390  1.00  0.00            
ATOM    155  C8  AS2     2       9.820  10.890   5.300  1.00  0.00            
ATOM    156  O1  AS2     2       9.410  10.490   3.970  1.00  0.00            
ATOM    157  C9  AS2     2       9.800   9.080   3.680  1.00  0.00            
ATOM    158  C10 AS2     2       9.000   8.580   2.400  1.00  0.00            
ATOM    159  N1  AS2     2       9.170   7.250   1.790  1.00  0.00            
ATOM    160  C11 AS2     2      10.560   6.920   1.360  1.00  0.00            
ATOM    161  C12 AS2     2       8.360   7.280   0.480  1.00  0.00            
ATOM    162  C13 AS2     2       9.500  12.350   5.510  1.00  0.00            
ATOM    163  C14 AS2     2      10.230  13.060   6.460  1.00  0.00            
ATOM    164  C15 AS2     2       9.870  14.390   6.710  1.00  0.00            
ATOM    165  C16 AS2     2       8.770  15.030   6.060  1.00  0.00            
ATOM    166  C17 AS2     2       8.040  14.290   5.070  1.00  0.00            
ATOM    167  C18 AS2     2       8.400  12.960   4.870  1.00  0.00            
ATOM    168  H1  AS2     2      11.470   9.000   8.470  1.00  0.00            
ATOM    169  H2  AS2     2      11.740   9.340   6.780  1.00  0.00            
ATOM    170  H3  AS2     2      11.590  10.670   8.030  1.00  0.00            
ATOM    171  H4  AS2     2       9.330   8.680   9.430  1.00  0.00            
ATOM    172  H5  AS2     2       6.920   8.700   9.330  1.00  0.00            
ATOM    173  H6  AS2     2       5.780   9.580   7.310  1.00  0.00            
ATOM    174  H7  AS2     2       7.080  10.490   5.370  1.00  0.00            
ATOM    175  H8  AS2     2      10.880  10.680   5.440  1.00  0.00            
ATOM    176  H9  AS2     2       9.660   8.440   4.560  1.00  0.00            
ATOM    177  H10 AS2     2      10.850   9.010   3.350  1.00  0.00            
ATOM    178  H11 AS2     2       9.210   9.400   1.710  1.00  0.00            
ATOM    179  H12 AS2     2       7.920   8.690   2.580  1.00  0.00            
ATOM    180  H13 AS2     2       8.790   6.610   2.510  1.00  0.00            
ATOM    181  H14 AS2     2      10.610   5.870   1.060  1.00  0.00            
ATOM    182  H15 AS2     2      10.900   7.570   0.550  1.00  0.00            
ATOM    183  H16 AS2     2      11.260   7.050   2.180  1.00  0.00            
ATOM    184  H17 AS2     2       7.360   7.660   0.700  1.00  0.00            
ATOM    185  H18 AS2     2       8.880   7.900  -0.260  1.00  0.00            
ATOM    186  H19 AS2     2       8.300   6.280   0.070  1.00  0.00            
ATOM    187  H20 AS2     2      11.020  12.600   7.040  1.00  0.00            
ATOM    188  H21 AS2     2      10.440  15.010   7.400  1.00  0.00            
ATOM    189  H22 AS2     2       8.490  16.060   6.280  1.00  0.00            
ATOM    190  H23 AS2     2       7.140  14.700   4.610  1.00  0.00            
ATOM    191  H24 AS2     2       7.950  12.460   4.020  1.00  0.00            
TER
ENDMDL
MODEL        1
ATOM      1  C1  BCD     1       2.240  15.690  15.130  1.00  0.00            
ATOM      2  O1  BCD     1       2.580  14.290  15.000  1.00  0.00            
ATOM      3  C2  BCD     1       3.460  16.550  15.070  1.00  0.00            
ATOM      4  O2  BCD     1       4.160  16.350  13.810  1.00  0.00            
ATOM      5  C3  BCD     1       4.490  16.320  16.190  1.00  0.00            
ATOM      6  O3  BCD     1       5.630  17.170  16.110  1.00  0.00            
ATOM      7  C4  BCD     1       3.710  16.580  17.470  1.00  0.00            
ATOM      8  C5  BCD     1       2.520  15.680  17.560  1.00  0.00            
ATOM      9  O4  BCD     1       1.680  15.920  16.430  1.00  0.00            
ATOM     10  C6  BCD     1       1.690  15.810  18.800  1.00  0.00            
ATOM     11  O5  BCD     1       1.040  17.090  18.980  1.00  0.00            
ATOM     12  H1  BCD     1       1.450  15.970  14.420  1.00  0.00            
ATOM     13  H2  BCD     1       3.190  17.610  15.150  1.00  0.00            
ATOM     14  H3  BCD     1       4.670  17.130  13.600  1.00  0.00            
ATOM     15  H4  BCD     1       4.740  15.260  16.270  1.00  0.00            
ATOM     16  H5  BCD     1       5.980  17.260  17.000  1.00  0.00            
ATOM     17  H6  BCD     1       3.330  17.610  17.500  1.00  0.00            
ATOM     18  H7  BCD     1       2.800  14.620  17.550  1.00  0.00            
ATOM     19  H8  BCD     1       0.960  15.000  18.840  1.00  0.00            
ATOM     20  H9  BCD     1       2.300  15.550  19.670  1.00  0.00            
ATOM     21  H10 BCD     1       0.710  17.050  19.880  1.00  0.00            
ATOM     22  C7  BCD     1       1.480  10.810  13.160  1.00  0.00            
ATOM     23  O6  BCD     1       2.380  10.230  14.050  1.00  0.00            
ATOM     24  C8  BCD     1       2.360  11.850  12.330  1.00  0.00            
ATOM     25  O7  BCD     1       3.390  11.050  11.710  1.00  0.00            
ATOM     26  C9  BCD     1       2.950  13.000  13.230  1.00  0.00            
ATOM     27  O8  BCD     1       3.530  14.050  12.380  1.00  0.00            
ATOM     28  C10 BCD     1       1.810  13.660  14.010  1.00  0.00            
ATOM     29  C11 BCD     1       0.930  12.630  14.730  1.00  0.00            
ATOM     30  O9  BCD     1       0.490  11.590  13.790  1.00  0.00            
ATOM     31  C12 BCD     1      -0.350  13.350  15.360  1.00  0.00            
ATOM     32  O10 BCD     1      -0.870  14.260  14.400  1.00  0.00            
ATOM     33  H11 BCD     1       1.090  10.010  12.520  1.00  0.00            
ATOM     34  H12 BCD     1       1.680  12.250  11.570  1.00  0.00            
ATOM     35  H13 BCD     1       3.850  11.580  11.050  1.00  0.00            
ATOM     36  H14 BCD     1       3.700  12.630  13.940  1.00  0.00            
ATOM     37  H15 BCD     1       3.640  14.750  13.020  1.00  0.00            
ATOM     38  H16 BCD     1       1.250  14.340  13.340  1.00  0.00            
ATOM     39  H17 BCD     1       1.480  12.160  15.550  1.00  0.00            
ATOM     40  H18 BCD     1      -1.190  12.700  15.620  1.00  0.00            
ATOM     41  H19 BCD     1       0.010  13.910  16.230  1.00  0.00            
ATOM     42  H20 BCD     1      -1.610  14.590  14.930  1.00  0.00            
ATOM     43  C13 BCD     1       4.090   6.470  14.720  1.00  0.00            
ATOM     44  O11 BCD     1       4.270   6.870  16.090  1.00  0.00            
ATOM     45  C14 BCD     1       4.910   7.340  13.780  1.00  0.00            
ATOM     46  O12 BCD     1       6.350   7.120  13.970  1.00  0.00            
ATOM     47  C15 BCD     1       4.430   8.730  14.000  1.00  0.00            
ATOM     48  O13 BCD     1       5.070   9.730  13.240  1.00  0.00            
ATOM     49  C16 BCD     1       2.870   8.860  13.720  1.00  0.00            
ATOM     50  C17 BCD     1       2.100   7.790  14.480  1.00  0.00            
ATOM     51  O14 BCD     1       2.680   6.480  14.310  1.00  0.00            
ATOM     52  C18 BCD     1       0.610   7.670  14.160  1.00  0.00            
ATOM     53  O15 BCD     1       0.390   7.460  12.760  1.00  0.00            
ATOM     54  H21 BCD     1       4.330   5.410  14.590  1.00  0.00            
ATOM     55  H22 BCD     1       4.580   7.110  12.760  1.00  0.00            
ATOM     56  H23 BCD     1       6.700   7.540  13.180  1.00  0.00            
ATOM     57  H24 BCD     1       4.530   9.000  15.060  1.00  0.00            
ATOM     58  H25 BCD     1       4.490  10.290  12.710  1.00  0.00            
ATOM     59  H26 BCD     1       2.690   8.610  12.660  1.00  0.00            
ATOM     60  H27 BCD     1       2.110   8.030  15.560  1.00  0.00            
ATOM     61  H28 BCD     1       0.170   6.810  14.680  1.00  0.00            
ATOM     62  H29 BCD     1       0.140   8.600  14.500  1.00  0.00            
ATOM     63  H30 BCD     1       0.640   6.540  12.600  1.00  0.00            
ATOM     64  C19 BCD     1       5.970   5.340  19.470  1.00  0.00            
ATOM     65  O16 BCD     1       6.450   6.690  19.610  1.00  0.00            
ATOM     66  C20 BCD     1       6.630   4.810  18.190  1.00  0.00            
ATOM     67  O17 BCD     1       8.040   4.590  18.400  1.00  0.00            
ATOM     68  C21 BCD     1       6.270   5.740  17.040  1.00  0.00            
ATOM     69  O18 BCD     1       6.810   5.220  15.860  1.00  0.00            
ATOM     70  C22 BCD     1       4.690   5.860  17.000  1.00  0.00            
ATOM     71  C23 BCD     1       4.070   6.250  18.360  1.00  0.00            
ATOM     72  O19 BCD     1       4.570   5.380  19.370  1.00  0.00            
ATOM     73  C24 BCD     1       2.620   6.050  18.450  1.00  0.00            
ATOM     74  O20 BCD     1       1.920   6.590  19.530  1.00  0.00            
ATOM     75  H31 BCD     1       6.150   4.690  20.330  1.00  0.00            
ATOM     76  H32 BCD     1       6.140   3.830  18.070  1.00  0.00            
ATOM     77  H33 BCD     1       8.480   4.580  17.540  1.00  0.00            
ATOM     78  H34 BCD     1       6.640   6.770  17.200  1.00  0.00            
ATOM     79  H35 BCD     1       6.760   5.950  15.230  1.00  0.00            
ATOM     80  H36 BCD     1       4.310   4.870  16.720  1.00  0.00            
ATOM     81  H37 BCD     1       4.390   7.270  18.630  1.00  0.00            
ATOM     82  H38 BCD     1       2.160   6.470  17.550  1.00  0.00            
ATOM     83  H39 BCD     1       2.370   4.980  18.390  1.00  0.00            
ATOM     84  H40 BCD     1       2.340   6.100  20.240  1.00  0.00            
ATOM     85  C25 BCD     1       8.020   9.010  22.680  1.00  0.00            
ATOM     86  O21 BCD     1       7.970  10.250  21.940  1.00  0.00            
ATOM     87  C26 BCD     1       8.980   8.020  22.040  1.00  0.00            
ATOM     88  O22 BCD     1      10.210   8.610  21.930  1.00  0.00            
ATOM     89  C27 BCD     1       8.510   7.500  20.680  1.00  0.00            
ATOM     90  O23 BCD     1       9.370   6.460  20.090  1.00  0.00            
ATOM     91  C28 BCD     1       7.080   7.010  20.880  1.00  0.00            
ATOM     92  C29 BCD     1       6.160   8.110  21.480  1.00  0.00            
ATOM     93  O24 BCD     1       6.660   8.520  22.800  1.00  0.00            
ATOM     94  C30 BCD     1       4.700   7.660  21.720  1.00  0.00            
ATOM     95  O25 BCD     1       4.740   6.460  22.470  1.00  0.00            
ATOM     96  H41 BCD     1       8.350   9.280  23.690  1.00  0.00            
ATOM     97  H42 BCD     1       9.030   7.230  22.810  1.00  0.00            
ATOM     98  H43 BCD     1      10.670   8.130  21.230  1.00  0.00            
ATOM     99  H44 BCD     1       8.530   8.320  19.950  1.00  0.00            
ATOM    100  H45 BCD     1       8.910   5.870  19.480  1.00  0.00            
ATOM    101  H46 BCD     1       7.110   6.180  21.600  1.00  0.00            
ATOM    102  H47 BCD     1       6.260   8.950  20.780  1.00  0.00            
ATOM    103  H48 BCD     1       4.110   8.350  22.330  1.00  0.00            
ATOM    104  H49 BCD     1       4.170   7.610  20.760  1.00  0.00            
ATOM    105  H50 BCD     1       3.910   6.030  22.250  1.00  0.00            
ATOM    106  C31 BCD     1       7.470  14.290  22.710  1.00  0.00            
ATOM    107  O26 BCD     1       6.690  14.560  21.590  1.00  0.00            
ATOM    108  C32 BCD     1       8.840  13.740  22.350  1.00  0.00            
ATOM    109  O27 BCD     1       9.570  14.610  21.430  1.00  0.00            
ATOM    110  C33 BCD     1       8.850  12.360  21.730  1.00  0.00            
ATOM    111  C34 BCD     1       8.070  11.430  22.680  1.00  0.00            
ATOM    112  C35 BCD     1       6.690  11.960  23.070  1.00  0.00            
ATOM    113  O28 BCD     1       6.880  13.330  23.540  1.00  0.00            
ATOM    114  C36 BCD     1       6.120  11.210  24.190  1.00  0.00            
ATOM    115  O29 BCD     1       5.130  12.010  24.850  1.00  0.00            
ATOM    116  O30 BCD     1      10.220  11.870  21.560  1.00  0.00            
ATOM    117  H51 BCD     1       7.580  15.220  23.280  1.00  0.00            
ATOM    118  H52 BCD     1       9.370  13.820  23.310  1.00  0.00            
ATOM    119  H53 BCD     1      10.440  14.210  21.330  1.00  0.00            
ATOM    120  H54 BCD     1       8.320  12.440  20.780  1.00  0.00            
ATOM    121  H55 BCD     1      10.310  11.070  21.030  1.00  0.00            
ATOM    122  H56 BCD     1       8.750  11.220  23.520  1.00  0.00            
ATOM    123  H57 BCD     1       6.040  11.870  22.190  1.00  0.00            
ATOM    124  H58 BCD     1       5.610  10.310  23.850  1.00  0.00            
ATOM    125  H59 BCD     1       6.970  11.060  24.880  1.00  0.00            
ATOM    126  H60 BCD     1       5.580  12.810  25.150  1.00  0.00            
ATOM    127  C37 BCD     1       4.770  17.350  19.460  1.00  0.00            
ATOM    128  O31 BCD     1       4.670  16.370  18.520  1.00  0.00            
ATOM    129  C38 BCD     1       6.200  17.690  19.760  1.00  0.00            
ATOM    130  O32 BCD     1       6.830  18.160  18.530  1.00  0.00            
ATOM    131  C39 BCD     1       6.970  16.550  20.380  1.00  0.00            
ATOM    132  O33 BCD     1       8.310  16.820  20.790  1.00  0.00            
ATOM    133  C40 BCD     1       6.100  15.870  21.460  1.00  0.00            
ATOM    134  C41 BCD     1       4.710  15.620  21.070  1.00  0.00            
ATOM    135  O34 BCD     1       4.140  16.900  20.620  1.00  0.00            
ATOM    136  C42 BCD     1       4.100  15.060  22.300  1.00  0.00            
ATOM    137  O35 BCD     1       2.730  15.280  22.200  1.00  0.00            
ATOM    138  H61 BCD     1       4.320  18.280  19.090  1.00  0.00            
ATOM    139  H62 BCD     1       6.230  18.510  20.490  1.00  0.00            
ATOM    140  H63 BCD     1       7.770  18.170  18.710  1.00  0.00            
ATOM    141  H64 BCD     1       7.050  15.830  19.560  1.00  0.00            
ATOM    142  H65 BCD     1       8.830  16.020  20.890  1.00  0.00            
ATOM    143  H66 BCD     1       6.130  16.460  22.380  1.00  0.00            
ATOM    144  H67 BCD     1       4.710  14.830  20.300  1.00  0.00            
ATOM    145  H68 BCD     1       4.310  14.000  22.140  1.00  0.00            
ATOM    146  H69 BCD     1       4.440  15.520  23.240  1.00  0.00            
ATOM    147  H70 BCD     1       2.620  15.950  21.520  1.00  0.00            
ATOM    148  C1  AS2     2       8.410  13.510  18.500  1.00  0.00            
ATOM    149  C2  AS2     2       8.280  11.990  18.260  1.00  0.00            
ATOM    150  C3  AS2     2       9.520  11.260  18.290  1.00  0.00            
ATOM    151  C4  AS2     2       9.510   9.880  17.870  1.00  0.00            
ATOM    152  C5  AS2     2       8.310   9.190  17.520  1.00  0.00            
ATOM    153  C6  AS2     2       7.090   9.910  17.500  1.00  0.00            
ATOM    154  C7  AS2     2       7.090  11.340  17.860  1.00  0.00            
ATOM    155  C8  AS2     2       5.790  12.190  17.710  1.00  0.00            
ATOM    156  O1  AS2     2       5.460  12.290  16.290  1.00  0.00            
ATOM    157  C9  AS2     2       6.340  13.160  15.480  1.00  0.00            
ATOM    158  C10 AS2     2       7.620  12.390  15.070  1.00  0.00            
ATOM    159  N1  AS2     2       7.330  11.260  14.110  1.00  0.00            
ATOM    160  C11 AS2     2       8.390  10.170  14.040  1.00  0.00            
ATOM    161  C12 AS2     2       7.110  11.730  12.710  1.00  0.00            
ATOM    162  C13 AS2     2       4.680  11.470  18.450  1.00  0.00            
ATOM    163  C14 AS2     2       4.660  11.600  19.860  1.00  0.00            
ATOM    164  C15 AS2     2       3.620  10.970  20.550  1.00  0.00            
ATOM    165  C16 AS2     2       2.810  10.060  19.920  1.00  0.00            
ATOM    166  C17 AS2     2       2.920   9.870  18.550  1.00  0.00            
ATOM    167  C18 AS2     2       3.830  10.530  17.840  1.00  0.00            
ATOM    168  H1  AS2     2       9.440  13.690  18.800  1.00  0.00            
ATOM    169  H2  AS2     2       8.200  14.130  17.610  1.00  0.00            
ATOM    170  H3  AS2     2       7.740  13.790  19.320  1.00  0.00            
ATOM    171  H4  AS2     2      10.430  11.760  18.590  1.00  0.00            
ATOM    172  H5  AS2     2      10.440   9.340  18.020  1.00  0.00            
ATOM    173  H6  AS2     2       8.400   8.130  17.290  1.00  0.00            
ATOM    174  H7  AS2     2       6.170   9.420  17.180  1.00  0.00            
ATOM    175  H8  AS2     2       5.900  13.200  18.130  1.00  0.00            
ATOM    176  H9  AS2     2       6.590  14.060  16.050  1.00  0.00            
ATOM    177  H10 AS2     2       5.680  13.570  14.700  1.00  0.00            
ATOM    178  H11 AS2     2       7.920  11.820  15.950  1.00  0.00            
ATOM    179  H12 AS2     2       8.460  12.940  14.650  1.00  0.00            
ATOM    180  H13 AS2     2       6.460  10.760  14.380  1.00  0.00            
ATOM    181  H14 AS2     2       9.340  10.700  14.090  1.00  0.00            
ATOM    182  H15 AS2     2       8.180   9.450  14.830  1.00  0.00            
ATOM    183  H16 AS2     2       8.210   9.640  13.110  1.00  0.00            
ATOM    184  H17 AS2     2       8.070  12.090  12.350  1.00  0.00            
ATOM    185  H18 AS2     2       6.820  10.950  12.010  1.00  0.00            
ATOM    186  H19 AS2     2       6.450  12.600  12.630  1.00  0.00            
ATOM    187  H20 AS2     2       5.430  12.270  20.250  1.00  0.00            
ATOM    188  H21 AS2     2       3.500  11.070  21.620  1.00  0.00            
ATOM    189  H22 AS2     2       2.160   9.390  20.470  1.00  0.00            
ATOM    190  H23 AS2     2       2.300   9.120  18.060  1.00  0.00            
ATOM    191  H24 AS2     2       3.940  10.300  16.790  1.00  0.00            
TER
ENDMDL
MODEL        1
ATOM      1  C1  BCD     1       8.040  25.650  16.880  1.00  0.00            
ATOM      2  O1  BCD     1       7.100  24.590  16.730  1.00  0.00            
ATOM      3  C2  BCD     1       9.220  25.350  15.920  1.00  0.00            
ATOM      4  O2  BCD     1       8.760  25.230  14.550  1.00  0.00            
ATOM      5  C3  BCD     1       9.970  24.030  16.290  1.00  0.00            
ATOM      6  O3  BCD     1      11.150  23.850  15.500  1.00  0.00            
ATOM      7  C4  BCD     1      10.270  24.130  17.770  1.00  0.00            
ATOM      8  C5  BCD     1       9.020  24.470  18.670  1.00  0.00            
ATOM      9  O4  BCD     1       8.540  25.700  18.170  1.00  0.00            
ATOM     10  C6  BCD     1       9.280  24.540  20.180  1.00  0.00            
ATOM     11  O5  BCD     1      10.260  25.470  20.650  1.00  0.00            
ATOM     12  H1  BCD     1       7.580  26.620  16.660  1.00  0.00            
ATOM     13  H2  BCD     1       9.940  26.170  15.950  1.00  0.00            
ATOM     14  H3  BCD     1       9.490  25.550  14.020  1.00  0.00            
ATOM     15  H4  BCD     1       9.270  23.200  16.140  1.00  0.00            
ATOM     16  H5  BCD     1      11.730  23.250  15.990  1.00  0.00            
ATOM     17  H6  BCD     1      11.080  24.830  18.030  1.00  0.00            
ATOM     18  H7  BCD     1       8.290  23.650  18.540  1.00  0.00            
ATOM     19  H8  BCD     1       8.350  24.700  20.730  1.00  0.00            
ATOM     20  H9  BCD     1       9.620  23.530  20.450  1.00  0.00            
ATOM     21  H10 BCD     1      10.130  25.570  21.590  1.00  0.00            
ATOM     22  C7  BCD     1       3.100  23.730  15.410  1.00  0.00            
ATOM     23  O6  BCD     1       3.140  22.580  16.240  1.00  0.00            
ATOM     24  C8  BCD     1       4.170  23.550  14.330  1.00  0.00            
ATOM     25  O7  BCD     1       3.910  22.320  13.650  1.00  0.00            
ATOM     26  C9  BCD     1       5.590  23.530  14.950  1.00  0.00            
ATOM     27  O8  BCD     1       6.600  23.470  14.010  1.00  0.00            
ATOM     28  C10 BCD     1       5.860  24.750  15.910  1.00  0.00            
ATOM     29  C11 BCD     1       4.650  24.770  16.920  1.00  0.00            
ATOM     30  O9  BCD     1       3.420  24.870  16.210  1.00  0.00            
ATOM     31  C12 BCD     1       4.860  25.940  17.920  1.00  0.00            
ATOM     32  O10 BCD     1       4.930  27.220  17.260  1.00  0.00            
ATOM     33  H11 BCD     1       2.090  23.800  14.980  1.00  0.00            
ATOM     34  H12 BCD     1       4.100  24.400  13.640  1.00  0.00            
ATOM     35  H13 BCD     1       4.760  22.020  13.310  1.00  0.00            
ATOM     36  H14 BCD     1       5.600  22.660  15.620  1.00  0.00            
ATOM     37  H15 BCD     1       7.280  24.060  14.330  1.00  0.00            
ATOM     38  H16 BCD     1       5.870  25.710  15.390  1.00  0.00            
ATOM     39  H17 BCD     1       4.740  23.880  17.550  1.00  0.00            
ATOM     40  H18 BCD     1       3.950  25.890  18.530  1.00  0.00            
ATOM     41  H19 BCD     1       5.740  25.710  18.530  1.00  0.00            
ATOM     42  H20 BCD     1       5.070  27.900  17.930  1.00  0.00            
ATOM     43  C13 BCD     1       0.600  19.720  17.520  1.00  0.00            
ATOM     44  O11 BCD     1       1.740  18.840  17.270  1.00  0.00            
ATOM     45  C14 BCD     1       0.230  20.240  16.160  1.00  0.00            
ATOM     46  O12 BCD     1      -0.080  19.160  15.240  1.00  0.00            
ATOM     47  C15 BCD     1       1.390  21.050  15.610  1.00  0.00            
ATOM     48  O13 BCD     1       1.030  21.740  14.410  1.00  0.00            
ATOM     49  C16 BCD     1       1.840  22.040  16.690  1.00  0.00            
ATOM     50  C17 BCD     1       2.140  21.400  18.020  1.00  0.00            
ATOM     51  O14 BCD     1       0.990  20.740  18.410  1.00  0.00            
ATOM     52  C18 BCD     1       2.490  22.260  19.190  1.00  0.00            
ATOM     53  O15 BCD     1       1.640  23.370  19.400  1.00  0.00            
ATOM     54  H21 BCD     1      -0.250  19.190  17.970  1.00  0.00            
ATOM     55  H22 BCD     1      -0.580  20.970  16.230  1.00  0.00            
ATOM     56  H23 BCD     1      -0.210  19.650  14.430  1.00  0.00            
ATOM     57  H24 BCD     1       2.260  20.400  15.430  1.00  0.00            
ATOM     58  H25 BCD     1       1.850  22.040  14.000  1.00  0.00            
ATOM     59  H26 BCD     1       1.130  22.860  16.870  1.00  0.00            
ATOM     60  H27 BCD     1       2.940  20.670  17.850  1.00  0.00            
ATOM     61  H28 BCD     1       2.550  21.690  20.130  1.00  0.00            
ATOM     62  H29 BCD     1       3.520  22.630  19.080  1.00  0.00            
ATOM     63  H30 BCD     1       1.970  23.890  20.140  1.00  0.00            
ATOM     64  C19 BCD     1       2.510  15.030  18.650  1.00  0.00            
ATOM     65  O16 BCD     1       3.960  15.310  18.820  1.00  0.00            
ATOM     66  C20 BCD     1       2.020  15.100  17.210  1.00  0.00            
ATOM     67  O17 BCD     1       2.870  14.250  16.450  1.00  0.00            
ATOM     68  C21 BCD     1       2.190  16.500  16.770  1.00  0.00            
ATOM     69  O18 BCD     1       1.570  16.720  15.490  1.00  0.00            
ATOM     70  C22 BCD     1       1.550  17.490  17.740  1.00  0.00            
ATOM     71  C23 BCD     1       1.970  17.250  19.210  1.00  0.00            
ATOM     72  O19 BCD     1       1.780  15.880  19.470  1.00  0.00            
ATOM     73  C24 BCD     1       1.110  17.930  20.320  1.00  0.00            
ATOM     74  O20 BCD     1       1.300  17.320  21.590  1.00  0.00            
ATOM     75  H31 BCD     1       2.340  14.060  19.130  1.00  0.00            
ATOM     76  H32 BCD     1       0.990  14.730  17.230  1.00  0.00            
ATOM     77  H33 BCD     1       2.520  14.290  15.560  1.00  0.00            
ATOM     78  H34 BCD     1       3.280  16.620  16.700  1.00  0.00            
ATOM     79  H35 BCD     1       1.320  17.640  15.360  1.00  0.00            
ATOM     80  H36 BCD     1       0.500  17.170  17.670  1.00  0.00            
ATOM     81  H37 BCD     1       2.990  17.630  19.370  1.00  0.00            
ATOM     82  H38 BCD     1       1.230  19.020  20.350  1.00  0.00            
ATOM     83  H39 BCD     1       0.030  17.790  20.190  1.00  0.00            
ATOM     84  H40 BCD     1       1.230  16.370  21.440  1.00  0.00            
ATOM     85  C25 BCD     1       7.570  14.350  20.470  1.00  0.00            
ATOM     86  O21 BCD     1       8.030  15.580  19.870  1.00  0.00            
ATOM     87  C26 BCD     1       7.140  13.400  19.360  1.00  0.00            
ATOM     88  O22 BCD     1       8.240  13.080  18.570  1.00  0.00            
ATOM     89  C27 BCD     1       5.940  14.000  18.570  1.00  0.00            
ATOM     90  O23 BCD     1       5.400  13.180  17.610  1.00  0.00            
ATOM     91  C28 BCD     1       4.760  14.450  19.490  1.00  0.00            
ATOM     92  C29 BCD     1       5.270  15.270  20.690  1.00  0.00            
ATOM     93  O24 BCD     1       6.430  14.650  21.310  1.00  0.00            
ATOM     94  C30 BCD     1       4.230  15.400  21.810  1.00  0.00            
ATOM     95  O25 BCD     1       3.860  14.130  22.290  1.00  0.00            
ATOM     96  H41 BCD     1       8.330  13.760  21.000  1.00  0.00            
ATOM     97  H42 BCD     1       6.900  12.490  19.920  1.00  0.00            
ATOM     98  H43 BCD     1       7.960  12.590  17.790  1.00  0.00            
ATOM     99  H44 BCD     1       6.320  14.900  18.070  1.00  0.00            
ATOM    100  H45 BCD     1       4.470  13.400  17.520  1.00  0.00            
ATOM    101  H46 BCD     1       4.190  13.530  19.690  1.00  0.00            
ATOM    102  H47 BCD     1       5.600  16.260  20.340  1.00  0.00            
ATOM    103  H48 BCD     1       4.590  16.010  22.640  1.00  0.00            
ATOM    104  H49 BCD     1       3.340  15.870  21.370  1.00  0.00            
ATOM    105  H50 BCD     1       4.050  14.200  23.230  1.00  0.00            
ATOM    106  C31 BCD     1      11.440  17.810  20.640  1.00  0.00            
ATOM    107  O26 BCD     1      11.070  18.860  19.710  1.00  0.00            
ATOM    108  C32 BCD     1      11.730  16.490  19.980  1.00  0.00            
ATOM    109  O27 BCD     1      12.810  16.590  19.000  1.00  0.00            
ATOM    110  C33 BCD     1      10.390  15.920  19.440  1.00  0.00            
ATOM    111  C34 BCD     1       9.270  15.970  20.450  1.00  0.00            
ATOM    112  C35 BCD     1       9.130  17.380  21.010  1.00  0.00            
ATOM    113  O28 BCD     1      10.410  17.730  21.550  1.00  0.00            
ATOM    114  C36 BCD     1       8.020  17.490  22.060  1.00  0.00            
ATOM    115  O29 BCD     1       8.400  16.810  23.240  1.00  0.00            
ATOM    116  O30 BCD     1      10.610  14.550  19.040  1.00  0.00            
ATOM    117  H51 BCD     1      12.360  18.070  21.170  1.00  0.00            
ATOM    118  H52 BCD     1      12.030  15.890  20.850  1.00  0.00            
ATOM    119  H53 BCD     1      12.760  15.650  18.790  1.00  0.00            
ATOM    120  H54 BCD     1      10.170  16.470  18.520  1.00  0.00            
ATOM    121  H55 BCD     1       9.780  14.210  18.700  1.00  0.00            
ATOM    122  H56 BCD     1       9.640  15.340  21.270  1.00  0.00            
ATOM    123  H57 BCD     1       8.910  18.110  20.230  1.00  0.00            
ATOM    124  H58 BCD     1       7.850  18.540  22.330  1.00  0.00            
ATOM    125  H59 BCD     1       7.090  17.140  21.580  1.00  0.00            
ATOM    126  H60 BCD     1       7.570  16.600  23.690  1.00  0.00            
ATOM    127  C37 BCD     1      12.000  22.730  18.740  1.00  0.00            
ATOM    128  O31 BCD     1      10.720  22.840  18.170  1.00  0.00            
ATOM    129  C38 BCD     1      12.860  21.590  18.060  1.00  0.00            
ATOM    130  O32 BCD     1      13.010  21.910  16.670  1.00  0.00            
ATOM    131  C39 BCD     1      12.210  20.200  18.140  1.00  0.00            
ATOM    132  O33 BCD     1      13.020  19.170  17.550  1.00  0.00            
ATOM    133  C40 BCD     1      11.920  19.990  19.630  1.00  0.00            
ATOM    134  C41 BCD     1      11.140  21.150  20.230  1.00  0.00            
ATOM    135  O34 BCD     1      11.880  22.350  20.120  1.00  0.00            
ATOM    136  C42 BCD     1      10.770  20.960  21.700  1.00  0.00            
ATOM    137  O35 BCD     1      11.880  20.580  22.410  1.00  0.00            
ATOM    138  H61 BCD     1      12.640  23.600  18.580  1.00  0.00            
ATOM    139  H62 BCD     1      13.830  21.600  18.570  1.00  0.00            
ATOM    140  H63 BCD     1      13.720  21.300  16.430  1.00  0.00            
ATOM    141  H64 BCD     1      11.250  20.330  17.630  1.00  0.00            
ATOM    142  H65 BCD     1      12.690  18.280  17.740  1.00  0.00            
ATOM    143  H66 BCD     1      12.840  19.770  20.190  1.00  0.00            
ATOM    144  H67 BCD     1      10.130  21.180  19.800  1.00  0.00            
ATOM    145  H68 BCD     1      10.330  21.930  21.960  1.00  0.00            
ATOM    146  H69 BCD     1       9.930  20.250  21.720  1.00  0.00            
ATOM    147  H70 BCD     1      11.460  20.150  23.160  1.00  0.00            
ATOM    148  C1  AS2     2       9.010  20.520  15.910  1.00  0.00            
ATOM    149  C2  AS2     2       8.620  19.030  16.060  1.00  0.00            
ATOM    150  C3  AS2     2       9.550  18.070  15.720  1.00  0.00            
ATOM    151  C4  AS2     2       9.250  16.700  15.820  1.00  0.00            
ATOM    152  C5  AS2     2       8.160  16.260  16.470  1.00  0.00            
ATOM    153  C6  AS2     2       7.200  17.230  16.860  1.00  0.00            
ATOM    154  C7  AS2     2       7.380  18.580  16.570  1.00  0.00            
ATOM    155  C8  AS2     2       6.150  19.490  16.780  1.00  0.00            
ATOM    156  O1  AS2     2       5.000  18.810  16.330  1.00  0.00            
ATOM    157  C9  AS2     2       4.580  19.020  14.970  1.00  0.00            
ATOM    158  C10 AS2     2       5.320  18.060  14.080  1.00  0.00            
ATOM    159  N1  AS2     2       4.990  18.020  12.620  1.00  0.00            
ATOM    160  C11 AS2     2       3.670  17.300  12.410  1.00  0.00            
ATOM    161  C12 AS2     2       6.050  17.240  11.930  1.00  0.00            
ATOM    162  C13 AS2     2       5.830  19.890  18.200  1.00  0.00            
ATOM    163  C14 AS2     2       6.290  21.150  18.700  1.00  0.00            
ATOM    164  C15 AS2     2       6.110  21.450  20.080  1.00  0.00            
ATOM    165  C16 AS2     2       5.500  20.560  21.000  1.00  0.00            
ATOM    166  C17 AS2     2       4.960  19.360  20.530  1.00  0.00            
ATOM    167  C18 AS2     2       5.240  18.970  19.160  1.00  0.00            
ATOM    168  H1  AS2     2       9.970  20.630  15.390  1.00  0.00            
ATOM    169  H2  AS2     2       8.200  21.120  15.480  1.00  0.00            
ATOM    170  H3  AS2     2       9.150  20.960  16.910  1.00  0.00            
ATOM    171  H4  AS2     2      10.440  18.380  15.170  1.00  0.00            
ATOM    172  H5  AS2     2       9.980  15.970  15.470  1.00  0.00            
ATOM    173  H6  AS2     2       8.040  15.220  16.730  1.00  0.00            
ATOM    174  H7  AS2     2       6.320  16.910  17.410  1.00  0.00            
ATOM    175  H8  AS2     2       6.230  20.380  16.140  1.00  0.00            
ATOM    176  H9  AS2     2       4.620  20.090  14.720  1.00  0.00            
ATOM    177  H10 AS2     2       3.530  18.720  14.900  1.00  0.00            
ATOM    178  H11 AS2     2       5.090  17.070  14.460  1.00  0.00            
ATOM    179  H12 AS2     2       6.390  18.290  14.130  1.00  0.00            
ATOM    180  H13 AS2     2       5.040  19.010  12.320  1.00  0.00            
ATOM    181  H14 AS2     2       3.660  16.940  11.380  1.00  0.00            
ATOM    182  H15 AS2     2       3.770  16.350  12.930  1.00  0.00            
ATOM    183  H16 AS2     2       2.790  17.830  12.770  1.00  0.00            
ATOM    184  H17 AS2     2       5.740  17.140  10.890  1.00  0.00            
ATOM    185  H18 AS2     2       7.070  17.620  11.980  1.00  0.00            
ATOM    186  H19 AS2     2       6.140  16.240  12.360  1.00  0.00            
ATOM    187  H20 AS2     2       6.690  21.870  18.000  1.00  0.00            
ATOM    188  H21 AS2     2       6.380  22.450  20.440  1.00  0.00            
ATOM    189  H22 AS2     2       5.310  20.810  22.040  1.00  0.00            
ATOM    190  H23 AS2     2       4.250  18.800  21.120  1.00  0.00            
ATOM    191  H24 AS2     2       4.860  18.030  18.760  1.00  0.00            
TER
ENDMDL
MODEL        1
ATOM      1  C1  BCD     1       6.290  10.870   9.260  1.00  0.00            
ATOM      2  O1  BCD     1       5.870  11.100   7.900  1.00  0.00            
ATOM      3  C2  BCD     1       6.370  12.100  10.070  1.00  0.00            
ATOM      4  O2  BCD     1       5.110  12.800  10.170  1.00  0.00            
ATOM      5  C3  BCD     1       7.360  13.160   9.500  1.00  0.00            
ATOM      6  O3  BCD     1       7.630  14.410  10.280  1.00  0.00            
ATOM      7  C4  BCD     1       8.670  12.500   9.140  1.00  0.00            
ATOM      8  C5  BCD     1       8.570  11.170   8.420  1.00  0.00            
ATOM      9  O4  BCD     1       7.660  10.340   9.080  1.00  0.00            
ATOM     10  C6  BCD     1       9.860  10.390   8.240  1.00  0.00            
ATOM     11  O5  BCD     1       9.630   9.220   7.510  1.00  0.00            
ATOM     12  H1  BCD     1       5.680  10.080   9.710  1.00  0.00            
ATOM     13  H2  BCD     1       6.820  11.850  11.030  1.00  0.00            
ATOM     14  H3  BCD     1       4.790  12.820   9.270  1.00  0.00            
ATOM     15  H4  BCD     1       6.880  13.410   8.540  1.00  0.00            
ATOM     16  H5  BCD     1       8.060  15.080   9.730  1.00  0.00            
ATOM     17  H6  BCD     1       9.230  12.200  10.030  1.00  0.00            
ATOM     18  H7  BCD     1       8.270  11.470   7.410  1.00  0.00            
ATOM     19  H8  BCD     1      10.540  11.020   7.660  1.00  0.00            
ATOM     20  H9  BCD     1      10.330  10.090   9.190  1.00  0.00            
ATOM     21  H10 BCD     1      10.430   9.010   7.030  1.00  0.00            
ATOM     22  C7  BCD     1       2.650  10.170   5.520  1.00  0.00            
ATOM     23  O6  BCD     1       3.380  10.490   4.340  1.00  0.00            
ATOM     24  C8  BCD     1       2.500  11.370   6.470  1.00  0.00            
ATOM     25  O7  BCD     1       1.710  12.330   5.830  1.00  0.00            
ATOM     26  C9  BCD     1       3.880  11.840   6.870  1.00  0.00            
ATOM     27  O8  BCD     1       3.860  12.970   7.760  1.00  0.00            
ATOM     28  C10 BCD     1       4.540  10.680   7.610  1.00  0.00            
ATOM     29  C11 BCD     1       4.690   9.480   6.750  1.00  0.00            
ATOM     30  O9  BCD     1       3.360   9.190   6.290  1.00  0.00            
ATOM     31  C12 BCD     1       5.360   8.240   7.260  1.00  0.00            
ATOM     32  O10 BCD     1       4.780   7.860   8.500  1.00  0.00            
ATOM     33  H11 BCD     1       1.700   9.790   5.140  1.00  0.00            
ATOM     34  H12 BCD     1       2.100  10.910   7.380  1.00  0.00            
ATOM     35  H13 BCD     1       1.480  12.910   6.570  1.00  0.00            
ATOM     36  H14 BCD     1       4.520  12.040   6.000  1.00  0.00            
ATOM     37  H15 BCD     1       3.280  13.610   7.340  1.00  0.00            
ATOM     38  H16 BCD     1       4.020  10.440   8.550  1.00  0.00            
ATOM     39  H17 BCD     1       5.300   9.770   5.890  1.00  0.00            
ATOM     40  H18 BCD     1       5.300   7.430   6.520  1.00  0.00            
ATOM     41  H19 BCD     1       6.420   8.510   7.340  1.00  0.00            
ATOM     42  H20 BCD     1       4.990   6.920   8.560  1.00  0.00            
ATOM     43  C13 BCD     1       3.540  10.490   0.360  1.00  0.00            
ATOM     44  O11 BCD     1       4.890  10.820   0.560  1.00  0.00            
ATOM     45  C14 BCD     1       2.750  11.720   0.890  1.00  0.00            
ATOM     46  O12 BCD     1       3.060  12.910   0.170  1.00  0.00            
ATOM     47  C15 BCD     1       3.020  11.790   2.380  1.00  0.00            
ATOM     48  O13 BCD     1       2.050  12.770   2.910  1.00  0.00            
ATOM     49  C16 BCD     1       2.800  10.440   3.090  1.00  0.00            
ATOM     50  C17 BCD     1       3.520   9.260   2.430  1.00  0.00            
ATOM     51  O14 BCD     1       3.260   9.280   1.020  1.00  0.00            
ATOM     52  C18 BCD     1       3.090   7.930   2.960  1.00  0.00            
ATOM     53  O15 BCD     1       1.780   7.620   2.750  1.00  0.00            
ATOM     54  H21 BCD     1       3.310  10.340  -0.700  1.00  0.00            
ATOM     55  H22 BCD     1       1.680  11.470   0.820  1.00  0.00            
ATOM     56  H23 BCD     1       2.430  13.580   0.460  1.00  0.00            
ATOM     57  H24 BCD     1       4.050  12.140   2.510  1.00  0.00            
ATOM     58  H25 BCD     1       2.010  12.790   3.870  1.00  0.00            
ATOM     59  H26 BCD     1       1.710  10.360   3.150  1.00  0.00            
ATOM     60  H27 BCD     1       4.610   9.240   2.550  1.00  0.00            
ATOM     61  H28 BCD     1       3.660   7.170   2.410  1.00  0.00            
ATOM     62  H29 BCD     1       3.300   7.870   4.040  1.00  0.00            
ATOM     63  H30 BCD     1       1.760   7.720   1.800  1.00  0.00            
ATOM     64  C19 BCD     1       8.230  11.350  -1.910  1.00  0.00            
ATOM     65  O16 BCD     1       8.910  12.150  -1.010  1.00  0.00            
ATOM     66  C20 BCD     1       6.930  11.870  -2.380  1.00  0.00            
ATOM     67  O17 BCD     1       7.270  13.110  -3.010  1.00  0.00            
ATOM     68  C21 BCD     1       5.830  12.050  -1.360  1.00  0.00            
ATOM     69  O18 BCD     1       4.580  12.460  -1.950  1.00  0.00            
ATOM     70  C22 BCD     1       5.730  10.740  -0.640  1.00  0.00            
ATOM     71  C23 BCD     1       7.070  10.170  -0.190  1.00  0.00            
ATOM     72  O19 BCD     1       7.930  10.070  -1.320  1.00  0.00            
ATOM     73  C24 BCD     1       7.000   8.810   0.480  1.00  0.00            
ATOM     74  O20 BCD     1       6.400   7.900  -0.340  1.00  0.00            
ATOM     75  H31 BCD     1       8.860  11.270  -2.800  1.00  0.00            
ATOM     76  H32 BCD     1       6.610  11.200  -3.190  1.00  0.00            
ATOM     77  H33 BCD     1       6.490  13.340  -3.520  1.00  0.00            
ATOM     78  H34 BCD     1       6.190  12.780  -0.620  1.00  0.00            
ATOM     79  H35 BCD     1       3.980  12.680  -1.230  1.00  0.00            
ATOM     80  H36 BCD     1       5.320   9.970  -1.290  1.00  0.00            
ATOM     81  H37 BCD     1       7.500  10.870   0.540  1.00  0.00            
ATOM     82  H38 BCD     1       8.040   8.460   0.540  1.00  0.00            
ATOM     83  H39 BCD     1       6.630   8.850   1.510  1.00  0.00            
ATOM     84  H40 BCD     1       6.470   7.040   0.090  1.00  0.00            
ATOM     85  C25 BCD     1      12.870  13.400  -0.200  1.00  0.00            
ATOM     86  O21 BCD     1      12.500  13.730   1.170  1.00  0.00            
ATOM     87  C26 BCD     1      11.880  14.190  -1.140  1.00  0.00            
ATOM     88  O22 BCD     1      11.960  15.620  -0.830  1.00  0.00            
ATOM     89  C27 BCD     1      10.470  13.820  -1.130  1.00  0.00            
ATOM     90  O23 BCD     1       9.620  14.380  -2.110  1.00  0.00            
ATOM     91  C28 BCD     1      10.360  12.300  -1.190  1.00  0.00            
ATOM     92  C29 BCD     1      11.160  11.630  -0.110  1.00  0.00            
ATOM     93  O24 BCD     1      12.560  11.990  -0.320  1.00  0.00            
ATOM     94  C30 BCD     1      11.210  10.090  -0.220  1.00  0.00            
ATOM     95  O25 BCD     1      11.810   9.650  -1.430  1.00  0.00            
ATOM     96  H41 BCD     1      13.950  13.490  -0.340  1.00  0.00            
ATOM     97  H42 BCD     1      12.340  13.980  -2.110  1.00  0.00            
ATOM     98  H43 BCD     1      12.340  16.010  -1.620  1.00  0.00            
ATOM     99  H44 BCD     1      10.080  14.100  -0.140  1.00  0.00            
ATOM    100  H45 BCD     1       8.820  13.850  -2.130  1.00  0.00            
ATOM    101  H46 BCD     1      10.620  11.900  -2.180  1.00  0.00            
ATOM    102  H47 BCD     1      10.870  11.880   0.920  1.00  0.00            
ATOM    103  H48 BCD     1      11.800   9.740   0.630  1.00  0.00            
ATOM    104  H49 BCD     1      10.290   9.520  -0.010  1.00  0.00            
ATOM    105  H50 BCD     1      11.100   9.180  -1.880  1.00  0.00            
ATOM    106  C31 BCD     1      13.610  15.210   4.860  1.00  0.00            
ATOM    107  O26 BCD     1      12.410  14.760   5.290  1.00  0.00            
ATOM    108  C32 BCD     1      13.490  16.280   3.800  1.00  0.00            
ATOM    109  O27 BCD     1      12.650  17.320   4.390  1.00  0.00            
ATOM    110  C33 BCD     1      12.880  15.670   2.470  1.00  0.00            
ATOM    111  C34 BCD     1      13.480  14.310   2.010  1.00  0.00            
ATOM    112  C35 BCD     1      13.680  13.420   3.180  1.00  0.00            
ATOM    113  O28 BCD     1      14.290  14.150   4.250  1.00  0.00            
ATOM    114  C36 BCD     1      14.580  12.210   2.980  1.00  0.00            
ATOM    115  O29 BCD     1      15.950  12.600   3.040  1.00  0.00            
ATOM    116  O30 BCD     1      12.920  16.690   1.480  1.00  0.00            
ATOM    117  H51 BCD     1      14.240  15.610   5.660  1.00  0.00            
ATOM    118  H52 BCD     1      14.530  16.590   3.670  1.00  0.00            
ATOM    119  H53 BCD     1      12.740  18.120   3.860  1.00  0.00            
ATOM    120  H54 BCD     1      11.810  15.490   2.580  1.00  0.00            
ATOM    121  H55 BCD     1      12.640  16.290   0.650  1.00  0.00            
ATOM    122  H56 BCD     1      14.430  14.490   1.490  1.00  0.00            
ATOM    123  H57 BCD     1      12.730  13.040   3.590  1.00  0.00            
ATOM    124  H58 BCD     1      14.360  11.420   3.710  1.00  0.00            
ATOM    125  H59 BCD     1      14.330  11.750   2.010  1.00  0.00            
ATOM    126  H60 BCD     1      16.360  11.780   2.770  1.00  0.00            
ATOM    127  C37 BCD     1      10.500  13.970   8.890  1.00  0.00            
ATOM    128  O31 BCD     1       9.410  13.350   8.280  1.00  0.00            
ATOM    129  C38 BCD     1      10.510  15.450   8.460  1.00  0.00            
ATOM    130  O32 BCD     1       9.280  16.120   8.800  1.00  0.00            
ATOM    131  C39 BCD     1      10.970  15.640   6.960  1.00  0.00            
ATOM    132  O33 BCD     1      11.340  17.000   6.700  1.00  0.00            
ATOM    133  C40 BCD     1      12.140  14.780   6.650  1.00  0.00            
ATOM    134  C41 BCD     1      12.020  13.360   7.210  1.00  0.00            
ATOM    135  O34 BCD     1      11.790  13.360   8.670  1.00  0.00            
ATOM    136  C42 BCD     1      13.220  12.550   6.840  1.00  0.00            
ATOM    137  O35 BCD     1      13.200  11.200   7.450  1.00  0.00            
ATOM    138  H61 BCD     1      10.380  14.030   9.980  1.00  0.00            
ATOM    139  H62 BCD     1      11.340  15.890   9.030  1.00  0.00            
ATOM    140  H63 BCD     1       9.310  17.080   8.740  1.00  0.00            
ATOM    141  H64 BCD     1      10.230  15.310   6.220  1.00  0.00            
ATOM    142  H65 BCD     1      11.760  17.010   5.840  1.00  0.00            
ATOM    143  H66 BCD     1      12.990  15.220   7.190  1.00  0.00            
ATOM    144  H67 BCD     1      11.090  12.890   6.850  1.00  0.00            
ATOM    145  H68 BCD     1      13.280  12.420   5.750  1.00  0.00            
ATOM    146  H69 BCD     1      14.120  13.050   7.230  1.00  0.00            
ATOM    147  H70 BCD     1      13.060  11.280   8.390  1.00  0.00            
ATOM    148  C1  AS2     2       4.630  15.080   2.310  1.00  0.00            
ATOM    149  C2  AS2     2       5.410  15.200   3.660  1.00  0.00            
ATOM    150  C3  AS2     2       4.760  16.000   4.620  1.00  0.00            
ATOM    151  C4  AS2     2       5.420  16.050   5.880  1.00  0.00            
ATOM    152  C5  AS2     2       6.530  15.270   6.210  1.00  0.00            
ATOM    153  C6  AS2     2       7.170  14.500   5.270  1.00  0.00            
ATOM    154  C7  AS2     2       6.670  14.580   3.900  1.00  0.00            
ATOM    155  C8  AS2     2       7.490  13.950   2.780  1.00  0.00            
ATOM    156  O1  AS2     2       8.480  15.020   2.430  1.00  0.00            
ATOM    157  C9  AS2     2       8.120  15.910   1.360  1.00  0.00            
ATOM    158  C10 AS2     2       9.290  16.830   1.110  1.00  0.00            
ATOM    159  N1  AS2     2       9.560  17.940   2.120  1.00  0.00            
ATOM    160  C11 AS2     2      10.590  19.000   1.840  1.00  0.00            
ATOM    161  C12 AS2     2       9.860  17.290   3.410  1.00  0.00            
ATOM    162  C13 AS2     2       8.130  12.580   3.080  1.00  0.00            
ATOM    163  C14 AS2     2       7.350  11.390   3.210  1.00  0.00            
ATOM    164  C15 AS2     2       7.990  10.210   3.570  1.00  0.00            
ATOM    165  C16 AS2     2       9.380  10.150   3.570  1.00  0.00            
ATOM    166  C17 AS2     2      10.210  11.310   3.420  1.00  0.00            
ATOM    167  C18 AS2     2       9.530  12.490   3.230  1.00  0.00            
ATOM    168  H1  AS2     2       5.250  14.870   1.430  1.00  0.00            
ATOM    169  H2  AS2     2       3.830  14.340   2.370  1.00  0.00            
ATOM    170  H3  AS2     2       4.000  15.880   1.920  1.00  0.00            
ATOM    171  H4  AS2     2       3.840  16.560   4.470  1.00  0.00            
ATOM    172  H5  AS2     2       5.060  16.680   6.690  1.00  0.00            
ATOM    173  H6  AS2     2       6.980  15.440   7.190  1.00  0.00            
ATOM    174  H7  AS2     2       8.140  14.030   5.470  1.00  0.00            
ATOM    175  H8  AS2     2       6.840  13.670   1.950  1.00  0.00            
ATOM    176  H9  AS2     2       7.230  16.530   1.550  1.00  0.00            
ATOM    177  H10 AS2     2       8.060  15.380   0.400  1.00  0.00            
ATOM    178  H11 AS2     2       9.130  17.290   0.130  1.00  0.00            
ATOM    179  H12 AS2     2      10.240  16.300   1.060  1.00  0.00            
ATOM    180  H13 AS2     2       8.640  18.400   2.180  1.00  0.00            
ATOM    181  H14 AS2     2      10.440  19.550   0.920  1.00  0.00            
ATOM    182  H15 AS2     2      10.460  19.770   2.600  1.00  0.00            
ATOM    183  H16 AS2     2      11.590  18.560   1.780  1.00  0.00            
ATOM    184  H17 AS2     2      10.580  16.470   3.390  1.00  0.00            
ATOM    185  H18 AS2     2      10.290  18.010   4.100  1.00  0.00            
ATOM    186  H19 AS2     2       8.950  16.900   3.870  1.00  0.00            
ATOM    187  H20 AS2     2       6.270  11.490   3.170  1.00  0.00            
ATOM    188  H21 AS2     2       7.320   9.380   3.780  1.00  0.00            
ATOM    189  H22 AS2     2       9.900   9.240   3.820  1.00  0.00            
ATOM    190  H23 AS2     2      11.270  11.190   3.600  1.00  0.00            
ATOM    191  H24 AS2     2      10.130  13.400   3.230  1.00  0.00            
TER
ENDMDL
MODEL        1
ATOM      1  C1  BCD     1       6.970  14.270   3.170  1.00  0.00            
ATOM      2  O1  BCD     1       6.390  14.670   4.410  1.00  0.00            
ATOM      3  C2  BCD     1       6.400  12.930   2.750  1.00  0.00            
ATOM      4  O2  BCD     1       5.030  13.070   2.520  1.00  0.00            
ATOM      5  C3  BCD     1       6.730  11.920   3.810  1.00  0.00            
ATOM      6  O3  BCD     1       6.220  10.680   3.500  1.00  0.00            
ATOM      7  C4  BCD     1       8.220  11.870   4.070  1.00  0.00            
ATOM      8  C5  BCD     1       8.840  13.300   4.290  1.00  0.00            
ATOM      9  O4  BCD     1       8.400  14.180   3.330  1.00  0.00            
ATOM     10  C6  BCD     1      10.290  13.310   4.700  1.00  0.00            
ATOM     11  O5  BCD     1      11.160  12.520   3.910  1.00  0.00            
ATOM     12  H1  BCD     1       6.750  15.000   2.380  1.00  0.00            
ATOM     13  H2  BCD     1       6.880  12.560   1.830  1.00  0.00            
ATOM     14  H3  BCD     1       4.670  13.520   3.290  1.00  0.00            
ATOM     15  H4  BCD     1       6.320  12.240   4.780  1.00  0.00            
ATOM     16  H5  BCD     1       6.720  10.100   4.090  1.00  0.00            
ATOM     17  H6  BCD     1       8.730  11.450   3.190  1.00  0.00            
ATOM     18  H7  BCD     1       8.470  13.600   5.270  1.00  0.00            
ATOM     19  H8  BCD     1      10.640  14.340   4.560  1.00  0.00            
ATOM     20  H9  BCD     1      10.420  13.090   5.770  1.00  0.00            
ATOM     21  H10 BCD     1      11.120  11.650   4.330  1.00  0.00            
ATOM     22  C7  BCD     1       4.440  17.740   6.270  1.00  0.00            
ATOM     23  O6  BCD     1       5.070  17.470   7.500  1.00  0.00            
ATOM     24  C8  BCD     1       3.570  16.570   5.720  1.00  0.00            
ATOM     25  O7  BCD     1       2.630  16.280   6.760  1.00  0.00            
ATOM     26  C9  BCD     1       4.390  15.380   5.280  1.00  0.00            
ATOM     27  O8  BCD     1       3.530  14.370   4.680  1.00  0.00            
ATOM     28  C10 BCD     1       5.540  15.760   4.330  1.00  0.00            
ATOM     29  C11 BCD     1       6.330  17.020   4.840  1.00  0.00            
ATOM     30  O9  BCD     1       5.400  18.050   5.240  1.00  0.00            
ATOM     31  C12 BCD     1       7.320  17.520   3.790  1.00  0.00            
ATOM     32  O10 BCD     1       8.220  18.550   4.200  1.00  0.00            
ATOM     33  H11 BCD     1       3.830  18.640   6.380  1.00  0.00            
ATOM     34  H12 BCD     1       2.950  17.000   4.930  1.00  0.00            
ATOM     35  H13 BCD     1       2.010  15.590   6.480  1.00  0.00            
ATOM     36  H14 BCD     1       4.830  14.970   6.200  1.00  0.00            
ATOM     37  H15 BCD     1       2.730  14.220   5.200  1.00  0.00            
ATOM     38  H16 BCD     1       5.170  15.950   3.320  1.00  0.00            
ATOM     39  H17 BCD     1       6.850  16.670   5.740  1.00  0.00            
ATOM     40  H18 BCD     1       7.860  16.670   3.360  1.00  0.00            
ATOM     41  H19 BCD     1       6.740  17.960   2.970  1.00  0.00            
ATOM     42  H20 BCD     1       7.690  19.050   4.810  1.00  0.00            
ATOM     43  C13 BCD     1       5.110  19.320  11.180  1.00  0.00            
ATOM     44  O11 BCD     1       5.250  17.990  11.750  1.00  0.00            
ATOM     45  C14 BCD     1       3.780  19.330  10.400  1.00  0.00            
ATOM     46  O12 BCD     1       2.640  19.180  11.280  1.00  0.00            
ATOM     47  C15 BCD     1       3.740  18.260   9.230  1.00  0.00            
ATOM     48  O13 BCD     1       2.480  18.270   8.600  1.00  0.00            
ATOM     49  C16 BCD     1       4.910  18.610   8.370  1.00  0.00            
ATOM     50  C17 BCD     1       6.220  18.710   9.150  1.00  0.00            
ATOM     51  O14 BCD     1       6.200  19.630  10.230  1.00  0.00            
ATOM     52  C18 BCD     1       7.500  19.110   8.420  1.00  0.00            
ATOM     53  O15 BCD     1       7.300  20.520   8.050  1.00  0.00            
ATOM     54  H21 BCD     1       5.090  20.020  12.020  1.00  0.00            
ATOM     55  H22 BCD     1       3.730  20.290   9.880  1.00  0.00            
ATOM     56  H23 BCD     1       1.890  18.770  10.840  1.00  0.00            
ATOM     57  H24 BCD     1       3.930  17.280   9.690  1.00  0.00            
ATOM     58  H25 BCD     1       2.320  17.540   7.990  1.00  0.00            
ATOM     59  H26 BCD     1       4.760  19.560   7.840  1.00  0.00            
ATOM     60  H27 BCD     1       6.390  17.680   9.460  1.00  0.00            
ATOM     61  H28 BCD     1       8.430  19.050   8.990  1.00  0.00            
ATOM     62  H29 BCD     1       7.650  18.540   7.500  1.00  0.00            
ATOM     63  H30 BCD     1       7.150  20.970   8.890  1.00  0.00            
ATOM     64  C19 BCD     1       6.840  15.820  14.740  1.00  0.00            
ATOM     65  O16 BCD     1       7.370  14.890  13.860  1.00  0.00            
ATOM     66  C20 BCD     1       5.290  15.960  14.690  1.00  0.00            
ATOM     67  O17 BCD     1       4.780  14.610  14.800  1.00  0.00            
ATOM     68  C21 BCD     1       4.730  16.660  13.460  1.00  0.00            
ATOM     69  O18 BCD     1       3.440  17.100  13.660  1.00  0.00            
ATOM     70  C22 BCD     1       5.580  17.840  13.120  1.00  0.00            
ATOM     71  C23 BCD     1       7.040  17.570  13.150  1.00  0.00            
ATOM     72  O19 BCD     1       7.360  17.080  14.420  1.00  0.00            
ATOM     73  C24 BCD     1       7.850  18.790  12.980  1.00  0.00            
ATOM     74  O20 BCD     1       7.670  19.810  14.010  1.00  0.00            
ATOM     75  H31 BCD     1       7.210  15.690  15.760  1.00  0.00            
ATOM     76  H32 BCD     1       5.030  16.530  15.590  1.00  0.00            
ATOM     77  H33 BCD     1       3.870  14.710  14.500  1.00  0.00            
ATOM     78  H34 BCD     1       4.960  15.860  12.730  1.00  0.00            
ATOM     79  H35 BCD     1       3.140  17.630  12.920  1.00  0.00            
ATOM     80  H36 BCD     1       5.360  18.720  13.730  1.00  0.00            
ATOM     81  H37 BCD     1       7.350  16.880  12.350  1.00  0.00            
ATOM     82  H38 BCD     1       8.850  18.350  13.060  1.00  0.00            
ATOM     83  H39 BCD     1       7.800  19.210  11.960  1.00  0.00            
ATOM     84  H40 BCD     1       7.020  20.480  13.800  1.00  0.00            
ATOM     85  C25 BCD     1       9.920  11.700  13.920  1.00  0.00            
ATOM     86  O21 BCD     1       9.580  11.170  12.710  1.00  0.00            
ATOM     87  C26 BCD     1       8.710  11.620  14.850  1.00  0.00            
ATOM     88  O22 BCD     1       8.160  10.280  14.860  1.00  0.00            
ATOM     89  C27 BCD     1       7.610  12.660  14.430  1.00  0.00            
ATOM     90  O23 BCD     1       6.590  12.780  15.460  1.00  0.00            
ATOM     91  C28 BCD     1       8.340  13.990  14.220  1.00  0.00            
ATOM     92  C29 BCD     1       9.480  13.980  13.280  1.00  0.00            
ATOM     93  O24 BCD     1      10.480  13.020  13.650  1.00  0.00            
ATOM     94  C30 BCD     1      10.140  15.340  13.200  1.00  0.00            
ATOM     95  O25 BCD     1      10.530  15.840  14.520  1.00  0.00            
ATOM     96  H41 BCD     1      10.760  11.150  14.350  1.00  0.00            
ATOM     97  H42 BCD     1       8.990  11.800  15.900  1.00  0.00            
ATOM     98  H43 BCD     1       7.520  10.090  15.560  1.00  0.00            
ATOM     99  H44 BCD     1       7.150  12.370  13.480  1.00  0.00            
ATOM    100  H45 BCD     1       5.900  13.360  15.130  1.00  0.00            
ATOM    101  H46 BCD     1       8.560  14.350  15.240  1.00  0.00            
ATOM    102  H47 BCD     1       9.080  13.720  12.290  1.00  0.00            
ATOM    103  H48 BCD     1      10.930  15.250  12.450  1.00  0.00            
ATOM    104  H49 BCD     1       9.400  16.000  12.730  1.00  0.00            
ATOM    105  H50 BCD     1      11.200  16.520  14.390  1.00  0.00            
ATOM    106  C31 BCD     1      10.790   8.740   9.640  1.00  0.00            
ATOM    107  O26 BCD     1       9.790   9.160   8.770  1.00  0.00            
ATOM    108  C32 BCD     1      10.220   8.090  11.010  1.00  0.00            
ATOM    109  O27 BCD     1       9.430   6.900  10.670  1.00  0.00            
ATOM    110  C33 BCD     1       9.490   9.160  11.880  1.00  0.00            
ATOM    111  C34 BCD     1      10.460  10.260  12.100  1.00  0.00            
ATOM    112  C35 BCD     1      11.020  10.800  10.780  1.00  0.00            
ATOM    113  O28 BCD     1      11.670   9.790  10.020  1.00  0.00            
ATOM    114  C36 BCD     1      12.010  11.930  10.950  1.00  0.00            
ATOM    115  O29 BCD     1      13.260  11.430  11.570  1.00  0.00            
ATOM    116  O30 BCD     1       9.070   8.490  13.060  1.00  0.00            
ATOM    117  H51 BCD     1      11.360   7.940   9.140  1.00  0.00            
ATOM    118  H52 BCD     1      11.030   7.740  11.660  1.00  0.00            
ATOM    119  H53 BCD     1       8.530   7.200  10.500  1.00  0.00            
ATOM    120  H54 BCD     1       8.650   9.520  11.260  1.00  0.00            
ATOM    121  H55 BCD     1       8.590   9.140  13.580  1.00  0.00            
ATOM    122  H56 BCD     1      11.360   9.990  12.670  1.00  0.00            
ATOM    123  H57 BCD     1      10.180  11.280  10.260  1.00  0.00            
ATOM    124  H58 BCD     1      12.210  12.190   9.910  1.00  0.00            
ATOM    125  H59 BCD     1      11.620  12.820  11.460  1.00  0.00            
ATOM    126  H60 BCD     1      13.220  11.430  12.530  1.00  0.00            
ATOM    127  C37 BCD     1       9.050   9.700   4.860  1.00  0.00            
ATOM    128  O31 BCD     1       8.400  10.990   5.180  1.00  0.00            
ATOM    129  C38 BCD     1       8.340   8.570   5.530  1.00  0.00            
ATOM    130  O32 BCD     1       6.940   8.710   5.170  1.00  0.00            
ATOM    131  C39 BCD     1       8.400   8.600   7.020  1.00  0.00            
ATOM    132  O33 BCD     1       7.760   7.430   7.530  1.00  0.00            
ATOM    133  C40 BCD     1       9.850   8.770   7.460  1.00  0.00            
ATOM    134  C41 BCD     1      10.610   9.810   6.640  1.00  0.00            
ATOM    135  O34 BCD     1      10.420   9.630   5.220  1.00  0.00            
ATOM    136  C42 BCD     1      12.060   9.870   6.750  1.00  0.00            
ATOM    137  O35 BCD     1      12.570  11.180   6.680  1.00  0.00            
ATOM    138  H61 BCD     1       8.940   9.540   3.780  1.00  0.00            
ATOM    139  H62 BCD     1       8.750   7.620   5.160  1.00  0.00            
ATOM    140  H63 BCD     1       6.740   7.820   4.880  1.00  0.00            
ATOM    141  H64 BCD     1       7.790   9.450   7.340  1.00  0.00            
ATOM    142  H65 BCD     1       6.810   7.580   7.550  1.00  0.00            
ATOM    143  H66 BCD     1      10.300   7.770   7.370  1.00  0.00            
ATOM    144  H67 BCD     1      10.250  10.830   6.830  1.00  0.00            
ATOM    145  H68 BCD     1      12.350   9.430   7.720  1.00  0.00            
ATOM    146  H69 BCD     1      12.490   9.220   5.980  1.00  0.00            
ATOM    147  H70 BCD     1      13.500  10.970   6.640  1.00  0.00            
ATOM    148  C1  AS2     2       6.100  11.280  11.380  1.00  0.00            
ATOM    149  C2  AS2     2       5.090  12.330  11.040  1.00  0.00            
ATOM    150  C3  AS2     2       4.310  12.830  12.080  1.00  0.00            
ATOM    151  C4  AS2     2       3.470  13.890  11.850  1.00  0.00            
ATOM    152  C5  AS2     2       3.340  14.510  10.580  1.00  0.00            
ATOM    153  C6  AS2     2       4.210  14.110   9.560  1.00  0.00            
ATOM    154  C7  AS2     2       5.080  12.990   9.780  1.00  0.00            
ATOM    155  C8  AS2     2       6.010  12.560   8.620  1.00  0.00            
ATOM    156  O1  AS2     2       5.440  12.460   7.320  1.00  0.00            
ATOM    157  C9  AS2     2       4.670  11.250   7.200  1.00  0.00            
ATOM    158  C10 AS2     2       3.910  11.330   5.890  1.00  0.00            
ATOM    159  N1  AS2     2       2.940  10.200   5.500  1.00  0.00            
ATOM    160  C11 AS2     2       3.730   9.040   4.950  1.00  0.00            
ATOM    161  C12 AS2     2       1.950  10.760   4.410  1.00  0.00            
ATOM    162  C13 AS2     2       7.330  13.370   8.600  1.00  0.00            
ATOM    163  C14 AS2     2       8.510  12.730   8.280  1.00  0.00            
ATOM    164  C15 AS2     2       9.740  13.390   8.490  1.00  0.00            
ATOM    165  C16 AS2     2       9.800  14.760   8.890  1.00  0.00            
ATOM    166  C17 AS2     2       8.580  15.400   9.140  1.00  0.00            
ATOM    167  C18 AS2     2       7.350  14.740   8.900  1.00  0.00            
ATOM    168  H1  AS2     2       6.030  10.440  10.680  1.00  0.00            
ATOM    169  H2  AS2     2       7.120  11.660  11.330  1.00  0.00            
ATOM    170  H3  AS2     2       5.880  10.870  12.380  1.00  0.00            
ATOM    171  H4  AS2     2       4.490  12.570  13.120  1.00  0.00            
ATOM    172  H5  AS2     2       2.780  14.200  12.630  1.00  0.00            
ATOM    173  H6  AS2     2       2.690  15.320  10.300  1.00  0.00            
ATOM    174  H7  AS2     2       4.020  14.580   8.590  1.00  0.00            
ATOM    175  H8  AS2     2       6.340  11.530   8.830  1.00  0.00            
ATOM    176  H9  AS2     2       3.950  11.150   8.020  1.00  0.00            
ATOM    177  H10 AS2     2       5.300  10.370   7.040  1.00  0.00            
ATOM    178  H11 AS2     2       4.560  11.410   5.020  1.00  0.00            
ATOM    179  H12 AS2     2       3.240  12.180   5.980  1.00  0.00            
ATOM    180  H13 AS2     2       2.460   9.980   6.390  1.00  0.00            
ATOM    181  H14 AS2     2       4.260   9.290   4.030  1.00  0.00            
ATOM    182  H15 AS2     2       4.430   8.720   5.720  1.00  0.00            
ATOM    183  H16 AS2     2       3.100   8.190   4.700  1.00  0.00            
ATOM    184  H17 AS2     2       1.360   9.870   4.180  1.00  0.00            
ATOM    185  H18 AS2     2       1.480  11.640   4.860  1.00  0.00            
ATOM    186  H19 AS2     2       2.610  11.100   3.610  1.00  0.00            
ATOM    187  H20 AS2     2       8.520  11.660   8.100  1.00  0.00            
ATOM    188  H21 AS2     2      10.670  12.860   8.330  1.00  0.00            
ATOM    189  H22 AS2     2      10.770  15.180   9.150  1.00  0.00            
ATOM    190  H23 AS2     2       8.610  16.450   9.390  1.00  0.00            
ATOM    191  H24 AS2     2       6.450  15.320   9.070  1.00  0.00            
TER
ENDMDL
MODEL        1
ATOM      1  C1  BCD     1       7.660  13.560   2.370  1.00  0.00            
ATOM      2  O1  BCD     1       6.520  13.760   3.240  1.00  0.00            
ATOM      3  C2  BCD     1       7.500  12.160   1.810  1.00  0.00            
ATOM      4  O2  BCD     1       6.290  12.060   1.040  1.00  0.00            
ATOM      5  C3  BCD     1       7.560  11.170   2.980  1.00  0.00            
ATOM      6  O3  BCD     1       7.510   9.790   2.610  1.00  0.00            
ATOM      7  C4  BCD     1       8.860  11.350   3.810  1.00  0.00            
ATOM      8  C5  BCD     1       8.960  12.820   4.260  1.00  0.00            
ATOM      9  O4  BCD     1       8.890  13.690   3.110  1.00  0.00            
ATOM     10  C6  BCD     1      10.150  13.120   5.130  1.00  0.00            
ATOM     11  O5  BCD     1      11.260  12.860   4.220  1.00  0.00            
ATOM     12  H1  BCD     1       7.620  14.260   1.530  1.00  0.00            
ATOM     13  H2  BCD     1       8.370  12.020   1.150  1.00  0.00            
ATOM     14  H3  BCD     1       5.600  12.540   1.500  1.00  0.00            
ATOM     15  H4  BCD     1       6.740  11.400   3.660  1.00  0.00            
ATOM     16  H5  BCD     1       7.660   9.190   3.340  1.00  0.00            
ATOM     17  H6  BCD     1       9.690  11.090   3.150  1.00  0.00            
ATOM     18  H7  BCD     1       8.050  12.920   4.870  1.00  0.00            
ATOM     19  H8  BCD     1      10.180  14.140   5.530  1.00  0.00            
ATOM     20  H9  BCD     1      10.200  12.370   5.930  1.00  0.00            
ATOM     21  H10 BCD     1      10.880  13.290   3.450  1.00  0.00            
ATOM     22  C7  BCD     1       3.620  16.410   4.230  1.00  0.00            
ATOM     23  O6  BCD     1       3.700  16.140   5.670  1.00  0.00            
ATOM     24  C8  BCD     1       3.140  15.070   3.600  1.00  0.00            
ATOM     25  O7  BCD     1       1.960  14.430   4.120  1.00  0.00            
ATOM     26  C9  BCD     1       4.250  14.090   3.500  1.00  0.00            
ATOM     27  O8  BCD     1       3.980  13.080   2.540  1.00  0.00            
ATOM     28  C10 BCD     1       5.560  14.730   3.060  1.00  0.00            
ATOM     29  C11 BCD     1       5.920  15.960   3.850  1.00  0.00            
ATOM     30  O9  BCD     1       4.820  16.880   3.670  1.00  0.00            
ATOM     31  C12 BCD     1       7.100  16.690   3.210  1.00  0.00            
ATOM     32  O10 BCD     1       7.290  17.910   3.880  1.00  0.00            
ATOM     33  H11 BCD     1       2.880  17.200   4.050  1.00  0.00            
ATOM     34  H12 BCD     1       2.950  15.410   2.570  1.00  0.00            
ATOM     35  H13 BCD     1       1.320  14.190   3.440  1.00  0.00            
ATOM     36  H14 BCD     1       4.240  13.610   4.490  1.00  0.00            
ATOM     37  H15 BCD     1       3.040  12.900   2.660  1.00  0.00            
ATOM     38  H16 BCD     1       5.390  14.990   2.010  1.00  0.00            
ATOM     39  H17 BCD     1       5.990  15.490   4.840  1.00  0.00            
ATOM     40  H18 BCD     1       7.910  15.970   3.390  1.00  0.00            
ATOM     41  H19 BCD     1       6.930  16.940   2.150  1.00  0.00            
ATOM     42  H20 BCD     1       6.510  18.130   4.380  1.00  0.00            
ATOM     43  C13 BCD     1       2.470  17.400   9.420  1.00  0.00            
ATOM     44  O11 BCD     1       3.500  16.590   9.890  1.00  0.00            
ATOM     45  C14 BCD     1       1.440  16.560   8.610  1.00  0.00            
ATOM     46  O12 BCD     1       0.820  15.540   9.480  1.00  0.00            
ATOM     47  C15 BCD     1       2.050  15.810   7.370  1.00  0.00            
ATOM     48  O13 BCD     1       0.990  15.220   6.490  1.00  0.00            
ATOM     49  C16 BCD     1       2.890  16.830   6.610  1.00  0.00            
ATOM     50  C17 BCD     1       3.780  17.810   7.480  1.00  0.00            
ATOM     51  O14 BCD     1       3.150  18.390   8.630  1.00  0.00            
ATOM     52  C18 BCD     1       4.490  18.960   6.800  1.00  0.00            
ATOM     53  O15 BCD     1       3.710  19.840   6.060  1.00  0.00            
ATOM     54  H21 BCD     1       2.020  17.920  10.270  1.00  0.00            
ATOM     55  H22 BCD     1       0.590  17.190   8.320  1.00  0.00            
ATOM     56  H23 BCD     1      -0.130  15.620   9.420  1.00  0.00            
ATOM     57  H24 BCD     1       2.740  15.030   7.740  1.00  0.00            
ATOM     58  H25 BCD     1       1.310  15.020   5.610  1.00  0.00            
ATOM     59  H26 BCD     1       2.100  17.400   6.100  1.00  0.00            
ATOM     60  H27 BCD     1       4.670  17.310   7.900  1.00  0.00            
ATOM     61  H28 BCD     1       5.030  19.590   7.510  1.00  0.00            
ATOM     62  H29 BCD     1       5.290  18.540   6.170  1.00  0.00            
ATOM     63  H30 BCD     1       4.250  20.430   5.530  1.00  0.00            
ATOM     64  C19 BCD     1       5.490  15.400  13.320  1.00  0.00            
ATOM     65  O16 BCD     1       6.140  14.300  12.710  1.00  0.00            
ATOM     66  C20 BCD     1       3.990  15.180  13.200  1.00  0.00            
ATOM     67  O17 BCD     1       3.570  14.000  13.970  1.00  0.00            
ATOM     68  C21 BCD     1       3.490  15.180  11.730  1.00  0.00            
ATOM     69  O18 BCD     1       2.030  14.970  11.690  1.00  0.00            
ATOM     70  C22 BCD     1       3.870  16.600  11.250  1.00  0.00            
ATOM     71  C23 BCD     1       5.350  16.790  11.360  1.00  0.00            
ATOM     72  O19 BCD     1       5.870  16.610  12.720  1.00  0.00            
ATOM     73  C24 BCD     1       5.780  18.140  10.810  1.00  0.00            
ATOM     74  O20 BCD     1       5.330  19.160  11.750  1.00  0.00            
ATOM     75  H31 BCD     1       5.840  15.600  14.340  1.00  0.00            
ATOM     76  H32 BCD     1       3.530  16.050  13.670  1.00  0.00            
ATOM     77  H33 BCD     1       2.790  13.760  13.470  1.00  0.00            
ATOM     78  H34 BCD     1       4.120  14.520  11.130  1.00  0.00            
ATOM     79  H35 BCD     1       1.770  14.960  10.760  1.00  0.00            
ATOM     80  H36 BCD     1       3.250  17.360  11.750  1.00  0.00            
ATOM     81  H37 BCD     1       5.860  15.990  10.820  1.00  0.00            
ATOM     82  H38 BCD     1       6.880  18.170  10.820  1.00  0.00            
ATOM     83  H39 BCD     1       5.380  18.390   9.820  1.00  0.00            
ATOM     84  H40 BCD     1       5.520  20.000  11.330  1.00  0.00            
ATOM     85  C25 BCD     1       9.090  11.550  13.660  1.00  0.00            
ATOM     86  O21 BCD     1       8.880  10.780  12.470  1.00  0.00            
ATOM     87  C26 BCD     1       7.770  11.440  14.420  1.00  0.00            
ATOM     88  O22 BCD     1       7.380  10.130  14.700  1.00  0.00            
ATOM     89  C27 BCD     1       6.600  12.250  13.800  1.00  0.00            
ATOM     90  O23 BCD     1       5.500  12.420  14.670  1.00  0.00            
ATOM     91  C28 BCD     1       7.100  13.670  13.470  1.00  0.00            
ATOM     92  C29 BCD     1       8.400  13.610  12.690  1.00  0.00            
ATOM     93  O24 BCD     1       9.380  12.890  13.350  1.00  0.00            
ATOM     94  C30 BCD     1       8.880  14.940  12.370  1.00  0.00            
ATOM     95  O25 BCD     1       8.940  15.770  13.540  1.00  0.00            
ATOM     96  H41 BCD     1       9.890  11.190  14.310  1.00  0.00            
ATOM     97  H42 BCD     1       7.920  11.900  15.400  1.00  0.00            
ATOM     98  H43 BCD     1       7.790   9.560  14.050  1.00  0.00            
ATOM     99  H44 BCD     1       6.200  11.710  12.930  1.00  0.00            
ATOM    100  H45 BCD     1       4.790  12.910  14.260  1.00  0.00            
ATOM    101  H46 BCD     1       7.180  14.250  14.400  1.00  0.00            
ATOM    102  H47 BCD     1       8.180  13.080  11.750  1.00  0.00            
ATOM    103  H48 BCD     1       9.870  14.830  11.910  1.00  0.00            
ATOM    104  H49 BCD     1       8.300  15.410  11.560  1.00  0.00            
ATOM    105  H50 BCD     1       9.570  15.340  14.120  1.00  0.00            
ATOM    106  C31 BCD     1      10.440   7.960  10.120  1.00  0.00            
ATOM    107  O26 BCD     1       9.790   8.720   9.040  1.00  0.00            
ATOM    108  C32 BCD     1       9.500   7.400  11.190  1.00  0.00            
ATOM    109  O27 BCD     1       8.640   6.430  10.600  1.00  0.00            
ATOM    110  C33 BCD     1       8.690   8.580  11.800  1.00  0.00            
ATOM    111  C34 BCD     1       9.690   9.590  12.310  1.00  0.00            
ATOM    112  C35 BCD     1      10.860   9.920  11.370  1.00  0.00            
ATOM    113  O28 BCD     1      11.440   8.810  10.750  1.00  0.00            
ATOM    114  C36 BCD     1      11.940  10.700  12.100  1.00  0.00            
ATOM    115  O29 BCD     1      12.450  10.210  13.330  1.00  0.00            
ATOM    116  O30 BCD     1       7.820   8.180  12.880  1.00  0.00            
ATOM    117  H51 BCD     1      10.930   7.110   9.620  1.00  0.00            
ATOM    118  H52 BCD     1      10.070   6.900  11.980  1.00  0.00            
ATOM    119  H53 BCD     1       9.120   5.600  10.500  1.00  0.00            
ATOM    120  H54 BCD     1       8.050   8.990  11.010  1.00  0.00            
ATOM    121  H55 BCD     1       7.190   7.510  12.600  1.00  0.00            
ATOM    122  H56 BCD     1      10.100   9.220  13.260  1.00  0.00            
ATOM    123  H57 BCD     1      10.410  10.590  10.630  1.00  0.00            
ATOM    124  H58 BCD     1      12.740  11.100  11.460  1.00  0.00            
ATOM    125  H59 BCD     1      11.400  11.600  12.430  1.00  0.00            
ATOM    126  H60 BCD     1      12.660   9.290  13.120  1.00  0.00            
ATOM    127  C37 BCD     1       9.690   9.400   4.940  1.00  0.00            
ATOM    128  O31 BCD     1       8.820  10.580   5.010  1.00  0.00            
ATOM    129  C38 BCD     1       8.990   8.140   5.460  1.00  0.00            
ATOM    130  O32 BCD     1       7.790   7.870   4.780  1.00  0.00            
ATOM    131  C39 BCD     1       8.730   8.160   6.970  1.00  0.00            
ATOM    132  O33 BCD     1       8.220   6.910   7.500  1.00  0.00            
ATOM    133  C40 BCD     1      10.050   8.500   7.660  1.00  0.00            
ATOM    134  C41 BCD     1      10.750   9.730   7.070  1.00  0.00            
ATOM    135  O34 BCD     1      10.850   9.620   5.690  1.00  0.00            
ATOM    136  C42 BCD     1      12.170   9.940   7.620  1.00  0.00            
ATOM    137  O35 BCD     1      12.770  11.000   6.940  1.00  0.00            
ATOM    138  H61 BCD     1       9.950   9.250   3.890  1.00  0.00            
ATOM    139  H62 BCD     1       9.610   7.250   5.320  1.00  0.00            
ATOM    140  H63 BCD     1       7.330   7.180   5.270  1.00  0.00            
ATOM    141  H64 BCD     1       8.110   9.010   7.290  1.00  0.00            
ATOM    142  H65 BCD     1       7.870   6.950   8.390  1.00  0.00            
ATOM    143  H66 BCD     1      10.750   7.660   7.550  1.00  0.00            
ATOM    144  H67 BCD     1      10.090  10.590   7.210  1.00  0.00            
ATOM    145  H68 BCD     1      12.160  10.090   8.710  1.00  0.00            
ATOM    146  H69 BCD     1      12.790   9.070   7.360  1.00  0.00            
ATOM    147  H70 BCD     1      12.390  10.910   6.060  1.00  0.00            
ATOM    148  C1  AS2     2       5.060  11.080  10.180  1.00  0.00            
ATOM    149  C2  AS2     2       3.790  11.380   9.330  1.00  0.00            
ATOM    150  C3  AS2     2       2.610  11.560  10.000  1.00  0.00            
ATOM    151  C4  AS2     2       1.470  12.000   9.330  1.00  0.00            
ATOM    152  C5  AS2     2       1.550  12.350   7.950  1.00  0.00            
ATOM    153  C6  AS2     2       2.760  12.180   7.250  1.00  0.00            
ATOM    154  C7  AS2     2       3.890  11.660   7.940  1.00  0.00            
ATOM    155  C8  AS2     2       5.250  11.430   7.220  1.00  0.00            
ATOM    156  O1  AS2     2       5.030  11.420   5.790  1.00  0.00            
ATOM    157  C9  AS2     2       4.630  10.150   5.320  1.00  0.00            
ATOM    158  C10 AS2     2       4.050  10.280   3.880  1.00  0.00            
ATOM    159  N1  AS2     2       3.440   9.050   3.240  1.00  0.00            
ATOM    160  C11 AS2     2       4.500   7.960   3.140  1.00  0.00            
ATOM    161  C12 AS2     2       3.100   9.470   1.780  1.00  0.00            
ATOM    162  C13 AS2     2       6.420  12.440   7.580  1.00  0.00            
ATOM    163  C14 AS2     2       7.620  12.040   8.120  1.00  0.00            
ATOM    164  C15 AS2     2       8.510  13.070   8.540  1.00  0.00            
ATOM    165  C16 AS2     2       8.180  14.430   8.390  1.00  0.00            
ATOM    166  C17 AS2     2       7.000  14.750   7.750  1.00  0.00            
ATOM    167  C18 AS2     2       6.100  13.760   7.300  1.00  0.00            
ATOM    168  H1  AS2     2       5.620  10.320   9.640  1.00  0.00            
ATOM    169  H2  AS2     2       5.660  11.980  10.350  1.00  0.00            
ATOM    170  H3  AS2     2       4.810  10.580  11.130  1.00  0.00            
ATOM    171  H4  AS2     2       2.470  11.430  11.070  1.00  0.00            
ATOM    172  H5  AS2     2       0.520  12.160   9.820  1.00  0.00            
ATOM    173  H6  AS2     2       0.680  12.660   7.380  1.00  0.00            
ATOM    174  H7  AS2     2       2.790  12.340   6.180  1.00  0.00            
ATOM    175  H8  AS2     2       5.610  10.430   7.490  1.00  0.00            
ATOM    176  H9  AS2     2       3.800   9.860   5.970  1.00  0.00            
ATOM    177  H10 AS2     2       5.380   9.360   5.470  1.00  0.00            
ATOM    178  H11 AS2     2       4.820  10.800   3.310  1.00  0.00            
ATOM    179  H12 AS2     2       3.230  10.990   3.970  1.00  0.00            
ATOM    180  H13 AS2     2       2.600   8.730   3.750  1.00  0.00            
ATOM    181  H14 AS2     2       4.010   7.230   2.500  1.00  0.00            
ATOM    182  H15 AS2     2       5.440   8.340   2.750  1.00  0.00            
ATOM    183  H16 AS2     2       4.650   7.520   4.130  1.00  0.00            
ATOM    184  H17 AS2     2       2.490   8.660   1.380  1.00  0.00            
ATOM    185  H18 AS2     2       2.570  10.430   1.860  1.00  0.00            
ATOM    186  H19 AS2     2       3.950   9.680   1.120  1.00  0.00            
ATOM    187  H20 AS2     2       7.800  11.020   8.430  1.00  0.00            
ATOM    188  H21 AS2     2       9.450  12.790   9.000  1.00  0.00            
ATOM    189  H22 AS2     2       8.820  15.270   8.640  1.00  0.00            
ATOM    190  H23 AS2     2       6.820  15.790   7.500  1.00  0.00            
ATOM    191  H24 AS2     2       5.060  13.980   7.050  1.00  0.00            
TER
ENDMDL
MODEL        1
ATOM      1  C1  BCD     1       8.100  15.560   3.880  1.00  0.00            
ATOM      2  O1  BCD     1       7.090  15.070   4.710  1.00  0.00            
ATOM      3  C2  BCD     1       8.510  14.530   2.730  1.00  0.00            
ATOM      4  O2  BCD     1       7.330  14.250   2.060  1.00  0.00            
ATOM      5  C3  BCD     1       9.080  13.290   3.350  1.00  0.00            
ATOM      6  O3  BCD     1       9.440  12.360   2.390  1.00  0.00            
ATOM      7  C4  BCD     1      10.190  13.620   4.270  1.00  0.00            
ATOM      8  C5  BCD     1       9.770  14.560   5.390  1.00  0.00            
ATOM      9  O4  BCD     1       9.270  15.720   4.740  1.00  0.00            
ATOM     10  C6  BCD     1      10.870  15.000   6.290  1.00  0.00            
ATOM     11  O5  BCD     1      12.060  15.350   5.620  1.00  0.00            
ATOM     12  H1  BCD     1       7.850  16.500   3.380  1.00  0.00            
ATOM     13  H2  BCD     1       9.210  15.120   2.120  1.00  0.00            
ATOM     14  H3  BCD     1       6.840  13.750   2.710  1.00  0.00            
ATOM     15  H4  BCD     1       8.330  12.760   3.960  1.00  0.00            
ATOM     16  H5  BCD     1       9.710  11.520   2.780  1.00  0.00            
ATOM     17  H6  BCD     1      11.050  13.930   3.670  1.00  0.00            
ATOM     18  H7  BCD     1       8.980  14.110   6.000  1.00  0.00            
ATOM     19  H8  BCD     1      10.500  15.780   6.970  1.00  0.00            
ATOM     20  H9  BCD     1      11.210  14.200   6.960  1.00  0.00            
ATOM     21  H10 BCD     1      12.420  16.160   6.000  1.00  0.00            
ATOM     22  C7  BCD     1       2.970  15.250   5.050  1.00  0.00            
ATOM     23  O6  BCD     1       3.180  14.840   6.460  1.00  0.00            
ATOM     24  C8  BCD     1       3.590  14.040   4.290  1.00  0.00            
ATOM     25  O7  BCD     1       2.760  13.000   4.750  1.00  0.00            
ATOM     26  C9  BCD     1       5.050  13.810   4.600  1.00  0.00            
ATOM     27  O8  BCD     1       5.650  12.700   3.860  1.00  0.00            
ATOM     28  C10 BCD     1       5.730  15.130   4.320  1.00  0.00            
ATOM     29  C11 BCD     1       5.080  16.220   5.140  1.00  0.00            
ATOM     30  O9  BCD     1       3.730  16.410   4.760  1.00  0.00            
ATOM     31  C12 BCD     1       5.720  17.500   4.940  1.00  0.00            
ATOM     32  O10 BCD     1       4.990  18.550   5.500  1.00  0.00            
ATOM     33  H11 BCD     1       1.950  15.480   4.730  1.00  0.00            
ATOM     34  H12 BCD     1       3.540  14.180   3.200  1.00  0.00            
ATOM     35  H13 BCD     1       2.970  12.180   4.290  1.00  0.00            
ATOM     36  H14 BCD     1       5.180  13.690   5.690  1.00  0.00            
ATOM     37  H15 BCD     1       5.200  11.890   4.110  1.00  0.00            
ATOM     38  H16 BCD     1       5.590  15.390   3.260  1.00  0.00            
ATOM     39  H17 BCD     1       5.130  16.060   6.220  1.00  0.00            
ATOM     40  H18 BCD     1       6.740  17.420   5.340  1.00  0.00            
ATOM     41  H19 BCD     1       5.830  17.700   3.870  1.00  0.00            
ATOM     42  H20 BCD     1       4.160  18.530   5.030  1.00  0.00            
ATOM     43  C13 BCD     1       1.310  14.510  10.080  1.00  0.00            
ATOM     44  O11 BCD     1       2.410  13.810  10.460  1.00  0.00            
ATOM     45  C14 BCD     1       0.590  13.850   8.920  1.00  0.00            
ATOM     46  O12 BCD     1       0.060  12.650   9.400  1.00  0.00            
ATOM     47  C15 BCD     1       1.550  13.690   7.710  1.00  0.00            
ATOM     48  O13 BCD     1       0.930  13.070   6.540  1.00  0.00            
ATOM     49  C16 BCD     1       2.100  15.070   7.360  1.00  0.00            
ATOM     50  C17 BCD     1       2.640  15.860   8.580  1.00  0.00            
ATOM     51  O14 BCD     1       1.710  15.800   9.640  1.00  0.00            
ATOM     52  C18 BCD     1       2.880  17.350   8.240  1.00  0.00            
ATOM     53  O15 BCD     1       1.650  18.080   8.010  1.00  0.00            
ATOM     54  H21 BCD     1       0.640  14.610  10.950  1.00  0.00            
ATOM     55  H22 BCD     1      -0.170  14.520   8.510  1.00  0.00            
ATOM     56  H23 BCD     1      -0.410  12.190   8.710  1.00  0.00            
ATOM     57  H24 BCD     1       2.370  13.060   8.080  1.00  0.00            
ATOM     58  H25 BCD     1       1.640  13.150   5.910  1.00  0.00            
ATOM     59  H26 BCD     1       1.350  15.650   6.820  1.00  0.00            
ATOM     60  H27 BCD     1       3.570  15.370   8.910  1.00  0.00            
ATOM     61  H28 BCD     1       3.460  17.780   9.070  1.00  0.00            
ATOM     62  H29 BCD     1       3.520  17.520   7.370  1.00  0.00            
ATOM     63  H30 BCD     1       1.060  17.540   8.550  1.00  0.00            
ATOM     64  C19 BCD     1       4.520  12.250  13.600  1.00  0.00            
ATOM     65  O16 BCD     1       5.760  11.960  12.900  1.00  0.00            
ATOM     66  C20 BCD     1       3.310  11.450  13.120  1.00  0.00            
ATOM     67  O17 BCD     1       3.650  10.050  13.020  1.00  0.00            
ATOM     68  C21 BCD     1       2.720  12.000  11.810  1.00  0.00            
ATOM     69  O18 BCD     1       1.480  11.310  11.610  1.00  0.00            
ATOM     70  C22 BCD     1       2.580  13.470  11.800  1.00  0.00            
ATOM     71  C23 BCD     1       3.860  14.070  12.200  1.00  0.00            
ATOM     72  O19 BCD     1       4.220  13.620  13.440  1.00  0.00            
ATOM     73  C24 BCD     1       3.890  15.650  12.210  1.00  0.00            
ATOM     74  O20 BCD     1       3.080  16.240  13.230  1.00  0.00            
ATOM     75  H31 BCD     1       4.720  11.970  14.640  1.00  0.00            
ATOM     76  H32 BCD     1       2.520  11.540  13.880  1.00  0.00            
ATOM     77  H33 BCD     1       2.870   9.610  12.680  1.00  0.00            
ATOM     78  H34 BCD     1       3.350  11.600  11.000  1.00  0.00            
ATOM     79  H35 BCD     1       1.080  11.570  10.770  1.00  0.00            
ATOM     80  H36 BCD     1       1.750  13.870  12.390  1.00  0.00            
ATOM     81  H37 BCD     1       4.600  13.780  11.430  1.00  0.00            
ATOM     82  H38 BCD     1       4.890  15.900  12.580  1.00  0.00            
ATOM     83  H39 BCD     1       3.720  16.120  11.230  1.00  0.00            
ATOM     84  H40 BCD     1       2.860  17.150  13.010  1.00  0.00            
ATOM     85  C25 BCD     1       9.560  10.570  13.470  1.00  0.00            
ATOM     86  O21 BCD     1       9.710  10.270  12.070  1.00  0.00            
ATOM     87  C26 BCD     1       8.430   9.720  14.130  1.00  0.00            
ATOM     88  O22 BCD     1       8.810   8.320  13.900  1.00  0.00            
ATOM     89  C27 BCD     1       7.130  10.110  13.510  1.00  0.00            
ATOM     90  O23 BCD     1       6.040   9.370  14.000  1.00  0.00            
ATOM     91  C28 BCD     1       6.850  11.610  13.730  1.00  0.00            
ATOM     92  C29 BCD     1       7.930  12.400  13.200  1.00  0.00            
ATOM     93  O24 BCD     1       9.170  11.960  13.680  1.00  0.00            
ATOM     94  C30 BCD     1       7.820  13.910  13.560  1.00  0.00            
ATOM     95  O25 BCD     1       7.710  14.170  14.980  1.00  0.00            
ATOM     96  H41 BCD     1      10.480  10.320  14.010  1.00  0.00            
ATOM     97  H42 BCD     1       8.350  10.050  15.180  1.00  0.00            
ATOM     98  H43 BCD     1       9.510   8.150  14.540  1.00  0.00            
ATOM     99  H44 BCD     1       7.320   9.980  12.440  1.00  0.00            
ATOM    100  H45 BCD     1       5.230   9.670  13.570  1.00  0.00            
ATOM    101  H46 BCD     1       6.590  11.750  14.780  1.00  0.00            
ATOM    102  H47 BCD     1       7.930  12.350  12.100  1.00  0.00            
ATOM    103  H48 BCD     1       8.670  14.480  13.150  1.00  0.00            
ATOM    104  H49 BCD     1       6.920  14.260  13.040  1.00  0.00            
ATOM    105  H50 BCD     1       8.540  14.620  15.170  1.00  0.00            
ATOM    106  C31 BCD     1      12.100   8.780   9.180  1.00  0.00            
ATOM    107  O26 BCD     1      11.240   9.560   8.290  1.00  0.00            
ATOM    108  C32 BCD     1      11.240   7.800   9.950  1.00  0.00            
ATOM    109  O27 BCD     1      10.700   6.800   8.960  1.00  0.00            
ATOM    110  C33 BCD     1      10.140   8.450  10.740  1.00  0.00            
ATOM    111  C34 BCD     1      10.760   9.390  11.680  1.00  0.00            
ATOM    112  C35 BCD     1      11.810  10.290  10.980  1.00  0.00            
ATOM    113  O28 BCD     1      12.700   9.490  10.150  1.00  0.00            
ATOM    114  C36 BCD     1      12.680  11.210  11.850  1.00  0.00            
ATOM    115  O29 BCD     1      13.780  10.450  12.420  1.00  0.00            
ATOM    116  O30 BCD     1       9.260   7.570  11.420  1.00  0.00            
ATOM    117  H51 BCD     1      12.810   8.130   8.670  1.00  0.00            
ATOM    118  H52 BCD     1      11.950   7.340  10.660  1.00  0.00            
ATOM    119  H53 BCD     1      10.000   7.180   8.420  1.00  0.00            
ATOM    120  H54 BCD     1       9.520   9.020  10.040  1.00  0.00            
ATOM    121  H55 BCD     1       9.080   8.040  12.240  1.00  0.00            
ATOM    122  H56 BCD     1      11.200   8.930  12.570  1.00  0.00            
ATOM    123  H57 BCD     1      11.260  11.060  10.430  1.00  0.00            
ATOM    124  H58 BCD     1      13.100  12.020  11.230  1.00  0.00            
ATOM    125  H59 BCD     1      12.010  11.650  12.590  1.00  0.00            
ATOM    126  H60 BCD     1      14.390  10.270  11.700  1.00  0.00            
ATOM    127  C37 BCD     1      11.790  11.690   4.770  1.00  0.00            
ATOM    128  O31 BCD     1      10.560  12.370   4.980  1.00  0.00            
ATOM    129  C38 BCD     1      11.550  10.190   4.610  1.00  0.00            
ATOM    130  O32 BCD     1      10.520   9.930   3.590  1.00  0.00            
ATOM    131  C39 BCD     1      11.050   9.560   5.900  1.00  0.00            
ATOM    132  O33 BCD     1      10.900   8.090   5.730  1.00  0.00            
ATOM    133  C40 BCD     1      11.910  10.060   7.130  1.00  0.00            
ATOM    134  C41 BCD     1      12.180  11.540   7.060  1.00  0.00            
ATOM    135  O34 BCD     1      12.730  11.930   5.740  1.00  0.00            
ATOM    136  C42 BCD     1      13.230  12.010   8.000  1.00  0.00            
ATOM    137  O35 BCD     1      13.270  13.430   7.800  1.00  0.00            
ATOM    138  H61 BCD     1      12.270  12.100   3.870  1.00  0.00            
ATOM    139  H62 BCD     1      12.480   9.750   4.220  1.00  0.00            
ATOM    140  H63 BCD     1      10.620   9.020   3.280  1.00  0.00            
ATOM    141  H64 BCD     1      10.030   9.920   6.050  1.00  0.00            
ATOM    142  H65 BCD     1      10.210   7.820   6.330  1.00  0.00            
ATOM    143  H66 BCD     1      12.880   9.560   6.970  1.00  0.00            
ATOM    144  H67 BCD     1      11.250  12.060   7.350  1.00  0.00            
ATOM    145  H68 BCD     1      13.040  11.860   9.070  1.00  0.00            
ATOM    146  H69 BCD     1      14.180  11.610   7.620  1.00  0.00            
ATOM    147  H70 BCD     1      13.790  13.600   7.010  1.00  0.00            
ATOM    148  C1  AS2     2       5.720   9.580  10.420  1.00  0.00            
ATOM    149  C2  AS2     2       4.700   9.870   9.360  1.00  0.00            
ATOM    150  C3  AS2     2       3.400   9.320   9.570  1.00  0.00            
ATOM    151  C4  AS2     2       2.380   9.500   8.710  1.00  0.00            
ATOM    152  C5  AS2     2       2.610  10.320   7.570  1.00  0.00            
ATOM    153  C6  AS2     2       3.910  10.850   7.390  1.00  0.00            
ATOM    154  C7  AS2     2       5.010  10.520   8.190  1.00  0.00            
ATOM    155  C8  AS2     2       6.420  10.800   7.890  1.00  0.00            
ATOM    156  O1  AS2     2       6.740  10.890   6.460  1.00  0.00            
ATOM    157  C9  AS2     2       6.380   9.740   5.560  1.00  0.00            
ATOM    158  C10 AS2     2       7.170   9.840   4.280  1.00  0.00            
ATOM    159  N1  AS2     2       6.900   8.740   3.290  1.00  0.00            
ATOM    160  C11 AS2     2       7.590   7.460   3.660  1.00  0.00            
ATOM    161  C12 AS2     2       7.420   9.110   1.920  1.00  0.00            
ATOM    162  C13 AS2     2       7.040  12.030   8.570  1.00  0.00            
ATOM    163  C14 AS2     2       8.460  12.070   8.730  1.00  0.00            
ATOM    164  C15 AS2     2       8.990  13.250   9.280  1.00  0.00            
ATOM    165  C16 AS2     2       8.180  14.270   9.820  1.00  0.00            
ATOM    166  C17 AS2     2       6.770  14.240   9.610  1.00  0.00            
ATOM    167  C18 AS2     2       6.230  13.040   9.090  1.00  0.00            
ATOM    168  H1  AS2     2       6.800   9.420  10.260  1.00  0.00            
ATOM    169  H2  AS2     2       5.670  10.400  11.140  1.00  0.00            
ATOM    170  H3  AS2     2       5.430   8.690  11.000  1.00  0.00            
ATOM    171  H4  AS2     2       3.170   8.810  10.500  1.00  0.00            
ATOM    172  H5  AS2     2       1.390   9.060   8.840  1.00  0.00            
ATOM    173  H6  AS2     2       1.790  10.620   6.920  1.00  0.00            
ATOM    174  H7  AS2     2       4.140  11.390   6.470  1.00  0.00            
ATOM    175  H8  AS2     2       6.960   9.910   8.240  1.00  0.00            
ATOM    176  H9  AS2     2       5.330   9.820   5.250  1.00  0.00            
ATOM    177  H10 AS2     2       6.570   8.810   6.100  1.00  0.00            
ATOM    178  H11 AS2     2       8.230   9.720   4.530  1.00  0.00            
ATOM    179  H12 AS2     2       7.050  10.750   3.680  1.00  0.00            
ATOM    180  H13 AS2     2       5.870   8.600   3.280  1.00  0.00            
ATOM    181  H14 AS2     2       8.640   7.730   3.640  1.00  0.00            
ATOM    182  H15 AS2     2       7.120   7.080   4.570  1.00  0.00            
ATOM    183  H16 AS2     2       7.460   6.720   2.870  1.00  0.00            
ATOM    184  H17 AS2     2       7.180   8.270   1.270  1.00  0.00            
ATOM    185  H18 AS2     2       6.960  10.040   1.590  1.00  0.00            
ATOM    186  H19 AS2     2       8.500   9.240   2.030  1.00  0.00            
ATOM    187  H20 AS2     2       9.050  11.310   8.240  1.00  0.00            
ATOM    188  H21 AS2     2      10.060  13.350   9.400  1.00  0.00            
ATOM    189  H22 AS2     2       8.690  15.100  10.300  1.00  0.00            
ATOM    190  H23 AS2     2       6.210  15.120   9.890  1.00  0.00            
ATOM    191  H24 AS2     2       5.150  12.900   9.060  1.00  0.00            
TER
ENDMDL
MODEL        1
ATOM      1  C1  BCD     1      19.170  12.470   3.010  1.00  0.00            
ATOM      2  O1  BCD     1      17.840  12.790   2.720  1.00  0.00            
ATOM      3  C2  BCD     1      19.190  11.120   3.680  1.00  0.00            
ATOM      4  O2  BCD     1      18.290  10.330   2.940  1.00  0.00            
ATOM      5  C3  BCD     1      18.670  11.260   5.100  1.00  0.00            
ATOM      6  O3  BCD     1      18.920   9.990   5.720  1.00  0.00            
ATOM      7  C4  BCD     1      19.350  12.390   5.870  1.00  0.00            
ATOM      8  C5  BCD     1      19.260  13.720   5.120  1.00  0.00            
ATOM      9  O4  BCD     1      19.830  13.500   3.810  1.00  0.00            
ATOM     10  C6  BCD     1      20.030  14.890   5.840  1.00  0.00            
ATOM     11  O5  BCD     1      21.340  14.530   6.220  1.00  0.00            
ATOM     12  H1  BCD     1      19.750  12.550   2.080  1.00  0.00            
ATOM     13  H2  BCD     1      20.160  10.600   3.700  1.00  0.00            
ATOM     14  H3  BCD     1      17.760  10.940   2.430  1.00  0.00            
ATOM     15  H4  BCD     1      17.570  11.330   5.050  1.00  0.00            
ATOM     16  H5  BCD     1      18.640  10.010   6.640  1.00  0.00            
ATOM     17  H6  BCD     1      20.420  12.140   5.890  1.00  0.00            
ATOM     18  H7  BCD     1      18.220  14.080   5.050  1.00  0.00            
ATOM     19  H8  BCD     1      20.050  15.670   5.070  1.00  0.00            
ATOM     20  H9  BCD     1      19.470  15.220   6.730  1.00  0.00            
ATOM     21  H10 BCD     1      21.830  14.130   5.500  1.00  0.00            
ATOM     22  C7  BCD     1      15.400  14.970   0.070  1.00  0.00            
ATOM     23  O6  BCD     1      14.870  15.360   1.350  1.00  0.00            
ATOM     24  C8  BCD     1      15.380  13.480  -0.020  1.00  0.00            
ATOM     25  O7  BCD     1      14.020  13.210  -0.260  1.00  0.00            
ATOM     26  C9  BCD     1      16.050  12.770   1.170  1.00  0.00            
ATOM     27  O8  BCD     1      16.080  11.340   1.100  1.00  0.00            
ATOM     28  C10 BCD     1      17.470  13.240   1.400  1.00  0.00            
ATOM     29  C11 BCD     1      17.550  14.800   1.210  1.00  0.00            
ATOM     30  O9  BCD     1      16.750  15.270   0.100  1.00  0.00            
ATOM     31  C12 BCD     1      18.950  15.310   1.020  1.00  0.00            
ATOM     32  O10 BCD     1      19.530  15.000  -0.270  1.00  0.00            
ATOM     33  H11 BCD     1      14.950  15.440  -0.810  1.00  0.00            
ATOM     34  H12 BCD     1      15.950  13.080  -0.880  1.00  0.00            
ATOM     35  H13 BCD     1      13.780  13.580  -1.110  1.00  0.00            
ATOM     36  H14 BCD     1      15.650  13.130   2.130  1.00  0.00            
ATOM     37  H15 BCD     1      15.150  11.130   0.940  1.00  0.00            
ATOM     38  H16 BCD     1      18.160  12.880   0.620  1.00  0.00            
ATOM     39  H17 BCD     1      17.060  15.310   2.050  1.00  0.00            
ATOM     40  H18 BCD     1      18.980  16.380   1.230  1.00  0.00            
ATOM     41  H19 BCD     1      19.580  14.880   1.800  1.00  0.00            
ATOM     42  H20 BCD     1      20.450  14.790  -0.100  1.00  0.00            
ATOM     43  C13 BCD     1      12.130  17.890   2.900  1.00  0.00            
ATOM     44  O11 BCD     1      12.650  17.690   4.270  1.00  0.00            
ATOM     45  C14 BCD     1      11.550  16.610   2.370  1.00  0.00            
ATOM     46  O12 BCD     1      10.520  16.130   3.300  1.00  0.00            
ATOM     47  C15 BCD     1      12.650  15.650   2.240  1.00  0.00            
ATOM     48  O13 BCD     1      12.170  14.390   1.690  1.00  0.00            
ATOM     49  C16 BCD     1      13.710  16.190   1.290  1.00  0.00            
ATOM     50  C17 BCD     1      14.200  17.580   1.610  1.00  0.00            
ATOM     51  O14 BCD     1      13.040  18.420   1.890  1.00  0.00            
ATOM     52  C18 BCD     1      15.190  18.270   0.610  1.00  0.00            
ATOM     53  O15 BCD     1      14.620  18.340  -0.700  1.00  0.00            
ATOM     54  H21 BCD     1      11.290  18.590   3.030  1.00  0.00            
ATOM     55  H22 BCD     1      11.090  16.790   1.390  1.00  0.00            
ATOM     56  H23 BCD     1      10.090  15.340   2.980  1.00  0.00            
ATOM     57  H24 BCD     1      13.140  15.410   3.190  1.00  0.00            
ATOM     58  H25 BCD     1      12.900  14.090   1.140  1.00  0.00            
ATOM     59  H26 BCD     1      13.260  16.120   0.290  1.00  0.00            
ATOM     60  H27 BCD     1      14.760  17.590   2.560  1.00  0.00            
ATOM     61  H28 BCD     1      15.460  19.250   1.030  1.00  0.00            
ATOM     62  H29 BCD     1      16.110  17.680   0.580  1.00  0.00            
ATOM     63  H30 BCD     1      13.740  18.700  -0.570  1.00  0.00            
ATOM     64  C19 BCD     1      11.920  19.290   8.020  1.00  0.00            
ATOM     65  O16 BCD     1      12.380  18.170   8.760  1.00  0.00            
ATOM     66  C20 BCD     1      10.720  18.900   7.160  1.00  0.00            
ATOM     67  O17 BCD     1       9.660  18.390   8.120  1.00  0.00            
ATOM     68  C21 BCD     1      11.130  17.940   6.080  1.00  0.00            
ATOM     69  O18 BCD     1       9.980  17.500   5.440  1.00  0.00            
ATOM     70  C22 BCD     1      12.190  18.590   5.270  1.00  0.00            
ATOM     71  C23 BCD     1      13.370  18.860   6.180  1.00  0.00            
ATOM     72  O19 BCD     1      12.960  19.760   7.160  1.00  0.00            
ATOM     73  C24 BCD     1      14.640  19.390   5.500  1.00  0.00            
ATOM     74  O20 BCD     1      14.360  20.660   5.000  1.00  0.00            
ATOM     75  H31 BCD     1      11.740  20.110   8.720  1.00  0.00            
ATOM     76  H32 BCD     1      10.410  19.820   6.650  1.00  0.00            
ATOM     77  H33 BCD     1       9.120  19.090   8.480  1.00  0.00            
ATOM     78  H34 BCD     1      11.610  17.030   6.440  1.00  0.00            
ATOM     79  H35 BCD     1      10.210  16.940   4.700  1.00  0.00            
ATOM     80  H36 BCD     1      11.810  19.540   4.870  1.00  0.00            
ATOM     81  H37 BCD     1      13.720  17.950   6.700  1.00  0.00            
ATOM     82  H38 BCD     1      15.370  19.590   6.290  1.00  0.00            
ATOM     83  H39 BCD     1      15.090  18.770   4.720  1.00  0.00            
ATOM     84  H40 BCD     1      14.640  21.170   5.760  1.00  0.00            
ATOM     85  C25 BCD     1      13.430  17.280  12.610  1.00  0.00            
ATOM     86  O21 BCD     1      14.220  16.240  12.100  1.00  0.00            
ATOM     87  C26 BCD     1      11.970  17.140  12.310  1.00  0.00            
ATOM     88  O22 BCD     1      11.500  16.000  12.850  1.00  0.00            
ATOM     89  C27 BCD     1      11.760  17.140  10.820  1.00  0.00            
ATOM     90  O23 BCD     1      10.340  17.050  10.470  1.00  0.00            
ATOM     91  C28 BCD     1      12.370  18.330  10.160  1.00  0.00            
ATOM     92  C29 BCD     1      13.830  18.490  10.650  1.00  0.00            
ATOM     93  O24 BCD     1      13.910  18.420  12.110  1.00  0.00            
ATOM     94  C30 BCD     1      14.310  20.000  10.390  1.00  0.00            
ATOM     95  O25 BCD     1      13.460  20.890  11.050  1.00  0.00            
ATOM     96  H41 BCD     1      13.520  17.350  13.700  1.00  0.00            
ATOM     97  H42 BCD     1      11.410  17.980  12.740  1.00  0.00            
ATOM     98  H43 BCD     1      10.600  15.870  12.520  1.00  0.00            
ATOM     99  H44 BCD     1      12.300  16.210  10.590  1.00  0.00            
ATOM    100  H45 BCD     1      10.220  17.430   9.600  1.00  0.00            
ATOM    101  H46 BCD     1      11.780  19.230  10.370  1.00  0.00            
ATOM    102  H47 BCD     1      14.450  17.730  10.160  1.00  0.00            
ATOM    103  H48 BCD     1      15.380  20.120  10.610  1.00  0.00            
ATOM    104  H49 BCD     1      14.170  20.160   9.310  1.00  0.00            
ATOM    105  H50 BCD     1      13.600  21.770  10.670  1.00  0.00            
ATOM    106  C31 BCD     1      16.940  13.400  12.660  1.00  0.00            
ATOM    107  O26 BCD     1      17.170  13.580  11.220  1.00  0.00            
ATOM    108  C32 BCD     1      15.530  12.930  12.900  1.00  0.00            
ATOM    109  O27 BCD     1      15.300  11.700  12.240  1.00  0.00            
ATOM    110  C33 BCD     1      14.490  13.990  12.460  1.00  0.00            
ATOM    111  C34 BCD     1      14.870  15.380  12.990  1.00  0.00            
ATOM    112  C35 BCD     1      16.350  15.730  12.980  1.00  0.00            
ATOM    113  O28 BCD     1      17.160  14.590  13.390  1.00  0.00            
ATOM    114  C36 BCD     1      16.750  16.870  13.820  1.00  0.00            
ATOM    115  O29 BCD     1      18.080  17.310  13.650  1.00  0.00            
ATOM    116  O30 BCD     1      13.170  13.720  12.920  1.00  0.00            
ATOM    117  H51 BCD     1      17.640  12.650  13.050  1.00  0.00            
ATOM    118  H52 BCD     1      15.340  12.720  13.960  1.00  0.00            
ATOM    119  H53 BCD     1      15.330  11.040  12.940  1.00  0.00            
ATOM    120  H54 BCD     1      14.530  14.130  11.370  1.00  0.00            
ATOM    121  H55 BCD     1      12.580  14.420  12.640  1.00  0.00            
ATOM    122  H56 BCD     1      14.450  15.520  14.000  1.00  0.00            
ATOM    123  H57 BCD     1      16.540  16.050  11.940  1.00  0.00            
ATOM    124  H58 BCD     1      16.140  17.770  13.640  1.00  0.00            
ATOM    125  H59 BCD     1      16.630  16.570  14.860  1.00  0.00            
ATOM    126  H60 BCD     1      18.570  16.500  13.520  1.00  0.00            
ATOM    127  C37 BCD     1      19.650  12.120   8.280  1.00  0.00            
ATOM    128  O31 BCD     1      18.800  12.440   7.170  1.00  0.00            
ATOM    129  C38 BCD     1      19.040  11.150   9.240  1.00  0.00            
ATOM    130  O32 BCD     1      18.490  10.090   8.440  1.00  0.00            
ATOM    131  C39 BCD     1      17.920  11.740  10.120  1.00  0.00            
ATOM    132  O33 BCD     1      17.420  10.710  10.970  1.00  0.00            
ATOM    133  C40 BCD     1      18.330  13.020  10.720  1.00  0.00            
ATOM    134  C41 BCD     1      18.860  14.000   9.690  1.00  0.00            
ATOM    135  O34 BCD     1      19.950  13.290   9.010  1.00  0.00            
ATOM    136  C42 BCD     1      19.430  15.330  10.260  1.00  0.00            
ATOM    137  O35 BCD     1      20.400  15.150  11.340  1.00  0.00            
ATOM    138  H61 BCD     1      20.560  11.640   7.900  1.00  0.00            
ATOM    139  H62 BCD     1      19.770  10.700   9.930  1.00  0.00            
ATOM    140  H63 BCD     1      17.840   9.710   9.040  1.00  0.00            
ATOM    141  H64 BCD     1      17.070  11.900   9.450  1.00  0.00            
ATOM    142  H65 BCD     1      16.570  11.000  11.310  1.00  0.00            
ATOM    143  H66 BCD     1      19.080  12.930  11.520  1.00  0.00            
ATOM    144  H67 BCD     1      18.110  14.180   8.910  1.00  0.00            
ATOM    145  H68 BCD     1      19.820  15.980   9.470  1.00  0.00            
ATOM    146  H69 BCD     1      18.540  15.790  10.710  1.00  0.00            
ATOM    147  H70 BCD     1      20.500  15.960  11.850  1.00  0.00            
ATOM    148  C1  AS2     2      14.880  12.230   4.530  1.00  0.00            
ATOM    149  C2  AS2     2      14.600  12.040   5.990  1.00  0.00            
ATOM    150  C3  AS2     2      14.730  10.730   6.430  1.00  0.00            
ATOM    151  C4  AS2     2      14.730  10.400   7.760  1.00  0.00            
ATOM    152  C5  AS2     2      14.630  11.500   8.670  1.00  0.00            
ATOM    153  C6  AS2     2      14.560  12.850   8.240  1.00  0.00            
ATOM    154  C7  AS2     2      14.490  13.160   6.860  1.00  0.00            
ATOM    155  C8  AS2     2      14.170  14.570   6.360  1.00  0.00            
ATOM    156  O1  AS2     2      13.040  15.160   7.080  1.00  0.00            
ATOM    157  C9  AS2     2      11.790  14.520   6.830  1.00  0.00            
ATOM    158  C10 AS2     2      10.940  14.790   8.120  1.00  0.00            
ATOM    159  N1  AS2     2       9.460  14.360   8.050  1.00  0.00            
ATOM    160  C11 AS2     2       8.810  14.480   6.640  1.00  0.00            
ATOM    161  C12 AS2     2       8.710  15.310   8.970  1.00  0.00            
ATOM    162  C13 AS2     2      15.410  15.420   6.310  1.00  0.00            
ATOM    163  C14 AS2     2      15.960  15.560   5.050  1.00  0.00            
ATOM    164  C15 AS2     2      16.960  16.550   4.880  1.00  0.00            
ATOM    165  C16 AS2     2      17.480  17.200   6.010  1.00  0.00            
ATOM    166  C17 AS2     2      16.990  16.970   7.290  1.00  0.00            
ATOM    167  C18 AS2     2      15.880  16.140   7.450  1.00  0.00            
ATOM    168  H1  AS2     2      15.890  12.560   4.250  1.00  0.00            
ATOM    169  H2  AS2     2      14.570  11.360   3.940  1.00  0.00            
ATOM    170  H3  AS2     2      14.330  13.070   4.080  1.00  0.00            
ATOM    171  H4  AS2     2      14.850   9.960   5.680  1.00  0.00            
ATOM    172  H5  AS2     2      14.800   9.340   8.000  1.00  0.00            
ATOM    173  H6  AS2     2      14.720  11.330   9.740  1.00  0.00            
ATOM    174  H7  AS2     2      14.530  13.700   8.910  1.00  0.00            
ATOM    175  H8  AS2     2      13.770  14.510   5.340  1.00  0.00            
ATOM    176  H9  AS2     2      11.870  13.440   6.670  1.00  0.00            
ATOM    177  H10 AS2     2      11.330  15.090   6.020  1.00  0.00            
ATOM    178  H11 AS2     2      11.050  15.840   8.380  1.00  0.00            
ATOM    179  H12 AS2     2      11.380  14.220   8.940  1.00  0.00            
ATOM    180  H13 AS2     2       9.480  13.410   8.450  1.00  0.00            
ATOM    181  H14 AS2     2       8.930  15.520   6.330  1.00  0.00            
ATOM    182  H15 AS2     2       9.390  13.830   5.980  1.00  0.00            
ATOM    183  H16 AS2     2       7.770  14.170   6.650  1.00  0.00            
ATOM    184  H17 AS2     2       9.060  15.240  10.000  1.00  0.00            
ATOM    185  H18 AS2     2       8.930  16.310   8.590  1.00  0.00            
ATOM    186  H19 AS2     2       7.640  15.120   8.970  1.00  0.00            
ATOM    187  H20 AS2     2      15.590  15.000   4.190  1.00  0.00            
ATOM    188  H21 AS2     2      17.480  16.680   3.940  1.00  0.00            
ATOM    189  H22 AS2     2      18.290  17.910   5.890  1.00  0.00            
ATOM    190  H23 AS2     2      17.450  17.550   8.100  1.00  0.00            
ATOM    191  H24 AS2     2      15.380  16.050   8.410  1.00  0.00            
TER
ENDMDL
MODEL        1
ATOM      1  C1  BCD     1      13.780   7.980   1.080  1.00  0.00            
ATOM      2  O1  BCD     1      13.980   9.310   1.650  1.00  0.00            
ATOM      3  C2  BCD     1      12.370   7.760   0.530  1.00  0.00            
ATOM      4  O2  BCD     1      12.270   8.570  -0.650  1.00  0.00            
ATOM      5  C3  BCD     1      11.400   8.110   1.660  1.00  0.00            
ATOM      6  O3  BCD     1      10.070   7.930   1.180  1.00  0.00            
ATOM      7  C4  BCD     1      11.600   7.330   2.900  1.00  0.00            
ATOM      8  C5  BCD     1      13.050   7.270   3.320  1.00  0.00            
ATOM      9  O4  BCD     1      13.920   7.120   2.190  1.00  0.00            
ATOM     10  C6  BCD     1      13.350   6.100   4.270  1.00  0.00            
ATOM     11  O5  BCD     1      14.260   6.590   5.300  1.00  0.00            
ATOM     12  H1  BCD     1      14.540   7.630   0.380  1.00  0.00            
ATOM     13  H2  BCD     1      12.280   6.700   0.250  1.00  0.00            
ATOM     14  H3  BCD     1      11.460   8.240  -1.050  1.00  0.00            
ATOM     15  H4  BCD     1      11.560   9.180   1.850  1.00  0.00            
ATOM     16  H5  BCD     1       9.520   8.130   1.930  1.00  0.00            
ATOM     17  H6  BCD     1      11.330   6.290   2.660  1.00  0.00            
ATOM     18  H7  BCD     1      13.330   8.180   3.850  1.00  0.00            
ATOM     19  H8  BCD     1      12.420   5.780   4.740  1.00  0.00            
ATOM     20  H9  BCD     1      13.800   5.240   3.760  1.00  0.00            
ATOM     21  H10 BCD     1      14.900   5.910   5.550  1.00  0.00            
ATOM     22  C7  BCD     1      16.310  12.750   1.340  1.00  0.00            
ATOM     23  O6  BCD     1      15.240  13.530   1.860  1.00  0.00            
ATOM     24  C8  BCD     1      15.880  12.060   0.040  1.00  0.00            
ATOM     25  O7  BCD     1      15.440  13.100  -0.890  1.00  0.00            
ATOM     26  C9  BCD     1      14.770  11.050   0.280  1.00  0.00            
ATOM     27  O8  BCD     1      14.380  10.400  -0.930  1.00  0.00            
ATOM     28  C10 BCD     1      15.180  10.000   1.220  1.00  0.00            
ATOM     29  C11 BCD     1      15.770  10.630   2.470  1.00  0.00            
ATOM     30  O9  BCD     1      16.670  11.660   2.200  1.00  0.00            
ATOM     31  C12 BCD     1      16.500   9.530   3.270  1.00  0.00            
ATOM     32  O10 BCD     1      16.880   9.980   4.610  1.00  0.00            
ATOM     33  H11 BCD     1      17.200  13.390   1.200  1.00  0.00            
ATOM     34  H12 BCD     1      16.740  11.480  -0.310  1.00  0.00            
ATOM     35  H13 BCD     1      15.010  12.730  -1.660  1.00  0.00            
ATOM     36  H14 BCD     1      13.890  11.580   0.690  1.00  0.00            
ATOM     37  H15 BCD     1      13.610   9.860  -0.750  1.00  0.00            
ATOM     38  H16 BCD     1      15.800   9.380   0.560  1.00  0.00            
ATOM     39  H17 BCD     1      14.910  10.920   3.090  1.00  0.00            
ATOM     40  H18 BCD     1      15.920   8.600   3.310  1.00  0.00            
ATOM     41  H19 BCD     1      17.420   9.310   2.720  1.00  0.00            
ATOM     42  H20 BCD     1      16.600   9.310   5.240  1.00  0.00            
ATOM     43  C13 BCD     1      14.850  17.390   3.380  1.00  0.00            
ATOM     44  O11 BCD     1      13.790  17.050   4.300  1.00  0.00            
ATOM     45  C14 BCD     1      14.420  17.150   1.900  1.00  0.00            
ATOM     46  O12 BCD     1      13.240  17.920   1.560  1.00  0.00            
ATOM     47  C15 BCD     1      14.250  15.640   1.570  1.00  0.00            
ATOM     48  O13 BCD     1      14.320  15.530   0.100  1.00  0.00            
ATOM     49  C16 BCD     1      15.500  14.940   2.110  1.00  0.00            
ATOM     50  C17 BCD     1      15.700  15.110   3.570  1.00  0.00            
ATOM     51  O14 BCD     1      15.990  16.540   3.740  1.00  0.00            
ATOM     52  C18 BCD     1      16.790  14.300   4.230  1.00  0.00            
ATOM     53  O15 BCD     1      17.980  14.460   3.580  1.00  0.00            
ATOM     54  H21 BCD     1      15.150  18.440   3.480  1.00  0.00            
ATOM     55  H22 BCD     1      15.190  17.590   1.260  1.00  0.00            
ATOM     56  H23 BCD     1      13.400  18.490   0.810  1.00  0.00            
ATOM     57  H24 BCD     1      13.280  15.270   1.940  1.00  0.00            
ATOM     58  H25 BCD     1      14.700  14.650   0.000  1.00  0.00            
ATOM     59  H26 BCD     1      16.340  15.290   1.490  1.00  0.00            
ATOM     60  H27 BCD     1      14.830  14.860   4.190  1.00  0.00            
ATOM     61  H28 BCD     1      16.890  14.630   5.270  1.00  0.00            
ATOM     62  H29 BCD     1      16.460  13.250   4.260  1.00  0.00            
ATOM     63  H30 BCD     1      18.480  13.640   3.530  1.00  0.00            
ATOM     64  C19 BCD     1      11.270  18.700   6.960  1.00  0.00            
ATOM     65  O16 BCD     1      10.460  17.590   6.770  1.00  0.00            
ATOM     66  C20 BCD     1      11.330  19.540   5.680  1.00  0.00            
ATOM     67  O17 BCD     1       9.970  19.800   5.350  1.00  0.00            
ATOM     68  C21 BCD     1      12.110  18.780   4.610  1.00  0.00            
ATOM     69  O18 BCD     1      12.270  19.520   3.320  1.00  0.00            
ATOM     70  C22 BCD     1      13.370  18.080   5.180  1.00  0.00            
ATOM     71  C23 BCD     1      13.130  17.360   6.500  1.00  0.00            
ATOM     72  O19 BCD     1      12.510  18.200   7.410  1.00  0.00            
ATOM     73  C24 BCD     1      14.430  16.960   7.170  1.00  0.00            
ATOM     74  O20 BCD     1      15.300  17.990   7.590  1.00  0.00            
ATOM     75  H31 BCD     1      10.820  19.250   7.800  1.00  0.00            
ATOM     76  H32 BCD     1      11.870  20.480   5.890  1.00  0.00            
ATOM     77  H33 BCD     1       9.460  18.990   5.330  1.00  0.00            
ATOM     78  H34 BCD     1      11.400  17.970   4.380  1.00  0.00            
ATOM     79  H35 BCD     1      12.790  18.940   2.760  1.00  0.00            
ATOM     80  H36 BCD     1      14.170  18.830   5.280  1.00  0.00            
ATOM     81  H37 BCD     1      12.510  16.500   6.260  1.00  0.00            
ATOM     82  H38 BCD     1      14.170  16.330   8.030  1.00  0.00            
ATOM     83  H39 BCD     1      14.930  16.330   6.420  1.00  0.00            
ATOM     84  H40 BCD     1      16.040  18.030   6.980  1.00  0.00            
ATOM     85  C25 BCD     1       7.460  15.390   8.580  1.00  0.00            
ATOM     86  O21 BCD     1       8.050  14.250   7.950  1.00  0.00            
ATOM     87  C26 BCD     1       6.990  16.370   7.500  1.00  0.00            
ATOM     88  O22 BCD     1       5.940  15.780   6.750  1.00  0.00            
ATOM     89  C27 BCD     1       8.190  16.800   6.580  1.00  0.00            
ATOM     90  O23 BCD     1       7.790  17.820   5.600  1.00  0.00            
ATOM     91  C28 BCD     1       9.290  17.390   7.560  1.00  0.00            
ATOM     92  C29 BCD     1       9.610  16.520   8.770  1.00  0.00            
ATOM     93  O24 BCD     1       8.390  16.050   9.440  1.00  0.00            
ATOM     94  C30 BCD     1      10.300  17.170   9.890  1.00  0.00            
ATOM     95  O25 BCD     1       9.660  18.260  10.410  1.00  0.00            
ATOM     96  H41 BCD     1       6.630  15.140   9.250  1.00  0.00            
ATOM     97  H42 BCD     1       6.680  17.260   8.060  1.00  0.00            
ATOM     98  H43 BCD     1       5.750  14.960   7.200  1.00  0.00            
ATOM     99  H44 BCD     1       8.630  15.930   6.090  1.00  0.00            
ATOM    100  H45 BCD     1       7.530  17.470   4.740  1.00  0.00            
ATOM    101  H46 BCD     1       8.960  18.390   7.850  1.00  0.00            
ATOM    102  H47 BCD     1      10.170  15.680   8.350  1.00  0.00            
ATOM    103  H48 BCD     1      10.320  16.440  10.710  1.00  0.00            
ATOM    104  H49 BCD     1      11.340  17.470   9.690  1.00  0.00            
ATOM    105  H50 BCD     1      10.350  18.780  10.830  1.00  0.00            
ATOM    106  C31 BCD     1       7.580  10.100   8.260  1.00  0.00            
ATOM    107  O26 BCD     1       8.000  10.010   6.900  1.00  0.00            
ATOM    108  C32 BCD     1       6.290  10.940   8.160  1.00  0.00            
ATOM    109  O27 BCD     1       5.300  10.320   7.230  1.00  0.00            
ATOM    110  C33 BCD     1       6.570  12.410   7.800  1.00  0.00            
ATOM    111  C34 BCD     1       7.710  13.040   8.610  1.00  0.00            
ATOM    112  C35 BCD     1       8.920  12.120   8.600  1.00  0.00            
ATOM    113  O28 BCD     1       8.490  10.810   9.140  1.00  0.00            
ATOM    114  C36 BCD     1       9.920  12.720   9.570  1.00  0.00            
ATOM    115  O29 BCD     1      10.630  11.690  10.290  1.00  0.00            
ATOM    116  O30 BCD     1       5.430  13.270   7.850  1.00  0.00            
ATOM    117  H51 BCD     1       7.460   9.130   8.760  1.00  0.00            
ATOM    118  H52 BCD     1       5.940  10.940   9.200  1.00  0.00            
ATOM    119  H53 BCD     1       5.090   9.420   7.530  1.00  0.00            
ATOM    120  H54 BCD     1       6.940  12.410   6.770  1.00  0.00            
ATOM    121  H55 BCD     1       4.740  12.820   7.360  1.00  0.00            
ATOM    122  H56 BCD     1       7.280  13.230   9.600  1.00  0.00            
ATOM    123  H57 BCD     1       9.380  12.030   7.610  1.00  0.00            
ATOM    124  H58 BCD     1      10.570  13.330   8.930  1.00  0.00            
ATOM    125  H59 BCD     1       9.460  13.400  10.300  1.00  0.00            
ATOM    126  H60 BCD     1      10.740  11.990  11.190  1.00  0.00            
ATOM    127  C37 BCD     1       9.880   7.000   4.640  1.00  0.00            
ATOM    128  O31 BCD     1      10.730   7.880   3.930  1.00  0.00            
ATOM    129  C38 BCD     1       8.400   7.400   4.360  1.00  0.00            
ATOM    130  O32 BCD     1       8.130   7.480   2.960  1.00  0.00            
ATOM    131  C39 BCD     1       8.000   8.710   4.980  1.00  0.00            
ATOM    132  O33 BCD     1       6.670   9.050   4.720  1.00  0.00            
ATOM    133  C40 BCD     1       8.330   8.690   6.500  1.00  0.00            
ATOM    134  C41 BCD     1       9.780   8.310   6.650  1.00  0.00            
ATOM    135  O34 BCD     1      10.000   7.100   6.080  1.00  0.00            
ATOM    136  C42 BCD     1      10.280   8.150   8.100  1.00  0.00            
ATOM    137  O35 BCD     1       9.560   7.240   8.810  1.00  0.00            
ATOM    138  H61 BCD     1      10.150   5.980   4.340  1.00  0.00            
ATOM    139  H62 BCD     1       7.850   6.600   4.860  1.00  0.00            
ATOM    140  H63 BCD     1       7.180   7.630   2.870  1.00  0.00            
ATOM    141  H64 BCD     1       8.570   9.530   4.540  1.00  0.00            
ATOM    142  H65 BCD     1       6.310   9.600   5.430  1.00  0.00            
ATOM    143  H66 BCD     1       7.680   7.980   7.020  1.00  0.00            
ATOM    144  H67 BCD     1      10.380   9.000   6.040  1.00  0.00            
ATOM    145  H68 BCD     1      11.300   7.740   8.070  1.00  0.00            
ATOM    146  H69 BCD     1      10.500   9.100   8.610  1.00  0.00            
ATOM    147  H70 BCD     1       9.990   6.420   8.550  1.00  0.00            
ATOM    148  C1  AS2     2      11.000  12.990   1.080  1.00  0.00            
ATOM    149  C2  AS2     2       9.950  12.800   2.190  1.00  0.00            
ATOM    150  C3  AS2     2       8.970  11.810   1.810  1.00  0.00            
ATOM    151  C4  AS2     2       7.820  11.670   2.620  1.00  0.00            
ATOM    152  C5  AS2     2       7.750  12.450   3.820  1.00  0.00            
ATOM    153  C6  AS2     2       8.800  13.260   4.260  1.00  0.00            
ATOM    154  C7  AS2     2       9.920  13.420   3.480  1.00  0.00            
ATOM    155  C8  AS2     2      10.950  14.380   3.850  1.00  0.00            
ATOM    156  O1  AS2     2      10.410  15.690   4.160  1.00  0.00            
ATOM    157  C9  AS2     2       9.620  16.350   3.120  1.00  0.00            
ATOM    158  C10 AS2     2      10.460  16.730   1.950  1.00  0.00            
ATOM    159  N1  AS2     2       9.860  17.610   0.930  1.00  0.00            
ATOM    160  C11 AS2     2       9.510  19.000   1.410  1.00  0.00            
ATOM    161  C12 AS2     2       8.770  16.930   0.180  1.00  0.00            
ATOM    162  C13 AS2     2      11.920  13.740   4.990  1.00  0.00            
ATOM    163  C14 AS2     2      12.990  12.920   4.540  1.00  0.00            
ATOM    164  C15 AS2     2      13.880  12.380   5.520  1.00  0.00            
ATOM    165  C16 AS2     2      13.750  12.660   6.880  1.00  0.00            
ATOM    166  C17 AS2     2      12.740  13.520   7.280  1.00  0.00            
ATOM    167  C18 AS2     2      11.840  14.050   6.350  1.00  0.00            
ATOM    168  H1  AS2     2      10.840  13.800   0.360  1.00  0.00            
ATOM    169  H2  AS2     2      12.010  13.090   1.490  1.00  0.00            
ATOM    170  H3  AS2     2      11.070  12.060   0.500  1.00  0.00            
ATOM    171  H4  AS2     2       9.050  11.310   0.850  1.00  0.00            
ATOM    172  H5  AS2     2       7.080  10.920   2.390  1.00  0.00            
ATOM    173  H6  AS2     2       6.860  12.360   4.440  1.00  0.00            
ATOM    174  H7  AS2     2       8.820  13.690   5.250  1.00  0.00            
ATOM    175  H8  AS2     2      11.620  14.560   3.000  1.00  0.00            
ATOM    176  H9  AS2     2       9.200  17.220   3.640  1.00  0.00            
ATOM    177  H10 AS2     2       8.790  15.790   2.670  1.00  0.00            
ATOM    178  H11 AS2     2      10.720  15.840   1.380  1.00  0.00            
ATOM    179  H12 AS2     2      11.330  17.250   2.350  1.00  0.00            
ATOM    180  H13 AS2     2      10.580  17.720   0.200  1.00  0.00            
ATOM    181  H14 AS2     2       8.470  19.080   1.730  1.00  0.00            
ATOM    182  H15 AS2     2      10.170  19.380   2.190  1.00  0.00            
ATOM    183  H16 AS2     2       9.720  19.660   0.570  1.00  0.00            
ATOM    184  H17 AS2     2       8.390  17.720  -0.460  1.00  0.00            
ATOM    185  H18 AS2     2       9.090  16.140  -0.500  1.00  0.00            
ATOM    186  H19 AS2     2       7.990  16.690   0.900  1.00  0.00            
ATOM    187  H20 AS2     2      13.150  12.610   3.510  1.00  0.00            
ATOM    188  H21 AS2     2      14.580  11.680   5.080  1.00  0.00            
ATOM    189  H22 AS2     2      14.480  12.270   7.580  1.00  0.00            
ATOM    190  H23 AS2     2      12.640  13.760   8.330  1.00  0.00            
ATOM    191  H24 AS2     2      11.010  14.710   6.610  1.00  0.00            
TER
ENDMDL
MODEL        1
ATOM      1  C1  BCD     1       9.740  13.040   7.450  1.00  0.00            
ATOM      2  O1  BCD     1      10.260  11.930   8.300  1.00  0.00            
ATOM      3  C2  BCD     1      10.350  12.810   6.090  1.00  0.00            
ATOM      4  O2  BCD     1      10.170  11.520   5.510  1.00  0.00            
ATOM      5  C3  BCD     1      11.890  13.160   6.150  1.00  0.00            
ATOM      6  O3  BCD     1      12.450  13.180   4.890  1.00  0.00            
ATOM      7  C4  BCD     1      12.160  14.460   6.840  1.00  0.00            
ATOM      8  C5  BCD     1      11.420  14.570   8.170  1.00  0.00            
ATOM      9  O4  BCD     1      10.070  14.320   8.000  1.00  0.00            
ATOM     10  C6  BCD     1      11.640  15.930   8.800  1.00  0.00            
ATOM     11  O5  BCD     1      10.970  16.980   8.190  1.00  0.00            
ATOM     12  H1  BCD     1       8.650  12.970   7.420  1.00  0.00            
ATOM     13  H2  BCD     1       9.820  13.500   5.420  1.00  0.00            
ATOM     14  H3  BCD     1      10.410  11.590   4.580  1.00  0.00            
ATOM     15  H4  BCD     1      12.340  12.350   6.740  1.00  0.00            
ATOM     16  H5  BCD     1      13.270  13.670   4.980  1.00  0.00            
ATOM     17  H6  BCD     1      11.890  15.280   6.160  1.00  0.00            
ATOM     18  H7  BCD     1      11.870  13.810   8.820  1.00  0.00            
ATOM     19  H8  BCD     1      11.230  15.930   9.820  1.00  0.00            
ATOM     20  H9  BCD     1      12.700  16.130   8.950  1.00  0.00            
ATOM     21  H10 BCD     1      11.580  17.720   8.280  1.00  0.00            
ATOM     22  C7  BCD     1       8.720   9.090  10.900  1.00  0.00            
ATOM     23  O6  BCD     1      10.050   8.640  11.330  1.00  0.00            
ATOM     24  C8  BCD     1       8.470   8.880   9.430  1.00  0.00            
ATOM     25  O7  BCD     1       8.560   7.500   9.160  1.00  0.00            
ATOM     26  C9  BCD     1       9.370   9.700   8.510  1.00  0.00            
ATOM     27  O8  BCD     1       8.790   9.750   7.180  1.00  0.00            
ATOM     28  C10 BCD     1       9.290  11.130   9.060  1.00  0.00            
ATOM     29  C11 BCD     1       9.580  11.300  10.560  1.00  0.00            
ATOM     30  O9  BCD     1       8.640  10.460  11.280  1.00  0.00            
ATOM     31  C12 BCD     1       9.180  12.680  11.090  1.00  0.00            
ATOM     32  O10 BCD     1       9.980  13.050  12.250  1.00  0.00            
ATOM     33  H11 BCD     1       8.020   8.430  11.430  1.00  0.00            
ATOM     34  H12 BCD     1       7.400   9.070   9.260  1.00  0.00            
ATOM     35  H13 BCD     1       8.490   7.430   8.200  1.00  0.00            
ATOM     36  H14 BCD     1      10.400   9.340   8.510  1.00  0.00            
ATOM     37  H15 BCD     1       9.400  10.190   6.590  1.00  0.00            
ATOM     38  H16 BCD     1       8.310  11.550   8.790  1.00  0.00            
ATOM     39  H17 BCD     1      10.640  11.090  10.790  1.00  0.00            
ATOM     40  H18 BCD     1       9.300  13.500  10.380  1.00  0.00            
ATOM     41  H19 BCD     1       8.110  12.570  11.340  1.00  0.00            
ATOM     42  H20 BCD     1       9.330  13.260  12.930  1.00  0.00            
ATOM     43  C13 BCD     1      12.050   6.430  14.060  1.00  0.00            
ATOM     44  O11 BCD     1      13.210   7.160  13.720  1.00  0.00            
ATOM     45  C14 BCD     1      11.600   5.630  12.820  1.00  0.00            
ATOM     46  O12 BCD     1      12.620   4.800  12.300  1.00  0.00            
ATOM     47  C15 BCD     1      11.150   6.620  11.820  1.00  0.00            
ATOM     48  O13 BCD     1      10.720   5.990  10.600  1.00  0.00            
ATOM     49  C16 BCD     1      10.120   7.660  12.360  1.00  0.00            
ATOM     50  C17 BCD     1      10.680   8.300  13.630  1.00  0.00            
ATOM     51  O14 BCD     1      11.050   7.290  14.580  1.00  0.00            
ATOM     52  C18 BCD     1       9.600   9.060  14.340  1.00  0.00            
ATOM     53  O15 BCD     1      10.130   9.520  15.510  1.00  0.00            
ATOM     54  H21 BCD     1      12.310   5.730  14.860  1.00  0.00            
ATOM     55  H22 BCD     1      10.670   5.110  13.090  1.00  0.00            
ATOM     56  H23 BCD     1      12.270   4.450  11.470  1.00  0.00            
ATOM     57  H24 BCD     1      12.020   7.240  11.570  1.00  0.00            
ATOM     58  H25 BCD     1       9.840   6.290  10.350  1.00  0.00            
ATOM     59  H26 BCD     1       9.120   7.260  12.540  1.00  0.00            
ATOM     60  H27 BCD     1      11.580   8.900  13.450  1.00  0.00            
ATOM     61  H28 BCD     1       9.270   9.930  13.750  1.00  0.00            
ATOM     62  H29 BCD     1       8.730   8.430  14.560  1.00  0.00            
ATOM     63  H30 BCD     1      10.780   8.890  15.840  1.00  0.00            
ATOM     64  C19 BCD     1      17.030   7.750  15.050  1.00  0.00            
ATOM     65  O16 BCD     1      17.480   8.490  13.940  1.00  0.00            
ATOM     66  C20 BCD     1      16.710   6.300  14.620  1.00  0.00            
ATOM     67  O17 BCD     1      17.910   5.660  14.040  1.00  0.00            
ATOM     68  C21 BCD     1      15.430   6.200  13.870  1.00  0.00            
ATOM     69  O18 BCD     1      15.020   4.860  13.640  1.00  0.00            
ATOM     70  C22 BCD     1      14.340   7.060  14.520  1.00  0.00            
ATOM     71  C23 BCD     1      14.810   8.440  14.960  1.00  0.00            
ATOM     72  O19 BCD     1      15.900   8.260  15.760  1.00  0.00            
ATOM     73  C24 BCD     1      13.780   9.290  15.700  1.00  0.00            
ATOM     74  O20 BCD     1      13.080   8.580  16.700  1.00  0.00            
ATOM     75  H31 BCD     1      17.810   7.900  15.810  1.00  0.00            
ATOM     76  H32 BCD     1      16.550   5.740  15.560  1.00  0.00            
ATOM     77  H33 BCD     1      18.260   6.380  13.500  1.00  0.00            
ATOM     78  H34 BCD     1      15.620   6.660  12.890  1.00  0.00            
ATOM     79  H35 BCD     1      14.240   4.890  13.080  1.00  0.00            
ATOM     80  H36 BCD     1      14.150   6.500  15.450  1.00  0.00            
ATOM     81  H37 BCD     1      15.110   8.930  14.030  1.00  0.00            
ATOM     82  H38 BCD     1      14.270  10.190  16.080  1.00  0.00            
ATOM     83  H39 BCD     1      13.020   9.640  14.990  1.00  0.00            
ATOM     84  H40 BCD     1      13.590   7.770  16.750  1.00  0.00            
ATOM     85  C25 BCD     1      20.640  10.820  12.780  1.00  0.00            
ATOM     86  O21 BCD     1      19.700  11.260  11.800  1.00  0.00            
ATOM     87  C26 BCD     1      20.850   9.300  12.600  1.00  0.00            
ATOM     88  O22 BCD     1      21.560   8.960  11.340  1.00  0.00            
ATOM     89  C27 BCD     1      19.550   8.510  12.780  1.00  0.00            
ATOM     90  O23 BCD     1      19.750   7.060  12.700  1.00  0.00            
ATOM     91  C28 BCD     1      18.820   8.920  14.000  1.00  0.00            
ATOM     92  C29 BCD     1      18.700  10.490  14.220  1.00  0.00            
ATOM     93  O24 BCD     1      20.040  11.030  14.130  1.00  0.00            
ATOM     94  C30 BCD     1      18.110  10.980  15.590  1.00  0.00            
ATOM     95  O25 BCD     1      17.740  12.400  15.500  1.00  0.00            
ATOM     96  H41 BCD     1      21.530  11.460  12.850  1.00  0.00            
ATOM     97  H42 BCD     1      21.520   9.080  13.450  1.00  0.00            
ATOM     98  H43 BCD     1      22.490   8.950  11.610  1.00  0.00            
ATOM     99  H44 BCD     1      18.860   8.760  11.960  1.00  0.00            
ATOM    100  H45 BCD     1      19.970   7.000  11.760  1.00  0.00            
ATOM    101  H46 BCD     1      19.410   8.590  14.860  1.00  0.00            
ATOM    102  H47 BCD     1      18.050  10.930  13.450  1.00  0.00            
ATOM    103  H48 BCD     1      17.250  10.380  15.890  1.00  0.00            
ATOM    104  H49 BCD     1      18.920  10.810  16.320  1.00  0.00            
ATOM    105  H50 BCD     1      18.590  12.820  15.340  1.00  0.00            
ATOM    106  C31 BCD     1      19.070  14.120   8.830  1.00  0.00            
ATOM    107  O26 BCD     1      17.660  13.810   8.740  1.00  0.00            
ATOM    108  C32 BCD     1      19.900  12.930   8.430  1.00  0.00            
ATOM    109  O27 BCD     1      19.480  12.480   7.180  1.00  0.00            
ATOM    110  C33 BCD     1      19.740  11.860   9.500  1.00  0.00            
ATOM    111  C34 BCD     1      19.950  12.350  10.910  1.00  0.00            
ATOM    112  C35 BCD     1      18.970  13.480  11.140  1.00  0.00            
ATOM    113  O28 BCD     1      19.280  14.490  10.140  1.00  0.00            
ATOM    114  C36 BCD     1      19.250  14.130  12.510  1.00  0.00            
ATOM    115  O29 BCD     1      18.100  14.780  12.970  1.00  0.00            
ATOM    116  O30 BCD     1      20.370  10.630   9.170  1.00  0.00            
ATOM    117  H51 BCD     1      19.320  14.930   8.140  1.00  0.00            
ATOM    118  H52 BCD     1      20.960  13.210   8.410  1.00  0.00            
ATOM    119  H53 BCD     1      19.980  11.680   7.020  1.00  0.00            
ATOM    120  H54 BCD     1      18.670  11.630   9.340  1.00  0.00            
ATOM    121  H55 BCD     1      20.470  10.090   9.960  1.00  0.00            
ATOM    122  H56 BCD     1      20.980  12.720  11.060  1.00  0.00            
ATOM    123  H57 BCD     1      17.910  13.170  11.180  1.00  0.00            
ATOM    124  H58 BCD     1      19.490  13.300  13.190  1.00  0.00            
ATOM    125  H59 BCD     1      20.070  14.850  12.390  1.00  0.00            
ATOM    126  H60 BCD     1      18.180  14.910  13.920  1.00  0.00            
ATOM    127  C37 BCD     1      14.370  15.490   6.850  1.00  0.00            
ATOM    128  O31 BCD     1      13.520  14.410   7.160  1.00  0.00            
ATOM    129  C38 BCD     1      15.450  15.010   5.950  1.00  0.00            
ATOM    130  O32 BCD     1      14.950  14.440   4.730  1.00  0.00            
ATOM    131  C39 BCD     1      16.370  14.030   6.720  1.00  0.00            
ATOM    132  O33 BCD     1      17.470  13.550   5.910  1.00  0.00            
ATOM    133  C40 BCD     1      16.900  14.730   8.010  1.00  0.00            
ATOM    134  C41 BCD     1      15.690  15.150   8.820  1.00  0.00            
ATOM    135  O34 BCD     1      14.850  16.010   8.060  1.00  0.00            
ATOM    136  C42 BCD     1      16.060  15.820  10.170  1.00  0.00            
ATOM    137  O35 BCD     1      17.110  16.810  10.100  1.00  0.00            
ATOM    138  H61 BCD     1      13.850  16.200   6.200  1.00  0.00            
ATOM    139  H62 BCD     1      16.100  15.810   5.570  1.00  0.00            
ATOM    140  H63 BCD     1      15.710  13.860   4.650  1.00  0.00            
ATOM    141  H64 BCD     1      15.770  13.180   7.060  1.00  0.00            
ATOM    142  H65 BCD     1      18.020  13.060   6.530  1.00  0.00            
ATOM    143  H66 BCD     1      17.470  15.630   7.730  1.00  0.00            
ATOM    144  H67 BCD     1      15.310  14.160   9.110  1.00  0.00            
ATOM    145  H68 BCD     1      15.150  16.240  10.620  1.00  0.00            
ATOM    146  H69 BCD     1      16.250  14.980  10.840  1.00  0.00            
ATOM    147  H70 BCD     1      17.810  16.420  10.630  1.00  0.00            
ATOM    148  C1  AS2     2      12.980   9.830   8.100  1.00  0.00            
ATOM    149  C2  AS2     2      14.460   9.890   7.940  1.00  0.00            
ATOM    150  C3  AS2     2      14.900  10.450   6.730  1.00  0.00            
ATOM    151  C4  AS2     2      16.290  10.560   6.430  1.00  0.00            
ATOM    152  C5  AS2     2      17.160  10.010   7.320  1.00  0.00            
ATOM    153  C6  AS2     2      16.760   9.470   8.560  1.00  0.00            
ATOM    154  C7  AS2     2      15.360   9.400   8.880  1.00  0.00            
ATOM    155  C8  AS2     2      14.910   8.710  10.180  1.00  0.00            
ATOM    156  O1  AS2     2      15.910   7.790  10.660  1.00  0.00            
ATOM    157  C9  AS2     2      15.970   6.520   9.940  1.00  0.00            
ATOM    158  C10 AS2     2      17.180   5.750  10.410  1.00  0.00            
ATOM    159  N1  AS2     2      17.530   4.400   9.880  1.00  0.00            
ATOM    160  C11 AS2     2      16.950   3.390  10.890  1.00  0.00            
ATOM    161  C12 AS2     2      19.030   4.190   9.660  1.00  0.00            
ATOM    162  C13 AS2     2      14.680   9.760  11.240  1.00  0.00            
ATOM    163  C14 AS2     2      15.700  10.620  11.600  1.00  0.00            
ATOM    164  C15 AS2     2      15.440  11.650  12.600  1.00  0.00            
ATOM    165  C16 AS2     2      14.160  11.790  13.150  1.00  0.00            
ATOM    166  C17 AS2     2      13.100  10.990  12.720  1.00  0.00            
ATOM    167  C18 AS2     2      13.420   9.940  11.800  1.00  0.00            
ATOM    168  H1  AS2     2      12.670   8.950   8.680  1.00  0.00            
ATOM    169  H2  AS2     2      12.470  10.660   8.600  1.00  0.00            
ATOM    170  H3  AS2     2      12.430   9.680   7.160  1.00  0.00            
ATOM    171  H4  AS2     2      14.140  10.860   6.080  1.00  0.00            
ATOM    172  H5  AS2     2      16.600  10.920   5.450  1.00  0.00            
ATOM    173  H6  AS2     2      18.220  10.000   7.090  1.00  0.00            
ATOM    174  H7  AS2     2      17.460   9.080   9.290  1.00  0.00            
ATOM    175  H8  AS2     2      13.950   8.200  10.060  1.00  0.00            
ATOM    176  H9  AS2     2      16.080   6.720   8.870  1.00  0.00            
ATOM    177  H10 AS2     2      15.040   5.940   9.940  1.00  0.00            
ATOM    178  H11 AS2     2      16.980   5.550  11.460  1.00  0.00            
ATOM    179  H12 AS2     2      18.040   6.420  10.270  1.00  0.00            
ATOM    180  H13 AS2     2      17.140   4.330   8.920  1.00  0.00            
ATOM    181  H14 AS2     2      17.200   2.390  10.530  1.00  0.00            
ATOM    182  H15 AS2     2      17.240   3.500  11.930  1.00  0.00            
ATOM    183  H16 AS2     2      15.870   3.520  10.960  1.00  0.00            
ATOM    184  H17 AS2     2      19.660   4.460  10.500  1.00  0.00            
ATOM    185  H18 AS2     2      19.220   3.150   9.410  1.00  0.00            
ATOM    186  H19 AS2     2      19.210   4.880   8.830  1.00  0.00            
ATOM    187  H20 AS2     2      16.720  10.530  11.210  1.00  0.00            
ATOM    188  H21 AS2     2      16.110  12.440  12.920  1.00  0.00            
ATOM    189  H22 AS2     2      14.050  12.600  13.870  1.00  0.00            
ATOM    190  H23 AS2     2      12.070  11.100  13.040  1.00  0.00            
ATOM    191  H24 AS2     2      12.580   9.340  11.440  1.00  0.00            
TER
ENDMDL
MODEL        1
ATOM      1  C1  BCD     1      27.320  24.850  15.430  1.00  0.00            
ATOM      2  O1  BCD     1      27.090  23.890  16.520  1.00  0.00            
ATOM      3  C2  BCD     1      27.720  24.050  14.140  1.00  0.00            
ATOM      4  O2  BCD     1      26.760  23.140  13.630  1.00  0.00            
ATOM      5  C3  BCD     1      29.060  23.320  14.350  1.00  0.00            
ATOM      6  O3  BCD     1      29.540  22.760  13.160  1.00  0.00            
ATOM      7  C4  BCD     1      30.130  24.310  14.840  1.00  0.00            
ATOM      8  C5  BCD     1      29.630  25.280  15.950  1.00  0.00            
ATOM      9  O4  BCD     1      28.360  25.790  15.740  1.00  0.00            
ATOM     10  C6  BCD     1      30.590  26.440  16.090  1.00  0.00            
ATOM     11  O5  BCD     1      30.750  27.290  14.970  1.00  0.00            
ATOM     12  H1  BCD     1      26.420  25.470  15.310  1.00  0.00            
ATOM     13  H2  BCD     1      27.900  24.790  13.340  1.00  0.00            
ATOM     14  H3  BCD     1      26.740  23.130  12.660  1.00  0.00            
ATOM     15  H4  BCD     1      28.940  22.580  15.160  1.00  0.00            
ATOM     16  H5  BCD     1      30.500  22.680  13.080  1.00  0.00            
ATOM     17  H6  BCD     1      30.420  24.920  13.970  1.00  0.00            
ATOM     18  H7  BCD     1      29.590  24.690  16.880  1.00  0.00            
ATOM     19  H8  BCD     1      30.300  27.040  16.970  1.00  0.00            
ATOM     20  H9  BCD     1      31.590  26.090  16.400  1.00  0.00            
ATOM     21  H10 BCD     1      31.330  28.030  15.140  1.00  0.00            
ATOM     22  C7  BCD     1      24.520  22.530  19.340  1.00  0.00            
ATOM     23  O6  BCD     1      25.590  21.910  19.920  1.00  0.00            
ATOM     24  C8  BCD     1      24.320  22.000  17.880  1.00  0.00            
ATOM     25  O7  BCD     1      24.240  20.550  17.980  1.00  0.00            
ATOM     26  C9  BCD     1      25.410  22.410  16.890  1.00  0.00            
ATOM     27  O8  BCD     1      25.150  22.110  15.490  1.00  0.00            
ATOM     28  C10 BCD     1      25.830  23.860  17.080  1.00  0.00            
ATOM     29  C11 BCD     1      25.880  24.320  18.520  1.00  0.00            
ATOM     30  O9  BCD     1      24.740  23.890  19.260  1.00  0.00            
ATOM     31  C12 BCD     1      25.960  25.790  18.560  1.00  0.00            
ATOM     32  O10 BCD     1      26.440  26.140  19.840  1.00  0.00            
ATOM     33  H11 BCD     1      23.560  22.330  19.840  1.00  0.00            
ATOM     34  H12 BCD     1      23.430  22.490  17.460  1.00  0.00            
ATOM     35  H13 BCD     1      23.690  20.170  17.290  1.00  0.00            
ATOM     36  H14 BCD     1      26.340  21.840  17.050  1.00  0.00            
ATOM     37  H15 BCD     1      25.950  22.250  14.970  1.00  0.00            
ATOM     38  H16 BCD     1      25.080  24.410  16.510  1.00  0.00            
ATOM     39  H17 BCD     1      26.720  23.970  19.130  1.00  0.00            
ATOM     40  H18 BCD     1      26.680  26.250  17.860  1.00  0.00            
ATOM     41  H19 BCD     1      24.960  26.210  18.410  1.00  0.00            
ATOM     42  H20 BCD     1      25.860  26.820  20.190  1.00  0.00            
ATOM     43  C13 BCD     1      26.330  20.150  23.660  1.00  0.00            
ATOM     44  O11 BCD     1      27.710  19.710  23.490  1.00  0.00            
ATOM     45  C14 BCD     1      25.380  19.350  22.740  1.00  0.00            
ATOM     46  O12 BCD     1      25.460  17.890  22.810  1.00  0.00            
ATOM     47  C15 BCD     1      25.490  19.790  21.250  1.00  0.00            
ATOM     48  O13 BCD     1      24.420  19.300  20.430  1.00  0.00            
ATOM     49  C16 BCD     1      25.390  21.380  21.260  1.00  0.00            
ATOM     50  C17 BCD     1      26.550  21.950  22.110  1.00  0.00            
ATOM     51  O14 BCD     1      26.260  21.570  23.430  1.00  0.00            
ATOM     52  C18 BCD     1      26.610  23.470  22.050  1.00  0.00            
ATOM     53  O15 BCD     1      25.370  24.060  22.520  1.00  0.00            
ATOM     54  H21 BCD     1      26.030  19.900  24.690  1.00  0.00            
ATOM     55  H22 BCD     1      24.360  19.610  23.060  1.00  0.00            
ATOM     56  H23 BCD     1      24.910  17.520  22.120  1.00  0.00            
ATOM     57  H24 BCD     1      26.450  19.390  20.890  1.00  0.00            
ATOM     58  H25 BCD     1      24.520  19.730  19.580  1.00  0.00            
ATOM     59  H26 BCD     1      24.410  21.670  21.660  1.00  0.00            
ATOM     60  H27 BCD     1      27.500  21.550  21.740  1.00  0.00            
ATOM     61  H28 BCD     1      27.430  23.690  22.750  1.00  0.00            
ATOM     62  H29 BCD     1      26.830  23.860  21.050  1.00  0.00            
ATOM     63  H30 BCD     1      25.260  24.780  21.880  1.00  0.00            
ATOM     64  C19 BCD     1      31.040  17.940  25.150  1.00  0.00            
ATOM     65  O16 BCD     1      31.540  17.880  23.760  1.00  0.00            
ATOM     66  C20 BCD     1      29.710  17.200  25.300  1.00  0.00            
ATOM     67  O17 BCD     1      29.950  15.850  24.980  1.00  0.00            
ATOM     68  C21 BCD     1      28.640  17.780  24.390  1.00  0.00            
ATOM     69  O18 BCD     1      27.470  17.060  24.630  1.00  0.00            
ATOM     70  C22 BCD     1      28.500  19.280  24.540  1.00  0.00            
ATOM     71  C23 BCD     1      29.850  19.960  24.490  1.00  0.00            
ATOM     72  O19 BCD     1      30.720  19.300  25.460  1.00  0.00            
ATOM     73  C24 BCD     1      29.920  21.340  24.830  1.00  0.00            
ATOM     74  O20 BCD     1      29.550  21.550  26.220  1.00  0.00            
ATOM     75  H31 BCD     1      31.860  17.570  25.770  1.00  0.00            
ATOM     76  H32 BCD     1      29.380  17.320  26.340  1.00  0.00            
ATOM     77  H33 BCD     1      29.080  15.540  24.690  1.00  0.00            
ATOM     78  H34 BCD     1      28.980  17.590  23.370  1.00  0.00            
ATOM     79  H35 BCD     1      26.790  17.200  23.970  1.00  0.00            
ATOM     80  H36 BCD     1      27.990  19.400  25.510  1.00  0.00            
ATOM     81  H37 BCD     1      30.260  19.830  23.480  1.00  0.00            
ATOM     82  H38 BCD     1      30.930  21.680  24.610  1.00  0.00            
ATOM     83  H39 BCD     1      29.350  21.920  24.090  1.00  0.00            
ATOM     84  H40 BCD     1      30.080  20.970  26.760  1.00  0.00            
ATOM     85  C25 BCD     1      35.060  17.640  21.490  1.00  0.00            
ATOM     86  O21 BCD     1      34.460  18.430  20.430  1.00  0.00            
ATOM     87  C26 BCD     1      34.220  16.340  21.700  1.00  0.00            
ATOM     88  O22 BCD     1      34.130  15.600  20.460  1.00  0.00
[truncated: 1,867,294 more chars]
