# Supplementary material for: Achieving Chemical Accuracy in Cyclodextrin Host–Guest Binding via Integrative Atomistic Modelling
Source: Adv Sci (Weinh). 2025 Dec 14;13(10):e19782. doi: 10.1002/advs.202519782 (PMC12915143; doi:10.1002/advs.202519782)
Supplement: Supplementary file 1 — Supporting Information [file ADVS-13-e19782-s003.zip › all_poses/BCD.AT4.pdb]

MODEL        1
ATOM      1  C1  BCD     1      20.220  27.900  27.000  1.00  0.00            
ATOM      2  O1  BCD     1      19.970  27.870  25.610  1.00  0.00            
ATOM      3  C2  BCD     1      21.610  27.260  27.420  1.00  0.00            
ATOM      4  O2  BCD     1      22.660  28.110  26.910  1.00  0.00            
ATOM      5  C3  BCD     1      21.730  25.800  26.930  1.00  0.00            
ATOM      6  O3  BCD     1      22.950  25.180  27.360  1.00  0.00            
ATOM      7  C4  BCD     1      20.480  25.110  27.480  1.00  0.00            
ATOM      8  C5  BCD     1      19.140  25.740  27.220  1.00  0.00            
ATOM      9  O4  BCD     1      19.240  27.110  27.640  1.00  0.00            
ATOM     10  C6  BCD     1      17.960  25.010  27.930  1.00  0.00            
ATOM     11  O5  BCD     1      18.260  25.020  29.310  1.00  0.00            
ATOM     12  H1  BCD     1      20.080  28.930  27.350  1.00  0.00            
ATOM     13  H2  BCD     1      21.630  27.110  28.510  1.00  0.00            
ATOM     14  H3  BCD     1      23.480  27.620  27.060  1.00  0.00            
ATOM     15  H4  BCD     1      21.620  25.760  25.840  1.00  0.00            
ATOM     16  H5  BCD     1      22.810  24.240  27.510  1.00  0.00            
ATOM     17  H6  BCD     1      20.690  25.030  28.550  1.00  0.00            
ATOM     18  H7  BCD     1      18.920  25.700  26.140  1.00  0.00            
ATOM     19  H8  BCD     1      16.970  25.450  27.780  1.00  0.00            
ATOM     20  H9  BCD     1      17.800  23.980  27.580  1.00  0.00            
ATOM     21  H10 BCD     1      18.500  25.910  29.560  1.00  0.00            
ATOM     22  C7  BCD     1      19.450  30.550  22.510  1.00  0.00            
ATOM     23  O6  BCD     1      18.690  29.540  21.930  1.00  0.00            
ATOM     24  C8  BCD     1      20.880  30.090  22.730  1.00  0.00            
ATOM     25  O7  BCD     1      21.580  29.840  21.540  1.00  0.00            
ATOM     26  C9  BCD     1      20.910  28.900  23.650  1.00  0.00            
ATOM     27  O8  BCD     1      22.290  28.620  24.000  1.00  0.00            
ATOM     28  C10 BCD     1      20.160  29.130  24.930  1.00  0.00            
ATOM     29  C11 BCD     1      18.730  29.690  24.680  1.00  0.00            
ATOM     30  O9  BCD     1      18.870  30.770  23.780  1.00  0.00            
ATOM     31  C12 BCD     1      18.060  30.160  26.000  1.00  0.00            
ATOM     32  O10 BCD     1      18.610  31.360  26.620  1.00  0.00            
ATOM     33  H11 BCD     1      19.510  31.510  21.980  1.00  0.00            
ATOM     34  H12 BCD     1      21.320  30.960  23.230  1.00  0.00            
ATOM     35  H13 BCD     1      22.320  29.250  21.690  1.00  0.00            
ATOM     36  H14 BCD     1      20.530  27.980  23.170  1.00  0.00            
ATOM     37  H15 BCD     1      22.380  27.960  24.690  1.00  0.00            
ATOM     38  H16 BCD     1      20.730  29.830  25.530  1.00  0.00            
ATOM     39  H17 BCD     1      18.150  28.900  24.190  1.00  0.00            
ATOM     40  H18 BCD     1      17.010  30.320  25.740  1.00  0.00            
ATOM     41  H19 BCD     1      18.100  29.320  26.710  1.00  0.00            
ATOM     42  H20 BCD     1      19.170  31.650  25.900  1.00  0.00            
ATOM     43  C13 BCD     1      16.450  28.650  18.740  1.00  0.00            
ATOM     44  O11 BCD     1      16.610  27.280  18.950  1.00  0.00            
ATOM     45  C14 BCD     1      17.810  29.290  18.480  1.00  0.00            
ATOM     46  O12 BCD     1      18.430  28.630  17.340  1.00  0.00            
ATOM     47  C15 BCD     1      18.720  29.210  19.680  1.00  0.00            
ATOM     48  O13 BCD     1      19.870  29.980  19.420  1.00  0.00            
ATOM     49  C16 BCD     1      17.880  29.850  20.850  1.00  0.00            
ATOM     50  C17 BCD     1      16.590  29.200  21.080  1.00  0.00            
ATOM     51  O14 BCD     1      15.850  29.280  19.840  1.00  0.00            
ATOM     52  C18 BCD     1      15.770  29.790  22.210  1.00  0.00            
ATOM     53  O15 BCD     1      15.120  30.930  21.770  1.00  0.00            
ATOM     54  H21 BCD     1      15.900  28.940  17.840  1.00  0.00            
ATOM     55  H22 BCD     1      17.590  30.340  18.240  1.00  0.00            
ATOM     56  H23 BCD     1      19.370  28.820  17.440  1.00  0.00            
ATOM     57  H24 BCD     1      18.940  28.160  19.910  1.00  0.00            
ATOM     58  H25 BCD     1      20.530  29.890  20.110  1.00  0.00            
ATOM     59  H26 BCD     1      17.680  30.930  20.760  1.00  0.00            
ATOM     60  H27 BCD     1      16.730  28.150  21.360  1.00  0.00            
ATOM     61  H28 BCD     1      14.980  29.080  22.470  1.00  0.00            
ATOM     62  H29 BCD     1      16.360  30.030  23.100  1.00  0.00            
ATOM     63  H30 BCD     1      14.680  30.790  20.930  1.00  0.00            
ATOM     64  C19 BCD     1      14.930  23.720  17.880  1.00  0.00            
ATOM     65  O16 BCD     1      15.990  23.030  18.640  1.00  0.00            
ATOM     66  C20 BCD     1      15.560  24.500  16.730  1.00  0.00            
ATOM     67  O17 BCD     1      16.340  23.670  15.820  1.00  0.00            
ATOM     68  C21 BCD     1      16.390  25.660  17.290  1.00  0.00            
ATOM     69  O18 BCD     1      16.800  26.620  16.290  1.00  0.00            
ATOM     70  C22 BCD     1      15.650  26.460  18.320  1.00  0.00            
ATOM     71  C23 BCD     1      14.950  25.600  19.390  1.00  0.00            
ATOM     72  O19 BCD     1      14.160  24.610  18.740  1.00  0.00            
ATOM     73  C24 BCD     1      14.220  26.350  20.480  1.00  0.00            
ATOM     74  O20 BCD     1      13.120  27.060  20.020  1.00  0.00            
ATOM     75  H31 BCD     1      14.210  22.970  17.550  1.00  0.00            
ATOM     76  H32 BCD     1      14.780  25.050  16.180  1.00  0.00            
ATOM     77  H33 BCD     1      17.080  23.280  16.290  1.00  0.00            
ATOM     78  H34 BCD     1      17.300  25.240  17.740  1.00  0.00            
ATOM     79  H35 BCD     1      17.260  27.370  16.680  1.00  0.00            
ATOM     80  H36 BCD     1      14.890  27.000  17.740  1.00  0.00            
ATOM     81  H37 BCD     1      15.690  25.020  19.960  1.00  0.00            
ATOM     82  H38 BCD     1      13.840  25.570  21.150  1.00  0.00            
ATOM     83  H39 BCD     1      14.920  26.870  21.150  1.00  0.00            
ATOM     84  H40 BCD     1      12.450  26.820  20.660  1.00  0.00            
ATOM     85  C25 BCD     1      17.890  19.500  19.340  1.00  0.00            
ATOM     86  O21 BCD     1      18.320  19.960  20.580  1.00  0.00            
ATOM     87  C26 BCD     1      18.450  20.360  18.220  1.00  0.00            
ATOM     88  O22 BCD     1      19.950  20.310  18.230  1.00  0.00            
ATOM     89  C27 BCD     1      17.900  21.790  18.280  1.00  0.00            
ATOM     90  O23 BCD     1      18.440  22.670  17.270  1.00  0.00            
ATOM     91  C28 BCD     1      16.370  21.720  18.190  1.00  0.00            
ATOM     92  C29 BCD     1      15.800  20.750  19.260  1.00  0.00            
ATOM     93  O24 BCD     1      16.470  19.500  19.230  1.00  0.00            
ATOM     94  C30 BCD     1      14.250  20.540  19.000  1.00  0.00            
ATOM     95  O25 BCD     1      13.970  20.000  17.750  1.00  0.00            
ATOM     96  H41 BCD     1      18.170  18.450  19.190  1.00  0.00            
ATOM     97  H42 BCD     1      18.100  19.910  17.290  1.00  0.00            
ATOM     98  H43 BCD     1      20.260  20.430  17.330  1.00  0.00            
ATOM     99  H44 BCD     1      18.290  22.150  19.240  1.00  0.00            
ATOM    100  H45 BCD     1      19.360  22.850  17.480  1.00  0.00            
ATOM    101  H46 BCD     1      16.020  21.590  17.160  1.00  0.00            
ATOM    102  H47 BCD     1      15.950  21.180  20.260  1.00  0.00            
ATOM    103  H48 BCD     1      13.860  19.940  19.830  1.00  0.00            
ATOM    104  H49 BCD     1      13.760  21.520  19.120  1.00  0.00            
ATOM    105  H50 BCD     1      14.780  19.850  17.250  1.00  0.00            
ATOM    106  C31 BCD     1      19.500  18.850  24.380  1.00  0.00            
ATOM    107  O26 BCD     1      19.790  20.200  24.670  1.00  0.00            
ATOM    108  C32 BCD     1      20.400  18.410  23.210  1.00  0.00            
ATOM    109  O27 BCD     1      21.720  18.290  23.610  1.00  0.00            
ATOM    110  C33 BCD     1      20.050  19.150  21.900  1.00  0.00            
ATOM    111  C34 BCD     1      18.570  19.030  21.570  1.00  0.00            
ATOM    112  C35 BCD     1      17.680  19.330  22.780  1.00  0.00            
ATOM    113  O28 BCD     1      18.150  18.560  23.980  1.00  0.00            
ATOM    114  C36 BCD     1      16.240  18.960  22.620  1.00  0.00            
ATOM    115  O29 BCD     1      16.090  17.550  22.330  1.00  0.00            
ATOM    116  O30 BCD     1      20.840  18.800  20.720  1.00  0.00            
ATOM    117  H51 BCD     1      19.710  18.240  25.260  1.00  0.00            
ATOM    118  H52 BCD     1      20.090  17.400  22.920  1.00  0.00            
ATOM    119  H53 BCD     1      22.280  18.050  22.860  1.00  0.00            
ATOM    120  H54 BCD     1      20.250  20.200  22.140  1.00  0.00            
ATOM    121  H55 BCD     1      20.480  19.370  20.040  1.00  0.00            
ATOM    122  H56 BCD     1      18.350  18.020  21.200  1.00  0.00            
ATOM    123  H57 BCD     1      17.720  20.420  22.950  1.00  0.00            
ATOM    124  H58 BCD     1      15.650  19.070  23.540  1.00  0.00            
ATOM    125  H59 BCD     1      15.700  19.560  21.880  1.00  0.00            
ATOM    126  H60 BCD     1      16.060  17.120  23.190  1.00  0.00            
ATOM    127  C37 BCD     1      20.280  22.740  27.890  1.00  0.00            
ATOM    128  O31 BCD     1      20.440  23.830  27.000  1.00  0.00            
ATOM    129  C38 BCD     1      21.460  21.760  27.660  1.00  0.00            
ATOM    130  O32 BCD     1      22.810  22.320  27.870  1.00  0.00            
ATOM    131  C39 BCD     1      21.280  21.140  26.300  1.00  0.00            
ATOM    132  O33 BCD     1      22.280  20.130  26.020  1.00  0.00            
ATOM    133  C40 BCD     1      19.900  20.490  26.060  1.00  0.00            
ATOM    134  C41 BCD     1      18.800  21.440  26.480  1.00  0.00            
ATOM    135  O34 BCD     1      19.050  22.000  27.800  1.00  0.00            
ATOM    136  C42 BCD     1      17.410  20.850  26.350  1.00  0.00            
ATOM    137  O35 BCD     1      17.170  19.930  27.430  1.00  0.00            
ATOM    138  H61 BCD     1      20.360  23.170  28.900  1.00  0.00            
ATOM    139  H62 BCD     1      21.300  21.010  28.440  1.00  0.00            
ATOM    140  H63 BCD     1      23.420  21.640  27.570  1.00  0.00            
ATOM    141  H64 BCD     1      21.370  21.930  25.540  1.00  0.00            
ATOM    142  H65 BCD     1      22.040  19.790  25.150  1.00  0.00            
ATOM    143  H66 BCD     1      19.860  19.550  26.630  1.00  0.00            
ATOM    144  H67 BCD     1      18.860  22.300  25.800  1.00  0.00            
ATOM    145  H68 BCD     1      16.790  21.750  26.350  1.00  0.00            
ATOM    146  H69 BCD     1      17.200  20.450  25.350  1.00  0.00            
ATOM    147  H70 BCD     1      17.970  19.900  27.970  1.00  0.00            
ATOM    148  C1  AT4     2      22.500  22.350  19.640  1.00  0.00            
ATOM    149  C2  AT4     2      21.290  23.070  20.190  1.00  0.00            
ATOM    150  C3  AT4     2      20.970  22.840  21.520  1.00  0.00            
ATOM    151  C4  AT4     2      19.870  23.400  22.110  1.00  0.00            
ATOM    152  C5  AT4     2      19.090  24.330  21.380  1.00  0.00            
ATOM    153  C6  AT4     2      17.900  25.010  22.140  1.00  0.00            
ATOM    154  C7  AT4     2      18.320  25.930  23.330  1.00  0.00            
ATOM    155  C8  AT4     2      16.730  24.080  22.590  1.00  0.00            
ATOM    156  C9  AT4     2      19.380  24.600  20.030  1.00  0.00            
ATOM    157  C10 AT4     2      20.420  23.910  19.410  1.00  0.00            
ATOM    158  O1  AT4     2      20.710  24.200  18.130  1.00  0.00            
ATOM    159  H1  AT4     2      22.700  22.680  18.620  1.00  0.00            
ATOM    160  H2  AT4     2      23.370  22.750  20.190  1.00  0.00            
ATOM    161  H3  AT4     2      22.490  21.260  19.770  1.00  0.00            
ATOM    162  H4  AT4     2      21.670  22.150  21.990  1.00  0.00            
ATOM    163  H5  AT4     2      19.590  23.200  23.140  1.00  0.00            
ATOM    164  H6  AT4     2      17.520  25.790  21.470  1.00  0.00            
ATOM    165  H7  AT4     2      17.520  26.530  23.770  1.00  0.00            
ATOM    166  H8  AT4     2      18.830  25.300  24.070  1.00  0.00            
ATOM    167  H9  AT4     2      19.060  26.650  22.960  1.00  0.00            
ATOM    168  H10 AT4     2      17.000  23.260  23.270  1.00  0.00            
ATOM    169  H11 AT4     2      15.980  24.760  22.990  1.00  0.00            
ATOM    170  H12 AT4     2      16.300  23.540  21.730  1.00  0.00            
ATOM    171  H13 AT4     2      18.760  25.240  19.420  1.00  0.00            
ATOM    172  H14 AT4     2      21.670  24.120  18.010  1.00  0.00            
TER
ENDMDL
MODEL        1
ATOM      1  C1  BCD     1      27.380  24.640  25.430  1.00  0.00            
ATOM      2  O1  BCD     1      26.760  25.280  24.300  1.00  0.00            
ATOM      3  C2  BCD     1      28.070  23.290  24.990  1.00  0.00            
ATOM      4  O2  BCD     1      29.010  23.660  23.930  1.00  0.00            
ATOM      5  C3  BCD     1      27.140  22.190  24.440  1.00  0.00            
ATOM      6  O3  BCD     1      27.800  20.900  24.330  1.00  0.00            
ATOM      7  C4  BCD     1      26.060  22.100  25.570  1.00  0.00            
ATOM      8  C5  BCD     1      25.390  23.390  25.890  1.00  0.00            
ATOM      9  O4  BCD     1      26.350  24.330  26.360  1.00  0.00            
ATOM     10  C6  BCD     1      24.200  23.360  26.930  1.00  0.00            
ATOM     11  O5  BCD     1      24.570  22.510  28.000  1.00  0.00            
ATOM     12  H1  BCD     1      28.060  25.400  25.840  1.00  0.00            
ATOM     13  H2  BCD     1      28.700  22.970  25.830  1.00  0.00            
ATOM     14  H3  BCD     1      28.530  24.300  23.400  1.00  0.00            
ATOM     15  H4  BCD     1      26.790  22.600  23.480  1.00  0.00            
ATOM     16  H5  BCD     1      27.180  20.210  24.050  1.00  0.00            
ATOM     17  H6  BCD     1      26.550  21.840  26.510  1.00  0.00            
ATOM     18  H7  BCD     1      25.120  23.800  24.900  1.00  0.00            
ATOM     19  H8  BCD     1      24.030  24.410  27.210  1.00  0.00            
ATOM     20  H9  BCD     1      23.330  23.040  26.340  1.00  0.00            
ATOM     21  H10 BCD     1      23.920  22.540  28.710  1.00  0.00            
ATOM     22  C7  BCD     1      26.210  29.130  22.670  1.00  0.00            
ATOM     23  O6  BCD     1      24.980  28.660  22.080  1.00  0.00            
ATOM     24  C8  BCD     1      27.450  28.420  22.180  1.00  0.00            
ATOM     25  O7  BCD     1      27.660  28.560  20.720  1.00  0.00            
ATOM     26  C9  BCD     1      27.370  26.910  22.640  1.00  0.00            
ATOM     27  O8  BCD     1      28.640  26.330  22.400  1.00  0.00            
ATOM     28  C10 BCD     1      27.050  26.700  24.110  1.00  0.00            
ATOM     29  C11 BCD     1      25.850  27.590  24.520  1.00  0.00            
ATOM     30  O9  BCD     1      26.080  28.980  24.110  1.00  0.00            
ATOM     31  C12 BCD     1      25.800  27.660  26.060  1.00  0.00            
ATOM     32  O10 BCD     1      26.990  28.200  26.630  1.00  0.00            
ATOM     33  H11 BCD     1      26.310  30.190  22.410  1.00  0.00            
ATOM     34  H12 BCD     1      28.320  28.840  22.710  1.00  0.00            
ATOM     35  H13 BCD     1      28.570  28.340  20.480  1.00  0.00            
ATOM     36  H14 BCD     1      26.600  26.470  22.000  1.00  0.00            
ATOM     37  H15 BCD     1      28.700  26.050  21.480  1.00  0.00            
ATOM     38  H16 BCD     1      27.920  27.010  24.700  1.00  0.00            
ATOM     39  H17 BCD     1      24.890  27.260  24.100  1.00  0.00            
ATOM     40  H18 BCD     1      24.990  28.390  26.190  1.00  0.00            
ATOM     41  H19 BCD     1      25.470  26.740  26.560  1.00  0.00            
ATOM     42  H20 BCD     1      26.760  29.030  27.070  1.00  0.00            
ATOM     43  C13 BCD     1      21.890  29.900  19.790  1.00  0.00            
ATOM     44  O11 BCD     1      21.370  28.560  19.770  1.00  0.00            
ATOM     45  C14 BCD     1      23.260  29.850  19.050  1.00  0.00            
ATOM     46  O12 BCD     1      23.180  29.200  17.750  1.00  0.00            
ATOM     47  C15 BCD     1      24.330  29.150  19.950  1.00  0.00            
ATOM     48  O13 BCD     1      25.650  29.490  19.340  1.00  0.00            
ATOM     49  C16 BCD     1      24.270  29.640  21.360  1.00  0.00            
ATOM     50  C17 BCD     1      22.890  29.620  21.960  1.00  0.00            
ATOM     51  O14 BCD     1      22.060  30.350  21.080  1.00  0.00            
ATOM     52  C18 BCD     1      22.810  30.140  23.390  1.00  0.00            
ATOM     53  O15 BCD     1      21.430  30.220  23.820  1.00  0.00            
ATOM     54  H21 BCD     1      21.170  30.630  19.430  1.00  0.00            
ATOM     55  H22 BCD     1      23.610  30.860  18.800  1.00  0.00            
ATOM     56  H23 BCD     1      24.020  29.290  17.300  1.00  0.00            
ATOM     57  H24 BCD     1      24.040  28.090  20.060  1.00  0.00            
ATOM     58  H25 BCD     1      26.360  29.170  19.910  1.00  0.00            
ATOM     59  H26 BCD     1      24.750  30.610  21.500  1.00  0.00            
ATOM     60  H27 BCD     1      22.550  28.580  21.950  1.00  0.00            
ATOM     61  H28 BCD     1      23.490  29.550  24.010  1.00  0.00            
ATOM     62  H29 BCD     1      23.240  31.140  23.480  1.00  0.00            
ATOM     63  H30 BCD     1      21.450  30.990  24.400  1.00  0.00            
ATOM     64  C19 BCD     1      17.930  26.460  19.110  1.00  0.00            
ATOM     65  O16 BCD     1      18.290  25.560  20.140  1.00  0.00            
ATOM     66  C20 BCD     1      19.000  26.400  17.930  1.00  0.00            
ATOM     67  O17 BCD     1      19.260  25.130  17.420  1.00  0.00            
ATOM     68  C21 BCD     1      20.350  27.010  18.340  1.00  0.00            
ATOM     69  O18 BCD     1      21.240  27.080  17.240  1.00  0.00            
ATOM     70  C22 BCD     1      20.130  28.360  19.050  1.00  0.00            
ATOM     71  C23 BCD     1      18.990  28.410  20.060  1.00  0.00            
ATOM     72  O19 BCD     1      17.790  27.740  19.540  1.00  0.00            
ATOM     73  C24 BCD     1      18.630  29.880  20.280  1.00  0.00            
ATOM     74  O20 BCD     1      18.330  30.570  19.070  1.00  0.00            
ATOM     75  H31 BCD     1      16.960  26.170  18.670  1.00  0.00            
ATOM     76  H32 BCD     1      18.650  26.940  17.050  1.00  0.00            
ATOM     77  H33 BCD     1      19.990  25.290  16.810  1.00  0.00            
ATOM     78  H34 BCD     1      20.640  26.300  19.120  1.00  0.00            
ATOM     79  H35 BCD     1      21.930  27.610  17.640  1.00  0.00            
ATOM     80  H36 BCD     1      19.990  29.170  18.320  1.00  0.00            
ATOM     81  H37 BCD     1      19.270  28.010  21.050  1.00  0.00            
ATOM     82  H38 BCD     1      17.740  29.840  20.920  1.00  0.00            
ATOM     83  H39 BCD     1      19.400  30.350  20.920  1.00  0.00            
ATOM     84  H40 BCD     1      17.440  30.930  19.150  1.00  0.00            
ATOM     85  C25 BCD     1      16.810  22.280  22.280  1.00  0.00            
ATOM     86  O21 BCD     1      18.150  21.880  22.610  1.00  0.00            
ATOM     87  C26 BCD     1      16.500  22.370  20.800  1.00  0.00            
ATOM     88  O22 BCD     1      16.720  21.140  20.170  1.00  0.00            
ATOM     89  C27 BCD     1      17.460  23.350  20.130  1.00  0.00            
ATOM     90  O23 BCD     1      17.360  23.330  18.690  1.00  0.00            
ATOM     91  C28 BCD     1      17.250  24.740  20.610  1.00  0.00            
ATOM     92  C29 BCD     1      17.360  24.700  22.150  1.00  0.00            
ATOM     93  O24 BCD     1      16.630  23.650  22.730  1.00  0.00            
ATOM     94  C30 BCD     1      16.900  26.040  22.770  1.00  0.00            
ATOM     95  O25 BCD     1      15.540  26.370  22.630  1.00  0.00            
ATOM     96  H41 BCD     1      16.150  21.570  22.780  1.00  0.00            
ATOM     97  H42 BCD     1      15.490  22.750  20.620  1.00  0.00            
ATOM     98  H43 BCD     1      17.530  20.830  20.580  1.00  0.00            
ATOM     99  H44 BCD     1      18.480  23.060  20.420  1.00  0.00            
ATOM    100  H45 BCD     1      17.860  24.030  18.260  1.00  0.00            
ATOM    101  H46 BCD     1      16.220  25.070  20.430  1.00  0.00            
ATOM    102  H47 BCD     1      18.420  24.570  22.410  1.00  0.00            
ATOM    103  H48 BCD     1      17.220  25.990  23.820  1.00  0.00            
ATOM    104  H49 BCD     1      17.590  26.810  22.410  1.00  0.00            
ATOM    105  H50 BCD     1      15.370  26.990  21.920  1.00  0.00            
ATOM    106  C31 BCD     1      20.360  18.650  23.800  1.00  0.00            
ATOM    107  O26 BCD     1      21.450  19.520  24.010  1.00  0.00            
ATOM    108  C32 BCD     1      20.010  18.620  22.340  1.00  0.00            
ATOM    109  O27 BCD     1      21.140  18.120  21.610  1.00  0.00            
ATOM    110  C33 BCD     1      19.490  19.980  21.880  1.00  0.00            
ATOM    111  C34 BCD     1      18.360  20.420  22.850  1.00  0.00            
ATOM    112  C35 BCD     1      18.730  20.270  24.330  1.00  0.00            
ATOM    113  O28 BCD     1      19.240  18.980  24.580  1.00  0.00            
ATOM    114  C36 BCD     1      17.640  20.480  25.330  1.00  0.00            
ATOM    115  O29 BCD     1      16.530  19.590  25.040  1.00  0.00            
ATOM    116  O30 BCD     1      19.170  20.020  20.430  1.00  0.00            
ATOM    117  H51 BCD     1      20.650  17.650  24.160  1.00  0.00            
ATOM    118  H52 BCD     1      19.280  17.800  22.350  1.00  0.00            
ATOM    119  H53 BCD     1      20.970  18.140  20.660  1.00  0.00            
ATOM    120  H54 BCD     1      20.310  20.680  22.070  1.00  0.00            
ATOM    121  H55 BCD     1      19.980  20.210  19.950  1.00  0.00            
ATOM    122  H56 BCD     1      17.440  19.850  22.670  1.00  0.00            
ATOM    123  H57 BCD     1      19.420  21.090  24.550  1.00  0.00            
ATOM    124  H58 BCD     1      18.160  20.210  26.260  1.00  0.00            
ATOM    125  H59 BCD     1      17.360  21.540  25.370  1.00  0.00            
ATOM    126  H60 BCD     1      16.070  19.460  25.880  1.00  0.00            
ATOM    127  C37 BCD     1      25.190  19.850  25.630  1.00  0.00            
ATOM    128  O31 BCD     1      25.140  21.100  25.070  1.00  0.00            
ATOM    129  C38 BCD     1      25.100  18.790  24.560  1.00  0.00            
ATOM    130  O32 BCD     1      26.130  18.860  23.660  1.00  0.00            
ATOM    131  C39 BCD     1      23.840  19.010  23.780  1.00  0.00            
ATOM    132  O33 BCD     1      23.600  18.040  22.740  1.00  0.00            
ATOM    133  C40 BCD     1      22.620  18.960  24.690  1.00  0.00            
ATOM    134  C41 BCD     1      22.850  19.800  25.970  1.00  0.00            
ATOM    135  O34 BCD     1      24.130  19.690  26.580  1.00  0.00            
ATOM    136  C42 BCD     1      21.750  19.550  26.960  1.00  0.00            
ATOM    137  O35 BCD     1      21.940  18.150  27.430  1.00  0.00            
ATOM    138  H61 BCD     1      26.080  19.820  26.260  1.00  0.00            
ATOM    139  H62 BCD     1      25.060  17.850  25.140  1.00  0.00            
ATOM    140  H63 BCD     1      25.940  18.160  23.030  1.00  0.00            
ATOM    141  H64 BCD     1      23.890  20.030  23.380  1.00  0.00            
ATOM    142  H65 BCD     1      22.750  18.180  22.310  1.00  0.00            
ATOM    143  H66 BCD     1      22.490  17.890  24.870  1.00  0.00            
ATOM    144  H67 BCD     1      22.790  20.850  25.660  1.00  0.00            
ATOM    145  H68 BCD     1      21.930  20.140  27.870  1.00  0.00            
ATOM    146  H69 BCD     1      20.740  19.600  26.540  1.00  0.00            
ATOM    147  H70 BCD     1      21.130  17.650  27.590  1.00  0.00            
ATOM    148  C1  AT4     2      26.290  20.500  19.200  1.00  0.00            
ATOM    149  C2  AT4     2      25.380  21.630  19.790  1.00  0.00            
ATOM    150  C3  AT4     2      25.010  21.540  21.140  1.00  0.00            
ATOM    151  C4  AT4     2      24.210  22.490  21.780  1.00  0.00            
ATOM    152  C5  AT4     2      23.610  23.550  21.010  1.00  0.00            
ATOM    153  C6  AT4     2      22.640  24.540  21.620  1.00  0.00            
ATOM    154  C7  AT4     2      23.250  25.470  22.640  1.00  0.00            
ATOM    155  C8  AT4     2      21.300  23.970  22.230  1.00  0.00            
ATOM    156  C9  AT4     2      23.870  23.590  19.620  1.00  0.00            
ATOM    157  C10 AT4     2      24.750  22.640  19.030  1.00  0.00            
ATOM    158  O1  AT4     2      24.870  22.720  17.680  1.00  0.00            
ATOM    159  H1  AT4     2      25.790  19.940  18.400  1.00  0.00            
ATOM    160  H2  AT4     2      27.230  20.940  18.870  1.00  0.00            
ATOM    161  H3  AT4     2      26.520  19.610  19.810  1.00  0.00            
ATOM    162  H4  AT4     2      25.310  20.690  21.740  1.00  0.00            
ATOM    163  H5  AT4     2      23.940  22.350  22.820  1.00  0.00            
ATOM    164  H6  AT4     2      22.360  25.230  20.810  1.00  0.00            
ATOM    165  H7  AT4     2      22.480  26.220  22.850  1.00  0.00            
ATOM    166  H8  AT4     2      23.530  24.940  23.560  1.00  0.00            
ATOM    167  H9  AT4     2      24.170  25.950  22.270  1.00  0.00            
ATOM    168  H10 AT4     2      20.590  24.800  22.360  1.00  0.00            
ATOM    169  H11 AT4     2      20.850  23.240  21.540  1.00  0.00            
ATOM    170  H12 AT4     2      21.500  23.330  23.100  1.00  0.00            
ATOM    171  H13 AT4     2      23.460  24.370  18.980  1.00  0.00            
ATOM    172  H14 AT4     2      25.740  22.370  17.410  1.00  0.00            
TER
ENDMDL
MODEL        1
ATOM      1  C1  BCD     1      22.370  33.830  26.910  1.00  0.00            
ATOM      2  O1  BCD     1      21.630  33.960  25.750  1.00  0.00            
ATOM      3  C2  BCD     1      23.620  32.990  26.710  1.00  0.00            
ATOM      4  O2  BCD     1      24.510  33.640  25.800  1.00  0.00            
ATOM      5  C3  BCD     1      23.270  31.540  26.360  1.00  0.00            
ATOM      6  O3  BCD     1      24.480  30.770  26.210  1.00  0.00            
ATOM      7  C4  BCD     1      22.250  31.000  27.380  1.00  0.00            
ATOM      8  C5  BCD     1      21.030  31.960  27.580  1.00  0.00            
ATOM      9  O4  BCD     1      21.560  33.190  27.880  1.00  0.00            
ATOM     10  C6  BCD     1      20.200  31.420  28.690  1.00  0.00            
ATOM     11  O5  BCD     1      20.910  31.090  29.870  1.00  0.00            
ATOM     12  H1  BCD     1      22.640  34.840  27.250  1.00  0.00            
ATOM     13  H2  BCD     1      24.150  32.910  27.670  1.00  0.00            
ATOM     14  H3  BCD     1      25.390  33.270  25.890  1.00  0.00            
ATOM     15  H4  BCD     1      22.860  31.590  25.340  1.00  0.00            
ATOM     16  H5  BCD     1      24.280  29.850  26.380  1.00  0.00            
ATOM     17  H6  BCD     1      22.700  30.910  28.380  1.00  0.00            
ATOM     18  H7  BCD     1      20.300  32.060  26.770  1.00  0.00            
ATOM     19  H8  BCD     1      19.480  32.230  28.880  1.00  0.00            
ATOM     20  H9  BCD     1      19.710  30.490  28.370  1.00  0.00            
ATOM     21  H10 BCD     1      20.200  30.690  30.380  1.00  0.00            
ATOM     22  C7  BCD     1      20.140  36.970  23.470  1.00  0.00            
ATOM     23  O6  BCD     1      20.040  36.090  22.400  1.00  0.00            
ATOM     24  C8  BCD     1      21.590  37.050  23.940  1.00  0.00            
ATOM     25  O7  BCD     1      22.410  37.600  22.900  1.00  0.00            
ATOM     26  C9  BCD     1      22.100  35.710  24.300  1.00  0.00            
ATOM     27  O8  BCD     1      23.460  35.760  24.670  1.00  0.00            
ATOM     28  C10 BCD     1      21.200  35.270  25.460  1.00  0.00            
ATOM     29  C11 BCD     1      19.670  35.330  25.170  1.00  0.00            
ATOM     30  O9  BCD     1      19.350  36.620  24.620  1.00  0.00            
ATOM     31  C12 BCD     1      18.810  35.100  26.400  1.00  0.00            
ATOM     32  O10 BCD     1      19.100  35.990  27.450  1.00  0.00            
ATOM     33  H11 BCD     1      19.760  37.960  23.200  1.00  0.00            
ATOM     34  H12 BCD     1      21.680  37.620  24.870  1.00  0.00            
ATOM     35  H13 BCD     1      23.310  37.710  23.210  1.00  0.00            
ATOM     36  H14 BCD     1      22.020  35.030  23.440  1.00  0.00            
ATOM     37  H15 BCD     1      23.740  34.860  24.870  1.00  0.00            
ATOM     38  H16 BCD     1      21.390  35.980  26.260  1.00  0.00            
ATOM     39  H17 BCD     1      19.410  34.560  24.430  1.00  0.00            
ATOM     40  H18 BCD     1      17.750  34.940  26.180  1.00  0.00            
ATOM     41  H19 BCD     1      19.010  34.070  26.730  1.00  0.00            
ATOM     42  H20 BCD     1      19.580  35.490  28.120  1.00  0.00            
ATOM     43  C13 BCD     1      18.770  35.940  18.550  1.00  0.00            
ATOM     44  O11 BCD     1      18.500  34.570  18.770  1.00  0.00            
ATOM     45  C14 BCD     1      20.240  36.150  18.690  1.00  0.00            
ATOM     46  O12 BCD     1      20.950  35.360  17.750  1.00  0.00            
ATOM     47  C15 BCD     1      20.680  35.900  20.120  1.00  0.00            
ATOM     48  O13 BCD     1      22.050  36.170  20.420  1.00  0.00            
ATOM     49  C16 BCD     1      19.800  36.640  21.140  1.00  0.00            
ATOM     50  C17 BCD     1      18.340  36.400  20.820  1.00  0.00            
ATOM     51  O14 BCD     1      18.030  36.650  19.480  1.00  0.00            
ATOM     52  C18 BCD     1      17.320  37.000  21.740  1.00  0.00            
ATOM     53  O15 BCD     1      17.480  38.420  22.000  1.00  0.00            
ATOM     54  H21 BCD     1      18.340  36.240  17.590  1.00  0.00            
ATOM     55  H22 BCD     1      20.380  37.220  18.500  1.00  0.00            
ATOM     56  H23 BCD     1      21.860  35.570  17.970  1.00  0.00            
ATOM     57  H24 BCD     1      20.540  34.820  20.220  1.00  0.00            
ATOM     58  H25 BCD     1      22.080  36.440  21.340  1.00  0.00            
ATOM     59  H26 BCD     1      19.980  37.720  21.040  1.00  0.00            
ATOM     60  H27 BCD     1      18.270  35.330  21.040  1.00  0.00            
ATOM     61  H28 BCD     1      16.310  36.730  21.410  1.00  0.00            
ATOM     62  H29 BCD     1      17.400  36.540  22.730  1.00  0.00            
ATOM     63  H30 BCD     1      17.130  38.620  22.880  1.00  0.00            
ATOM     64  C19 BCD     1      16.380  31.270  17.660  1.00  0.00            
ATOM     65  O16 BCD     1      16.830  30.650  18.880  1.00  0.00            
ATOM     66  C20 BCD     1      17.560  31.580  16.860  1.00  0.00            
ATOM     67  O17 BCD     1      18.390  30.510  16.620  1.00  0.00            
ATOM     68  C21 BCD     1      18.380  32.740  17.380  1.00  0.00            
ATOM     69  O18 BCD     1      19.330  33.180  16.340  1.00  0.00            
ATOM     70  C22 BCD     1      17.570  33.950  17.820  1.00  0.00            
ATOM     71  C23 BCD     1      16.340  33.550  18.640  1.00  0.00            
ATOM     72  O19 BCD     1      15.680  32.510  17.950  1.00  0.00            
ATOM     73  C24 BCD     1      15.350  34.600  18.870  1.00  0.00            
ATOM     74  O20 BCD     1      14.900  35.280  17.720  1.00  0.00            
ATOM     75  H31 BCD     1      15.740  30.520  17.200  1.00  0.00            
ATOM     76  H32 BCD     1      17.110  31.920  15.910  1.00  0.00            
ATOM     77  H33 BCD     1      19.120  30.900  16.140  1.00  0.00            
ATOM     78  H34 BCD     1      18.940  32.370  18.250  1.00  0.00            
ATOM     79  H35 BCD     1      19.790  33.900  16.770  1.00  0.00            
ATOM     80  H36 BCD     1      17.320  34.580  16.960  1.00  0.00            
ATOM     81  H37 BCD     1      16.630  33.130  19.610  1.00  0.00            
ATOM     82  H38 BCD     1      14.560  33.910  19.190  1.00  0.00            
ATOM     83  H39 BCD     1      15.720  35.280  19.650  1.00  0.00            
ATOM     84  H40 BCD     1      14.430  36.060  18.030  1.00  0.00            
ATOM     85  C25 BCD     1      16.310  27.000  20.810  1.00  0.00            
ATOM     86  O21 BCD     1      17.630  27.140  21.440  1.00  0.00            
ATOM     87  C26 BCD     1      16.430  26.890  19.280  1.00  0.00            
ATOM     88  O22 BCD     1      17.370  25.790  18.990  1.00  0.00            
ATOM     89  C27 BCD     1      17.010  28.240  18.720  1.00  0.00            
ATOM     90  O23 BCD     1      17.070  28.120  17.270  1.00  0.00            
ATOM     91  C28 BCD     1      16.160  29.400  19.210  1.00  0.00            
ATOM     92  C29 BCD     1      15.940  29.310  20.710  1.00  0.00            
ATOM     93  O24 BCD     1      15.510  28.080  21.120  1.00  0.00            
ATOM     94  C30 BCD     1      14.990  30.350  21.230  1.00  0.00            
ATOM     95  O25 BCD     1      13.670  30.210  20.730  1.00  0.00            
ATOM     96  H41 BCD     1      15.760  26.140  21.220  1.00  0.00            
ATOM     97  H42 BCD     1      15.460  26.640  18.830  1.00  0.00            
ATOM     98  H43 BCD     1      17.800  25.890  18.140  1.00  0.00            
ATOM     99  H44 BCD     1      18.010  28.230  19.160  1.00  0.00            
ATOM    100  H45 BCD     1      17.650  28.840  17.020  1.00  0.00            
ATOM    101  H46 BCD     1      15.160  29.440  18.750  1.00  0.00            
ATOM    102  H47 BCD     1      16.850  29.500  21.300  1.00  0.00            
ATOM    103  H48 BCD     1      15.050  30.310  22.330  1.00  0.00            
ATOM    104  H49 BCD     1      15.410  31.340  21.040  1.00  0.00            
ATOM    105  H50 BCD     1      13.200  30.920  21.170  1.00  0.00            
ATOM    106  C31 BCD     1      19.540  25.330  24.580  1.00  0.00            
ATOM    107  O26 BCD     1      20.360  26.500  24.790  1.00  0.00            
ATOM    108  C32 BCD     1      19.870  24.770  23.240  1.00  0.00            
ATOM    109  O27 BCD     1      21.330  24.520  23.100  1.00  0.00            
ATOM    110  C33 BCD     1      19.400  25.820  22.160  1.00  0.00            
ATOM    111  C34 BCD     1      17.870  26.010  22.290  1.00  0.00            
ATOM    112  C35 BCD     1      17.550  26.380  23.740  1.00  0.00            
ATOM    113  O28 BCD     1      18.170  25.550  24.610  1.00  0.00            
ATOM    114  C36 BCD     1      16.060  26.520  24.070  1.00  0.00            
ATOM    115  O29 BCD     1      15.170  25.470  23.670  1.00  0.00            
ATOM    116  O30 BCD     1      19.770  25.370  20.810  1.00  0.00            
ATOM    117  H51 BCD     1      19.790  24.660  25.410  1.00  0.00            
ATOM    118  H52 BCD     1      19.290  23.860  23.060  1.00  0.00            
ATOM    119  H53 BCD     1      21.680  25.290  23.560  1.00  0.00            
ATOM    120  H54 BCD     1      19.800  26.840  22.300  1.00  0.00            
ATOM    121  H55 BCD     1      19.020  25.640  20.270  1.00  0.00            
ATOM    122  H56 BCD     1      17.430  25.050  22.010  1.00  0.00            
ATOM    123  H57 BCD     1      17.930  27.400  23.910  1.00  0.00            
ATOM    124  H58 BCD     1      15.970  26.600  25.160  1.00  0.00            
ATOM    125  H59 BCD     1      15.700  27.480  23.690  1.00  0.00            
ATOM    126  H60 BCD     1      14.350  25.950  23.540  1.00  0.00            
ATOM    127  C37 BCD     1      22.000  28.720  27.800  1.00  0.00            
ATOM    128  O31 BCD     1      21.780  29.800  26.840  1.00  0.00            
ATOM    129  C38 BCD     1      22.870  27.600  27.150  1.00  0.00            
ATOM    130  O32 BCD     1      24.260  28.010  26.810  1.00  0.00            
ATOM    131  C39 BCD     1      22.290  27.060  25.820  1.00  0.00            
ATOM    132  O33 BCD     1      23.070  25.950  25.260  1.00  0.00            
ATOM    133  C40 BCD     1      20.850  26.590  26.100  1.00  0.00            
ATOM    134  C41 BCD     1      20.000  27.530  27.070  1.00  0.00            
ATOM    135  O34 BCD     1      20.810  28.070  28.150  1.00  0.00            
ATOM    136  C42 BCD     1      18.830  26.760  27.660  1.00  0.00            
ATOM    137  O35 BCD     1      19.240  25.490  28.270  1.00  0.00            
ATOM    138  H61 BCD     1      22.500  29.110  28.700  1.00  0.00            
ATOM    139  H62 BCD     1      22.840  26.720  27.800  1.00  0.00            
ATOM    140  H63 BCD     1      24.690  27.340  26.270  1.00  0.00            
ATOM    141  H64 BCD     1      22.280  27.950  25.170  1.00  0.00            
ATOM    142  H65 BCD     1      23.880  26.260  24.830  1.00  0.00            
ATOM    143  H66 BCD     1      21.070  25.610  26.540  1.00  0.00            
ATOM    144  H67 BCD     1      19.690  28.360  26.430  1.00  0.00            
ATOM    145  H68 BCD     1      18.210  27.370  28.320  1.00  0.00            
ATOM    146  H69 BCD     1      18.090  26.500  26.900  1.00  0.00            
ATOM    147  H70 BCD     1      18.660  25.320  29.020  1.00  0.00            
ATOM    148  C1  AT4     2      19.710  30.990  24.170  1.00  0.00            
ATOM    149  C2  AT4     2      18.480  31.880  24.080  1.00  0.00            
ATOM    150  C3  AT4     2      17.560  31.750  25.120  1.00  0.00            
ATOM    151  C4  AT4     2      16.390  32.520  25.040  1.00  0.00            
ATOM    152  C5  AT4     2      16.110  33.330  23.930  1.00  0.00            
ATOM    153  C6  AT4     2      14.850  34.210  23.980  1.00  0.00            
ATOM    154  C7  AT4     2      14.280  34.710  22.690  1.00  0.00            
ATOM    155  C8  AT4     2      15.020  35.450  24.910  1.00  0.00            
ATOM    156  C9  AT4     2      17.060  33.470  22.900  1.00  0.00            
ATOM    157  C10 AT4     2      18.270  32.730  22.920  1.00  0.00            
ATOM    158  O1  AT4     2      19.210  32.860  21.990  1.00  0.00            
ATOM    159  H1  AT4     2      20.610  31.580  23.960  1.00  0.00            
ATOM    160  H2  AT4     2      19.800  30.570  25.170  1.00  0.00            
ATOM    161  H3  AT4     2      19.550  30.190  23.430  1.00  0.00            
ATOM    162  H4  AT4     2      17.700  31.110  25.980  1.00  0.00            
ATOM    163  H5  AT4     2      15.690  32.600  25.870  1.00  0.00            
ATOM    164  H6  AT4     2      14.170  33.550  24.530  1.00  0.00            
ATOM    165  H7  AT4     2      15.020  35.290  22.120  1.00  0.00            
ATOM    166  H8  AT4     2      13.950  33.900  22.020  1.00  0.00            
ATOM    167  H9  AT4     2      13.470  35.410  22.910  1.00  0.00            
ATOM    168  H10 AT4     2      15.750  36.060  24.370  1.00  0.00            
ATOM    169  H11 AT4     2      14.080  35.970  25.120  1.00  0.00            
ATOM    170  H12 AT4     2      15.440  35.250  25.910  1.00  0.00            
ATOM    171  H13 AT4     2      16.910  34.180  22.080  1.00  0.00            
ATOM    172  H14 AT4     2      19.080  32.080  21.420  1.00  0.00            
TER
ENDMDL
MODEL        1
ATOM      1  C1  BCD     1      26.300  31.410  17.460  1.00  0.00            
ATOM      2  O1  BCD     1      25.760  30.810  16.310  1.00  0.00            
ATOM      3  C2  BCD     1      26.630  30.420  18.540  1.00  0.00            
ATOM      4  O2  BCD     1      27.570  29.440  18.010  1.00  0.00            
ATOM      5  C3  BCD     1      25.350  29.730  19.030  1.00  0.00            
ATOM      6  O3  BCD     1      25.660  28.760  20.030  1.00  0.00            
ATOM      7  C4  BCD     1      24.400  30.780  19.580  1.00  0.00            
ATOM      8  C5  BCD     1      24.160  31.890  18.550  1.00  0.00            
ATOM      9  O4  BCD     1      25.400  32.410  18.060  1.00  0.00            
ATOM     10  C6  BCD     1      23.320  33.030  19.130  1.00  0.00            
ATOM     11  O5  BCD     1      23.880  33.520  20.310  1.00  0.00            
ATOM     12  H1  BCD     1      27.200  31.950  17.130  1.00  0.00            
ATOM     13  H2  BCD     1      26.980  30.900  19.470  1.00  0.00            
ATOM     14  H3  BCD     1      28.030  29.110  18.790  1.00  0.00            
ATOM     15  H4  BCD     1      24.850  29.200  18.220  1.00  0.00            
ATOM     16  H5  BCD     1      25.800  27.880  19.680  1.00  0.00            
ATOM     17  H6  BCD     1      24.790  31.260  20.490  1.00  0.00            
ATOM     18  H7  BCD     1      23.580  31.490  17.700  1.00  0.00            
ATOM     19  H8  BCD     1      23.150  33.830  18.400  1.00  0.00            
ATOM     20  H9  BCD     1      22.290  32.700  19.300  1.00  0.00            
ATOM     21  H10 BCD     1      23.250  34.140  20.690  1.00  0.00            
ATOM     22  C7  BCD     1      25.540  31.060  12.110  1.00  0.00            
ATOM     23  O6  BCD     1      24.840  29.820  12.050  1.00  0.00            
ATOM     24  C8  BCD     1      27.000  30.810  12.740  1.00  0.00            
ATOM     25  O7  BCD     1      27.640  29.720  11.950  1.00  0.00            
ATOM     26  C9  BCD     1      26.810  30.380  14.190  1.00  0.00            
ATOM     27  O8  BCD     1      28.090  30.080  14.730  1.00  0.00            
ATOM     28  C10 BCD     1      26.090  31.400  15.040  1.00  0.00            
ATOM     29  C11 BCD     1      24.710  31.740  14.350  1.00  0.00            
ATOM     30  O9  BCD     1      24.890  31.950  12.930  1.00  0.00            
ATOM     31  C12 BCD     1      24.040  32.990  14.850  1.00  0.00            
ATOM     32  O10 BCD     1      24.870  34.160  14.690  1.00  0.00            
ATOM     33  H11 BCD     1      25.680  31.560  11.150  1.00  0.00            
ATOM     34  H12 BCD     1      27.470  31.790  12.630  1.00  0.00            
ATOM     35  H13 BCD     1      28.520  29.670  12.330  1.00  0.00            
ATOM     36  H14 BCD     1      26.140  29.510  14.160  1.00  0.00            
ATOM     37  H15 BCD     1      28.010  29.730  15.620  1.00  0.00            
ATOM     38  H16 BCD     1      26.650  32.340  15.140  1.00  0.00            
ATOM     39  H17 BCD     1      24.060  30.850  14.350  1.00  0.00            
ATOM     40  H18 BCD     1      23.120  33.230  14.300  1.00  0.00            
ATOM     41  H19 BCD     1      23.760  32.740  15.890  1.00  0.00            
ATOM     42  H20 BCD     1      24.380  34.960  14.920  1.00  0.00            
ATOM     43  C13 BCD     1      22.340  27.870   9.410  1.00  0.00            
ATOM     44  O11 BCD     1      21.800  27.050  10.460  1.00  0.00            
ATOM     45  C14 BCD     1      23.850  27.610   9.200  1.00  0.00            
ATOM     46  O12 BCD     1      24.040  26.210   8.900  1.00  0.00            
ATOM     47  C15 BCD     1      24.590  28.070  10.440  1.00  0.00            
ATOM     48  O13 BCD     1      25.990  28.120  10.290  1.00  0.00            
ATOM     49  C16 BCD     1      24.200  29.480  10.860  1.00  0.00            
ATOM     50  C17 BCD     1      22.720  29.750  10.920  1.00  0.00            
ATOM     51  O14 BCD     1      22.100  29.210   9.700  1.00  0.00            
ATOM     52  C18 BCD     1      22.330  31.180  11.090  1.00  0.00            
ATOM     53  O15 BCD     1      22.910  32.050  10.080  1.00  0.00            
ATOM     54  H21 BCD     1      21.710  27.610   8.550  1.00  0.00            
ATOM     55  H22 BCD     1      24.180  28.180   8.330  1.00  0.00            
ATOM     56  H23 BCD     1      24.890  26.040   9.310  1.00  0.00            
ATOM     57  H24 BCD     1      24.370  27.360  11.250  1.00  0.00            
ATOM     58  H25 BCD     1      26.430  28.760  10.860  1.00  0.00            
ATOM     59  H26 BCD     1      24.470  30.180  10.070  1.00  0.00            
ATOM     60  H27 BCD     1      22.360  29.200  11.800  1.00  0.00            
ATOM     61  H28 BCD     1      21.230  31.250  11.010  1.00  0.00            
ATOM     62  H29 BCD     1      22.690  31.490  12.070  1.00  0.00            
ATOM     63  H30 BCD     1      22.280  32.000   9.350  1.00  0.00            
ATOM     64  C19 BCD     1      18.640  24.670  11.540  1.00  0.00            
ATOM     65  O16 BCD     1      19.070  24.820  12.930  1.00  0.00            
ATOM     66  C20 BCD     1      19.720  23.930  10.730  1.00  0.00            
ATOM     67  O17 BCD     1      20.150  22.660  11.360  1.00  0.00            
ATOM     68  C21 BCD     1      20.980  24.820  10.770  1.00  0.00            
ATOM     69  O18 BCD     1      22.120  24.280  10.070  1.00  0.00            
ATOM     70  C22 BCD     1      20.630  26.270  10.260  1.00  0.00            
ATOM     71  C23 BCD     1      19.520  26.880  11.070  1.00  0.00            
ATOM     72  O19 BCD     1      18.430  25.950  10.980  1.00  0.00            
ATOM     73  C24 BCD     1      19.010  28.190  10.430  1.00  0.00            
ATOM     74  O20 BCD     1      18.560  27.980   9.080  1.00  0.00            
ATOM     75  H31 BCD     1      17.710  24.100  11.500  1.00  0.00            
ATOM     76  H32 BCD     1      19.400  23.660   9.720  1.00  0.00            
ATOM     77  H33 BCD     1      21.070  22.620  11.100  1.00  0.00            
ATOM     78  H34 BCD     1      21.290  24.970  11.810  1.00  0.00            
ATOM     79  H35 BCD     1      22.690  25.040   9.940  1.00  0.00            
ATOM     80  H36 BCD     1      20.400  26.200   9.190  1.00  0.00            
ATOM     81  H37 BCD     1      19.860  26.970  12.110  1.00  0.00            
ATOM     82  H38 BCD     1      18.160  28.420  11.090  1.00  0.00            
ATOM     83  H39 BCD     1      19.770  28.970  10.540  1.00  0.00            
ATOM     84  H40 BCD     1      18.510  28.850   8.680  1.00  0.00            
ATOM     85  C25 BCD     1      17.580  23.870  16.720  1.00  0.00            
ATOM     86  O21 BCD     1      18.120  25.130  17.270  1.00  0.00            
ATOM     87  C26 BCD     1      18.620  22.990  16.190  1.00  0.00            
ATOM     88  O22 BCD     1      19.590  22.650  17.150  1.00  0.00            
ATOM     89  C27 BCD     1      19.310  23.590  14.950  1.00  0.00            
ATOM     90  O23 BCD     1      20.040  22.520  14.360  1.00  0.00            
ATOM     91  C28 BCD     1      18.310  24.070  13.920  1.00  0.00            
ATOM     92  C29 BCD     1      17.330  24.990  14.620  1.00  0.00            
ATOM     93  O24 BCD     1      16.710  24.250  15.660  1.00  0.00            
ATOM     94  C30 BCD     1      16.240  25.600  13.750  1.00  0.00            
ATOM     95  O25 BCD     1      15.630  24.610  12.850  1.00  0.00            
ATOM     96  H41 BCD     1      17.000  23.360  17.500  1.00  0.00            
ATOM     97  H42 BCD     1      18.110  22.070  15.880  1.00  0.00            
ATOM     98  H43 BCD     1      20.270  22.170  16.670  1.00  0.00            
ATOM     99  H44 BCD     1      20.040  24.340  15.260  1.00  0.00            
ATOM    100  H45 BCD     1      20.330  22.640  13.460  1.00  0.00            
ATOM    101  H46 BCD     1      17.820  23.270  13.350  1.00  0.00            
ATOM    102  H47 BCD     1      17.940  25.810  15.030  1.00  0.00            
ATOM    103  H48 BCD     1      15.510  26.210  14.290  1.00  0.00            
ATOM    104  H49 BCD     1      16.650  26.410  13.130  1.00  0.00            
ATOM    105  H50 BCD     1      14.730  24.890  12.660  1.00  0.00            
ATOM    106  C31 BCD     1      18.290  27.120  20.800  1.00  0.00            
ATOM    107  O26 BCD     1      19.540  27.660  20.290  1.00  0.00            
ATOM    108  C32 BCD     1      18.420  25.640  20.930  1.00  0.00            
ATOM    109  O27 BCD     1      19.380  25.200  21.860  1.00  0.00            
ATOM    110  C33 BCD     1      18.740  24.980  19.580  1.00  0.00            
ATOM    111  C34 BCD     1      17.700  25.440  18.560  1.00  0.00            
ATOM    112  C35 BCD     1      17.510  26.920  18.600  1.00  0.00            
ATOM    113  O28 BCD     1      17.270  27.440  19.860  1.00  0.00            
ATOM    114  C36 BCD     1      16.370  27.310  17.670  1.00  0.00            
ATOM    115  O29 BCD     1      15.060  26.750  17.890  1.00  0.00            
ATOM    116  O30 BCD     1      18.980  23.580  19.650  1.00  0.00            
ATOM    117  H51 BCD     1      18.040  27.450  21.810  1.00  0.00            
ATOM    118  H52 BCD     1      17.430  25.360  21.300  1.00  0.00            
ATOM    119  H53 BCD     1      19.710  24.340  21.590  1.00  0.00            
ATOM    120  H54 BCD     1      19.710  25.390  19.260  1.00  0.00            
ATOM    121  H55 BCD     1      19.140  23.190  18.790  1.00  0.00            
ATOM    122  H56 BCD     1      16.750  24.920  18.720  1.00  0.00            
ATOM    123  H57 BCD     1      18.440  27.390  18.260  1.00  0.00            
ATOM    124  H58 BCD     1      16.450  28.410  17.670  1.00  0.00            
ATOM    125  H59 BCD     1      16.780  27.160  16.660  1.00  0.00            
ATOM    126  H60 BCD     1      14.730  27.000  18.750  1.00  0.00            
ATOM    127  C37 BCD     1      22.470  30.410  21.070  1.00  0.00            
ATOM    128  O31 BCD     1      23.260  30.010  19.960  1.00  0.00            
ATOM    129  C38 BCD     1      22.470  29.300  22.140  1.00  0.00            
ATOM    130  O32 BCD     1      23.800  28.830  22.330  1.00  0.00            
ATOM    131  C39 BCD     1      21.470  28.130  21.610  1.00  0.00            
ATOM    132  O33 BCD     1      21.250  27.190  22.720  1.00  0.00            
ATOM    133  C40 BCD     1      20.230  28.680  21.020  1.00  0.00            
ATOM    134  C41 BCD     1      20.420  29.770  20.070  1.00  0.00            
ATOM    135  O34 BCD     1      21.180  30.810  20.720  1.00  0.00            
ATOM    136  C42 BCD     1      19.090  30.390  19.640  1.00  0.00            
ATOM    137  O35 BCD     1      18.310  30.780  20.770  1.00  0.00            
ATOM    138  H61 BCD     1      22.950  31.290  21.500  1.00  0.00            
ATOM    139  H62 BCD     1      22.120  29.820  23.040  1.00  0.00            
ATOM    140  H63 BCD     1      24.210  28.820  21.460  1.00  0.00            
ATOM    141  H64 BCD     1      22.000  27.710  20.750  1.00  0.00            
ATOM    142  H65 BCD     1      20.600  26.540  22.450  1.00  0.00            
ATOM    143  H66 BCD     1      19.650  29.090  21.850  1.00  0.00            
ATOM    144  H67 BCD     1      20.910  29.380  19.180  1.00  0.00            
ATOM    145  H68 BCD     1      19.070  31.210  18.910  1.00  0.00            
ATOM    146  H69 BCD     1      18.590  29.600  19.070  1.00  0.00            
ATOM    147  H70 BCD     1      18.620  31.620  21.110  1.00  0.00            
ATOM    148  C1  AT4     2      23.540  23.690  16.460  1.00  0.00            
ATOM    149  C2  AT4     2      22.790  24.920  15.850  1.00  0.00            
ATOM    150  C3  AT4     2      21.920  25.530  16.800  1.00  0.00            
ATOM    151  C4  AT4     2      21.280  26.700  16.400  1.00  0.00            
ATOM    152  C5  AT4     2      21.470  27.270  15.120  1.00  0.00            
ATOM    153  C6  AT4     2      20.880  28.680  14.790  1.00  0.00            
ATOM    154  C7  AT4     2      21.580  29.790  15.680  1.00  0.00            
ATOM    155  C8  AT4     2      19.390  28.840  14.930  1.00  0.00            
ATOM    156  C9  AT4     2      22.270  26.640  14.150  1.00  0.00            
ATOM    157  C10 AT4     2      22.960  25.460  14.530  1.00  0.00            
ATOM    158  O1  AT4     2      23.840  24.810  13.720  1.00  0.00            
ATOM    159  H1  AT4     2      24.300  23.230  15.810  1.00  0.00            
ATOM    160  H2  AT4     2      24.100  24.000  17.350  1.00  0.00            
ATOM    161  H3  AT4     2      22.860  22.850  16.630  1.00  0.00            
ATOM    162  H4  AT4     2      21.810  25.270  17.850  1.00  0.00            
ATOM    163  H5  AT4     2      20.640  27.120  17.160  1.00  0.00            
ATOM    164  H6  AT4     2      21.130  28.910  13.740  1.00  0.00            
ATOM    165  H7  AT4     2      21.180  29.740  16.700  1.00  0.00            
ATOM    166  H8  AT4     2      22.670  29.670  15.800  1.00  0.00            
ATOM    167  H9  AT4     2      21.370  30.790  15.280  1.00  0.00            
ATOM    168  H10 AT4     2      18.880  28.230  14.180  1.00  0.00            
ATOM    169  H11 AT4     2      19.010  28.740  15.960  1.00  0.00            
ATOM    170  H12 AT4     2      19.110  29.810  14.510  1.00  0.00            
ATOM    171  H13 AT4     2      22.450  27.090  13.180  1.00  0.00            
ATOM    172  H14 AT4     2      24.600  25.420  13.740  1.00  0.00            
TER
ENDMDL
MODEL        1
ATOM      1  C1  BCD     1      22.890  25.030  29.360  1.00  0.00            
ATOM      2  O1  BCD     1      23.380  25.170  28.050  1.00  0.00            
ATOM      3  C2  BCD     1      23.720  23.940  30.000  1.00  0.00            
ATOM      4  O2  BCD     1      25.100  24.340  30.180  1.00  0.00            
ATOM      5  C3  BCD     1      23.550  22.670  29.170  1.00  0.00            
ATOM      6  O3  BCD     1      24.320  21.580  29.810  1.00  0.00            
ATOM      7  C4  BCD     1      22.070  22.270  29.000  1.00  0.00            
ATOM      8  C5  BCD     1      21.190  23.440  28.500  1.00  0.00            
ATOM      9  O4  BCD     1      21.500  24.670  29.230  1.00  0.00            
ATOM     10  C6  BCD     1      19.730  23.170  28.570  1.00  0.00            
ATOM     11  O5  BCD     1      19.270  22.830  29.920  1.00  0.00            
ATOM     12  H1  BCD     1      22.980  25.970  29.920  1.00  0.00            
ATOM     13  H2  BCD     1      23.290  23.660  30.980  1.00  0.00            
ATOM     14  H3  BCD     1      25.520  23.490  30.320  1.00  0.00            
ATOM     15  H4  BCD     1      23.980  22.830  28.170  1.00  0.00            
ATOM     16  H5  BCD     1      24.500  20.940  29.120  1.00  0.00            
ATOM     17  H6  BCD     1      21.690  21.810  29.920  1.00  0.00            
ATOM     18  H7  BCD     1      21.570  23.630  27.490  1.00  0.00            
ATOM     19  H8  BCD     1      19.220  24.140  28.470  1.00  0.00            
ATOM     20  H9  BCD     1      19.430  22.410  27.840  1.00  0.00            
ATOM     21  H10 BCD     1      18.570  22.170  29.900  1.00  0.00            
ATOM     22  C7  BCD     1      24.620  28.600  26.010  1.00  0.00            
ATOM     23  O6  BCD     1      24.070  27.970  24.830  1.00  0.00            
ATOM     24  C8  BCD     1      25.700  27.660  26.530  1.00  0.00            
ATOM     25  O7  BCD     1      26.760  27.560  25.470  1.00  0.00            
ATOM     26  C9  BCD     1      25.190  26.260  26.960  1.00  0.00            
ATOM     27  O8  BCD     1      26.240  25.500  27.580  1.00  0.00            
ATOM     28  C10 BCD     1      24.030  26.430  27.870  1.00  0.00            
ATOM     29  C11 BCD     1      22.960  27.450  27.340  1.00  0.00            
ATOM     30  O9  BCD     1      23.640  28.590  26.990  1.00  0.00            
ATOM     31  C12 BCD     1      21.910  27.780  28.380  1.00  0.00            
ATOM     32  O10 BCD     1      22.460  28.360  29.530  1.00  0.00            
ATOM     33  H11 BCD     1      24.960  29.620  25.800  1.00  0.00            
ATOM     34  H12 BCD     1      26.180  28.130  27.390  1.00  0.00            
ATOM     35  H13 BCD     1      27.400  26.980  25.880  1.00  0.00            
ATOM     36  H14 BCD     1      24.930  25.700  26.060  1.00  0.00            
ATOM     37  H15 BCD     1      25.740  24.880  28.110  1.00  0.00            
ATOM     38  H16 BCD     1      24.510  26.890  28.750  1.00  0.00            
ATOM     39  H17 BCD     1      22.560  27.030  26.410  1.00  0.00            
ATOM     40  H18 BCD     1      21.310  28.600  27.950  1.00  0.00            
ATOM     41  H19 BCD     1      21.300  26.930  28.700  1.00  0.00            
ATOM     42  H20 BCD     1      23.210  28.900  29.300  1.00  0.00            
ATOM     43  C13 BCD     1      23.260  28.700  20.770  1.00  0.00            
ATOM     44  O11 BCD     1      22.980  27.340  20.560  1.00  0.00            
ATOM     45  C14 BCD     1      24.660  28.950  21.130  1.00  0.00            
ATOM     46  O12 BCD     1      25.590  28.470  20.160  1.00  0.00            
ATOM     47  C15 BCD     1      24.930  28.360  22.540  1.00  0.00            
ATOM     48  O13 BCD     1      26.230  28.520  23.030  1.00  0.00            
ATOM     49  C16 BCD     1      23.940  28.820  23.620  1.00  0.00            
ATOM     50  C17 BCD     1      22.500  28.580  23.140  1.00  0.00            
ATOM     51  O14 BCD     1      22.450  29.220  21.850  1.00  0.00            
ATOM     52  C18 BCD     1      21.500  29.310  23.990  1.00  0.00            
ATOM     53  O15 BCD     1      21.920  30.650  24.250  1.00  0.00            
ATOM     54  H21 BCD     1      23.090  29.300  19.870  1.00  0.00            
ATOM     55  H22 BCD     1      24.770  30.040  21.250  1.00  0.00            
ATOM     56  H23 BCD     1      26.430  28.870  20.380  1.00  0.00            
ATOM     57  H24 BCD     1      24.760  27.300  22.300  1.00  0.00            
ATOM     58  H25 BCD     1      26.290  27.990  23.830  1.00  0.00            
ATOM     59  H26 BCD     1      24.230  29.830  23.930  1.00  0.00            
ATOM     60  H27 BCD     1      22.280  27.510  23.030  1.00  0.00            
ATOM     61  H28 BCD     1      20.590  29.360  23.390  1.00  0.00            
ATOM     62  H29 BCD     1      21.310  28.760  24.920  1.00  0.00            
ATOM     63  H30 BCD     1      21.220  31.110  24.720  1.00  0.00            
ATOM     64  C19 BCD     1      22.230  24.450  17.660  1.00  0.00            
ATOM     65  O16 BCD     1      21.730  23.630  18.710  1.00  0.00            
ATOM     66  C20 BCD     1      23.710  24.820  17.850  1.00  0.00            
ATOM     67  O17 BCD     1      24.460  23.640  17.820  1.00  0.00            
ATOM     68  C21 BCD     1      23.860  25.700  19.190  1.00  0.00            
ATOM     69  O18 BCD     1      25.300  26.020  19.380  1.00  0.00            
ATOM     70  C22 BCD     1      23.000  26.920  19.180  1.00  0.00            
ATOM     71  C23 BCD     1      21.640  26.450  18.740  1.00  0.00            
ATOM     72  O19 BCD     1      21.640  25.630  17.560  1.00  0.00            
ATOM     73  C24 BCD     1      20.860  27.640  18.410  1.00  0.00            
ATOM     74  O20 BCD     1      19.500  27.270  18.120  1.00  0.00            
ATOM     75  H31 BCD     1      22.140  23.990  16.670  1.00  0.00            
ATOM     76  H32 BCD     1      24.040  25.400  16.980  1.00  0.00            
ATOM     77  H33 BCD     1      25.320  24.030  18.000  1.00  0.00            
ATOM     78  H34 BCD     1      23.530  24.980  19.950  1.00  0.00            
ATOM     79  H35 BCD     1      25.320  26.930  19.710  1.00  0.00            
ATOM     80  H36 BCD     1      23.410  27.620  18.450  1.00  0.00            
ATOM     81  H37 BCD     1      21.150  25.900  19.560  1.00  0.00            
ATOM     82  H38 BCD     1      20.820  28.250  19.320  1.00  0.00            
ATOM     83  H39 BCD     1      21.400  28.070  17.560  1.00  0.00            
ATOM     84  H40 BCD     1      19.040  28.100  18.000  1.00  0.00            
ATOM     85  C25 BCD     1      20.450  19.730  19.130  1.00  0.00            
ATOM     86  O21 BCD     1      21.030  19.780  20.500  1.00  0.00            
ATOM     87  C26 BCD     1      21.590  19.920  18.020  1.00  0.00            
ATOM     88  O22 BCD     1      22.570  18.860  18.040  1.00  0.00            
ATOM     89  C27 BCD     1      22.160  21.310  18.180  1.00  0.00            
ATOM     90  O23 BCD     1      23.050  21.480  17.080  1.00  0.00            
ATOM     91  C28 BCD     1      21.130  22.420  18.280  1.00  0.00            
ATOM     92  C29 BCD     1      19.930  22.050  19.180  1.00  0.00            
ATOM     93  O24 BCD     1      19.470  20.700  18.950  1.00  0.00            
ATOM     94  C30 BCD     1      18.830  23.110  18.950  1.00  0.00            
ATOM     95  O25 BCD     1      18.310  22.890  17.640  1.00  0.00            
ATOM     96  H41 BCD     1      19.990  18.740  19.040  1.00  0.00            
ATOM     97  H42 BCD     1      21.130  19.950  17.020  1.00  0.00            
ATOM     98  H43 BCD     1      22.900  18.760  18.940  1.00  0.00            
ATOM     99  H44 BCD     1      22.760  21.350  19.090  1.00  0.00            
ATOM    100  H45 BCD     1      23.470  22.330  17.240  1.00  0.00            
ATOM    101  H46 BCD     1      20.770  22.520  17.240  1.00  0.00            
ATOM    102  H47 BCD     1      20.250  22.320  20.200  1.00  0.00            
ATOM    103  H48 BCD     1      18.010  22.900  19.650  1.00  0.00            
ATOM    104  H49 BCD     1      19.170  24.150  19.040  1.00  0.00            
ATOM    105  H50 BCD     1      18.480  23.650  17.080  1.00  0.00            
ATOM    106  C31 BCD     1      21.840  17.310  23.740  1.00  0.00            
ATOM    107  O26 BCD     1      21.780  18.500  24.550  1.00  0.00            
ATOM    108  C32 BCD     1      22.990  17.470  22.700  1.00  0.00            
ATOM    109  O27 BCD     1      24.230  17.570  23.410  1.00  0.00            
ATOM    110  C33 BCD     1      22.660  18.550  21.650  1.00  0.00            
ATOM    111  C34 BCD     1      21.180  18.450  21.120  1.00  0.00            
ATOM    112  C35 BCD     1      20.130  18.260  22.240  1.00  0.00            
ATOM    113  O28 BCD     1      20.610  17.110  23.010  1.00  0.00            
ATOM    114  C36 BCD     1      18.750  18.010  21.780  1.00  0.00            
ATOM    115  O29 BCD     1      18.700  17.050  20.690  1.00  0.00            
ATOM    116  O30 BCD     1      23.480  18.520  20.530  1.00  0.00            
ATOM    117  H51 BCD     1      21.990  16.420  24.360  1.00  0.00            
ATOM    118  H52 BCD     1      22.980  16.510  22.180  1.00  0.00            
ATOM    119  H53 BCD     1      24.960  17.430  22.800  1.00  0.00            
ATOM    120  H54 BCD     1      22.780  19.490  22.190  1.00  0.00            
ATOM    121  H55 BCD     1      24.340  18.730  20.900  1.00  0.00            
ATOM    122  H56 BCD     1      21.040  17.600  20.440  1.00  0.00            
ATOM    123  H57 BCD     1      20.040  19.140  22.890  1.00  0.00            
ATOM    124  H58 BCD     1      18.260  17.490  22.620  1.00  0.00            
ATOM    125  H59 BCD     1      18.190  18.950  21.630  1.00  0.00            
ATOM    126  H60 BCD     1      19.050  16.230  21.040  1.00  0.00            
ATOM    127  C37 BCD     1      21.780  19.860  28.390  1.00  0.00            
ATOM    128  O31 BCD     1      22.090  21.200  27.990  1.00  0.00            
ATOM    129  C38 BCD     1      22.830  18.830  28.020  1.00  0.00            
ATOM    130  O32 BCD     1      24.140  19.240  28.500  1.00  0.00            
ATOM    131  C39 BCD     1      22.970  18.610  26.520  1.00  0.00            
ATOM    132  O33 BCD     1      24.000  17.640  26.180  1.00  0.00            
ATOM    133  C40 BCD     1      21.630  18.240  25.950  1.00  0.00            
ATOM    134  C41 BCD     1      20.560  19.210  26.460  1.00  0.00            
ATOM    135  O34 BCD     1      20.540  19.390  27.850  1.00  0.00            
ATOM    136  C42 BCD     1      19.170  18.720  26.030  1.00  0.00            
ATOM    137  O35 BCD     1      18.870  17.390  26.330  1.00  0.00            
ATOM    138  H61 BCD     1      21.720  19.870  29.480  1.00  0.00            
ATOM    139  H62 BCD     1      22.620  17.890  28.550  1.00  0.00            
ATOM    140  H63 BCD     1      24.700  19.060  27.740  1.00  0.00            
ATOM    141  H64 BCD     1      23.180  19.580  26.050  1.00  0.00            
ATOM    142  H65 BCD     1      24.060  17.500  25.230  1.00  0.00            
ATOM    143  H66 BCD     1      21.360  17.200  26.170  1.00  0.00            
ATOM    144  H67 BCD     1      20.740  20.220  26.080  1.00  0.00            
ATOM    145  H68 BCD     1      18.310  19.280  26.420  1.00  0.00            
ATOM    146  H69 BCD     1      19.120  18.770  24.930  1.00  0.00            
ATOM    147  H70 BCD     1      19.170  17.160  27.220  1.00  0.00            
ATOM    148  C1  AT4     2      27.770  22.670  26.380  1.00  0.00            
ATOM    149  C2  AT4     2      26.530  22.840  25.540  1.00  0.00            
ATOM    150  C3  AT4     2      25.320  22.250  25.960  1.00  0.00            
ATOM    151  C4  AT4     2      24.140  22.400  25.180  1.00  0.00            
ATOM    152  C5  AT4     2      24.180  23.160  23.970  1.00  0.00            
ATOM    153  C6  AT4     2      22.960  23.110  23.110  1.00  0.00            
ATOM    154  C7  AT4     2      23.240  22.360  21.800  1.00  0.00            
ATOM    155  C8  AT4     2      22.210  24.380  22.910  1.00  0.00            
ATOM    156  C9  AT4     2      25.370  23.820  23.570  1.00  0.00            
ATOM    157  C10 AT4     2      26.490  23.700  24.380  1.00  0.00            
ATOM    158  O1  AT4     2      27.630  24.310  23.860  1.00  0.00            
ATOM    159  H1  AT4     2      27.820  23.490  27.100  1.00  0.00            
ATOM    160  H2  AT4     2      27.780  21.730  26.950  1.00  0.00            
ATOM    161  H3  AT4     2      28.650  22.640  25.730  1.00  0.00            
ATOM    162  H4  AT4     2      25.250  21.580  26.810  1.00  0.00            
ATOM    163  H5  AT4     2      23.200  21.910  25.450  1.00  0.00            
ATOM    164  H6  AT4     2      22.200  22.560  23.690  1.00  0.00            
ATOM    165  H7  AT4     2      22.340  21.900  21.360  1.00  0.00            
ATOM    166  H8  AT4     2      23.760  23.000  21.070  1.00  0.00            
ATOM    167  H9  AT4     2      23.820  21.490  22.130  1.00  0.00            
ATOM    168  H10 AT4     2      21.200  24.150  22.550  1.00  0.00            
ATOM    169  H11 AT4     2      22.090  24.900  23.870  1.00  0.00            
ATOM    170  H12 AT4     2      22.680  25.150  22.290  1.00  0.00            
ATOM    171  H13 AT4     2      25.410  24.320  22.610  1.00  0.00            
ATOM    172  H14 AT4     2      28.160  24.580  24.630  1.00  0.00            
TER
ENDMDL
MODEL        1
ATOM      1  C1  BCD     1      26.150  30.030  29.140  1.00  0.00            
ATOM      2  O1  BCD     1      25.170  30.240  28.140  1.00  0.00            
ATOM      3  C2  BCD     1      27.460  29.690  28.420  1.00  0.00            
ATOM      4  O2  BCD     1      27.720  30.570  27.370  1.00  0.00            
ATOM      5  C3  BCD     1      27.460  28.350  27.790  1.00  0.00            
ATOM      6  O3  BCD     1      28.700  27.880  27.130  1.00  0.00            
ATOM      7  C4  BCD     1      26.970  27.260  28.790  1.00  0.00            
ATOM      8  C5  BCD     1      25.640  27.730  29.410  1.00  0.00            
ATOM      9  O4  BCD     1      25.780  28.980  30.050  1.00  0.00            
ATOM     10  C6  BCD     1      25.030  26.760  30.410  1.00  0.00            
ATOM     11  O5  BCD     1      25.870  26.410  31.420  1.00  0.00            
ATOM     12  H1  BCD     1      26.230  30.980  29.670  1.00  0.00            
ATOM     13  H2  BCD     1      28.250  29.780  29.190  1.00  0.00            
ATOM     14  H3  BCD     1      28.400  30.170  26.820  1.00  0.00            
ATOM     15  H4  BCD     1      26.680  28.500  27.030  1.00  0.00            
ATOM     16  H5  BCD     1      28.690  26.920  27.090  1.00  0.00            
ATOM     17  H6  BCD     1      27.650  27.080  29.630  1.00  0.00            
ATOM     18  H7  BCD     1      24.900  27.740  28.610  1.00  0.00            
ATOM     19  H8  BCD     1      24.150  27.220  30.870  1.00  0.00            
ATOM     20  H9  BCD     1      24.660  25.880  29.870  1.00  0.00            
ATOM     21  H10 BCD     1      26.120  27.210  31.880  1.00  0.00            
ATOM     22  C7  BCD     1      21.750  32.700  27.730  1.00  0.00            
ATOM     23  O6  BCD     1      21.470  31.780  26.690  1.00  0.00            
ATOM     24  C8  BCD     1      23.090  33.360  27.440  1.00  0.00            
ATOM     25  O7  BCD     1      22.970  34.230  26.340  1.00  0.00            
ATOM     26  C9  BCD     1      24.170  32.280  27.190  1.00  0.00            
ATOM     27  O8  BCD     1      25.450  32.750  26.910  1.00  0.00            
ATOM     28  C10 BCD     1      24.180  31.310  28.400  1.00  0.00            
ATOM     29  C11 BCD     1      22.850  30.830  28.810  1.00  0.00            
ATOM     30  O9  BCD     1      21.950  31.990  28.910  1.00  0.00            
ATOM     31  C12 BCD     1      22.770  30.120  30.160  1.00  0.00            
ATOM     32  O10 BCD     1      23.270  30.920  31.270  1.00  0.00            
ATOM     33  H11 BCD     1      20.980  33.470  27.870  1.00  0.00            
ATOM     34  H12 BCD     1      23.380  33.920  28.340  1.00  0.00            
ATOM     35  H13 BCD     1      22.680  33.710  25.590  1.00  0.00            
ATOM     36  H14 BCD     1      23.810  31.580  26.420  1.00  0.00            
ATOM     37  H15 BCD     1      26.040  31.990  26.890  1.00  0.00            
ATOM     38  H16 BCD     1      24.550  31.850  29.280  1.00  0.00            
ATOM     39  H17 BCD     1      22.570  30.140  28.010  1.00  0.00            
ATOM     40  H18 BCD     1      21.700  29.890  30.290  1.00  0.00            
ATOM     41  H19 BCD     1      23.340  29.190  30.150  1.00  0.00            
ATOM     42  H20 BCD     1      23.100  30.310  31.990  1.00  0.00            
ATOM     43  C13 BCD     1      18.640  31.010  23.780  1.00  0.00            
ATOM     44  O11 BCD     1      18.960  29.640  23.580  1.00  0.00            
ATOM     45  C14 BCD     1      19.740  31.960  23.430  1.00  0.00            
ATOM     46  O12 BCD     1      20.160  31.840  22.080  1.00  0.00            
ATOM     47  C15 BCD     1      20.910  31.950  24.430  1.00  0.00            
ATOM     48  O13 BCD     1      21.960  32.920  24.160  1.00  0.00            
ATOM     49  C16 BCD     1      20.410  32.130  25.820  1.00  0.00            
ATOM     50  C17 BCD     1      19.290  31.140  26.050  1.00  0.00            
ATOM     51  O14 BCD     1      18.310  31.210  25.100  1.00  0.00            
ATOM     52  C18 BCD     1      18.660  31.350  27.430  1.00  0.00            
ATOM     53  O15 BCD     1      17.860  32.550  27.450  1.00  0.00            
ATOM     54  H21 BCD     1      17.720  31.250  23.230  1.00  0.00            
ATOM     55  H22 BCD     1      19.310  32.950  23.630  1.00  0.00            
ATOM     56  H23 BCD     1      20.360  30.930  21.830  1.00  0.00            
ATOM     57  H24 BCD     1      21.330  30.940  24.440  1.00  0.00            
ATOM     58  H25 BCD     1      22.360  32.740  23.310  1.00  0.00            
ATOM     59  H26 BCD     1      20.070  33.180  25.830  1.00  0.00            
ATOM     60  H27 BCD     1      19.680  30.110  26.040  1.00  0.00            
ATOM     61  H28 BCD     1      17.980  30.510  27.660  1.00  0.00            
ATOM     62  H29 BCD     1      19.440  31.410  28.190  1.00  0.00            
ATOM     63  H30 BCD     1      17.820  32.830  28.370  1.00  0.00            
ATOM     64  C19 BCD     1      17.650  25.880  22.680  1.00  0.00            
ATOM     65  O16 BCD     1      18.930  25.430  22.380  1.00  0.00            
ATOM     66  C20 BCD     1      17.180  26.940  21.740  1.00  0.00            
ATOM     67  O17 BCD     1      17.150  26.500  20.370  1.00  0.00            
ATOM     68  C21 BCD     1      17.870  28.340  21.870  1.00  0.00            
ATOM     69  O18 BCD     1      17.170  29.350  21.020  1.00  0.00            
ATOM     70  C22 BCD     1      17.910  28.730  23.380  1.00  0.00            
ATOM     71  C23 BCD     1      18.280  27.550  24.270  1.00  0.00            
ATOM     72  O19 BCD     1      17.400  26.440  23.940  1.00  0.00            
ATOM     73  C24 BCD     1      18.160  27.670  25.790  1.00  0.00            
ATOM     74  O20 BCD     1      16.960  28.300  26.250  1.00  0.00            
ATOM     75  H31 BCD     1      16.990  25.040  22.450  1.00  0.00            
ATOM     76  H32 BCD     1      16.150  27.080  22.110  1.00  0.00            
ATOM     77  H33 BCD     1      17.640  27.160  19.870  1.00  0.00            
ATOM     78  H34 BCD     1      18.910  28.200  21.540  1.00  0.00            
ATOM     79  H35 BCD     1      16.410  29.620  21.540  1.00  0.00            
ATOM     80  H36 BCD     1      16.920  29.000  23.770  1.00  0.00            
ATOM     81  H37 BCD     1      19.310  27.250  24.040  1.00  0.00            
ATOM     82  H38 BCD     1      18.200  26.680  26.270  1.00  0.00            
ATOM     83  H39 BCD     1      18.980  28.270  26.210  1.00  0.00            
ATOM     84  H40 BCD     1      16.880  28.120  27.190  1.00  0.00            
ATOM     85  C25 BCD     1      20.720  21.730  23.180  1.00  0.00            
ATOM     86  O21 BCD     1      21.890  22.290  23.820  1.00  0.00            
ATOM     87  C26 BCD     1      20.560  22.240  21.700  1.00  0.00            
ATOM     88  O22 BCD     1      21.530  21.810  20.770  1.00  0.00            
ATOM     89  C27 BCD     1      20.320  23.730  21.530  1.00  0.00            
ATOM     90  O23 BCD     1      20.140  23.960  20.130  1.00  0.00            
ATOM     91  C28 BCD     1      19.090  24.010  22.420  1.00  0.00            
ATOM     92  C29 BCD     1      19.260  23.540  23.900  1.00  0.00            
ATOM     93  O24 BCD     1      19.570  22.110  23.890  1.00  0.00            
ATOM     94  C30 BCD     1      18.160  23.680  24.940  1.00  0.00            
ATOM     95  O25 BCD     1      18.390  22.880  26.110  1.00  0.00            
ATOM     96  H41 BCD     1      20.640  20.640  23.230  1.00  0.00            
ATOM     97  H42 BCD     1      19.580  21.830  21.390  1.00  0.00            
ATOM     98  H43 BCD     1      21.110  21.780  19.910  1.00  0.00            
ATOM     99  H44 BCD     1      21.180  24.270  21.930  1.00  0.00            
ATOM    100  H45 BCD     1      20.130  24.920  20.070  1.00  0.00            
ATOM    101  H46 BCD     1      18.190  23.570  21.980  1.00  0.00            
ATOM    102  H47 BCD     1      20.090  24.060  24.410  1.00  0.00            
ATOM    103  H48 BCD     1      18.030  24.700  25.320  1.00  0.00            
ATOM    104  H49 BCD     1      17.220  23.380  24.460  1.00  0.00            
ATOM    105  H50 BCD     1      17.760  23.110  26.800  1.00  0.00            
ATOM    106  C31 BCD     1      25.730  21.690  25.000  1.00  0.00            
ATOM    107  O26 BCD     1      25.420  22.820  25.800  1.00  0.00            
ATOM    108  C32 BCD     1      25.610  22.010  23.530  1.00  0.00            
ATOM    109  O27 BCD     1      26.580  22.990  23.120  1.00  0.00            
ATOM    110  C33 BCD     1      24.160  22.450  23.080  1.00  0.00            
ATOM    111  C34 BCD     1      23.070  21.550  23.720  1.00  0.00            
ATOM    112  C35 BCD     1      23.430  21.050  25.120  1.00  0.00            
ATOM    113  O28 BCD     1      24.830  20.620  25.240  1.00  0.00            
ATOM    114  C36 BCD     1      22.600  20.030  25.720  1.00  0.00            
ATOM    115  O29 BCD     1      22.620  18.810  24.980  1.00  0.00            
ATOM    116  O30 BCD     1      24.200  22.460  21.640  1.00  0.00            
ATOM    117  H51 BCD     1      26.790  21.440  25.090  1.00  0.00            
ATOM    118  H52 BCD     1      25.770  21.030  23.050  1.00  0.00            
ATOM    119  H53 BCD     1      26.410  23.120  22.180  1.00  0.00            
ATOM    120  H54 BCD     1      24.080  23.460  23.490  1.00  0.00            
ATOM    121  H55 BCD     1      23.280  22.310  21.420  1.00  0.00            
ATOM    122  H56 BCD     1      22.840  20.670  23.090  1.00  0.00            
ATOM    123  H57 BCD     1      23.330  21.920  25.780  1.00  0.00            
ATOM    124  H58 BCD     1      22.890  19.860  26.760  1.00  0.00            
ATOM    125  H59 BCD     1      21.550  20.360  25.670  1.00  0.00            
ATOM    126  H60 BCD     1      21.790  18.340  25.060  1.00  0.00            
ATOM    127  C37 BCD     1      27.540  24.930  28.600  1.00  0.00            
ATOM    128  O31 BCD     1      26.800  26.050  28.080  1.00  0.00            
ATOM    129  C38 BCD     1      28.390  24.270  27.530  1.00  0.00            
ATOM    130  O32 BCD     1      29.320  25.200  27.000  1.00  0.00            
ATOM    131  C39 BCD     1      27.480  23.900  26.350  1.00  0.00            
ATOM    132  O33 BCD     1      28.170  23.340  25.280  1.00  0.00            
ATOM    133  C40 BCD     1      26.340  23.000  26.860  1.00  0.00            
ATOM    134  C41 BCD     1      25.650  23.590  28.120  1.00  0.00            
ATOM    135  O34 BCD     1      26.600  23.980  29.050  1.00  0.00            
ATOM    136  C42 BCD     1      24.840  22.480  28.750  1.00  0.00            
ATOM    137  O35 BCD     1      25.670  21.550  29.320  1.00  0.00            
ATOM    138  H61 BCD     1      28.230  25.270  29.380  1.00  0.00            
ATOM    139  H62 BCD     1      28.930  23.430  27.980  1.00  0.00            
ATOM    140  H63 BCD     1      29.610  24.970  26.110  1.00  0.00            
ATOM    141  H64 BCD     1      27.030  24.830  25.970  1.00  0.00            
ATOM    142  H65 BCD     1      27.610  23.440  24.510  1.00  0.00            
ATOM    143  H66 BCD     1      26.770  22.020  27.070  1.00  0.00            
ATOM    144  H67 BCD     1      24.920  24.370  27.890  1.00  0.00            
ATOM    145  H68 BCD     1      24.130  22.830  29.510  1.00  0.00            
ATOM    146  H69 BCD     1      24.370  21.960  27.910  1.00  0.00            
ATOM    147  H70 BCD     1      26.320  22.100  29.760  1.00  0.00            
ATOM    148  C1  AT4     2      27.650  27.770  22.460  1.00  0.00            
ATOM    149  C2  AT4     2      26.430  27.280  23.160  1.00  0.00            
ATOM    150  C3  AT4     2      26.330  27.150  24.580  1.00  0.00            
ATOM    151  C4  AT4     2      25.030  26.930  25.140  1.00  0.00            
ATOM    152  C5  AT4     2      23.880  26.810  24.390  1.00  0.00            
ATOM    153  C6  AT4     2      22.540  26.590  25.090  1.00  0.00            
ATOM    154  C7  AT4     2      21.990  27.940  25.540  1.00  0.00            
ATOM    155  C8  AT4     2      22.690  25.680  26.320  1.00  0.00            
ATOM    156  C9  AT4     2      24.010  26.990  23.010  1.00  0.00            
ATOM    157  C10 AT4     2      25.240  27.260  22.400  1.00  0.00            
ATOM    158  O1  AT4     2      25.190  27.390  21.080  1.00  0.00            
ATOM    159  H1  AT4     2      28.490  27.930  23.140  1.00  0.00            
ATOM    160  H2  AT4     2      27.940  27.040  21.690  1.00  0.00            
ATOM    161  H3  AT4     2      27.540  28.710  21.910  1.00  0.00            
ATOM    162  H4  AT4     2      27.130  27.480  25.240  1.00  0.00            
ATOM    163  H5  AT4     2      25.040  26.850  26.220  1.00  0.00            
ATOM    164  H6  AT4     2      21.920  26.050  24.360  1.00  0.00            
ATOM    165  H7  AT4     2      21.870  28.620  24.690  1.00  0.00            
ATOM    166  H8  AT4     2      21.080  27.830  26.140  1.00  0.00            
ATOM    167  H9  AT4     2      22.710  28.530  26.130  1.00  0.00            
ATOM    168  H10 AT4     2      23.030  26.200  27.220  1.00  0.00            
ATOM    169  H11 AT4     2      21.740  25.260  26.650  1.00  0.00            
ATOM    170  H12 AT4     2      23.370  24.850  26.100  1.00  0.00            
ATOM    171  H13 AT4     2      23.080  27.080  22.460  1.00  0.00            
ATOM    172  H14 AT4     2      26.070  27.590  20.720  1.00  0.00            
TER
ENDMDL
MODEL        1
ATOM      1  C1  BCD     1      24.240  35.380  14.660  1.00  0.00            
ATOM      2  O1  BCD     1      23.640  34.920  13.390  1.00  0.00            
ATOM      3  C2  BCD     1      23.940  34.350  15.740  1.00  0.00            
ATOM      4  O2  BCD     1      24.390  33.060  15.360  1.00  0.00            
ATOM      5  C3  BCD     1      22.440  34.310  15.980  1.00  0.00            
ATOM      6  O3  BCD     1      22.160  33.410  17.040  1.00  0.00            
ATOM      7  C4  BCD     1      21.890  35.700  16.240  1.00  0.00            
ATOM      8  C5  BCD     1      22.370  36.730  15.190  1.00  0.00            
ATOM      9  O4  BCD     1      23.750  36.620  15.110  1.00  0.00            
ATOM     10  C6  BCD     1      22.040  38.200  15.410  1.00  0.00            
ATOM     11  O5  BCD     1      22.690  38.690  16.600  1.00  0.00            
ATOM     12  H1  BCD     1      25.330  35.450  14.570  1.00  0.00            
ATOM     13  H2  BCD     1      24.510  34.550  16.650  1.00  0.00            
ATOM     14  H3  BCD     1      24.790  33.210  14.500  1.00  0.00            
ATOM     15  H4  BCD     1      22.010  33.910  15.050  1.00  0.00            
ATOM     16  H5  BCD     1      22.770  32.670  17.090  1.00  0.00            
ATOM     17  H6  BCD     1      22.150  36.000  17.270  1.00  0.00            
ATOM     18  H7  BCD     1      21.980  36.500  14.190  1.00  0.00            
ATOM     19  H8  BCD     1      22.450  38.790  14.580  1.00  0.00            
ATOM     20  H9  BCD     1      20.950  38.330  15.460  1.00  0.00            
ATOM     21  H10 BCD     1      22.510  39.630  16.490  1.00  0.00            
ATOM     22  C7  BCD     1      24.790  33.830   9.560  1.00  0.00            
ATOM     23  O6  BCD     1      23.790  32.840   9.780  1.00  0.00            
ATOM     24  C8  BCD     1      25.900  33.640  10.650  1.00  0.00            
ATOM     25  O7  BCD     1      26.450  32.360  10.430  1.00  0.00            
ATOM     26  C9  BCD     1      25.220  33.710  12.020  1.00  0.00            
ATOM     27  O8  BCD     1      26.130  33.550  13.060  1.00  0.00            
ATOM     28  C10 BCD     1      24.520  35.050  12.220  1.00  0.00            
ATOM     29  C11 BCD     1      23.610  35.340  11.040  1.00  0.00            
ATOM     30  O9  BCD     1      24.260  35.180   9.800  1.00  0.00            
ATOM     31  C12 BCD     1      23.150  36.800  11.140  1.00  0.00            
ATOM     32  O10 BCD     1      24.240  37.800  11.140  1.00  0.00            
ATOM     33  H11 BCD     1      25.250  33.850   8.560  1.00  0.00            
ATOM     34  H12 BCD     1      26.720  34.360  10.550  1.00  0.00            
ATOM     35  H13 BCD     1      27.390  32.390  10.260  1.00  0.00            
ATOM     36  H14 BCD     1      24.450  32.930  12.100  1.00  0.00            
ATOM     37  H15 BCD     1      26.630  32.740  12.990  1.00  0.00            
ATOM     38  H16 BCD     1      25.250  35.840  12.420  1.00  0.00            
ATOM     39  H17 BCD     1      22.750  34.660  11.030  1.00  0.00            
ATOM     40  H18 BCD     1      22.510  36.980  10.260  1.00  0.00            
ATOM     41  H19 BCD     1      22.550  37.030  12.030  1.00  0.00            
ATOM     42  H20 BCD     1      24.000  38.610  11.590  1.00  0.00            
ATOM     43  C13 BCD     1      22.100  29.450   7.820  1.00  0.00            
ATOM     44  O11 BCD     1      20.980  29.450   8.680  1.00  0.00            
ATOM     45  C14 BCD     1      23.360  29.260   8.650  1.00  0.00            
ATOM     46  O12 BCD     1      23.390  27.980   9.270  1.00  0.00            
ATOM     47  C15 BCD     1      23.560  30.400   9.730  1.00  0.00            
ATOM     48  O13 BCD     1      24.760  30.150  10.510  1.00  0.00            
ATOM     49  C16 BCD     1      23.650  31.700   8.880  1.00  0.00            
ATOM     50  C17 BCD     1      22.360  31.840   7.990  1.00  0.00            
ATOM     51  O14 BCD     1      22.150  30.680   7.160  1.00  0.00            
ATOM     52  C18 BCD     1      22.540  32.960   6.980  1.00  0.00            
ATOM     53  O15 BCD     1      23.770  32.850   6.320  1.00  0.00            
ATOM     54  H21 BCD     1      21.960  28.630   7.110  1.00  0.00            
ATOM     55  H22 BCD     1      24.210  29.410   7.970  1.00  0.00            
ATOM     56  H23 BCD     1      22.510  27.600   9.170  1.00  0.00            
ATOM     57  H24 BCD     1      22.680  30.450  10.390  1.00  0.00            
ATOM     58  H25 BCD     1      25.360  30.900  10.470  1.00  0.00            
ATOM     59  H26 BCD     1      24.580  31.620   8.310  1.00  0.00            
ATOM     60  H27 BCD     1      21.480  32.050   8.610  1.00  0.00            
ATOM     61  H28 BCD     1      21.750  33.040   6.230  1.00  0.00            
ATOM     62  H29 BCD     1      22.550  33.910   7.530  1.00  0.00            
ATOM     63  H30 BCD     1      23.690  31.990   5.890  1.00  0.00            
ATOM     64  C19 BCD     1      17.480  27.570   9.580  1.00  0.00            
ATOM     65  O16 BCD     1      17.320  28.290  10.770  1.00  0.00            
ATOM     66  C20 BCD     1      18.670  26.650   9.600  1.00  0.00            
ATOM     67  O17 BCD     1      18.550  25.620  10.680  1.00  0.00            
ATOM     68  C21 BCD     1      19.940  27.510   9.710  1.00  0.00            
ATOM     69  O18 BCD     1      21.130  26.730   9.730  1.00  0.00            
ATOM     70  C22 BCD     1      19.980  28.440   8.510  1.00  0.00            
ATOM     71  C23 BCD     1      18.710  29.190   8.380  1.00  0.00            
ATOM     72  O19 BCD     1      17.580  28.310   8.360  1.00  0.00            
ATOM     73  C24 BCD     1      18.710  30.080   7.130  1.00  0.00            
ATOM     74  O20 BCD     1      18.910  29.290   5.930  1.00  0.00            
ATOM     75  H31 BCD     1      16.490  27.110   9.500  1.00  0.00            
ATOM     76  H32 BCD     1      18.660  26.160   8.620  1.00  0.00            
ATOM     77  H33 BCD     1      18.640  26.110  11.500  1.00  0.00            
ATOM     78  H34 BCD     1      19.860  28.150  10.590  1.00  0.00            
ATOM     79  H35 BCD     1      21.470  26.550  10.610  1.00  0.00            
ATOM     80  H36 BCD     1      20.250  27.890   7.590  1.00  0.00            
ATOM     81  H37 BCD     1      18.630  29.860   9.250  1.00  0.00            
ATOM     82  H38 BCD     1      17.750  30.580   6.990  1.00  0.00            
ATOM     83  H39 BCD     1      19.460  30.890   7.150  1.00  0.00            
ATOM     84  H40 BCD     1      19.390  29.930   5.400  1.00  0.00            
ATOM     85  C25 BCD     1      15.200  28.640  14.250  1.00  0.00            
ATOM     86  O21 BCD     1      15.760  29.970  14.270  1.00  0.00            
ATOM     87  C26 BCD     1      16.320  27.550  14.230  1.00  0.00            
ATOM     88  O22 BCD     1      17.110  27.520  15.430  1.00  0.00            
ATOM     89  C27 BCD     1      17.240  27.810  13.060  1.00  0.00            
ATOM     90  O23 BCD     1      18.280  26.820  13.000  1.00  0.00            
ATOM     91  C28 BCD     1      16.460  27.790  11.740  1.00  0.00            
ATOM     92  C29 BCD     1      15.330  28.760  11.790  1.00  0.00            
ATOM     93  O24 BCD     1      14.520  28.560  12.980  1.00  0.00            
ATOM     94  C30 BCD     1      14.330  28.610  10.650  1.00  0.00            
ATOM     95  O25 BCD     1      13.670  27.410  10.780  1.00  0.00            
ATOM     96  H41 BCD     1      14.470  28.550  15.060  1.00  0.00            
ATOM     97  H42 BCD     1      15.900  26.540  14.110  1.00  0.00            
ATOM     98  H43 BCD     1      17.500  26.640  15.410  1.00  0.00            
ATOM     99  H44 BCD     1      17.700  28.780  13.290  1.00  0.00            
ATOM    100  H45 BCD     1      18.940  27.000  13.670  1.00  0.00            
ATOM    101  H46 BCD     1      16.200  26.740  11.530  1.00  0.00            
ATOM    102  H47 BCD     1      15.760  29.770  11.800  1.00  0.00            
ATOM    103  H48 BCD     1      13.600  29.430  10.750  1.00  0.00            
ATOM    104  H49 BCD     1      14.900  28.760   9.720  1.00  0.00            
ATOM    105  H50 BCD     1      13.470  26.980   9.940  1.00  0.00            
ATOM    106  C31 BCD     1      15.500  33.110  17.000  1.00  0.00            
ATOM    107  O26 BCD     1      16.810  33.480  16.730  1.00  0.00            
ATOM    108  C32 BCD     1      15.570  31.690  17.640  1.00  0.00            
ATOM    109  O27 BCD     1      16.460  31.670  18.770  1.00  0.00            
ATOM    110  C33 BCD     1      15.980  30.610  16.610  1.00  0.00            
ATOM    111  C34 BCD     1      15.150  30.770  15.270  1.00  0.00            
ATOM    112  C35 BCD     1      15.260  32.200  14.740  1.00  0.00            
ATOM    113  O28 BCD     1      14.850  33.210  15.760  1.00  0.00            
ATOM    114  C36 BCD     1      14.510  32.220  13.460  1.00  0.00            
ATOM    115  O29 BCD     1      13.130  32.020  13.610  1.00  0.00            
ATOM    116  O30 BCD     1      15.790  29.290  17.080  1.00  0.00            
ATOM    117  H51 BCD     1      15.030  33.860  17.660  1.00  0.00            
ATOM    118  H52 BCD     1      14.530  31.500  17.960  1.00  0.00            
ATOM    119  H53 BCD     1      16.150  31.010  19.400  1.00  0.00            
ATOM    120  H54 BCD     1      17.060  30.730  16.430  1.00  0.00            
ATOM    121  H55 BCD     1      16.180  28.570  16.570  1.00  0.00            
ATOM    122  H56 BCD     1      14.100  30.510  15.470  1.00  0.00            
ATOM    123  H57 BCD     1      16.320  32.280  14.490  1.00  0.00            
ATOM    124  H58 BCD     1      14.760  33.210  13.040  1.00  0.00            
ATOM    125  H59 BCD     1      14.890  31.530  12.700  1.00  0.00            
ATOM    126  H60 BCD     1      12.750  31.800  12.750  1.00  0.00            
ATOM    127  C37 BCD     1      19.760  36.290  17.290  1.00  0.00            
ATOM    128  O31 BCD     1      20.500  35.650  16.190  1.00  0.00            
ATOM    129  C38 BCD     1      19.510  35.360  18.460  1.00  0.00            
ATOM    130  O32 BCD     1      20.750  34.920  19.080  1.00  0.00            
ATOM    131  C39 BCD     1      18.720  34.120  18.040  1.00  0.00            
ATOM    132  O33 BCD     1      18.510  33.280  19.170  1.00  0.00            
ATOM    133  C40 BCD     1      17.420  34.570  17.350  1.00  0.00            
ATOM    134  C41 BCD     1      17.630  35.640  16.300  1.00  0.00            
ATOM    135  O34 BCD     1      18.460  36.640  16.770  1.00  0.00            
ATOM    136  C42 BCD     1      16.350  36.220  15.740  1.00  0.00            
ATOM    137  O35 BCD     1      15.470  36.730  16.740  1.00  0.00            
ATOM    138  H61 BCD     1      20.410  37.150  17.520  1.00  0.00            
ATOM    139  H62 BCD     1      18.860  35.850  19.190  1.00  0.00            
ATOM    140  H63 BCD     1      21.250  34.330  18.510  1.00  0.00            
ATOM    141  H64 BCD     1      19.310  33.610  17.270  1.00  0.00            
ATOM    142  H65 BCD     1      17.850  32.680  18.820  1.00  0.00            
ATOM    143  H66 BCD     1      16.810  34.930  18.180  1.00  0.00            
ATOM    144  H67 BCD     1      18.120  35.140  15.460  1.00  0.00            
ATOM    145  H68 BCD     1      16.770  37.020  15.110  1.00  0.00            
ATOM    146  H69 BCD     1      15.940  35.470  15.050  1.00  0.00            
ATOM    147  H70 BCD     1      15.930  37.510  17.060  1.00  0.00            
ATOM    148  C1  AT4     2      19.600  28.550  17.400  1.00  0.00            
ATOM    149  C2  AT4     2      20.030  29.340  16.180  1.00  0.00            
ATOM    150  C3  AT4     2      19.850  30.730  16.220  1.00  0.00            
ATOM    151  C4  AT4     2      19.900  31.440  15.070  1.00  0.00            
ATOM    152  C5  AT4     2      20.120  30.870  13.840  1.00  0.00            
ATOM    153  C6  AT4     2      20.060  31.710  12.570  1.00  0.00            
ATOM    154  C7  AT4     2      21.120  32.800  12.530  1.00  0.00            
ATOM    155  C8  AT4     2      18.640  32.370  12.400  1.00  0.00            
ATOM    156  C9  AT4     2      20.360  29.440  13.790  1.00  0.00            
ATOM    157  C10 AT4     2      20.300  28.690  14.970  1.00  0.00            
ATOM    158  O1  AT4     2      20.440  27.410  14.860  1.00  0.00            
ATOM    159  H1  AT4     2      20.350  28.800  18.160  1.00  0.00            
ATOM    160  H2  AT4     2      18.610  28.790  17.810  1.00  0.00            
ATOM    161  H3  AT4     2      19.750  27.460  17.370  1.00  0.00            
ATOM    162  H4  AT4     2      19.640  31.240  17.150  1.00  0.00            
ATOM    163  H5  AT4     2      19.740  32.500  15.170  1.00  0.00            
ATOM    164  H6  AT4     2      20.240  31.160  11.630  1.00  0.00            
ATOM    165  H7  AT4     2      20.950  33.570  13.290  1.00  0.00            
ATOM    166  H8  AT4     2      22.130  32.370  12.570  1.00  0.00            
ATOM    167  H9  AT4     2      21.060  33.400  11.620  1.00  0.00            
ATOM    168  H10 AT4     2      18.480  33.040  13.250  1.00  0.00            
ATOM    169  H11 AT4     2      18.680  33.030  11.520  1.00  0.00            
ATOM    170  H12 AT4     2      17.870  31.590  12.350  1.00  0.00            
ATOM    171  H13 AT4     2      20.570  28.950  12.840  1.00  0.00            
ATOM    172  H14 AT4     2      20.380  27.000  15.740  1.00  0.00            
TER
ENDMDL
MODEL        1
ATOM      1  C1  BCD     1      22.340  27.200  28.770  1.00  0.00            
ATOM      2  O1  BCD     1      22.280  27.990  27.530  1.00  0.00            
ATOM      3  C2  BCD     1      22.870  25.830  28.450  1.00  0.00            
ATOM      4  O2  BCD     1      24.170  25.900  27.730  1.00  0.00            
ATOM      5  C3  BCD     1      21.850  24.970  27.750  1.00  0.00            
ATOM      6  O3  BCD     1      22.390  23.640  27.580  1.00  0.00            
ATOM      7  C4  BCD     1      20.610  24.980  28.520  1.00  0.00            
ATOM      8  C5  BCD     1      20.090  26.360  28.670  1.00  0.00            
ATOM      9  O4  BCD     1      21.040  27.120  29.360  1.00  0.00            
ATOM     10  C6  BCD     1      18.810  26.510  29.440  1.00  0.00            
ATOM     11  O5  BCD     1      18.570  27.960  29.720  1.00  0.00            
ATOM     12  H1  BCD     1      23.030  27.650  29.490  1.00  0.00            
ATOM     13  H2  BCD     1      23.120  25.290  29.380  1.00  0.00            
ATOM     14  H3  BCD     1      24.050  26.430  26.940  1.00  0.00            
ATOM     15  H4  BCD     1      21.520  25.370  26.780  1.00  0.00            
ATOM     16  H5  BCD     1      23.250  23.530  28.000  1.00  0.00            
ATOM     17  H6  BCD     1      20.790  24.560  29.510  1.00  0.00            
ATOM     18  H7  BCD     1      19.840  26.690  27.650  1.00  0.00            
ATOM     19  H8  BCD     1      17.980  26.080  28.870  1.00  0.00            
ATOM     20  H9  BCD     1      18.830  25.920  30.370  1.00  0.00            
ATOM     21  H10 BCD     1      19.090  28.180  30.500  1.00  0.00            
ATOM     22  C7  BCD     1      23.680  31.430  25.930  1.00  0.00            
ATOM     23  O6  BCD     1      22.330  31.410  25.360  1.00  0.00            
ATOM     24  C8  BCD     1      24.520  30.210  25.450  1.00  0.00            
ATOM     25  O7  BCD     1      24.640  30.220  24.020  1.00  0.00            
ATOM     26  C9  BCD     1      23.680  28.970  25.880  1.00  0.00            
ATOM     27  O8  BCD     1      24.200  27.690  25.440  1.00  0.00            
ATOM     28  C10 BCD     1      23.400  28.950  27.380  1.00  0.00            
ATOM     29  C11 BCD     1      22.900  30.310  27.930  1.00  0.00            
ATOM     30  O9  BCD     1      23.680  31.360  27.370  1.00  0.00            
ATOM     31  C12 BCD     1      23.160  30.330  29.460  1.00  0.00            
ATOM     32  O10 BCD     1      24.500  29.950  29.870  1.00  0.00            
ATOM     33  H11 BCD     1      24.160  32.380  25.690  1.00  0.00            
ATOM     34  H12 BCD     1      25.480  30.250  25.980  1.00  0.00            
ATOM     35  H13 BCD     1      24.790  29.310  23.730  1.00  0.00            
ATOM     36  H14 BCD     1      22.700  28.990  25.370  1.00  0.00            
ATOM     37  H15 BCD     1      24.640  27.720  24.590  1.00  0.00            
ATOM     38  H16 BCD     1      24.300  28.540  27.860  1.00  0.00            
ATOM     39  H17 BCD     1      21.810  30.380  27.780  1.00  0.00            
ATOM     40  H18 BCD     1      22.980  31.340  29.840  1.00  0.00            
ATOM     41  H19 BCD     1      22.400  29.740  30.000  1.00  0.00            
ATOM     42  H20 BCD     1      25.080  30.720  29.890  1.00  0.00            
ATOM     43  C13 BCD     1      19.700  33.720  23.120  1.00  0.00            
ATOM     44  O11 BCD     1      19.070  32.600  22.540  1.00  0.00            
ATOM     45  C14 BCD     1      21.180  33.690  22.710  1.00  0.00            
ATOM     46  O12 BCD     1      21.320  33.660  21.330  1.00  0.00            
ATOM     47  C15 BCD     1      21.870  32.490  23.310  1.00  0.00            
ATOM     48  O13 BCD     1      23.290  32.380  22.920  1.00  0.00            
ATOM     49  C16 BCD     1      21.750  32.620  24.780  1.00  0.00            
ATOM     50  C17 BCD     1      20.220  32.570  25.070  1.00  0.00            
ATOM     51  O14 BCD     1      19.590  33.620  24.490  1.00  0.00            
ATOM     52  C18 BCD     1      19.860  32.490  26.510  1.00  0.00            
ATOM     53  O15 BCD     1      20.530  33.400  27.340  1.00  0.00            
ATOM     54  H21 BCD     1      19.220  34.630  22.720  1.00  0.00            
ATOM     55  H22 BCD     1      21.670  34.570  23.150  1.00  0.00            
ATOM     56  H23 BCD     1      22.250  33.490  21.200  1.00  0.00            
ATOM     57  H24 BCD     1      21.360  31.570  23.020  1.00  0.00            
ATOM     58  H25 BCD     1      23.700  31.630  23.360  1.00  0.00            
ATOM     59  H26 BCD     1      22.190  33.560  25.130  1.00  0.00            
ATOM     60  H27 BCD     1      19.820  31.640  24.650  1.00  0.00            
ATOM     61  H28 BCD     1      18.790  32.740  26.530  1.00  0.00            
ATOM     62  H29 BCD     1      20.000  31.460  26.860  1.00  0.00            
ATOM     63  H30 BCD     1      20.250  33.350  28.250  1.00  0.00            
ATOM     64  C19 BCD     1      15.740  31.170  20.560  1.00  0.00            
ATOM     65  O16 BCD     1      16.100  29.860  20.990  1.00  0.00            
ATOM     66  C20 BCD     1      16.890  31.720  19.740  1.00  0.00            
ATOM     67  O17 BCD     1      17.150  30.910  18.580  1.00  0.00            
ATOM     68  C21 BCD     1      18.190  31.810  20.570  1.00  0.00            
ATOM     69  O18 BCD     1      19.310  32.320  19.800  1.00  0.00            
ATOM     70  C22 BCD     1      17.920  32.730  21.710  1.00  0.00            
ATOM     71  C23 BCD     1      16.730  32.290  22.480  1.00  0.00            
ATOM     72  O19 BCD     1      15.610  32.010  21.650  1.00  0.00            
ATOM     73  C24 BCD     1      16.220  33.260  23.600  1.00  0.00            
ATOM     74  O20 BCD     1      16.330  34.670  23.220  1.00  0.00            
ATOM     75  H31 BCD     1      14.800  31.210  20.010  1.00  0.00            
ATOM     76  H32 BCD     1      16.610  32.770  19.570  1.00  0.00            
ATOM     77  H33 BCD     1      17.440  30.020  18.780  1.00  0.00            
ATOM     78  H34 BCD     1      18.480  30.800  20.890  1.00  0.00            
ATOM     79  H35 BCD     1      20.080  32.620  20.290  1.00  0.00            
ATOM     80  H36 BCD     1      17.860  33.750  21.300  1.00  0.00            
ATOM     81  H37 BCD     1      16.970  31.320  22.940  1.00  0.00            
ATOM     82  H38 BCD     1      15.200  32.970  23.850  1.00  0.00            
ATOM     83  H39 BCD     1      16.830  32.950  24.460  1.00  0.00            
ATOM     84  H40 BCD     1      15.960  35.240  23.890  1.00  0.00            
ATOM     85  C25 BCD     1      14.680  26.060  20.860  1.00  0.00            
ATOM     86  O21 BCD     1      15.070  25.820  22.260  1.00  0.00            
ATOM     87  C26 BCD     1      15.840  26.300  19.950  1.00  0.00            
ATOM     88  O22 BCD     1      16.780  25.220  19.780  1.00  0.00            
ATOM     89  C27 BCD     1      16.510  27.610  20.330  1.00  0.00            
ATOM     90  O23 BCD     1      17.660  27.900  19.590  1.00  0.00            
ATOM     91  C28 BCD     1      15.480  28.770  20.320  1.00  0.00            
ATOM     92  C29 BCD     1      14.320  28.360  21.220  1.00  0.00            
ATOM     93  O24 BCD     1      13.720  27.140  20.880  1.00  0.00            
ATOM     94  C30 BCD     1      13.150  29.420  21.300  1.00  0.00            
ATOM     95  O25 BCD     1      12.640  29.700  20.000  1.00  0.00            
ATOM     96  H41 BCD     1      14.100  25.190  20.530  1.00  0.00            
ATOM     97  H42 BCD     1      15.410  26.520  18.960  1.00  0.00            
ATOM     98  H43 BCD     1      17.570  25.600  19.400  1.00  0.00            
ATOM     99  H44 BCD     1      16.800  27.540  21.390  1.00  0.00            
ATOM    100  H45 BCD     1      18.340  27.390  20.040  1.00  0.00            
ATOM    101  H46 BCD     1      15.140  28.840  19.280  1.00  0.00            
ATOM    102  H47 BCD     1      14.790  28.180  22.200  1.00  0.00            
ATOM    103  H48 BCD     1      12.320  28.980  21.870  1.00  0.00            
ATOM    104  H49 BCD     1      13.610  30.300  21.770  1.00  0.00            
ATOM    105  H50 BCD     1      11.890  30.280  20.180  1.00  0.00            
ATOM    106  C31 BCD     1      15.050  22.610  24.900  1.00  0.00            
ATOM    107  O26 BCD     1      16.240  23.320  25.380  1.00  0.00            
ATOM    108  C32 BCD     1      15.320  22.200  23.450  1.00  0.00            
ATOM    109  O27 BCD     1      16.380  21.290  23.370  1.00  0.00            
ATOM    110  C33 BCD     1      15.570  23.490  22.520  1.00  0.00            
ATOM    111  C34 BCD     1      14.550  24.600  22.770  1.00  0.00            
ATOM    112  C35 BCD     1      14.360  24.870  24.290  1.00  0.00            
ATOM    113  O28 BCD     1      14.010  23.610  24.960  1.00  0.00            
ATOM    114  C36 BCD     1      13.190  25.820  24.570  1.00  0.00            
ATOM    115  O29 BCD     1      13.170  25.920  26.020  1.00  0.00            
ATOM    116  O30 BCD     1      15.430  23.120  21.110  1.00  0.00            
ATOM    117  H51 BCD     1      14.780  21.700  25.460  1.00  0.00            
ATOM    118  H52 BCD     1      14.410  21.680  23.120  1.00  0.00            
ATOM    119  H53 BCD     1      16.250  21.050  22.440  1.00  0.00            
ATOM    120  H54 BCD     1      16.540  23.930  22.790  1.00  0.00            
ATOM    121  H55 BCD     1      16.030  23.640  20.560  1.00  0.00            
ATOM    122  H56 BCD     1      13.570  24.370  22.340  1.00  0.00            
ATOM    123  H57 BCD     1      15.290  25.350  24.630  1.00  0.00            
ATOM    124  H58 BCD     1      13.290  26.820  24.140  1.00  0.00            
ATOM    125  H59 BCD     1      12.270  25.300  24.270  1.00  0.00            
ATOM    126  H60 BCD     1      12.740  25.100  26.290  1.00  0.00            
ATOM    127  C37 BCD     1      18.950  23.360  28.350  1.00  0.00            
ATOM    128  O31 BCD     1      19.710  24.240  27.680  1.00  0.00            
ATOM    129  C38 BCD     1      18.860  22.090  27.500  1.00  0.00            
ATOM    130  O32 BCD     1      20.190  21.600  27.120  1.00  0.00            
ATOM    131  C39 BCD     1      18.100  22.360  26.270  1.00  0.00            
ATOM    132  O33 BCD     1      18.080  21.240  25.340  1.00  0.00            
ATOM    133  C40 BCD     1      16.700  22.840  26.610  1.00  0.00            
ATOM    134  C41 BCD     1      16.720  24.040  27.490  1.00  0.00            
ATOM    135  O34 BCD     1      17.620  23.880  28.570  1.00  0.00            
ATOM    136  C42 BCD     1      15.320  24.400  27.990  1.00  0.00            
ATOM    137  O35 BCD     1      14.940  23.610  29.070  1.00  0.00            
ATOM    138  H61 BCD     1      19.260  23.180  29.390  1.00  0.00            
ATOM    139  H62 BCD     1      18.300  21.450  28.190  1.00  0.00            
ATOM    140  H63 BCD     1      20.750  22.380  27.090  1.00  0.00            
ATOM    141  H64 BCD     1      18.590  23.260  25.870  1.00  0.00            
ATOM    142  H65 BCD     1      17.450  21.490  24.650  1.00  0.00            
ATOM    143  H66 BCD     1      16.140  22.000  27.050  1.00  0.00            
ATOM    144  H67 BCD     1      17.000  24.850  26.800  1.00  0.00            
ATOM    145  H68 BCD     1      15.310  25.470  28.220  1.00  0.00            
ATOM    146  H69 BCD     1      14.550  24.250  27.210  1.00  0.00            
ATOM    147  H70 BCD     1      14.040  23.760  29.380  1.00  0.00            
ATOM    148  C1  AT4     2      21.270  23.280  23.640  1.00  0.00            
ATOM    149  C2  AT4     2      20.490  24.520  23.900  1.00  0.00            
ATOM    150  C3  AT4     2      19.090  24.400  23.870  1.00  0.00            
ATOM    151  C4  AT4     2      18.370  25.600  24.130  1.00  0.00            
ATOM    152  C5  AT4     2      18.990  26.830  24.530  1.00  0.00            
ATOM    153  C6  AT4     2      18.170  28.100  24.840  1.00  0.00            
ATOM    154  C7  AT4     2      18.590  29.390  24.240  1.00  0.00            
ATOM    155  C8  AT4     2      18.060  28.280  26.340  1.00  0.00            
ATOM    156  C9  AT4     2      20.390  26.900  24.490  1.00  0.00            
ATOM    157  C10 AT4     2      21.160  25.720  24.210  1.00  0.00            
ATOM    158  O1  AT4     2      22.470  25.730  24.430  1.00  0.00            
ATOM    159  H1  AT4     2      20.700  22.650  22.940  1.00  0.00            
ATOM    160  H2  AT4     2      22.280  23.450  23.260  1.00  0.00            
ATOM    161  H3  AT4     2      21.340  22.720  24.580  1.00  0.00            
ATOM    162  H4  AT4     2      18.700  23.400  23.680  1.00  0.00            
ATOM    163  H5  AT4     2      17.290  25.520  24.110  1.00  0.00            
ATOM    164  H6  AT4     2      17.200  27.810  24.420  1.00  0.00            
ATOM    165  H7  AT4     2      17.880  30.190  24.460  1.00  0.00            
ATOM    166  H8  AT4     2      19.620  29.660  24.500  1.00  0.00            
ATOM    167  H9  AT4     2      18.600  29.290  23.150  1.00  0.00            
ATOM    168  H10 AT4     2      18.880  28.820  26.830  1.00  0.00            
ATOM    169  H11 AT4     2      17.230  28.950  26.590  1.00  0.00            
ATOM    170  H12 AT4     2      17.870  27.290  26.790  1.00  0.00            
ATOM    171  H13 AT4     2      20.830  27.860  24.760  1.00  0.00            
ATOM    172  H14 AT4     2      22.490  26.550  24.950  1.00  0.00            
TER
ENDMDL
MODEL        1
ATOM      1  C1  BCD     1      29.020  27.670  28.420  1.00  0.00            
ATOM      2  O1  BCD     1      28.460  28.530  27.440  1.00  0.00            
ATOM      3  C2  BCD     1      29.570  26.420  27.870  1.00  0.00            
ATOM      4  O2  BCD     1      30.600  26.780  26.940  1.00  0.00            
ATOM      5  C3  BCD     1      28.500  25.570  27.170  1.00  0.00            
ATOM      6  O3  BCD     1      29.050  24.400  26.500  1.00  0.00            
ATOM      7  C4  BCD     1      27.420  25.270  28.240  1.00  0.00            
ATOM      8  C5  BCD     1      26.910  26.490  28.930  1.00  0.00            
ATOM      9  O4  BCD     1      28.020  27.280  29.400  1.00  0.00            
ATOM     10  C6  BCD     1      26.040  26.170  30.080  1.00  0.00            
ATOM     11  O5  BCD     1      26.650  25.380  31.140  1.00  0.00            
ATOM     12  H1  BCD     1      29.800  28.220  28.960  1.00  0.00            
ATOM     13  H2  BCD     1      30.130  25.880  28.650  1.00  0.00            
ATOM     14  H3  BCD     1      30.380  27.650  26.580  1.00  0.00            
ATOM     15  H4  BCD     1      28.090  26.190  26.360  1.00  0.00            
ATOM     16  H5  BCD     1      29.470  24.700  25.690  1.00  0.00            
ATOM     17  H6  BCD     1      27.890  24.630  29.000  1.00  0.00            
ATOM     18  H7  BCD     1      26.370  27.140  28.230  1.00  0.00            
ATOM     19  H8  BCD     1      25.830  27.180  30.450  1.00  0.00            
ATOM     20  H9  BCD     1      25.110  25.640  29.830  1.00  0.00            
ATOM     21  H10 BCD     1      27.370  25.860  31.560  1.00  0.00            
ATOM     22  C7  BCD     1      28.350  32.530  26.550  1.00  0.00            
ATOM     23  O6  BCD     1      27.580  32.120  25.430  1.00  0.00            
ATOM     24  C8  BCD     1      29.740  31.880  26.430  1.00  0.00            
ATOM     25  O7  BCD     1      30.490  32.360  25.250  1.00  0.00            
ATOM     26  C9  BCD     1      29.480  30.330  26.380  1.00  0.00            
ATOM     27  O8  BCD     1      30.730  29.580  26.280  1.00  0.00            
ATOM     28  C10 BCD     1      28.670  29.910  27.630  1.00  0.00            
ATOM     29  C11 BCD     1      27.350  30.660  27.690  1.00  0.00            
ATOM     30  O9  BCD     1      27.750  32.050  27.770  1.00  0.00            
ATOM     31  C12 BCD     1      26.550  30.330  28.950  1.00  0.00            
ATOM     32  O10 BCD     1      27.350  30.600  30.140  1.00  0.00            
ATOM     33  H11 BCD     1      28.360  33.620  26.650  1.00  0.00            
ATOM     34  H12 BCD     1      30.340  32.010  27.340  1.00  0.00            
ATOM     35  H13 BCD     1      31.310  31.870  25.120  1.00  0.00            
ATOM     36  H14 BCD     1      28.810  30.120  25.530  1.00  0.00            
ATOM     37  H15 BCD     1      30.800  29.370  25.340  1.00  0.00            
ATOM     38  H16 BCD     1      29.360  29.990  28.480  1.00  0.00            
ATOM     39  H17 BCD     1      26.830  30.480  26.740  1.00  0.00            
ATOM     40  H18 BCD     1      25.600  30.880  28.950  1.00  0.00            
ATOM     41  H19 BCD     1      26.270  29.270  28.940  1.00  0.00            
ATOM     42  H20 BCD     1      26.770  30.570  30.900  1.00  0.00            
ATOM     43  C13 BCD     1      25.130  33.940  22.750  1.00  0.00            
ATOM     44  O11 BCD     1      24.730  32.720  22.160  1.00  0.00            
ATOM     45  C14 BCD     1      26.580  34.190  22.550  1.00  0.00            
ATOM     46  O12 BCD     1      26.970  34.200  21.180  1.00  0.00            
ATOM     47  C15 BCD     1      27.350  33.040  23.290  1.00  0.00            
ATOM     48  O13 BCD     1      28.760  33.150  23.170  1.00  0.00            
ATOM     49  C16 BCD     1      26.880  33.190  24.760  1.00  0.00            
ATOM     50  C17 BCD     1      25.390  33.030  24.980  1.00  0.00            
ATOM     51  O14 BCD     1      24.710  33.970  24.080  1.00  0.00            
ATOM     52  C18 BCD     1      24.920  33.190  26.410  1.00  0.00            
ATOM     53  O15 BCD     1      25.340  34.410  27.120  1.00  0.00            
ATOM     54  H21 BCD     1      24.590  34.740  22.220  1.00  0.00            
ATOM     55  H22 BCD     1      26.700  35.150  23.060  1.00  0.00            
ATOM     56  H23 BCD     1      26.390  33.610  20.690  1.00  0.00            
ATOM     57  H24 BCD     1      26.960  32.110  22.850  1.00  0.00            
ATOM     58  H25 BCD     1      29.150  32.860  24.000  1.00  0.00            
ATOM     59  H26 BCD     1      27.110  34.190  25.160  1.00  0.00            
ATOM     60  H27 BCD     1      25.090  32.030  24.630  1.00  0.00            
ATOM     61  H28 BCD     1      23.830  33.220  26.290  1.00  0.00            
ATOM     62  H29 BCD     1      25.190  32.270  26.940  1.00  0.00            
ATOM     63  H30 BCD     1      25.030  35.120  26.550  1.00  0.00            
ATOM     64  C19 BCD     1      22.160  31.150  19.490  1.00  0.00            
ATOM     65  O16 BCD     1      22.460  29.810  19.900  1.00  0.00            
ATOM     66  C20 BCD     1      23.340  31.910  18.820  1.00  0.00            
ATOM     67  O17 BCD     1      23.730  30.980  17.800  1.00  0.00            
ATOM     68  C21 BCD     1      24.470  32.030  19.830  1.00  0.00            
ATOM     69  O18 BCD     1      25.700  32.690  19.280  1.00  0.00            
ATOM     70  C22 BCD     1      23.840  32.770  21.020  1.00  0.00            
ATOM     71  C23 BCD     1      22.550  32.240  21.610  1.00  0.00            
ATOM     72  O19 BCD     1      21.620  31.870  20.550  1.00  0.00            
ATOM     73  C24 BCD     1      21.720  33.290  22.470  1.00  0.00            
ATOM     74  O20 BCD     1      21.840  34.570  21.950  1.00  0.00            
ATOM     75  H31 BCD     1      21.400  31.070  18.700  1.00  0.00            
ATOM     76  H32 BCD     1      23.060  32.930  18.530  1.00  0.00            
ATOM     77  H33 BCD     1      23.770  30.110  18.190  1.00  0.00            
ATOM     78  H34 BCD     1      24.830  31.060  20.210  1.00  0.00            
ATOM     79  H35 BCD     1      26.150  31.990  18.780  1.00  0.00            
ATOM     80  H36 BCD     1      23.700  33.780  20.620  1.00  0.00            
ATOM     81  H37 BCD     1      22.670  31.320  22.190  1.00  0.00            
ATOM     82  H38 BCD     1      20.660  33.030  22.500  1.00  0.00            
ATOM     83  H39 BCD     1      22.060  33.240  23.520  1.00  0.00            
ATOM     84  H40 BCD     1      21.840  35.190  22.690  1.00  0.00            
ATOM     85  C25 BCD     1      21.610  25.740  19.510  1.00  0.00            
ATOM     86  O21 BCD     1      22.230  25.460  20.730  1.00  0.00            
ATOM     87  C26 BCD     1      22.690  26.300  18.570  1.00  0.00            
ATOM     88  O22 BCD     1      23.830  25.410  18.470  1.00  0.00            
ATOM     89  C27 BCD     1      23.050  27.770  18.940  1.00  0.00            
ATOM     90  O23 BCD     1      23.930  28.290  17.980  1.00  0.00            
ATOM     91  C28 BCD     1      21.930  28.680  19.220  1.00  0.00            
ATOM     92  C29 BCD     1      20.810  28.070  20.120  1.00  0.00            
ATOM     93  O24 BCD     1      20.530  26.710  19.640  1.00  0.00            
ATOM     94  C30 BCD     1      19.490  28.830  20.140  1.00  0.00            
ATOM     95  O25 BCD     1      18.990  28.910  18.840  1.00  0.00            
ATOM     96  H41 BCD     1      21.210  24.790  19.150  1.00  0.00            
ATOM     97  H42 BCD     1      22.160  26.410  17.620  1.00  0.00            
ATOM     98  H43 BCD     1      23.900  24.890  19.280  1.00  0.00            
ATOM     99  H44 BCD     1      23.670  27.630  19.830  1.00  0.00            
ATOM    100  H45 BCD     1      24.740  27.770  17.970  1.00  0.00            
ATOM    101  H46 BCD     1      21.430  28.930  18.270  1.00  0.00            
ATOM    102  H47 BCD     1      21.230  28.020  21.140  1.00  0.00            
ATOM    103  H48 BCD     1      18.680  28.380  20.730  1.00  0.00            
ATOM    104  H49 BCD     1      19.600  29.870  20.470  1.00  0.00            
ATOM    105  H50 BCD     1      18.500  29.730  18.730  1.00  0.00            
ATOM    106  C31 BCD     1      22.380  22.760  23.900  1.00  0.00            
ATOM    107  O26 BCD     1      23.470  23.400  24.620  1.00  0.00            
ATOM    108  C32 BCD     1      22.870  22.310  22.500  1.00  0.00            
ATOM    109  O27 BCD     1      23.990  21.520  22.680  1.00  0.00            
ATOM    110  C33 BCD     1      23.060  23.520  21.580  1.00  0.00            
ATOM    111  C34 BCD     1      21.930  24.370  21.510  1.00  0.00            
ATOM    112  C35 BCD     1      21.470  24.800  22.980  1.00  0.00            
ATOM    113  O28 BCD     1      21.290  23.650  23.810  1.00  0.00            
ATOM    114  C36 BCD     1      20.210  25.670  23.040  1.00  0.00            
ATOM    115  O29 BCD     1      19.860  26.040  24.380  1.00  0.00            
ATOM    116  O30 BCD     1      23.540  23.210  20.260  1.00  0.00            
ATOM    117  H51 BCD     1      21.970  21.880  24.390  1.00  0.00            
ATOM    118  H52 BCD     1      22.200  21.550  22.090  1.00  0.00            
ATOM    119  H53 BCD     1      24.370  21.650  23.550  1.00  0.00            
ATOM    120  H54 BCD     1      23.840  24.120  22.070  1.00  0.00            
ATOM    121  H55 BCD     1      24.130  22.450  20.270  1.00  0.00            
ATOM    122  H56 BCD     1      21.120  23.790  21.050  1.00  0.00            
ATOM    123  H57 BCD     1      22.250  25.400  23.450  1.00  0.00            
ATOM    124  H58 BCD     1      20.550  26.550  22.480  1.00  0.00            
ATOM    125  H59 BCD     1      19.390  25.160  22.520  1.00  0.00            
ATOM    126  H60 BCD     1      18.920  26.210  24.280  1.00  0.00            
ATOM    127  C37 BCD     1      25.720  23.520  28.030  1.00  0.00            
ATOM    128  O31 BCD     1      26.360  24.660  27.460  1.00  0.00            
ATOM    129  C38 BCD     1      26.000  22.230  27.270  1.00  0.00            
ATOM    130  O32 BCD     1      27.410  22.050  27.190  1.00  0.00            
ATOM    131  C39 BCD     1      25.360  22.360  25.890  1.00  0.00            
ATOM    132  O33 BCD     1      25.500  21.100  25.280  1.00  0.00            
ATOM    133  C40 BCD     1      23.870  22.780  25.900  1.00  0.00            
ATOM    134  C41 BCD     1      23.680  23.980  26.880  1.00  0.00            
ATOM    135  O34 BCD     1      24.350  23.700  28.140  1.00  0.00            
ATOM    136  C42 BCD     1      22.220  24.290  27.210  1.00  0.00            
ATOM    137  O35 BCD     1      21.500  23.120  27.620  1.00  0.00            
ATOM    138  H61 BCD     1      26.170  23.420  29.030  1.00  0.00            
ATOM    139  H62 BCD     1      25.660  21.400  27.900  1.00  0.00            
ATOM    140  H63 BCD     1      27.760  22.940  27.090  1.00  0.00            
ATOM    141  H64 BCD     1      26.020  23.080  25.400  1.00  0.00            
ATOM    142  H65 BCD     1      26.410  20.770  25.250  1.00  0.00            
ATOM    143  H66 BCD     1      23.210  21.960  26.210  1.00  0.00            
ATOM    144  H67 BCD     1      24.120  24.900  26.470  1.00  0.00            
ATOM    145  H68 BCD     1      22.270  24.930  28.100  1.00  0.00            
ATOM    146  H69 BCD     1      21.700  24.790  26.380  1.00  0.00            
ATOM    147  H70 BCD     1      20.570  23.320  27.570  1.00  0.00            
ATOM    148  C1  AT4     2      27.680  24.850  20.230  1.00  0.00            
ATOM    149  C2  AT4     2      26.830  25.680  21.200  1.00  0.00            
ATOM    150  C3  AT4     2      26.420  25.170  22.460  1.00  0.00            
ATOM    151  C4  AT4     2      25.740  25.930  23.390  1.00  0.00            
ATOM    152  C5  AT4     2      25.410  27.260  23.030  1.00  0.00            
ATOM    153  C6  AT4     2      24.530  28.040  23.970  1.00  0.00            
ATOM    154  C7  AT4     2      23.280  28.590  23.210  1.00  0.00            
ATOM    155  C8  AT4     2      25.390  29.040  24.820  1.00  0.00            
ATOM    156  C9  AT4     2      25.760  27.730  21.780  1.00  0.00            
ATOM    157  C10 AT4     2      26.410  26.980  20.830  1.00  0.00            
ATOM    158  O1  AT4     2      26.700  27.640  19.700  1.00  0.00            
ATOM    159  H1  AT4     2      28.350  24.170  20.760  1.00  0.00            
ATOM    160  H2  AT4     2      26.990  24.300  19.580  1.00  0.00            
ATOM    161  H3  AT4     2      28.310  25.500  19.610  1.00  0.00            
ATOM    162  H4  AT4     2      26.650  24.130  22.680  1.00  0.00            
ATOM    163  H5  AT4     2      25.440  25.510  24.340  1.00  0.00            
ATOM    164  H6  AT4     2      24.200  27.300  24.710  1.00  0.00            
ATOM    165  H7  AT4     2      22.570  29.080  23.900  1.00  0.00            
ATOM    166  H8  AT4     2      23.550  29.360  22.460  1.00  0.00            
ATOM    167  H9  AT4     2      22.740  27.790  22.690  1.00  0.00            
ATOM    168  H10 AT4     2      25.680  29.920  24.230  1.00  0.00            
ATOM    169  H11 AT4     2      24.790  29.260  25.720  1.00  0.00            
ATOM    170  H12 AT4     2      26.320  28.570  25.170  1.00  0.00            
ATOM    171  H13 AT4     2      25.650  28.790  21.570  1.00  0.00            
ATOM    172  H14 AT4     2      27.040  26.950  19.110  1.00  0.00            
TER
ENDMDL
MODEL        1
ATOM      1  C1  BCD     1      17.200  33.160  14.770  1.00  0.00            
ATOM      2  O1  BCD     1      18.180  32.220  14.330  1.00  0.00            
ATOM      3  C2  BCD     1      17.640  34.380  15.570  1.00  0.00            
ATOM      4  O2  BCD     1      18.760  35.090  14.960  1.00  0.00            
ATOM      5  C3  BCD     1      18.110  33.810  16.930  1.00  0.00            
ATOM      6  O3  BCD     1      18.470  34.870  17.870  1.00  0.00            
ATOM      7  C4  BCD     1      17.030  32.930  17.610  1.00  0.00            
ATOM      8  C5  BCD     1      16.630  31.790  16.700  1.00  0.00            
ATOM      9  O4  BCD     1      16.200  32.360  15.490  1.00  0.00            
ATOM     10  C6  BCD     1      15.540  30.940  17.330  1.00  0.00            
ATOM     11  O5  BCD     1      15.070  30.070  16.320  1.00  0.00            
ATOM     12  H1  BCD     1      16.660  33.620  13.940  1.00  0.00            
ATOM     13  H2  BCD     1      16.740  35.010  15.700  1.00  0.00            
ATOM     14  H3  BCD     1      19.400  34.450  14.650  1.00  0.00            
ATOM     15  H4  BCD     1      18.910  33.080  16.790  1.00  0.00            
ATOM     16  H5  BCD     1      18.880  34.410  18.610  1.00  0.00            
ATOM     17  H6  BCD     1      16.110  33.470  17.900  1.00  0.00            
ATOM     18  H7  BCD     1      17.520  31.190  16.470  1.00  0.00            
ATOM     19  H8  BCD     1      15.980  30.370  18.150  1.00  0.00            
ATOM     20  H9  BCD     1      14.780  31.610  17.760  1.00  0.00            
ATOM     21  H10 BCD     1      14.880  30.590  15.530  1.00  0.00            
ATOM     22  C7  BCD     1      19.970  30.960  10.900  1.00  0.00            
ATOM     23  O6  BCD     1      20.020  29.690  11.570  1.00  0.00            
ATOM     24  C8  BCD     1      20.720  32.090  11.610  1.00  0.00            
ATOM     25  O7  BCD     1      22.110  31.730  11.580  1.00  0.00            
ATOM     26  C9  BCD     1      20.180  32.300  13.070  1.00  0.00            
ATOM     27  O8  BCD     1      20.820  33.450  13.670  1.00  0.00            
ATOM     28  C10 BCD     1      18.680  32.450  13.050  1.00  0.00            
ATOM     29  C11 BCD     1      17.850  31.560  12.050  1.00  0.00            
ATOM     30  O9  BCD     1      18.570  31.400  10.820  1.00  0.00            
ATOM     31  C12 BCD     1      16.450  32.070  11.690  1.00  0.00            
ATOM     32  O10 BCD     1      16.310  33.400  11.220  1.00  0.00            
ATOM     33  H11 BCD     1      20.370  30.870   9.890  1.00  0.00            
ATOM     34  H12 BCD     1      20.560  32.990  11.010  1.00  0.00            
ATOM     35  H13 BCD     1      22.390  31.590  10.680  1.00  0.00            
ATOM     36  H14 BCD     1      20.420  31.370  13.610  1.00  0.00            
ATOM     37  H15 BCD     1      21.670  33.140  13.980  1.00  0.00            
ATOM     38  H16 BCD     1      18.510  33.500  12.770  1.00  0.00            
ATOM     39  H17 BCD     1      17.780  30.560  12.490  1.00  0.00            
ATOM     40  H18 BCD     1      15.970  31.470  10.900  1.00  0.00            
ATOM     41  H19 BCD     1      15.850  31.880  12.590  1.00  0.00            
ATOM     42  H20 BCD     1      15.580  33.280  10.610  1.00  0.00            
ATOM     43  C13 BCD     1      20.770  25.680  11.270  1.00  0.00            
ATOM     44  O11 BCD     1      20.210  25.680  12.590  1.00  0.00            
ATOM     45  C14 BCD     1      21.990  26.560  11.260  1.00  0.00            
ATOM     46  O12 BCD     1      22.970  26.060  12.260  1.00  0.00            
ATOM     47  C15 BCD     1      21.590  27.970  11.680  1.00  0.00            
ATOM     48  O13 BCD     1      22.770  28.820  11.660  1.00  0.00            
ATOM     49  C16 BCD     1      20.440  28.540  10.830  1.00  0.00            
ATOM     50  C17 BCD     1      19.290  27.530  10.640  1.00  0.00            
ATOM     51  O14 BCD     1      19.850  26.220  10.380  1.00  0.00            
ATOM     52  C18 BCD     1      18.380  27.990   9.500  1.00  0.00            
ATOM     53  O15 BCD     1      19.140  28.470   8.400  1.00  0.00            
ATOM     54  H21 BCD     1      21.050  24.680  10.910  1.00  0.00            
ATOM     55  H22 BCD     1      22.330  26.770  10.240  1.00  0.00            
ATOM     56  H23 BCD     1      23.570  26.760  12.540  1.00  0.00            
ATOM     57  H24 BCD     1      21.360  27.830  12.750  1.00  0.00            
ATOM     58  H25 BCD     1      22.530  29.690  12.000  1.00  0.00            
ATOM     59  H26 BCD     1      20.960  28.700   9.880  1.00  0.00            
ATOM     60  H27 BCD     1      18.750  27.450  11.590  1.00  0.00            
ATOM     61  H28 BCD     1      17.750  27.160   9.150  1.00  0.00            
ATOM     62  H29 BCD     1      17.700  28.730   9.950  1.00  0.00            
ATOM     63  H30 BCD     1      19.740  27.750   8.170  1.00  0.00            
ATOM     64  C19 BCD     1      19.570  22.800  15.450  1.00  0.00            
ATOM     65  O16 BCD     1      19.900  23.730  16.510  1.00  0.00            
ATOM     66  C20 BCD     1      20.690  22.420  14.550  1.00  0.00            
ATOM     67  O17 BCD     1      21.810  21.850  15.200  1.00  0.00            
ATOM     68  C21 BCD     1      21.090  23.720  13.780  1.00  0.00            
ATOM     69  O18 BCD     1      22.160  23.470  12.850  1.00  0.00            
ATOM     70  C22 BCD     1      19.940  24.380  13.050  1.00  0.00            
ATOM     71  C23 BCD     1      18.750  24.510  13.990  1.00  0.00            
ATOM     72  O19 BCD     1      18.500  23.340  14.750  1.00  0.00            
ATOM     73  C24 BCD     1      17.490  24.960  13.410  1.00  0.00            
ATOM     74  O20 BCD     1      16.860  23.950  12.670  1.00  0.00            
ATOM     75  H31 BCD     1      19.160  21.900  15.930  1.00  0.00            
ATOM     76  H32 BCD     1      20.280  21.690  13.850  1.00  0.00            
ATOM     77  H33 BCD     1      21.850  22.340  16.030  1.00  0.00            
ATOM     78  H34 BCD     1      21.420  24.450  14.530  1.00  0.00            
ATOM     79  H35 BCD     1      22.500  24.350  12.660  1.00  0.00            
ATOM     80  H36 BCD     1      19.760  23.700  12.210  1.00  0.00            
ATOM     81  H37 BCD     1      19.110  25.310  14.650  1.00  0.00            
ATOM     82  H38 BCD     1      16.810  25.220  14.230  1.00  0.00            
ATOM     83  H39 BCD     1      17.520  25.910  12.860  1.00  0.00            
ATOM     84  H40 BCD     1      17.150  23.120  13.070  1.00  0.00            
ATOM     85  C25 BCD     1      20.240  24.120  20.520  1.00  0.00            
ATOM     86  O21 BCD     1      20.060  25.480  20.380  1.00  0.00            
ATOM     87  C26 BCD     1      21.480  23.680  19.730  1.00  0.00            
ATOM     88  O22 BCD     1      22.730  24.280  20.250  1.00  0.00            
ATOM     89  C27 BCD     1      21.390  23.910  18.200  1.00  0.00            
ATOM     90  O23 BCD     1      22.580  23.300  17.530  1.00  0.00            
ATOM     91  C28 BCD     1      20.090  23.270  17.750  1.00  0.00            
ATOM     92  C29 BCD     1      18.910  23.550  18.650  1.00  0.00            
ATOM     93  O24 BCD     1      19.190  23.320  19.990  1.00  0.00            
ATOM     94  C30 BCD     1      17.560  22.980  18.240  1.00  0.00            
ATOM     95  O25 BCD     1      17.790  21.530  18.130  1.00  0.00            
ATOM     96  H41 BCD     1      20.340  23.770  21.560  1.00  0.00            
ATOM     97  H42 BCD     1      21.570  22.590  19.810  1.00  0.00            
ATOM     98  H43 BCD     1      22.620  25.220  20.450  1.00  0.00            
ATOM     99  H44 BCD     1      21.290  24.980  17.960  1.00  0.00            
ATOM    100  H45 BCD     1      23.310  23.710  18.000  1.00  0.00            
ATOM    101  H46 BCD     1      20.260  22.180  17.760  1.00  0.00            
ATOM    102  H47 BCD     1      18.580  24.600  18.590  1.00  0.00            
ATOM    103  H48 BCD     1      16.790  23.100  19.010  1.00  0.00            
ATOM    104  H49 BCD     1      17.210  23.410  17.290  1.00  0.00            
ATOM    105  H50 BCD     1      17.080  21.190  17.580  1.00  0.00            
ATOM    106  C31 BCD     1      19.890  29.000  22.600  1.00  0.00            
ATOM    107  O26 BCD     1      19.160  29.500  21.540  1.00  0.00            
ATOM    108  C32 BCD     1      21.260  28.580  22.150  1.00  0.00            
ATOM    109  O27 BCD     1      21.980  29.740  21.710  1.00  0.00            
ATOM    110  C33 BCD     1      21.100  27.480  20.990  1.00  0.00            
ATOM    111  C34 BCD     1      20.350  26.270  21.530  1.00  0.00            
ATOM    112  C35 BCD     1      19.040  26.730  22.150  1.00  0.00            
ATOM    113  O28 BCD     1      19.260  27.790  23.070  1.00  0.00            
ATOM    114  C36 BCD     1      18.250  25.660  22.830  1.00  0.00            
ATOM    115  O29 BCD     1      19.170  24.940  23.660  1.00  0.00            
ATOM    116  O30 BCD     1      22.460  26.990  20.580  1.00  0.00            
ATOM    117  H51 BCD     1      19.900  29.710  23.430  1.00  0.00            
ATOM    118  H52 BCD     1      21.690  28.050  23.010  1.00  0.00            
ATOM    119  H53 BCD     1      22.660  29.320  21.190  1.00  0.00            
ATOM    120  H54 BCD     1      20.450  27.910  20.210  1.00  0.00            
ATOM    121  H55 BCD     1      22.560  27.060  19.630  1.00  0.00            
ATOM    122  H56 BCD     1      21.040  25.690  22.150  1.00  0.00            
ATOM    123  H57 BCD     1      18.410  27.120  21.340  1.00  0.00            
ATOM    124  H58 BCD     1      17.390  26.080  23.370  1.00  0.00            
ATOM    125  H59 BCD     1      17.760  25.000  22.090  1.00  0.00            
ATOM    126  H60 BCD     1      19.400  25.530  24.390  1.00  0.00            
ATOM    127  C37 BCD     1      17.240  32.760  20.140  1.00  0.00            
ATOM    128  O31 BCD     1      17.640  32.380  18.800  1.00  0.00            
ATOM    129  C38 BCD     1      18.500  33.000  20.980  1.00  0.00            
ATOM    130  O32 BCD     1      19.370  34.030  20.520  1.00  0.00            
ATOM    131  C39 BCD     1      19.340  31.810  21.140  1.00  0.00            
ATOM    132  O33 BCD     1      20.490  32.060  21.990  1.00  0.00            
ATOM    133  C40 BCD     1      18.430  30.680  21.700  1.00  0.00            
ATOM    134  C41 BCD     1      17.100  30.510  21.000  1.00  0.00            
ATOM    135  O34 BCD     1      16.410  31.780  20.770  1.00  0.00            
ATOM    136  C42 BCD     1      15.990  29.650  21.710  1.00  0.00            
ATOM    137  O35 BCD     1      15.560  30.320  22.930  1.00  0.00            
ATOM    138  H61 BCD     1      16.600  33.660  20.160  1.00  0.00            
ATOM    139  H62 BCD     1      18.250  33.370  21.990  1.00  0.00            
ATOM    140  H63 BCD     1      20.130  33.810  21.070  1.00  0.00            
ATOM    141  H64 BCD     1      19.700  31.550  20.140  1.00  0.00            
ATOM    142  H65 BCD     1      21.040  31.280  22.070  1.00  0.00            
ATOM    143  H66 BCD     1      18.220  30.800  22.770  1.00  0.00            
ATOM    144  H67 BCD     1      17.400  30.090  20.030  1.00  0.00            
ATOM    145  H68 BCD     1      15.160  29.410  21.030  1.00  0.00            
ATOM    146  H69 BCD     1      16.400  28.670  21.980  1.00  0.00            
ATOM    147  H70 BCD     1      15.330  31.230  22.730  1.00  0.00            
ATOM    148  C1  AT4     2      24.470  30.620  14.240  1.00  0.00            
ATOM    149  C2  AT4     2      23.160  30.140  14.920  1.00  0.00            
ATOM    150  C3  AT4     2      22.760  28.810  14.760  1.00  0.00            
ATOM    151  C4  AT4     2      21.510  28.310  15.230  1.00  0.00            
ATOM    152  C5  AT4     2      20.670  29.240  15.780  1.00  0.00            
ATOM    153  C6  AT4     2      19.210  28.840  16.060  1.00  0.00            
ATOM    154  C7  AT4     2      18.980  27.530  16.920  1.00  0.00            
ATOM    155  C8  AT4     2      18.410  28.500  14.800  1.00  0.00            
ATOM    156  C9  AT4     2      21.050  30.590  15.960  1.00  0.00            
ATOM    157  C10 AT4     2      22.260  31.060  15.580  1.00  0.00            
ATOM    158  O1  AT4     2      22.730  32.320  15.850  1.00  0.00            
ATOM    159  H1  AT4     2      25.140  29.770  14.070  1.00  0.00            
ATOM    160  H2  AT4     2      24.190  31.080  13.290  1.00  0.00            
ATOM    161  H3  AT4     2      24.970  31.370  14.860  1.00  0.00            
ATOM    162  H4  AT4     2      23.420  28.200  14.160  1.00  0.00            
ATOM    163  H5  AT4     2      21.180  27.310  14.970  1.00  0.00            
ATOM    164  H6  AT4     2      18.720  29.640  16.630  1.00  0.00            
ATOM    165  H7  AT4     2      19.320  27.580  17.960  1.00  0.00            
ATOM    166  H8  AT4     2      17.900  27.330  16.990  1.00  0.00            
ATOM    167  H9  AT4     2      19.420  26.620  16.490  1.00  0.00            
ATOM    168  H10 AT4     2      17.330  28.520  14.940  1.00  0.00            
ATOM    169  H11 AT4     2      18.660  29.360  14.160  1.00  0.00            
ATOM    170  H12 AT4     2      18.840  27.690  14.190  1.00  0.00            
ATOM    171  H13 AT4     2      20.330  31.250  16.440  1.00  0.00            
ATOM    172  H14 AT4     2      22.170  32.500  16.630  1.00  0.00            
TER
ENDMDL
MODEL        1
ATOM      1  C1  BCD     1      28.140  29.200  34.260  1.00  0.00            
ATOM      2  O1  BCD     1      27.670  29.840  33.030  1.00  0.00            
ATOM      3  C2  BCD     1      29.420  28.390  34.070  1.00  0.00            
ATOM      4  O2  BCD     1      30.500  29.220  33.760  1.00  0.00            
ATOM      5  C3  BCD     1      29.190  27.210  33.090  1.00  0.00            
ATOM      6  O3  BCD     1      30.330  26.300  33.030  1.00  0.00            
ATOM      7  C4  BCD     1      27.930  26.440  33.490  1.00  0.00            
ATOM      8  C5  BCD     1      26.770  27.350  33.810  1.00  0.00            
ATOM      9  O4  BCD     1      27.110  28.360  34.740  1.00  0.00            
ATOM     10  C6  BCD     1      25.450  26.570  34.250  1.00  0.00            
ATOM     11  O5  BCD     1      24.580  27.560  34.700  1.00  0.00            
ATOM     12  H1  BCD     1      28.310  29.940  35.060  1.00  0.00            
ATOM     13  H2  BCD     1      29.700  27.940  35.030  1.00  0.00            
ATOM     14  H3  BCD     1      30.130  29.820  33.110  1.00  0.00            
ATOM     15  H4  BCD     1      28.980  27.530  32.060  1.00  0.00            
ATOM     16  H5  BCD     1      30.110  25.500  32.550  1.00  0.00            
ATOM     17  H6  BCD     1      28.180  25.800  34.350  1.00  0.00            
ATOM     18  H7  BCD     1      26.430  27.900  32.930  1.00  0.00            
ATOM     19  H8  BCD     1      24.990  26.080  33.380  1.00  0.00            
ATOM     20  H9  BCD     1      25.590  25.840  35.050  1.00  0.00            
ATOM     21  H10 BCD     1      25.180  28.040  35.270  1.00  0.00            
ATOM     22  C7  BCD     1      27.140  33.530  31.150  1.00  0.00            
ATOM     23  O6  BCD     1      26.800  32.820  29.950  1.00  0.00            
ATOM     24  C8  BCD     1      28.510  33.190  31.550  1.00  0.00            
ATOM     25  O7  BCD     1      29.430  33.670  30.530  1.00  0.00            
ATOM     26  C9  BCD     1      28.730  31.720  31.850  1.00  0.00            
ATOM     27  O8  BCD     1      29.980  31.450  32.410  1.00  0.00            
ATOM     28  C10 BCD     1      27.740  31.230  32.860  1.00  0.00            
ATOM     29  C11 BCD     1      26.260  31.710  32.530  1.00  0.00            
ATOM     30  O9  BCD     1      26.260  33.100  32.180  1.00  0.00            
ATOM     31  C12 BCD     1      25.340  31.430  33.640  1.00  0.00            
ATOM     32  O10 BCD     1      24.000  31.600  33.240  1.00  0.00            
ATOM     33  H11 BCD     1      27.000  34.620  31.160  1.00  0.00            
ATOM     34  H12 BCD     1      28.610  33.740  32.490  1.00  0.00            
ATOM     35  H13 BCD     1      29.230  33.000  29.870  1.00  0.00            
ATOM     36  H14 BCD     1      28.560  31.120  30.950  1.00  0.00            
ATOM     37  H15 BCD     1      30.610  31.440  31.690  1.00  0.00            
ATOM     38  H16 BCD     1      28.030  31.700  33.810  1.00  0.00            
ATOM     39  H17 BCD     1      25.800  31.210  31.670  1.00  0.00            
ATOM     40  H18 BCD     1      25.520  30.460  34.120  1.00  0.00            
ATOM     41  H19 BCD     1      25.550  32.190  34.400  1.00  0.00            
ATOM     42  H20 BCD     1      23.780  32.520  33.370  1.00  0.00            
ATOM     43  C13 BCD     1      25.970  33.120  25.860  1.00  0.00            
ATOM     44  O11 BCD     1      25.390  31.840  25.840  1.00  0.00            
ATOM     45  C14 BCD     1      27.500  33.030  26.260  1.00  0.00            
ATOM     46  O12 BCD     1      28.220  32.110  25.410  1.00  0.00            
ATOM     47  C15 BCD     1      27.650  32.510  27.740  1.00  0.00            
ATOM     48  O13 BCD     1      28.990  32.370  28.170  1.00  0.00            
ATOM     49  C16 BCD     1      26.870  33.440  28.640  1.00  0.00            
ATOM     50  C17 BCD     1      25.430  33.660  28.130  1.00  0.00            
ATOM     51  O14 BCD     1      25.350  34.040  26.730  1.00  0.00            
ATOM     52  C18 BCD     1      24.790  34.730  29.010  1.00  0.00            
ATOM     53  O15 BCD     1      23.400  35.000  28.750  1.00  0.00            
ATOM     54  H21 BCD     1      25.860  33.590  24.870  1.00  0.00            
ATOM     55  H22 BCD     1      27.910  34.040  26.170  1.00  0.00            
ATOM     56  H23 BCD     1      27.660  31.330  25.510  1.00  0.00            
ATOM     57  H24 BCD     1      27.050  31.590  27.790  1.00  0.00            
ATOM     58  H25 BCD     1      29.600  32.070  27.490  1.00  0.00            
ATOM     59  H26 BCD     1      27.480  34.350  28.660  1.00  0.00            
ATOM     60  H27 BCD     1      24.860  32.720  28.200  1.00  0.00            
ATOM     61  H28 BCD     1      24.830  34.490  30.090  1.00  0.00            
ATOM     62  H29 BCD     1      25.360  35.660  28.930  1.00  0.00            
ATOM     63  H30 BCD     1      22.850  34.310  29.130  1.00  0.00            
ATOM     64  C19 BCD     1      23.080  29.670  23.190  1.00  0.00            
ATOM     65  O16 BCD     1      23.820  28.520  23.520  1.00  0.00            
ATOM     66  C20 BCD     1      24.060  30.720  22.630  1.00  0.00            
ATOM     67  O17 BCD     1      24.750  30.210  21.480  1.00  0.00            
ATOM     68  C21 BCD     1      25.150  31.170  23.610  1.00  0.00            
ATOM     69  O18 BCD     1      25.940  32.270  23.010  1.00  0.00            
ATOM     70  C22 BCD     1      24.410  31.610  24.830  1.00  0.00            
ATOM     71  C23 BCD     1      23.460  30.540  25.290  1.00  0.00            
ATOM     72  O19 BCD     1      22.500  30.230  24.300  1.00  0.00            
ATOM     73  C24 BCD     1      22.760  30.900  26.630  1.00  0.00            
ATOM     74  O20 BCD     1      21.950  29.880  27.250  1.00  0.00            
ATOM     75  H31 BCD     1      22.280  29.440  22.470  1.00  0.00            
ATOM     76  H32 BCD     1      23.530  31.610  22.290  1.00  0.00            
ATOM     77  H33 BCD     1      24.050  29.940  20.870  1.00  0.00            
ATOM     78  H34 BCD     1      25.760  30.310  23.910  1.00  0.00            
ATOM     79  H35 BCD     1      26.240  31.970  22.150  1.00  0.00            
ATOM     80  H36 BCD     1      23.840  32.530  24.640  1.00  0.00            
ATOM     81  H37 BCD     1      24.060  29.660  25.520  1.00  0.00            
ATOM     82  H38 BCD     1      23.500  31.280  27.340  1.00  0.00            
ATOM     83  H39 BCD     1      22.090  31.740  26.410  1.00  0.00            
ATOM     84  H40 BCD     1      21.190  30.250  27.700  1.00  0.00            
ATOM     85  C25 BCD     1      23.430  24.390  23.670  1.00  0.00            
ATOM     86  O21 BCD     1      24.310  24.490  24.810  1.00  0.00            
ATOM     87  C26 BCD     1      24.170  24.970  22.440  1.00  0.00            
ATOM     88  O22 BCD     1      25.400  24.270  22.100  1.00  0.00            
ATOM     89  C27 BCD     1      24.480  26.480  22.750  1.00  0.00            
ATOM     90  O23 BCD     1      25.190  27.210  21.680  1.00  0.00            
ATOM     91  C28 BCD     1      23.260  27.300  23.040  1.00  0.00            
ATOM     92  C29 BCD     1      22.500  26.580  24.150  1.00  0.00            
ATOM     93  O24 BCD     1      22.240  25.160  23.780  1.00  0.00            
ATOM     94  C30 BCD     1      21.180  27.250  24.340  1.00  0.00            
ATOM     95  O25 BCD     1      20.350  27.140  23.180  1.00  0.00            
ATOM     96  H41 BCD     1      23.240  23.330  23.480  1.00  0.00            
ATOM     97  H42 BCD     1      23.480  24.910  21.590  1.00  0.00            
ATOM     98  H43 BCD     1      25.620  24.530  21.200  1.00  0.00            
ATOM     99  H44 BCD     1      25.150  26.490  23.620  1.00  0.00            
ATOM    100  H45 BCD     1      25.680  27.860  22.190  1.00  0.00            
ATOM    101  H46 BCD     1      22.570  27.390  22.190  1.00  0.00            
ATOM    102  H47 BCD     1      23.000  26.590  25.120  1.00  0.00            
ATOM    103  H48 BCD     1      20.750  26.680  25.170  1.00  0.00            
ATOM    104  H49 BCD     1      21.330  28.310  24.580  1.00  0.00            
ATOM    105  H50 BCD     1      20.550  26.410  22.590  1.00  0.00            
ATOM    106  C31 BCD     1      25.890  22.290  27.890  1.00  0.00            
ATOM    107  O26 BCD     1      26.360  23.460  28.600  1.00  0.00            
ATOM    108  C32 BCD     1      26.630  22.180  26.610  1.00  0.00            
ATOM    109  O27 BCD     1      28.060  22.150  26.980  1.00  0.00            
ATOM    110  C33 BCD     1      26.180  23.310  25.640  1.00  0.00            
ATOM    111  C34 BCD     1      24.670  23.290  25.570  1.00  0.00            
ATOM    112  C35 BCD     1      24.090  23.470  26.930  1.00  0.00            
ATOM    113  O28 BCD     1      24.520  22.420  27.710  1.00  0.00            
ATOM    114  C36 BCD     1      22.570  23.540  26.900  1.00  0.00            
ATOM    115  O29 BCD     1      21.990  22.650  25.940  1.00  0.00            
ATOM    116  O30 BCD     1      26.590  23.120  24.320  1.00  0.00            
ATOM    117  H51 BCD     1      26.130  21.430  28.530  1.00  0.00            
ATOM    118  H52 BCD     1      26.390  21.210  26.160  1.00  0.00            
ATOM    119  H53 BCD     1      28.520  22.150  26.140  1.00  0.00            
ATOM    120  H54 BCD     1      26.590  24.210  26.100  1.00  0.00            
ATOM    121  H55 BCD     1      26.160  23.790  23.780  1.00  0.00            
ATOM    122  H56 BCD     1      24.270  22.380  25.100  1.00  0.00            
ATOM    123  H57 BCD     1      24.480  24.420  27.310  1.00  0.00            
ATOM    124  H58 BCD     1      22.310  23.280  27.940  1.00  0.00            
ATOM    125  H59 BCD     1      22.170  24.550  26.770  1.00  0.00            
ATOM    126  H60 BCD     1      22.470  21.820  25.900  1.00  0.00            
ATOM    127  C37 BCD     1      27.190  24.250  32.660  1.00  0.00            
ATOM    128  O31 BCD     1      27.670  25.600  32.380  1.00  0.00            
ATOM    129  C38 BCD     1      28.140  23.240  31.870  1.00  0.00            
ATOM    130  O32 BCD     1      29.500  23.490  32.280  1.00  0.00            
ATOM    131  C39 BCD     1      28.020  23.450  30.360  1.00  0.00            
ATOM    132  O33 BCD     1      28.870  22.550  29.630  1.00  0.00            
ATOM    133  C40 BCD     1      26.560  23.280  29.970  1.00  0.00            
ATOM    134  C41 BCD     1      25.660  24.180  30.770  1.00  0.00            
ATOM    135  O34 BCD     1      25.880  23.960  32.180  1.00  0.00            
ATOM    136  C42 BCD     1      24.200  24.070  30.490  1.00  0.00            
ATOM    137  O35 BCD     1      23.740  22.730  30.340  1.00  0.00            
ATOM    138  H61 BCD     1      27.280  23.960  33.710  1.00  0.00            
ATOM    139  H62 BCD     1      27.850  22.230  32.180  1.00  0.00            
ATOM    140  H63 BCD     1      29.960  22.730  31.920  1.00  0.00            
ATOM    141  H64 BCD     1      28.360  24.460  30.120  1.00  0.00            
ATOM    142  H65 BCD     1      28.540  22.360  28.750  1.00  0.00            
ATOM    143  H66 BCD     1      26.330  22.240  30.240  1.00  0.00            
ATOM    144  H67 BCD     1      25.980  25.170  30.410  1.00  0.00            
ATOM    145  H68 BCD     1      23.600  24.600  31.240  1.00  0.00            
ATOM    146  H69 BCD     1      23.900  24.590  29.570  1.00  0.00            
ATOM    147  H70 BCD     1      24.020  22.380  29.490  1.00  0.00            
ATOM    148  C1  AT4     2      29.080  25.690  26.080  1.00  0.00            
ATOM    149  C2  AT4     2      28.150  26.420  27.010  1.00  0.00            
ATOM    150  C3  AT4     2      26.830  26.710  26.570  1.00  0.00            
ATOM    151  C4  AT4     2      25.950  27.290  27.450  1.00  0.00            
ATOM    152  C5  AT4     2      26.350  27.650  28.780  1.00  0.00            
ATOM    153  C6  AT4     2      25.340  28.350  29.720  1.00  0.00            
ATOM    154  C7  AT4     2      23.990  27.590  30.110  1.00  0.00            
ATOM    155  C8  AT4     2      24.910  29.720  29.000  1.00  0.00            
ATOM    156  C9  AT4     2      27.700  27.460  29.150  1.00  0.00            
ATOM    157  C10 AT4     2      28.540  26.710  28.360  1.00  0.00            
ATOM    158  O1  AT4     2      29.800  26.470  28.860  1.00  0.00            
ATOM    159  H1  AT4     2      28.740  25.590  25.040  1.00  0.00            
ATOM    160  H2  AT4     2      30.030  26.220  26.160  1.00  0.00            
ATOM    161  H3  AT4     2      29.270  24.680  26.460  1.00  0.00            
ATOM    162  H4  AT4     2      26.490  26.360  25.600  1.00  0.00            
ATOM    163  H5  AT4     2      24.890  27.330  27.210  1.00  0.00            
ATOM    164  H6  AT4     2      25.800  28.470  30.710  1.00  0.00            
ATOM    165  H7  AT4     2      23.980  26.590  29.660  1.00  0.00            
ATOM    166  H8  AT4     2      23.750  27.650  31.180  1.00  0.00            
ATOM    167  H9  AT4     2      23.080  27.990  29.640  1.00  0.00            
ATOM    168  H10 AT4     2      25.700  30.460  29.160  1.00  0.00            
ATOM    169  H11 AT4     2      24.830  29.680  27.900  1.00  0.00            
ATOM    170  H12 AT4     2      23.930  30.070  29.350  1.00  0.00            
ATOM    171  H13 AT4     2      28.030  27.650  30.170  1.00  0.00            
ATOM    172  H14 AT4     2      30.070  27.280  29.330  1.00  0.00            
TER
ENDMDL
MODEL        1
ATOM      1  C1  BCD     1      29.400  22.560  26.620  1.00  0.00            
ATOM      2  O1  BCD     1      29.330  23.390  25.430  1.00  0.00            
ATOM      3  C2  BCD     1      29.180  21.080  26.320  1.00  0.00            
ATOM      4  O2  BCD     1      30.200  20.650  25.520  1.00  0.00            
ATOM      5  C3  BCD     1      27.760  20.940  25.740  1.00  0.00            
ATOM      6  O3  BCD     1      27.530  19.540  25.440  1.00  0.00            
ATOM      7  C4  BCD     1      26.720  21.350  26.690  1.00  0.00            
ATOM      8  C5  BCD     1      26.990  22.820  27.190  1.00  0.00            
ATOM      9  O4  BCD     1      28.420  22.970  27.530  1.00  0.00            
ATOM     10  C6  BCD     1      26.110  23.230  28.330  1.00  0.00            
ATOM     11  O5  BCD     1      26.170  24.630  28.400  1.00  0.00            
ATOM     12  H1  BCD     1      30.390  22.670  27.070  1.00  0.00            
ATOM     13  H2  BCD     1      29.220  20.480  27.230  1.00  0.00            
ATOM     14  H3  BCD     1      30.190  19.740  25.230  1.00  0.00            
ATOM     15  H4  BCD     1      27.650  21.540  24.830  1.00  0.00            
ATOM     16  H5  BCD     1      26.630  19.440  25.130  1.00  0.00            
ATOM     17  H6  BCD     1      26.610  20.620  27.500  1.00  0.00            
ATOM     18  H7  BCD     1      26.780  23.500  26.350  1.00  0.00            
ATOM     19  H8  BCD     1      25.080  22.910  28.140  1.00  0.00            
ATOM     20  H9  BCD     1      26.530  22.770  29.230  1.00  0.00            
ATOM     21  H10 BCD     1      27.020  24.760  28.820  1.00  0.00            
ATOM     22  C7  BCD     1      31.530  26.520  23.730  1.00  0.00            
ATOM     23  O6  BCD     1      30.840  26.520  22.520  1.00  0.00            
ATOM     24  C8  BCD     1      32.180  25.220  23.850  1.00  0.00            
ATOM     25  O7  BCD     1      32.820  24.900  22.630  1.00  0.00            
ATOM     26  C9  BCD     1      31.190  24.070  24.180  1.00  0.00            
ATOM     27  O8  BCD     1      31.840  22.770  24.320  1.00  0.00            
ATOM     28  C10 BCD     1      30.320  24.430  25.420  1.00  0.00            
ATOM     29  C11 BCD     1      29.680  25.800  25.140  1.00  0.00            
ATOM     30  O9  BCD     1      30.800  26.700  25.020  1.00  0.00            
ATOM     31  C12 BCD     1      28.780  26.140  26.350  1.00  0.00            
ATOM     32  O10 BCD     1      28.370  27.510  26.210  1.00  0.00            
ATOM     33  H11 BCD     1      32.290  27.310  23.810  1.00  0.00            
ATOM     34  H12 BCD     1      32.950  25.270  24.630  1.00  0.00            
ATOM     35  H13 BCD     1      33.020  23.970  22.780  1.00  0.00            
ATOM     36  H14 BCD     1      30.400  24.090  23.430  1.00  0.00            
ATOM     37  H15 BCD     1      31.160  22.140  24.580  1.00  0.00            
ATOM     38  H16 BCD     1      30.980  24.450  26.300  1.00  0.00            
ATOM     39  H17 BCD     1      29.130  25.820  24.190  1.00  0.00            
ATOM     40  H18 BCD     1      27.850  25.560  26.330  1.00  0.00            
ATOM     41  H19 BCD     1      29.300  25.860  27.270  1.00  0.00            
ATOM     42  H20 BCD     1      29.140  28.030  26.460  1.00  0.00            
ATOM     43  C13 BCD     1      29.670  29.090  19.530  1.00  0.00            
ATOM     44  O11 BCD     1      28.320  28.580  19.530  1.00  0.00            
ATOM     45  C14 BCD     1      30.710  28.030  19.130  1.00  0.00            
ATOM     46  O12 BCD     1      30.570  27.600  17.780  1.00  0.00            
ATOM     47  C15 BCD     1      30.900  26.970  20.230  1.00  0.00            
ATOM     48  O13 BCD     1      31.950  26.130  19.980  1.00  0.00            
ATOM     49  C16 BCD     1      31.050  27.600  21.650  1.00  0.00            
ATOM     50  C17 BCD     1      30.100  28.770  21.920  1.00  0.00            
ATOM     51  O14 BCD     1      30.100  29.610  20.800  1.00  0.00            
ATOM     52  C18 BCD     1      30.240  29.530  23.200  1.00  0.00            
ATOM     53  O15 BCD     1      31.600  30.120  23.230  1.00  0.00            
ATOM     54  H21 BCD     1      29.710  29.910  18.800  1.00  0.00            
ATOM     55  H22 BCD     1      31.670  28.560  19.130  1.00  0.00            
ATOM     56  H23 BCD     1      29.770  27.060  17.720  1.00  0.00            
ATOM     57  H24 BCD     1      29.920  26.470  20.220  1.00  0.00            
ATOM     58  H25 BCD     1      32.380  25.760  20.760  1.00  0.00            
ATOM     59  H26 BCD     1      32.090  27.960  21.660  1.00  0.00            
ATOM     60  H27 BCD     1      29.090  28.340  21.980  1.00  0.00            
ATOM     61  H28 BCD     1      29.420  30.260  23.230  1.00  0.00            
ATOM     62  H29 BCD     1      30.060  28.920  24.090  1.00  0.00            
ATOM     63  H30 BCD     1      31.700  30.840  23.850  1.00  0.00            
ATOM     64  C19 BCD     1      24.460  29.270  18.430  1.00  0.00            
ATOM     65  O16 BCD     1      23.950  28.400  19.440  1.00  0.00            
ATOM     66  C20 BCD     1      25.210  28.460  17.390  1.00  0.00            
ATOM     67  O17 BCD     1      24.420  27.360  16.960  1.00  0.00            
ATOM     68  C21 BCD     1      26.610  27.940  17.940  1.00  0.00            
ATOM     69  O18 BCD     1      27.450  27.380  16.870  1.00  0.00            
ATOM     70  C22 BCD     1      27.290  29.130  18.720  1.00  0.00            
ATOM     71  C23 BCD     1      26.300  29.830  19.730  1.00  0.00            
ATOM     72  O19 BCD     1      25.270  30.320  18.970  1.00  0.00            
ATOM     73  C24 BCD     1      27.000  30.950  20.540  1.00  0.00            
ATOM     74  O20 BCD     1      27.700  31.880  19.750  1.00  0.00            
ATOM     75  H31 BCD     1      23.570  29.620  17.880  1.00  0.00            
ATOM     76  H32 BCD     1      25.370  29.210  16.600  1.00  0.00            
ATOM     77  H33 BCD     1      23.630  27.590  17.460  1.00  0.00            
ATOM     78  H34 BCD     1      26.400  27.130  18.650  1.00  0.00            
ATOM     79  H35 BCD     1      26.850  26.870  16.310  1.00  0.00            
ATOM     80  H36 BCD     1      27.710  29.870  18.020  1.00  0.00            
ATOM     81  H37 BCD     1      25.950  29.130  20.500  1.00  0.00            
ATOM     82  H38 BCD     1      26.280  31.510  21.160  1.00  0.00            
ATOM     83  H39 BCD     1      27.680  30.480  21.270  1.00  0.00            
ATOM     84  H40 BCD     1      27.020  32.430  19.350  1.00  0.00            
ATOM     85  C25 BCD     1      20.520  27.490  21.590  1.00  0.00            
ATOM     86  O21 BCD     1      21.070  26.220  21.900  1.00  0.00            
ATOM     87  C26 BCD     1      20.390  27.640  20.050  1.00  0.00            
ATOM     88  O22 BCD     1      19.640  26.530  19.510  1.00  0.00            
ATOM     89  C27 BCD     1      21.770  27.740  19.350  1.00  0.00            
ATOM     90  O23 BCD     1      21.650  27.940  17.920  1.00  0.00            
ATOM     91  C28 BCD     1      22.650  28.760  19.940  1.00  0.00            
ATOM     92  C29 BCD     1      22.660  28.700  21.490  1.00  0.00            
ATOM     93  O24 BCD     1      21.310  28.520  22.090  1.00  0.00            
ATOM     94  C30 BCD     1      23.230  29.930  22.140  1.00  0.00            
ATOM     95  O25 BCD     1      22.460  31.060  21.720  1.00  0.00            
ATOM     96  H41 BCD     1      19.530  27.560  22.060  1.00  0.00            
ATOM     97  H42 BCD     1      19.860  28.580  19.860  1.00  0.00            
ATOM     98  H43 BCD     1      20.230  25.790  19.340  1.00  0.00            
ATOM     99  H44 BCD     1      22.070  26.710  19.560  1.00  0.00            
ATOM    100  H45 BCD     1      20.980  27.340  17.580  1.00  0.00            
ATOM    101  H46 BCD     1      22.230  29.730  19.640  1.00  0.00            
ATOM    102  H47 BCD     1      23.230  27.820  21.810  1.00  0.00            
ATOM    103  H48 BCD     1      23.220  29.840  23.230  1.00  0.00            
ATOM    104  H49 BCD     1      24.260  30.000  21.780  1.00  0.00            
ATOM    105  H50 BCD     1      21.710  31.070  22.320  1.00  0.00            
ATOM    106  C31 BCD     1      20.370  22.540  23.510  1.00  0.00            
ATOM    107  O26 BCD     1      21.850  22.500  23.710  1.00  0.00            
ATOM    108  C32 BCD     1      20.020  22.660  22.090  1.00  0.00            
ATOM    109  O27 BCD     1      20.350  21.430  21.460  1.00  0.00            
ATOM    110  C33 BCD     1      20.540  23.910  21.440  1.00  0.00            
ATOM    111  C34 BCD     1      20.170  25.150  22.250  1.00  0.00            
ATOM    112  C35 BCD     1      20.370  24.930  23.760  1.00  0.00            
ATOM    113  O28 BCD     1      19.880  23.650  24.190  1.00  0.00            
ATOM    114  C36 BCD     1      19.800  26.000  24.590  1.00  0.00            
ATOM    115  O29 BCD     1      18.390  26.090  24.480  1.00  0.00            
ATOM    116  O30 BCD     1      20.170  24.030  20.100  1.00  0.00            
ATOM    117  H51 BCD     1      19.920  21.650  23.950  1.00  0.00            
ATOM    118  H52 BCD     1      18.940  22.840  22.000  1.00  0.00            
ATOM    119  H53 BCD     1      21.310  21.450  21.410  1.00  0.00            
ATOM    120  H54 BCD     1      21.630  23.820  21.440  1.00  0.00            
ATOM    121  H55 BCD     1      20.460  23.190  19.720  1.00  0.00            
ATOM    122  H56 BCD     1      19.130  25.460  22.080  1.00  0.00            
ATOM    123  H57 BCD     1      21.440  24.890  24.020  1.00  0.00            
ATOM    124  H58 BCD     1      20.150  25.680  25.580  1.00  0.00            
ATOM    125  H59 BCD     1      20.140  27.000  24.270  1.00  0.00            
ATOM    126  H60 BCD     1      18.020  26.860  24.920  1.00  0.00            
ATOM    127  C37 BCD     1      24.420  20.400  26.200  1.00  0.00            
ATOM    128  O31 BCD     1      25.510  21.350  25.920  1.00  0.00            
ATOM    129  C38 BCD     1      24.010  19.690  24.970  1.00  0.00            
ATOM    130  O32 BCD     1      25.070  19.070  24.360  1.00  0.00            
ATOM    131  C39 BCD     1      23.450  20.770  23.950  1.00  0.00            
ATOM    132  O33 BCD     1      23.160  20.040  22.760  1.00  0.00            
ATOM    133  C40 BCD     1      22.380  21.540  24.570  1.00  0.00            
ATOM    134  C41 BCD     1      22.880  22.170  25.940  1.00  0.00            
ATOM    135  O34 BCD     1      23.360  21.110  26.710  1.00  0.00            
ATOM    136  C42 BCD     1      21.870  22.980  26.780  1.00  0.00            
ATOM    137  O35 BCD     1      20.690  22.190  26.970  1.00  0.00            
ATOM    138  H61 BCD     1      24.730  19.680  26.970  1.00  0.00            
ATOM    139  H62 BCD     1      23.220  19.000  25.290  1.00  0.00            
ATOM    140  H63 BCD     1      24.800  18.740  23.500  1.00  0.00            
ATOM    141  H64 BCD     1      24.220  21.530  23.770  1.00  0.00            
ATOM    142  H65 BCD     1      23.330  20.550  21.970  1.00  0.00            
ATOM    143  H66 BCD     1      21.610  20.810  24.840  1.00  0.00            
ATOM    144  H67 BCD     1      23.740  22.820  25.750  1.00  0.00            
ATOM    145  H68 BCD     1      22.350  23.220  27.730  1.00  0.00            
ATOM    146  H69 BCD     1      21.810  23.940  26.240  1.00  0.00            
ATOM    147  H70 BCD     1      20.250  22.340  27.810  1.00  0.00            
ATOM    148  C1  AT4     2      25.900  23.790  18.080  1.00  0.00            
ATOM    149  C2  AT4     2      25.730  24.480  19.450  1.00  0.00            
ATOM    150  C3  AT4     2      26.870  24.900  20.070  1.00  0.00            
ATOM    151  C4  AT4     2      26.810  25.360  21.410  1.00  0.00            
ATOM    152  C5  AT4     2      25.570  25.340  22.120  1.00  0.00            
ATOM    153  C6  AT4     2      25.570  25.790  23.640  1.00  0.00            
ATOM    154  C7  AT4     2      24.240  25.360  24.310  1.00  0.00            
ATOM    155  C8  AT4     2      25.650  27.310  23.830  1.00  0.00            
ATOM    156  C9  AT4     2      24.430  24.970  21.380  1.00  0.00            
ATOM    157  C10 AT4     2      24.480  24.520  20.090  1.00  0.00            
ATOM    158  O1  AT4     2      23.300  24.140  19.590  1.00  0.00            
ATOM    159  H1  AT4     2      25.570  22.750  18.000  1.00  0.00            
ATOM    160  H2  AT4     2      25.270  24.240  17.290  1.00  0.00            
ATOM    161  H3  AT4     2      26.920  23.910  17.710  1.00  0.00            
ATOM    162  H4  AT4     2      27.820  24.810  19.560  1.00  0.00            
ATOM    163  H5  AT4     2      27.730  25.590  21.950  1.00  0.00            
ATOM    164  H6  AT4     2      26.410  25.330  24.170  1.00  0.00            
ATOM    165  H7  AT4     2      23.360  25.890  23.920  1.00  0.00            
ATOM    166  H8  AT4     2      24.200  24.280  24.110  1.00  0.00            
ATOM    167  H9  AT4     2      24.300  25.590  25.380  1.00  0.00            
ATOM    168  H10 AT4     2      25.430  27.590  24.870  1.00  0.00            
ATOM    169  H11 AT4     2      26.640  27.720  23.580  1.00  0.00            
ATOM    170  H12 AT4     2      24.830  27.780  23.270  1.00  0.00            
ATOM    171  H13 AT4     2      23.480  25.010  21.900  1.00  0.00            
ATOM    172  H14 AT4     2      23.270  24.330  18.630  1.00  0.00            
TER
ENDMDL
MODEL        1
ATOM      1  C1  BCD     1      27.810  29.000  33.950  1.00  0.00            
ATOM      2  O1  BCD     1      27.380  29.470  32.680  1.00  0.00            
ATOM      3  C2  BCD     1      29.280  28.560  33.860  1.00  0.00            
ATOM      4  O2  BCD     1      30.230  29.670  33.690  1.00  0.00            
ATOM      5  C3  BCD     1      29.500  27.420  32.910  1.00  0.00            
ATOM      6  O3  BCD     1      30.900  27.050  32.930  1.00  0.00            
ATOM      7  C4  BCD     1      28.630  26.250  33.290  1.00  0.00            
ATOM      8  C5  BCD     1      27.120  26.730  33.490  1.00  0.00            
ATOM      9  O4  BCD     1      27.080  27.910  34.310  1.00  0.00            
ATOM     10  C6  BCD     1      26.420  25.670  34.280  1.00  0.00            
ATOM     11  O5  BCD     1      25.020  26.020  34.200  1.00  0.00            
ATOM     12  H1  BCD     1      27.790  29.810  34.690  1.00  0.00            
ATOM     13  H2  BCD     1      29.540  28.160  34.860  1.00  0.00            
ATOM     14  H3  BCD     1      30.910  29.380  33.080  1.00  0.00            
ATOM     15  H4  BCD     1      29.360  27.750  31.880  1.00  0.00            
ATOM     16  H5  BCD     1      31.120  26.480  32.190  1.00  0.00            
ATOM     17  H6  BCD     1      28.960  25.790  34.230  1.00  0.00            
ATOM     18  H7  BCD     1      26.660  26.920  32.510  1.00  0.00            
ATOM     19  H8  BCD     1      26.660  24.690  33.840  1.00  0.00            
ATOM     20  H9  BCD     1      26.630  25.620  35.350  1.00  0.00            
ATOM     21  H10 BCD     1      24.970  26.970  34.270  1.00  0.00            
ATOM     22  C7  BCD     1      26.150  32.910  30.620  1.00  0.00            
ATOM     23  O6  BCD     1      25.320  32.210  29.800  1.00  0.00            
ATOM     24  C8  BCD     1      27.580  32.490  30.470  1.00  0.00            
ATOM     25  O7  BCD     1      28.080  32.670  29.110  1.00  0.00            
ATOM     26  C9  BCD     1      27.800  31.010  30.930  1.00  0.00            
ATOM     27  O8  BCD     1      29.240  30.700  30.720  1.00  0.00            
ATOM     28  C10 BCD     1      27.410  30.870  32.370  1.00  0.00            
ATOM     29  C11 BCD     1      26.020  31.530  32.640  1.00  0.00            
ATOM     30  O9  BCD     1      25.910  32.750  32.030  1.00  0.00            
ATOM     31  C12 BCD     1      25.670  31.600  34.140  1.00  0.00            
ATOM     32  O10 BCD     1      26.650  32.380  34.770  1.00  0.00            
ATOM     33  H11 BCD     1      26.020  34.000  30.520  1.00  0.00            
ATOM     34  H12 BCD     1      28.130  33.120  31.180  1.00  0.00            
ATOM     35  H13 BCD     1      29.030  32.620  29.170  1.00  0.00            
ATOM     36  H14 BCD     1      27.290  30.380  30.200  1.00  0.00            
ATOM     37  H15 BCD     1      29.370  30.390  29.820  1.00  0.00            
ATOM     38  H16 BCD     1      28.190  31.350  32.970  1.00  0.00            
ATOM     39  H17 BCD     1      25.350  30.850  32.100  1.00  0.00            
ATOM     40  H18 BCD     1      24.740  32.200  34.170  1.00  0.00            
ATOM     41  H19 BCD     1      25.530  30.590  34.540  1.00  0.00            
ATOM     42  H20 BCD     1      26.530  32.380  35.720  1.00  0.00            
ATOM     43  C13 BCD     1      21.910  32.420  27.500  1.00  0.00            
ATOM     44  O11 BCD     1      21.820  31.030  27.650  1.00  0.00            
ATOM     45  C14 BCD     1      23.190  32.840  26.810  1.00  0.00            
ATOM     46  O12 BCD     1      23.270  32.340  25.470  1.00  0.00            
ATOM     47  C15 BCD     1      24.430  32.460  27.550  1.00  0.00            
ATOM     48  O13 BCD     1      25.660  32.950  27.000  1.00  0.00            
ATOM     49  C16 BCD     1      24.400  32.890  29.020  1.00  0.00            
ATOM     50  C17 BCD     1      23.070  32.640  29.700  1.00  0.00            
ATOM     51  O14 BCD     1      21.980  33.010  28.820  1.00  0.00            
ATOM     52  C18 BCD     1      22.870  33.510  30.940  1.00  0.00            
ATOM     53  O15 BCD     1      22.970  34.900  30.680  1.00  0.00            
ATOM     54  H21 BCD     1      21.030  32.780  26.960  1.00  0.00            
ATOM     55  H22 BCD     1      23.180  33.940  26.780  1.00  0.00            
ATOM     56  H23 BCD     1      24.200  32.430  25.260  1.00  0.00            
ATOM     57  H24 BCD     1      24.490  31.360  27.570  1.00  0.00            
ATOM     58  H25 BCD     1      26.380  32.720  27.590  1.00  0.00            
ATOM     59  H26 BCD     1      24.590  33.970  29.140  1.00  0.00            
ATOM     60  H27 BCD     1      23.020  31.580  30.000  1.00  0.00            
ATOM     61  H28 BCD     1      21.850  33.180  31.180  1.00  0.00            
ATOM     62  H29 BCD     1      23.450  33.190  31.820  1.00  0.00            
ATOM     63  H30 BCD     1      22.720  35.020  29.760  1.00  0.00            
ATOM     64  C19 BCD     1      19.920  27.700  25.990  1.00  0.00            
ATOM     65  O16 BCD     1      21.140  27.060  26.110  1.00  0.00            
ATOM     66  C20 BCD     1      20.050  28.850  25.020  1.00  0.00            
ATOM     67  O17 BCD     1      20.340  28.440  23.670  1.00  0.00            
ATOM     68  C21 BCD     1      21.090  29.910  25.500  1.00  0.00            
ATOM     69  O18 BCD     1      21.170  30.970  24.600  1.00  0.00            
ATOM     70  C22 BCD     1      20.750  30.390  26.950  1.00  0.00            
ATOM     71  C23 BCD     1      20.460  29.190  27.900  1.00  0.00            
ATOM     72  O19 BCD     1      19.540  28.320  27.210  1.00  0.00            
ATOM     73  C24 BCD     1      19.920  29.460  29.290  1.00  0.00            
ATOM     74  O20 BCD     1      19.760  28.280  30.090  1.00  0.00            
ATOM     75  H31 BCD     1      19.110  26.980  25.810  1.00  0.00            
ATOM     76  H32 BCD     1      19.130  29.450  25.040  1.00  0.00            
ATOM     77  H33 BCD     1      21.200  28.010  23.670  1.00  0.00            
ATOM     78  H34 BCD     1      22.130  29.560  25.610  1.00  0.00            
ATOM     79  H35 BCD     1      21.910  31.550  24.810  1.00  0.00            
ATOM     80  H36 BCD     1      19.810  30.960  26.910  1.00  0.00            
ATOM     81  H37 BCD     1      21.340  28.540  27.950  1.00  0.00            
ATOM     82  H38 BCD     1      20.620  30.150  29.770  1.00  0.00            
ATOM     83  H39 BCD     1      18.990  30.030  29.160  1.00  0.00            
ATOM     84  H40 BCD     1      19.260  28.400  30.900  1.00  0.00            
ATOM     85  C25 BCD     1      22.710  23.330  25.630  1.00  0.00            
ATOM     86  O21 BCD     1      23.800  23.540  26.510  1.00  0.00            
ATOM     87  C26 BCD     1      22.760  24.100  24.330  1.00  0.00            
ATOM     88  O22 BCD     1      24.000  23.830  23.700  1.00  0.00            
ATOM     89  C27 BCD     1      22.510  25.570  24.700  1.00  0.00            
ATOM     90  O23 BCD     1      22.340  26.310  23.540  1.00  0.00            
ATOM     91  C28 BCD     1      21.260  25.740  25.560  1.00  0.00            
ATOM     92  C29 BCD     1      21.230  24.790  26.780  1.00  0.00            
ATOM     93  O24 BCD     1      21.430  23.490  26.280  1.00  0.00            
ATOM     94  C30 BCD     1      19.890  24.690  27.560  1.00  0.00            
ATOM     95  O25 BCD     1      20.120  23.970  28.750  1.00  0.00            
ATOM     96  H41 BCD     1      22.760  22.250  25.460  1.00  0.00            
ATOM     97  H42 BCD     1      21.940  23.740  23.690  1.00  0.00            
ATOM     98  H43 BCD     1      24.790  24.160  24.140  1.00  0.00            
ATOM     99  H44 BCD     1      23.390  25.900  25.260  1.00  0.00            
ATOM    100  H45 BCD     1      23.090  26.190  22.950  1.00  0.00            
ATOM    101  H46 BCD     1      20.440  25.500  24.870  1.00  0.00            
ATOM    102  H47 BCD     1      21.920  25.110  27.570  1.00  0.00            
ATOM    103  H48 BCD     1      19.560  25.700  27.800  1.00  0.00            
ATOM    104  H49 BCD     1      19.100  24.220  26.960  1.00  0.00            
ATOM    105  H50 BCD     1      20.600  24.490  29.390  1.00  0.00            
ATOM    106  C31 BCD     1      27.460  22.000  27.700  1.00  0.00            
ATOM    107  O26 BCD     1      27.340  22.880  28.780  1.00  0.00            
ATOM    108  C32 BCD     1      27.460  22.860  26.370  1.00  0.00            
ATOM    109  O27 BCD     1      28.590  23.670  26.400  1.00  0.00            
ATOM    110  C33 BCD     1      26.170  23.710  26.350  1.00  0.00            
ATOM    111  C34 BCD     1      24.990  22.780  26.360  1.00  0.00            
ATOM    112  C35 BCD     1      25.020  21.880  27.550  1.00  0.00            
ATOM    113  O28 BCD     1      26.270  21.190  27.640  1.00  0.00            
ATOM    114  C36 BCD     1      23.950  20.820  27.480  1.00  0.00            
ATOM    115  O29 BCD     1      24.120  19.800  28.450  1.00  0.00            
ATOM    116  O30 BCD     1      26.210  24.580  25.180  1.00  0.00            
ATOM    117  H51 BCD     1      28.390  21.430  27.860  1.00  0.00            
ATOM    118  H52 BCD     1      27.440  22.240  25.470  1.00  0.00            
ATOM    119  H53 BCD     1      29.270  23.070  26.090  1.00  0.00            
ATOM    120  H54 BCD     1      26.200  24.410  27.210  1.00  0.00            
ATOM    121  H55 BCD     1      26.940  25.200  25.240  1.00  0.00            
ATOM    122  H56 BCD     1      24.950  22.190  25.440  1.00  0.00            
ATOM    123  H57 BCD     1      24.910  22.530  28.430  1.00  0.00            
ATOM    124  H58 BCD     1      22.960  21.260  27.630  1.00  0.00            
ATOM    125  H59 BCD     1      24.020  20.520  26.420  1.00  0.00            
ATOM    126  H60 BCD     1      25.060  19.620  28.510  1.00  0.00            
ATOM    127  C37 BCD     1      29.240  24.090  32.300  1.00  0.00            
ATOM    128  O31 BCD     1      28.530  25.330  32.260  1.00  0.00            
ATOM    129  C38 BCD     1      30.070  23.990  31.030  1.00  0.00            
ATOM    130  O32 BCD     1      31.010  25.070  31.000  1.00  0.00            
ATOM    131  C39 BCD     1      29.320  23.920  29.670  1.00  0.00            
ATOM    132  O33 BCD     1      30.240  23.680  28.590  1.00  0.00            
ATOM    133  C40 BCD     1      28.250  22.830  29.900  1.00  0.00            
ATOM    134  C41 BCD     1      27.420  23.020  31.230  1.00  0.00            
ATOM    135  O34 BCD     1      28.320  23.080  32.330  1.00  0.00            
ATOM    136  C42 BCD     1      26.390  21.960  31.470  1.00  0.00            
ATOM    137  O35 BCD     1      26.870  20.630  31.210  1.00  0.00            
ATOM    138  H61 BCD     1      29.870  24.040  33.200  1.00  0.00            
ATOM    139  H62 BCD     1      30.650  23.050  31.050  1.00  0.00            
ATOM    140  H63 BCD     1      31.440  24.920  30.150  1.00  0.00            
ATOM    141  H64 BCD     1      28.770  24.850  29.500  1.00  0.00            
ATOM    142  H65 BCD     1      29.890  23.730  27.700  1.00  0.00            
ATOM    143  H66 BCD     1      28.720  21.840  29.930  1.00  0.00            
ATOM    144  H67 BCD     1      26.840  23.950  31.210  1.00  0.00            
ATOM    145  H68 BCD     1      26.110  21.940  32.530  1.00  0.00            
ATOM    146  H69 BCD     1      25.480  22.180  30.900  1.00  0.00            
ATOM    147  H70 BCD     1      26.780  20.550  30.250  1.00  0.00            
ATOM    148  C1  AT4     2      30.250  27.060  26.940  1.00  0.00            
ATOM    149  C2  AT4     2      28.870  27.340  27.570  1.00  0.00            
ATOM    150  C3  AT4     2      28.780  27.500  28.990  1.00  0.00            
ATOM    151  C4  AT4     2      27.570  27.570  29.630  1.00  0.00            
ATOM    152  C5  AT4     2      26.400  27.470  28.840  1.00  0.00            
ATOM    153  C6  AT4     2      24.970  27.520  29.460  1.00  0.00            
ATOM    154  C7  AT4     2      24.270  26.150  29.410  1.00  0.00            
ATOM    155  C8  AT4     2      24.120  28.750  29.000  1.00  0.00            
ATOM    156  C9  AT4     2      26.440  27.440  27.440  1.00  0.00            
ATOM    157  C10 AT4     2      27.700  27.320  26.830  1.00  0.00            
ATOM    158  O1  AT4     2      27.700  27.190  25.470  1.00  0.00            
ATOM    159  H1  AT4     2      30.580  27.900  26.310  1.00  0.00            
ATOM    160  H2  AT4     2      31.020  26.890  27.700  1.00  0.00            
ATOM    161  H3  AT4     2      30.290  26.190  26.280  1.00  0.00            
ATOM    162  H4  AT4     2      29.680  27.550  29.600  1.00  0.00            
ATOM    163  H5  AT4     2      27.560  27.870  30.670  1.00  0.00            
ATOM    164  H6  AT4     2      25.140  27.710  30.530  1.00  0.00            
ATOM    165  H7  AT4     2      24.460  25.670  28.440  1.00  0.00            
ATOM    166  H8  AT4     2      24.670  25.490  30.190  1.00  0.00            
ATOM    167  H9  AT4     2      23.190  26.330  29.510  1.00  0.00            
ATOM    168  H10 AT4     2      24.450  29.710  29.400  1.00  0.00            
ATOM    169  H11 AT4     2      24.100  28.770  27.900  1.00  0.00            
ATOM    170  H12 AT4     2      23.100  28.670  29.390  1.00  0.00            
ATOM    171  H13 AT4     2      25.520  27.220  26.900  1.00  0.00            
ATOM    172  H14 AT4     2      26.800  27.360  25.140  1.00  0.00            
TER
ENDMDL
MODEL        1
ATOM      1  C1  BCD     1      22.120  20.950  20.650  1.00  0.00            
ATOM      2  O1  BCD     1      22.100  22.360  20.990  1.00  0.00            
ATOM      3  C2  BCD     1      22.830  20.810  19.320  1.00  0.00            
ATOM      4  O2  BCD     1      24.040  21.540  19.510  1.00  0.00            
ATOM      5  C3  BCD     1      21.950  21.400  18.310  1.00  0.00            
ATOM      6  O3  BCD     1      22.600  21.340  17.030  1.00  0.00            
ATOM      7  C4  BCD     1      20.660  20.690  18.280  1.00  0.00            
ATOM      8  C5  BCD     1      19.980  20.730  19.640  1.00  0.00            
ATOM      9  O4  BCD     1      20.900  20.250  20.610  1.00  0.00            
ATOM     10  C6  BCD     1      18.690  19.920  19.860  1.00  0.00            
ATOM     11  O5  BCD     1      18.670  18.550  19.390  1.00  0.00            
ATOM     12  H1  BCD     1      22.630  20.550  21.530  1.00  0.00            
ATOM     13  H2  BCD     1      23.060  19.750  19.110  1.00  0.00            
ATOM     14  H3  BCD     1      23.680  22.160  20.150  1.00  0.00            
ATOM     15  H4  BCD     1      21.760  22.460  18.490  1.00  0.00            
ATOM     16  H5  BCD     1      22.830  20.410  16.940  1.00  0.00            
ATOM     17  H6  BCD     1      20.840  19.650  17.970  1.00  0.00            
ATOM     18  H7  BCD     1      19.800  21.800  19.840  1.00  0.00            
ATOM     19  H8  BCD     1      18.690  19.890  20.960  1.00  0.00            
ATOM     20  H9  BCD     1      17.800  20.440  19.480  1.00  0.00            
ATOM     21  H10 BCD     1      18.030  18.130  19.970  1.00  0.00            
ATOM     22  C7  BCD     1      21.760  25.110  23.980  1.00  0.00            
ATOM     23  O6  BCD     1      21.370  26.070  22.970  1.00  0.00            
ATOM     24  C8  BCD     1      23.190  24.520  23.800  1.00  0.00            
ATOM     25  O7  BCD     1      24.180  25.530  23.980  1.00  0.00            
ATOM     26  C9  BCD     1      23.240  23.850  22.440  1.00  0.00            
ATOM     27  O8  BCD     1      24.580  23.300  22.200  1.00  0.00            
ATOM     28  C10 BCD     1      22.190  22.780  22.360  1.00  0.00            
ATOM     29  C11 BCD     1      20.810  23.270  22.750  1.00  0.00            
ATOM     30  O9  BCD     1      20.820  24.080  23.950  1.00  0.00            
ATOM     31  C12 BCD     1      19.820  22.160  23.070  1.00  0.00            
ATOM     32  O10 BCD     1      18.500  22.580  23.140  1.00  0.00            
ATOM     33  H11 BCD     1      21.640  25.550  24.970  1.00  0.00            
ATOM     34  H12 BCD     1      23.320  23.760  24.580  1.00  0.00            
ATOM     35  H13 BCD     1      23.890  26.260  23.430  1.00  0.00            
ATOM     36  H14 BCD     1      23.040  24.610  21.670  1.00  0.00            
ATOM     37  H15 BCD     1      25.140  23.990  21.840  1.00  0.00            
ATOM     38  H16 BCD     1      22.430  21.920  22.990  1.00  0.00            
ATOM     39  H17 BCD     1      20.380  23.850  21.930  1.00  0.00            
ATOM     40  H18 BCD     1      20.000  21.300  22.410  1.00  0.00            
ATOM     41  H19 BCD     1      20.020  21.780  24.080  1.00  0.00            
ATOM     42  H20 BCD     1      18.260  22.820  22.240  1.00  0.00            
ATOM     43  C13 BCD     1      20.620  30.140  22.530  1.00  0.00            
ATOM     44  O11 BCD     1      20.270  29.890  21.180  1.00  0.00            
ATOM     45  C14 BCD     1      22.100  29.690  22.760  1.00  0.00            
ATOM     46  O12 BCD     1      22.900  30.480  21.880  1.00  0.00            
ATOM     47  C15 BCD     1      22.300  28.190  22.520  1.00  0.00            
ATOM     48  O13 BCD     1      23.650  27.770  22.730  1.00  0.00            
ATOM     49  C16 BCD     1      21.340  27.420  23.370  1.00  0.00            
ATOM     50  C17 BCD     1      19.920  27.930  23.120  1.00  0.00            
ATOM     51  O14 BCD     1      19.840  29.320  23.450  1.00  0.00            
ATOM     52  C18 BCD     1      18.970  27.170  24.060  1.00  0.00            
ATOM     53  O15 BCD     1      19.240  27.610  25.400  1.00  0.00            
ATOM     54  H21 BCD     1      20.380  31.140  22.900  1.00  0.00            
ATOM     55  H22 BCD     1      22.440  29.930  23.770  1.00  0.00            
ATOM     56  H23 BCD     1      22.320  30.980  21.300  1.00  0.00            
ATOM     57  H24 BCD     1      22.010  27.920  21.490  1.00  0.00            
ATOM     58  H25 BCD     1      24.290  28.320  22.280  1.00  0.00            
ATOM     59  H26 BCD     1      21.640  27.540  24.420  1.00  0.00            
ATOM     60  H27 BCD     1      19.560  27.770  22.100  1.00  0.00            
ATOM     61  H28 BCD     1      17.900  27.250  23.820  1.00  0.00            
ATOM     62  H29 BCD     1      19.120  26.090  23.910  1.00  0.00            
ATOM     63  H30 BCD     1      18.680  28.390  25.470  1.00  0.00            
ATOM     64  C19 BCD     1      18.280  31.740  18.100  1.00  0.00            
ATOM     65  O16 BCD     1      18.530  30.710  17.190  1.00  0.00            
ATOM     66  C20 BCD     1      19.520  32.410  18.590  1.00  0.00            
ATOM     67  O17 BCD     1      20.150  32.870  17.470  1.00  0.00            
ATOM     68  C21 BCD     1      20.430  31.440  19.350  1.00  0.00            
ATOM     69  O18 BCD     1      21.580  32.160  19.790  1.00  0.00            
ATOM     70  C22 BCD     1      19.600  30.990  20.510  1.00  0.00            
ATOM     71  C23 BCD     1      18.130  30.480  20.140  1.00  0.00            
ATOM     72  O19 BCD     1      17.520  31.430  19.270  1.00  0.00            
ATOM     73  C24 BCD     1      17.200  30.230  21.310  1.00  0.00            
ATOM     74  O20 BCD     1      16.160  29.340  20.940  1.00  0.00            
ATOM     75  H31 BCD     1      17.640  32.450  17.560  1.00  0.00            
ATOM     76  H32 BCD     1      19.230  33.250  19.240  1.00  0.00            
ATOM     77  H33 BCD     1      20.020  32.190  16.800  1.00  0.00            
ATOM     78  H34 BCD     1      20.740  30.660  18.630  1.00  0.00            
ATOM     79  H35 BCD     1      21.680  32.850  19.130  1.00  0.00            
ATOM     80  H36 BCD     1      19.580  31.810  21.230  1.00  0.00            
ATOM     81  H37 BCD     1      18.260  29.550  19.570  1.00  0.00            
ATOM     82  H38 BCD     1      17.750  29.760  22.140  1.00  0.00            
ATOM     83  H39 BCD     1      16.800  31.210  21.610  1.00  0.00            
ATOM     84  H40 BCD     1      15.680  29.800  20.230  1.00  0.00            
ATOM     85  C25 BCD     1      17.780  29.450  13.470  1.00  0.00            
ATOM     86  O21 BCD     1      18.010  28.140  14.010  1.00  0.00            
ATOM     87  C26 BCD     1      18.990  30.350  13.480  1.00  0.00            
ATOM     88  O22 BCD     1      19.990  29.720  12.730  1.00  0.00            
ATOM     89  C27 BCD     1      19.400  30.450  14.990  1.00  0.00            
ATOM     90  O23 BCD     1      20.570  31.230  15.130  1.00  0.00            
ATOM     91  C28 BCD     1      18.280  31.060  15.820  1.00  0.00            
ATOM     92  C29 BCD     1      16.950  30.460  15.550  1.00  0.00            
ATOM     93  O24 BCD     1      16.760  30.190  14.140  1.00  0.00            
ATOM     94  C30 BCD     1      15.810  31.370  16.020  1.00  0.00            
ATOM     95  O25 BCD     1      15.750  32.660  15.470  1.00  0.00            
ATOM     96  H41 BCD     1      17.430  29.290  12.440  1.00  0.00            
ATOM     97  H42 BCD     1      18.640  31.310  13.080  1.00  0.00            
ATOM     98  H43 BCD     1      20.530  30.400  12.330  1.00  0.00            
ATOM     99  H44 BCD     1      19.480  29.400  15.320  1.00  0.00            
ATOM    100  H45 BCD     1      21.340  30.680  14.930  1.00  0.00            
ATOM    101  H46 BCD     1      18.240  32.150  15.680  1.00  0.00            
ATOM    102  H47 BCD     1      16.860  29.480  16.040  1.00  0.00            
ATOM    103  H48 BCD     1      14.950  30.840  15.580  1.00  0.00            
ATOM    104  H49 BCD     1      15.770  31.450  17.110  1.00  0.00            
ATOM    105  H50 BCD     1      14.880  32.970  15.720  1.00  0.00            
ATOM    106  C31 BCD     1      17.380  24.210  13.090  1.00  0.00            
ATOM    107  O26 BCD     1      17.970  23.880  14.350  1.00  0.00            
ATOM    108  C32 BCD     1      18.460  24.920  12.270  1.00  0.00            
ATOM    109  O27 BCD     1      19.550  24.080  11.960  1.00  0.00            
ATOM    110  C33 BCD     1      18.890  26.270  12.880  1.00  0.00            
ATOM    111  C34 BCD     1      17.660  27.060  13.160  1.00  0.00            
ATOM    112  C35 BCD     1      16.540  26.360  13.800  1.00  0.00            
ATOM    113  O28 BCD     1      16.280  25.060  13.210  1.00  0.00            
ATOM    114  C36 BCD     1      15.270  27.090  13.700  1.00  0.00            
ATOM    115  O29 BCD     1      14.310  26.530  14.560  1.00  0.00            
ATOM    116  O30 BCD     1      19.840  26.930  12.030  1.00  0.00            
ATOM    117  H51 BCD     1      17.010  23.310  12.580  1.00  0.00            
ATOM    118  H52 BCD     1      18.090  25.120  11.260  1.00  0.00            
ATOM    119  H53 BCD     1      20.260  24.720  11.840  1.00  0.00            
ATOM    120  H54 BCD     1      19.380  25.900  13.790  1.00  0.00            
ATOM    121  H55 BCD     1      19.960  27.760  12.490  1.00  0.00            
ATOM    122  H56 BCD     1      17.190  27.330  12.210  1.00  0.00            
ATOM    123  H57 BCD     1      16.780  26.140  14.850  1.00  0.00            
ATOM    124  H58 BCD     1      15.450  28.140  13.940  1.00  0.00            
ATOM    125  H59 BCD     1      14.880  27.140  12.670  1.00  0.00            
ATOM    126  H60 BCD     1      13.560  27.130  14.570  1.00  0.00            
ATOM    127  C37 BCD     1      18.780  20.770  16.740  1.00  0.00            
ATOM    128  O31 BCD     1      19.910  21.400  17.340  1.00  0.00            
ATOM    129  C38 BCD     1      18.980  20.500  15.270  1.00  0.00            
ATOM    130  O32 BCD     1      20.170  19.670  15.020  1.00  0.00            
ATOM    131  C39 BCD     1      19.090  21.820  14.520  1.00  0.00            
ATOM    132  O33 BCD     1      19.270  21.660  13.120  1.00  0.00            
ATOM    133  C40 BCD     1      17.830  22.580  14.780  1.00  0.00            
ATOM    134  C41 BCD     1      17.560  22.740  16.330  1.00  0.00            
ATOM    135  O34 BCD     1      17.680  21.570  17.010  1.00  0.00            
ATOM    136  C42 BCD     1      16.200  23.270  16.690  1.00  0.00            
ATOM    137  O35 BCD     1      15.160  22.370  16.200  1.00  0.00            
ATOM    138  H61 BCD     1      18.610  19.790  17.190  1.00  0.00            
ATOM    139  H62 BCD     1      18.160  19.910  14.840  1.00  0.00            
ATOM    140  H63 BCD     1      20.960  20.170  15.200  1.00  0.00            
ATOM    141  H64 BCD     1      19.960  22.340  14.930  1.00  0.00            
ATOM    142  H65 BCD     1      19.520  22.490  12.710  1.00  0.00            
ATOM    143  H66 BCD     1      16.960  22.200  14.230  1.00  0.00            
ATOM    144  H67 BCD     1      18.300  23.420  16.770  1.00  0.00            
ATOM    145  H68 BCD     1      16.130  23.350  17.780  1.00  0.00            
ATOM    146  H69 BCD     1      16.130  24.310  16.350  1.00  0.00            
ATOM    147  H70 BCD     1      14.550  22.900  15.670  1.00  0.00            
ATOM    148  C1  AT4     2      23.720  25.360  13.080  1.00  0.00            
ATOM    149  C2  AT4     2      22.770  25.610  14.280  1.00  0.00            
ATOM    150  C3  AT4     2      22.390  26.910  14.650  1.00  0.00            
ATOM    151  C4  AT4     2      21.610  27.090  15.800  1.00  0.00            
ATOM    152  C5  AT4     2      21.300  26.030  16.670  1.00  0.00            
ATOM    153  C6  AT4     2      20.350  26.190  17.880  1.00  0.00            
ATOM    154  C7  AT4     2      18.880  26.290  17.320  1.00  0.00            
ATOM    155  C8  AT4     2      20.750  27.380  18.710  1.00  0.00            
ATOM    156  C9  AT4     2      21.750  24.720  16.370  1.00  0.00            
ATOM    157  C10 AT4     2      22.440  24.510  15.150  1.00  0.00            
ATOM    158  O1  AT4     2      22.760  23.210  14.860  1.00  0.00            
ATOM    159  H1  AT4     2      23.290  24.700  12.320  1.00  0.00            
ATOM    160  H2  AT4     2      24.040  26.300  12.610  1.00  0.00            
ATOM    161  H3  AT4     2      24.680  24.940  13.410  1.00  0.00            
ATOM    162  H4  AT4     2      22.790  27.730  14.060  1.00  0.00            
ATOM    163  H5  AT4     2      21.320  28.090  16.120  1.00  0.00            
ATOM    164  H6  AT4     2      20.430  25.310  18.540  1.00  0.00            
ATOM    165  H7  AT4     2      18.740  25.580  16.500  1.00  0.00            
ATOM    166  H8  AT4     2      18.090  26.110  18.060  1.00  0.00            
ATOM    167  H9  AT4     2      18.710  27.320  16.980  1.00  0.00            
ATOM    168  H10 AT4     2      20.730  28.270  18.070  1.00  0.00            
ATOM    169  H11 AT4     2      20.040  27.430  19.540  1.00  0.00            
ATOM    170  H12 AT4     2      21.780  27.180  19.030  1.00  0.00            
ATOM    171  H13 AT4     2      21.530  23.870  17.010  1.00  0.00            
ATOM    172  H14 AT4     2      22.730  22.660  15.660  1.00  0.00            
TER
ENDMDL
MODEL        1
ATOM      1  C1  BCD     1      24.530  31.510  20.100  1.00  0.00            
ATOM      2  O1  BCD     1      23.500  32.270  20.660  1.00  0.00            
ATOM      3  C2  BCD     1      24.820  32.040  18.670  1.00  0.00            
ATOM      4  O2  BCD     1      24.980  33.490  18.570  1.00  0.00            
ATOM      5  C3  BCD     1      23.600  31.760  17.710  1.00  0.00            
ATOM      6  O3  BCD     1      23.790  32.310  16.390  1.00  0.00            
ATOM      7  C4  BCD     1      23.220  30.310  17.680  1.00  0.00            
ATOM      8  C5  BCD     1      23.220  29.690  19.130  1.00  0.00            
ATOM      9  O4  BCD     1      24.300  30.140  19.980  1.00  0.00            
ATOM     10  C6  BCD     1      23.290  28.190  19.070  1.00  0.00            
ATOM     11  O5  BCD     1      23.930  27.670  17.910  1.00  0.00            
ATOM     12  H1  BCD     1      25.440  31.670  20.690  1.00  0.00            
ATOM     13  H2  BCD     1      25.660  31.530  18.180  1.00  0.00            
ATOM     14  H3  BCD     1      24.330  33.870  19.160  1.00  0.00            
ATOM     15  H4  BCD     1      22.710  32.240  18.150  1.00  0.00            
ATOM     16  H5  BCD     1      23.960  33.250  16.500  1.00  0.00            
ATOM     17  H6  BCD     1      23.880  29.910  16.900  1.00  0.00            
ATOM     18  H7  BCD     1      22.320  30.000  19.670  1.00  0.00            
ATOM     19  H8  BCD     1      23.680  27.730  19.990  1.00  0.00            
ATOM     20  H9  BCD     1      22.240  27.860  18.980  1.00  0.00            
ATOM     21  H10 BCD     1      23.710  26.740  17.870  1.00  0.00            
ATOM     22  C7  BCD     1      22.920  34.410  24.180  1.00  0.00            
ATOM     23  O6  BCD     1      21.470  34.170  24.270  1.00  0.00            
ATOM     24  C8  BCD     1      23.180  35.220  22.940  1.00  0.00            
ATOM     25  O7  BCD     1      22.420  36.450  22.850  1.00  0.00            
ATOM     26  C9  BCD     1      23.100  34.350  21.710  1.00  0.00            
ATOM     27  O8  BCD     1      23.650  35.040  20.530  1.00  0.00            
ATOM     28  C10 BCD     1      23.800  33.020  21.830  1.00  0.00            
ATOM     29  C11 BCD     1      23.300  32.330  23.090  1.00  0.00            
ATOM     30  O9  BCD     1      23.670  33.160  24.210  1.00  0.00            
ATOM     31  C12 BCD     1      23.820  30.870  23.220  1.00  0.00            
ATOM     32  O10 BCD     1      23.220  30.380  24.370  1.00  0.00            
ATOM     33  H11 BCD     1      23.250  35.030  25.020  1.00  0.00            
ATOM     34  H12 BCD     1      24.250  35.430  22.990  1.00  0.00            
ATOM     35  H13 BCD     1      23.120  37.110  22.850  1.00  0.00            
ATOM     36  H14 BCD     1      22.050  34.060  21.570  1.00  0.00            
ATOM     37  H15 BCD     1      23.090  35.800  20.350  1.00  0.00            
ATOM     38  H16 BCD     1      24.860  33.310  21.870  1.00  0.00            
ATOM     39  H17 BCD     1      22.210  32.230  23.000  1.00  0.00            
ATOM     40  H18 BCD     1      23.450  30.270  22.380  1.00  0.00            
ATOM     41  H19 BCD     1      24.910  30.840  23.260  1.00  0.00            
ATOM     42  H20 BCD     1      23.360  30.960  25.110  1.00  0.00            
ATOM     43  C13 BCD     1      17.920  34.610  26.470  1.00  0.00            
ATOM     44  O11 BCD     1      17.320  34.290  25.210  1.00  0.00            
ATOM     45  C14 BCD     1      18.730  35.870  26.220  1.00  0.00            
ATOM     46  O12 BCD     1      17.890  36.980  25.910  1.00  0.00            
ATOM     47  C15 BCD     1      19.800  35.670  25.130  1.00  0.00            
ATOM     48  O13 BCD     1      20.610  36.850  25.030  1.00  0.00            
ATOM     49  C16 BCD     1      20.720  34.480  25.430  1.00  0.00            
ATOM     50  C17 BCD     1      19.860  33.240  25.840  1.00  0.00            
ATOM     51  O14 BCD     1      18.890  33.560  26.810  1.00  0.00            
ATOM     52  C18 BCD     1      20.750  32.110  26.310  1.00  0.00            
ATOM     53  O15 BCD     1      21.180  32.360  27.600  1.00  0.00            
ATOM     54  H21 BCD     1      17.240  34.820  27.300  1.00  0.00            
ATOM     55  H22 BCD     1      19.120  36.080  27.220  1.00  0.00            
ATOM     56  H23 BCD     1      18.400  37.760  26.170  1.00  0.00            
ATOM     57  H24 BCD     1      19.280  35.460  24.180  1.00  0.00            
ATOM     58  H25 BCD     1      21.210  36.840  24.280  1.00  0.00            
ATOM     59  H26 BCD     1      21.420  34.760  26.230  1.00  0.00            
ATOM     60  H27 BCD     1      19.220  32.960  24.990  1.00  0.00            
ATOM     61  H28 BCD     1      20.230  31.150  26.220  1.00  0.00            
ATOM     62  H29 BCD     1      21.660  32.060  25.700  1.00  0.00            
ATOM     63  H30 BCD     1      21.760  31.630  27.830  1.00  0.00            
ATOM     64  C19 BCD     1      13.570  33.320  23.450  1.00  0.00            
ATOM     65  O16 BCD     1      14.230  32.880  22.290  1.00  0.00            
ATOM     66  C20 BCD     1      13.840  34.810  23.640  1.00  0.00            
ATOM     67  O17 BCD     1      13.370  35.520  22.460  1.00  0.00            
ATOM     68  C21 BCD     1      15.290  35.070  23.960  1.00  0.00            
ATOM     69  O18 BCD     1      15.530  36.450  24.400  1.00  0.00            
ATOM     70  C22 BCD     1      15.900  34.130  25.130  1.00  0.00            
ATOM     71  C23 BCD     1      15.560  32.710  24.780  1.00  0.00            
ATOM     72  O19 BCD     1      14.160  32.640  24.610  1.00  0.00            
ATOM     73  C24 BCD     1      16.100  31.680  25.730  1.00  0.00            
ATOM     74  O20 BCD     1      15.670  31.750  27.110  1.00  0.00            
ATOM     75  H31 BCD     1      12.520  33.010  23.440  1.00  0.00            
ATOM     76  H32 BCD     1      13.360  35.120  24.580  1.00  0.00            
ATOM     77  H33 BCD     1      13.940  36.280  22.550  1.00  0.00            
ATOM     78  H34 BCD     1      15.840  34.870  23.040  1.00  0.00            
ATOM     79  H35 BCD     1      16.380  36.570  24.840  1.00  0.00            
ATOM     80  H36 BCD     1      15.490  34.330  26.130  1.00  0.00            
ATOM     81  H37 BCD     1      16.080  32.440  23.850  1.00  0.00            
ATOM     82  H38 BCD     1      15.880  30.700  25.270  1.00  0.00            
ATOM     83  H39 BCD     1      17.180  31.840  25.680  1.00  0.00            
ATOM     84  H40 BCD     1      15.350  32.630  27.320  1.00  0.00            
ATOM     85  C25 BCD     1      13.230  30.520  19.080  1.00  0.00            
ATOM     86  O21 BCD     1      14.450  30.960  18.520  1.00  0.00            
ATOM     87  C26 BCD     1      12.380  31.700  19.270  1.00  0.00            
ATOM     88  O22 BCD     1      12.080  32.340  18.020  1.00  0.00            
ATOM     89  C27 BCD     1      13.110  32.650  20.160  1.00  0.00            
ATOM     90  O23 BCD     1      12.420  33.900  20.490  1.00  0.00            
ATOM     91  C28 BCD     1      13.470  32.010  21.440  1.00  0.00            
ATOM     92  C29 BCD     1      14.170  30.720  21.280  1.00  0.00            
ATOM     93  O24 BCD     1      13.540  29.900  20.310  1.00  0.00            
ATOM     94  C30 BCD     1      14.290  29.810  22.490  1.00  0.00            
ATOM     95  O25 BCD     1      13.030  29.530  23.080  1.00  0.00            
ATOM     96  H41 BCD     1      12.770  29.680  18.540  1.00  0.00            
ATOM     97  H42 BCD     1      11.530  31.480  19.920  1.00  0.00            
ATOM     98  H43 BCD     1      12.920  32.530  17.600  1.00  0.00            
ATOM     99  H44 BCD     1      14.030  32.970  19.650  1.00  0.00            
ATOM    100  H45 BCD     1      12.880  34.270  21.250  1.00  0.00            
ATOM    101  H46 BCD     1      12.530  31.740  21.930  1.00  0.00            
ATOM    102  H47 BCD     1      15.160  30.960  20.870  1.00  0.00            
ATOM    103  H48 BCD     1      14.760  28.910  22.070  1.00  0.00            
ATOM    104  H49 BCD     1      14.940  30.270  23.250  1.00  0.00            
ATOM    105  H50 BCD     1      13.160  29.080  23.920  1.00  0.00            
ATOM    106  C31 BCD     1      16.720  30.380  15.090  1.00  0.00            
ATOM    107  O26 BCD     1      17.900  30.390  15.920  1.00  0.00            
ATOM    108  C32 BCD     1      16.020  31.750  15.220  1.00  0.00            
ATOM    109  O27 BCD     1      17.000  32.700  14.950  1.00  0.00            
ATOM    110  C33 BCD     1      15.420  31.940  16.670  1.00  0.00            
ATOM    111  C34 BCD     1      14.580  30.780  17.100  1.00  0.00            
ATOM    112  C35 BCD     1      15.410  29.490  16.830  1.00  0.00            
ATOM    113  O28 BCD     1      15.780  29.400  15.460  1.00  0.00            
ATOM    114  C36 BCD     1      14.560  28.360  17.180  1.00  0.00            
ATOM    115  O29 BCD     1      13.310  28.300  16.470  1.00  0.00            
ATOM    116  O30 BCD     1      14.630  33.140  16.700  1.00  0.00            
ATOM    117  H51 BCD     1      16.980  30.220  14.040  1.00  0.00            
ATOM    118  H52 BCD     1      15.190  31.820  14.510  1.00  0.00            
ATOM    119  H53 BCD     1      17.780  32.250  15.290  1.00  0.00            
ATOM    120  H54 BCD     1      16.250  31.910  17.390  1.00  0.00            
ATOM    121  H55 BCD     1      15.010  33.880  16.220  1.00  0.00            
ATOM    122  H56 BCD     1      13.610  30.720  16.600  1.00  0.00            
ATOM    123  H57 BCD     1      16.290  29.430  17.480  1.00  0.00            
ATOM    124  H58 BCD     1      15.130  27.440  16.980  1.00  0.00            
ATOM    125  H59 BCD     1      14.400  28.330  18.270  1.00  0.00            
ATOM    126  H60 BCD     1      13.690  28.060  15.620  1.00  0.00            
ATOM    127  C37 BCD     1      21.730  29.210  16.020  1.00  0.00            
ATOM    128  O31 BCD     1      21.910  30.170  17.100  1.00  0.00            
ATOM    129  C38 BCD     1      21.340  29.870  14.690  1.00  0.00            
ATOM    130  O32 BCD     1      22.400  30.760  14.280  1.00  0.00            
ATOM    131  C39 BCD     1      20.010  30.640  14.850  1.00  0.00            
ATOM    132  O33 BCD     1      19.500  31.140  13.620  1.00  0.00            
ATOM    133  C40 BCD     1      18.990  29.640  15.460  1.00  0.00            
ATOM    134  C41 BCD     1      19.490  28.780  16.550  1.00  0.00            
ATOM    135  O34 BCD     1      20.800  28.260  16.250  1.00  0.00            
ATOM    136  C42 BCD     1      18.610  27.540  16.790  1.00  0.00            
ATOM    137  O35 BCD     1      18.730  26.470  15.860  1.00  0.00            
ATOM    138  H61 BCD     1      22.680  28.670  15.910  1.00  0.00            
ATOM    139  H62 BCD     1      21.250  28.970  14.060  1.00  0.00            
ATOM    140  H63 BCD     1      22.690  31.180  15.090  1.00  0.00            
ATOM    141  H64 BCD     1      20.270  31.450  15.550  1.00  0.00            
ATOM    142  H65 BCD     1      20.000  31.920  13.370  1.00  0.00            
ATOM    143  H66 BCD     1      18.700  28.930  14.670  1.00  0.00            
ATOM    144  H67 BCD     1      19.530  29.400  17.460  1.00  0.00            
ATOM    145  H68 BCD     1      19.050  26.930  17.590  1.00  0.00            
ATOM    146  H69 BCD     1      17.580  27.850  16.980  1.00  0.00            
ATOM    147  H70 BCD     1      17.950  25.930  15.970  1.00  0.00            
ATOM    148  C1  AT4     2      16.380  36.170  19.680  1.00  0.00            
ATOM    149  C2  AT4     2      17.200  34.970  20.240  1.00  0.00            
ATOM    150  C3  AT4     2      16.870  33.630  19.860  1.00  0.00            
ATOM    151  C4  AT4     2      17.610  32.550  20.330  1.00  0.00            
ATOM    152  C5  AT4     2      18.530  32.760  21.420  1.00  0.00            
ATOM    153  C6  AT4     2      19.300  31.640  22.010  1.00  0.00            
ATOM    154  C7  AT4     2      20.460  31.190  21.050  1.00  0.00            
ATOM    155  C8  AT4     2      18.390  30.480  22.480  1.00  0.00            
ATOM    156  C9  AT4     2      18.800  34.080  21.860  1.00  0.00            
ATOM    157  C10 AT4     2      18.200  35.220  21.250  1.00  0.00            
ATOM    158  O1  AT4     2      18.570  36.520  21.710  1.00  0.00            
ATOM    159  H1  AT4     2      17.040  36.850  19.130  1.00  0.00            
ATOM    160  H2  AT4     2      15.600  35.790  19.010  1.00  0.00            
ATOM    161  H3  AT4     2      15.810  36.720  20.440  1.00  0.00            
ATOM    162  H4  AT4     2      16.130  33.580  19.060  1.00  0.00            
ATOM    163  H5  AT4     2      17.490  31.520  20.000  1.00  0.00            
ATOM    164  H6  AT4     2      19.920  31.960  22.860  1.00  0.00            
ATOM    165  H7  AT4     2      21.060  32.070  20.790  1.00  0.00            
ATOM    166  H8  AT4     2      21.100  30.450  21.540  1.00  0.00            
ATOM    167  H9  AT4     2      20.030  30.720  20.160  1.00  0.00            
ATOM    168  H10 AT4     2      17.750  30.030  21.700  1.00  0.00            
ATOM    169  H11 AT4     2      19.060  29.740  22.950  1.00  0.00            
ATOM    170  H12 AT4     2      17.810  30.740  23.370  1.00  0.00            
ATOM    171  H13 AT4     2      19.630  34.260  22.530  1.00  0.00            
ATOM    172  H14 AT4     2      17.730  37.000  21.820  1.00  0.00            
TER
ENDMDL
MODEL        1
ATOM      1  C1  BCD     1      32.160  28.100  21.670  1.00  0.00            
ATOM      2  O1  BCD     1      32.930  28.160  20.430  1.00  0.00            
ATOM      3  C2  BCD     1      31.110  26.940  21.670  1.00  0.00            
ATOM      4  O2  BCD     1      31.850  25.750  21.520  1.00  0.00            
ATOM      5  C3  BCD     1      30.110  27.210  20.600  1.00  0.00            
ATOM      6  O3  BCD     1      29.100  26.100  20.410  1.00  0.00            
ATOM      7  C4  BCD     1      29.490  28.640  20.780  1.00  0.00            
ATOM      8  C5  BCD     1      30.670  29.700  20.810  1.00  0.00            
ATOM      9  O4  BCD     1      31.530  29.370  21.900  1.00  0.00            
ATOM     10  C6  BCD     1      30.240  31.220  21.030  1.00  0.00            
ATOM     11  O5  BCD     1      29.410  31.470  22.210  1.00  0.00            
ATOM     12  H1  BCD     1      32.870  27.900  22.480  1.00  0.00            
ATOM     13  H2  BCD     1      30.480  26.970  22.560  1.00  0.00            
ATOM     14  H3  BCD     1      31.640  25.120  22.210  1.00  0.00            
ATOM     15  H4  BCD     1      30.660  27.360  19.660  1.00  0.00            
ATOM     16  H5  BCD     1      29.670  25.360  20.180  1.00  0.00            
ATOM     17  H6  BCD     1      28.890  28.800  21.680  1.00  0.00            
ATOM     18  H7  BCD     1      31.200  29.740  19.840  1.00  0.00            
ATOM     19  H8  BCD     1      31.200  31.720  21.250  1.00  0.00            
ATOM     20  H9  BCD     1      29.820  31.460  20.050  1.00  0.00            
ATOM     21  H10 BCD     1      29.880  31.150  22.990  1.00  0.00            
ATOM     22  C7  BCD     1      36.610  28.200  18.830  1.00  0.00            
ATOM     23  O6  BCD     1      35.960  28.470  17.590  1.00  0.00            
ATOM     24  C8  BCD     1      36.200  26.840  19.330  1.00  0.00            
ATOM     25  O7  BCD     1      36.530  25.750  18.420  1.00  0.00            
ATOM     26  C9  BCD     1      34.660  26.900  19.580  1.00  0.00            
ATOM     27  O8  BCD     1      34.130  25.690  20.140  1.00  0.00            
ATOM     28  C10 BCD     1      34.310  28.000  20.560  1.00  0.00            
ATOM     29  C11 BCD     1      34.980  29.330  20.210  1.00  0.00            
ATOM     30  O9  BCD     1      36.310  29.170  19.800  1.00  0.00            
ATOM     31  C12 BCD     1      34.940  30.270  21.410  1.00  0.00            
ATOM     32  O10 BCD     1      35.280  29.660  22.630  1.00  0.00            
ATOM     33  H11 BCD     1      37.690  28.270  18.660  1.00  0.00            
ATOM     34  H12 BCD     1      36.730  26.600  20.260  1.00  0.00            
ATOM     35  H13 BCD     1      35.710  25.270  18.300  1.00  0.00            
ATOM     36  H14 BCD     1      34.240  27.200  18.610  1.00  0.00            
ATOM     37  H15 BCD     1      33.170  25.700  20.200  1.00  0.00            
ATOM     38  H16 BCD     1      34.660  27.640  21.540  1.00  0.00            
ATOM     39  H17 BCD     1      34.470  29.740  19.330  1.00  0.00            
ATOM     40  H18 BCD     1      35.660  31.080  21.200  1.00  0.00            
ATOM     41  H19 BCD     1      33.900  30.610  21.460  1.00  0.00            
ATOM     42  H20 BCD     1      36.240  29.630  22.640  1.00  0.00            
ATOM     43  C13 BCD     1      36.960  29.210  13.620  1.00  0.00            
ATOM     44  O11 BCD     1      35.660  29.720  13.410  1.00  0.00            
ATOM     45  C14 BCD     1      36.860  27.760  14.060  1.00  0.00            
ATOM     46  O12 BCD     1      36.220  26.940  13.070  1.00  0.00            
ATOM     47  C15 BCD     1      36.130  27.680  15.350  1.00  0.00            
ATOM     48  O13 BCD     1      36.060  26.290  15.720  1.00  0.00            
ATOM     49  C16 BCD     1      36.720  28.530  16.400  1.00  0.00            
ATOM     50  C17 BCD     1      36.910  29.980  15.980  1.00  0.00            
ATOM     51  O14 BCD     1      37.590  29.940  14.710  1.00  0.00            
ATOM     52  C18 BCD     1      37.780  30.820  17.010  1.00  0.00            
ATOM     53  O15 BCD     1      39.050  30.200  17.420  1.00  0.00            
ATOM     54  H21 BCD     1      37.530  29.330  12.690  1.00  0.00            
ATOM     55  H22 BCD     1      37.860  27.340  14.230  1.00  0.00            
ATOM     56  H23 BCD     1      36.520  26.050  13.270  1.00  0.00            
ATOM     57  H24 BCD     1      35.150  28.140  15.140  1.00  0.00            
ATOM     58  H25 BCD     1      35.440  26.130  16.430  1.00  0.00            
ATOM     59  H26 BCD     1      37.740  28.190  16.620  1.00  0.00            
ATOM     60  H27 BCD     1      35.910  30.420  15.870  1.00  0.00            
ATOM     61  H28 BCD     1      38.070  31.750  16.510  1.00  0.00            
ATOM     62  H29 BCD     1      37.260  31.080  17.940  1.00  0.00            
ATOM     63  H30 BCD     1      39.310  30.470  18.300  1.00  0.00            
ATOM     64  C19 BCD     1      33.180  31.320  10.340  1.00  0.00            
ATOM     65  O16 BCD     1      32.370  31.900  11.340  1.00  0.00            
ATOM     66  C20 BCD     1      33.330  29.800  10.380  1.00  0.00            
ATOM     67  O17 BCD     1      32.020  29.240  10.160  1.00  0.00            
ATOM     68  C21 BCD     1      33.920  29.300  11.720  1.00  0.00            
ATOM     69  O18 BCD     1      34.050  27.910  11.590  1.00  0.00            
ATOM     70  C22 BCD     1      35.220  30.080  12.070  1.00  0.00            
ATOM     71  C23 BCD     1      35.040  31.550  11.930  1.00  0.00            
ATOM     72  O19 BCD     1      34.500  31.900  10.620  1.00  0.00            
ATOM     73  C24 BCD     1      36.320  32.290  12.360  1.00  0.00            
ATOM     74  O20 BCD     1      37.450  31.870  11.580  1.00  0.00            
ATOM     75  H31 BCD     1      32.830  31.570   9.340  1.00  0.00            
ATOM     76  H32 BCD     1      34.140  29.560   9.690  1.00  0.00            
ATOM     77  H33 BCD     1      31.940  28.470  10.720  1.00  0.00            
ATOM     78  H34 BCD     1      33.160  29.400  12.500  1.00  0.00            
ATOM     79  H35 BCD     1      34.610  27.520  12.260  1.00  0.00            
ATOM     80  H36 BCD     1      35.980  29.700  11.380  1.00  0.00            
ATOM     81  H37 BCD     1      34.350  31.850  12.730  1.00  0.00            
ATOM     82  H38 BCD     1      36.030  33.330  12.180  1.00  0.00            
ATOM     83  H39 BCD     1      36.470  32.270  13.450  1.00  0.00            
ATOM     84  H40 BCD     1      37.430  32.380  10.770  1.00  0.00            
ATOM     85  C25 BCD     1      28.690  33.730  12.010  1.00  0.00            
ATOM     86  O21 BCD     1      28.430  33.140  13.300  1.00  0.00            
ATOM     87  C26 BCD     1      28.790  32.720  10.870  1.00  0.00            
ATOM     88  O22 BCD     1      27.560  31.900  10.810  1.00  0.00            
ATOM     89  C27 BCD     1      30.050  31.910  10.910  1.00  0.00            
ATOM     90  O23 BCD     1      30.200  31.160   9.680  1.00  0.00            
ATOM     91  C28 BCD     1      31.250  32.780  11.020  1.00  0.00            
ATOM     92  C29 BCD     1      31.120  33.730  12.250  1.00  0.00            
ATOM     93  O24 BCD     1      29.910  34.500  12.130  1.00  0.00            
ATOM     94  C30 BCD     1      32.240  34.770  12.390  1.00  0.00            
ATOM     95  O25 BCD     1      32.230  35.600  11.280  1.00  0.00            
ATOM     96  H41 BCD     1      27.980  34.510  11.750  1.00  0.00            
ATOM     97  H42 BCD     1      28.940  33.350   9.980  1.00  0.00            
ATOM     98  H43 BCD     1      27.590  31.250  10.100  1.00  0.00            
ATOM     99  H44 BCD     1      29.970  31.190  11.740  1.00  0.00            
ATOM    100  H45 BCD     1      30.720  30.370   9.840  1.00  0.00            
ATOM    101  H46 BCD     1      31.410  33.370  10.110  1.00  0.00            
ATOM    102  H47 BCD     1      30.980  33.160  13.170  1.00  0.00            
ATOM    103  H48 BCD     1      32.120  35.390  13.280  1.00  0.00            
ATOM    104  H49 BCD     1      33.190  34.240  12.560  1.00  0.00            
ATOM    105  H50 BCD     1      31.510  35.410  10.670  1.00  0.00            
ATOM    106  C31 BCD     1      26.020  32.920  16.550  1.00  0.00            
ATOM    107  O26 BCD     1      26.910  31.920  17.010  1.00  0.00            
ATOM    108  C32 BCD     1      25.340  32.630  15.240  1.00  0.00            
ATOM    109  O27 BCD     1      24.530  31.440  15.290  1.00  0.00            
ATOM    110  C33 BCD     1      26.440  32.390  14.220  1.00  0.00            
ATOM    111  C34 BCD     1      27.320  33.600  14.080  1.00  0.00            
ATOM    112  C35 BCD     1      27.800  34.060  15.480  1.00  0.00            
ATOM    113  O28 BCD     1      26.700  34.200  16.410  1.00  0.00            
ATOM    114  C36 BCD     1      28.630  35.330  15.300  1.00  0.00            
ATOM    115  O29 BCD     1      28.880  36.080  16.540  1.00  0.00            
ATOM    116  O30 BCD     1      25.770  32.020  12.980  1.00  0.00            
ATOM    117  H51 BCD     1      25.190  33.060  17.250  1.00  0.00            
ATOM    118  H52 BCD     1      24.820  33.510  14.860  1.00  0.00            
ATOM    119  H53 BCD     1      25.220  30.810  15.520  1.00  0.00            
ATOM    120  H54 BCD     1      27.020  31.540  14.590  1.00  0.00            
ATOM    121  H55 BCD     1      26.450  32.120  12.310  1.00  0.00            
ATOM    122  H56 BCD     1      26.780  34.380  13.530  1.00  0.00            
ATOM    123  H57 BCD     1      28.440  33.220  15.760  1.00  0.00            
ATOM    124  H58 BCD     1      29.630  35.060  14.940  1.00  0.00            
ATOM    125  H59 BCD     1      28.210  36.020  14.560  1.00  0.00            
ATOM    126  H60 BCD     1      28.000  36.390  16.770  1.00  0.00            
ATOM    127  C37 BCD     1      27.350  28.810  19.670  1.00  0.00            
ATOM    128  O31 BCD     1      28.780  28.910  19.600  1.00  0.00            
ATOM    129  C38 BCD     1      26.830  28.500  18.280  1.00  0.00            
ATOM    130  O32 BCD     1      27.450  27.270  17.750  1.00  0.00            
ATOM    131  C39 BCD     1      26.910  29.680  17.310  1.00  0.00            
ATOM    132  O33 BCD     1      26.310  29.540  16.070  1.00  0.00            
ATOM    133  C40 BCD     1      26.390  30.960  17.970  1.00  0.00            
ATOM    134  C41 BCD     1      26.820  31.120  19.410  1.00  0.00            
ATOM    135  O34 BCD     1      26.680  29.890  20.190  1.00  0.00            
ATOM    136  C42 BCD     1      26.100  32.230  20.060  1.00  0.00            
ATOM    137  O35 BCD     1      24.700  32.130  20.080  1.00  0.00            
ATOM    138  H61 BCD     1      27.130  27.950  20.310  1.00  0.00            
ATOM    139  H62 BCD     1      25.750  28.320  18.370  1.00  0.00            
ATOM    140  H63 BCD     1      26.880  26.560  18.080  1.00  0.00            
ATOM    141  H64 BCD     1      27.980  29.700  17.050  1.00  0.00            
ATOM    142  H65 BCD     1      26.480  28.660  15.730  1.00  0.00            
ATOM    143  H66 BCD     1      25.290  30.920  17.980  1.00  0.00            
ATOM    144  H67 BCD     1      27.880  31.410  19.470  1.00  0.00            
ATOM    145  H68 BCD     1      26.510  32.500  21.040  1.00  0.00            
ATOM    146  H69 BCD     1      26.320  33.120  19.450  1.00  0.00            
ATOM    147  H70 BCD     1      24.480  31.280  20.470  1.00  0.00            
ATOM    148  C1  AT4     2      32.790  25.540  13.620  1.00  0.00            
ATOM    149  C2  AT4     2      32.430  26.930  14.030  1.00  0.00            
ATOM    150  C3  AT4     2      32.890  27.340  15.250  1.00  0.00            
ATOM    151  C4  AT4     2      32.330  28.580  15.870  1.00  0.00            
ATOM    152  C5  AT4     2      31.380  29.310  15.110  1.00  0.00            
ATOM    153  C6  AT4     2      30.840  30.600  15.720  1.00  0.00            
ATOM    154  C7  AT4     2      31.730  31.810  15.350  1.00  0.00            
ATOM    155  C8  AT4     2      30.580  30.480  17.240  1.00  0.00            
ATOM    156  C9  AT4     2      30.880  28.860  13.860  1.00  0.00            
ATOM    157  C10 AT4     2      31.450  27.650  13.370  1.00  0.00            
ATOM    158  O1  AT4     2      31.090  27.240  12.090  1.00  0.00            
ATOM    159  H1  AT4     2      32.610  24.780  14.390  1.00  0.00            
ATOM    160  H2  AT4     2      32.210  25.130  12.790  1.00  0.00            
ATOM    161  H3  AT4     2      33.860  25.440  13.410  1.00  0.00            
ATOM    162  H4  AT4     2      33.520  26.650  15.810  1.00  0.00            
ATOM    163  H5  AT4     2      32.720  28.920  16.820  1.00  0.00            
ATOM    164  H6  AT4     2      29.860  30.690  15.240  1.00  0.00            
ATOM    165  H7  AT4     2      31.950  31.640  14.290  1.00  0.00            
ATOM    166  H8  AT4     2      31.350  32.810  15.610  1.00  0.00            
ATOM    167  H9  AT4     2      32.730  31.700  15.790  1.00  0.00            
ATOM    168  H10 AT4     2      31.480  30.550  17.860  1.00  0.00            
ATOM    169  H11 AT4     2      29.870  31.230  17.630  1.00  0.00            
ATOM    170  H12 AT4     2      30.070  29.540  17.460  1.00  0.00            
ATOM    171  H13 AT4     2      30.080  29.320  13.290  1.00  0.00            
ATOM    172  H14 AT4     2      30.150  27.450  11.930  1.00  0.00            
TER
ENDMDL
MODEL        1
ATOM      1  C1  BCD     1      13.570  22.890  17.880  1.00  0.00            
ATOM      2  O1  BCD     1      14.780  23.710  17.600  1.00  0.00            
ATOM      3  C2  BCD     1      12.350  23.750  17.820  1.00  0.00            
ATOM      4  O2  BCD     1      12.250  24.500  16.550  1.00  0.00            
ATOM      5  C3  BCD     1      12.540  24.850  18.960  1.00  0.00            
ATOM      6  O3  BCD     1      11.420  25.790  18.960  1.00  0.00            
ATOM      7  C4  BCD     1      12.750  24.280  20.330  1.00  0.00            
ATOM      8  C5  BCD     1      13.810  23.200  20.250  1.00  0.00            
ATOM      9  O4  BCD     1      13.600  22.300  19.170  1.00  0.00            
ATOM     10  C6  BCD     1      13.920  22.420  21.640  1.00  0.00            
ATOM     11  O5  BCD     1      12.790  21.650  22.060  1.00  0.00            
ATOM     12  H1  BCD     1      13.520  22.160  17.060  1.00  0.00            
ATOM     13  H2  BCD     1      11.500  23.150  18.160  1.00  0.00            
ATOM     14  H3  BCD     1      11.310  24.520  16.350  1.00  0.00            
ATOM     15  H4  BCD     1      13.460  25.400  18.750  1.00  0.00            
ATOM     16  H5  BCD     1      10.540  25.410  19.000  1.00  0.00            
ATOM     17  H6  BCD     1      11.810  23.750  20.560  1.00  0.00            
ATOM     18  H7  BCD     1      14.790  23.690  20.110  1.00  0.00            
ATOM     19  H8  BCD     1      14.730  21.700  21.460  1.00  0.00            
ATOM     20  H9  BCD     1      14.270  23.110  22.420  1.00  0.00            
ATOM     21  H10 BCD     1      12.860  20.900  21.470  1.00  0.00            
ATOM     22  C7  BCD     1      18.060  23.950  15.000  1.00  0.00            
ATOM     23  O6  BCD     1      18.500  25.160  15.590  1.00  0.00            
ATOM     24  C8  BCD     1      16.700  24.190  14.330  1.00  0.00            
ATOM     25  O7  BCD     1      16.850  25.170  13.270  1.00  0.00            
ATOM     26  C9  BCD     1      15.660  24.470  15.410  1.00  0.00            
ATOM     27  O8  BCD     1      14.340  24.630  14.810  1.00  0.00            
ATOM     28  C10 BCD     1      15.560  23.350  16.420  1.00  0.00            
ATOM     29  C11 BCD     1      16.940  23.050  16.980  1.00  0.00            
ATOM     30  O9  BCD     1      18.000  22.880  15.970  1.00  0.00            
ATOM     31  C12 BCD     1      16.940  21.750  17.760  1.00  0.00            
ATOM     32  O10 BCD     1      16.760  20.670  16.900  1.00  0.00            
ATOM     33  H11 BCD     1      18.810  23.730  14.230  1.00  0.00            
ATOM     34  H12 BCD     1      16.410  23.230  13.890  1.00  0.00            
ATOM     35  H13 BCD     1      17.260  25.950  13.650  1.00  0.00            
ATOM     36  H14 BCD     1      15.970  25.370  15.960  1.00  0.00            
ATOM     37  H15 BCD     1      13.780  24.780  15.580  1.00  0.00            
ATOM     38  H16 BCD     1      15.210  22.450  15.900  1.00  0.00            
ATOM     39  H17 BCD     1      17.180  23.910  17.620  1.00  0.00            
ATOM     40  H18 BCD     1      17.910  21.580  18.260  1.00  0.00            
ATOM     41  H19 BCD     1      16.120  21.790  18.490  1.00  0.00            
ATOM     42  H20 BCD     1      17.310  20.740  16.110  1.00  0.00            
ATOM     43  C13 BCD     1      21.720  27.750  15.200  1.00  0.00            
ATOM     44  O11 BCD     1      21.470  28.350  16.510  1.00  0.00            
ATOM     45  C14 BCD     1      20.600  28.050  14.250  1.00  0.00            
ATOM     46  O12 BCD     1      20.350  29.470  14.230  1.00  0.00            
ATOM     47  C15 BCD     1      19.360  27.340  14.840  1.00  0.00            
ATOM     48  O13 BCD     1      18.250  27.610  13.980  1.00  0.00            
ATOM     49  C16 BCD     1      19.600  25.800  14.970  1.00  0.00            
ATOM     50  C17 BCD     1      20.860  25.560  15.850  1.00  0.00            
ATOM     51  O14 BCD     1      21.970  26.320  15.420  1.00  0.00            
ATOM     52  C18 BCD     1      21.460  24.140  15.720  1.00  0.00            
ATOM     53  O15 BCD     1      21.810  23.940  14.360  1.00  0.00            
ATOM     54  H21 BCD     1      22.650  28.140  14.770  1.00  0.00            
ATOM     55  H22 BCD     1      20.910  27.650  13.270  1.00  0.00            
ATOM     56  H23 BCD     1      20.730  29.890  15.010  1.00  0.00            
ATOM     57  H24 BCD     1      19.230  27.780  15.840  1.00  0.00            
ATOM     58  H25 BCD     1      18.120  28.560  13.950  1.00  0.00            
ATOM     59  H26 BCD     1      19.740  25.350  13.980  1.00  0.00            
ATOM     60  H27 BCD     1      20.620  25.850  16.890  1.00  0.00            
ATOM     61  H28 BCD     1      22.270  23.990  16.450  1.00  0.00            
ATOM     62  H29 BCD     1      20.680  23.440  16.030  1.00  0.00            
ATOM     63  H30 BCD     1      22.490  24.600  14.190  1.00  0.00            
ATOM     64  C19 BCD     1      22.950  30.660  19.490  1.00  0.00            
ATOM     65  O16 BCD     1      21.790  30.230  20.260  1.00  0.00            
ATOM     66  C20 BCD     1      22.430  31.490  18.270  1.00  0.00            
ATOM     67  O17 BCD     1      21.710  32.630  18.740  1.00  0.00            
ATOM     68  C21 BCD     1      21.590  30.550  17.330  1.00  0.00            
ATOM     69  O18 BCD     1      21.200  31.170  16.170  1.00  0.00            
ATOM     70  C22 BCD     1      22.420  29.290  16.980  1.00  0.00            
ATOM     71  C23 BCD     1      23.040  28.690  18.220  1.00  0.00            
ATOM     72  O19 BCD     1      23.780  29.570  19.070  1.00  0.00            
ATOM     73  C24 BCD     1      23.980  27.500  17.910  1.00  0.00            
ATOM     74  O20 BCD     1      25.130  27.800  17.080  1.00  0.00            
ATOM     75  H31 BCD     1      23.540  31.290  20.160  1.00  0.00            
ATOM     76  H32 BCD     1      23.310  31.830  17.710  1.00  0.00            
ATOM     77  H33 BCD     1      22.060  33.420  18.310  1.00  0.00            
ATOM     78  H34 BCD     1      20.700  30.260  17.900  1.00  0.00            
ATOM     79  H35 BCD     1      21.960  31.320  15.600  1.00  0.00            
ATOM     80  H36 BCD     1      23.220  29.540  16.280  1.00  0.00            
ATOM     81  H37 BCD     1      22.180  28.220  18.700  1.00  0.00            
ATOM     82  H38 BCD     1      24.220  27.050  18.880  1.00  0.00            
ATOM     83  H39 BCD     1      23.310  26.770  17.440  1.00  0.00            
ATOM     84  H40 BCD     1      25.790  27.140  17.320  1.00  0.00            
ATOM     85  C25 BCD     1      20.020  30.240  24.040  1.00  0.00            
ATOM     86  O21 BCD     1      18.880  29.580  23.550  1.00  0.00            
ATOM     87  C26 BCD     1      20.200  31.610  23.370  1.00  0.00            
ATOM     88  O22 BCD     1      19.040  32.430  23.560  1.00  0.00            
ATOM     89  C27 BCD     1      20.610  31.580  21.810  1.00  0.00            
ATOM     90  O23 BCD     1      20.980  32.840  21.300  1.00  0.00            
ATOM     91  C28 BCD     1      21.770  30.600  21.600  1.00  0.00            
ATOM     92  C29 BCD     1      21.500  29.310  22.330  1.00  0.00            
ATOM     93  O24 BCD     1      21.240  29.490  23.710  1.00  0.00            
ATOM     94  C30 BCD     1      22.600  28.310  22.130  1.00  0.00            
ATOM     95  O25 BCD     1      23.820  28.830  22.640  1.00  0.00            
ATOM     96  H41 BCD     1      19.980  30.320  25.130  1.00  0.00            
ATOM     97  H42 BCD     1      21.030  32.080  23.920  1.00  0.00            
ATOM     98  H43 BCD     1      19.290  33.310  23.240  1.00  0.00            
ATOM     99  H44 BCD     1      19.690  31.290  21.290  1.00  0.00            
ATOM    100  H45 BCD     1      21.140  32.880  20.360  1.00  0.00            
ATOM    101  H46 BCD     1      22.680  31.090  21.980  1.00  0.00            
ATOM    102  H47 BCD     1      20.630  28.880  21.840  1.00  0.00            
ATOM    103  H48 BCD     1      22.290  27.370  22.620  1.00  0.00            
ATOM    104  H49 BCD     1      22.750  28.160  21.060  1.00  0.00            
ATOM    105  H50 BCD     1      23.720  29.660  23.120  1.00  0.00            
ATOM    106  C31 BCD     1      15.700  27.720  25.490  1.00  0.00            
ATOM    107  O26 BCD     1      14.930  27.440  24.320  1.00  0.00            
ATOM    108  C32 BCD     1      15.790  29.270  25.660  1.00  0.00            
ATOM    109  O27 BCD     1      14.530  29.820  25.720  1.00  0.00            
ATOM    110  C33 BCD     1      16.730  29.940  24.540  1.00  0.00            
ATOM    111  C34 BCD     1      17.970  29.130  24.580  1.00  0.00            
ATOM    112  C35 BCD     1      17.810  27.640  24.370  1.00  0.00            
ATOM    113  O28 BCD     1      16.980  27.190  25.420  1.00  0.00            
ATOM    114  C36 BCD     1      19.190  26.880  24.400  1.00  0.00            
ATOM    115  O29 BCD     1      19.910  27.010  25.630  1.00  0.00            
ATOM    116  O30 BCD     1      17.000  31.310  24.890  1.00  0.00            
ATOM    117  H51 BCD     1      15.220  27.280  26.370  1.00  0.00            
ATOM    118  H52 BCD     1      16.250  29.440  26.640  1.00  0.00            
ATOM    119  H53 BCD     1      14.700  30.680  26.120  1.00  0.00            
ATOM    120  H54 BCD     1      16.260  29.970  23.550  1.00  0.00            
ATOM    121  H55 BCD     1      17.740  31.650  24.380  1.00  0.00            
ATOM    122  H56 BCD     1      18.490  29.290  25.540  1.00  0.00            
ATOM    123  H57 BCD     1      17.210  27.470  23.460  1.00  0.00            
ATOM    124  H58 BCD     1      18.930  25.840  24.140  1.00  0.00            
ATOM    125  H59 BCD     1      19.810  27.260  23.590  1.00  0.00            
ATOM    126  H60 BCD     1      20.740  26.570  25.440  1.00  0.00            
ATOM    127  C37 BCD     1      12.150  25.280  22.420  1.00  0.00            
ATOM    128  O31 BCD     1      13.060  25.250  21.340  1.00  0.00            
ATOM    129  C38 BCD     1      11.700  26.640  22.820  1.00  0.00            
ATOM    130  O32 BCD     1      10.920  27.200  21.760  1.00  0.00            
ATOM    131  C39 BCD     1      12.870  27.520  23.250  1.00  0.00            
ATOM    132  O33 BCD     1      12.440  28.820  23.920  1.00  0.00            
ATOM    133  C40 BCD     1      13.670  26.770  24.340  1.00  0.00            
ATOM    134  C41 BCD     1      13.940  25.310  24.050  1.00  0.00            
ATOM    135  O34 BCD     1      12.750  24.650  23.580  1.00  0.00            
ATOM    136  C42 BCD     1      14.500  24.540  25.200  1.00  0.00            
ATOM    137  O35 BCD     1      13.680  24.650  26.390  1.00  0.00            
ATOM    138  H61 BCD     1      11.300  24.660  22.130  1.00  0.00            
ATOM    139  H62 BCD     1      10.980  26.530  23.630  1.00  0.00            
ATOM    140  H63 BCD     1      11.360  27.200  20.900  1.00  0.00            
ATOM    141  H64 BCD     1      13.570  27.720  22.440  1.00  0.00            
ATOM    142  H65 BCD     1      13.250  29.230  24.260  1.00  0.00            
ATOM    143  H66 BCD     1      13.180  26.840  25.320  1.00  0.00            
ATOM    144  H67 BCD     1      14.670  25.320  23.230  1.00  0.00            
ATOM    145  H68 BCD     1      14.740  23.490  24.990  1.00  0.00            
ATOM    146  H69 BCD     1      15.500  24.900  25.480  1.00  0.00            
ATOM    147  H70 BCD     1      12.920  24.090  26.210  1.00  0.00            
ATOM    148  C1  AT4     2      14.290  31.640  21.350  1.00  0.00            
ATOM    149  C2  AT4     2      15.100  30.550  20.720  1.00  0.00            
ATOM    150  C3  AT4     2      16.500  30.520  20.930  1.00  0.00            
ATOM    151  C4  AT4     2      17.210  29.360  20.380  1.00  0.00            
ATOM    152  C5  AT4     2      16.520  28.240  19.800  1.00  0.00            
ATOM    153  C6  AT4     2      17.260  27.050  19.200  1.00  0.00            
ATOM    154  C7  AT4     2      17.200  25.910  20.230  1.00  0.00            
ATOM    155  C8  AT4     2      18.710  27.370  18.840  1.00  0.00            
ATOM    156  C9  AT4     2      15.130  28.330  19.810  1.00  0.00            
ATOM    157  C10 AT4     2      14.420  29.410  20.180  1.00  0.00            
ATOM    158  O1  AT4     2      13.080  29.290  19.980  1.00  0.00            
ATOM    159  H1  AT4     2      13.210  31.620  21.130  1.00  0.00            
ATOM    160  H2  AT4     2      14.380  31.630  22.450  1.00  0.00            
ATOM    161  H3  AT4     2      14.700  32.610  21.050  1.00  0.00            
ATOM    162  H4  AT4     2      16.940  31.380  21.440  1.00  0.00            
ATOM    163  H5  AT4     2      18.270  29.240  20.560  1.00  0.00            
ATOM    164  H6  AT4     2      16.760  26.760  18.260  1.00  0.00            
ATOM    165  H7  AT4     2      16.190  25.530  20.430  1.00  0.00            
ATOM    166  H8  AT4     2      17.820  25.070  19.910  1.00  0.00            
ATOM    167  H9  AT4     2      17.610  26.390  21.130  1.00  0.00            
ATOM    168  H10 AT4     2      19.140  26.410  18.530  1.00  0.00            
ATOM    169  H11 AT4     2      18.750  28.060  17.990  1.00  0.00            
ATOM    170  H12 AT4     2      19.310  27.690  19.700  1.00  0.00            
ATOM    171  H13 AT4     2      14.570  27.530  19.350  1.00  0.00            
ATOM    172  H14 AT4     2      12.990  28.720  19.200  1.00  0.00            
TER
ENDMDL
MODEL        1
ATOM      1  C1  BCD     1      20.930  26.680  14.120  1.00  0.00            
ATOM      2  O1  BCD     1      19.960  26.170  13.150  1.00  0.00            
ATOM      3  C2  BCD     1      20.660  26.100  15.440  1.00  0.00            
ATOM      4  O2  BCD     1      20.960  24.720  15.460  1.00  0.00            
ATOM      5  C3  BCD     1      19.240  26.480  15.870  1.00  0.00            
ATOM      6  O3  BCD     1      18.970  25.890  17.150  1.00  0.00            
ATOM      7  C4  BCD     1      19.210  27.990  15.890  1.00  0.00            
ATOM      8  C5  BCD     1      19.530  28.580  14.490  1.00  0.00            
ATOM      9  O4  BCD     1      20.790  28.090  14.130  1.00  0.00            
ATOM     10  C6  BCD     1      19.560  30.030  14.470  1.00  0.00            
ATOM     11  O5  BCD     1      19.610  30.580  13.120  1.00  0.00            
ATOM     12  H1  BCD     1      21.930  26.440  13.740  1.00  0.00            
ATOM     13  H2  BCD     1      21.370  26.550  16.150  1.00  0.00            
ATOM     14  H3  BCD     1      20.840  24.440  16.380  1.00  0.00            
ATOM     15  H4  BCD     1      18.520  26.050  15.150  1.00  0.00            
ATOM     16  H5  BCD     1      18.730  24.980  16.950  1.00  0.00            
ATOM     17  H6  BCD     1      19.970  28.400  16.570  1.00  0.00            
ATOM     18  H7  BCD     1      18.750  28.120  13.870  1.00  0.00            
ATOM     19  H8  BCD     1      18.690  30.490  14.970  1.00  0.00            
ATOM     20  H9  BCD     1      20.500  30.220  15.000  1.00  0.00            
ATOM     21  H10 BCD     1      18.710  30.470  12.810  1.00  0.00            
ATOM     22  C7  BCD     1      19.900  23.650  10.010  1.00  0.00            
ATOM     23  O6  BCD     1      18.580  23.190  10.450  1.00  0.00            
ATOM     24  C8  BCD     1      21.040  23.270  11.010  1.00  0.00            
ATOM     25  O7  BCD     1      20.880  21.890  11.390  1.00  0.00            
ATOM     26  C9  BCD     1      20.810  24.090  12.230  1.00  0.00            
ATOM     27  O8  BCD     1      21.880  23.960  13.140  1.00  0.00            
ATOM     28  C10 BCD     1      20.500  25.560  12.020  1.00  0.00            
ATOM     29  C11 BCD     1      19.520  25.780  10.920  1.00  0.00            
ATOM     30  O9  BCD     1      19.890  25.050   9.760  1.00  0.00            
ATOM     31  C12 BCD     1      19.530  27.240  10.460  1.00  0.00            
ATOM     32  O10 BCD     1      18.300  27.370   9.610  1.00  0.00            
ATOM     33  H11 BCD     1      20.140  23.190   9.040  1.00  0.00            
ATOM     34  H12 BCD     1      22.030  23.440  10.580  1.00  0.00            
ATOM     35  H13 BCD     1      21.750  21.680  11.750  1.00  0.00            
ATOM     36  H14 BCD     1      19.920  23.600  12.650  1.00  0.00            
ATOM     37  H15 BCD     1      21.550  24.350  13.950  1.00  0.00            
ATOM     38  H16 BCD     1      21.440  26.090  11.850  1.00  0.00            
ATOM     39  H17 BCD     1      18.540  25.520  11.320  1.00  0.00            
ATOM     40  H18 BCD     1      19.600  27.970  11.280  1.00  0.00            
ATOM     41  H19 BCD     1      20.330  27.320   9.720  1.00  0.00            
ATOM     42  H20 BCD     1      18.200  28.280   9.330  1.00  0.00            
ATOM     43  C13 BCD     1      15.260  21.000   9.260  1.00  0.00            
ATOM     44  O11 BCD     1      14.430  21.850   9.980  1.00  0.00            
ATOM     45  C14 BCD     1      16.290  20.250  10.090  1.00  0.00            
ATOM     46  O12 BCD     1      15.570  19.480  11.070  1.00  0.00            
ATOM     47  C15 BCD     1      17.270  21.270  10.700  1.00  0.00            
ATOM     48  O13 BCD     1      18.330  20.500  11.340  1.00  0.00            
ATOM     49  C16 BCD     1      17.890  22.190   9.650  1.00  0.00            
ATOM     50  C17 BCD     1      16.820  22.800   8.790  1.00  0.00            
ATOM     51  O14 BCD     1      15.940  21.780   8.290  1.00  0.00            
ATOM     52  C18 BCD     1      17.270  23.610   7.580  1.00  0.00            
ATOM     53  O15 BCD     1      18.220  22.990   6.670  1.00  0.00            
ATOM     54  H21 BCD     1      14.680  20.240   8.710  1.00  0.00            
ATOM     55  H22 BCD     1      16.880  19.660   9.380  1.00  0.00            
ATOM     56  H23 BCD     1      16.160  19.350  11.820  1.00  0.00            
ATOM     57  H24 BCD     1      16.780  21.830  11.500  1.00  0.00            
ATOM     58  H25 BCD     1      19.050  21.100  11.550  1.00  0.00            
ATOM     59  H26 BCD     1      18.600  21.590   9.070  1.00  0.00            
ATOM     60  H27 BCD     1      16.270  23.460   9.480  1.00  0.00            
ATOM     61  H28 BCD     1      16.360  23.950   7.070  1.00  0.00            
ATOM     62  H29 BCD     1      17.760  24.520   7.970  1.00  0.00            
ATOM     63  H30 BCD     1      17.800  22.240   6.220  1.00  0.00            
ATOM     64  C19 BCD     1      10.430  22.800  10.500  1.00  0.00            
ATOM     65  O16 BCD     1      10.710  23.480  11.700  1.00  0.00            
ATOM     66  C20 BCD     1      10.830  21.300  10.510  1.00  0.00            
ATOM     67  O17 BCD     1      10.200  20.690  11.630  1.00  0.00            
ATOM     68  C21 BCD     1      12.340  21.130  10.600  1.00  0.00            
ATOM     69  O18 BCD     1      12.740  19.760  10.670  1.00  0.00            
ATOM     70  C22 BCD     1      13.090  21.880   9.540  1.00  0.00            
ATOM     71  C23 BCD     1      12.600  23.360   9.490  1.00  0.00            
ATOM     72  O19 BCD     1      11.160  23.400   9.410  1.00  0.00            
ATOM     73  C24 BCD     1      13.240  24.040   8.290  1.00  0.00            
ATOM     74  O20 BCD     1      12.640  23.640   7.120  1.00  0.00            
ATOM     75  H31 BCD     1       9.370  22.990  10.320  1.00  0.00            
ATOM     76  H32 BCD     1      10.450  20.890   9.560  1.00  0.00            
ATOM     77  H33 BCD     1       9.530  21.340  11.860  1.00  0.00            
ATOM     78  H34 BCD     1      12.590  21.600  11.560  1.00  0.00            
ATOM     79  H35 BCD     1      13.690  19.700  10.700  1.00  0.00            
ATOM     80  H36 BCD     1      12.900  21.380   8.590  1.00  0.00            
ATOM     81  H37 BCD     1      12.940  23.940  10.350  1.00  0.00            
ATOM     82  H38 BCD     1      13.300  25.130   8.380  1.00  0.00            
ATOM     83  H39 BCD     1      14.310  23.800   8.290  1.00  0.00            
ATOM     84  H40 BCD     1      13.310  23.350   6.500  1.00  0.00            
ATOM     85  C25 BCD     1       9.110  26.200  14.310  1.00  0.00            
ATOM     86  O21 BCD     1      10.420  26.440  14.760  1.00  0.00            
ATOM     87  C26 BCD     1       8.770  24.820  14.590  1.00  0.00            
ATOM     88  O22 BCD     1       8.550  24.450  15.960  1.00  0.00            
ATOM     89  C27 BCD     1       9.620  23.760  13.860  1.00  0.00            
ATOM     90  O23 BCD     1       9.160  22.430  13.950  1.00  0.00            
ATOM     91  C28 BCD     1       9.620  24.160  12.350  1.00  0.00            
ATOM     92  C29 BCD     1       9.970  25.620  12.100  1.00  0.00            
ATOM     93  O24 BCD     1       9.080  26.390  12.910  1.00  0.00            
ATOM     94  C30 BCD     1       9.870  26.140  10.720  1.00  0.00            
ATOM     95  O25 BCD     1       8.590  25.870  10.120  1.00  0.00            
ATOM     96  H41 BCD     1       8.390  26.900  14.740  1.00  0.00            
ATOM     97  H42 BCD     1       7.780  24.880  14.130  1.00  0.00            
ATOM     98  H43 BCD     1       9.430  24.410  16.350  1.00  0.00            
ATOM     99  H44 BCD     1      10.670  23.790  14.180  1.00  0.00            
ATOM    100  H45 BCD     1       9.260  22.070  14.830  1.00  0.00            
ATOM    101  H46 BCD     1       8.650  23.910  11.900  1.00  0.00            
ATOM    102  H47 BCD     1      11.020  25.720  12.410  1.00  0.00            
ATOM    103  H48 BCD     1      10.050  27.220  10.720  1.00  0.00            
ATOM    104  H49 BCD     1      10.660  25.720  10.090  1.00  0.00            
ATOM    105  H50 BCD     1       7.890  25.880  10.790  1.00  0.00            
ATOM    106  C31 BCD     1      12.790  27.880  17.940  1.00  0.00            
ATOM    107  O26 BCD     1      13.870  28.230  17.070  1.00  0.00            
ATOM    108  C32 BCD     1      12.280  26.420  18.020  1.00  0.00            
ATOM    109  O27 BCD     1      13.340  25.580  18.430  1.00  0.00            
ATOM    110  C33 BCD     1      11.730  25.870  16.670  1.00  0.00            
ATOM    111  C34 BCD     1      10.680  26.820  16.080  1.00  0.00            
ATOM    112  C35 BCD     1      11.190  28.300  16.220  1.00  0.00            
ATOM    113  O28 BCD     1      11.690  28.640  17.560  1.00  0.00            
ATOM    114  C36 BCD     1      10.130  29.320  15.830  1.00  0.00            
ATOM    115  O29 BCD     1      10.670  30.680  15.870  1.00  0.00            
ATOM    116  O30 BCD     1      11.320  24.460  16.820  1.00  0.00            
ATOM    117  H51 BCD     1      13.040  28.250  18.940  1.00  0.00            
ATOM    118  H52 BCD     1      11.410  26.390  18.680  1.00  0.00            
ATOM    119  H53 BCD     1      13.950  26.080  18.990  1.00  0.00            
ATOM    120  H54 BCD     1      12.580  25.910  15.970  1.00  0.00            
ATOM    121  H55 BCD     1      12.110  24.000  17.130  1.00  0.00            
ATOM    122  H56 BCD     1       9.790  26.660  16.710  1.00  0.00            
ATOM    123  H57 BCD     1      12.040  28.350  15.540  1.00  0.00            
ATOM    124  H58 BCD     1       9.760  28.980  14.860  1.00  0.00            
ATOM    125  H59 BCD     1       9.220  29.330  16.450  1.00  0.00            
ATOM    126  H60 BCD     1      10.870  30.860  14.950  1.00  0.00            
ATOM    127  C37 BCD     1      17.690  29.390  17.290  1.00  0.00            
ATOM    128  O31 BCD     1      17.940  28.430  16.270  1.00  0.00            
ATOM    129  C38 BCD     1      17.210  28.590  18.560  1.00  0.00            
ATOM    130  O32 BCD     1      18.230  27.680  19.120  1.00  0.00            
ATOM    131  C39 BCD     1      15.940  27.900  18.280  1.00  0.00            
ATOM    132  O33 BCD     1      15.390  27.210  19.410  1.00  0.00            
ATOM    133  C40 BCD     1      14.930  28.920  17.780  1.00  0.00            
ATOM    134  C41 BCD     1      15.410  29.920  16.710  1.00  0.00            
ATOM    135  O34 BCD     1      16.750  30.400  16.920  1.00  0.00            
ATOM    136  C42 BCD     1      14.370  31.080  16.600  1.00  0.00            
ATOM    137  O35 BCD     1      14.560  31.890  17.730  1.00  0.00            
ATOM    138  H61 BCD     1      18.650  29.860  17.530  1.00  0.00            
ATOM    139  H62 BCD     1      17.080  29.230  19.450  1.00  0.00            
ATOM    140  H63 BCD     1      18.270  26.880  18.590  1.00  0.00            
ATOM    141  H64 BCD     1      16.020  27.130  17.500  1.00  0.00            
ATOM    142  H65 BCD     1      16.010  26.810  20.030  1.00  0.00            
ATOM    143  H66 BCD     1      14.540  29.550  18.590  1.00  0.00            
ATOM    144  H67 BCD     1      15.290  29.340  15.780  1.00  0.00            
ATOM    145  H68 BCD     1      14.470  31.710  15.700  1.00  0.00            
ATOM    146  H69 BCD     1      13.420  30.550  16.530  1.00  0.00            
ATOM    147  H70 BCD     1      14.950  32.720  17.440  1.00  0.00            
ATOM    148  C1  AT4     2      13.840  20.500  14.440  1.00  0.00            
ATOM    149  C2  AT4     2      14.460  21.780  14.060  1.00  0.00            
ATOM    150  C3  AT4     2      13.660  22.930  13.950  1.00  0.00            
ATOM    151  C4  AT4     2      14.240  24.170  13.580  1.00  0.00            
ATOM    152  C5  AT4     2      15.600  24.350  13.320  1.00  0.00            
ATOM    153  C6  AT4     2      16.130  25.750  13.000  1.00  0.00            
ATOM    154  C7  AT4     2      15.810  26.840  14.100  1.00  0.00            
ATOM    155  C8  AT4     2      15.650  26.280  11.630  1.00  0.00            
ATOM    156  C9  AT4     2      16.450  23.240  13.650  1.00  0.00            
ATOM    157  C10 AT4     2      15.860  21.980  14.000  1.00  0.00            
ATOM    158  O1  AT4     2      16.780  21.050  14.380  1.00  0.00            
ATOM    159  H1  AT4     2      14.160  19.700  13.760  1.00  0.00            
ATOM    160  H2  AT4     2      14.230  20.160  15.410  1.00  0.00            
ATOM    161  H3  AT4     2      12.750  20.490  14.450  1.00  0.00            
ATOM    162  H4  AT4     2      12.610  22.890  14.210  1.00  0.00            
ATOM    163  H5  AT4     2      13.510  24.970  13.580  1.00  0.00            
ATOM    164  H6  AT4     2      17.220  25.640  12.950  1.00  0.00            
ATOM    165  H7  AT4     2      15.990  26.460  15.110  1.00  0.00            
ATOM    166  H8  AT4     2      16.420  27.750  14.000  1.00  0.00            
ATOM    167  H9  AT4     2      14.740  27.110  14.090  1.00  0.00            
ATOM    168  H10 AT4     2      15.760  27.360  11.510  1.00  0.00            
ATOM    169  H11 AT4     2      16.330  25.890  10.860  1.00  0.00            
ATOM    170  H12 AT4     2      14.640  25.980  11.340  1.00  0.00            
ATOM    171  H13 AT4     2      17.520  23.260  13.490  1.00  0.00            
ATOM    172  H14 AT4     2      16.370  20.180  14.540  1.00  0.00            
TER
ENDMDL
MODEL        1
ATOM      1  C1  BCD     1      22.550  30.590  26.920  1.00  0.00            
ATOM      2  O1  BCD     1      21.640  30.710  25.840  1.00  0.00            
ATOM      3  C2  BCD     1      23.950  30.490  26.330  1.00  0.00            
ATOM      4  O2  BCD     1      24.210  31.660  25.500  1.00  0.00            
ATOM      5  C3  BCD     1      24.070  29.240  25.570  1.00  0.00            
ATOM      6  O3  BCD     1      25.350  29.070  24.960  1.00  0.00            
ATOM      7  C4  BCD     1      23.670  28.050  26.420  1.00  0.00            
ATOM      8  C5  BCD     1      22.290  28.200  27.070  1.00  0.00            
ATOM      9  O4  BCD     1      22.340  29.480  27.720  1.00  0.00            
ATOM     10  C6  BCD     1      21.930  26.990  27.970  1.00  0.00            
ATOM     11  O5  BCD     1      23.020  26.620  28.800  1.00  0.00            
ATOM     12  H1  BCD     1      22.560  31.490  27.550  1.00  0.00            
ATOM     13  H2  BCD     1      24.610  30.550  27.200  1.00  0.00            
ATOM     14  H3  BCD     1      25.000  31.440  24.990  1.00  0.00            
ATOM     15  H4  BCD     1      23.400  29.250  24.710  1.00  0.00            
ATOM     16  H5  BCD     1      26.040  28.900  25.610  1.00  0.00            
ATOM     17  H6  BCD     1      24.490  27.900  27.140  1.00  0.00            
ATOM     18  H7  BCD     1      21.490  28.270  26.320  1.00  0.00            
ATOM     19  H8  BCD     1      21.000  27.180  28.530  1.00  0.00            
ATOM     20  H9  BCD     1      21.620  26.200  27.290  1.00  0.00            
ATOM     21  H10 BCD     1      22.970  25.670  28.900  1.00  0.00            
ATOM     22  C7  BCD     1      18.170  32.610  24.760  1.00  0.00            
ATOM     23  O6  BCD     1      18.360  31.950  23.500  1.00  0.00            
ATOM     24  C8  BCD     1      19.330  33.520  25.080  1.00  0.00            
ATOM     25  O7  BCD     1      19.230  34.600  24.160  1.00  0.00            
ATOM     26  C9  BCD     1      20.660  32.750  24.960  1.00  0.00            
ATOM     27  O8  BCD     1      21.840  33.560  25.170  1.00  0.00            
ATOM     28  C10 BCD     1      20.520  31.620  26.000  1.00  0.00            
ATOM     29  C11 BCD     1      19.240  30.740  25.850  1.00  0.00            
ATOM     30  O9  BCD     1      18.150  31.580  25.740  1.00  0.00            
ATOM     31  C12 BCD     1      18.970  29.740  26.940  1.00  0.00            
ATOM     32  O10 BCD     1      19.110  30.290  28.260  1.00  0.00            
ATOM     33  H11 BCD     1      17.200  33.110  24.800  1.00  0.00            
ATOM     34  H12 BCD     1      19.110  33.840  26.110  1.00  0.00            
ATOM     35  H13 BCD     1      20.060  35.090  24.100  1.00  0.00            
ATOM     36  H14 BCD     1      20.580  32.450  23.910  1.00  0.00            
ATOM     37  H15 BCD     1      22.620  33.020  25.260  1.00  0.00            
ATOM     38  H16 BCD     1      20.560  32.010  27.030  1.00  0.00            
ATOM     39  H17 BCD     1      19.300  30.180  24.910  1.00  0.00            
ATOM     40  H18 BCD     1      18.020  29.220  26.750  1.00  0.00            
ATOM     41  H19 BCD     1      19.680  28.900  26.920  1.00  0.00            
ATOM     42  H20 BCD     1      18.670  29.710  28.890  1.00  0.00            
ATOM     43  C13 BCD     1      16.200  31.420  20.090  1.00  0.00            
ATOM     44  O11 BCD     1      17.350  30.860  19.500  1.00  0.00            
ATOM     45  C14 BCD     1      16.530  32.850  20.430  1.00  0.00            
ATOM     46  O12 BCD     1      16.850  33.410  19.190  1.00  0.00            
ATOM     47  C15 BCD     1      17.560  32.940  21.520  1.00  0.00            
ATOM     48  O13 BCD     1      17.670  34.330  21.900  1.00  0.00            
ATOM     49  C16 BCD     1      17.240  32.060  22.650  1.00  0.00            
ATOM     50  C17 BCD     1      16.970  30.620  22.250  1.00  0.00            
ATOM     51  O14 BCD     1      15.930  30.670  21.260  1.00  0.00            
ATOM     52  C18 BCD     1      16.540  29.750  23.440  1.00  0.00            
ATOM     53  O15 BCD     1      15.130  30.030  23.700  1.00  0.00            
ATOM     54  H21 BCD     1      15.290  31.360  19.490  1.00  0.00            
ATOM     55  H22 BCD     1      15.680  33.370  20.880  1.00  0.00            
ATOM     56  H23 BCD     1      17.640  32.950  18.880  1.00  0.00            
ATOM     57  H24 BCD     1      18.560  32.660  21.170  1.00  0.00            
ATOM     58  H25 BCD     1      18.520  34.510  22.310  1.00  0.00            
ATOM     59  H26 BCD     1      16.330  32.330  23.200  1.00  0.00            
ATOM     60  H27 BCD     1      17.890  30.170  21.850  1.00  0.00            
ATOM     61  H28 BCD     1      16.640  28.700  23.130  1.00  0.00            
ATOM     62  H29 BCD     1      17.240  29.900  24.270  1.00  0.00            
ATOM     63  H30 BCD     1      14.850  30.320  22.820  1.00  0.00            
ATOM     64  C19 BCD     1      18.430  28.960  16.140  1.00  0.00            
ATOM     65  O16 BCD     1      19.440  28.260  16.820  1.00  0.00            
ATOM     66  C20 BCD     1      18.720  30.470  16.170  1.00  0.00            
ATOM     67  O17 BCD     1      19.970  30.750  15.540  1.00  0.00            
ATOM     68  C21 BCD     1      18.680  30.910  17.670  1.00  0.00            
ATOM     69  O18 BCD     1      18.850  32.330  17.660  1.00  0.00            
ATOM     70  C22 BCD     1      17.290  30.510  18.200  1.00  0.00            
ATOM     71  C23 BCD     1      16.980  29.060  18.100  1.00  0.00            
ATOM     72  O19 BCD     1      17.130  28.720  16.710  1.00  0.00            
ATOM     73  C24 BCD     1      15.620  28.610  18.500  1.00  0.00            
ATOM     74  O20 BCD     1      14.500  29.350  17.880  1.00  0.00            
ATOM     75  H31 BCD     1      18.280  28.560  15.130  1.00  0.00            
ATOM     76  H32 BCD     1      17.880  30.960  15.660  1.00  0.00            
ATOM     77  H33 BCD     1      19.910  30.840  14.590  1.00  0.00            
ATOM     78  H34 BCD     1      19.520  30.460  18.200  1.00  0.00            
ATOM     79  H35 BCD     1      19.690  32.610  17.290  1.00  0.00            
ATOM     80  H36 BCD     1      16.490  31.080  17.720  1.00  0.00            
ATOM     81  H37 BCD     1      17.800  28.490  18.570  1.00  0.00            
ATOM     82  H38 BCD     1      15.520  27.550  18.260  1.00  0.00            
ATOM     83  H39 BCD     1      15.450  28.740  19.580  1.00  0.00            
ATOM     84  H40 BCD     1      13.690  29.050  18.300  1.00  0.00            
ATOM     85  C25 BCD     1      21.750  24.850  16.840  1.00  0.00            
ATOM     86  O21 BCD     1      22.020  25.070  18.150  1.00  0.00            
ATOM     87  C26 BCD     1      22.310  26.000  16.040  1.00  0.00            
ATOM     88  O22 BCD     1      23.760  25.980  16.120  1.00  0.00            
ATOM     89  C27 BCD     1      21.550  27.300  16.450  1.00  0.00            
ATOM     90  O23 BCD     1      21.980  28.510  15.720  1.00  0.00            
ATOM     91  C28 BCD     1      20.030  27.070  16.320  1.00  0.00            
ATOM     92  C29 BCD     1      19.650  25.900  17.100  1.00  0.00            
ATOM     93  O24 BCD     1      20.350  24.760  16.640  1.00  0.00            
ATOM     94  C30 BCD     1      18.140  25.690  16.970  1.00  0.00            
ATOM     95  O25 BCD     1      17.710  24.550  17.690  1.00  0.00            
ATOM     96  H41 BCD     1      22.140  23.890  16.500  1.00  0.00            
ATOM     97  H42 BCD     1      22.050  25.770  15.000  1.00  0.00            
ATOM     98  H43 BCD     1      24.040  25.740  17.010  1.00  0.00            
ATOM     99  H44 BCD     1      21.730  27.480  17.520  1.00  0.00            
ATOM    100  H45 BCD     1      21.240  29.110  15.860  1.00  0.00            
ATOM    101  H46 BCD     1      19.780  26.900  15.260  1.00  0.00            
ATOM    102  H47 BCD     1      19.900  26.090  18.150  1.00  0.00            
ATOM    103  H48 BCD     1      17.550  26.520  17.380  1.00  0.00            
ATOM    104  H49 BCD     1      17.810  25.630  15.920  1.00  0.00            
ATOM    105  H50 BCD     1      16.840  24.440  17.310  1.00  0.00            
ATOM    106  C31 BCD     1      23.320  22.980  21.460  1.00  0.00            
ATOM    107  O26 BCD     1      23.300  24.210  22.160  1.00  0.00            
ATOM    108  C32 BCD     1      24.270  23.010  20.260  1.00  0.00            
ATOM    109  O27 BCD     1      25.580  23.120  20.630  1.00  0.00            
ATOM    110  C33 BCD     1      23.780  24.110  19.360  1.00  0.00            
ATOM    111  C34 BCD     1      22.380  23.890  18.870  1.00  0.00            
ATOM    112  C35 BCD     1      21.480  23.790  20.150  1.00  0.00            
ATOM    113  O28 BCD     1      22.050  22.680  20.930  1.00  0.00            
ATOM    114  C36 BCD     1      20.040  23.500  19.790  1.00  0.00            
ATOM    115  O29 BCD     1      19.420  23.220  20.990  1.00  0.00            
ATOM    116  O30 BCD     1      24.630  24.150  18.160  1.00  0.00            
ATOM    117  H51 BCD     1      23.500  22.070  22.050  1.00  0.00            
ATOM    118  H52 BCD     1      24.160  22.050  19.740  1.00  0.00            
ATOM    119  H53 BCD     1      25.630  23.700  21.390  1.00  0.00            
ATOM    120  H54 BCD     1      23.740  25.040  19.940  1.00  0.00            
ATOM    121  H55 BCD     1      25.420  24.560  18.520  1.00  0.00            
ATOM    122  H56 BCD     1      22.350  22.950  18.310  1.00  0.00            
ATOM    123  H57 BCD     1      21.530  24.760  20.660  1.00  0.00            
ATOM    124  H58 BCD     1      19.620  24.400  19.320  1.00  0.00            
ATOM    125  H59 BCD     1      20.020  22.680  19.060  1.00  0.00            
ATOM    126  H60 BCD     1      19.920  22.470  21.340  1.00  0.00            
ATOM    127  C37 BCD     1      24.170  25.690  25.930  1.00  0.00            
ATOM    128  O31 BCD     1      23.720  26.980  25.510  1.00  0.00            
ATOM    129  C38 BCD     1      25.350  25.170  25.100  1.00  0.00            
ATOM    130  O32 BCD     1      26.490  25.960  25.370  1.00  0.00            
ATOM    131  C39 BCD     1      24.890  25.030  23.590  1.00  0.00            
ATOM    132  O33 BCD     1      25.950  24.410  22.870  1.00  0.00            
ATOM    133  C40 BCD     1      23.650  24.140  23.500  1.00  0.00            
ATOM    134  C41 BCD     1      22.520  24.560  24.460  1.00  0.00            
ATOM    135  O34 BCD     1      23.020  24.750  25.760  1.00  0.00            
ATOM    136  C42 BCD     1      21.380  23.630  24.520  1.00  0.00            
ATOM    137  O35 BCD     1      21.820  22.310  24.800  1.00  0.00            
ATOM    138  H61 BCD     1      24.470  25.790  26.980  1.00  0.00            
ATOM    139  H62 BCD     1      25.610  24.170  25.490  1.00  0.00            
ATOM    140  H63 BCD     1      26.220  26.880  25.450  1.00  0.00            
ATOM    141  H64 BCD     1      24.740  26.070  23.270  1.00  0.00            
ATOM    142  H65 BCD     1      26.670  24.380  23.500  1.00  0.00            
ATOM    143  H66 BCD     1      23.930  23.110  23.750  1.00  0.00            
ATOM    144  H67 BCD     1      22.280  25.490  23.940  1.00  0.00            
ATOM    145  H68 BCD     1      20.620  24.060  25.200  1.00  0.00            
ATOM    146  H69 BCD     1      20.820  23.560  23.580  1.00  0.00            
ATOM    147  H70 BCD     1      22.490  22.330  25.490  1.00  0.00            
ATOM    148  C1  AT4     2      24.930  29.880  18.430  1.00  0.00            
ATOM    149  C2  AT4     2      23.820  29.340  19.370  1.00  0.00            
ATOM    150  C3  AT4     2      23.950  28.060  19.960  1.00  0.00            
ATOM    151  C4  AT4     2      22.910  27.490  20.680  1.00  0.00            
ATOM    152  C5  AT4     2      21.770  28.200  20.880  1.00  0.00            
ATOM    153  C6  AT4     2      20.650  27.460  21.720  1.00  0.00            
ATOM    154  C7  AT4     2      19.230  27.510  20.980  1.00  0.00            
ATOM    155  C8  AT4     2      20.430  28.180  23.070  1.00  0.00            
ATOM    156  C9  AT4     2      21.600  29.490  20.310  1.00  0.00            
ATOM    157  C10 AT4     2      22.640  30.070  19.540  1.00  0.00            
ATOM    158  O1  AT4     2      22.390  31.220  18.960  1.00  0.00            
ATOM    159  H1  AT4     2      25.390  29.080  17.840  1.00  0.00            
ATOM    160  H2  AT4     2      24.590  30.540  17.610  1.00  0.00            
ATOM    161  H3  AT4     2      25.800  30.330  18.930  1.00  0.00            
ATOM    162  H4  AT4     2      24.880  27.500  19.930  1.00  0.00            
ATOM    163  H5  AT4     2      23.020  26.500  21.110  1.00  0.00            
ATOM    164  H6  AT4     2      21.030  26.430  21.790  1.00  0.00            
ATOM    165  H7  AT4     2      18.460  27.070  21.620  1.00  0.00            
ATOM    166  H8  AT4     2      18.910  28.550  20.820  1.00  0.00            
ATOM    167  H9  AT4     2      19.200  27.090  19.960  1.00  0.00            
ATOM    168  H10 AT4     2      21.350  28.110  23.660  1.00  0.00            
ATOM    169  H11 AT4     2      20.250  29.230  22.830  1.00  0.00            
ATOM    170  H12 AT4     2      19.590  27.850  23.690  1.00  0.00            
ATOM    171  H13 AT4     2      20.630  29.970  20.420  1.00  0.00            
ATOM    172  H14 AT4     2      23.240  31.600  18.680  1.00  0.00            
TER
ENDMDL
MODEL        1
ATOM      1  C1  BCD     1      27.900  31.810  19.940  1.00  0.00            
ATOM      2  O1  BCD     1      26.510  31.810  19.970  1.00  0.00            
ATOM      3  C2  BCD     1      28.460  31.060  18.690  1.00  0.00            
ATOM      4  O2  BCD     1      28.110  31.680  17.500  1.00  0.00            
ATOM      5  C3  BCD     1      27.940  29.640  18.630  1.00  0.00            
ATOM      6  O3  BCD     1      28.310  28.890  17.450  1.00  0.00            
ATOM      7  C4  BCD     1      28.500  28.890  19.840  1.00  0.00            
ATOM      8  C5  BCD     1      28.180  29.680  21.120  1.00  0.00            
ATOM      9  O4  BCD     1      28.420  31.060  21.040  1.00  0.00            
ATOM     10  C6  BCD     1      28.820  29.190  22.380  1.00  0.00            
ATOM     11  O5  BCD     1      27.980  29.570  23.490  1.00  0.00            
ATOM     12  H1  BCD     1      28.430  32.750  20.100  1.00  0.00            
ATOM     13  H2  BCD     1      29.560  31.080  18.710  1.00  0.00            
ATOM     14  H3  BCD     1      28.440  32.580  17.560  1.00  0.00            
ATOM     15  H4  BCD     1      26.850  29.750  18.620  1.00  0.00            
ATOM     16  H5  BCD     1      28.070  27.970  17.620  1.00  0.00            
ATOM     17  H6  BCD     1      29.570  28.750  19.600  1.00  0.00            
ATOM     18  H7  BCD     1      27.090  29.690  21.260  1.00  0.00            
ATOM     19  H8  BCD     1      29.080  28.120  22.300  1.00  0.00            
ATOM     20  H9  BCD     1      29.760  29.750  22.400  1.00  0.00            
ATOM     21  H10 BCD     1      28.100  28.810  24.070  1.00  0.00            
ATOM     22  C7  BCD     1      23.250  34.250  19.910  1.00  0.00            
ATOM     23  O6  BCD     1      22.630  33.090  20.510  1.00  0.00            
ATOM     24  C8  BCD     1      23.650  33.860  18.510  1.00  0.00            
ATOM     25  O7  BCD     1      22.480  33.320  17.820  1.00  0.00            
ATOM     26  C9  BCD     1      24.760  32.810  18.600  1.00  0.00            
ATOM     27  O8  BCD     1      25.340  32.550  17.330  1.00  0.00            
ATOM     28  C10 BCD     1      25.880  33.120  19.600  1.00  0.00            
ATOM     29  C11 BCD     1      25.300  33.650  20.920  1.00  0.00            
ATOM     30  O9  BCD     1      24.360  34.730  20.620  1.00  0.00            
ATOM     31  C12 BCD     1      26.340  34.190  21.830  1.00  0.00            
ATOM     32  O10 BCD     1      25.940  34.650  23.090  1.00  0.00            
ATOM     33  H11 BCD     1      22.540  35.080  19.900  1.00  0.00            
ATOM     34  H12 BCD     1      24.060  34.700  17.940  1.00  0.00            
ATOM     35  H13 BCD     1      22.820  32.930  17.010  1.00  0.00            
ATOM     36  H14 BCD     1      24.280  31.920  19.030  1.00  0.00            
ATOM     37  H15 BCD     1      26.040  31.890  17.310  1.00  0.00            
ATOM     38  H16 BCD     1      26.510  33.860  19.090  1.00  0.00            
ATOM     39  H17 BCD     1      24.820  32.890  21.540  1.00  0.00            
ATOM     40  H18 BCD     1      27.150  33.450  21.840  1.00  0.00            
ATOM     41  H19 BCD     1      26.810  35.080  21.400  1.00  0.00            
ATOM     42  H20 BCD     1      25.630  35.550  22.940  1.00  0.00            
ATOM     43  C13 BCD     1      19.170  32.160  22.450  1.00  0.00            
ATOM     44  O11 BCD     1      19.460  30.790  22.430  1.00  0.00            
ATOM     45  C14 BCD     1      18.900  32.770  21.070  1.00  0.00            
ATOM     46  O12 BCD     1      17.780  32.010  20.500  1.00  0.00            
ATOM     47  C15 BCD     1      20.230  32.760  20.270  1.00  0.00            
ATOM     48  O13 BCD     1      20.110  33.450  19.010  1.00  0.00            
ATOM     49  C16 BCD     1      21.370  33.400  21.050  1.00  0.00            
ATOM     50  C17 BCD     1      21.500  32.890  22.470  1.00  0.00            
ATOM     51  O14 BCD     1      20.240  32.860  23.070  1.00  0.00            
ATOM     52  C18 BCD     1      22.300  33.750  23.430  1.00  0.00            
ATOM     53  O15 BCD     1      21.680  35.000  23.450  1.00  0.00            
ATOM     54  H21 BCD     1      18.250  32.230  23.030  1.00  0.00            
ATOM     55  H22 BCD     1      18.590  33.810  21.240  1.00  0.00            
ATOM     56  H23 BCD     1      17.580  32.500  19.700  1.00  0.00            
ATOM     57  H24 BCD     1      20.600  31.740  20.100  1.00  0.00            
ATOM     58  H25 BCD     1      20.860  33.220  18.450  1.00  0.00            
ATOM     59  H26 BCD     1      21.210  34.480  21.090  1.00  0.00            
ATOM     60  H27 BCD     1      21.970  31.910  22.380  1.00  0.00            
ATOM     61  H28 BCD     1      22.300  33.280  24.420  1.00  0.00            
ATOM     62  H29 BCD     1      23.330  33.740  23.060  1.00  0.00            
ATOM     63  H30 BCD     1      20.730  34.860  23.400  1.00  0.00            
ATOM     64  C19 BCD     1      18.100  27.290  23.950  1.00  0.00            
ATOM     65  O16 BCD     1      18.780  26.470  23.000  1.00  0.00            
ATOM     66  C20 BCD     1      17.050  28.150  23.350  1.00  0.00            
ATOM     67  O17 BCD     1      16.090  27.290  22.650  1.00  0.00            
ATOM     68  C21 BCD     1      17.640  29.270  22.530  1.00  0.00            
ATOM     69  O18 BCD     1      16.560  30.060  22.060  1.00  0.00            
ATOM     70  C22 BCD     1      18.730  30.000  23.320  1.00  0.00            
ATOM     71  C23 BCD     1      19.700  29.010  23.980  1.00  0.00            
ATOM     72  O19 BCD     1      18.930  28.050  24.730  1.00  0.00            
ATOM     73  C24 BCD     1      20.720  29.710  24.740  1.00  0.00            
ATOM     74  O20 BCD     1      21.630  28.880  25.440  1.00  0.00            
ATOM     75  H31 BCD     1      17.520  26.680  24.650  1.00  0.00            
ATOM     76  H32 BCD     1      16.540  28.520  24.250  1.00  0.00            
ATOM     77  H33 BCD     1      15.320  27.280  23.240  1.00  0.00            
ATOM     78  H34 BCD     1      18.110  28.880  21.610  1.00  0.00            
ATOM     79  H35 BCD     1      16.850  30.750  21.450  1.00  0.00            
ATOM     80  H36 BCD     1      18.270  30.670  24.070  1.00  0.00            
ATOM     81  H37 BCD     1      20.260  28.460  23.200  1.00  0.00            
ATOM     82  H38 BCD     1      21.330  30.440  24.190  1.00  0.00            
ATOM     83  H39 BCD     1      20.250  30.340  25.510  1.00  0.00            
ATOM     84  H40 BCD     1      21.190  28.220  25.990  1.00  0.00            
ATOM     85  C25 BCD     1      19.740  22.850  21.980  1.00  0.00            
ATOM     86  O21 BCD     1      20.920  23.610  21.640  1.00  0.00            
ATOM     87  C26 BCD     1      18.530  23.350  21.160  1.00  0.00            
ATOM     88  O22 BCD     1      18.610  23.060  19.790  1.00  0.00            
ATOM     89  C27 BCD     1      18.430  24.870  21.330  1.00  0.00            
ATOM     90  O23 BCD     1      17.190  25.370  20.730  1.00  0.00            
ATOM     91  C28 BCD     1      18.340  25.140  22.900  1.00  0.00            
ATOM     92  C29 BCD     1      19.300  24.400  23.790  1.00  0.00            
ATOM     93  O24 BCD     1      19.380  23.080  23.390  1.00  0.00            
ATOM     94  C30 BCD     1      18.890  24.480  25.270  1.00  0.00            
ATOM     95  O25 BCD     1      17.570  23.950  25.430  1.00  0.00            
ATOM     96  H41 BCD     1      19.960  21.800  21.760  1.00  0.00            
ATOM     97  H42 BCD     1      17.650  22.800  21.530  1.00  0.00            
ATOM     98  H43 BCD     1      17.950  23.490  19.240  1.00  0.00            
ATOM     99  H44 BCD     1      19.360  25.270  20.910  1.00  0.00            
ATOM    100  H45 BCD     1      16.770  26.000  21.320  1.00  0.00            
ATOM    101  H46 BCD     1      17.310  25.010  23.250  1.00  0.00            
ATOM    102  H47 BCD     1      20.300  24.850  23.840  1.00  0.00            
ATOM    103  H48 BCD     1      19.570  23.860  25.870  1.00  0.00            
ATOM    104  H49 BCD     1      19.020  25.520  25.620  1.00  0.00            
ATOM    105  H50 BCD     1      16.960  24.670  25.620  1.00  0.00            
ATOM    106  C31 BCD     1      24.740  22.860  20.130  1.00  0.00            
ATOM    107  O26 BCD     1      25.280  24.160  20.280  1.00  0.00            
ATOM    108  C32 BCD     1      23.590  22.900  19.150  1.00  0.00            
ATOM    109  O27 BCD     1      23.950  23.520  17.890  1.00  0.00            
ATOM    110  C33 BCD     1      22.380  23.670  19.680  1.00  0.00            
ATOM    111  C34 BCD     1      22.020  22.910  20.980  1.00  0.00            
ATOM    112  C35 BCD     1      23.160  22.900  21.990  1.00  0.00            
ATOM    113  O28 BCD     1      24.440  22.380  21.400  1.00  0.00            
ATOM    114  C36 BCD     1      22.930  22.010  23.200  1.00  0.00            
ATOM    115  O29 BCD     1      22.460  20.700  22.870  1.00  0.00            
ATOM    116  O30 BCD     1      21.260  23.760  18.780  1.00  0.00            
ATOM    117  H51 BCD     1      25.440  22.120  19.710  1.00  0.00            
ATOM    118  H52 BCD     1      23.210  21.880  19.020  1.00  0.00            
ATOM    119  H53 BCD     1      23.670  22.840  17.270  1.00  0.00            
ATOM    120  H54 BCD     1      22.660  24.700  19.940  1.00  0.00            
ATOM    121  H55 BCD     1      20.420  23.690  19.230  1.00  0.00            
ATOM    122  H56 BCD     1      21.730  21.880  20.740  1.00  0.00            
ATOM    123  H57 BCD     1      23.350  23.950  22.250  1.00  0.00            
ATOM    124  H58 BCD     1      23.860  22.060  23.790  1.00  0.00            
ATOM    125  H59 BCD     1      22.210  22.410  23.930  1.00  0.00            
ATOM    126  H60 BCD     1      22.060  20.470  23.710  1.00  0.00            
ATOM    127  C37 BCD     1      28.660  26.510  20.030  1.00  0.00            
ATOM    128  O31 BCD     1      27.860  27.680  19.890  1.00  0.00            
ATOM    129  C38 BCD     1      28.450  25.510  18.960  1.00  0.00            
ATOM    130  O32 BCD     1      28.720  26.090  17.710  1.00  0.00            
ATOM    131  C39 BCD     1      27.040  24.910  18.960  1.00  0.00            
ATOM    132  O33 BCD     1      26.900  23.860  17.990  1.00  0.00            
ATOM    133  C40 BCD     1      26.730  24.390  20.310  1.00  0.00            
ATOM    134  C41 BCD     1      27.080  25.360  21.420  1.00  0.00            
ATOM    135  O34 BCD     1      28.410  25.930  21.300  1.00  0.00            
ATOM    136  C42 BCD     1      26.900  24.590  22.790  1.00  0.00            
ATOM    137  O35 BCD     1      27.130  25.540  23.780  1.00  0.00            
ATOM    138  H61 BCD     1      29.740  26.700  20.050  1.00  0.00            
ATOM    139  H62 BCD     1      29.110  24.660  19.170  1.00  0.00            
ATOM    140  H63 BCD     1      28.260  25.560  17.050  1.00  0.00            
ATOM    141  H64 BCD     1      26.340  25.720  18.730  1.00  0.00            
ATOM    142  H65 BCD     1      25.960  23.730  17.850  1.00  0.00            
ATOM    143  H66 BCD     1      27.380  23.520  20.490  1.00  0.00            
ATOM    144  H67 BCD     1      26.300  26.130  21.430  1.00  0.00            
ATOM    145  H68 BCD     1      25.920  24.120  22.960  1.00  0.00            
ATOM    146  H69 BCD     1      27.670  23.820  22.890  1.00  0.00            
ATOM    147  H70 BCD     1      27.900  26.050  23.530  1.00  0.00            
ATOM    148  C1  AT4     2      18.730  27.880  16.360  1.00  0.00            
ATOM    149  C2  AT4     2      19.910  28.200  17.360  1.00  0.00            
ATOM    150  C3  AT4     2      19.820  27.550  18.590  1.00  0.00            
ATOM    151  C4  AT4     2      20.800  27.730  19.600  1.00  0.00            
ATOM    152  C5  AT4     2      21.970  28.490  19.360  1.00  0.00            
ATOM    153  C6  AT4     2      23.150  28.530  20.290  1.00  0.00            
ATOM    154  C7  AT4     2      24.460  28.410  19.520  1.00  0.00            
ATOM    155  C8  AT4     2      23.200  27.410  21.400  1.00  0.00            
ATOM    156  C9  AT4     2      21.950  29.280  18.110  1.00  0.00            
ATOM    157  C10 AT4     2      20.920  29.110  17.160  1.00  0.00            
ATOM    158  O1  AT4     2      21.020  29.900  16.070  1.00  0.00            
ATOM    159  H1  AT4     2      17.850  28.510  16.530  1.00  0.00            
ATOM    160  H2  AT4     2      18.980  27.900  15.300  1.00  0.00            
ATOM    161  H3  AT4     2      18.280  26.900  16.560  1.00  0.00            
ATOM    162  H4  AT4     2      18.980  26.900  18.850  1.00  0.00            
ATOM    163  H5  AT4     2      20.660  27.250  20.560  1.00  0.00            
ATOM    164  H6  AT4     2      23.150  29.570  20.610  1.00  0.00            
ATOM    165  H7  AT4     2      24.430  28.780  18.490  1.00  0.00            
ATOM    166  H8  AT4     2      25.200  28.920  20.150  1.00  0.00            
ATOM    167  H9  AT4     2      24.700  27.340  19.490  1.00  0.00            
ATOM    168  H10 AT4     2      23.150  26.400  20.960  1.00  0.00            
ATOM    169  H11 AT4     2      24.060  27.440  22.080  1.00  0.00            
ATOM    170  H12 AT4     2      22.310  27.590  22.010  1.00  0.00            
ATOM    171  H13 AT4     2      22.770  29.930  17.800  1.00  0.00            
ATOM    172  H14 AT4     2      21.970  30.110  16.100  1.00  0.00            
TER
ENDMDL
MODEL        1
ATOM      1  C1  BCD     1      18.240  35.820  20.080  1.00  0.00            
ATOM      2  O1  BCD     1      17.610  34.500  20.100  1.00  0.00            
ATOM      3  C2  BCD     1      19.630  35.770  20.700  1.00  0.00            
ATOM      4  O2  BCD     1      20.350  34.830  19.930  1.00  0.00            
ATOM      5  C3  BCD     1      19.580  35.470  22.150  1.00  0.00            
ATOM      6  O3  BCD     1      20.870  35.610  22.910  1.00  0.00            
ATOM      7  C4  BCD     1      18.580  36.470  22.800  1.00  0.00            
ATOM      8  C5  BCD     1      17.230  36.610  22.080  1.00  0.00            
ATOM      9  O4  BCD     1      17.510  36.880  20.760  1.00  0.00            
ATOM     10  C6  BCD     1      16.330  37.680  22.720  1.00  0.00            
ATOM     11  O5  BCD     1      14.980  37.640  22.190  1.00  0.00            
ATOM     12  H1  BCD     1      18.350  36.170  19.050  1.00  0.00            
ATOM     13  H2  BCD     1      20.090  36.760  20.600  1.00  0.00            
ATOM     14  H3  BCD     1      19.680  34.290  19.490  1.00  0.00            
ATOM     15  H4  BCD     1      19.090  34.500  22.260  1.00  0.00            
ATOM     16  H5  BCD     1      20.660  35.640  23.850  1.00  0.00            
ATOM     17  H6  BCD     1      19.100  37.430  22.780  1.00  0.00            
ATOM     18  H7  BCD     1      16.710  35.650  21.940  1.00  0.00            
ATOM     19  H8  BCD     1      16.200  37.620  23.810  1.00  0.00            
ATOM     20  H9  BCD     1      16.710  38.710  22.600  1.00  0.00            
ATOM     21  H10 BCD     1      14.320  38.090  22.720  1.00  0.00            
ATOM     22  C7  BCD     1      15.660  31.880  17.510  1.00  0.00            
ATOM     23  O6  BCD     1      15.990  30.870  18.430  1.00  0.00            
ATOM     24  C8  BCD     1      17.000  32.560  16.940  1.00  0.00            
ATOM     25  O7  BCD     1      17.900  31.570  16.310  1.00  0.00            
ATOM     26  C9  BCD     1      17.830  33.120  18.120  1.00  0.00            
ATOM     27  O8  BCD     1      18.930  33.910  17.580  1.00  0.00            
ATOM     28  C10 BCD     1      16.940  34.050  18.950  1.00  0.00            
ATOM     29  C11 BCD     1      15.630  33.400  19.340  1.00  0.00            
ATOM     30  O9  BCD     1      14.940  32.940  18.170  1.00  0.00            
ATOM     31  C12 BCD     1      14.560  34.350  19.940  1.00  0.00            
ATOM     32  O10 BCD     1      13.420  33.650  20.440  1.00  0.00            
ATOM     33  H11 BCD     1      15.030  31.460  16.720  1.00  0.00            
ATOM     34  H12 BCD     1      16.610  33.400  16.360  1.00  0.00            
ATOM     35  H13 BCD     1      18.440  32.130  15.730  1.00  0.00            
ATOM     36  H14 BCD     1      18.050  32.250  18.740  1.00  0.00            
ATOM     37  H15 BCD     1      19.320  33.600  16.760  1.00  0.00            
ATOM     38  H16 BCD     1      16.650  34.940  18.380  1.00  0.00            
ATOM     39  H17 BCD     1      15.800  32.560  20.030  1.00  0.00            
ATOM     40  H18 BCD     1      15.010  34.940  20.750  1.00  0.00            
ATOM     41  H19 BCD     1      14.290  34.980  19.080  1.00  0.00            
ATOM     42  H20 BCD     1      12.880  33.400  19.690  1.00  0.00            
ATOM     43  C13 BCD     1      15.410  26.830  19.370  1.00  0.00            
ATOM     44  O11 BCD     1      15.430  27.080  20.840  1.00  0.00            
ATOM     45  C14 BCD     1      16.710  27.210  18.700  1.00  0.00            
ATOM     46  O12 BCD     1      17.780  26.560  19.390  1.00  0.00            
ATOM     47  C15 BCD     1      16.980  28.700  18.580  1.00  0.00            
ATOM     48  O13 BCD     1      18.110  28.890  17.670  1.00  0.00            
ATOM     49  C16 BCD     1      15.730  29.480  18.140  1.00  0.00            
ATOM     50  C17 BCD     1      14.460  29.000  18.960  1.00  0.00            
ATOM     51  O14 BCD     1      14.390  27.600  18.760  1.00  0.00            
ATOM     52  C18 BCD     1      13.250  29.720  18.430  1.00  0.00            
ATOM     53  O15 BCD     1      12.900  29.280  17.110  1.00  0.00            
ATOM     54  H21 BCD     1      15.170  25.770  19.230  1.00  0.00            
ATOM     55  H22 BCD     1      16.690  26.840  17.670  1.00  0.00            
ATOM     56  H23 BCD     1      18.530  27.110  19.150  1.00  0.00            
ATOM     57  H24 BCD     1      17.300  28.970  19.600  1.00  0.00            
ATOM     58  H25 BCD     1      18.280  29.800  17.410  1.00  0.00            
ATOM     59  H26 BCD     1      15.510  29.410  17.070  1.00  0.00            
ATOM     60  H27 BCD     1      14.640  29.230  20.010  1.00  0.00            
ATOM     61  H28 BCD     1      12.400  29.650  19.120  1.00  0.00            
ATOM     62  H29 BCD     1      13.500  30.790  18.420  1.00  0.00            
ATOM     63  H30 BCD     1      12.270  28.560  17.140  1.00  0.00            
ATOM     64  C19 BCD     1      15.020  25.140  24.510  1.00  0.00            
ATOM     65  O16 BCD     1      15.470  26.310  25.150  1.00  0.00            
ATOM     66  C20 BCD     1      16.150  24.580  23.660  1.00  0.00            
ATOM     67  O17 BCD     1      17.320  24.360  24.480  1.00  0.00            
ATOM     68  C21 BCD     1      16.480  25.530  22.500  1.00  0.00            
ATOM     69  O18 BCD     1      17.340  24.870  21.560  1.00  0.00            
ATOM     70  C22 BCD     1      15.170  25.980  21.760  1.00  0.00            
ATOM     71  C23 BCD     1      14.010  26.310  22.640  1.00  0.00            
ATOM     72  O19 BCD     1      13.870  25.330  23.620  1.00  0.00            
ATOM     73  C24 BCD     1      12.750  26.390  21.870  1.00  0.00            
ATOM     74  O20 BCD     1      12.430  25.210  21.120  1.00  0.00            
ATOM     75  H31 BCD     1      14.750  24.430  25.290  1.00  0.00            
ATOM     76  H32 BCD     1      15.740  23.650  23.230  1.00  0.00            
ATOM     77  H33 BCD     1      17.130  23.520  24.920  1.00  0.00            
ATOM     78  H34 BCD     1      17.030  26.430  22.820  1.00  0.00            
ATOM     79  H35 BCD     1      17.310  25.410  20.760  1.00  0.00            
ATOM     80  H36 BCD     1      14.790  25.100  21.240  1.00  0.00            
ATOM     81  H37 BCD     1      14.220  27.220  23.220  1.00  0.00            
ATOM     82  H38 BCD     1      11.950  26.550  22.610  1.00  0.00            
ATOM     83  H39 BCD     1      12.670  27.240  21.190  1.00  0.00            
ATOM     84  H40 BCD     1      12.350  24.510  21.790  1.00  0.00            
ATOM     85  C25 BCD     1      15.490  28.380  28.760  1.00  0.00            
ATOM     86  O21 BCD     1      15.880  29.600  28.100  1.00  0.00            
ATOM     87  C26 BCD     1      16.530  27.230  28.650  1.00  0.00            
ATOM     88  O22 BCD     1      17.760  27.740  29.050  1.00  0.00            
ATOM     89  C27 BCD     1      16.640  26.820  27.150  1.00  0.00            
ATOM     90  O23 BCD     1      17.500  25.680  27.160  1.00  0.00            
ATOM     91  C28 BCD     1      15.280  26.450  26.560  1.00  0.00            
ATOM     92  C29 BCD     1      14.210  27.520  26.890  1.00  0.00            
ATOM     93  O24 BCD     1      14.240  27.820  28.260  1.00  0.00            
ATOM     94  C30 BCD     1      12.790  27.120  26.450  1.00  0.00            
ATOM     95  O25 BCD     1      12.380  25.810  26.890  1.00  0.00            
ATOM     96  H41 BCD     1      15.350  28.610  29.830  1.00  0.00            
ATOM     97  H42 BCD     1      16.320  26.390  29.330  1.00  0.00            
ATOM     98  H43 BCD     1      18.320  27.130  28.560  1.00  0.00            
ATOM     99  H44 BCD     1      17.080  27.650  26.580  1.00  0.00            
ATOM    100  H45 BCD     1      17.700  25.360  26.270  1.00  0.00            
ATOM    101  H46 BCD     1      14.990  25.510  27.040  1.00  0.00            
ATOM    102  H47 BCD     1      14.490  28.440  26.350  1.00  0.00            
ATOM    103  H48 BCD     1      12.120  27.920  26.790  1.00  0.00            
ATOM    104  H49 BCD     1      12.810  27.100  25.350  1.00  0.00            
ATOM    105  H50 BCD     1      12.380  25.800  27.860  1.00  0.00            
ATOM    106  C31 BCD     1      16.240  33.550  28.770  1.00  0.00            
ATOM    107  O26 BCD     1      16.790  33.730  27.480  1.00  0.00            
ATOM    108  C32 BCD     1      17.130  32.650  29.600  1.00  0.00            
ATOM    109  O27 BCD     1      18.350  33.250  29.820  1.00  0.00            
ATOM    110  C33 BCD     1      17.230  31.250  29.040  1.00  0.00            
ATOM    111  C34 BCD     1      15.780  30.750  28.870  1.00  0.00            
ATOM    112  C35 BCD     1      14.890  31.640  28.050  1.00  0.00            
ATOM    113  O28 BCD     1      14.940  32.980  28.590  1.00  0.00            
ATOM    114  C36 BCD     1      13.450  31.130  28.060  1.00  0.00            
ATOM    115  O29 BCD     1      12.770  31.830  27.030  1.00  0.00            
ATOM    116  O30 BCD     1      17.960  30.280  29.900  1.00  0.00            
ATOM    117  H51 BCD     1      16.190  34.510  29.290  1.00  0.00            
ATOM    118  H52 BCD     1      16.520  32.640  30.520  1.00  0.00            
ATOM    119  H53 BCD     1      18.810  33.480  29.010  1.00  0.00            
ATOM    120  H54 BCD     1      17.760  31.320  28.090  1.00  0.00            
ATOM    121  H55 BCD     1      17.900  29.400  29.530  1.00  0.00            
ATOM    122  H56 BCD     1      15.440  30.640  29.910  1.00  0.00            
ATOM    123  H57 BCD     1      15.300  31.720  27.030  1.00  0.00            
ATOM    124  H58 BCD     1      13.380  30.080  27.770  1.00  0.00            
ATOM    125  H59 BCD     1      13.070  31.410  29.060  1.00  0.00            
ATOM    126  H60 BCD     1      12.190  32.520  27.370  1.00  0.00            
ATOM    127  C37 BCD     1      18.460  36.730  25.270  1.00  0.00            
ATOM    128  O31 BCD     1      18.160  35.920  24.140  1.00  0.00            
ATOM    129  C38 BCD     1      19.440  35.900  26.070  1.00  0.00            
ATOM    130  O32 BCD     1      20.650  35.620  25.400  1.00  0.00            
ATOM    131  C39 BCD     1      18.760  34.560  26.560  1.00  0.00            
ATOM    132  O33 BCD     1      19.540  33.760  27.420  1.00  0.00            
ATOM    133  C40 BCD     1      17.470  34.960  27.300  1.00  0.00            
ATOM    134  C41 BCD     1      16.450  35.910  26.520  1.00  0.00            
ATOM    135  O34 BCD     1      17.270  37.020  26.090  1.00  0.00            
ATOM    136  C42 BCD     1      15.240  36.390  27.250  1.00  0.00            
ATOM    137  O35 BCD     1      15.660  37.420  28.180  1.00  0.00            
ATOM    138  H61 BCD     1      18.990  37.640  24.980  1.00  0.00            
ATOM    139  H62 BCD     1      19.710  36.420  27.000  1.00  0.00            
ATOM    140  H63 BCD     1      21.340  35.650  26.060  1.00  0.00            
ATOM    141  H64 BCD     1      18.320  33.970  25.750  1.00  0.00            
ATOM    142  H65 BCD     1      20.060  33.170  26.880  1.00  0.00            
ATOM    143  H66 BCD     1      17.680  35.470  28.250  1.00  0.00            
ATOM    144  H67 BCD     1      16.150  35.390  25.600  1.00  0.00            
ATOM    145  H68 BCD     1      14.480  36.850  26.600  1.00  0.00            
ATOM    146  H69 BCD     1      14.690  35.560  27.720  1.00  0.00            
ATOM    147  H70 BCD     1      16.300  37.990  27.760  1.00  0.00            
ATOM    148  C1  AT4     2      22.320  31.880  23.030  1.00  0.00            
ATOM    149  C2  AT4     2      20.800  31.620  22.900  1.00  0.00            
ATOM    150  C3  AT4     2      20.080  31.400  24.050  1.00  0.00            
ATOM    151  C4  AT4     2      18.740  30.890  24.050  1.00  0.00            
ATOM    152  C5  AT4     2      18.060  30.940  22.820  1.00  0.00            
ATOM    153  C6  AT4     2      16.530  30.840  22.740  1.00  0.00            
ATOM    154  C7  AT4     2      15.810  32.170  23.220  1.00  0.00            
ATOM    155  C8  AT4     2      15.890  29.660  23.610  1.00  0.00            
ATOM    156  C9  AT4     2      18.790  31.070  21.590  1.00  0.00            
ATOM    157  C10 AT4     2      20.150  31.390  21.660  1.00  0.00            
ATOM    158  O1  AT4     2      20.760  31.620  20.480  1.00  0.00            
ATOM    159  H1  AT4     2      22.570  32.840  22.570  1.00  0.00            
ATOM    160  H2  AT4     2      22.730  31.870  24.050  1.00  0.00            
ATOM    161  H3  AT4     2      22.960  31.120  22.560  1.00  0.00            
ATOM    162  H4  AT4     2      20.610  31.350  25.000  1.00  0.00            
ATOM    163  H5  AT4     2      18.150  30.660  24.930  1.00  0.00            
ATOM    164  H6  AT4     2      16.250  30.680  21.700  1.00  0.00            
ATOM    165  H7  AT4     2      16.100  33.110  22.730  1.00  0.00            
ATOM    166  H8  AT4     2      14.750  32.070  22.950  1.00  0.00            
ATOM    167  H9  AT4     2      15.790  32.310  24.310  1.00  0.00            
ATOM    168  H10 AT4     2      16.400  28.690  23.480  1.00  0.00            
ATOM    169  H11 AT4     2      16.000  29.960  24.660  1.00  0.00            
ATOM    170  H12 AT4     2      14.850  29.650  23.290  1.00  0.00            
ATOM    171  H13 AT4     2      18.380  31.080  20.590  1.00  0.00            
ATOM    172  H14 AT4     2      21.520  32.220  20.550  1.00  0.00            
TER
ENDMDL
MODEL        1
ATOM      1  C1  BCD     1      22.590  35.800  20.560  1.00  0.00            
ATOM      2  O1  BCD     1      22.440  34.670  21.390  1.00  0.00            
ATOM      3  C2  BCD     1      21.210  36.460  20.400  1.00  0.00            
ATOM      4  O2  BCD     1      20.720  37.060  21.600  1.00  0.00            
ATOM      5  C3  BCD     1      20.190  35.550  19.870  1.00  0.00            
ATOM      6  O3  BCD     1      18.940  36.190  19.690  1.00  0.00            
ATOM      7  C4  BCD     1      20.650  34.910  18.570  1.00  0.00            
ATOM      8  C5  BCD     1      22.130  34.460  18.610  1.00  0.00            
ATOM      9  O4  BCD     1      22.960  35.440  19.300  1.00  0.00            
ATOM     10  C6  BCD     1      22.590  34.300  17.130  1.00  0.00            
ATOM     11  O5  BCD     1      22.360  35.370  16.230  1.00  0.00            
ATOM     12  H1  BCD     1      23.280  36.510  21.020  1.00  0.00            
ATOM     13  H2  BCD     1      21.270  37.350  19.750  1.00  0.00            
ATOM     14  H3  BCD     1      20.370  37.940  21.420  1.00  0.00            
ATOM     15  H4  BCD     1      20.020  34.750  20.590  1.00  0.00            
ATOM     16  H5  BCD     1      18.560  35.780  18.910  1.00  0.00            
ATOM     17  H6  BCD     1      20.390  35.570  17.730  1.00  0.00            
ATOM     18  H7  BCD     1      22.260  33.500  19.130  1.00  0.00            
ATOM     19  H8  BCD     1      23.650  34.020  17.160  1.00  0.00            
ATOM     20  H9  BCD     1      22.080  33.370  16.840  1.00  0.00            
ATOM     21  H10 BCD     1      22.790  35.240  15.380  1.00  0.00            
ATOM     22  C7  BCD     1      24.120  32.990  24.910  1.00  0.00            
ATOM     23  O6  BCD     1      23.140  32.000  25.030  1.00  0.00            
ATOM     24  C8  BCD     1      23.480  34.430  25.010  1.00  0.00            
ATOM     25  O7  BCD     1      22.870  34.610  26.310  1.00  0.00            
ATOM     26  C9  BCD     1      22.550  34.730  23.840  1.00  0.00            
ATOM     27  O8  BCD     1      22.250  36.180  23.810  1.00  0.00            
ATOM     28  C10 BCD     1      23.340  34.500  22.520  1.00  0.00            
ATOM     29  C11 BCD     1      23.810  33.070  22.470  1.00  0.00            
ATOM     30  O9  BCD     1      24.680  32.940  23.670  1.00  0.00            
ATOM     31  C12 BCD     1      24.660  32.700  21.240  1.00  0.00            
ATOM     32  O10 BCD     1      25.910  33.400  21.280  1.00  0.00            
ATOM     33  H11 BCD     1      24.920  32.860  25.650  1.00  0.00            
ATOM     34  H12 BCD     1      24.290  35.150  24.890  1.00  0.00            
ATOM     35  H13 BCD     1      23.530  35.020  26.870  1.00  0.00            
ATOM     36  H14 BCD     1      21.690  34.050  23.750  1.00  0.00            
ATOM     37  H15 BCD     1      21.560  36.370  23.170  1.00  0.00            
ATOM     38  H16 BCD     1      24.200  35.170  22.530  1.00  0.00            
ATOM     39  H17 BCD     1      22.990  32.350  22.540  1.00  0.00            
ATOM     40  H18 BCD     1      24.800  31.610  21.150  1.00  0.00            
ATOM     41  H19 BCD     1      24.070  32.940  20.350  1.00  0.00            
ATOM     42  H20 BCD     1      26.550  33.000  20.690  1.00  0.00            
ATOM     43  C13 BCD     1      22.290  28.500  27.020  1.00  0.00            
ATOM     44  O11 BCD     1      21.050  28.470  26.430  1.00  0.00            
ATOM     45  C14 BCD     1      22.530  29.780  27.880  1.00  0.00            
ATOM     46  O12 BCD     1      21.540  29.990  28.910  1.00  0.00            
ATOM     47  C15 BCD     1      22.450  31.020  27.010  1.00  0.00            
ATOM     48  O13 BCD     1      22.640  32.210  27.840  1.00  0.00            
ATOM     49  C16 BCD     1      23.430  30.870  25.840  1.00  0.00            
ATOM     50  C17 BCD     1      23.180  29.590  25.070  1.00  0.00            
ATOM     51  O14 BCD     1      23.320  28.580  26.040  1.00  0.00            
ATOM     52  C18 BCD     1      24.290  29.440  24.030  1.00  0.00            
ATOM     53  O15 BCD     1      25.620  29.670  24.520  1.00  0.00            
ATOM     54  H21 BCD     1      22.480  27.570  27.570  1.00  0.00            
ATOM     55  H22 BCD     1      23.560  29.690  28.250  1.00  0.00            
ATOM     56  H23 BCD     1      20.680  30.130  28.510  1.00  0.00            
ATOM     57  H24 BCD     1      21.510  31.090  26.460  1.00  0.00            
ATOM     58  H25 BCD     1      22.590  32.960  27.240  1.00  0.00            
ATOM     59  H26 BCD     1      24.460  30.950  26.210  1.00  0.00            
ATOM     60  H27 BCD     1      22.270  29.620  24.460  1.00  0.00            
ATOM     61  H28 BCD     1      24.150  28.500  23.480  1.00  0.00            
ATOM     62  H29 BCD     1      24.120  30.180  23.240  1.00  0.00            
ATOM     63  H30 BCD     1      25.950  28.770  24.570  1.00  0.00            
ATOM     64  C19 BCD     1      17.220  27.160  26.750  1.00  0.00            
ATOM     65  O16 BCD     1      17.160  27.210  25.320  1.00  0.00            
ATOM     66  C20 BCD     1      17.470  28.520  27.340  1.00  0.00            
ATOM     67  O17 BCD     1      16.420  29.350  26.870  1.00  0.00            
ATOM     68  C21 BCD     1      18.890  29.050  26.950  1.00  0.00            
ATOM     69  O18 BCD     1      19.060  30.300  27.710  1.00  0.00            
ATOM     70  C22 BCD     1      19.960  28.010  27.220  1.00  0.00            
ATOM     71  C23 BCD     1      19.630  26.620  26.720  1.00  0.00            
ATOM     72  O19 BCD     1      18.320  26.250  27.160  1.00  0.00            
ATOM     73  C24 BCD     1      20.630  25.590  27.130  1.00  0.00            
ATOM     74  O20 BCD     1      20.820  25.460  28.520  1.00  0.00            
ATOM     75  H31 BCD     1      16.280  26.780  27.160  1.00  0.00            
ATOM     76  H32 BCD     1      17.440  28.370  28.430  1.00  0.00            
ATOM     77  H33 BCD     1      16.750  30.240  27.010  1.00  0.00            
ATOM     78  H34 BCD     1      18.900  29.290  25.870  1.00  0.00            
ATOM     79  H35 BCD     1      18.360  30.940  27.570  1.00  0.00            
ATOM     80  H36 BCD     1      20.190  27.940  28.290  1.00  0.00            
ATOM     81  H37 BCD     1      19.630  26.680  25.620  1.00  0.00            
ATOM     82  H38 BCD     1      20.330  24.590  26.790  1.00  0.00            
ATOM     83  H39 BCD     1      21.580  25.670  26.580  1.00  0.00            
ATOM     84  H40 BCD     1      21.010  24.530  28.710  1.00  0.00            
ATOM     85  C25 BCD     1      15.030  26.190  22.000  1.00  0.00            
ATOM     86  O21 BCD     1      15.850  27.180  21.390  1.00  0.00            
ATOM     87  C26 BCD     1      14.200  26.830  23.040  1.00  0.00            
ATOM     88  O22 BCD     1      13.230  27.790  22.530  1.00  0.00            
ATOM     89  C27 BCD     1      15.140  27.490  24.110  1.00  0.00            
ATOM     90  O23 BCD     1      14.510  28.080  25.270  1.00  0.00            
ATOM     91  C28 BCD     1      16.130  26.440  24.690  1.00  0.00            
ATOM     92  C29 BCD     1      16.830  25.610  23.610  1.00  0.00            
ATOM     93  O24 BCD     1      15.780  25.140  22.670  1.00  0.00            
ATOM     94  C30 BCD     1      17.650  24.480  24.130  1.00  0.00            
ATOM     95  O25 BCD     1      18.800  24.050  23.450  1.00  0.00            
ATOM     96  H41 BCD     1      14.520  25.640  21.200  1.00  0.00            
ATOM     97  H42 BCD     1      13.730  25.920  23.450  1.00  0.00            
ATOM     98  H43 BCD     1      12.410  27.300  22.630  1.00  0.00            
ATOM     99  H44 BCD     1      15.760  28.280  23.680  1.00  0.00            
ATOM    100  H45 BCD     1      15.190  28.550  25.760  1.00  0.00            
ATOM    101  H46 BCD     1      15.610  25.810  25.420  1.00  0.00            
ATOM    102  H47 BCD     1      17.500  26.240  23.020  1.00  0.00            
ATOM    103  H48 BCD     1      18.030  24.720  25.130  1.00  0.00            
ATOM    104  H49 BCD     1      17.040  23.600  24.380  1.00  0.00            
ATOM    105  H50 BCD     1      19.000  23.260  23.970  1.00  0.00            
ATOM    106  C31 BCD     1      16.680  28.900  17.790  1.00  0.00            
ATOM    107  O26 BCD     1      17.210  30.080  18.370  1.00  0.00            
ATOM    108  C32 BCD     1      15.180  28.820  18.070  1.00  0.00            
ATOM    109  O27 BCD     1      14.500  30.040  17.730  1.00  0.00            
ATOM    110  C33 BCD     1      14.920  28.440  19.590  1.00  0.00            
ATOM    111  C34 BCD     1      15.880  27.290  19.980  1.00  0.00            
ATOM    112  C35 BCD     1      17.340  27.440  19.610  1.00  0.00            
ATOM    113  O28 BCD     1      17.390  27.700  18.210  1.00  0.00            
ATOM    114  C36 BCD     1      18.160  26.180  19.890  1.00  0.00            
ATOM    115  O29 BCD     1      17.690  25.020  19.200  1.00  0.00            
ATOM    116  O30 BCD     1      13.590  28.080  19.890  1.00  0.00            
ATOM    117  H51 BCD     1      16.760  28.960  16.700  1.00  0.00            
ATOM    118  H52 BCD     1      14.790  28.040  17.410  1.00  0.00            
ATOM    119  H53 BCD     1      13.640  30.080  18.160  1.00  0.00            
ATOM    120  H54 BCD     1      15.260  29.280  20.200  1.00  0.00            
ATOM    121  H55 BCD     1      13.650  27.730  20.790  1.00  0.00            
ATOM    122  H56 BCD     1      15.610  26.310  19.570  1.00  0.00            
ATOM    123  H57 BCD     1      17.840  28.310  20.060  1.00  0.00            
ATOM    124  H58 BCD     1      19.200  26.390  19.600  1.00  0.00            
ATOM    125  H59 BCD     1      18.210  25.960  20.960  1.00  0.00            
ATOM    126  H60 BCD     1      18.120  24.230  19.530  1.00  0.00            
ATOM    127  C37 BCD     1      19.260  33.560  17.200  1.00  0.00            
ATOM    128  O31 BCD     1      19.870  33.700  18.480  1.00  0.00            
ATOM    129  C38 BCD     1      17.740  33.600  17.200  1.00  0.00            
ATOM    130  O32 BCD     1      17.390  34.860  17.900  1.00  0.00            
ATOM    131  C39 BCD     1      17.110  32.480  18.020  1.00  0.00            
ATOM    132  O33 BCD     1      15.680  32.460  17.940  1.00  0.00            
ATOM    133  C40 BCD     1      17.600  31.140  17.480  1.00  0.00            
ATOM    134  C41 BCD     1      19.130  31.080  17.270  1.00  0.00            
ATOM    135  O34 BCD     1      19.580  32.290  16.680  1.00  0.00            
ATOM    136  C42 BCD     1      19.670  29.870  16.430  1.00  0.00            
ATOM    137  O35 BCD     1      19.090  29.950  15.110  1.00  0.00            
ATOM    138  H61 BCD     1      19.630  34.370  16.560  1.00  0.00            
ATOM    139  H62 BCD     1      17.340  33.660  16.190  1.00  0.00            
ATOM    140  H63 BCD     1      16.670  35.130  17.330  1.00  0.00            
ATOM    141  H64 BCD     1      17.350  32.560  19.090  1.00  0.00            
ATOM    142  H65 BCD     1      15.380  31.540  17.920  1.00  0.00            
ATOM    143  H66 BCD     1      17.100  30.960  16.520  1.00  0.00            
ATOM    144  H67 BCD     1      19.600  31.040  18.260  1.00  0.00            
ATOM    145  H68 BCD     1      20.750  30.080  16.320  1.00  0.00            
ATOM    146  H69 BCD     1      19.410  28.900  16.860  1.00  0.00            
ATOM    147  H70 BCD     1      19.590  30.690  14.770  1.00  0.00            
ATOM    148  C1  AT4     2      19.060  31.470  21.410  1.00  0.00            
ATOM    149  C2  AT4     2      19.770  30.190  21.550  1.00  0.00            
ATOM    150  C3  AT4     2      21.020  29.850  20.920  1.00  0.00            
ATOM    151  C4  AT4     2      21.800  28.750  21.140  1.00  0.00            
ATOM    152  C5  AT4     2      21.350  27.810  22.120  1.00  0.00            
ATOM    153  C6  AT4     2      21.980  26.390  22.190  1.00  0.00            
ATOM    154  C7  AT4     2      21.340  25.390  21.170  1.00  0.00            
ATOM    155  C8  AT4     2      21.950  25.820  23.610  1.00  0.00            
ATOM    156  C9  AT4     2      20.100  28.090  22.750  1.00  0.00            
ATOM    157  C10 AT4     2      19.370  29.280  22.470  1.00  0.00            
ATOM    158  O1  AT4     2      18.260  29.320  23.290  1.00  0.00            
ATOM    159  H1  AT4     2      18.000  31.400  21.660  1.00  0.00            
ATOM    160  H2  AT4     2      19.450  32.210  22.130  1.00  0.00            
ATOM    161  H3  AT4     2      19.170  31.920  20.420  1.00  0.00            
ATOM    162  H4  AT4     2      21.300  30.670  20.250  1.00  0.00            
ATOM    163  H5  AT4     2      22.700  28.620  20.540  1.00  0.00            
ATOM    164  H6  AT4     2      23.010  26.480  21.830  1.00  0.00            
ATOM    165  H7  AT4     2      21.460  25.850  20.180  1.00  0.00            
ATOM    166  H8  AT4     2      21.770  24.380  21.170  1.00  0.00            
ATOM    167  H9  AT4     2      20.290  25.210  21.440  1.00  0.00            
ATOM    168  H10 AT4     2      22.390  26.500  24.360  1.00  0.00            
ATOM    169  H11 AT4     2      20.970  25.480  23.960  1.00  0.00            
ATOM    170  H12 AT4     2      22.540  24.910  23.730  1.00  0.00            
ATOM    171  H13 AT4     2      19.680  27.370  23.450  1.00  0.00            
ATOM    172  H14 AT4     2      18.200  28.530  23.850  1.00  0.00            
TER
ENDMDL
MODEL        1
ATOM      1  C1  BCD     1      23.910  29.410  33.230  1.00  0.00            
ATOM      2  O1  BCD     1      22.610  29.090  32.810  1.00  0.00            
ATOM      3  C2  BCD     1      24.870  29.150  32.060  1.00  0.00            
ATOM      4  O2  BCD     1      24.550  29.800  30.840  1.00  0.00            
ATOM      5  C3  BCD     1      25.070  27.610  31.820  1.00  0.00            
ATOM      6  O3  BCD     1      26.190  27.320  30.930  1.00  0.00            
ATOM      7  C4  BCD     1      25.160  26.850  33.090  1.00  0.00            
ATOM      8  C5  BCD     1      24.190  27.290  34.220  1.00  0.00            
ATOM      9  O4  BCD     1      24.160  28.660  34.380  1.00  0.00            
ATOM     10  C6  BCD     1      24.570  26.710  35.560  1.00  0.00            
ATOM     11  O5  BCD     1      23.730  27.130  36.660  1.00  0.00            
ATOM     12  H1  BCD     1      23.970  30.460  33.550  1.00  0.00            
ATOM     13  H2  BCD     1      25.930  29.330  32.280  1.00  0.00            
ATOM     14  H3  BCD     1      25.360  30.220  30.560  1.00  0.00            
ATOM     15  H4  BCD     1      24.190  27.280  31.240  1.00  0.00            
ATOM     16  H5  BCD     1      25.960  27.500  30.020  1.00  0.00            
ATOM     17  H6  BCD     1      26.160  26.850  33.540  1.00  0.00            
ATOM     18  H7  BCD     1      23.220  26.930  33.870  1.00  0.00            
ATOM     19  H8  BCD     1      24.680  25.610  35.570  1.00  0.00            
ATOM     20  H9  BCD     1      25.560  27.130  35.770  1.00  0.00            
ATOM     21  H10 BCD     1      22.970  26.550  36.710  1.00  0.00            
ATOM     22  C7  BCD     1      18.890  30.830  32.380  1.00  0.00            
ATOM     23  O6  BCD     1      18.210  29.610  32.010  1.00  0.00            
ATOM     24  C8  BCD     1      19.900  31.230  31.330  1.00  0.00            
ATOM     25  O7  BCD     1      19.320  31.140  30.000  1.00  0.00            
ATOM     26  C9  BCD     1      21.060  30.210  31.320  1.00  0.00            
ATOM     27  O8  BCD     1      22.100  30.770  30.440  1.00  0.00            
ATOM     28  C10 BCD     1      21.620  30.080  32.740  1.00  0.00            
ATOM     29  C11 BCD     1      20.550  29.690  33.720  1.00  0.00            
ATOM     30  O9  BCD     1      19.430  30.640  33.680  1.00  0.00            
ATOM     31  C12 BCD     1      21.100  29.750  35.180  1.00  0.00            
ATOM     32  O10 BCD     1      21.930  30.910  35.490  1.00  0.00            
ATOM     33  H11 BCD     1      18.210  31.680  32.420  1.00  0.00            
ATOM     34  H12 BCD     1      20.210  32.250  31.570  1.00  0.00            
ATOM     35  H13 BCD     1      20.080  30.830  29.490  1.00  0.00            
ATOM     36  H14 BCD     1      20.690  29.240  30.960  1.00  0.00            
ATOM     37  H15 BCD     1      22.910  30.270  30.590  1.00  0.00            
ATOM     38  H16 BCD     1      22.110  31.010  33.040  1.00  0.00            
ATOM     39  H17 BCD     1      20.150  28.680  33.580  1.00  0.00            
ATOM     40  H18 BCD     1      20.210  29.560  35.800  1.00  0.00            
ATOM     41  H19 BCD     1      21.740  28.870  35.340  1.00  0.00            
ATOM     42  H20 BCD     1      22.840  30.650  35.650  1.00  0.00            
ATOM     43  C13 BCD     1      14.590  27.700  32.390  1.00  0.00            
ATOM     44  O11 BCD     1      15.250  26.510  31.890  1.00  0.00            
ATOM     45  C14 BCD     1      14.740  28.810  31.320  1.00  0.00            
ATOM     46  O12 BCD     1      13.960  28.380  30.220  1.00  0.00            
ATOM     47  C15 BCD     1      16.170  29.130  31.020  1.00  0.00            
ATOM     48  O13 BCD     1      16.440  30.220  30.200  1.00  0.00            
ATOM     49  C16 BCD     1      16.770  29.500  32.330  1.00  0.00            
ATOM     50  C17 BCD     1      16.560  28.520  33.470  1.00  0.00            
ATOM     51  O14 BCD     1      15.170  28.140  33.530  1.00  0.00            
ATOM     52  C18 BCD     1      16.890  29.040  34.880  1.00  0.00            
ATOM     53  O15 BCD     1      16.180  30.280  35.090  1.00  0.00            
ATOM     54  H21 BCD     1      13.520  27.560  32.610  1.00  0.00            
ATOM     55  H22 BCD     1      14.240  29.680  31.770  1.00  0.00            
ATOM     56  H23 BCD     1      14.280  27.500  30.010  1.00  0.00            
ATOM     57  H24 BCD     1      16.740  28.240  30.690  1.00  0.00            
ATOM     58  H25 BCD     1      17.400  30.150  30.160  1.00  0.00            
ATOM     59  H26 BCD     1      16.400  30.460  32.730  1.00  0.00            
ATOM     60  H27 BCD     1      17.200  27.660  33.230  1.00  0.00            
ATOM     61  H28 BCD     1      16.690  28.240  35.610  1.00  0.00            
ATOM     62  H29 BCD     1      17.940  29.330  34.990  1.00  0.00            
ATOM     63  H30 BCD     1      15.240  30.200  34.920  1.00  0.00            
ATOM     64  C19 BCD     1      14.450  22.510  30.940  1.00  0.00            
ATOM     65  O16 BCD     1      15.840  22.130  30.940  1.00  0.00            
ATOM     66  C20 BCD     1      14.160  23.570  29.830  1.00  0.00            
ATOM     67  O17 BCD     1      14.680  22.930  28.720  1.00  0.00            
ATOM     68  C21 BCD     1      14.900  24.860  30.170  1.00  0.00            
ATOM     69  O18 BCD     1      14.680  25.830  29.190  1.00  0.00            
ATOM     70  C22 BCD     1      14.440  25.340  31.560  1.00  0.00            
ATOM     71  C23 BCD     1      14.650  24.320  32.620  1.00  0.00            
ATOM     72  O19 BCD     1      14.080  23.070  32.220  1.00  0.00            
ATOM     73  C24 BCD     1      14.040  24.700  33.960  1.00  0.00            
ATOM     74  O20 BCD     1      12.620  24.830  33.790  1.00  0.00            
ATOM     75  H31 BCD     1      13.870  21.620  30.690  1.00  0.00            
ATOM     76  H32 BCD     1      13.060  23.600  29.760  1.00  0.00            
ATOM     77  H33 BCD     1      14.630  23.580  28.010  1.00  0.00            
ATOM     78  H34 BCD     1      15.960  24.610  30.320  1.00  0.00            
ATOM     79  H35 BCD     1      15.430  25.950  28.610  1.00  0.00            
ATOM     80  H36 BCD     1      13.360  25.540  31.540  1.00  0.00            
ATOM     81  H37 BCD     1      15.720  24.130  32.800  1.00  0.00            
ATOM     82  H38 BCD     1      14.270  23.930  34.700  1.00  0.00            
ATOM     83  H39 BCD     1      14.400  25.670  34.340  1.00  0.00            
ATOM     84  H40 BCD     1      12.300  24.070  33.290  1.00  0.00            
ATOM     85  C25 BCD     1      18.400  18.860  30.900  1.00  0.00            
ATOM     86  O21 BCD     1      19.520  19.780  30.790  1.00  0.00            
ATOM     87  C26 BCD     1      17.470  19.030  29.670  1.00  0.00            
ATOM     88  O22 BCD     1      18.290  18.630  28.440  1.00  0.00            
ATOM     89  C27 BCD     1      16.970  20.470  29.600  1.00  0.00            
ATOM     90  O23 BCD     1      16.260  20.720  28.380  1.00  0.00            
ATOM     91  C28 BCD     1      16.140  20.790  30.910  1.00  0.00            
ATOM     92  C29 BCD     1      16.980  20.520  32.110  1.00  0.00            
ATOM     93  O24 BCD     1      17.520  19.200  32.040  1.00  0.00            
ATOM     94  C30 BCD     1      16.180  20.560  33.480  1.00  0.00            
ATOM     95  O25 BCD     1      15.040  19.680  33.480  1.00  0.00            
ATOM     96  H41 BCD     1      18.650  17.800  31.030  1.00  0.00            
ATOM     97  H42 BCD     1      16.480  18.560  29.640  1.00  0.00            
ATOM     98  H43 BCD     1      19.230  18.690  28.620  1.00  0.00            
ATOM     99  H44 BCD     1      17.860  21.110  29.720  1.00  0.00            
ATOM    100  H45 BCD     1      15.600  21.370  28.640  1.00  0.00            
ATOM    101  H46 BCD     1      15.270  20.120  30.910  1.00  0.00            
ATOM    102  H47 BCD     1      17.780  21.260  32.090  1.00  0.00            
ATOM    103  H48 BCD     1      16.940  20.290  34.220  1.00  0.00            
ATOM    104  H49 BCD     1      15.980  21.630  33.680  1.00  0.00            
ATOM    105  H50 BCD     1      14.210  20.150  33.410  1.00  0.00            
ATOM    106  C31 BCD     1      23.580  20.080  31.370  1.00  0.00            
ATOM    107  O26 BCD     1      23.450  21.420  31.690  1.00  0.00            
ATOM    108  C32 BCD     1      23.170  19.840  29.950  1.00  0.00            
ATOM    109  O27 BCD     1      23.900  20.690  29.060  1.00  0.00            
ATOM    110  C33 BCD     1      21.670  20.060  29.870  1.00  0.00            
ATOM    111  C34 BCD     1      20.860  19.290  30.850  1.00  0.00            
ATOM    112  C35 BCD     1      21.400  19.520  32.300  1.00  0.00            
ATOM    113  O28 BCD     1      22.770  19.300  32.320  1.00  0.00            
ATOM    114  C36 BCD     1      20.670  18.950  33.470  1.00  0.00            
ATOM    115  O29 BCD     1      20.400  17.560  33.270  1.00  0.00            
ATOM    116  O30 BCD     1      21.180  19.810  28.490  1.00  0.00            
ATOM    117  H51 BCD     1      24.640  19.910  31.590  1.00  0.00            
ATOM    118  H52 BCD     1      23.380  18.770  29.820  1.00  0.00            
ATOM    119  H53 BCD     1      24.630  20.960  29.620  1.00  0.00            
ATOM    120  H54 BCD     1      21.480  21.100  30.170  1.00  0.00            
ATOM    121  H55 BCD     1      21.680  19.080  28.120  1.00  0.00            
ATOM    122  H56 BCD     1      20.950  18.230  30.560  1.00  0.00            
ATOM    123  H57 BCD     1      21.300  20.580  32.570  1.00  0.00            
ATOM    124  H58 BCD     1      21.200  19.070  34.420  1.00  0.00            
ATOM    125  H59 BCD     1      19.760  19.560  33.540  1.00  0.00            
ATOM    126  H60 BCD     1      19.770  17.310  33.950  1.00  0.00            
ATOM    127  C37 BCD     1      25.720  24.430  33.260  1.00  0.00            
ATOM    128  O31 BCD     1      24.860  25.450  32.730  1.00  0.00            
ATOM    129  C38 BCD     1      26.370  23.710  32.080  1.00  0.00            
ATOM    130  O32 BCD     1      26.950  24.610  31.160  1.00  0.00            
ATOM    131  C39 BCD     1      25.330  22.810  31.400  1.00  0.00            
ATOM    132  O33 BCD     1      25.880  21.840  30.480  1.00  0.00            
ATOM    133  C40 BCD     1      24.510  22.040  32.440  1.00  0.00            
ATOM    134  C41 BCD     1      23.910  22.880  33.500  1.00  0.00            
ATOM    135  O34 BCD     1      24.970  23.620  34.130  1.00  0.00            
ATOM    136  C42 BCD     1      23.080  22.110  34.560  1.00  0.00            
ATOM    137  O35 BCD     1      23.930  21.380  35.400  1.00  0.00            
ATOM    138  H61 BCD     1      26.460  24.940  33.890  1.00  0.00            
ATOM    139  H62 BCD     1      27.090  22.930  32.370  1.00  0.00            
ATOM    140  H63 BCD     1      26.580  25.480  31.320  1.00  0.00            
ATOM    141  H64 BCD     1      24.670  23.500  30.850  1.00  0.00            
ATOM    142  H65 BCD     1      26.410  22.360  29.870  1.00  0.00            
ATOM    143  H66 BCD     1      25.070  21.230  32.920  1.00  0.00            
ATOM    144  H67 BCD     1      23.230  23.570  32.980  1.00  0.00            
ATOM    145  H68 BCD     1      22.390  22.780  35.080  1.00  0.00            
ATOM    146  H69 BCD     1      22.550  21.330  34.000  1.00  0.00            
ATOM    147  H70 BCD     1      24.830  21.700  35.310  1.00  0.00            
ATOM    148  C1  AT4     2      23.370  24.880  28.010  1.00  0.00            
ATOM    149  C2  AT4     2      22.520  24.920  29.240  1.00  0.00            
ATOM    150  C3  AT4     2      22.050  23.730  29.760  1.00  0.00            
ATOM    151  C4  AT4     2      21.270  23.720  30.930  1.00  0.00            
ATOM    152  C5  AT4     2      20.940  24.920  31.640  1.00  0.00            
ATOM    153  C6  AT4     2      20.110  24.930  32.880  1.00  0.00            
ATOM    154  C7  AT4     2      18.730  25.470  32.630  1.00  0.00            
ATOM    155  C8  AT4     2      20.750  25.690  34.050  1.00  0.00            
ATOM    156  C9  AT4     2      21.390  26.130  31.030  1.00  0.00            
ATOM    157  C10 AT4     2      22.260  26.130  29.910  1.00  0.00            
ATOM    158  O1  AT4     2      22.700  27.290  29.360  1.00  0.00            
ATOM    159  H1  AT4     2      23.460  23.910  27.510  1.00  0.00            
ATOM    160  H2  AT4     2      22.920  25.540  27.250  1.00  0.00            
ATOM    161  H3  AT4     2      24.400  25.080  28.320  1.00  0.00            
ATOM    162  H4  AT4     2      22.300  22.810  29.250  1.00  0.00            
ATOM    163  H5  AT4     2      20.960  22.740  31.300  1.00  0.00            
ATOM    164  H6  AT4     2      19.990  23.910  33.250  1.00  0.00            
ATOM    165  H7  AT4     2      18.720  26.410  32.060  1.00  0.00            
ATOM    166  H8  AT4     2      18.310  24.710  31.960  1.00  0.00            
ATOM    167  H9  AT4     2      18.040  25.480  33.480  1.00  0.00            
ATOM    168  H10 AT4     2      21.040  26.720  33.790  1.00  0.00            
ATOM    169  H11 AT4     2      20.110  25.730  34.930  1.00  0.00            
ATOM    170  H12 AT4     2      21.660  25.160  34.370  1.00  0.00            
ATOM    171  H13 AT4     2      21.000  27.040  31.480  1.00  0.00            
ATOM    172  H14 AT4     2      23.520  27.130  28.860  1.00  0.00            
TER
ENDMDL
MODEL        1
ATOM      1  C1  BCD     1      19.180  30.110  21.940  1.00  0.00            
ATOM      2  O1  BCD     1      18.420  30.700  22.940  1.00  0.00            
ATOM      3  C2  BCD     1      19.750  31.250  21.060  1.00  0.00            
ATOM      4  O2  BCD     1      20.560  32.150  21.800  1.00  0.00            
ATOM      5  C3  BCD     1      18.680  31.930  20.230  1.00  0.00            
ATOM      6  O3  BCD     1      19.270  32.930  19.390  1.00  0.00            
ATOM      7  C4  BCD     1      17.990  30.850  19.490  1.00  0.00            
ATOM      8  C5  BCD     1      17.360  29.810  20.440  1.00  0.00            
ATOM      9  O4  BCD     1      18.310  29.180  21.290  1.00  0.00            
ATOM     10  C6  BCD     1      16.610  28.750  19.680  1.00  0.00            
ATOM     11  O5  BCD     1      17.520  27.920  18.890  1.00  0.00            
ATOM     12  H1  BCD     1      19.910  29.480  22.460  1.00  0.00            
ATOM     13  H2  BCD     1      20.440  30.710  20.400  1.00  0.00            
ATOM     14  H3  BCD     1      20.180  32.340  22.660  1.00  0.00            
ATOM     15  H4  BCD     1      18.030  32.430  20.960  1.00  0.00            
ATOM     16  H5  BCD     1      18.740  33.250  18.650  1.00  0.00            
ATOM     17  H6  BCD     1      18.700  30.320  18.850  1.00  0.00            
ATOM     18  H7  BCD     1      16.560  30.270  21.030  1.00  0.00            
ATOM     19  H8  BCD     1      16.170  28.010  20.370  1.00  0.00            
ATOM     20  H9  BCD     1      15.810  29.180  19.060  1.00  0.00            
ATOM     21  H10 BCD     1      16.980  27.230  18.500  1.00  0.00            
ATOM     22  C7  BCD     1      17.260  30.910  26.830  1.00  0.00            
ATOM     23  O6  BCD     1      16.230  31.790  26.310  1.00  0.00            
ATOM     24  C8  BCD     1      18.640  31.420  26.580  1.00  0.00            
ATOM     25  O7  BCD     1      19.000  32.480  27.420  1.00  0.00            
ATOM     26  C9  BCD     1      18.830  31.690  25.100  1.00  0.00            
ATOM     27  O8  BCD     1      20.170  32.210  24.920  1.00  0.00            
ATOM     28  C10 BCD     1      18.590  30.370  24.310  1.00  0.00            
ATOM     29  C11 BCD     1      17.290  29.710  24.700  1.00  0.00            
ATOM     30  O9  BCD     1      17.170  29.690  26.190  1.00  0.00            
ATOM     31  C12 BCD     1      17.250  28.220  24.260  1.00  0.00            
ATOM     32  O10 BCD     1      15.930  27.690  24.280  1.00  0.00            
ATOM     33  H11 BCD     1      17.100  30.770  27.910  1.00  0.00            
ATOM     34  H12 BCD     1      19.270  30.580  26.900  1.00  0.00            
ATOM     35  H13 BCD     1      19.010  32.150  28.330  1.00  0.00            
ATOM     36  H14 BCD     1      18.110  32.400  24.680  1.00  0.00            
ATOM     37  H15 BCD     1      20.450  32.930  25.500  1.00  0.00            
ATOM     38  H16 BCD     1      19.430  29.680  24.440  1.00  0.00            
ATOM     39  H17 BCD     1      16.400  30.190  24.270  1.00  0.00            
ATOM     40  H18 BCD     1      17.710  28.150  23.260  1.00  0.00            
ATOM     41  H19 BCD     1      17.970  27.680  24.890  1.00  0.00            
ATOM     42  H20 BCD     1      15.910  26.920  23.710  1.00  0.00            
ATOM     43  C13 BCD     1      13.490  34.600  27.700  1.00  0.00            
ATOM     44  O11 BCD     1      12.760  34.360  26.500  1.00  0.00            
ATOM     45  C14 BCD     1      14.860  35.210  27.430  1.00  0.00            
ATOM     46  O12 BCD     1      14.740  36.480  26.890  1.00  0.00            
ATOM     47  C15 BCD     1      15.640  34.200  26.540  1.00  0.00            
ATOM     48  O13 BCD     1      16.940  34.790  26.200  1.00  0.00            
ATOM     49  C16 BCD     1      15.840  32.880  27.230  1.00  0.00            
ATOM     50  C17 BCD     1      14.520  32.370  27.800  1.00  0.00            
ATOM     51  O14 BCD     1      13.800  33.390  28.450  1.00  0.00            
ATOM     52  C18 BCD     1      14.670  31.130  28.730  1.00  0.00            
ATOM     53  O15 BCD     1      15.400  31.340  29.940  1.00  0.00            
ATOM     54  H21 BCD     1      12.930  35.160  28.460  1.00  0.00            
ATOM     55  H22 BCD     1      15.390  35.250  28.390  1.00  0.00            
ATOM     56  H23 BCD     1      13.980  36.900  27.300  1.00  0.00            
ATOM     57  H24 BCD     1      15.060  34.080  25.620  1.00  0.00            
ATOM     58  H25 BCD     1      17.590  34.080  26.220  1.00  0.00            
ATOM     59  H26 BCD     1      16.670  33.000  27.940  1.00  0.00            
ATOM     60  H27 BCD     1      13.940  32.040  26.930  1.00  0.00            
ATOM     61  H28 BCD     1      13.690  30.680  28.940  1.00  0.00            
ATOM     62  H29 BCD     1      15.200  30.390  28.110  1.00  0.00            
ATOM     63  H30 BCD     1      14.970  32.110  30.330  1.00  0.00            
ATOM     64  C19 BCD     1       8.850  34.110  25.120  1.00  0.00            
ATOM     65  O16 BCD     1       9.220  35.030  24.040  1.00  0.00            
ATOM     66  C20 BCD     1       9.030  34.790  26.440  1.00  0.00            
ATOM     67  O17 BCD     1       8.170  35.940  26.360  1.00  0.00            
ATOM     68  C21 BCD     1      10.520  35.140  26.690  1.00  0.00            
ATOM     69  O18 BCD     1      10.690  35.720  28.000  1.00  0.00            
ATOM     70  C22 BCD     1      11.430  33.980  26.530  1.00  0.00            
ATOM     71  C23 BCD     1      11.110  33.380  25.140  1.00  0.00            
ATOM     72  O19 BCD     1       9.720  32.980  25.060  1.00  0.00            
ATOM     73  C24 BCD     1      12.020  32.160  24.870  1.00  0.00            
ATOM     74  O20 BCD     1      11.860  31.170  25.880  1.00  0.00            
ATOM     75  H31 BCD     1       7.770  33.940  25.080  1.00  0.00            
ATOM     76  H32 BCD     1       8.620  34.180  27.250  1.00  0.00            
ATOM     77  H33 BCD     1       8.640  36.560  25.800  1.00  0.00            
ATOM     78  H34 BCD     1      10.810  35.850  25.910  1.00  0.00            
ATOM     79  H35 BCD     1      10.390  36.630  28.110  1.00  0.00            
ATOM     80  H36 BCD     1      11.140  33.230  27.270  1.00  0.00            
ATOM     81  H37 BCD     1      11.340  34.090  24.330  1.00  0.00            
ATOM     82  H38 BCD     1      11.770  31.730  23.890  1.00  0.00            
ATOM     83  H39 BCD     1      13.060  32.490  24.760  1.00  0.00            
ATOM     84  H40 BCD     1      12.450  30.460  25.610  1.00  0.00            
ATOM     85  C25 BCD     1       8.620  34.960  19.820  1.00  0.00            
ATOM     86  O21 BCD     1       9.970  34.610  19.480  1.00  0.00            
ATOM     87  C26 BCD     1       8.640  36.250  20.540  1.00  0.00            
ATOM     88  O22 BCD     1       9.500  37.160  19.860  1.00  0.00            
ATOM     89  C27 BCD     1       9.180  36.100  21.990  1.00  0.00            
ATOM     90  O23 BCD     1       8.970  37.310  22.680  1.00  0.00            
ATOM     91  C28 BCD     1       8.520  34.960  22.770  1.00  0.00            
ATOM     92  C29 BCD     1       8.580  33.730  21.910  1.00  0.00            
ATOM     93  O24 BCD     1       7.960  33.920  20.630  1.00  0.00            
ATOM     94  C30 BCD     1       7.840  32.500  22.460  1.00  0.00            
ATOM     95  O25 BCD     1       6.550  32.800  22.930  1.00  0.00            
ATOM     96  H41 BCD     1       8.030  35.030  18.900  1.00  0.00            
ATOM     97  H42 BCD     1       7.640  36.680  20.660  1.00  0.00            
ATOM     98  H43 BCD     1      10.110  36.580  19.390  1.00  0.00            
ATOM     99  H44 BCD     1      10.270  35.980  21.930  1.00  0.00            
ATOM    100  H45 BCD     1       9.340  37.240  23.570  1.00  0.00            
ATOM    101  H46 BCD     1       7.460  35.190  22.940  1.00  0.00            
ATOM    102  H47 BCD     1       9.620  33.380  21.850  1.00  0.00            
ATOM    103  H48 BCD     1       7.780  31.790  21.620  1.00  0.00            
ATOM    104  H49 BCD     1       8.390  31.940  23.240  1.00  0.00            
ATOM    105  H50 BCD     1       6.190  31.950  23.190  1.00  0.00            
ATOM    106  C31 BCD     1      12.140  32.900  16.440  1.00  0.00            
ATOM    107  O26 BCD     1      13.340  32.820  17.330  1.00  0.00            
ATOM    108  C32 BCD     1      11.730  34.370  16.130  1.00  0.00            
ATOM    109  O27 BCD     1      12.780  35.110  15.580  1.00  0.00            
ATOM    110  C33 BCD     1      11.360  35.010  17.490  1.00  0.00            
ATOM    111  C34 BCD     1      10.230  34.140  18.170  1.00  0.00            
ATOM    112  C35 BCD     1      10.560  32.710  18.230  1.00  0.00            
ATOM    113  O28 BCD     1      11.060  32.200  16.950  1.00  0.00            
ATOM    114  C36 BCD     1       9.500  31.800  18.720  1.00  0.00            
ATOM    115  O29 BCD     1       8.270  32.050  18.100  1.00  0.00            
ATOM    116  O30 BCD     1      10.960  36.410  17.510  1.00  0.00            
ATOM    117  H51 BCD     1      12.480  32.390  15.530  1.00  0.00            
ATOM    118  H52 BCD     1      10.860  34.230  15.480  1.00  0.00            
ATOM    119  H53 BCD     1      13.500  34.930  16.190  1.00  0.00            
ATOM    120  H54 BCD     1      12.130  34.920  18.270  1.00  0.00            
ATOM    121  H55 BCD     1      11.380  36.960  16.830  1.00  0.00            
ATOM    122  H56 BCD     1       9.330  34.260  17.550  1.00  0.00            
ATOM    123  H57 BCD     1      11.350  32.570  18.980  1.00  0.00            
ATOM    124  H58 BCD     1       9.760  30.750  18.570  1.00  0.00            
ATOM    125  H59 BCD     1       9.390  31.920  19.810  1.00  0.00            
ATOM    126  H60 BCD     1       7.620  31.490  18.520  1.00  0.00            
ATOM    127  C37 BCD     1      17.230  31.630  17.320  1.00  0.00            
ATOM    128  O31 BCD     1      16.970  31.460  18.690  1.00  0.00            
ATOM    129  C38 BCD     1      17.060  33.070  16.810  1.00  0.00            
ATOM    130  O32 BCD     1      18.030  33.910  17.340  1.00  0.00            
ATOM    131  C39 BCD     1      15.660  33.600  17.150  1.00  0.00            
ATOM    132  O33 BCD     1      15.490  35.000  16.670  1.00  0.00            
ATOM    133  C40 BCD     1      14.580  32.600  16.640  1.00  0.00            
ATOM    134  C41 BCD     1      14.940  31.120  16.910  1.00  0.00            
ATOM    135  O34 BCD     1      16.340  30.840  16.600  1.00  0.00            
ATOM    136  C42 BCD     1      14.070  30.110  16.290  1.00  0.00            
ATOM    137  O35 BCD     1      14.190  29.910  14.860  1.00  0.00            
ATOM    138  H61 BCD     1      18.230  31.340  16.980  1.00  0.00            
ATOM    139  H62 BCD     1      17.190  33.010  15.720  1.00  0.00            
ATOM    140  H63 BCD     1      18.240  34.610  16.720  1.00  0.00            
ATOM    141  H64 BCD     1      15.610  33.610  18.250  1.00  0.00            
ATOM    142  H65 BCD     1      16.180  35.530  17.070  1.00  0.00            
ATOM    143  H66 BCD     1      14.490  32.950  15.610  1.00  0.00            
ATOM    144  H67 BCD     1      14.730  30.850  17.960  1.00  0.00            
ATOM    145  H68 BCD     1      14.320  29.110  16.660  1.00  0.00            
ATOM    146  H69 BCD     1      13.000  30.170  16.510  1.00  0.00            
ATOM    147  H70 BCD     1      14.700  29.120  14.680  1.00  0.00            
ATOM    148  C1  AT4     2      14.840  38.240  20.320  1.00  0.00            
ATOM    149  C2  AT4     2      14.680  36.800  20.710  1.00  0.00            
ATOM    150  C3  AT4     2      13.380  36.300  20.870  1.00  0.00            
ATOM    151  C4  AT4     2      13.110  34.910  21.170  1.00  0.00            
ATOM    152  C5  AT4     2      14.160  34.050  21.330  1.00  0.00            
ATOM    153  C6  AT4     2      13.940  32.630  21.750  1.00  0.00            
ATOM    154  C7  AT4     2      14.840  32.230  22.890  1.00  0.00            
ATOM    155  C8  AT4     2      13.920  31.610  20.610  1.00  0.00            
ATOM    156  C9  AT4     2      15.490  34.550  21.100  1.00  0.00            
ATOM    157  C10 AT4     2      15.730  35.820  20.620  1.00  0.00            
ATOM    158  O1  AT4     2      16.990  36.190  20.360  1.00  0.00            
ATOM    159  H1  AT4     2      15.000  38.200  19.230  1.00  0.00            
ATOM    160  H2  AT4     2      13.950  38.830  20.570  1.00  0.00            
ATOM    161  H3  AT4     2      15.730  38.670  20.800  1.00  0.00            
ATOM    162  H4  AT4     2      12.580  37.000  20.610  1.00  0.00            
ATOM    163  H5  AT4     2      12.070  34.590  21.280  1.00  0.00            
ATOM    164  H6  AT4     2      12.930  32.700  22.170  1.00  0.00            
ATOM    165  H7  AT4     2      14.450  31.340  23.400  1.00  0.00            
ATOM    166  H8  AT4     2      15.850  32.120  22.490  1.00  0.00            
ATOM    167  H9  AT4     2      14.900  33.030  23.640  1.00  0.00            
ATOM    168  H10 AT4     2      13.030  31.700  19.980  1.00  0.00            
ATOM    169  H11 AT4     2      14.830  31.860  20.050  1.00  0.00            
ATOM    170  H12 AT4     2      13.990  30.550  20.910  1.00  0.00            
ATOM    171  H13 AT4     2      16.370  33.920  21.220  1.00  0.00            
ATOM    172  H14 AT4     2      17.620  35.610  20.820  1.00  0.00            
TER
ENDMDL
MODEL        1
ATOM      1  C1  BCD     1      16.140  18.620  23.020  1.00  0.00            
ATOM      2  O1  BCD     1      17.260  18.600  22.090  1.00  0.00            
ATOM      3  C2  BCD     1      15.000  19.520  22.540  1.00  0.00            
ATOM      4  O2  BCD     1      14.470  19.020  21.290  1.00  0.00            
ATOM      5  C3  BCD     1      15.570  20.960  22.370  1.00  0.00            
ATOM      6  O3  BCD     1      14.630  21.960  22.040  1.00  0.00            
ATOM      7  C4  BCD     1      16.230  21.370  23.730  1.00  0.00            
ATOM      8  C5  BCD     1      17.240  20.350  24.300  1.00  0.00            
ATOM      9  O4  BCD     1      16.570  19.050  24.310  1.00  0.00            
ATOM     10  C6  BCD     1      17.520  20.750  25.710  1.00  0.00            
ATOM     11  O5  BCD     1      18.520  19.970  26.310  1.00  0.00            
ATOM     12  H1  BCD     1      15.780  17.590  23.080  1.00  0.00            
ATOM     13  H2  BCD     1      14.170  19.380  23.240  1.00  0.00            
ATOM     14  H3  BCD     1      13.910  19.740  20.980  1.00  0.00            
ATOM     15  H4  BCD     1      16.330  21.010  21.570  1.00  0.00            
ATOM     16  H5  BCD     1      15.100  22.800  21.940  1.00  0.00            
ATOM     17  H6  BCD     1      15.420  21.470  24.460  1.00  0.00            
ATOM     18  H7  BCD     1      18.190  20.300  23.750  1.00  0.00            
ATOM     19  H8  BCD     1      17.730  21.830  25.730  1.00  0.00            
ATOM     20  H9  BCD     1      16.740  20.530  26.460  1.00  0.00            
ATOM     21  H10 BCD     1      18.420  20.110  27.250  1.00  0.00            
ATOM     22  C7  BCD     1      19.500  16.280  19.700  1.00  0.00            
ATOM     23  O6  BCD     1      20.410  17.420  19.890  1.00  0.00            
ATOM     24  C8  BCD     1      18.170  16.750  19.040  1.00  0.00            
ATOM     25  O7  BCD     1      18.540  17.260  17.660  1.00  0.00            
ATOM     26  C9  BCD     1      17.500  17.850  19.890  1.00  0.00            
ATOM     27  O8  BCD     1      16.200  18.200  19.330  1.00  0.00            
ATOM     28  C10 BCD     1      17.370  17.440  21.350  1.00  0.00            
ATOM     29  C11 BCD     1      18.570  16.700  21.920  1.00  0.00            
ATOM     30  O9  BCD     1      19.070  15.690  20.970  1.00  0.00            
ATOM     31  C12 BCD     1      18.150  16.000  23.240  1.00  0.00            
ATOM     32  O10 BCD     1      17.200  14.940  22.940  1.00  0.00            
ATOM     33  H11 BCD     1      19.980  15.530  19.070  1.00  0.00            
ATOM     34  H12 BCD     1      17.500  15.890  18.910  1.00  0.00            
ATOM     35  H13 BCD     1      18.960  18.120  17.750  1.00  0.00            
ATOM     36  H14 BCD     1      18.090  18.770  19.830  1.00  0.00            
ATOM     37  H15 BCD     1      15.660  18.390  20.100  1.00  0.00            
ATOM     38  H16 BCD     1      16.450  16.840  21.450  1.00  0.00            
ATOM     39  H17 BCD     1      19.370  17.440  22.030  1.00  0.00            
ATOM     40  H18 BCD     1      19.020  15.570  23.760  1.00  0.00            
ATOM     41  H19 BCD     1      17.640  16.660  23.950  1.00  0.00            
ATOM     42  H20 BCD     1      17.600  14.370  22.280  1.00  0.00            
ATOM     43  C13 BCD     1      23.790  18.820  18.170  1.00  0.00            
ATOM     44  O11 BCD     1      24.180  19.490  19.400  1.00  0.00            
ATOM     45  C14 BCD     1      22.500  19.350  17.550  1.00  0.00            
ATOM     46  O12 BCD     1      22.650  20.750  17.230  1.00  0.00            
ATOM     47  C15 BCD     1      21.520  19.070  18.530  1.00  0.00            
ATOM     48  O13 BCD     1      20.220  19.400  18.040  1.00  0.00            
ATOM     49  C16 BCD     1      21.390  17.560  18.850  1.00  0.00            
ATOM     50  C17 BCD     1      22.740  17.050  19.340  1.00  0.00            
ATOM     51  O14 BCD     1      23.790  17.440  18.450  1.00  0.00            
ATOM     52  C18 BCD     1      22.920  15.550  19.440  1.00  0.00            
ATOM     53  O15 BCD     1      22.770  14.780  18.240  1.00  0.00            
ATOM     54  H21 BCD     1      24.560  18.990  17.410  1.00  0.00            
ATOM     55  H22 BCD     1      22.280  18.860  16.600  1.00  0.00            
ATOM     56  H23 BCD     1      23.580  20.960  17.380  1.00  0.00            
ATOM     57  H24 BCD     1      21.700  19.700  19.410  1.00  0.00            
ATOM     58  H25 BCD     1      20.330  20.340  17.870  1.00  0.00            
ATOM     59  H26 BCD     1      20.990  17.030  17.970  1.00  0.00            
ATOM     60  H27 BCD     1      22.910  17.500  20.320  1.00  0.00            
ATOM     61  H28 BCD     1      23.920  15.290  19.800  1.00  0.00            
ATOM     62  H29 BCD     1      22.180  15.220  20.190  1.00  0.00            
ATOM     63  H30 BCD     1      23.500  15.010  17.660  1.00  0.00            
ATOM     64  C19 BCD     1      27.490  21.800  20.520  1.00  0.00            
ATOM     65  O16 BCD     1      26.600  22.590  21.220  1.00  0.00            
ATOM     66  C20 BCD     1      27.190  21.840  19.100  1.00  0.00            
ATOM     67  O17 BCD     1      27.430  23.130  18.530  1.00  0.00            
ATOM     68  C21 BCD     1      25.720  21.420  18.820  1.00  0.00            
ATOM     69  O18 BCD     1      25.620  21.350  17.370  1.00  0.00            
ATOM     70  C22 BCD     1      25.540  19.990  19.400  1.00  0.00            
ATOM     71  C23 BCD     1      26.040  19.920  20.810  1.00  0.00            
ATOM     72  O19 BCD     1      27.330  20.480  20.910  1.00  0.00            
ATOM     73  C24 BCD     1      26.070  18.440  21.340  1.00  0.00            
ATOM     74  O20 BCD     1      27.140  17.690  20.880  1.00  0.00            
ATOM     75  H31 BCD     1      28.510  22.170  20.670  1.00  0.00            
ATOM     76  H32 BCD     1      27.810  21.160  18.510  1.00  0.00            
ATOM     77  H33 BCD     1      28.130  23.520  19.070  1.00  0.00            
ATOM     78  H34 BCD     1      25.040  22.180  19.240  1.00  0.00            
ATOM     79  H35 BCD     1      25.720  22.240  17.030  1.00  0.00            
ATOM     80  H36 BCD     1      26.120  19.300  18.770  1.00  0.00            
ATOM     81  H37 BCD     1      25.270  20.490  21.360  1.00  0.00            
ATOM     82  H38 BCD     1      26.030  18.500  22.430  1.00  0.00            
ATOM     83  H39 BCD     1      25.160  17.970  20.940  1.00  0.00            
ATOM     84  H40 BCD     1      27.630  18.330  20.360  1.00  0.00            
ATOM     85  C25 BCD     1      25.910  24.880  24.540  1.00  0.00            
ATOM     86  O21 BCD     1      24.630  24.840  23.940  1.00  0.00            
ATOM     87  C26 BCD     1      26.860  25.480  23.530  1.00  0.00            
ATOM     88  O22 BCD     1      26.570  26.800  23.150  1.00  0.00            
ATOM     89  C27 BCD     1      26.870  24.690  22.280  1.00  0.00            
ATOM     90  O23 BCD     1      27.850  25.180  21.340  1.00  0.00            
ATOM     91  C28 BCD     1      27.170  23.230  22.460  1.00  0.00            
ATOM     92  C29 BCD     1      26.400  22.630  23.680  1.00  0.00            
ATOM     93  O24 BCD     1      26.390  23.560  24.750  1.00  0.00            
ATOM     94  C30 BCD     1      26.970  21.280  24.120  1.00  0.00            
ATOM     95  O25 BCD     1      28.370  21.370  24.430  1.00  0.00            
ATOM     96  H41 BCD     1      25.920  25.390  25.510  1.00  0.00            
ATOM     97  H42 BCD     1      27.870  25.280  23.920  1.00  0.00            
ATOM     98  H43 BCD     1      25.750  26.880  22.660  1.00  0.00            
ATOM     99  H44 BCD     1      25.870  24.750  21.830  1.00  0.00            
ATOM    100  H45 BCD     1      27.970  26.130  21.420  1.00  0.00            
ATOM    101  H46 BCD     1      28.250  23.050  22.490  1.00  0.00            
ATOM    102  H47 BCD     1      25.380  22.500  23.310  1.00  0.00            
ATOM    103  H48 BCD     1      26.440  21.100  25.060  1.00  0.00            
ATOM    104  H49 BCD     1      26.710  20.490  23.390  1.00  0.00            
ATOM    105  H50 BCD     1      28.440  20.960  25.300  1.00  0.00            
ATOM    106  C31 BCD     1      21.100  26.670  24.450  1.00  0.00            
ATOM    107  O26 BCD     1      20.290  25.520  24.090  1.00  0.00            
ATOM    108  C32 BCD     1      21.930  27.170  23.260  1.00  0.00            
ATOM    109  O27 BCD     1      21.060  27.430  22.150  1.00  0.00            
ATOM    110  C33 BCD     1      23.090  26.270  23.000  1.00  0.00            
ATOM    111  C34 BCD     1      23.790  25.860  24.310  1.00  0.00            
ATOM    112  C35 BCD     1      22.810  25.380  25.340  1.00  0.00            
ATOM    113  O28 BCD     1      21.890  26.400  25.540  1.00  0.00            
ATOM    114  C36 BCD     1      23.400  25.090  26.740  1.00  0.00            
ATOM    115  O29 BCD     1      24.080  26.220  27.340  1.00  0.00            
ATOM    116  O30 BCD     1      23.970  26.850  22.080  1.00  0.00            
ATOM    117  H51 BCD     1      20.380  27.470  24.660  1.00  0.00            
ATOM    118  H52 BCD     1      22.390  28.130  23.550  1.00  0.00            
ATOM    119  H53 BCD     1      21.660  27.600  21.420  1.00  0.00            
ATOM    120  H54 BCD     1      22.700  25.340  22.560  1.00  0.00            
ATOM    121  H55 BCD     1      23.610  26.980  21.190  1.00  0.00            
ATOM    122  H56 BCD     1      24.330  26.740  24.680  1.00  0.00            
ATOM    123  H57 BCD     1      22.360  24.480  24.900  1.00  0.00            
ATOM    124  H58 BCD     1      22.610  24.780  27.430  1.00  0.00            
ATOM    125  H59 BCD     1      24.130  24.280  26.670  1.00  0.00            
ATOM    126  H60 BCD     1      24.620  25.950  28.080  1.00  0.00            
ATOM    127  C37 BCD     1      16.500  23.760  24.170  1.00  0.00            
ATOM    128  O31 BCD     1      16.970  22.600  23.460  1.00  0.00            
ATOM    129  C38 BCD     1      16.660  24.950  23.270  1.00  0.00            
ATOM    130  O32 BCD     1      15.960  24.740  21.990  1.00  0.00            
ATOM    131  C39 BCD     1      18.120  25.330  23.010  1.00  0.00            
ATOM    132  O33 BCD     1      18.330  26.460  22.200  1.00  0.00            
ATOM    133  C40 BCD     1      18.860  25.510  24.320  1.00  0.00            
ATOM    134  C41 BCD     1      18.640  24.280  25.240  1.00  0.00            
ATOM    135  O34 BCD     1      17.250  24.080  25.350  1.00  0.00            
ATOM    136  C42 BCD     1      19.240  24.310  26.650  1.00  0.00            
ATOM    137  O35 BCD     1      18.780  25.460  27.340  1.00  0.00            
ATOM    138  H61 BCD     1      15.440  23.630  24.420  1.00  0.00            
ATOM    139  H62 BCD     1      16.210  25.820  23.760  1.00  0.00            
ATOM    140  H63 BCD     1      16.240  25.530  21.510  1.00  0.00            
ATOM    141  H64 BCD     1      18.570  24.490  22.460  1.00  0.00            
ATOM    142  H65 BCD     1      19.190  26.870  22.250  1.00  0.00            
ATOM    143  H66 BCD     1      18.460  26.420  24.780  1.00  0.00            
ATOM    144  H67 BCD     1      19.150  23.440  24.750  1.00  0.00            
ATOM    145  H68 BCD     1      19.060  23.390  27.220  1.00  0.00            
ATOM    146  H69 BCD     1      20.340  24.390  26.630  1.00  0.00            
ATOM    147  H70 BCD     1      18.180  25.060  27.980  1.00  0.00            
ATOM    148  C1  AT4     2      20.620  23.820  18.710  1.00  0.00            
ATOM    149  C2  AT4     2      20.920  22.940  19.960  1.00  0.00            
ATOM    150  C3  AT4     2      20.020  21.980  20.410  1.00  0.00            
ATOM    151  C4  AT4     2      20.210  21.300  21.650  1.00  0.00            
ATOM    152  C5  AT4     2      21.440  21.510  22.390  1.00  0.00            
ATOM    153  C6  AT4     2      21.600  20.740  23.680  1.00  0.00            
ATOM    154  C7  AT4     2      21.600  21.650  24.900  1.00  0.00            
ATOM    155  C8  AT4     2      22.970  20.000  23.530  1.00  0.00            
ATOM    156  C9  AT4     2      22.310  22.490  21.880  1.00  0.00            
ATOM    157  C10 AT4     2      22.050  23.200  20.700  1.00  0.00            
ATOM    158  O1  AT4     2      23.000  23.920  20.110  1.00  0.00            
ATOM    159  H1  AT4     2      19.650  23.500  18.300  1.00  0.00            
ATOM    160  H2  AT4     2      20.520  24.860  19.030  1.00  0.00            
ATOM    161  H3  AT4     2      21.360  23.770  17.910  1.00  0.00            
ATOM    162  H4  AT4     2      19.060  21.960  19.900  1.00  0.00            
ATOM    163  H5  AT4     2      19.460  20.570  21.960  1.00  0.00            
ATOM    164  H6  AT4     2      20.810  20.000  23.810  1.00  0.00            
ATOM    165  H7  AT4     2      20.620  22.130  24.910  1.00  0.00            
ATOM    166  H8  AT4     2      21.670  21.180  25.890  1.00  0.00            
ATOM    167  H9  AT4     2      22.480  22.310  24.860  1.00  0.00            
ATOM    168  H10 AT4     2      23.070  19.250  24.320  1.00  0.00            
ATOM    169  H11 AT4     2      22.970  19.460  22.570  1.00  0.00            
ATOM    170  H12 AT4     2      23.810  20.690  23.670  1.00  0.00            
ATOM    171  H13 AT4     2      23.210  22.790  22.410  1.00  0.00            
ATOM    172  H14 AT4     2      22.600  24.100  19.240  1.00  0.00            
TER
ENDMDL
MODEL        1
ATOM      1  C1  BCD     1      24.150  29.220  34.730  1.00  0.00            
ATOM      2  O1  BCD     1      22.970  28.740  34.210  1.00  0.00            
ATOM      3  C2  BCD     1      25.210  29.310  33.580  1.00  0.00            
ATOM      4  O2  BCD     1      24.650  30.020  32.510  1.00  0.00            
ATOM      5  C3  BCD     1      25.530  27.850  33.180  1.00  0.00            
ATOM      6  O3  BCD     1      26.490  27.770  32.080  1.00  0.00            
ATOM      7  C4  BCD     1      25.870  26.960  34.380  1.00  0.00            
ATOM      8  C5  BCD     1      24.830  27.070  35.500  1.00  0.00            
ATOM      9  O4  BCD     1      24.590  28.470  35.810  1.00  0.00            
ATOM     10  C6  BCD     1      25.170  26.360  36.820  1.00  0.00            
ATOM     11  O5  BCD     1      24.070  26.650  37.790  1.00  0.00            
ATOM     12  H1  BCD     1      24.000  30.180  35.230  1.00  0.00            
ATOM     13  H2  BCD     1      26.100  29.800  34.000  1.00  0.00            
ATOM     14  H3  BCD     1      25.260  30.330  31.840  1.00  0.00            
ATOM     15  H4  BCD     1      24.570  27.440  32.840  1.00  0.00            
ATOM     16  H5  BCD     1      25.970  27.730  31.270  1.00  0.00            
ATOM     17  H6  BCD     1      26.860  27.220  34.800  1.00  0.00            
ATOM     18  H7  BCD     1      23.930  26.720  34.990  1.00  0.00            
ATOM     19  H8  BCD     1      25.320  25.280  36.680  1.00  0.00            
ATOM     20  H9  BCD     1      26.110  26.820  37.130  1.00  0.00            
ATOM     21  H10 BCD     1      24.340  26.020  38.460  1.00  0.00            
ATOM     22  C7  BCD     1      18.910  29.750  33.930  1.00  0.00            
ATOM     23  O6  BCD     1      18.480  28.390  33.840  1.00  0.00            
ATOM     24  C8  BCD     1      19.810  30.110  32.750  1.00  0.00            
ATOM     25  O7  BCD     1      19.180  29.940  31.500  1.00  0.00            
ATOM     26  C9  BCD     1      21.130  29.330  32.810  1.00  0.00            
ATOM     27  O8  BCD     1      21.980  29.770  31.760  1.00  0.00            
ATOM     28  C10 BCD     1      21.810  29.610  34.200  1.00  0.00            
ATOM     29  C11 BCD     1      20.830  29.290  35.320  1.00  0.00            
ATOM     30  O9  BCD     1      19.660  29.990  35.150  1.00  0.00            
ATOM     31  C12 BCD     1      21.270  29.740  36.780  1.00  0.00            
ATOM     32  O10 BCD     1      21.370  31.110  36.880  1.00  0.00            
ATOM     33  H11 BCD     1      18.080  30.460  33.840  1.00  0.00            
ATOM     34  H12 BCD     1      20.030  31.190  32.780  1.00  0.00            
ATOM     35  H13 BCD     1      19.880  29.780  30.860  1.00  0.00            
ATOM     36  H14 BCD     1      20.880  28.260  32.770  1.00  0.00            
ATOM     37  H15 BCD     1      22.860  29.570  32.060  1.00  0.00            
ATOM     38  H16 BCD     1      22.190  30.640  34.250  1.00  0.00            
ATOM     39  H17 BCD     1      20.580  28.220  35.290  1.00  0.00            
ATOM     40  H18 BCD     1      20.540  29.320  37.490  1.00  0.00            
ATOM     41  H19 BCD     1      22.170  29.150  37.020  1.00  0.00            
ATOM     42  H20 BCD     1      22.120  31.380  37.410  1.00  0.00            
ATOM     43  C13 BCD     1      15.070  26.310  34.730  1.00  0.00            
ATOM     44  O11 BCD     1      15.500  25.200  33.960  1.00  0.00            
ATOM     45  C14 BCD     1      14.940  27.430  33.740  1.00  0.00            
ATOM     46  O12 BCD     1      14.130  27.100  32.580  1.00  0.00            
ATOM     47  C15 BCD     1      16.380  27.820  33.250  1.00  0.00            
ATOM     48  O13 BCD     1      16.330  28.930  32.370  1.00  0.00            
ATOM     49  C16 BCD     1      17.260  28.090  34.430  1.00  0.00            
ATOM     50  C17 BCD     1      17.340  26.870  35.310  1.00  0.00            
ATOM     51  O14 BCD     1      15.990  26.630  35.770  1.00  0.00            
ATOM     52  C18 BCD     1      18.210  27.120  36.550  1.00  0.00            
ATOM     53  O15 BCD     1      17.810  28.320  37.240  1.00  0.00            
ATOM     54  H21 BCD     1      14.080  26.030  35.120  1.00  0.00            
ATOM     55  H22 BCD     1      14.600  28.340  34.240  1.00  0.00            
ATOM     56  H23 BCD     1      14.090  27.860  31.990  1.00  0.00            
ATOM     57  H24 BCD     1      16.850  26.910  32.860  1.00  0.00            
ATOM     58  H25 BCD     1      17.230  29.140  32.100  1.00  0.00            
ATOM     59  H26 BCD     1      16.840  28.890  35.060  1.00  0.00            
ATOM     60  H27 BCD     1      17.870  26.010  34.870  1.00  0.00            
ATOM     61  H28 BCD     1      18.010  26.280  37.230  1.00  0.00            
ATOM     62  H29 BCD     1      19.260  26.960  36.270  1.00  0.00            
ATOM     63  H30 BCD     1      18.580  28.490  37.800  1.00  0.00            
ATOM     64  C19 BCD     1      15.660  21.150  33.900  1.00  0.00            
ATOM     65  O16 BCD     1      17.050  21.320  33.650  1.00  0.00            
ATOM     66  C20 BCD     1      14.700  21.830  32.870  1.00  0.00            
ATOM     67  O17 BCD     1      14.900  21.250  31.600  1.00  0.00            
ATOM     68  C21 BCD     1      14.940  23.340  32.780  1.00  0.00            
ATOM     69  O18 BCD     1      14.010  24.140  31.990  1.00  0.00            
ATOM     70  C22 BCD     1      14.870  23.950  34.170  1.00  0.00            
ATOM     71  C23 BCD     1      15.600  23.190  35.280  1.00  0.00            
ATOM     72  O19 BCD     1      15.360  21.760  35.170  1.00  0.00            
ATOM     73  C24 BCD     1      15.010  23.660  36.590  1.00  0.00            
ATOM     74  O20 BCD     1      13.650  23.440  36.720  1.00  0.00            
ATOM     75  H31 BCD     1      15.500  20.070  33.900  1.00  0.00            
ATOM     76  H32 BCD     1      13.700  21.600  33.280  1.00  0.00            
ATOM     77  H33 BCD     1      14.250  21.470  30.920  1.00  0.00            
ATOM     78  H34 BCD     1      15.990  23.350  32.450  1.00  0.00            
ATOM     79  H35 BCD     1      14.350  25.030  32.100  1.00  0.00            
ATOM     80  H36 BCD     1      13.800  24.090  34.360  1.00  0.00            
ATOM     81  H37 BCD     1      16.660  23.470  35.320  1.00  0.00            
ATOM     82  H38 BCD     1      15.620  23.200  37.380  1.00  0.00            
ATOM     83  H39 BCD     1      15.310  24.710  36.740  1.00  0.00            
ATOM     84  H40 BCD     1      13.620  23.330  37.680  1.00  0.00            
ATOM     85  C25 BCD     1      20.300  19.150  32.250  1.00  0.00            
ATOM     86  O21 BCD     1      21.360  19.930  32.800  1.00  0.00            
ATOM     87  C26 BCD     1      19.440  19.910  31.260  1.00  0.00            
ATOM     88  O22 BCD     1      20.140  20.420  30.150  1.00  0.00            
ATOM     89  C27 BCD     1      18.460  20.920  31.910  1.00  0.00            
ATOM     90  O23 BCD     1      17.450  21.500  30.980  1.00  0.00            
ATOM     91  C28 BCD     1      17.690  20.250  33.070  1.00  0.00            
ATOM     92  C29 BCD     1      18.650  19.530  34.090  1.00  0.00            
ATOM     93  O24 BCD     1      19.470  18.620  33.370  1.00  0.00            
ATOM     94  C30 BCD     1      17.870  18.790  35.140  1.00  0.00            
ATOM     95  O25 BCD     1      17.010  17.760  34.510  1.00  0.00            
ATOM     96  H41 BCD     1      20.690  18.290  31.690  1.00  0.00            
ATOM     97  H42 BCD     1      18.770  19.100  30.940  1.00  0.00            
ATOM     98  H43 BCD     1      19.580  21.060  29.700  1.00  0.00            
ATOM     99  H44 BCD     1      19.070  21.700  32.380  1.00  0.00            
ATOM    100  H45 BCD     1      16.550  21.450  31.320  1.00  0.00            
ATOM    101  H46 BCD     1      17.020  19.500  32.640  1.00  0.00            
ATOM    102  H47 BCD     1      19.290  20.250  34.610  1.00  0.00            
ATOM    103  H48 BCD     1      18.620  18.350  35.800  1.00  0.00            
ATOM    104  H49 BCD     1      17.370  19.460  35.860  1.00  0.00            
ATOM    105  H50 BCD     1      16.240  17.780  35.090  1.00  0.00            
ATOM    106  C31 BCD     1      25.190  19.990  34.170  1.00  0.00            
ATOM    107  O26 BCD     1      25.160  21.330  33.770  1.00  0.00            
ATOM    108  C32 BCD     1      25.000  19.060  32.920  1.00  0.00            
ATOM    109  O27 BCD     1      26.040  19.150  31.980  1.00  0.00            
ATOM    110  C33 BCD     1      23.610  19.400  32.240  1.00  0.00            
ATOM    111  C34 BCD     1      22.470  19.240  33.290  1.00  0.00            
ATOM    112  C35 BCD     1      22.850  19.910  34.670  1.00  0.00            
ATOM    113  O28 BCD     1      24.190  19.650  35.080  1.00  0.00            
ATOM    114  C36 BCD     1      21.960  19.500  35.790  1.00  0.00            
ATOM    115  O29 BCD     1      21.800  20.590  36.710  1.00  0.00            
ATOM    116  O30 BCD     1      23.210  18.570  31.110  1.00  0.00            
ATOM    117  H51 BCD     1      26.180  19.770  34.580  1.00  0.00            
ATOM    118  H52 BCD     1      24.920  18.020  33.290  1.00  0.00            
ATOM    119  H53 BCD     1      26.180  20.100  31.840  1.00  0.00            
ATOM    120  H54 BCD     1      23.680  20.460  31.980  1.00  0.00            
ATOM    121  H55 BCD     1      23.740  19.000  30.430  1.00  0.00            
ATOM    122  H56 BCD     1      22.250  18.210  33.590  1.00  0.00            
ATOM    123  H57 BCD     1      22.700  20.990  34.560  1.00  0.00            
ATOM    124  H58 BCD     1      20.970  19.310  35.370  1.00  0.00            
ATOM    125  H59 BCD     1      22.300  18.610  36.330  1.00  0.00            
ATOM    126  H60 BCD     1      20.910  20.640  37.070  1.00  0.00            
ATOM    127  C37 BCD     1      27.140  24.910  33.950  1.00  0.00            
ATOM    128  O31 BCD     1      25.900  25.630  33.880  1.00  0.00            
ATOM    129  C38 BCD     1      27.380  24.080  32.650  1.00  0.00            
ATOM    130  O32 BCD     1      27.350  24.910  31.540  1.00  0.00            
ATOM    131  C39 BCD     1      26.400  22.950  32.580  1.00  0.00            
ATOM    132  O33 BCD     1      26.630  22.140  31.460  1.00  0.00            
ATOM    133  C40 BCD     1      26.310  22.140  33.910  1.00  0.00            
ATOM    134  C41 BCD     1      26.150  23.070  35.060  1.00  0.00            
ATOM    135  O34 BCD     1      27.200  24.040  35.090  1.00  0.00            
ATOM    136  C42 BCD     1      25.970  22.400  36.420  1.00  0.00            
ATOM    137  O35 BCD     1      27.200  21.720  36.770  1.00  0.00            
ATOM    138  H61 BCD     1      27.920  25.660  34.100  1.00  0.00            
ATOM    139  H62 BCD     1      28.360  23.610  32.820  1.00  0.00            
ATOM    140  H63 BCD     1      26.930  25.760  31.730  1.00  0.00            
ATOM    141  H64 BCD     1      25.400  23.400  32.470  1.00  0.00            
ATOM    142  H65 BCD     1      26.450  22.580  30.620  1.00  0.00            
ATOM    143  H66 BCD     1      27.240  21.560  33.990  1.00  0.00            
ATOM    144  H67 BCD     1      25.250  23.680  34.920  1.00  0.00            
ATOM    145  H68 BCD     1      25.920  23.290  37.070  1.00  0.00            
ATOM    146  H69 BCD     1      25.090  21.750  36.390  1.00  0.00            
ATOM    147  H70 BCD     1      27.810  22.430  36.990  1.00  0.00            
ATOM    148  C1  AT4     2      19.180  27.190  29.420  1.00  0.00            
ATOM    149  C2  AT4     2      19.650  26.300  30.540  1.00  0.00            
ATOM    150  C3  AT4     2      20.990  26.470  30.990  1.00  0.00            
ATOM    151  C4  AT4     2      21.440  25.870  32.170  1.00  0.00            
ATOM    152  C5  AT4     2      20.640  24.970  32.910  1.00  0.00            
ATOM    153  C6  AT4     2      21.190  24.400  34.200  1.00  0.00            
ATOM    154  C7  AT4     2      22.620  23.860  34.290  1.00  0.00            
ATOM    155  C8  AT4     2      20.240  23.190  34.760  1.00  0.00            
ATOM    156  C9  AT4     2      19.270  24.790  32.460  1.00  0.00            
ATOM    157  C10 AT4     2      18.830  25.430  31.310  1.00  0.00            
ATOM    158  O1  AT4     2      17.460  25.320  30.930  1.00  0.00            
ATOM    159  H1  AT4     2      18.600  26.580  28.720  1.00  0.00            
ATOM    160  H2  AT4     2      18.490  27.980  29.750  1.00  0.00            
ATOM    161  H3  AT4     2      20.040  27.630  28.900  1.00  0.00            
ATOM    162  H4  AT4     2      21.620  27.130  30.410  1.00  0.00            
ATOM    163  H5  AT4     2      22.440  26.160  32.480  1.00  0.00            
ATOM    164  H6  AT4     2      21.140  25.190  34.960  1.00  0.00            
ATOM    165  H7  AT4     2      23.260  24.700  33.970  1.00  0.00            
ATOM    166  H8  AT4     2      22.740  23.530  35.320  1.00  0.00            
ATOM    167  H9  AT4     2      22.720  23.120  33.490  1.00  0.00            
ATOM    168  H10 AT4     2      19.260  23.570  35.080  1.00  0.00            
ATOM    169  H11 AT4     2      20.200  22.290  34.140  1.00  0.00            
ATOM    170  H12 AT4     2      20.600  22.760  35.700  1.00  0.00            
ATOM    171  H13 AT4     2      18.630  24.090  32.980  1.00  0.00            
ATOM    172  H14 AT4     2      17.270  25.780  30.090  1.00  0.00            
TER
ENDMDL
MODEL        1
ATOM      1  C1  BCD     1      27.410   6.700  25.710  1.00  0.00            
ATOM      2  O1  BCD     1      27.850   8.000  25.290  1.00  0.00            
ATOM      3  C2  BCD     1      25.900   6.500  25.440  1.00  0.00            
ATOM      4  O2  BCD     1      25.610   6.420  24.030  1.00  0.00            
ATOM      5  C3  BCD     1      25.090   7.640  26.150  1.00  0.00            
ATOM      6  O3  BCD     1      23.670   7.370  25.890  1.00  0.00            
ATOM      7  C4  BCD     1      25.380   7.510  27.600  1.00  0.00            
ATOM      8  C5  BCD     1      26.900   7.560  27.960  1.00  0.00            
ATOM      9  O4  BCD     1      27.580   6.570  27.130  1.00  0.00            
ATOM     10  C6  BCD     1      27.130   7.230  29.440  1.00  0.00            
ATOM     11  O5  BCD     1      26.600   5.910  29.760  1.00  0.00            
ATOM     12  H1  BCD     1      28.100   5.990  25.230  1.00  0.00            
ATOM     13  H2  BCD     1      25.590   5.550  25.890  1.00  0.00            
ATOM     14  H3  BCD     1      24.720   6.770  23.950  1.00  0.00            
ATOM     15  H4  BCD     1      25.390   8.640  25.800  1.00  0.00            
ATOM     16  H5  BCD     1      23.320   8.060  25.320  1.00  0.00            
ATOM     17  H6  BCD     1      24.940   6.560  27.940  1.00  0.00            
ATOM     18  H7  BCD     1      27.300   8.550  27.690  1.00  0.00            
ATOM     19  H8  BCD     1      28.220   7.210  29.520  1.00  0.00            
ATOM     20  H9  BCD     1      26.710   8.080  29.990  1.00  0.00            
ATOM     21  H10 BCD     1      26.090   5.530  29.040  1.00  0.00            
ATOM     22  C7  BCD     1      30.890   9.950  23.510  1.00  0.00            
ATOM     23  O6  BCD     1      30.190  11.160  23.990  1.00  0.00            
ATOM     24  C8  BCD     1      29.970   9.130  22.560  1.00  0.00            
ATOM     25  O7  BCD     1      29.680   9.860  21.360  1.00  0.00            
ATOM     26  C9  BCD     1      28.680   8.750  23.240  1.00  0.00            
ATOM     27  O8  BCD     1      27.930   7.800  22.490  1.00  0.00            
ATOM     28  C10 BCD     1      29.030   8.020  24.540  1.00  0.00            
ATOM     29  C11 BCD     1      30.030   8.730  25.350  1.00  0.00            
ATOM     30  O9  BCD     1      31.150   9.100  24.600  1.00  0.00            
ATOM     31  C12 BCD     1      30.560   8.020  26.570  1.00  0.00            
ATOM     32  O10 BCD     1      31.190   8.860  27.520  1.00  0.00            
ATOM     33  H11 BCD     1      31.840  10.180  23.000  1.00  0.00            
ATOM     34  H12 BCD     1      30.510   8.190  22.360  1.00  0.00            
ATOM     35  H13 BCD     1      30.340  10.500  21.100  1.00  0.00            
ATOM     36  H14 BCD     1      28.030   9.610  23.450  1.00  0.00            
ATOM     37  H15 BCD     1      27.030   7.730  22.850  1.00  0.00            
ATOM     38  H16 BCD     1      29.290   6.970  24.340  1.00  0.00            
ATOM     39  H17 BCD     1      29.570   9.640  25.780  1.00  0.00            
ATOM     40  H18 BCD     1      29.740   7.520  27.090  1.00  0.00            
ATOM     41  H19 BCD     1      31.190   7.190  26.240  1.00  0.00            
ATOM     42  H20 BCD     1      31.320   8.400  28.350  1.00  0.00            
ATOM     43  C13 BCD     1      30.780  15.130  24.450  1.00  0.00            
ATOM     44  O11 BCD     1      29.380  15.380  24.280  1.00  0.00            
ATOM     45  C14 BCD     1      31.520  14.530  23.280  1.00  0.00            
ATOM     46  O12 BCD     1      31.280  15.350  22.150  1.00  0.00            
ATOM     47  C15 BCD     1      31.040  13.170  23.070  1.00  0.00            
ATOM     48  O13 BCD     1      31.800  12.560  21.930  1.00  0.00            
ATOM     49  C16 BCD     1      31.060  12.250  24.280  1.00  0.00            
ATOM     50  C17 BCD     1      30.430  12.870  25.520  1.00  0.00            
ATOM     51  O14 BCD     1      31.020  14.190  25.570  1.00  0.00            
ATOM     52  C18 BCD     1      30.700  12.260  26.890  1.00  0.00            
ATOM     53  O15 BCD     1      32.100  12.120  27.070  1.00  0.00            
ATOM     54  H21 BCD     1      31.280  16.090  24.680  1.00  0.00            
ATOM     55  H22 BCD     1      32.580  14.510  23.580  1.00  0.00            
ATOM     56  H23 BCD     1      30.360  15.560  21.990  1.00  0.00            
ATOM     57  H24 BCD     1      29.980  13.250  22.810  1.00  0.00            
ATOM     58  H25 BCD     1      31.600  13.120  21.180  1.00  0.00            
ATOM     59  H26 BCD     1      32.110  11.990  24.460  1.00  0.00            
ATOM     60  H27 BCD     1      29.350  12.960  25.340  1.00  0.00            
ATOM     61  H28 BCD     1      30.350  12.930  27.690  1.00  0.00            
ATOM     62  H29 BCD     1      30.210  11.270  26.950  1.00  0.00            
ATOM     63  H30 BCD     1      32.220  11.360  27.660  1.00  0.00            
ATOM     64  C19 BCD     1      26.700  18.430  23.870  1.00  0.00            
ATOM     65  O16 BCD     1      25.740  17.440  24.210  1.00  0.00            
ATOM     66  C20 BCD     1      27.410  17.900  22.620  1.00  0.00            
ATOM     67  O17 BCD     1      26.490  17.820  21.470  1.00  0.00            
ATOM     68  C21 BCD     1      28.020  16.580  22.820  1.00  0.00            
ATOM     69  O18 BCD     1      28.650  16.030  21.640  1.00  0.00            
ATOM     70  C22 BCD     1      28.990  16.630  24.040  1.00  0.00            
ATOM     71  C23 BCD     1      28.290  17.240  25.330  1.00  0.00            
ATOM     72  O19 BCD     1      27.640  18.480  24.960  1.00  0.00            
ATOM     73  C24 BCD     1      29.230  17.430  26.520  1.00  0.00            
ATOM     74  O20 BCD     1      30.430  18.040  26.100  1.00  0.00            
ATOM     75  H31 BCD     1      26.200  19.390  23.660  1.00  0.00            
ATOM     76  H32 BCD     1      28.210  18.640  22.490  1.00  0.00            
ATOM     77  H33 BCD     1      26.960  17.520  20.690  1.00  0.00            
ATOM     78  H34 BCD     1      27.230  15.840  23.010  1.00  0.00            
ATOM     79  H35 BCD     1      28.030  16.100  20.910  1.00  0.00            
ATOM     80  H36 BCD     1      29.770  17.350  23.740  1.00  0.00            
ATOM     81  H37 BCD     1      27.510  16.580  25.730  1.00  0.00            
ATOM     82  H38 BCD     1      28.740  18.040  27.290  1.00  0.00            
ATOM     83  H39 BCD     1      29.460  16.440  26.950  1.00  0.00            
ATOM     84  H40 BCD     1      31.160  17.730  26.630  1.00  0.00            
ATOM     85  C25 BCD     1      21.820  16.950  25.390  1.00  0.00            
ATOM     86  O21 BCD     1      22.130  15.640  25.920  1.00  0.00            
ATOM     87  C26 BCD     1      22.040  16.990  23.870  1.00  0.00            
ATOM     88  O22 BCD     1      21.260  16.020  23.170  1.00  0.00            
ATOM     89  C27 BCD     1      23.530  16.740  23.660  1.00  0.00            
ATOM     90  O23 BCD     1      23.910  16.850  22.300  1.00  0.00            
ATOM     91  C28 BCD     1      24.390  17.760  24.430  1.00  0.00            
ATOM     92  C29 BCD     1      24.130  17.580  25.950  1.00  0.00            
ATOM     93  O24 BCD     1      22.720  17.880  26.070  1.00  0.00            
ATOM     94  C30 BCD     1      24.920  18.480  26.770  1.00  0.00            
ATOM     95  O25 BCD     1      24.840  19.760  26.340  1.00  0.00            
ATOM     96  H41 BCD     1      20.790  17.180  25.690  1.00  0.00            
ATOM     97  H42 BCD     1      21.860  17.980  23.430  1.00  0.00            
ATOM     98  H43 BCD     1      21.580  15.940  22.260  1.00  0.00            
ATOM     99  H44 BCD     1      23.740  15.750  24.080  1.00  0.00            
ATOM    100  H45 BCD     1      24.800  17.210  22.290  1.00  0.00            
ATOM    101  H46 BCD     1      24.100  18.770  24.130  1.00  0.00            
ATOM    102  H47 BCD     1      24.360  16.540  26.240  1.00  0.00            
ATOM    103  H48 BCD     1      24.620  18.430  27.820  1.00  0.00            
ATOM    104  H49 BCD     1      25.950  18.090  26.780  1.00  0.00            
ATOM    105  H50 BCD     1      25.650  20.210  26.620  1.00  0.00            
ATOM    106  C31 BCD     1      20.660  12.670  28.300  1.00  0.00            
ATOM    107  O26 BCD     1      21.900  12.080  28.260  1.00  0.00            
ATOM    108  C32 BCD     1      20.000  12.790  26.930  1.00  0.00            
ATOM    109  O27 BCD     1      19.730  11.510  26.370  1.00  0.00            
ATOM    110  C33 BCD     1      20.840  13.760  26.080  1.00  0.00            
ATOM    111  C34 BCD     1      21.160  15.030  26.820  1.00  0.00            
ATOM    112  C35 BCD     1      21.660  14.770  28.210  1.00  0.00            
ATOM    113  O28 BCD     1      20.780  13.940  28.870  1.00  0.00            
ATOM    114  C36 BCD     1      21.860  16.050  28.940  1.00  0.00            
ATOM    115  O29 BCD     1      22.530  15.940  30.130  1.00  0.00            
ATOM    116  O30 BCD     1      20.160  14.140  24.890  1.00  0.00            
ATOM    117  H51 BCD     1      20.050  12.010  28.940  1.00  0.00            
ATOM    118  H52 BCD     1      19.010  13.260  27.040  1.00  0.00            
ATOM    119  H53 BCD     1      19.950  11.670  25.450  1.00  0.00            
ATOM    120  H54 BCD     1      21.740  13.160  25.960  1.00  0.00            
ATOM    121  H55 BCD     1      20.670  14.870  24.520  1.00  0.00            
ATOM    122  H56 BCD     1      20.220  15.590  26.860  1.00  0.00            
ATOM    123  H57 BCD     1      22.640  14.270  28.150  1.00  0.00            
ATOM    124  H58 BCD     1      22.280  16.810  28.270  1.00  0.00            
ATOM    125  H59 BCD     1      20.860  16.480  29.100  1.00  0.00            
ATOM    126  H60 BCD     1      22.800  16.850  30.270  1.00  0.00            
ATOM    127  C37 BCD     1      23.910   8.550  29.300  1.00  0.00            
ATOM    128  O31 BCD     1      24.750   8.660  28.190  1.00  0.00            
ATOM    129  C38 BCD     1      22.420   8.370  28.970  1.00  0.00            
ATOM    130  O32 BCD     1      22.190   7.180  28.190  1.00  0.00            
ATOM    131  C39 BCD     1      21.860   9.580  28.220  1.00  0.00            
ATOM    132  O33 BCD     1      20.480   9.480  28.060  1.00  0.00            
ATOM    133  C40 BCD     1      22.160  10.870  29.070  1.00  0.00            
ATOM    134  C41 BCD     1      23.600  11.000  29.400  1.00  0.00            
ATOM    135  O34 BCD     1      24.040   9.760  30.000  1.00  0.00            
ATOM    136  C42 BCD     1      23.790  12.240  30.320  1.00  0.00            
ATOM    137  O35 BCD     1      22.960  12.080  31.510  1.00  0.00            
ATOM    138  H61 BCD     1      24.320   7.840  30.020  1.00  0.00            
ATOM    139  H62 BCD     1      21.830   8.260  29.880  1.00  0.00            
ATOM    140  H63 BCD     1      22.750   7.320  27.420  1.00  0.00            
ATOM    141  H64 BCD     1      22.300   9.540  27.210  1.00  0.00            
ATOM    142  H65 BCD     1      20.200  10.180  27.460  1.00  0.00            
ATOM    143  H66 BCD     1      21.540  10.810  29.980  1.00  0.00            
ATOM    144  H67 BCD     1      24.170  11.190  28.480  1.00  0.00            
ATOM    145  H68 BCD     1      24.850  12.420  30.540  1.00  0.00            
ATOM    146  H69 BCD     1      23.410  13.120  29.770  1.00  0.00            
ATOM    147  H70 BCD     1      22.420  12.870  31.510  1.00  0.00            
ATOM    148  C1  AT4     2      24.120  12.570  21.220  1.00  0.00            
ATOM    149  C2  AT4     2      24.670  12.800  22.640  1.00  0.00            
ATOM    150  C3  AT4     2      26.040  13.220  22.700  1.00  0.00            
ATOM    151  C4  AT4     2      26.540  13.300  23.990  1.00  0.00            
ATOM    152  C5  AT4     2      25.820  13.040  25.170  1.00  0.00            
ATOM    153  C6  AT4     2      26.470  12.990  26.570  1.00  0.00            
ATOM    154  C7  AT4     2      26.680  11.570  27.130  1.00  0.00            
ATOM    155  C8  AT4     2      25.600  13.800  27.560  1.00  0.00            
ATOM    156  C9  AT4     2      24.480  12.690  25.080  1.00  0.00            
ATOM    157  C10 AT4     2      23.920  12.580  23.820  1.00  0.00            
ATOM    158  O1  AT4     2      22.620  12.170  23.840  1.00  0.00            
ATOM    159  H1  AT4     2      23.030  12.690  21.210  1.00  0.00            
ATOM    160  H2  AT4     2      24.520  13.350  20.560  1.00  0.00            
ATOM    161  H3  AT4     2      24.430  11.600  20.820  1.00  0.00            
ATOM    162  H4  AT4     2      26.670  13.260  21.810  1.00  0.00            
ATOM    163  H5  AT4     2      27.590  13.570  24.080  1.00  0.00            
ATOM    164  H6  AT4     2      27.450  13.450  26.440  1.00  0.00            
ATOM    165  H7  AT4     2      25.790  11.120  27.600  1.00  0.00            
ATOM    166  H8  AT4     2      27.100  10.950  26.340  1.00  0.00            
ATOM    167  H9  AT4     2      27.420  11.580  27.940  1.00  0.00            
ATOM    168  H10 AT4     2      24.560  13.430  27.580  1.00  0.00            
ATOM    169  H11 AT4     2      26.000  13.930  28.570  1.00  0.00            
ATOM    170  H12 AT4     2      25.420  14.750  27.040  1.00  0.00            
ATOM    171  H13 AT4     2      23.960  12.390  25.980  1.00  0.00            
ATOM    172  H14 AT4     2      22.240  12.620  23.060  1.00  0.00            
TER
ENDMDL
MODEL        1
ATOM      1  C1  BCD     1      23.310  33.030  19.300  1.00  0.00            
ATOM      2  O1  BCD     1      21.940  33.400  19.590  1.00  0.00            
ATOM      3  C2  BCD     1      23.520  31.540  19.490  1.00  0.00            
ATOM      4  O2  BCD     1      22.580  30.750  18.780  1.00  0.00            
ATOM      5  C3  BCD     1      23.360  31.180  20.990  1.00  0.00            
ATOM      6  O3  BCD     1      23.670  29.820  21.190  1.00  0.00            
ATOM      7  C4  BCD     1      24.270  32.020  21.860  1.00  0.00            
ATOM      8  C5  BCD     1      23.970  33.490  21.570  1.00  0.00            
ATOM      9  O4  BCD     1      24.160  33.780  20.160  1.00  0.00            
ATOM     10  C6  BCD     1      24.900  34.360  22.400  1.00  0.00            
ATOM     11  O5  BCD     1      26.290  34.040  22.110  1.00  0.00            
ATOM     12  H1  BCD     1      23.620  33.310  18.290  1.00  0.00            
ATOM     13  H2  BCD     1      24.540  31.400  19.120  1.00  0.00            
ATOM     14  H3  BCD     1      22.820  29.880  19.120  1.00  0.00            
ATOM     15  H4  BCD     1      22.310  31.330  21.250  1.00  0.00            
ATOM     16  H5  BCD     1      23.760  29.810  22.150  1.00  0.00            
ATOM     17  H6  BCD     1      25.320  31.740  21.750  1.00  0.00            
ATOM     18  H7  BCD     1      22.940  33.710  21.890  1.00  0.00            
ATOM     19  H8  BCD     1      24.700  35.420  22.200  1.00  0.00            
ATOM     20  H9  BCD     1      24.700  34.300  23.480  1.00  0.00            
ATOM     21  H10 BCD     1      26.700  33.550  22.820  1.00  0.00            
ATOM     22  C7  BCD     1      18.780  34.970  17.390  1.00  0.00            
ATOM     23  O6  BCD     1      17.930  34.500  18.420  1.00  0.00            
ATOM     24  C8  BCD     1      19.500  33.840  16.810  1.00  0.00            
ATOM     25  O7  BCD     1      18.510  32.910  16.250  1.00  0.00            
ATOM     26  C9  BCD     1      20.360  33.050  17.840  1.00  0.00            
ATOM     27  O8  BCD     1      21.010  31.930  17.150  1.00  0.00            
ATOM     28  C10 BCD     1      21.300  34.110  18.480  1.00  0.00            
ATOM     29  C11 BCD     1      20.660  35.350  19.070  1.00  0.00            
ATOM     30  O9  BCD     1      19.770  35.810  18.040  1.00  0.00            
ATOM     31  C12 BCD     1      21.750  36.410  19.350  1.00  0.00            
ATOM     32  O10 BCD     1      21.260  37.480  20.200  1.00  0.00            
ATOM     33  H11 BCD     1      18.290  35.550  16.590  1.00  0.00            
ATOM     34  H12 BCD     1      20.180  34.210  16.040  1.00  0.00            
ATOM     35  H13 BCD     1      19.060  32.210  15.880  1.00  0.00            
ATOM     36  H14 BCD     1      19.710  32.630  18.610  1.00  0.00            
ATOM     37  H15 BCD     1      21.410  31.390  17.830  1.00  0.00            
ATOM     38  H16 BCD     1      22.020  34.390  17.700  1.00  0.00            
ATOM     39  H17 BCD     1      20.070  35.160  19.980  1.00  0.00            
ATOM     40  H18 BCD     1      22.580  35.960  19.900  1.00  0.00            
ATOM     41  H19 BCD     1      22.060  36.900  18.420  1.00  0.00            
ATOM     42  H20 BCD     1      20.960  38.320  19.830  1.00  0.00            
ATOM     43  C13 BCD     1      14.080  35.380  19.660  1.00  0.00            
ATOM     44  O11 BCD     1      14.110  34.350  20.630  1.00  0.00            
ATOM     45  C14 BCD     1      14.280  34.710  18.270  1.00  0.00            
ATOM     46  O12 BCD     1      13.330  33.700  17.910  1.00  0.00            
ATOM     47  C15 BCD     1      15.710  34.100  18.180  1.00  0.00            
ATOM     48  O13 BCD     1      15.940  33.440  16.930  1.00  0.00            
ATOM     49  C16 BCD     1      16.710  35.180  18.420  1.00  0.00            
ATOM     50  C17 BCD     1      16.410  35.920  19.720  1.00  0.00            
ATOM     51  O14 BCD     1      15.040  36.390  19.830  1.00  0.00            
ATOM     52  C18 BCD     1      17.360  37.090  20.070  1.00  0.00            
ATOM     53  O15 BCD     1      17.250  38.080  19.020  1.00  0.00            
ATOM     54  H21 BCD     1      13.120  35.890  19.800  1.00  0.00            
ATOM     55  H22 BCD     1      14.250  35.480  17.500  1.00  0.00            
ATOM     56  H23 BCD     1      13.650  33.380  17.060  1.00  0.00            
ATOM     57  H24 BCD     1      15.760  33.390  19.020  1.00  0.00            
ATOM     58  H25 BCD     1      16.850  33.200  16.730  1.00  0.00            
ATOM     59  H26 BCD     1      16.790  35.950  17.630  1.00  0.00            
ATOM     60  H27 BCD     1      16.540  35.190  20.540  1.00  0.00            
ATOM     61  H28 BCD     1      16.970  37.450  21.030  1.00  0.00            
ATOM     62  H29 BCD     1      18.380  36.720  20.250  1.00  0.00            
ATOM     63  H30 BCD     1      18.150  38.400  18.950  1.00  0.00            
ATOM     64  C19 BCD     1      12.700  33.290  24.260  1.00  0.00            
ATOM     65  O16 BCD     1      14.060  33.210  24.670  1.00  0.00            
ATOM     66  C20 BCD     1      12.420  32.400  23.150  1.00  0.00            
ATOM     67  O17 BCD     1      12.510  31.080  23.540  1.00  0.00            
ATOM     68  C21 BCD     1      13.240  32.760  21.920  1.00  0.00            
ATOM     69  O18 BCD     1      12.900  31.850  20.860  1.00  0.00            
ATOM     70  C22 BCD     1      13.030  34.220  21.550  1.00  0.00            
ATOM     71  C23 BCD     1      13.230  35.160  22.770  1.00  0.00            
ATOM     72  O19 BCD     1      12.460  34.640  23.820  1.00  0.00            
ATOM     73  C24 BCD     1      12.770  36.660  22.490  1.00  0.00            
ATOM     74  O20 BCD     1      11.450  36.730  21.820  1.00  0.00            
ATOM     75  H31 BCD     1      12.050  33.040  25.110  1.00  0.00            
ATOM     76  H32 BCD     1      11.350  32.580  22.940  1.00  0.00            
ATOM     77  H33 BCD     1      12.520  30.510  22.770  1.00  0.00            
ATOM     78  H34 BCD     1      14.310  32.620  22.140  1.00  0.00            
ATOM     79  H35 BCD     1      13.160  32.170  20.000  1.00  0.00            
ATOM     80  H36 BCD     1      12.120  34.380  20.940  1.00  0.00            
ATOM     81  H37 BCD     1      14.270  35.290  23.090  1.00  0.00            
ATOM     82  H38 BCD     1      12.670  37.150  23.470  1.00  0.00            
ATOM     83  H39 BCD     1      13.560  37.240  22.000  1.00  0.00            
ATOM     84  H40 BCD     1      11.350  37.490  21.240  1.00  0.00            
ATOM     85  C25 BCD     1      16.110  32.490  28.260  1.00  0.00            
ATOM     86  O21 BCD     1      17.220  32.080  27.520  1.00  0.00            
ATOM     87  C26 BCD     1      14.870  31.630  27.980  1.00  0.00            
ATOM     88  O22 BCD     1      15.180  30.320  28.390  1.00  0.00            
ATOM     89  C27 BCD     1      14.540  31.680  26.510  1.00  0.00            
ATOM     90  O23 BCD     1      13.340  30.990  26.250  1.00  0.00            
ATOM     91  C28 BCD     1      14.380  33.140  26.060  1.00  0.00            
ATOM     92  C29 BCD     1      15.610  33.950  26.390  1.00  0.00            
ATOM     93  O24 BCD     1      15.770  33.860  27.790  1.00  0.00            
ATOM     94  C30 BCD     1      15.500  35.370  26.000  1.00  0.00            
ATOM     95  O25 BCD     1      16.780  36.050  25.910  1.00  0.00            
ATOM     96  H41 BCD     1      16.310  32.560  29.330  1.00  0.00            
ATOM     97  H42 BCD     1      13.950  32.030  28.430  1.00  0.00            
ATOM     98  H43 BCD     1      14.270  30.070  28.570  1.00  0.00            
ATOM     99  H44 BCD     1      15.380  31.160  26.040  1.00  0.00            
ATOM    100  H45 BCD     1      13.190  31.130  25.310  1.00  0.00            
ATOM    101  H46 BCD     1      13.610  33.570  26.720  1.00  0.00            
ATOM    102  H47 BCD     1      16.450  33.570  25.790  1.00  0.00            
ATOM    103  H48 BCD     1      15.010  35.590  25.040  1.00  0.00            
ATOM    104  H49 BCD     1      14.790  35.900  26.650  1.00  0.00            
ATOM    105  H50 BCD     1      16.600  36.980  25.790  1.00  0.00            
ATOM    106  C31 BCD     1      20.920  30.210  27.760  1.00  0.00            
ATOM    107  O26 BCD     1      21.280  30.740  26.530  1.00  0.00            
ATOM    108  C32 BCD     1      19.700  29.290  27.480  1.00  0.00            
ATOM    109  O27 BCD     1      20.010  28.310  26.460  1.00  0.00            
ATOM    110  C33 BCD     1      18.390  30.090  27.110  1.00  0.00            
ATOM    111  C34 BCD     1      18.120  31.160  28.150  1.00  0.00            
ATOM    112  C35 BCD     1      19.310  32.010  28.420  1.00  0.00            
ATOM    113  O28 BCD     1      20.490  31.230  28.670  1.00  0.00            
ATOM    114  C36 BCD     1      19.160  33.080  29.500  1.00  0.00            
ATOM    115  O29 BCD     1      19.230  32.600  30.820  1.00  0.00            
ATOM    116  O30 BCD     1      17.260  29.280  26.870  1.00  0.00            
ATOM    117  H51 BCD     1      21.680  29.540  28.180  1.00  0.00            
ATOM    118  H52 BCD     1      19.450  28.780  28.420  1.00  0.00            
ATOM    119  H53 BCD     1      19.350  27.610  26.460  1.00  0.00            
ATOM    120  H54 BCD     1      18.640  30.650  26.190  1.00  0.00            
ATOM    121  H55 BCD     1      16.610  29.430  27.560  1.00  0.00            
ATOM    122  H56 BCD     1      17.650  30.660  29.010  1.00  0.00            
ATOM    123  H57 BCD     1      19.530  32.520  27.470  1.00  0.00            
ATOM    124  H58 BCD     1      19.890  33.880  29.360  1.00  0.00            
ATOM    125  H59 BCD     1      18.210  33.650  29.490  1.00  0.00            
ATOM    126  H60 BCD     1      20.010  32.060  31.000  1.00  0.00            
ATOM    127  C37 BCD     1      24.650  31.520  24.230  1.00  0.00            
ATOM    128  O31 BCD     1      23.730  31.860  23.190  1.00  0.00            
ATOM    129  C38 BCD     1      24.520  30.070  24.760  1.00  0.00            
ATOM    130  O32 BCD     1      24.960  29.180  23.720  1.00  0.00            
ATOM    131  C39 BCD     1      23.120  29.780  25.250  1.00  0.00            
ATOM    132  O33 BCD     1      22.920  28.490  25.870  1.00  0.00            
ATOM    133  C40 BCD     1      22.710  30.830  26.280  1.00  0.00            
ATOM    134  C41 BCD     1      23.080  32.290  25.930  1.00  0.00            
ATOM    135  O34 BCD     1      24.390  32.370  25.340  1.00  0.00            
ATOM    136  C42 BCD     1      22.930  33.230  27.150  1.00  0.00            
ATOM    137  O35 BCD     1      23.940  32.840  28.080  1.00  0.00            
ATOM    138  H61 BCD     1      25.670  31.750  23.890  1.00  0.00            
ATOM    139  H62 BCD     1      25.270  29.950  25.560  1.00  0.00            
ATOM    140  H63 BCD     1      25.790  29.530  23.410  1.00  0.00            
ATOM    141  H64 BCD     1      22.480  29.910  24.370  1.00  0.00            
ATOM    142  H65 BCD     1      21.970  28.380  25.900  1.00  0.00            
ATOM    143  H66 BCD     1      23.250  30.510  27.180  1.00  0.00            
ATOM    144  H67 BCD     1      22.480  32.520  25.040  1.00  0.00            
ATOM    145  H68 BCD     1      23.060  34.280  26.840  1.00  0.00            
ATOM    146  H69 BCD     1      21.930  33.070  27.580  1.00  0.00            
ATOM    147  H70 BCD     1      24.790  33.230  27.890  1.00  0.00            
ATOM    148  C1  AT4     2      15.290  29.610  19.560  1.00  0.00            
ATOM    149  C2  AT4     2      16.160  30.470  20.510  1.00  0.00            
ATOM    150  C3  AT4     2      17.080  31.360  19.950  1.00  0.00            
ATOM    151  C4  AT4     2      17.780  32.260  20.810  1.00  0.00            
ATOM    152  C5  AT4     2      17.640  32.250  22.180  1.00  0.00            
ATOM    153  C6  AT4     2      18.480  33.200  23.040  1.00  0.00            
ATOM    154  C7  AT4     2      18.200  34.750  22.700  1.00  0.00            
ATOM    155  C8  AT4     2      19.960  32.910  22.990  1.00  0.00            
ATOM    156  C9  AT4     2      16.780  31.310  22.760  1.00  0.00            
ATOM    157  C10 AT4     2      16.000  30.430  21.910  1.00  0.00            
ATOM    158  O1  AT4     2      15.010  29.650  22.460  1.00  0.00            
ATOM    159  H1  AT4     2      14.300  30.070  19.520  1.00  0.00            
ATOM    160  H2  AT4     2      15.610  29.880  18.540  1.00  0.00            
ATOM    161  H3  AT4     2      15.220  28.570  19.890  1.00  0.00            
ATOM    162  H4  AT4     2      17.210  31.370  18.870  1.00  0.00            
ATOM    163  H5  AT4     2      18.520  32.930  20.390  1.00  0.00            
ATOM    164  H6  AT4     2      18.020  33.010  24.010  1.00  0.00            
ATOM    165  H7  AT4     2      17.120  34.890  22.740  1.00  0.00            
ATOM    166  H8  AT4     2      18.640  35.410  23.460  1.00  0.00            
ATOM    167  H9  AT4     2      18.570  35.090  21.720  1.00  0.00            
ATOM    168  H10 AT4     2      20.460  33.000  22.020  1.00  0.00            
ATOM    169  H11 AT4     2      20.430  33.520  23.770  1.00  0.00            
ATOM    170  H12 AT4     2      20.080  31.850  23.270  1.00  0.00            
ATOM    171  H13 AT4     2      16.570  31.220  23.820  1.00  0.00            
ATOM    172  H14 AT4     2      15.360  29.230  23.260  1.00  0.00            
TER
ENDMDL
MODEL        1
ATOM      1  C1  BCD     1      24.030  33.350  18.540  1.00  0.00            
ATOM      2  O1  BCD     1      22.640  32.980  18.770  1.00  0.00            
ATOM      3  C2  BCD     1      24.930  32.140  18.540  1.00  0.00            
ATOM      4  O2  BCD     1      24.680  31.260  17.360  1.00  0.00            
ATOM      5  C3  BCD     1      24.790  31.380  19.890  1.00  0.00            
ATOM      6  O3  BCD     1      25.570  30.200  20.000  1.00  0.00            
ATOM      7  C4  BCD     1      25.030  32.330  21.130  1.00  0.00            
ATOM      8  C5  BCD     1      24.310  33.610  20.980  1.00  0.00            
ATOM      9  O4  BCD     1      24.440  34.160  19.640  1.00  0.00            
ATOM     10  C6  BCD     1      24.800  34.660  21.960  1.00  0.00            
ATOM     11  O5  BCD     1      26.110  35.090  21.730  1.00  0.00            
ATOM     12  H1  BCD     1      23.950  33.990  17.660  1.00  0.00            
ATOM     13  H2  BCD     1      26.000  32.390  18.460  1.00  0.00            
ATOM     14  H3  BCD     1      25.080  30.410  17.550  1.00  0.00            
ATOM     15  H4  BCD     1      23.780  30.950  19.940  1.00  0.00            
ATOM     16  H5  BCD     1      25.290  29.740  20.800  1.00  0.00            
ATOM     17  H6  BCD     1      26.080  32.640  21.200  1.00  0.00            
ATOM     18  H7  BCD     1      23.240  33.510  21.200  1.00  0.00            
ATOM     19  H8  BCD     1      24.100  35.490  22.010  1.00  0.00            
ATOM     20  H9  BCD     1      24.820  34.330  23.010  1.00  0.00            
ATOM     21  H10 BCD     1      25.960  35.550  20.900  1.00  0.00            
ATOM     22  C7  BCD     1      19.080  33.150  16.740  1.00  0.00            
ATOM     23  O6  BCD     1      18.570  32.000  17.390  1.00  0.00            
ATOM     24  C8  BCD     1      20.340  32.790  15.920  1.00  0.00            
ATOM     25  O7  BCD     1      20.060  31.850  14.880  1.00  0.00            
ATOM     26  C9  BCD     1      21.540  32.320  16.760  1.00  0.00            
ATOM     27  O8  BCD     1      22.690  32.250  15.950  1.00  0.00            
ATOM     28  C10 BCD     1      21.710  33.370  17.830  1.00  0.00            
ATOM     29  C11 BCD     1      20.440  33.620  18.660  1.00  0.00            
ATOM     30  O9  BCD     1      19.440  34.050  17.770  1.00  0.00            
ATOM     31  C12 BCD     1      20.710  34.700  19.710  1.00  0.00            
ATOM     32  O10 BCD     1      21.120  35.930  19.150  1.00  0.00            
ATOM     33  H11 BCD     1      18.300  33.620  16.120  1.00  0.00            
ATOM     34  H12 BCD     1      20.660  33.770  15.540  1.00  0.00            
ATOM     35  H13 BCD     1      19.630  31.050  15.190  1.00  0.00            
ATOM     36  H14 BCD     1      21.350  31.380  17.300  1.00  0.00            
ATOM     37  H15 BCD     1      23.370  32.000  16.580  1.00  0.00            
ATOM     38  H16 BCD     1      21.920  34.350  17.380  1.00  0.00            
ATOM     39  H17 BCD     1      20.150  32.710  19.200  1.00  0.00            
ATOM     40  H18 BCD     1      19.810  34.870  20.320  1.00  0.00            
ATOM     41  H19 BCD     1      21.480  34.300  20.380  1.00  0.00            
ATOM     42  H20 BCD     1      21.660  36.370  19.810  1.00  0.00            
ATOM     43  C13 BCD     1      15.360  29.620  17.860  1.00  0.00            
ATOM     44  O11 BCD     1      15.870  29.430  19.160  1.00  0.00            
ATOM     45  C14 BCD     1      16.350  29.140  16.810  1.00  0.00            
ATOM     46  O12 BCD     1      16.530  27.730  16.930  1.00  0.00            
ATOM     47  C15 BCD     1      17.640  29.900  16.700  1.00  0.00            
ATOM     48  O13 BCD     1      18.380  29.570  15.530  1.00  0.00            
ATOM     49  C16 BCD     1      17.400  31.400  16.830  1.00  0.00            
ATOM     50  C17 BCD     1      16.210  31.770  17.740  1.00  0.00            
ATOM     51  O14 BCD     1      15.040  30.990  17.600  1.00  0.00            
ATOM     52  C18 BCD     1      15.810  33.240  17.610  1.00  0.00            
ATOM     53  O15 BCD     1      15.520  33.530  16.290  1.00  0.00            
ATOM     54  H21 BCD     1      14.440  29.060  17.680  1.00  0.00            
ATOM     55  H22 BCD     1      15.850  29.400  15.870  1.00  0.00            
ATOM     56  H23 BCD     1      16.510  27.540  17.870  1.00  0.00            
ATOM     57  H24 BCD     1      18.160  29.590  17.610  1.00  0.00            
ATOM     58  H25 BCD     1      19.150  29.050  15.790  1.00  0.00            
ATOM     59  H26 BCD     1      17.180  31.790  15.830  1.00  0.00            
ATOM     60  H27 BCD     1      16.630  31.720  18.760  1.00  0.00            
ATOM     61  H28 BCD     1      14.950  33.480  18.250  1.00  0.00            
ATOM     62  H29 BCD     1      16.690  33.830  17.930  1.00  0.00            
ATOM     63  H30 BCD     1      14.700  33.150  15.990  1.00  0.00            
ATOM     64  C19 BCD     1      15.050  28.270  23.070  1.00  0.00            
ATOM     65  O16 BCD     1      16.340  28.540  23.550  1.00  0.00            
ATOM     66  C20 BCD     1      15.090  27.190  22.010  1.00  0.00            
ATOM     67  O17 BCD     1      15.810  26.050  22.550  1.00  0.00            
ATOM     68  C21 BCD     1      15.590  27.640  20.620  1.00  0.00            
ATOM     69  O18 BCD     1      15.340  26.680  19.600  1.00  0.00            
ATOM     70  C22 BCD     1      14.990  28.950  20.190  1.00  0.00            
ATOM     71  C23 BCD     1      15.020  30.010  21.340  1.00  0.00            
ATOM     72  O19 BCD     1      14.420  29.440  22.550  1.00  0.00            
ATOM     73  C24 BCD     1      14.310  31.330  20.880  1.00  0.00            
ATOM     74  O20 BCD     1      12.940  31.070  20.460  1.00  0.00            
ATOM     75  H31 BCD     1      14.460  27.840  23.890  1.00  0.00            
ATOM     76  H32 BCD     1      14.060  26.810  21.940  1.00  0.00            
ATOM     77  H33 BCD     1      16.610  26.410  22.960  1.00  0.00            
ATOM     78  H34 BCD     1      16.660  27.810  20.790  1.00  0.00            
ATOM     79  H35 BCD     1      14.380  26.690  19.510  1.00  0.00            
ATOM     80  H36 BCD     1      13.970  28.720  19.860  1.00  0.00            
ATOM     81  H37 BCD     1      16.090  30.090  21.570  1.00  0.00            
ATOM     82  H38 BCD     1      14.300  31.960  21.780  1.00  0.00            
ATOM     83  H39 BCD     1      14.910  31.830  20.110  1.00  0.00            
ATOM     84  H40 BCD     1      12.490  31.890  20.230  1.00  0.00            
ATOM     85  C25 BCD     1      18.080  29.240  27.270  1.00  0.00            
ATOM     86  O21 BCD     1      19.350  29.170  26.840  1.00  0.00            
ATOM     87  C26 BCD     1      17.360  27.850  27.020  1.00  0.00            
ATOM     88  O22 BCD     1      18.150  26.810  27.670  1.00  0.00            
ATOM     89  C27 BCD     1      17.120  27.540  25.540  1.00  0.00            
ATOM     90  O23 BCD     1      16.390  26.290  25.240  1.00  0.00            
ATOM     91  C28 BCD     1      16.480  28.800  24.940  1.00  0.00            
ATOM     92  C29 BCD     1      17.250  30.060  25.230  1.00  0.00            
ATOM     93  O24 BCD     1      17.260  30.190  26.630  1.00  0.00            
ATOM     94  C30 BCD     1      16.620  31.270  24.690  1.00  0.00            
ATOM     95  O25 BCD     1      15.230  31.350  24.960  1.00  0.00            
ATOM     96  H41 BCD     1      18.120  29.560  28.320  1.00  0.00            
ATOM     97  H42 BCD     1      16.380  28.010  27.490  1.00  0.00            
ATOM     98  H43 BCD     1      19.090  27.000  27.560  1.00  0.00            
ATOM     99  H44 BCD     1      18.100  27.480  25.040  1.00  0.00            
ATOM    100  H45 BCD     1      16.970  25.580  25.520  1.00  0.00            
ATOM    101  H46 BCD     1      15.540  28.740  25.500  1.00  0.00            
ATOM    102  H47 BCD     1      18.260  29.970  24.810  1.00  0.00            
ATOM    103  H48 BCD     1      17.090  32.220  25.000  1.00  0.00            
ATOM    104  H49 BCD     1      16.810  31.210  23.610  1.00  0.00            
ATOM    105  H50 BCD     1      14.730  30.950  24.240  1.00  0.00            
ATOM    106  C31 BCD     1      22.990  30.470  27.680  1.00  0.00            
ATOM    107  O26 BCD     1      22.900  30.680  26.280  1.00  0.00            
ATOM    108  C32 BCD     1      22.910  29.000  28.000  1.00  0.00            
ATOM    109  O27 BCD     1      24.020  28.220  27.530  1.00  0.00            
ATOM    110  C33 BCD     1      21.550  28.530  27.420  1.00  0.00            
ATOM    111  C34 BCD     1      20.340  29.400  27.790  1.00  0.00            
ATOM    112  C35 BCD     1      20.620  30.940  27.790  1.00  0.00            
ATOM    113  O28 BCD     1      21.920  31.170  28.290  1.00  0.00            
ATOM    114  C36 BCD     1      19.550  31.800  28.640  1.00  0.00            
ATOM    115  O29 BCD     1      19.170  31.410  29.910  1.00  0.00            
ATOM    116  O30 BCD     1      21.290  27.230  27.840  1.00  0.00            
ATOM    117  H51 BCD     1      23.970  30.790  28.060  1.00  0.00            
ATOM    118  H52 BCD     1      22.830  29.050  29.090  1.00  0.00            
ATOM    119  H53 BCD     1      24.000  28.290  26.570  1.00  0.00            
ATOM    120  H54 BCD     1      21.660  28.560  26.330  1.00  0.00            
ATOM    121  H55 BCD     1      21.920  26.600  27.490  1.00  0.00            
ATOM    122  H56 BCD     1      20.060  29.090  28.800  1.00  0.00            
ATOM    123  H57 BCD     1      20.590  31.250  26.740  1.00  0.00            
ATOM    124  H58 BCD     1      20.010  32.790  28.660  1.00  0.00            
ATOM    125  H59 BCD     1      18.650  31.950  28.030  1.00  0.00            
ATOM    126  H60 BCD     1      20.000  31.220  30.350  1.00  0.00            
ATOM    127  C37 BCD     1      25.600  31.400  23.200  1.00  0.00            
ATOM    128  O31 BCD     1      24.520  31.630  22.270  1.00  0.00            
ATOM    129  C38 BCD     1      25.500  29.930  23.680  1.00  0.00            
ATOM    130  O32 BCD     1      25.650  29.030  22.610  1.00  0.00            
ATOM    131  C39 BCD     1      24.170  29.740  24.450  1.00  0.00            
ATOM    132  O33 BCD     1      24.110  28.430  24.850  1.00  0.00            
ATOM    133  C40 BCD     1      24.100  30.780  25.540  1.00  0.00            
ATOM    134  C41 BCD     1      24.320  32.270  25.010  1.00  0.00            
ATOM    135  O34 BCD     1      25.560  32.270  24.320  1.00  0.00            
ATOM    136  C42 BCD     1      24.340  33.350  26.110  1.00  0.00            
ATOM    137  O35 BCD     1      25.330  33.000  27.080  1.00  0.00            
ATOM    138  H61 BCD     1      26.610  31.570  22.810  1.00  0.00            
ATOM    139  H62 BCD     1      26.310  29.860  24.410  1.00  0.00            
ATOM    140  H63 BCD     1      26.150  28.250  22.850  1.00  0.00            
ATOM    141  H64 BCD     1      23.380  29.990  23.740  1.00  0.00            
ATOM    142  H65 BCD     1      24.430  27.870  24.140  1.00  0.00            
ATOM    143  H66 BCD     1      24.930  30.570  26.230  1.00  0.00            
ATOM    144  H67 BCD     1      23.550  32.560  24.290  1.00  0.00            
ATOM    145  H68 BCD     1      24.430  34.330  25.630  1.00  0.00            
ATOM    146  H69 BCD     1      23.330  33.290  26.540  1.00  0.00            
ATOM    147  H70 BCD     1      26.140  32.960  26.560  1.00  0.00            
ATOM    148  C1  AT4     2      19.080  30.100  20.540  1.00  0.00            
ATOM    149  C2  AT4     2      19.130  30.950  21.820  1.00  0.00            
ATOM    150  C3  AT4     2      20.110  30.640  22.800  1.00  0.00            
ATOM    151  C4  AT4     2      20.420  31.610  23.790  1.00  0.00            
ATOM    152  C5  AT4     2      19.840  32.910  23.880  1.00  0.00            
ATOM    153  C6  AT4     2      20.260  33.950  24.960  1.00  0.00            
ATOM    154  C7  AT4     2      19.120  34.780  25.570  1.00  0.00            
ATOM    155  C8  AT4     2      21.310  34.900  24.370  1.00  0.00            
ATOM    156  C9  AT4     2      18.840  33.160  22.960  1.00  0.00            
ATOM    157  C10 AT4     2      18.560  32.260  21.940  1.00  0.00            
ATOM    158  O1  AT4     2      17.540  32.710  21.080  1.00  0.00            
ATOM    159  H1  AT4     2      19.530  29.110  20.610  1.00  0.00            
ATOM    160  H2  AT4     2      18.040  29.900  20.230  1.00  0.00            
ATOM    161  H3  AT4     2      19.430  30.530  19.600  1.00  0.00            
ATOM    162  H4  AT4     2      20.750  29.770  22.660  1.00  0.00            
ATOM    163  H5  AT4     2      21.160  31.340  24.550  1.00  0.00            
ATOM    164  H6  AT4     2      20.720  33.390  25.780  1.00  0.00            
ATOM    165  H7  AT4     2      18.260  34.220  25.950  1.00  0.00            
ATOM    166  H8  AT4     2      19.460  35.560  26.260  1.00  0.00            
ATOM    167  H9  AT4     2      18.730  35.430  24.770  1.00  0.00            
ATOM    168  H10 AT4     2      22.170  34.480  23.820  1.00  0.00            
ATOM    169  H11 AT4     2      20.930  35.690  23.720  1.00  0.00            
ATOM    170  H12 AT4     2      21.760  35.380  25.240  1.00  0.00            
ATOM    171  H13 AT4     2      18.390  34.150  22.890  1.00  0.00            
ATOM    172  H14 AT4     2      17.110  33.360  21.660  1.00  0.00            
TER
ENDMDL
MODEL        1
ATOM      1  C1  BCD     1      22.370  16.860  18.670  1.00  0.00            
ATOM      2  O1  BCD     1      21.920  18.140  18.830  1.00  0.00            
ATOM      3  C2  BCD     1      23.270  16.840  17.510  1.00  0.00            
ATOM      4  O2  BCD     1      24.450  17.640  17.780  1.00  0.00            
ATOM      5  C3  BCD     1      22.630  17.180  16.200  1.00  0.00            
ATOM      6  O3  BCD     1      23.450  16.960  15.100  1.00  0.00            
ATOM      7  C4  BCD     1      21.360  16.360  16.100  1.00  0.00            
ATOM      8  C5  BCD     1      20.430  16.280  17.340  1.00  0.00            
ATOM      9  O4  BCD     1      21.220  16.000  18.570  1.00  0.00            
ATOM     10  C6  BCD     1      19.180  15.390  17.270  1.00  0.00            
ATOM     11  O5  BCD     1      18.100  15.900  18.130  1.00  0.00            
ATOM     12  H1  BCD     1      22.930  16.640  19.580  1.00  0.00            
ATOM     13  H2  BCD     1      23.710  15.840  17.400  1.00  0.00            
ATOM     14  H3  BCD     1      24.510  18.070  16.920  1.00  0.00            
ATOM     15  H4  BCD     1      22.270  18.220  16.250  1.00  0.00            
ATOM     16  H5  BCD     1      22.840  17.140  14.380  1.00  0.00            
ATOM     17  H6  BCD     1      21.720  15.340  15.910  1.00  0.00            
ATOM     18  H7  BCD     1      20.040  17.300  17.470  1.00  0.00            
ATOM     19  H8  BCD     1      18.930  15.400  16.200  1.00  0.00            
ATOM     20  H9  BCD     1      19.420  14.370  17.620  1.00  0.00            
ATOM     21  H10 BCD     1      17.560  16.440  17.560  1.00  0.00            
ATOM     22  C7  BCD     1      21.540  20.780  21.870  1.00  0.00            
ATOM     23  O6  BCD     1      21.630  21.940  20.990  1.00  0.00            
ATOM     24  C8  BCD     1      22.890  20.060  21.900  1.00  0.00            
ATOM     25  O7  BCD     1      23.950  20.910  22.230  1.00  0.00            
ATOM     26  C9  BCD     1      23.070  19.420  20.560  1.00  0.00            
ATOM     27  O8  BCD     1      24.290  18.620  20.460  1.00  0.00            
ATOM     28  C10 BCD     1      21.810  18.560  20.230  1.00  0.00            
ATOM     29  C11 BCD     1      20.480  19.360  20.200  1.00  0.00            
ATOM     30  O9  BCD     1      20.500  19.860  21.550  1.00  0.00            
ATOM     31  C12 BCD     1      19.170  18.620  20.060  1.00  0.00            
ATOM     32  O10 BCD     1      18.080  19.490  20.100  1.00  0.00            
ATOM     33  H11 BCD     1      21.350  21.260  22.840  1.00  0.00            
ATOM     34  H12 BCD     1      22.780  19.320  22.700  1.00  0.00            
ATOM     35  H13 BCD     1      24.260  21.460  21.500  1.00  0.00            
ATOM     36  H14 BCD     1      23.060  20.210  19.800  1.00  0.00            
ATOM     37  H15 BCD     1      24.320  18.490  19.510  1.00  0.00            
ATOM     38  H16 BCD     1      21.650  17.800  21.010  1.00  0.00            
ATOM     39  H17 BCD     1      20.550  20.170  19.460  1.00  0.00            
ATOM     40  H18 BCD     1      19.090  18.290  19.010  1.00  0.00            
ATOM     41  H19 BCD     1      19.050  17.770  20.740  1.00  0.00            
ATOM     42  H20 BCD     1      18.010  19.940  20.950  1.00  0.00            
ATOM     43  C13 BCD     1      20.480  25.830  20.930  1.00  0.00            
ATOM     44  O11 BCD     1      19.980  25.570  19.670  1.00  0.00            
ATOM     45  C14 BCD     1      21.990  25.640  21.060  1.00  0.00            
ATOM     46  O12 BCD     1      22.500  26.630  20.120  1.00  0.00            
ATOM     47  C15 BCD     1      22.310  24.170  20.730  1.00  0.00            
ATOM     48  O13 BCD     1      23.700  23.840  20.750  1.00  0.00            
ATOM     49  C16 BCD     1      21.480  23.260  21.620  1.00  0.00            
ATOM     50  C17 BCD     1      20.020  23.610  21.690  1.00  0.00            
ATOM     51  O14 BCD     1      19.870  25.020  21.910  1.00  0.00            
ATOM     52  C18 BCD     1      19.200  22.870  22.680  1.00  0.00            
ATOM     53  O15 BCD     1      19.720  23.040  23.990  1.00  0.00            
ATOM     54  H21 BCD     1      20.250  26.890  21.130  1.00  0.00            
ATOM     55  H22 BCD     1      22.370  25.850  22.070  1.00  0.00            
ATOM     56  H23 BCD     1      21.790  26.970  19.570  1.00  0.00            
ATOM     57  H24 BCD     1      22.030  23.980  19.690  1.00  0.00            
ATOM     58  H25 BCD     1      23.990  23.000  20.400  1.00  0.00            
ATOM     59  H26 BCD     1      22.010  23.260  22.580  1.00  0.00            
ATOM     60  H27 BCD     1      19.580  23.290  20.740  1.00  0.00            
ATOM     61  H28 BCD     1      18.160  23.200  22.590  1.00  0.00            
ATOM     62  H29 BCD     1      19.190  21.810  22.390  1.00  0.00            
ATOM     63  H30 BCD     1      19.870  23.980  24.150  1.00  0.00            
ATOM     64  C19 BCD     1      17.330  27.240  16.810  1.00  0.00            
ATOM     65  O16 BCD     1      17.620  26.260  15.770  1.00  0.00
[truncated: 1,642,145 more chars]
