# Supplementary material for: Achieving Chemical Accuracy in Cyclodextrin Host–Guest Binding via Integrative Atomistic Modelling
Source: Adv Sci (Weinh). 2025 Dec 14;13(10):e19782. doi: 10.1002/advs.202519782 (PMC12915143; doi:10.1002/advs.202519782)
Supplement: Supplementary file 1 — Supporting Information [file ADVS-13-e19782-s003.zip › all_poses/BCD.AU0.pdb]

MODEL        1
ATOM      1  C1  BCD     1      37.550  23.110  16.300  1.00  0.00            
ATOM      2  O1  BCD     1      37.230  22.800  17.660  1.00  0.00            
ATOM      3  C2  BCD     1      36.320  23.120  15.500  1.00  0.00            
ATOM      4  O2  BCD     1      35.260  23.920  16.080  1.00  0.00            
ATOM      5  C3  BCD     1      35.900  21.640  15.230  1.00  0.00            
ATOM      6  O3  BCD     1      34.660  21.560  14.520  1.00  0.00            
ATOM      7  C4  BCD     1      37.040  20.760  14.690  1.00  0.00            
ATOM      8  C5  BCD     1      38.280  20.940  15.550  1.00  0.00            
ATOM      9  O4  BCD     1      38.560  22.390  15.620  1.00  0.00            
ATOM     10  C6  BCD     1      39.520  20.320  14.940  1.00  0.00            
ATOM     11  O5  BCD     1      39.850  20.800  13.640  1.00  0.00            
ATOM     12  H1  BCD     1      37.910  24.150  16.300  1.00  0.00            
ATOM     13  H2  BCD     1      36.570  23.630  14.560  1.00  0.00            
ATOM     14  H3  BCD     1      35.310  23.840  17.040  1.00  0.00            
ATOM     15  H4  BCD     1      35.600  21.200  16.180  1.00  0.00            
ATOM     16  H5  BCD     1      34.020  22.030  15.050  1.00  0.00            
ATOM     17  H6  BCD     1      37.240  21.040  13.650  1.00  0.00            
ATOM     18  H7  BCD     1      38.050  20.430  16.500  1.00  0.00            
ATOM     19  H8  BCD     1      40.380  20.300  15.620  1.00  0.00            
ATOM     20  H9  BCD     1      39.260  19.260  14.930  1.00  0.00            
ATOM     21  H10 BCD     1      40.360  21.600  13.750  1.00  0.00            
ATOM     22  C7  BCD     1      38.020  23.730  21.540  1.00  0.00            
ATOM     23  O6  BCD     1      37.120  22.760  21.900  1.00  0.00            
ATOM     24  C8  BCD     1      37.220  24.800  20.780  1.00  0.00            
ATOM     25  O7  BCD     1      36.190  25.290  21.600  1.00  0.00            
ATOM     26  C9  BCD     1      36.680  24.030  19.520  1.00  0.00            
ATOM     27  O8  BCD     1      35.740  24.850  18.770  1.00  0.00            
ATOM     28  C10 BCD     1      37.850  23.500  18.700  1.00  0.00            
ATOM     29  C11 BCD     1      38.730  22.580  19.480  1.00  0.00            
ATOM     30  O9  BCD     1      39.040  23.180  20.730  1.00  0.00            
ATOM     31  C12 BCD     1      40.080  22.330  18.790  1.00  0.00            
ATOM     32  O10 BCD     1      40.630  23.470  18.170  1.00  0.00            
ATOM     33  H11 BCD     1      38.440  24.220  22.430  1.00  0.00            
ATOM     34  H12 BCD     1      37.910  25.580  20.420  1.00  0.00            
ATOM     35  H13 BCD     1      35.690  24.630  22.080  1.00  0.00            
ATOM     36  H14 BCD     1      36.050  23.220  19.910  1.00  0.00            
ATOM     37  H15 BCD     1      34.960  25.110  19.280  1.00  0.00            
ATOM     38  H16 BCD     1      38.310  24.400  18.270  1.00  0.00            
ATOM     39  H17 BCD     1      38.210  21.640  19.710  1.00  0.00            
ATOM     40  H18 BCD     1      40.750  21.870  19.530  1.00  0.00            
ATOM     41  H19 BCD     1      40.010  21.470  18.110  1.00  0.00            
ATOM     42  H20 BCD     1      41.120  23.050  17.460  1.00  0.00            
ATOM     43  C13 BCD     1      35.970  20.310  24.970  1.00  0.00            
ATOM     44  O11 BCD     1      35.000  19.730  24.090  1.00  0.00            
ATOM     45  C14 BCD     1      35.790  21.780  25.210  1.00  0.00            
ATOM     46  O12 BCD     1      34.600  21.950  25.850  1.00  0.00            
ATOM     47  C15 BCD     1      35.850  22.590  23.910  1.00  0.00            
ATOM     48  O13 BCD     1      35.580  24.000  24.150  1.00  0.00            
ATOM     49  C16 BCD     1      37.200  22.340  23.250  1.00  0.00            
ATOM     50  C17 BCD     1      37.520  20.830  23.250  1.00  0.00            
ATOM     51  O14 BCD     1      37.270  20.300  24.470  1.00  0.00            
ATOM     52  C18 BCD     1      38.960  20.550  22.800  1.00  0.00            
ATOM     53  O15 BCD     1      39.920  21.410  23.370  1.00  0.00            
ATOM     54  H21 BCD     1      35.950  19.840  25.960  1.00  0.00            
ATOM     55  H22 BCD     1      36.540  22.120  25.940  1.00  0.00            
ATOM     56  H23 BCD     1      33.960  21.420  25.360  1.00  0.00            
ATOM     57  H24 BCD     1      35.040  22.260  23.250  1.00  0.00            
ATOM     58  H25 BCD     1      34.880  24.040  24.810  1.00  0.00            
ATOM     59  H26 BCD     1      37.980  22.840  23.840  1.00  0.00            
ATOM     60  H27 BCD     1      36.840  20.390  22.510  1.00  0.00            
ATOM     61  H28 BCD     1      39.230  19.500  22.960  1.00  0.00            
ATOM     62  H29 BCD     1      39.040  20.710  21.720  1.00  0.00            
ATOM     63  H30 BCD     1      40.340  20.990  24.130  1.00  0.00            
ATOM     64  C19 BCD     1      32.250  16.660  24.150  1.00  0.00            
ATOM     65  O16 BCD     1      31.990  16.790  22.760  1.00  0.00            
ATOM     66  C20 BCD     1      31.820  18.000  24.850  1.00  0.00            
ATOM     67  O17 BCD     1      30.420  18.260  24.600  1.00  0.00            
ATOM     68  C21 BCD     1      32.660  19.130  24.350  1.00  0.00            
ATOM     69  O18 BCD     1      32.460  20.430  24.950  1.00  0.00            
ATOM     70  C22 BCD     1      34.140  18.730  24.610  1.00  0.00            
ATOM     71  C23 BCD     1      34.530  17.330  24.050  1.00  0.00            
ATOM     72  O19 BCD     1      33.610  16.350  24.550  1.00  0.00            
ATOM     73  C24 BCD     1      35.900  16.840  24.530  1.00  0.00            
ATOM     74  O20 BCD     1      36.100  16.980  25.940  1.00  0.00            
ATOM     75  H31 BCD     1      31.650  15.860  24.610  1.00  0.00            
ATOM     76  H32 BCD     1      31.960  17.780  25.920  1.00  0.00            
ATOM     77  H33 BCD     1      30.290  18.090  23.660  1.00  0.00            
ATOM     78  H34 BCD     1      32.490  19.340  23.290  1.00  0.00            
ATOM     79  H35 BCD     1      31.550  20.690  24.780  1.00  0.00            
ATOM     80  H36 BCD     1      34.390  18.550  25.660  1.00  0.00            
ATOM     81  H37 BCD     1      34.650  17.290  22.960  1.00  0.00            
ATOM     82  H38 BCD     1      36.110  15.790  24.270  1.00  0.00            
ATOM     83  H39 BCD     1      36.720  17.460  24.140  1.00  0.00            
ATOM     84  H40 BCD     1      37.020  16.710  26.000  1.00  0.00            
ATOM     85  C25 BCD     1      30.280  15.020  19.530  1.00  0.00            
ATOM     86  O21 BCD     1      31.340  15.560  18.750  1.00  0.00            
ATOM     87  C26 BCD     1      29.410  16.120  20.270  1.00  0.00            
ATOM     88  O22 BCD     1      28.800  16.830  19.230  1.00  0.00            
ATOM     89  C27 BCD     1      30.250  16.860  21.300  1.00  0.00            
ATOM     90  O23 BCD     1      29.490  17.760  22.130  1.00  0.00            
ATOM     91  C28 BCD     1      31.040  15.970  22.200  1.00  0.00            
ATOM     92  C29 BCD     1      31.810  14.810  21.470  1.00  0.00            
ATOM     93  O24 BCD     1      30.840  14.150  20.590  1.00  0.00            
ATOM     94  C30 BCD     1      32.440  13.810  22.410  1.00  0.00            
ATOM     95  O25 BCD     1      31.350  13.300  23.200  1.00  0.00            
ATOM     96  H41 BCD     1      29.560  14.450  18.920  1.00  0.00            
ATOM     97  H42 BCD     1      28.590  15.590  20.780  1.00  0.00            
ATOM     98  H43 BCD     1      28.330  16.160  18.720  1.00  0.00            
ATOM     99  H44 BCD     1      31.010  17.360  20.700  1.00  0.00            
ATOM    100  H45 BCD     1      28.800  18.190  21.610  1.00  0.00            
ATOM    101  H46 BCD     1      30.380  15.570  22.980  1.00  0.00            
ATOM    102  H47 BCD     1      32.610  15.130  20.780  1.00  0.00            
ATOM    103  H48 BCD     1      32.910  13.030  21.800  1.00  0.00            
ATOM    104  H49 BCD     1      33.140  14.360  23.050  1.00  0.00            
ATOM    105  H50 BCD     1      31.690  12.630  23.800  1.00  0.00            
ATOM    106  C31 BCD     1      32.880  15.140  14.930  1.00  0.00            
ATOM    107  O26 BCD     1      33.590  16.290  15.210  1.00  0.00            
ATOM    108  C32 BCD     1      31.360  15.360  14.910  1.00  0.00            
ATOM    109  O27 BCD     1      30.860  16.290  13.940  1.00  0.00            
ATOM    110  C33 BCD     1      30.950  15.810  16.340  1.00  0.00            
ATOM    111  C34 BCD     1      31.490  14.940  17.480  1.00  0.00            
ATOM    112  C35 BCD     1      32.990  14.710  17.270  1.00  0.00            
ATOM    113  O28 BCD     1      33.210  14.220  15.990  1.00  0.00            
ATOM    114  C36 BCD     1      33.530  13.700  18.250  1.00  0.00            
ATOM    115  O29 BCD     1      33.000  12.380  17.970  1.00  0.00            
ATOM    116  O30 BCD     1      29.500  15.890  16.250  1.00  0.00            
ATOM    117  H51 BCD     1      33.210  14.640  14.010  1.00  0.00            
ATOM    118  H52 BCD     1      30.940  14.360  14.740  1.00  0.00            
ATOM    119  H53 BCD     1      30.910  17.160  14.340  1.00  0.00            
ATOM    120  H54 BCD     1      31.420  16.770  16.610  1.00  0.00            
ATOM    121  H55 BCD     1      29.220  15.020  15.930  1.00  0.00            
ATOM    122  H56 BCD     1      30.950  13.990  17.510  1.00  0.00            
ATOM    123  H57 BCD     1      33.500  15.660  17.490  1.00  0.00            
ATOM    124  H58 BCD     1      34.620  13.810  18.320  1.00  0.00            
ATOM    125  H59 BCD     1      33.260  13.950  19.280  1.00  0.00            
ATOM    126  H60 BCD     1      33.480  11.960  17.250  1.00  0.00            
ATOM    127  C37 BCD     1      36.600  18.560  13.720  1.00  0.00            
ATOM    128  O31 BCD     1      36.620  19.420  14.860  1.00  0.00            
ATOM    129  C38 BCD     1      35.330  18.580  12.820  1.00  0.00            
ATOM    130  O32 BCD     1      35.090  19.850  12.200  1.00  0.00            
ATOM    131  C39 BCD     1      34.150  18.070  13.670  1.00  0.00            
ATOM    132  O33 BCD     1      33.000  17.950  12.790  1.00  0.00            
ATOM    133  C40 BCD     1      34.540  16.720  14.370  1.00  0.00            
ATOM    134  C41 BCD     1      35.850  16.840  15.110  1.00  0.00            
ATOM    135  O34 BCD     1      36.810  17.220  14.200  1.00  0.00            
ATOM    136  C42 BCD     1      36.200  15.470  15.700  1.00  0.00            
ATOM    137  O35 BCD     1      36.130  14.410  14.670  1.00  0.00            
ATOM    138  H61 BCD     1      37.410  18.690  12.990  1.00  0.00            
ATOM    139  H62 BCD     1      35.510  17.760  12.110  1.00  0.00            
ATOM    140  H63 BCD     1      34.980  20.500  12.890  1.00  0.00            
ATOM    141  H64 BCD     1      33.990  18.840  14.440  1.00  0.00            
ATOM    142  H65 BCD     1      32.260  18.400  13.190  1.00  0.00            
ATOM    143  H66 BCD     1      34.690  16.010  13.540  1.00  0.00            
ATOM    144  H67 BCD     1      35.750  17.610  15.890  1.00  0.00            
ATOM    145  H68 BCD     1      37.230  15.490  16.070  1.00  0.00            
ATOM    146  H69 BCD     1      35.580  15.180  16.560  1.00  0.00            
ATOM    147  H70 BCD     1      36.430  14.890  13.890  1.00  0.00            
ATOM    148  C1  AU0     2      32.150  24.210  21.690  1.00  0.00            
ATOM    149  C2  AU0     2      32.600  23.010  20.910  1.00  0.00            
ATOM    150  C3  AU0     2      33.050  21.900  21.640  1.00  0.00            
ATOM    151  C4  AU0     2      33.560  20.760  20.960  1.00  0.00            
ATOM    152  C5  AU0     2      33.590  20.760  19.550  1.00  0.00            
ATOM    153  C6  AU0     2      34.170  19.570  18.800  1.00  0.00            
ATOM    154  C7  AU0     2      33.450  18.310  19.260  1.00  0.00            
ATOM    155  C8  AU0     2      35.660  19.350  19.110  1.00  0.00            
ATOM    156  C9  AU0     2      33.150  21.880  18.810  1.00  0.00            
ATOM    157  O1  AU0     2      33.110  21.970  17.430  1.00  0.00            
ATOM    158  C10 AU0     2      32.680  23.030  19.500  1.00  0.00            
ATOM    159  H1  AU0     2      31.880  23.970  22.730  1.00  0.00            
ATOM    160  H2  AU0     2      32.850  25.050  21.790  1.00  0.00            
ATOM    161  H3  AU0     2      31.220  24.600  21.250  1.00  0.00            
ATOM    162  H4  AU0     2      33.010  22.000  22.730  1.00  0.00            
ATOM    163  H5  AU0     2      33.930  19.970  21.600  1.00  0.00            
ATOM    164  H6  AU0     2      34.100  19.630  17.710  1.00  0.00            
ATOM    165  H7  AU0     2      33.830  17.310  19.000  1.00  0.00            
ATOM    166  H8  AU0     2      33.270  18.240  20.340  1.00  0.00            
ATOM    167  H9  AU0     2      32.520  18.310  18.670  1.00  0.00            
ATOM    168  H10 AU0     2      35.810  18.340  19.510  1.00  0.00            
ATOM    169  H11 AU0     2      36.320  19.400  18.220  1.00  0.00            
ATOM    170  H12 AU0     2      36.040  19.880  19.990  1.00  0.00            
ATOM    171  H13 AU0     2      32.840  22.890  17.240  1.00  0.00            
ATOM    172  H14 AU0     2      32.220  23.880  19.000  1.00  0.00            
TER
ENDMDL
MODEL        1
ATOM      1  C1  BCD     1      37.750  18.070  14.260  1.00  0.00            
ATOM      2  O1  BCD     1      37.170  18.980  15.210  1.00  0.00            
ATOM      3  C2  BCD     1      37.350  18.610  12.890  1.00  0.00            
ATOM      4  O2  BCD     1      37.840  19.990  12.640  1.00  0.00            
ATOM      5  C3  BCD     1      35.860  18.590  12.590  1.00  0.00            
ATOM      6  O3  BCD     1      35.700  18.820  11.160  1.00  0.00            
ATOM      7  C4  BCD     1      35.290  17.270  12.920  1.00  0.00            
ATOM      8  C5  BCD     1      35.760  16.780  14.360  1.00  0.00            
ATOM      9  O4  BCD     1      37.180  16.830  14.350  1.00  0.00            
ATOM     10  C6  BCD     1      35.290  15.440  14.810  1.00  0.00            
ATOM     11  O5  BCD     1      35.160  14.500  13.770  1.00  0.00            
ATOM     12  H1  BCD     1      38.810  17.870  14.490  1.00  0.00            
ATOM     13  H2  BCD     1      37.810  17.970  12.130  1.00  0.00            
ATOM     14  H3  BCD     1      37.460  20.090  11.770  1.00  0.00            
ATOM     15  H4  BCD     1      35.320  19.370  13.160  1.00  0.00            
ATOM     16  H5  BCD     1      34.770  18.910  10.970  1.00  0.00            
ATOM     17  H6  BCD     1      35.580  16.560  12.130  1.00  0.00            
ATOM     18  H7  BCD     1      35.350  17.470  15.110  1.00  0.00            
ATOM     19  H8  BCD     1      35.930  15.020  15.590  1.00  0.00            
ATOM     20  H9  BCD     1      34.320  15.490  15.310  1.00  0.00            
ATOM     21  H10 BCD     1      34.650  13.770  14.120  1.00  0.00            
ATOM     22  C7  BCD     1      38.620  21.110  18.510  1.00  0.00            
ATOM     23  O6  BCD     1      37.340  21.150  19.070  1.00  0.00            
ATOM     24  C8  BCD     1      38.590  21.820  17.180  1.00  0.00            
ATOM     25  O7  BCD     1      38.300  23.220  17.390  1.00  0.00            
ATOM     26  C9  BCD     1      37.740  21.040  16.150  1.00  0.00            
ATOM     27  O8  BCD     1      37.860  21.550  14.790  1.00  0.00            
ATOM     28  C10 BCD     1      38.140  19.640  16.070  1.00  0.00            
ATOM     29  C11 BCD     1      38.200  18.960  17.450  1.00  0.00            
ATOM     30  O9  BCD     1      39.030  19.760  18.250  1.00  0.00            
ATOM     31  C12 BCD     1      38.680  17.520  17.350  1.00  0.00            
ATOM     32  O10 BCD     1      40.060  17.530  16.830  1.00  0.00            
ATOM     33  H11 BCD     1      39.350  21.590  19.170  1.00  0.00            
ATOM     34  H12 BCD     1      39.560  21.870  16.670  1.00  0.00            
ATOM     35  H13 BCD     1      37.370  23.430  17.440  1.00  0.00            
ATOM     36  H14 BCD     1      36.700  20.930  16.460  1.00  0.00            
ATOM     37  H15 BCD     1      37.460  20.900  14.210  1.00  0.00            
ATOM     38  H16 BCD     1      39.140  19.620  15.620  1.00  0.00            
ATOM     39  H17 BCD     1      37.190  18.990  17.880  1.00  0.00            
ATOM     40  H18 BCD     1      38.600  17.060  18.340  1.00  0.00            
ATOM     41  H19 BCD     1      38.000  16.880  16.780  1.00  0.00            
ATOM     42  H20 BCD     1      40.570  17.400  17.630  1.00  0.00            
ATOM     43  C13 BCD     1      35.410  21.150  22.770  1.00  0.00            
ATOM     44  O11 BCD     1      34.210  20.400  22.380  1.00  0.00            
ATOM     45  C14 BCD     1      35.540  22.480  22.080  1.00  0.00            
ATOM     46  O12 BCD     1      34.310  23.210  22.380  1.00  0.00            
ATOM     47  C15 BCD     1      35.970  22.430  20.610  1.00  0.00            
ATOM     48  O13 BCD     1      36.110  23.690  20.020  1.00  0.00            
ATOM     49  C16 BCD     1      37.170  21.460  20.460  1.00  0.00            
ATOM     50  C17 BCD     1      37.060  20.170  21.250  1.00  0.00            
ATOM     51  O14 BCD     1      36.610  20.440  22.570  1.00  0.00            
ATOM     52  C18 BCD     1      38.360  19.320  21.350  1.00  0.00            
ATOM     53  O15 BCD     1      39.480  20.090  21.880  1.00  0.00            
ATOM     54  H21 BCD     1      35.390  21.360  23.850  1.00  0.00            
ATOM     55  H22 BCD     1      36.350  23.010  22.610  1.00  0.00            
ATOM     56  H23 BCD     1      34.420  23.460  23.300  1.00  0.00            
ATOM     57  H24 BCD     1      35.110  22.010  20.070  1.00  0.00            
ATOM     58  H25 BCD     1      35.880  24.410  20.610  1.00  0.00            
ATOM     59  H26 BCD     1      38.010  22.050  20.860  1.00  0.00            
ATOM     60  H27 BCD     1      36.300  19.540  20.760  1.00  0.00            
ATOM     61  H28 BCD     1      38.180  18.480  22.030  1.00  0.00            
ATOM     62  H29 BCD     1      38.640  18.820  20.420  1.00  0.00            
ATOM     63  H30 BCD     1      39.250  20.590  22.670  1.00  0.00            
ATOM     64  C19 BCD     1      31.250  17.730  22.980  1.00  0.00            
ATOM     65  O16 BCD     1      30.970  18.150  21.670  1.00  0.00            
ATOM     66  C20 BCD     1      31.320  18.930  23.990  1.00  0.00            
ATOM     67  O17 BCD     1      30.020  19.480  24.290  1.00  0.00            
ATOM     68  C21 BCD     1      32.190  20.020  23.400  1.00  0.00            
ATOM     69  O18 BCD     1      32.270  21.280  24.130  1.00  0.00            
ATOM     70  C22 BCD     1      33.560  19.490  23.280  1.00  0.00            
ATOM     71  C23 BCD     1      33.660  18.110  22.660  1.00  0.00            
ATOM     72  O19 BCD     1      32.600  17.250  23.060  1.00  0.00            
ATOM     73  C24 BCD     1      34.940  17.470  23.160  1.00  0.00            
ATOM     74  O20 BCD     1      35.410  16.450  22.280  1.00  0.00            
ATOM     75  H31 BCD     1      30.610  16.900  23.300  1.00  0.00            
ATOM     76  H32 BCD     1      31.730  18.550  24.940  1.00  0.00            
ATOM     77  H33 BCD     1      29.790  20.080  23.580  1.00  0.00            
ATOM     78  H34 BCD     1      31.830  20.240  22.380  1.00  0.00            
ATOM     79  H35 BCD     1      32.810  21.880  23.610  1.00  0.00            
ATOM     80  H36 BCD     1      33.980  19.520  24.300  1.00  0.00            
ATOM     81  H37 BCD     1      33.660  18.230  21.570  1.00  0.00            
ATOM     82  H38 BCD     1      35.750  18.200  23.260  1.00  0.00            
ATOM     83  H39 BCD     1      34.840  16.990  24.140  1.00  0.00            
ATOM     84  H40 BCD     1      34.610  15.950  22.110  1.00  0.00            
ATOM     85  C25 BCD     1      27.610  18.230  19.190  1.00  0.00            
ATOM     86  O21 BCD     1      28.340  18.280  17.990  1.00  0.00            
ATOM     87  C26 BCD     1      27.810  19.450  20.110  1.00  0.00            
ATOM     88  O22 BCD     1      27.420  20.670  19.430  1.00  0.00            
ATOM     89  C27 BCD     1      29.220  19.510  20.640  1.00  0.00            
ATOM     90  O23 BCD     1      29.260  20.540  21.690  1.00  0.00            
ATOM     91  C28 BCD     1      29.600  18.160  21.340  1.00  0.00            
ATOM     92  C29 BCD     1      29.270  16.970  20.430  1.00  0.00            
ATOM     93  O24 BCD     1      27.960  17.080  19.880  1.00  0.00            
ATOM     94  C30 BCD     1      29.300  15.600  21.160  1.00  0.00            
ATOM     95  O25 BCD     1      28.500  15.600  22.330  1.00  0.00            
ATOM     96  H41 BCD     1      26.560  18.140  18.900  1.00  0.00            
ATOM     97  H42 BCD     1      27.140  19.350  20.970  1.00  0.00            
ATOM     98  H43 BCD     1      27.660  20.470  18.520  1.00  0.00            
ATOM     99  H44 BCD     1      29.990  19.710  19.890  1.00  0.00            
ATOM    100  H45 BCD     1      28.890  21.350  21.310  1.00  0.00            
ATOM    101  H46 BCD     1      28.960  18.030  22.220  1.00  0.00            
ATOM    102  H47 BCD     1      30.020  16.890  19.630  1.00  0.00            
ATOM    103  H48 BCD     1      28.920  14.820  20.480  1.00  0.00            
ATOM    104  H49 BCD     1      30.370  15.350  21.200  1.00  0.00            
ATOM    105  H50 BCD     1      27.680  16.050  22.110  1.00  0.00            
ATOM    106  C31 BCD     1      28.330  17.800  13.960  1.00  0.00            
ATOM    107  O26 BCD     1      29.690  17.720  14.150  1.00  0.00            
ATOM    108  C32 BCD     1      27.860  19.160  14.440  1.00  0.00            
ATOM    109  O27 BCD     1      28.360  20.180  13.590  1.00  0.00            
ATOM    110  C33 BCD     1      28.210  19.300  15.920  1.00  0.00            
ATOM    111  C34 BCD     1      27.630  18.140  16.750  1.00  0.00            
ATOM    112  C35 BCD     1      27.990  16.820  16.100  1.00  0.00            
ATOM    113  O28 BCD     1      27.650  16.820  14.720  1.00  0.00            
ATOM    114  C36 BCD     1      27.560  15.520  16.790  1.00  0.00            
ATOM    115  O29 BCD     1      26.140  15.320  16.840  1.00  0.00            
ATOM    116  O30 BCD     1      27.750  20.560  16.490  1.00  0.00            
ATOM    117  H51 BCD     1      28.050  17.690  12.900  1.00  0.00            
ATOM    118  H52 BCD     1      26.770  19.120  14.300  1.00  0.00            
ATOM    119  H53 BCD     1      29.250  19.910  13.360  1.00  0.00            
ATOM    120  H54 BCD     1      29.310  19.350  15.990  1.00  0.00            
ATOM    121  H55 BCD     1      28.460  21.200  16.620  1.00  0.00            
ATOM    122  H56 BCD     1      26.550  18.170  16.930  1.00  0.00            
ATOM    123  H57 BCD     1      29.090  16.790  16.140  1.00  0.00            
ATOM    124  H58 BCD     1      27.990  14.580  16.410  1.00  0.00            
ATOM    125  H59 BCD     1      28.050  15.560  17.770  1.00  0.00            
ATOM    126  H60 BCD     1      25.990  15.060  17.750  1.00  0.00            
ATOM    127  C37 BCD     1      33.070  17.090  11.910  1.00  0.00            
ATOM    128  O31 BCD     1      33.850  17.410  13.050  1.00  0.00            
ATOM    129  C38 BCD     1      32.240  18.220  11.450  1.00  0.00            
ATOM    130  O32 BCD     1      33.070  19.280  10.860  1.00  0.00            
ATOM    131  C39 BCD     1      31.430  18.600  12.680  1.00  0.00            
ATOM    132  O33 BCD     1      30.660  19.810  12.240  1.00  0.00            
ATOM    133  C40 BCD     1      30.510  17.420  13.020  1.00  0.00            
ATOM    134  C41 BCD     1      31.380  16.240  13.350  1.00  0.00            
ATOM    135  O34 BCD     1      32.300  15.950  12.310  1.00  0.00            
ATOM    136  C42 BCD     1      30.570  14.960  13.540  1.00  0.00            
ATOM    137  O35 BCD     1      30.140  14.330  12.360  1.00  0.00            
ATOM    138  H61 BCD     1      33.680  16.790  11.050  1.00  0.00            
ATOM    139  H62 BCD     1      31.580  17.760  10.700  1.00  0.00            
ATOM    140  H63 BCD     1      32.470  19.810  10.330  1.00  0.00            
ATOM    141  H64 BCD     1      32.010  18.800  13.590  1.00  0.00            
ATOM    142  H65 BCD     1      31.250  20.450  11.840  1.00  0.00            
ATOM    143  H66 BCD     1      29.940  17.220  12.100  1.00  0.00            
ATOM    144  H67 BCD     1      31.960  16.380  14.280  1.00  0.00            
ATOM    145  H68 BCD     1      31.200  14.230  14.070  1.00  0.00            
ATOM    146  H69 BCD     1      29.720  15.200  14.190  1.00  0.00            
ATOM    147  H70 BCD     1      30.620  14.780  11.660  1.00  0.00            
ATOM    148  C1  AU0     2      31.990  24.000  19.340  1.00  0.00            
ATOM    149  C2  AU0     2      32.230  22.540  18.840  1.00  0.00            
ATOM    150  C3  AU0     2      32.170  21.480  19.740  1.00  0.00            
ATOM    151  C4  AU0     2      32.570  20.240  19.340  1.00  0.00            
ATOM    152  C5  AU0     2      33.000  20.050  17.970  1.00  0.00            
ATOM    153  C6  AU0     2      33.480  18.700  17.490  1.00  0.00            
ATOM    154  C7  AU0     2      32.270  17.940  16.900  1.00  0.00            
ATOM    155  C8  AU0     2      34.130  17.760  18.530  1.00  0.00            
ATOM    156  C9  AU0     2      33.060  21.160  17.110  1.00  0.00            
ATOM    157  O1  AU0     2      33.620  20.960  15.910  1.00  0.00            
ATOM    158  C10 AU0     2      32.700  22.390  17.510  1.00  0.00            
ATOM    159  H1  AU0     2      32.970  24.490  19.300  1.00  0.00            
ATOM    160  H2  AU0     2      31.240  24.410  18.650  1.00  0.00            
ATOM    161  H3  AU0     2      31.650  24.050  20.380  1.00  0.00            
ATOM    162  H4  AU0     2      31.940  21.630  20.790  1.00  0.00            
ATOM    163  H5  AU0     2      32.610  19.410  20.040  1.00  0.00            
ATOM    164  H6  AU0     2      34.210  18.670  16.680  1.00  0.00            
ATOM    165  H7  AU0     2      32.510  16.900  16.660  1.00  0.00            
ATOM    166  H8  AU0     2      31.440  17.850  17.610  1.00  0.00            
ATOM    167  H9  AU0     2      31.960  18.420  15.970  1.00  0.00            
ATOM    168  H10 AU0     2      34.610  16.880  18.080  1.00  0.00            
ATOM    169  H11 AU0     2      34.910  18.310  19.070  1.00  0.00            
ATOM    170  H12 AU0     2      33.380  17.390  19.240  1.00  0.00            
ATOM    171  H13 AU0     2      33.680  21.700  15.290  1.00  0.00            
ATOM    172  H14 AU0     2      32.740  23.250  16.860  1.00  0.00            
TER
ENDMDL
MODEL        1
ATOM      1  C1  BCD     1      34.970  16.750  14.610  1.00  0.00            
ATOM      2  O1  BCD     1      34.590  17.140  15.950  1.00  0.00            
ATOM      3  C2  BCD     1      34.390  17.740  13.660  1.00  0.00            
ATOM      4  O2  BCD     1      35.160  19.010  13.700  1.00  0.00            
ATOM      5  C3  BCD     1      32.910  17.960  13.880  1.00  0.00            
ATOM      6  O3  BCD     1      32.390  18.940  12.920  1.00  0.00            
ATOM      7  C4  BCD     1      32.170  16.610  13.710  1.00  0.00            
ATOM      8  C5  BCD     1      32.800  15.580  14.640  1.00  0.00            
ATOM      9  O4  BCD     1      34.240  15.500  14.330  1.00  0.00            
ATOM     10  C6  BCD     1      32.190  14.220  14.510  1.00  0.00            
ATOM     11  O5  BCD     1      32.420  13.740  13.180  1.00  0.00            
ATOM     12  H1  BCD     1      36.060  16.660  14.520  1.00  0.00            
ATOM     13  H2  BCD     1      34.560  17.300  12.670  1.00  0.00            
ATOM     14  H3  BCD     1      34.620  19.630  13.190  1.00  0.00            
ATOM     15  H4  BCD     1      32.700  18.320  14.900  1.00  0.00            
ATOM     16  H5  BCD     1      31.470  19.010  13.200  1.00  0.00            
ATOM     17  H6  BCD     1      32.290  16.140  12.730  1.00  0.00            
ATOM     18  H7  BCD     1      32.600  15.800  15.700  1.00  0.00            
ATOM     19  H8  BCD     1      32.600  13.530  15.250  1.00  0.00            
ATOM     20  H9  BCD     1      31.100  14.250  14.660  1.00  0.00            
ATOM     21  H10 BCD     1      32.450  12.780  13.200  1.00  0.00            
ATOM     22  C7  BCD     1      35.860  17.710  19.890  1.00  0.00            
ATOM     23  O6  BCD     1      34.510  17.520  20.320  1.00  0.00            
ATOM     24  C8  BCD     1      36.120  18.860  18.870  1.00  0.00            
ATOM     25  O7  BCD     1      35.750  20.100  19.530  1.00  0.00            
ATOM     26  C9  BCD     1      35.240  18.720  17.650  1.00  0.00            
ATOM     27  O8  BCD     1      35.430  19.870  16.750  1.00  0.00            
ATOM     28  C10 BCD     1      35.610  17.390  16.990  1.00  0.00            
ATOM     29  C11 BCD     1      35.510  16.260  18.010  1.00  0.00            
ATOM     30  O9  BCD     1      36.320  16.550  19.210  1.00  0.00            
ATOM     31  C12 BCD     1      35.840  14.940  17.410  1.00  0.00            
ATOM     32  O10 BCD     1      37.230  14.900  16.980  1.00  0.00            
ATOM     33  H11 BCD     1      36.520  17.850  20.760  1.00  0.00            
ATOM     34  H12 BCD     1      37.170  18.850  18.550  1.00  0.00            
ATOM     35  H13 BCD     1      35.180  20.590  18.940  1.00  0.00            
ATOM     36  H14 BCD     1      34.190  18.680  17.950  1.00  0.00            
ATOM     37  H15 BCD     1      35.330  19.600  15.830  1.00  0.00            
ATOM     38  H16 BCD     1      36.600  17.430  16.510  1.00  0.00            
ATOM     39  H17 BCD     1      34.440  16.110  18.230  1.00  0.00            
ATOM     40  H18 BCD     1      35.720  14.190  18.200  1.00  0.00            
ATOM     41  H19 BCD     1      35.180  14.500  16.650  1.00  0.00            
ATOM     42  H20 BCD     1      37.350  14.020  16.630  1.00  0.00            
ATOM     43  C13 BCD     1      32.100  17.090  23.580  1.00  0.00            
ATOM     44  O11 BCD     1      31.170  16.300  22.850  1.00  0.00            
ATOM     45  C14 BCD     1      32.250  18.510  23.060  1.00  0.00            
ATOM     46  O12 BCD     1      31.050  19.210  23.200  1.00  0.00            
ATOM     47  C15 BCD     1      32.870  18.470  21.660  1.00  0.00            
ATOM     48  O13 BCD     1      33.150  19.810  21.250  1.00  0.00            
ATOM     49  C16 BCD     1      34.180  17.730  21.680  1.00  0.00            
ATOM     50  C17 BCD     1      34.050  16.310  22.340  1.00  0.00            
ATOM     51  O14 BCD     1      33.440  16.490  23.580  1.00  0.00            
ATOM     52  C18 BCD     1      35.370  15.640  22.630  1.00  0.00            
ATOM     53  O15 BCD     1      36.120  16.510  23.450  1.00  0.00            
ATOM     54  H21 BCD     1      31.710  17.210  24.600  1.00  0.00            
ATOM     55  H22 BCD     1      33.060  19.070  23.540  1.00  0.00            
ATOM     56  H23 BCD     1      31.250  20.110  22.940  1.00  0.00            
ATOM     57  H24 BCD     1      32.180  18.000  20.940  1.00  0.00            
ATOM     58  H25 BCD     1      33.900  19.800  20.660  1.00  0.00            
ATOM     59  H26 BCD     1      34.910  18.380  22.170  1.00  0.00            
ATOM     60  H27 BCD     1      33.500  15.770  21.560  1.00  0.00            
ATOM     61  H28 BCD     1      35.070  14.710  23.130  1.00  0.00            
ATOM     62  H29 BCD     1      35.880  15.470  21.670  1.00  0.00            
ATOM     63  H30 BCD     1      35.660  16.730  24.270  1.00  0.00            
ATOM     64  C19 BCD     1      27.830  14.010  23.690  1.00  0.00            
ATOM     65  O16 BCD     1      27.160  14.460  22.550  1.00  0.00            
ATOM     66  C20 BCD     1      28.060  15.250  24.550  1.00  0.00            
ATOM     67  O17 BCD     1      26.780  15.840  24.910  1.00  0.00            
ATOM     68  C21 BCD     1      29.000  16.180  23.830  1.00  0.00            
ATOM     69  O18 BCD     1      29.160  17.460  24.390  1.00  0.00            
ATOM     70  C22 BCD     1      30.280  15.500  23.570  1.00  0.00            
ATOM     71  C23 BCD     1      30.060  14.290  22.660  1.00  0.00            
ATOM     72  O19 BCD     1      29.020  13.440  23.220  1.00  0.00            
ATOM     73  C24 BCD     1      31.280  13.410  22.480  1.00  0.00            
ATOM     74  O20 BCD     1      31.690  12.890  23.730  1.00  0.00            
ATOM     75  H31 BCD     1      27.260  13.270  24.260  1.00  0.00            
ATOM     76  H32 BCD     1      28.590  14.950  25.460  1.00  0.00            
ATOM     77  H33 BCD     1      27.080  16.700  25.190  1.00  0.00            
ATOM     78  H34 BCD     1      28.560  16.460  22.860  1.00  0.00            
ATOM     79  H35 BCD     1      29.860  17.870  23.880  1.00  0.00            
ATOM     80  H36 BCD     1      30.770  15.200  24.500  1.00  0.00            
ATOM     81  H37 BCD     1      29.790  14.670  21.670  1.00  0.00            
ATOM     82  H38 BCD     1      31.010  12.590  21.800  1.00  0.00            
ATOM     83  H39 BCD     1      32.030  14.060  22.020  1.00  0.00            
ATOM     84  H40 BCD     1      32.570  12.610  23.450  1.00  0.00            
ATOM     85  C25 BCD     1      24.320  13.680  19.930  1.00  0.00            
ATOM     86  O21 BCD     1      25.240  14.380  19.100  1.00  0.00            
ATOM     87  C26 BCD     1      23.860  14.620  21.020  1.00  0.00            
ATOM     88  O22 BCD     1      23.030  15.640  20.490  1.00  0.00            
ATOM     89  C27 BCD     1      25.030  15.030  21.870  1.00  0.00            
ATOM     90  O23 BCD     1      24.610  15.680  23.060  1.00  0.00            
ATOM     91  C28 BCD     1      25.910  13.840  22.280  1.00  0.00            
ATOM     92  C29 BCD     1      26.110  12.780  21.250  1.00  0.00            
ATOM     93  O24 BCD     1      24.930  12.500  20.560  1.00  0.00            
ATOM     94  C30 BCD     1      26.630  11.470  21.750  1.00  0.00            
ATOM     95  O25 BCD     1      26.010  10.910  22.910  1.00  0.00            
ATOM     96  H41 BCD     1      23.550  13.370  19.220  1.00  0.00            
ATOM     97  H42 BCD     1      23.200  14.020  21.680  1.00  0.00            
ATOM     98  H43 BCD     1      23.530  16.310  20.020  1.00  0.00            
ATOM     99  H44 BCD     1      25.720  15.650  21.270  1.00  0.00            
ATOM    100  H45 BCD     1      25.420  15.740  23.570  1.00  0.00            
ATOM    101  H46 BCD     1      25.450  13.320  23.130  1.00  0.00            
ATOM    102  H47 BCD     1      26.810  13.220  20.530  1.00  0.00            
ATOM    103  H48 BCD     1      26.560  10.750  20.920  1.00  0.00            
ATOM    104  H49 BCD     1      27.720  11.530  21.870  1.00  0.00            
ATOM    105  H50 BCD     1      26.660  10.730  23.600  1.00  0.00            
ATOM    106  C31 BCD     1      25.440  16.510  15.510  1.00  0.00            
ATOM    107  O26 BCD     1      26.860  16.510  15.580  1.00  0.00            
ATOM    108  C32 BCD     1      24.950  17.230  16.770  1.00  0.00            
ATOM    109  O27 BCD     1      25.370  18.550  16.830  1.00  0.00            
ATOM    110  C33 BCD     1      25.230  16.520  18.050  1.00  0.00            
ATOM    111  C34 BCD     1      24.690  15.030  17.990  1.00  0.00            
ATOM    112  C35 BCD     1      25.140  14.340  16.720  1.00  0.00            
ATOM    113  O28 BCD     1      24.850  15.250  15.590  1.00  0.00            
ATOM    114  C36 BCD     1      24.380  13.030  16.370  1.00  0.00            
ATOM    115  O29 BCD     1      22.940  13.180  16.590  1.00  0.00            
ATOM    116  O30 BCD     1      24.610  17.190  19.150  1.00  0.00            
ATOM    117  H51 BCD     1      25.110  17.080  14.630  1.00  0.00            
ATOM    118  H52 BCD     1      23.860  17.250  16.650  1.00  0.00            
ATOM    119  H53 BCD     1      25.840  18.790  16.030  1.00  0.00            
ATOM    120  H54 BCD     1      26.310  16.490  18.190  1.00  0.00            
ATOM    121  H55 BCD     1      24.830  18.130  19.150  1.00  0.00            
ATOM    122  H56 BCD     1      23.590  15.050  17.970  1.00  0.00            
ATOM    123  H57 BCD     1      26.230  14.320  16.730  1.00  0.00            
ATOM    124  H58 BCD     1      24.610  12.760  15.340  1.00  0.00            
ATOM    125  H59 BCD     1      24.610  12.160  16.990  1.00  0.00            
ATOM    126  H60 BCD     1      22.640  12.350  16.950  1.00  0.00            
ATOM    127  C37 BCD     1      29.980  17.110  13.000  1.00  0.00            
ATOM    128  O31 BCD     1      30.840  16.900  14.080  1.00  0.00            
ATOM    129  C38 BCD     1      29.070  18.380  13.210  1.00  0.00            
ATOM    130  O32 BCD     1      29.800  19.620  13.300  1.00  0.00            
ATOM    131  C39 BCD     1      28.200  18.140  14.430  1.00  0.00            
ATOM    132  O33 BCD     1      27.230  19.200  14.550  1.00  0.00            
ATOM    133  C40 BCD     1      27.500  16.770  14.350  1.00  0.00            
ATOM    134  C41 BCD     1      28.360  15.550  13.970  1.00  0.00            
ATOM    135  O34 BCD     1      29.150  15.950  12.800  1.00  0.00            
ATOM    136  C42 BCD     1      27.590  14.250  13.670  1.00  0.00            
ATOM    137  O35 BCD     1      26.520  14.380  12.770  1.00  0.00            
ATOM    138  H61 BCD     1      30.620  17.290  12.130  1.00  0.00            
ATOM    139  H62 BCD     1      28.360  18.420  12.380  1.00  0.00            
ATOM    140  H63 BCD     1      29.330  20.230  12.720  1.00  0.00            
ATOM    141  H64 BCD     1      28.930  18.120  15.250  1.00  0.00            
ATOM    142  H65 BCD     1      27.590  19.780  15.220  1.00  0.00            
ATOM    143  H66 BCD     1      26.810  16.710  13.510  1.00  0.00            
ATOM    144  H67 BCD     1      29.060  15.300  14.770  1.00  0.00            
ATOM    145  H68 BCD     1      28.360  13.540  13.320  1.00  0.00            
ATOM    146  H69 BCD     1      27.250  13.850  14.630  1.00  0.00            
ATOM    147  H70 BCD     1      26.880  14.760  11.960  1.00  0.00            
ATOM    148  C1  AU0     2      28.880  20.710  20.710  1.00  0.00            
ATOM    149  C2  AU0     2      29.330  19.370  20.250  1.00  0.00            
ATOM    150  C3  AU0     2      28.710  18.220  20.780  1.00  0.00            
ATOM    151  C4  AU0     2      29.010  16.980  20.140  1.00  0.00            
ATOM    152  C5  AU0     2      29.880  16.960  19.010  1.00  0.00            
ATOM    153  C6  AU0     2      30.090  15.590  18.350  1.00  0.00            
ATOM    154  C7  AU0     2      28.880  14.620  18.330  1.00  0.00            
ATOM    155  C8  AU0     2      31.300  14.890  18.960  1.00  0.00            
ATOM    156  C9  AU0     2      30.360  18.140  18.460  1.00  0.00            
ATOM    157  O1  AU0     2      31.010  18.110  17.310  1.00  0.00            
ATOM    158  C10 AU0     2      30.210  19.380  19.140  1.00  0.00            
ATOM    159  H1  AU0     2      29.520  21.060  21.540  1.00  0.00            
ATOM    160  H2  AU0     2      28.890  21.460  19.910  1.00  0.00            
ATOM    161  H3  AU0     2      27.820  20.790  20.970  1.00  0.00            
ATOM    162  H4  AU0     2      28.030  18.340  21.620  1.00  0.00            
ATOM    163  H5  AU0     2      28.490  16.120  20.530  1.00  0.00            
ATOM    164  H6  AU0     2      30.270  15.730  17.270  1.00  0.00            
ATOM    165  H7  AU0     2      27.970  15.180  18.080  1.00  0.00            
ATOM    166  H8  AU0     2      29.140  13.830  17.620  1.00  0.00            
ATOM    167  H9  AU0     2      28.720  14.200  19.330  1.00  0.00            
ATOM    168  H10 AU0     2      31.580  14.160  18.200  1.00  0.00            
ATOM    169  H11 AU0     2      32.120  15.620  18.960  1.00  0.00            
ATOM    170  H12 AU0     2      31.110  14.490  19.970  1.00  0.00            
ATOM    171  H13 AU0     2      31.000  19.010  16.930  1.00  0.00            
ATOM    172  H14 AU0     2      30.590  20.330  18.790  1.00  0.00            
TER
ENDMDL
MODEL        1
ATOM      1  C1  BCD     1      35.780  17.040  18.310  1.00  0.00            
ATOM      2  O1  BCD     1      35.560  17.110  19.680  1.00  0.00            
ATOM      3  C2  BCD     1      34.730  17.730  17.450  1.00  0.00            
ATOM      4  O2  BCD     1      35.000  19.160  17.340  1.00  0.00            
ATOM      5  C3  BCD     1      33.310  17.280  17.860  1.00  0.00            
ATOM      6  O3  BCD     1      32.400  18.150  17.170  1.00  0.00            
ATOM      7  C4  BCD     1      33.170  15.770  17.590  1.00  0.00            
ATOM      8  C5  BCD     1      34.460  15.040  18.190  1.00  0.00            
ATOM      9  O4  BCD     1      35.680  15.740  17.940  1.00  0.00            
ATOM     10  C6  BCD     1      34.550  13.590  17.900  1.00  0.00            
ATOM     11  O5  BCD     1      34.710  13.300  16.540  1.00  0.00            
ATOM     12  H1  BCD     1      36.800  17.350  18.090  1.00  0.00            
ATOM     13  H2  BCD     1      34.950  17.340  16.440  1.00  0.00            
ATOM     14  H3  BCD     1      34.140  19.450  17.020  1.00  0.00            
ATOM     15  H4  BCD     1      33.220  17.420  18.940  1.00  0.00            
ATOM     16  H5  BCD     1      31.560  18.010  17.600  1.00  0.00            
ATOM     17  H6  BCD     1      33.110  15.540  16.520  1.00  0.00            
ATOM     18  H7  BCD     1      34.320  14.970  19.280  1.00  0.00            
ATOM     19  H8  BCD     1      35.390  13.190  18.490  1.00  0.00            
ATOM     20  H9  BCD     1      33.620  13.100  18.210  1.00  0.00            
ATOM     21  H10 BCD     1      35.570  12.890  16.420  1.00  0.00            
ATOM     22  C7  BCD     1      35.940  19.850  22.740  1.00  0.00            
ATOM     23  O6  BCD     1      35.380  18.880  23.700  1.00  0.00            
ATOM     24  C8  BCD     1      35.060  20.310  21.600  1.00  0.00            
ATOM     25  O7  BCD     1      33.820  20.910  22.130  1.00  0.00            
ATOM     26  C9  BCD     1      34.700  19.140  20.740  1.00  0.00            
ATOM     27  O8  BCD     1      33.910  19.640  19.620  1.00  0.00            
ATOM     28  C10 BCD     1      35.960  18.380  20.260  1.00  0.00            
ATOM     29  C11 BCD     1      36.990  18.060  21.350  1.00  0.00            
ATOM     30  O9  BCD     1      37.120  19.240  22.180  1.00  0.00            
ATOM     31  C12 BCD     1      38.370  17.820  20.840  1.00  0.00            
ATOM     32  O10 BCD     1      38.860  18.770  19.980  1.00  0.00            
ATOM     33  H11 BCD     1      36.430  20.700  23.240  1.00  0.00            
ATOM     34  H12 BCD     1      35.530  21.120  21.030  1.00  0.00            
ATOM     35  H13 BCD     1      33.250  20.950  21.360  1.00  0.00            
ATOM     36  H14 BCD     1      34.090  18.500  21.400  1.00  0.00            
ATOM     37  H15 BCD     1      34.300  19.530  18.750  1.00  0.00            
ATOM     38  H16 BCD     1      36.380  19.050  19.510  1.00  0.00            
ATOM     39  H17 BCD     1      36.630  17.310  22.050  1.00  0.00            
ATOM     40  H18 BCD     1      39.110  17.890  21.650  1.00  0.00            
ATOM     41  H19 BCD     1      38.590  16.840  20.390  1.00  0.00            
ATOM     42  H20 BCD     1      39.680  18.520  19.560  1.00  0.00            
ATOM     43  C13 BCD     1      34.990  18.420  27.780  1.00  0.00            
ATOM     44  O11 BCD     1      34.180  17.250  27.550  1.00  0.00            
ATOM     45  C14 BCD     1      34.330  19.660  27.160  1.00  0.00            
ATOM     46  O12 BCD     1      33.080  19.880  27.820  1.00  0.00            
ATOM     47  C15 BCD     1      34.160  19.460  25.630  1.00  0.00            
ATOM     48  O13 BCD     1      33.550  20.610  25.020  1.00  0.00            
ATOM     49  C16 BCD     1      35.540  19.150  25.060  1.00  0.00            
ATOM     50  C17 BCD     1      36.140  17.890  25.790  1.00  0.00            
ATOM     51  O14 BCD     1      36.230  18.260  27.190  1.00  0.00            
ATOM     52  C18 BCD     1      37.540  17.500  25.240  1.00  0.00            
ATOM     53  O15 BCD     1      38.460  18.600  25.350  1.00  0.00            
ATOM     54  H21 BCD     1      35.160  18.500  28.860  1.00  0.00            
ATOM     55  H22 BCD     1      35.000  20.480  27.450  1.00  0.00            
ATOM     56  H23 BCD     1      32.590  20.560  27.350  1.00  0.00            
ATOM     57  H24 BCD     1      33.500  18.590  25.500  1.00  0.00            
ATOM     58  H25 BCD     1      33.810  20.610  24.100  1.00  0.00            
ATOM     59  H26 BCD     1      36.200  20.000  25.270  1.00  0.00            
ATOM     60  H27 BCD     1      35.540  16.990  25.610  1.00  0.00            
ATOM     61  H28 BCD     1      37.960  16.680  25.830  1.00  0.00            
ATOM     62  H29 BCD     1      37.470  17.110  24.220  1.00  0.00            
ATOM     63  H30 BCD     1      39.190  18.400  24.760  1.00  0.00            
ATOM     64  C19 BCD     1      32.400  14.200  29.530  1.00  0.00            
ATOM     65  O16 BCD     1      31.890  13.970  28.230  1.00  0.00            
ATOM     66  C20 BCD     1      31.960  15.560  29.970  1.00  0.00            
ATOM     67  O17 BCD     1      30.610  15.710  30.190  1.00  0.00            
ATOM     68  C21 BCD     1      32.460  16.660  29.060  1.00  0.00            
ATOM     69  O18 BCD     1      32.220  18.010  29.580  1.00  0.00            
ATOM     70  C22 BCD     1      33.910  16.400  28.660  1.00  0.00            
ATOM     71  C23 BCD     1      34.330  15.000  28.310  1.00  0.00            
ATOM     72  O19 BCD     1      33.880  14.150  29.360  1.00  0.00            
ATOM     73  C24 BCD     1      35.830  15.050  28.150  1.00  0.00            
ATOM     74  O20 BCD     1      36.410  13.850  27.590  1.00  0.00            
ATOM     75  H31 BCD     1      32.250  13.430  30.290  1.00  0.00            
ATOM     76  H32 BCD     1      32.390  15.710  30.970  1.00  0.00            
ATOM     77  H33 BCD     1      30.460  16.650  30.350  1.00  0.00            
ATOM     78  H34 BCD     1      31.930  16.500  28.110  1.00  0.00            
ATOM     79  H35 BCD     1      32.680  18.680  29.070  1.00  0.00            
ATOM     80  H36 BCD     1      34.510  16.710  29.530  1.00  0.00            
ATOM     81  H37 BCD     1      33.940  14.710  27.320  1.00  0.00            
ATOM     82  H38 BCD     1      36.060  15.860  27.450  1.00  0.00            
ATOM     83  H39 BCD     1      36.310  15.250  29.120  1.00  0.00            
ATOM     84  H40 BCD     1      36.230  13.150  28.220  1.00  0.00            
ATOM     85  C25 BCD     1      30.070  11.010  26.090  1.00  0.00            
ATOM     86  O21 BCD     1      30.020  11.960  25.030  1.00  0.00            
ATOM     87  C26 BCD     1      29.240  11.560  27.320  1.00  0.00            
ATOM     88  O22 BCD     1      27.940  11.810  26.810  1.00  0.00            
ATOM     89  C27 BCD     1      29.930  12.750  27.850  1.00  0.00            
ATOM     90  O23 BCD     1      29.270  13.130  29.110  1.00  0.00            
ATOM     91  C28 BCD     1      31.400  12.660  27.990  1.00  0.00            
ATOM     92  C29 BCD     1      32.090  11.950  26.850  1.00  0.00            
ATOM     93  O24 BCD     1      31.410  10.740  26.460  1.00  0.00            
ATOM     94  C30 BCD     1      33.550  11.590  27.130  1.00  0.00            
ATOM     95  O25 BCD     1      33.700  10.860  28.370  1.00  0.00            
ATOM     96  H41 BCD     1      29.580  10.080  25.780  1.00  0.00            
ATOM     97  H42 BCD     1      29.340  10.700  28.000  1.00  0.00            
ATOM     98  H43 BCD     1      28.050  12.440  26.090  1.00  0.00            
ATOM     99  H44 BCD     1      29.860  13.600  27.150  1.00  0.00            
ATOM    100  H45 BCD     1      29.470  14.030  29.380  1.00  0.00            
ATOM    101  H46 BCD     1      31.640  12.090  28.890  1.00  0.00            
ATOM    102  H47 BCD     1      32.080  12.620  25.990  1.00  0.00            
ATOM    103  H48 BCD     1      34.080  11.170  26.270  1.00  0.00            
ATOM    104  H49 BCD     1      34.020  12.580  27.220  1.00  0.00            
ATOM    105  H50 BCD     1      33.470   9.940  28.210  1.00  0.00            
ATOM    106  C31 BCD     1      28.480  12.000  21.210  1.00  0.00            
ATOM    107  O26 BCD     1      29.390  13.060  20.840  1.00  0.00            
ATOM    108  C32 BCD     1      27.620  12.590  22.300  1.00  0.00            
ATOM    109  O27 BCD     1      26.830  13.660  21.730  1.00  0.00            
ATOM    110  C33 BCD     1      28.400  12.950  23.570  1.00  0.00            
ATOM    111  C34 BCD     1      29.180  11.670  23.930  1.00  0.00            
ATOM    112  C35 BCD     1      29.960  11.070  22.790  1.00  0.00            
ATOM    113  O28 BCD     1      29.090  10.840  21.740  1.00  0.00            
ATOM    114  C36 BCD     1      30.690   9.770  23.170  1.00  0.00            
ATOM    115  O29 BCD     1      29.760   8.830  23.540  1.00  0.00            
ATOM    116  O30 BCD     1      27.550  13.390  24.600  1.00  0.00            
ATOM    117  H51 BCD     1      27.900  11.750  20.320  1.00  0.00            
ATOM    118  H52 BCD     1      26.890  11.830  22.630  1.00  0.00            
ATOM    119  H53 BCD     1      27.160  14.380  22.280  1.00  0.00            
ATOM    120  H54 BCD     1      29.170  13.670  23.280  1.00  0.00            
ATOM    121  H55 BCD     1      27.380  14.320  24.430  1.00  0.00            
ATOM    122  H56 BCD     1      28.390  10.940  24.160  1.00  0.00            
ATOM    123  H57 BCD     1      30.690  11.880  22.650  1.00  0.00            
ATOM    124  H58 BCD     1      31.270   9.500  22.270  1.00  0.00            
ATOM    125  H59 BCD     1      31.330   9.970  24.030  1.00  0.00            
ATOM    126  H60 BCD     1      29.290   8.750  22.710  1.00  0.00            
ATOM    127  C37 BCD     1      30.970  14.890  17.490  1.00  0.00            
ATOM    128  O31 BCD     1      32.090  15.220  18.250  1.00  0.00            
ATOM    129  C38 BCD     1      29.670  15.560  17.950  1.00  0.00            
ATOM    130  O32 BCD     1      29.850  17.000  17.750  1.00  0.00            
ATOM    131  C39 BCD     1      29.440  15.040  19.420  1.00  0.00            
ATOM    132  O33 BCD     1      28.320  15.700  20.100  1.00  0.00            
ATOM    133  C40 BCD     1      29.320  13.520  19.480  1.00  0.00            
ATOM    134  C41 BCD     1      30.510  12.880  18.770  1.00  0.00            
ATOM    135  O34 BCD     1      30.770  13.460  17.490  1.00  0.00            
ATOM    136  C42 BCD     1      30.330  11.350  18.570  1.00  0.00            
ATOM    137  O35 BCD     1      29.080  11.030  17.860  1.00  0.00            
ATOM    138  H61 BCD     1      31.130  15.190  16.450  1.00  0.00            
ATOM    139  H62 BCD     1      28.960  15.150  17.210  1.00  0.00            
ATOM    140  H63 BCD     1      29.020  17.480  17.690  1.00  0.00            
ATOM    141  H64 BCD     1      30.430  15.270  19.840  1.00  0.00            
ATOM    142  H65 BCD     1      28.690  16.430  20.610  1.00  0.00            
ATOM    143  H66 BCD     1      28.370  13.290  18.990  1.00  0.00            
ATOM    144  H67 BCD     1      31.380  12.980  19.440  1.00  0.00            
ATOM    145  H68 BCD     1      31.170  10.900  18.020  1.00  0.00            
ATOM    146  H69 BCD     1      30.310  10.890  19.560  1.00  0.00            
ATOM    147  H70 BCD     1      29.270  11.210  16.940  1.00  0.00            
ATOM    148  C1  AU0     2      29.850  18.030  26.780  1.00  0.00            
ATOM    149  C2  AU0     2      30.550  17.440  25.540  1.00  0.00            
ATOM    150  C3  AU0     2      30.920  16.040  25.570  1.00  0.00            
ATOM    151  C4  AU0     2      31.670  15.490  24.520  1.00  0.00            
ATOM    152  C5  AU0     2      32.100  16.300  23.440  1.00  0.00            
ATOM    153  C6  AU0     2      33.020  15.680  22.400  1.00  0.00            
ATOM    154  C7  AU0     2      32.430  14.350  21.830  1.00  0.00            
ATOM    155  C8  AU0     2      34.500  15.450  22.930  1.00  0.00            
ATOM    156  C9  AU0     2      31.610  17.650  23.370  1.00  0.00            
ATOM    157  O1  AU0     2      32.060  18.470  22.440  1.00  0.00            
ATOM    158  C10 AU0     2      30.880  18.220  24.410  1.00  0.00            
ATOM    159  H1  AU0     2      28.810  18.360  26.660  1.00  0.00            
ATOM    160  H2  AU0     2      29.820  17.250  27.540  1.00  0.00            
ATOM    161  H3  AU0     2      30.410  18.890  27.180  1.00  0.00            
ATOM    162  H4  AU0     2      30.730  15.540  26.510  1.00  0.00            
ATOM    163  H5  AU0     2      32.140  14.520  24.620  1.00  0.00            
ATOM    164  H6  AU0     2      33.030  16.270  21.470  1.00  0.00            
ATOM    165  H7  AU0     2      32.950  14.110  20.890  1.00  0.00            
ATOM    166  H8  AU0     2      32.690  13.530  22.520  1.00  0.00            
ATOM    167  H9  AU0     2      31.390  14.420  21.510  1.00  0.00            
ATOM    168  H10 AU0     2      34.930  16.430  23.190  1.00  0.00            
ATOM    169  H11 AU0     2      34.570  14.710  23.730  1.00  0.00            
ATOM    170  H12 AU0     2      35.090  15.070  22.090  1.00  0.00            
ATOM    171  H13 AU0     2      32.040  19.370  22.800  1.00  0.00            
ATOM    172  H14 AU0     2      30.470  19.220  24.490  1.00  0.00            
TER
ENDMDL
MODEL        1
ATOM      1  C1  BCD     1      38.990  21.220  19.100  1.00  0.00            
ATOM      2  O1  BCD     1      38.850  20.890  20.530  1.00  0.00            
ATOM      3  C2  BCD     1      38.130  22.370  18.690  1.00  0.00            
ATOM      4  O2  BCD     1      38.380  23.430  19.610  1.00  0.00            
ATOM      5  C3  BCD     1      36.620  22.100  18.670  1.00  0.00            
ATOM      6  O3  BCD     1      35.860  23.090  17.890  1.00  0.00            
ATOM      7  C4  BCD     1      36.280  20.850  17.920  1.00  0.00            
ATOM      8  C5  BCD     1      37.260  19.790  18.370  1.00  0.00            
ATOM      9  O4  BCD     1      38.590  20.160  18.220  1.00  0.00            
ATOM     10  C6  BCD     1      37.000  18.400  17.810  1.00  0.00            
ATOM     11  O5  BCD     1      37.470  18.400  16.430  1.00  0.00            
ATOM     12  H1  BCD     1      40.040  21.440  18.870  1.00  0.00            
ATOM     13  H2  BCD     1      38.470  22.670  17.690  1.00  0.00            
ATOM     14  H3  BCD     1      38.200  24.220  19.090  1.00  0.00            
ATOM     15  H4  BCD     1      36.330  21.930  19.710  1.00  0.00            
ATOM     16  H5  BCD     1      35.070  22.610  17.620  1.00  0.00            
ATOM     17  H6  BCD     1      36.450  21.030  16.850  1.00  0.00            
ATOM     18  H7  BCD     1      37.140  19.810  19.460  1.00  0.00            
ATOM     19  H8  BCD     1      37.680  17.810  18.440  1.00  0.00            
ATOM     20  H9  BCD     1      35.970  18.100  18.020  1.00  0.00            
ATOM     21  H10 BCD     1      37.080  17.720  15.870  1.00  0.00            
ATOM     22  C7  BCD     1      40.790  20.120  24.070  1.00  0.00            
ATOM     23  O6  BCD     1      39.570  19.740  24.720  1.00  0.00            
ATOM     24  C8  BCD     1      40.890  21.600  23.510  1.00  0.00            
ATOM     25  O7  BCD     1      40.830  22.500  24.570  1.00  0.00            
ATOM     26  C9  BCD     1      39.950  21.870  22.300  1.00  0.00            
ATOM     27  O8  BCD     1      40.140  23.110  21.590  1.00  0.00            
ATOM     28  C10 BCD     1      40.010  20.700  21.330  1.00  0.00            
ATOM     29  C11 BCD     1      39.950  19.300  21.960  1.00  0.00            
ATOM     30  O9  BCD     1      40.920  19.220  22.960  1.00  0.00            
ATOM     31  C12 BCD     1      40.070  18.220  20.890  1.00  0.00            
ATOM     32  O10 BCD     1      39.960  17.000  21.630  1.00  0.00            
ATOM     33  H11 BCD     1      41.660  19.980  24.720  1.00  0.00            
ATOM     34  H12 BCD     1      41.880  21.670  23.030  1.00  0.00            
ATOM     35  H13 BCD     1      41.060  23.330  24.140  1.00  0.00            
ATOM     36  H14 BCD     1      38.920  21.910  22.680  1.00  0.00            
ATOM     37  H15 BCD     1      39.440  23.110  20.940  1.00  0.00            
ATOM     38  H16 BCD     1      40.910  20.780  20.700  1.00  0.00            
ATOM     39  H17 BCD     1      38.930  19.210  22.350  1.00  0.00            
ATOM     40  H18 BCD     1      39.280  18.320  20.150  1.00  0.00            
ATOM     41  H19 BCD     1      41.020  18.300  20.350  1.00  0.00            
ATOM     42  H20 BCD     1      40.400  17.200  22.460  1.00  0.00            
ATOM     43  C13 BCD     1      38.140  18.890  28.460  1.00  0.00            
ATOM     44  O11 BCD     1      36.900  19.640  28.140  1.00  0.00            
ATOM     45  C14 BCD     1      39.290  19.820  28.360  1.00  0.00            
ATOM     46  O12 BCD     1      39.180  20.810  29.410  1.00  0.00            
ATOM     47  C15 BCD     1      39.460  20.400  26.940  1.00  0.00            
ATOM     48  O13 BCD     1      40.650  21.260  26.850  1.00  0.00            
ATOM     49  C16 BCD     1      39.680  19.220  26.030  1.00  0.00            
ATOM     50  C17 BCD     1      38.530  18.200  26.190  1.00  0.00            
ATOM     51  O14 BCD     1      38.440  17.730  27.560  1.00  0.00            
ATOM     52  C18 BCD     1      38.810  16.970  25.340  1.00  0.00            
ATOM     53  O15 BCD     1      39.990  16.230  25.500  1.00  0.00            
ATOM     54  H21 BCD     1      38.020  18.550  29.490  1.00  0.00            
ATOM     55  H22 BCD     1      40.190  19.220  28.540  1.00  0.00            
ATOM     56  H23 BCD     1      38.380  21.320  29.250  1.00  0.00            
ATOM     57  H24 BCD     1      38.510  20.880  26.650  1.00  0.00            
ATOM     58  H25 BCD     1      40.570  21.680  25.980  1.00  0.00            
ATOM     59  H26 BCD     1      40.670  18.780  26.210  1.00  0.00            
ATOM     60  H27 BCD     1      37.550  18.620  25.930  1.00  0.00            
ATOM     61  H28 BCD     1      37.980  16.300  25.610  1.00  0.00            
ATOM     62  H29 BCD     1      38.660  17.240  24.290  1.00  0.00            
ATOM     63  H30 BCD     1      39.820  15.460  24.940  1.00  0.00            
ATOM     64  C19 BCD     1      33.170  20.680  29.310  1.00  0.00            
ATOM     65  O16 BCD     1      32.890  20.680  27.920  1.00  0.00            
ATOM     66  C20 BCD     1      34.230  21.670  29.700  1.00  0.00            
ATOM     67  O17 BCD     1      33.660  22.920  29.250  1.00  0.00            
ATOM     68  C21 BCD     1      35.470  21.340  28.940  1.00  0.00            
ATOM     69  O18 BCD     1      36.580  22.230  29.200  1.00  0.00            
ATOM     70  C22 BCD     1      35.930  19.900  29.180  1.00  0.00            
ATOM     71  C23 BCD     1      34.810  18.920  29.070  1.00  0.00            
ATOM     72  O19 BCD     1      33.620  19.410  29.710  1.00  0.00            
ATOM     73  C24 BCD     1      35.130  17.450  29.420  1.00  0.00            
ATOM     74  O20 BCD     1      35.600  17.200  30.750  1.00  0.00            
ATOM     75  H31 BCD     1      32.270  20.770  29.920  1.00  0.00            
ATOM     76  H32 BCD     1      34.290  21.690  30.800  1.00  0.00            
ATOM     77  H33 BCD     1      34.080  23.690  29.660  1.00  0.00            
ATOM     78  H34 BCD     1      35.270  21.410  27.870  1.00  0.00            
ATOM     79  H35 BCD     1      36.370  23.020  28.710  1.00  0.00            
ATOM     80  H36 BCD     1      36.380  19.720  30.170  1.00  0.00            
ATOM     81  H37 BCD     1      34.470  18.950  28.020  1.00  0.00            
ATOM     82  H38 BCD     1      34.200  16.870  29.350  1.00  0.00            
ATOM     83  H39 BCD     1      35.910  17.140  28.710  1.00  0.00            
ATOM     84  H40 BCD     1      35.980  16.320  30.770  1.00  0.00            
ATOM     85  C25 BCD     1      29.360  20.600  25.750  1.00  0.00            
ATOM     86  O21 BCD     1      30.190  20.590  24.540  1.00  0.00            
ATOM     87  C26 BCD     1      29.710  21.800  26.490  1.00  0.00            
ATOM     88  O22 BCD     1      29.210  22.910  25.770  1.00  0.00            
ATOM     89  C27 BCD     1      31.190  21.900  26.900  1.00  0.00            
ATOM     90  O23 BCD     1      31.390  22.960  27.750  1.00  0.00            
ATOM     91  C28 BCD     1      31.500  20.620  27.650  1.00  0.00            
ATOM     92  C29 BCD     1      31.050  19.370  26.990  1.00  0.00            
ATOM     93  O24 BCD     1      29.750  19.440  26.530  1.00  0.00            
ATOM     94  C30 BCD     1      31.210  18.110  27.830  1.00  0.00            
ATOM     95  O25 BCD     1      30.480  18.150  29.020  1.00  0.00            
ATOM     96  H41 BCD     1      28.300  20.520  25.500  1.00  0.00            
ATOM     97  H42 BCD     1      29.120  21.630  27.400  1.00  0.00            
ATOM     98  H43 BCD     1      29.750  23.680  25.980  1.00  0.00            
ATOM     99  H44 BCD     1      31.790  21.850  25.980  1.00  0.00            
ATOM    100  H45 BCD     1      32.220  22.830  28.230  1.00  0.00            
ATOM    101  H46 BCD     1      30.930  20.650  28.580  1.00  0.00            
ATOM    102  H47 BCD     1      31.650  19.180  26.090  1.00  0.00            
ATOM    103  H48 BCD     1      30.960  17.290  27.140  1.00  0.00            
ATOM    104  H49 BCD     1      32.250  17.970  28.150  1.00  0.00            
ATOM    105  H50 BCD     1      30.500  17.350  29.550  1.00  0.00            
ATOM    106  C31 BCD     1      29.910  19.770  20.480  1.00  0.00            
ATOM    107  O26 BCD     1      31.180  20.310  20.100  1.00  0.00            
ATOM    108  C32 BCD     1      28.970  20.870  21.080  1.00  0.00            
ATOM    109  O27 BCD     1      28.810  21.980  20.210  1.00  0.00            
ATOM    110  C33 BCD     1      29.500  21.380  22.410  1.00  0.00            
ATOM    111  C34 BCD     1      29.640  20.120  23.330  1.00  0.00            
ATOM    112  C35 BCD     1      30.470  18.930  22.740  1.00  0.00            
ATOM    113  O28 BCD     1      29.890  18.700  21.450  1.00  0.00            
ATOM    114  C36 BCD     1      30.660  17.690  23.610  1.00  0.00            
ATOM    115  O29 BCD     1      29.440  17.040  24.000  1.00  0.00            
ATOM    116  O30 BCD     1      28.740  22.430  22.960  1.00  0.00            
ATOM    117  H51 BCD     1      29.470  19.370  19.550  1.00  0.00            
ATOM    118  H52 BCD     1      27.930  20.560  21.270  1.00  0.00            
ATOM    119  H53 BCD     1      28.740  22.740  20.800  1.00  0.00            
ATOM    120  H54 BCD     1      30.510  21.800  22.240  1.00  0.00            
ATOM    121  H55 BCD     1      28.900  22.320  23.900  1.00  0.00            
ATOM    122  H56 BCD     1      28.620  19.730  23.480  1.00  0.00            
ATOM    123  H57 BCD     1      31.500  19.270  22.610  1.00  0.00            
ATOM    124  H58 BCD     1      31.330  17.070  23.000  1.00  0.00            
ATOM    125  H59 BCD     1      31.250  18.010  24.480  1.00  0.00            
ATOM    126  H60 BCD     1      28.740  17.660  24.250  1.00  0.00            
ATOM    127  C37 BCD     1      34.060  20.070  17.280  1.00  0.00            
ATOM    128  O31 BCD     1      35.030  20.420  18.250  1.00  0.00            
ATOM    129  C38 BCD     1      33.000  21.100  17.100  1.00  0.00            
ATOM    130  O32 BCD     1      33.670  22.280  16.620  1.00  0.00            
ATOM    131  C39 BCD     1      32.250  21.410  18.310  1.00  0.00            
ATOM    132  O33 BCD     1      31.140  22.320  18.070  1.00  0.00            
ATOM    133  C40 BCD     1      31.720  20.070  18.810  1.00  0.00            
ATOM    134  C41 BCD     1      32.800  18.980  19.000  1.00  0.00            
ATOM    135  O34 BCD     1      33.460  18.800  17.730  1.00  0.00            
ATOM    136  C42 BCD     1      32.220  17.660  19.420  1.00  0.00            
ATOM    137  O35 BCD     1      31.120  17.180  18.600  1.00  0.00            
ATOM    138  H61 BCD     1      34.560  19.870  16.320  1.00  0.00            
ATOM    139  H62 BCD     1      32.260  20.750  16.360  1.00  0.00            
ATOM    140  H63 BCD     1      33.010  22.850  16.210  1.00  0.00            
ATOM    141  H64 BCD     1      32.950  21.640  19.120  1.00  0.00            
ATOM    142  H65 BCD     1      30.790  22.710  18.880  1.00  0.00            
ATOM    143  H66 BCD     1      30.890  19.730  18.170  1.00  0.00            
ATOM    144  H67 BCD     1      33.580  19.250  19.730  1.00  0.00            
ATOM    145  H68 BCD     1      33.080  17.000  19.280  1.00  0.00            
ATOM    146  H69 BCD     1      32.000  17.660  20.500  1.00  0.00            
ATOM    147  H70 BCD     1      30.570  16.700  19.220  1.00  0.00            
ATOM    148  C1  AU0     2      37.320  24.580  23.120  1.00  0.00            
ATOM    149  C2  AU0     2      36.740  23.230  23.200  1.00  0.00            
ATOM    150  C3  AU0     2      37.040  22.340  24.270  1.00  0.00            
ATOM    151  C4  AU0     2      36.400  21.070  24.370  1.00  0.00            
ATOM    152  C5  AU0     2      35.420  20.660  23.400  1.00  0.00            
ATOM    153  C6  AU0     2      34.660  19.440  23.620  1.00  0.00            
ATOM    154  C7  AU0     2      34.330  19.230  25.090  1.00  0.00            
ATOM    155  C8  AU0     2      35.420  18.240  23.150  1.00  0.00            
ATOM    156  C9  AU0     2      35.100  21.570  22.390  1.00  0.00            
ATOM    157  O1  AU0     2      34.280  21.170  21.390  1.00  0.00            
ATOM    158  C10 AU0     2      35.700  22.830  22.280  1.00  0.00            
ATOM    159  H1  AU0     2      36.530  25.240  22.750  1.00  0.00            
ATOM    160  H2  AU0     2      37.710  25.030  24.040  1.00  0.00            
ATOM    161  H3  AU0     2      38.060  24.700  22.310  1.00  0.00            
ATOM    162  H4  AU0     2      37.770  22.610  25.020  1.00  0.00            
ATOM    163  H5  AU0     2      36.680  20.470  25.220  1.00  0.00            
ATOM    164  H6  AU0     2      33.650  19.560  23.210  1.00  0.00            
ATOM    165  H7  AU0     2      35.220  19.000  25.680  1.00  0.00            
ATOM    166  H8  AU0     2      33.880  20.180  25.400  1.00  0.00            
ATOM    167  H9  AU0     2      33.660  18.380  25.240  1.00  0.00            
ATOM    168  H10 AU0     2      34.980  17.340  23.590  1.00  0.00            
ATOM    169  H11 AU0     2      35.370  18.130  22.060  1.00  0.00            
ATOM    170  H12 AU0     2      36.470  18.370  23.440  1.00  0.00            
ATOM    171  H13 AU0     2      33.810  22.010  21.270  1.00  0.00            
ATOM    172  H14 AU0     2      35.460  23.420  21.400  1.00  0.00            
TER
ENDMDL
MODEL        1
ATOM      1  C1  BCD     1      31.410  15.400  10.840  1.00  0.00            
ATOM      2  O1  BCD     1      32.590  15.890  11.490  1.00  0.00            
ATOM      3  C2  BCD     1      30.230  16.370  10.930  1.00  0.00            
ATOM      4  O2  BCD     1      30.470  17.640  10.260  1.00  0.00            
ATOM      5  C3  BCD     1      29.820  16.570  12.390  1.00  0.00            
ATOM      6  O3  BCD     1      28.710  17.520  12.570  1.00  0.00            
ATOM      7  C4  BCD     1      29.450  15.190  12.970  1.00  0.00            
ATOM      8  C5  BCD     1      30.570  14.210  12.800  1.00  0.00            
ATOM      9  O4  BCD     1      31.030  14.130  11.460  1.00  0.00            
ATOM     10  C6  BCD     1      30.210  12.790  13.240  1.00  0.00            
ATOM     11  O5  BCD     1      29.070  12.340  12.570  1.00  0.00            
ATOM     12  H1  BCD     1      31.620  15.140   9.800  1.00  0.00            
ATOM     13  H2  BCD     1      29.350  15.880  10.510  1.00  0.00            
ATOM     14  H3  BCD     1      29.870  18.220  10.730  1.00  0.00            
ATOM     15  H4  BCD     1      30.690  16.950  12.940  1.00  0.00            
ATOM     16  H5  BCD     1      28.420  17.380  13.480  1.00  0.00            
ATOM     17  H6  BCD     1      28.590  14.840  12.380  1.00  0.00            
ATOM     18  H7  BCD     1      31.410  14.550  13.420  1.00  0.00            
ATOM     19  H8  BCD     1      31.070  12.150  13.030  1.00  0.00            
ATOM     20  H9  BCD     1      30.070  12.690  14.330  1.00  0.00            
ATOM     21  H10 BCD     1      29.290  12.150  11.650  1.00  0.00            
ATOM     22  C7  BCD     1      36.270  17.030  10.790  1.00  0.00            
ATOM     23  O6  BCD     1      36.310  16.990  12.230  1.00  0.00            
ATOM     24  C8  BCD     1      35.300  18.060  10.240  1.00  0.00            
ATOM     25  O7  BCD     1      35.720  19.360  10.610  1.00  0.00            
ATOM     26  C9  BCD     1      33.910  17.720  10.790  1.00  0.00            
ATOM     27  O8  BCD     1      32.880  18.500  10.160  1.00  0.00            
ATOM     28  C10 BCD     1      33.600  16.260  10.550  1.00  0.00            
ATOM     29  C11 BCD     1      34.670  15.230  10.790  1.00  0.00            
ATOM     30  O9  BCD     1      35.910  15.700  10.360  1.00  0.00            
ATOM     31  C12 BCD     1      34.420  13.860  10.130  1.00  0.00            
ATOM     32  O10 BCD     1      34.470  14.000   8.720  1.00  0.00            
ATOM     33  H11 BCD     1      37.310  17.130  10.470  1.00  0.00            
ATOM     34  H12 BCD     1      35.310  18.140   9.150  1.00  0.00            
ATOM     35  H13 BCD     1      35.080  20.000  10.280  1.00  0.00            
ATOM     36  H14 BCD     1      33.980  17.890  11.870  1.00  0.00            
ATOM     37  H15 BCD     1      32.100  17.970   9.970  1.00  0.00            
ATOM     38  H16 BCD     1      33.270  16.220   9.510  1.00  0.00            
ATOM     39  H17 BCD     1      34.690  15.020  11.870  1.00  0.00            
ATOM     40  H18 BCD     1      35.130  13.110  10.490  1.00  0.00            
ATOM     41  H19 BCD     1      33.420  13.540  10.440  1.00  0.00            
ATOM     42  H20 BCD     1      33.960  13.350   8.240  1.00  0.00            
ATOM     43  C13 BCD     1      38.830  17.760  15.430  1.00  0.00            
ATOM     44  O11 BCD     1      37.790  18.200  16.310  1.00  0.00            
ATOM     45  C14 BCD     1      38.990  18.600  14.210  1.00  0.00            
ATOM     46  O12 BCD     1      39.390  19.910  14.660  1.00  0.00            
ATOM     47  C15 BCD     1      37.750  18.590  13.350  1.00  0.00            
ATOM     48  O13 BCD     1      37.840  19.470  12.190  1.00  0.00            
ATOM     49  C16 BCD     1      37.560  17.150  12.910  1.00  0.00            
ATOM     50  C17 BCD     1      37.530  16.240  14.110  1.00  0.00            
ATOM     51  O14 BCD     1      38.520  16.420  15.100  1.00  0.00            
ATOM     52  C18 BCD     1      37.480  14.770  13.820  1.00  0.00            
ATOM     53  O15 BCD     1      38.660  14.280  13.090  1.00  0.00            
ATOM     54  H21 BCD     1      39.740  17.740  16.040  1.00  0.00            
ATOM     55  H22 BCD     1      39.770  18.110  13.620  1.00  0.00            
ATOM     56  H23 BCD     1      38.900  20.640  14.280  1.00  0.00            
ATOM     57  H24 BCD     1      36.930  18.970  13.970  1.00  0.00            
ATOM     58  H25 BCD     1      37.040  19.310  11.670  1.00  0.00            
ATOM     59  H26 BCD     1      38.390  17.040  12.200  1.00  0.00            
ATOM     60  H27 BCD     1      36.640  16.510  14.700  1.00  0.00            
ATOM     61  H28 BCD     1      37.510  14.180  14.750  1.00  0.00            
ATOM     62  H29 BCD     1      36.570  14.520  13.270  1.00  0.00            
ATOM     63  H30 BCD     1      38.620  13.320  13.030  1.00  0.00            
ATOM     64  C19 BCD     1      36.880  18.630  20.160  1.00  0.00            
ATOM     65  O16 BCD     1      35.690  18.010  19.790  1.00  0.00            
ATOM     66  C20 BCD     1      37.020  19.980  19.460  1.00  0.00            
ATOM     67  O17 BCD     1      35.890  20.770  19.770  1.00  0.00            
ATOM     68  C21 BCD     1      37.060  19.670  17.950  1.00  0.00            
ATOM     69  O18 BCD     1      37.350  20.870  17.290  1.00  0.00            
ATOM     70  C22 BCD     1      38.150  18.620  17.580  1.00  0.00            
ATOM     71  C23 BCD     1      38.100  17.410  18.450  1.00  0.00            
ATOM     72  O19 BCD     1      38.010  17.810  19.830  1.00  0.00            
ATOM     73  C24 BCD     1      39.230  16.460  18.330  1.00  0.00            
ATOM     74  O20 BCD     1      39.080  15.310  19.150  1.00  0.00            
ATOM     75  H31 BCD     1      36.860  18.890  21.220  1.00  0.00            
ATOM     76  H32 BCD     1      37.940  20.440  19.860  1.00  0.00            
ATOM     77  H33 BCD     1      36.000  21.640  19.360  1.00  0.00            
ATOM     78  H34 BCD     1      36.080  19.220  17.760  1.00  0.00            
ATOM     79  H35 BCD     1      36.730  20.990  16.580  1.00  0.00            
ATOM     80  H36 BCD     1      39.180  18.990  17.510  1.00  0.00            
ATOM     81  H37 BCD     1      37.230  16.810  18.140  1.00  0.00            
ATOM     82  H38 BCD     1      39.150  15.960  17.360  1.00  0.00            
ATOM     83  H39 BCD     1      40.180  16.990  18.460  1.00  0.00            
ATOM     84  H40 BCD     1      38.620  15.720  19.890  1.00  0.00            
ATOM     85  C25 BCD     1      32.900  16.210  22.290  1.00  0.00            
ATOM     86  O21 BCD     1      32.060  16.160  21.160  1.00  0.00            
ATOM     87  C26 BCD     1      33.320  17.620  22.600  1.00  0.00            
ATOM     88  O22 BCD     1      32.200  18.450  22.970  1.00  0.00            
ATOM     89  C27 BCD     1      33.980  18.250  21.430  1.00  0.00            
ATOM     90  O23 BCD     1      34.270  19.650  21.600  1.00  0.00            
ATOM     91  C28 BCD     1      35.210  17.430  21.020  1.00  0.00            
ATOM     92  C29 BCD     1      34.790  15.970  20.830  1.00  0.00            
ATOM     93  O24 BCD     1      34.070  15.470  21.960  1.00  0.00            
ATOM     94  C30 BCD     1      35.950  15.040  20.460  1.00  0.00            
ATOM     95  O25 BCD     1      37.050  14.860  21.420  1.00  0.00            
ATOM     96  H41 BCD     1      32.440  15.730  23.160  1.00  0.00            
ATOM     97  H42 BCD     1      34.090  17.610  23.370  1.00  0.00            
ATOM     98  H43 BCD     1      31.650  18.370  22.180  1.00  0.00            
ATOM     99  H44 BCD     1      33.270  18.200  20.590  1.00  0.00            
ATOM    100  H45 BCD     1      34.740  19.840  20.790  1.00  0.00            
ATOM    101  H46 BCD     1      35.910  17.390  21.860  1.00  0.00            
ATOM    102  H47 BCD     1      34.160  16.070  19.940  1.00  0.00            
ATOM    103  H48 BCD     1      35.480  14.050  20.410  1.00  0.00            
ATOM    104  H49 BCD     1      36.290  15.280  19.440  1.00  0.00            
ATOM    105  H50 BCD     1      37.480  14.020  21.260  1.00  0.00            
ATOM    106  C31 BCD     1      28.240  15.990  19.650  1.00  0.00            
ATOM    107  O26 BCD     1      28.890  15.560  18.460  1.00  0.00            
ATOM    108  C32 BCD     1      28.630  17.370  20.070  1.00  0.00            
ATOM    109  O27 BCD     1      28.320  18.300  19.050  1.00  0.00            
ATOM    110  C33 BCD     1      30.140  17.430  20.360  1.00  0.00            
ATOM    111  C34 BCD     1      30.640  16.280  21.300  1.00  0.00            
ATOM    112  C35 BCD     1      30.000  14.930  20.830  1.00  0.00            
ATOM    113  O28 BCD     1      28.600  15.140  20.730  1.00  0.00            
ATOM    114  C36 BCD     1      30.160  13.890  21.940  1.00  0.00            
ATOM    115  O29 BCD     1      29.730  14.310  23.220  1.00  0.00            
ATOM    116  O30 BCD     1      30.450  18.680  20.950  1.00  0.00            
ATOM    117  H51 BCD     1      27.150  15.920  19.600  1.00  0.00            
ATOM    118  H52 BCD     1      28.110  17.430  21.040  1.00  0.00            
ATOM    119  H53 BCD     1      28.260  19.160  19.470  1.00  0.00            
ATOM    120  H54 BCD     1      30.580  17.430  19.350  1.00  0.00            
ATOM    121  H55 BCD     1      29.970  19.370  20.480  1.00  0.00            
ATOM    122  H56 BCD     1      30.350  16.570  22.320  1.00  0.00            
ATOM    123  H57 BCD     1      30.430  14.610  19.880  1.00  0.00            
ATOM    124  H58 BCD     1      29.550  13.020  21.680  1.00  0.00            
ATOM    125  H59 BCD     1      31.180  13.480  21.980  1.00  0.00            
ATOM    126  H60 BCD     1      30.120  13.790  23.930  1.00  0.00            
ATOM    127  C37 BCD     1      27.920  14.500  14.750  1.00  0.00            
ATOM    128  O31 BCD     1      29.090  15.210  14.360  1.00  0.00            
ATOM    129  C38 BCD     1      26.870  15.440  15.340  1.00  0.00            
ATOM    130  O32 BCD     1      26.690  16.540  14.420  1.00  0.00            
ATOM    131  C39 BCD     1      27.440  16.020  16.560  1.00  0.00            
ATOM    132  O33 BCD     1      26.450  16.900  17.170  1.00  0.00            
ATOM    133  C40 BCD     1      28.000  14.930  17.530  1.00  0.00            
ATOM    134  C41 BCD     1      28.800  13.870  16.830  1.00  0.00            
ATOM    135  O34 BCD     1      28.100  13.440  15.640  1.00  0.00            
ATOM    136  C42 BCD     1      29.050  12.680  17.790  1.00  0.00            
ATOM    137  O35 BCD     1      27.890  11.840  18.070  1.00  0.00            
ATOM    138  H61 BCD     1      27.560  14.040  13.820  1.00  0.00            
ATOM    139  H62 BCD     1      25.950  14.950  15.680  1.00  0.00            
ATOM    140  H63 BCD     1      25.950  17.060  14.760  1.00  0.00            
ATOM    141  H64 BCD     1      28.280  16.680  16.290  1.00  0.00            
ATOM    142  H65 BCD     1      26.920  17.570  17.670  1.00  0.00            
ATOM    143  H66 BCD     1      27.100  14.530  18.020  1.00  0.00            
ATOM    144  H67 BCD     1      29.800  14.210  16.530  1.00  0.00            
ATOM    145  H68 BCD     1      29.740  12.020  17.250  1.00  0.00            
ATOM    146  H69 BCD     1      29.460  13.090  18.720  1.00  0.00            
ATOM    147  H70 BCD     1      28.140  10.910  18.110  1.00  0.00            
ATOM    148  C1  AU0     2      32.290  21.350  18.890  1.00  0.00            
ATOM    149  C2  AU0     2      32.210  20.150  17.920  1.00  0.00            
ATOM    150  C3  AU0     2      33.270  19.210  17.980  1.00  0.00            
ATOM    151  C4  AU0     2      33.340  18.010  17.280  1.00  0.00            
ATOM    152  C5  AU0     2      32.220  17.600  16.460  1.00  0.00            
ATOM    153  C6  AU0     2      32.300  16.310  15.750  1.00  0.00            
ATOM    154  C7  AU0     2      32.390  15.110  16.660  1.00  0.00            
ATOM    155  C8  AU0     2      33.280  16.240  14.520  1.00  0.00            
ATOM    156  C9  AU0     2      31.140  18.560  16.360  1.00  0.00            
ATOM    157  O1  AU0     2      30.040  18.420  15.620  1.00  0.00            
ATOM    158  C10 AU0     2      31.100  19.760  17.230  1.00  0.00            
ATOM    159  H1  AU0     2      32.900  22.130  18.420  1.00  0.00            
ATOM    160  H2  AU0     2      31.430  21.970  19.160  1.00  0.00            
ATOM    161  H3  AU0     2      32.770  21.150  19.850  1.00  0.00            
ATOM    162  H4  AU0     2      34.050  19.490  18.680  1.00  0.00            
ATOM    163  H5  AU0     2      34.280  17.470  17.270  1.00  0.00            
ATOM    164  H6  AU0     2      31.350  16.010  15.310  1.00  0.00            
ATOM    165  H7  AU0     2      31.670  15.200  17.480  1.00  0.00            
ATOM    166  H8  AU0     2      32.040  14.200  16.160  1.00  0.00            
ATOM    167  H9  AU0     2      33.450  15.010  16.940  1.00  0.00            
ATOM    168  H10 AU0     2      33.280  15.250  14.060  1.00  0.00            
ATOM    169  H11 AU0     2      33.100  16.990  13.740  1.00  0.00            
ATOM    170  H12 AU0     2      34.280  16.330  14.960  1.00  0.00            
ATOM    171  H13 AU0     2      29.690  19.320  15.500  1.00  0.00            
ATOM    172  H14 AU0     2      30.280  20.460  17.260  1.00  0.00            
TER
ENDMDL
MODEL        1
ATOM      1  C1  BCD     1      30.720  23.140  10.500  1.00  0.00            
ATOM      2  O1  BCD     1      31.280  22.520  11.660  1.00  0.00            
ATOM      3  C2  BCD     1      29.240  23.250  10.580  1.00  0.00            
ATOM      4  O2  BCD     1      28.880  24.080  11.720  1.00  0.00            
ATOM      5  C3  BCD     1      28.510  21.930  10.540  1.00  0.00            
ATOM      6  O3  BCD     1      27.090  22.100  10.480  1.00  0.00            
ATOM      7  C4  BCD     1      29.010  21.140   9.310  1.00  0.00            
ATOM      8  C5  BCD     1      30.580  20.960   9.330  1.00  0.00            
ATOM      9  O4  BCD     1      31.020  22.320   9.350  1.00  0.00            
ATOM     10  C6  BCD     1      31.240  20.210   8.190  1.00  0.00            
ATOM     11  O5  BCD     1      30.690  20.740   6.970  1.00  0.00            
ATOM     12  H1  BCD     1      31.200  24.110  10.330  1.00  0.00            
ATOM     13  H2  BCD     1      28.820  23.810   9.740  1.00  0.00            
ATOM     14  H3  BCD     1      28.240  24.650  11.300  1.00  0.00            
ATOM     15  H4  BCD     1      28.810  21.410  11.460  1.00  0.00            
ATOM     16  H5  BCD     1      26.640  21.280  10.270  1.00  0.00            
ATOM     17  H6  BCD     1      28.770  21.670   8.390  1.00  0.00            
ATOM     18  H7  BCD     1      30.900  20.450  10.250  1.00  0.00            
ATOM     19  H8  BCD     1      32.330  20.320   8.130  1.00  0.00            
ATOM     20  H9  BCD     1      31.050  19.130   8.160  1.00  0.00            
ATOM     21  H10 BCD     1      31.080  20.330   6.190  1.00  0.00            
ATOM     22  C7  BCD     1      33.390  23.090  15.130  1.00  0.00            
ATOM     23  O6  BCD     1      33.810  21.730  14.960  1.00  0.00            
ATOM     24  C8  BCD     1      31.930  23.120  15.350  1.00  0.00            
ATOM     25  O7  BCD     1      31.570  22.170  16.380  1.00  0.00            
ATOM     26  C9  BCD     1      31.180  22.730  14.070  1.00  0.00            
ATOM     27  O8  BCD     1      29.810  22.980  14.280  1.00  0.00            
ATOM     28  C10 BCD     1      31.730  23.370  12.770  1.00  0.00            
ATOM     29  C11 BCD     1      33.230  23.340  12.730  1.00  0.00            
ATOM     30  O9  BCD     1      33.690  23.850  13.970  1.00  0.00            
ATOM     31  C12 BCD     1      33.680  24.280  11.630  1.00  0.00            
ATOM     32  O10 BCD     1      33.440  25.660  11.900  1.00  0.00            
ATOM     33  H11 BCD     1      33.920  23.570  15.960  1.00  0.00            
ATOM     34  H12 BCD     1      31.690  24.130  15.720  1.00  0.00            
ATOM     35  H13 BCD     1      30.620  22.160  16.470  1.00  0.00            
ATOM     36  H14 BCD     1      31.330  21.640  14.040  1.00  0.00            
ATOM     37  H15 BCD     1      29.440  23.240  13.430  1.00  0.00            
ATOM     38  H16 BCD     1      31.390  24.410  12.670  1.00  0.00            
ATOM     39  H17 BCD     1      33.530  22.290  12.660  1.00  0.00            
ATOM     40  H18 BCD     1      34.760  24.180  11.440  1.00  0.00            
ATOM     41  H19 BCD     1      33.120  24.010  10.720  1.00  0.00            
ATOM     42  H20 BCD     1      33.910  26.180  11.240  1.00  0.00            
ATOM     43  C13 BCD     1      36.340  18.660  16.430  1.00  0.00            
ATOM     44  O11 BCD     1      35.580  17.660  15.650  1.00  0.00            
ATOM     45  C14 BCD     1      35.390  19.320  17.490  1.00  0.00            
ATOM     46  O12 BCD     1      34.950  18.330  18.490  1.00  0.00            
ATOM     47  C15 BCD     1      34.250  20.170  16.800  1.00  0.00            
ATOM     48  O13 BCD     1      33.290  20.620  17.700  1.00  0.00            
ATOM     49  C16 BCD     1      34.830  21.170  15.810  1.00  0.00            
ATOM     50  C17 BCD     1      35.750  20.390  14.820  1.00  0.00            
ATOM     51  O14 BCD     1      36.770  19.670  15.540  1.00  0.00            
ATOM     52  C18 BCD     1      36.350  21.270  13.720  1.00  0.00            
ATOM     53  O15 BCD     1      37.010  22.440  14.350  1.00  0.00            
ATOM     54  H21 BCD     1      37.220  18.200  16.890  1.00  0.00            
ATOM     55  H22 BCD     1      36.000  20.020  18.080  1.00  0.00            
ATOM     56  H23 BCD     1      34.240  18.830  18.890  1.00  0.00            
ATOM     57  H24 BCD     1      33.730  19.400  16.210  1.00  0.00            
ATOM     58  H25 BCD     1      32.680  21.120  17.150  1.00  0.00            
ATOM     59  H26 BCD     1      35.430  21.990  16.230  1.00  0.00            
ATOM     60  H27 BCD     1      35.050  19.650  14.410  1.00  0.00            
ATOM     61  H28 BCD     1      37.050  20.570  13.250  1.00  0.00            
ATOM     62  H29 BCD     1      35.550  21.570  13.030  1.00  0.00            
ATOM     63  H30 BCD     1      36.850  23.270  13.880  1.00  0.00            
ATOM     64  C19 BCD     1      35.370  13.960  13.930  1.00  0.00            
ATOM     65  O16 BCD     1      34.060  14.270  13.430  1.00  0.00            
ATOM     66  C20 BCD     1      35.580  13.960  15.460  1.00  0.00            
ATOM     67  O17 BCD     1      34.700  12.980  16.060  1.00  0.00            
ATOM     68  C21 BCD     1      35.270  15.430  15.950  1.00  0.00            
ATOM     69  O18 BCD     1      35.430  15.630  17.390  1.00  0.00            
ATOM     70  C22 BCD     1      36.200  16.450  15.310  1.00  0.00            
ATOM     71  C23 BCD     1      36.280  16.260  13.780  1.00  0.00            
ATOM     72  O19 BCD     1      36.340  14.870  13.350  1.00  0.00            
ATOM     73  C24 BCD     1      37.460  17.010  13.100  1.00  0.00            
ATOM     74  O20 BCD     1      38.690  16.690  13.760  1.00  0.00            
ATOM     75  H31 BCD     1      35.630  12.990  13.500  1.00  0.00            
ATOM     76  H32 BCD     1      36.640  13.720  15.600  1.00  0.00            
ATOM     77  H33 BCD     1      33.830  13.390  16.050  1.00  0.00            
ATOM     78  H34 BCD     1      34.260  15.750  15.650  1.00  0.00            
ATOM     79  H35 BCD     1      35.460  16.540  17.670  1.00  0.00            
ATOM     80  H36 BCD     1      37.220  16.420  15.700  1.00  0.00            
ATOM     81  H37 BCD     1      35.380  16.670  13.310  1.00  0.00            
ATOM     82  H38 BCD     1      37.570  16.730  12.050  1.00  0.00            
ATOM     83  H39 BCD     1      37.290  18.080  12.930  1.00  0.00            
ATOM     84  H40 BCD     1      39.310  17.380  13.500  1.00  0.00            
ATOM     85  C25 BCD     1      30.660  11.860  12.860  1.00  0.00            
ATOM     86  O21 BCD     1      29.980  12.940  12.130  1.00  0.00            
ATOM     87  C26 BCD     1      30.980  12.300  14.280  1.00  0.00            
ATOM     88  O22 BCD     1      29.830  12.420  15.100  1.00  0.00            
ATOM     89  C27 BCD     1      31.860  13.590  14.290  1.00  0.00            
ATOM     90  O23 BCD     1      32.200  14.000  15.610  1.00  0.00            
ATOM     91  C28 BCD     1      33.100  13.190  13.470  1.00  0.00            
ATOM     92  C29 BCD     1      32.820  12.570  12.100  1.00  0.00            
ATOM     93  O24 BCD     1      31.870  11.490  12.210  1.00  0.00            
ATOM     94  C30 BCD     1      34.090  12.120  11.510  1.00  0.00            
ATOM     95  O25 BCD     1      34.580  11.000  12.240  1.00  0.00            
ATOM     96  H41 BCD     1      30.110  10.910  12.870  1.00  0.00            
ATOM     97  H42 BCD     1      31.630  11.500  14.650  1.00  0.00            
ATOM     98  H43 BCD     1      30.000  12.120  15.990  1.00  0.00            
ATOM     99  H44 BCD     1      31.350  14.400  13.760  1.00  0.00            
ATOM    100  H45 BCD     1      31.470  14.330  16.140  1.00  0.00            
ATOM    101  H46 BCD     1      33.490  12.410  14.130  1.00  0.00            
ATOM    102  H47 BCD     1      32.330  13.340  11.480  1.00  0.00            
ATOM    103  H48 BCD     1      33.980  12.010  10.430  1.00  0.00            
ATOM    104  H49 BCD     1      34.850  12.920  11.490  1.00  0.00            
ATOM    105  H50 BCD     1      33.860  10.360  12.150  1.00  0.00            
ATOM    106  C31 BCD     1      26.830  14.320  10.120  1.00  0.00            
ATOM    107  O26 BCD     1      27.460  15.520  10.230  1.00  0.00            
ATOM    108  C32 BCD     1      26.480  13.850  11.520  1.00  0.00            
ATOM    109  O27 BCD     1      25.640  14.900  12.190  1.00  0.00            
ATOM    110  C33 BCD     1      27.740  13.500  12.360  1.00  0.00            
ATOM    111  C34 BCD     1      28.640  12.630  11.610  1.00  0.00            
ATOM    112  C35 BCD     1      28.760  12.980  10.090  1.00  0.00            
ATOM    113  O28 BCD     1      27.500  13.250   9.520  1.00  0.00            
ATOM    114  C36 BCD     1      29.480  11.890   9.340  1.00  0.00            
ATOM    115  O29 BCD     1      28.710  10.630   9.450  1.00  0.00            
ATOM    116  O30 BCD     1      27.520  12.810  13.630  1.00  0.00            
ATOM    117  H51 BCD     1      25.930  14.480   9.510  1.00  0.00            
ATOM    118  H52 BCD     1      25.890  12.930  11.540  1.00  0.00            
ATOM    119  H53 BCD     1      26.170  15.290  12.890  1.00  0.00            
ATOM    120  H54 BCD     1      28.260  14.460  12.490  1.00  0.00            
ATOM    121  H55 BCD     1      28.320  12.830  14.160  1.00  0.00            
ATOM    122  H56 BCD     1      28.330  11.590  11.740  1.00  0.00            
ATOM    123  H57 BCD     1      29.370  13.890  10.130  1.00  0.00            
ATOM    124  H58 BCD     1      29.610  12.290   8.330  1.00  0.00            
ATOM    125  H59 BCD     1      30.490  11.680   9.720  1.00  0.00            
ATOM    126  H60 BCD     1      27.840  10.830   9.800  1.00  0.00            
ATOM    127  C37 BCD     1      27.540  19.460   8.440  1.00  0.00            
ATOM    128  O31 BCD     1      28.410  19.900   9.470  1.00  0.00            
ATOM    129  C38 BCD     1      26.220  18.970   8.990  1.00  0.00            
ATOM    130  O32 BCD     1      25.520  20.090   9.680  1.00  0.00            
ATOM    131  C39 BCD     1      26.400  17.800   9.980  1.00  0.00            
ATOM    132  O33 BCD     1      25.170  17.430  10.690  1.00  0.00            
ATOM    133  C40 BCD     1      27.050  16.590   9.260  1.00  0.00            
ATOM    134  C41 BCD     1      28.340  17.120   8.600  1.00  0.00            
ATOM    135  O34 BCD     1      28.250  18.360   7.850  1.00  0.00            
ATOM    136  C42 BCD     1      28.900  15.960   7.670  1.00  0.00            
ATOM    137  O35 BCD     1      28.190  15.540   6.570  1.00  0.00            
ATOM    138  H61 BCD     1      27.460  20.210   7.640  1.00  0.00            
ATOM    139  H62 BCD     1      25.630  18.630   8.140  1.00  0.00            
ATOM    140  H63 BCD     1      24.590  19.850   9.600  1.00  0.00            
ATOM    141  H64 BCD     1      27.160  18.110  10.700  1.00  0.00            
ATOM    142  H65 BCD     1      25.380  16.590  11.130  1.00  0.00            
ATOM    143  H66 BCD     1      26.270  16.220   8.580  1.00  0.00            
ATOM    144  H67 BCD     1      29.130  17.290   9.340  1.00  0.00            
ATOM    145  H68 BCD     1      29.800  16.420   7.240  1.00  0.00            
ATOM    146  H69 BCD     1      29.380  15.160   8.250  1.00  0.00            
ATOM    147  H70 BCD     1      28.310  14.600   6.420  1.00  0.00            
ATOM    148  C1  AU0     2      30.700  18.430  17.500  1.00  0.00            
ATOM    149  C2  AU0     2      30.880  18.260  16.040  1.00  0.00            
ATOM    150  C3  AU0     2      32.060  17.730  15.570  1.00  0.00            
ATOM    151  C4  AU0     2      32.380  17.520  14.190  1.00  0.00            
ATOM    152  C5  AU0     2      31.400  17.960  13.270  1.00  0.00            
ATOM    153  C6  AU0     2      31.550  17.730  11.840  1.00  0.00            
ATOM    154  C7  AU0     2      31.580  16.260  11.420  1.00  0.00            
ATOM    155  C8  AU0     2      32.860  18.370  11.360  1.00  0.00            
ATOM    156  C9  AU0     2      30.180  18.530  13.730  1.00  0.00            
ATOM    157  O1  AU0     2      29.100  18.780  12.950  1.00  0.00            
ATOM    158  C10 AU0     2      29.920  18.590  15.090  1.00  0.00            
ATOM    159  H1  AU0     2      30.460  17.500  18.030  1.00  0.00            
ATOM    160  H2  AU0     2      31.600  18.780  18.020  1.00  0.00            
ATOM    161  H3  AU0     2      29.910  19.100  17.850  1.00  0.00            
ATOM    162  H4  AU0     2      32.870  17.460  16.250  1.00  0.00            
ATOM    163  H5  AU0     2      33.340  17.110  13.910  1.00  0.00            
ATOM    164  H6  AU0     2      30.840  18.260  11.190  1.00  0.00            
ATOM    165  H7  AU0     2      31.800  16.200  10.350  1.00  0.00            
ATOM    166  H8  AU0     2      32.290  15.700  12.040  1.00  0.00            
ATOM    167  H9  AU0     2      30.560  15.880  11.600  1.00  0.00            
ATOM    168  H10 AU0     2      32.850  19.460  11.500  1.00  0.00            
ATOM    169  H11 AU0     2      33.740  18.070  11.940  1.00  0.00            
ATOM    170  H12 AU0     2      33.110  18.210  10.310  1.00  0.00            
ATOM    171  H13 AU0     2      28.340  19.000  13.530  1.00  0.00            
ATOM    172  H14 AU0     2      28.970  19.030  15.370  1.00  0.00            
TER
ENDMDL
MODEL        1
ATOM      1  C1  BCD     1      35.240  16.780  21.260  1.00  0.00            
ATOM      2  O1  BCD     1      34.940  17.290  22.570  1.00  0.00            
ATOM      3  C2  BCD     1      34.830  17.890  20.280  1.00  0.00            
ATOM      4  O2  BCD     1      35.550  19.130  20.530  1.00  0.00            
ATOM      5  C3  BCD     1      33.350  18.070  20.190  1.00  0.00            
ATOM      6  O3  BCD     1      33.100  19.000  19.120  1.00  0.00            
ATOM      7  C4  BCD     1      32.610  16.770  20.020  1.00  0.00            
ATOM      8  C5  BCD     1      33.060  15.730  21.010  1.00  0.00            
ATOM      9  O4  BCD     1      34.500  15.630  20.920  1.00  0.00            
ATOM     10  C6  BCD     1      32.490  14.380  20.780  1.00  0.00            
ATOM     11  O5  BCD     1      33.140  13.920  19.540  1.00  0.00            
ATOM     12  H1  BCD     1      36.290  16.540  21.100  1.00  0.00            
ATOM     13  H2  BCD     1      35.170  17.640  19.260  1.00  0.00            
ATOM     14  H3  BCD     1      35.160  19.800  19.950  1.00  0.00            
ATOM     15  H4  BCD     1      33.100  18.480  21.180  1.00  0.00            
ATOM     16  H5  BCD     1      32.190  19.250  19.290  1.00  0.00            
ATOM     17  H6  BCD     1      32.850  16.430  19.000  1.00  0.00            
ATOM     18  H7  BCD     1      32.810  15.940  22.050  1.00  0.00            
ATOM     19  H8  BCD     1      32.800  13.770  21.640  1.00  0.00            
ATOM     20  H9  BCD     1      31.390  14.390  20.800  1.00  0.00            
ATOM     21  H10 BCD     1      34.090  13.940  19.710  1.00  0.00            
ATOM     22  C7  BCD     1      36.300  17.630  26.320  1.00  0.00            
ATOM     23  O6  BCD     1      34.910  17.720  26.700  1.00  0.00            
ATOM     24  C8  BCD     1      36.840  18.740  25.290  1.00  0.00            
ATOM     25  O7  BCD     1      36.820  20.040  25.800  1.00  0.00            
ATOM     26  C9  BCD     1      35.960  18.680  24.060  1.00  0.00            
ATOM     27  O8  BCD     1      36.390  19.540  22.980  1.00  0.00            
ATOM     28  C10 BCD     1      35.980  17.250  23.490  1.00  0.00            
ATOM     29  C11 BCD     1      35.680  16.150  24.510  1.00  0.00            
ATOM     30  O9  BCD     1      36.490  16.370  25.720  1.00  0.00            
ATOM     31  C12 BCD     1      36.100  14.750  24.070  1.00  0.00            
ATOM     32  O10 BCD     1      37.410  14.660  23.540  1.00  0.00            
ATOM     33  H11 BCD     1      36.880  17.680  27.240  1.00  0.00            
ATOM     34  H12 BCD     1      37.870  18.480  25.040  1.00  0.00            
ATOM     35  H13 BCD     1      35.880  20.240  25.860  1.00  0.00            
ATOM     36  H14 BCD     1      34.970  19.000  24.410  1.00  0.00            
ATOM     37  H15 BCD     1      36.060  19.130  22.180  1.00  0.00            
ATOM     38  H16 BCD     1      36.910  17.040  22.960  1.00  0.00            
ATOM     39  H17 BCD     1      34.640  16.180  24.860  1.00  0.00            
ATOM     40  H18 BCD     1      36.020  14.160  25.000  1.00  0.00            
ATOM     41  H19 BCD     1      35.380  14.280  23.390  1.00  0.00            
ATOM     42  H20 BCD     1      37.600  13.720  23.600  1.00  0.00            
ATOM     43  C13 BCD     1      32.530  19.420  29.580  1.00  0.00            
ATOM     44  O11 BCD     1      31.450  18.600  29.150  1.00  0.00            
ATOM     45  C14 BCD     1      32.990  20.370  28.580  1.00  0.00            
ATOM     46  O12 BCD     1      31.880  21.220  28.240  1.00  0.00            
ATOM     47  C15 BCD     1      33.570  19.530  27.380  1.00  0.00            
ATOM     48  O13 BCD     1      34.130  20.440  26.340  1.00  0.00            
ATOM     49  C16 BCD     1      34.660  18.510  27.810  1.00  0.00            
ATOM     50  C17 BCD     1      34.060  17.630  28.930  1.00  0.00            
ATOM     51  O14 BCD     1      33.570  18.430  29.980  1.00  0.00            
ATOM     52  C18 BCD     1      35.090  16.670  29.510  1.00  0.00            
ATOM     53  O15 BCD     1      36.030  17.350  30.320  1.00  0.00            
ATOM     54  H21 BCD     1      32.220  19.980  30.470  1.00  0.00            
ATOM     55  H22 BCD     1      33.740  21.080  28.970  1.00  0.00            
ATOM     56  H23 BCD     1      32.110  21.610  27.390  1.00  0.00            
ATOM     57  H24 BCD     1      32.710  18.980  26.970  1.00  0.00            
ATOM     58  H25 BCD     1      33.420  20.880  25.870  1.00  0.00            
ATOM     59  H26 BCD     1      35.520  19.040  28.240  1.00  0.00            
ATOM     60  H27 BCD     1      33.250  17.000  28.540  1.00  0.00            
ATOM     61  H28 BCD     1      34.500  15.980  30.140  1.00  0.00            
ATOM     62  H29 BCD     1      35.590  16.170  28.670  1.00  0.00            
ATOM     63  H30 BCD     1      35.900  16.970  31.200  1.00  0.00            
ATOM     64  C19 BCD     1      27.430  18.070  30.090  1.00  0.00            
ATOM     65  O16 BCD     1      27.100  17.940  28.710  1.00  0.00            
ATOM     66  C20 BCD     1      28.000  19.440  30.370  1.00  0.00            
ATOM     67  O17 BCD     1      27.120  20.560  29.930  1.00  0.00            
ATOM     68  C21 BCD     1      29.270  19.550  29.550  1.00  0.00            
ATOM     69  O18 BCD     1      29.680  20.890  29.750  1.00  0.00            
ATOM     70  C22 BCD     1      30.290  18.500  30.020  1.00  0.00            
ATOM     71  C23 BCD     1      29.630  17.130  29.820  1.00  0.00            
ATOM     72  O19 BCD     1      28.350  17.080  30.400  1.00  0.00            
ATOM     73  C24 BCD     1      30.480  15.940  30.260  1.00  0.00            
ATOM     74  O20 BCD     1      30.790  16.000  31.700  1.00  0.00            
ATOM     75  H31 BCD     1      26.700  17.910  30.880  1.00  0.00            
ATOM     76  H32 BCD     1      28.230  19.510  31.440  1.00  0.00            
ATOM     77  H33 BCD     1      27.610  21.370  30.050  1.00  0.00            
ATOM     78  H34 BCD     1      29.000  19.280  28.520  1.00  0.00            
ATOM     79  H35 BCD     1      30.490  21.010  29.250  1.00  0.00            
ATOM     80  H36 BCD     1      30.580  18.550  31.080  1.00  0.00            
ATOM     81  H37 BCD     1      29.580  16.970  28.730  1.00  0.00            
ATOM     82  H38 BCD     1      30.130  14.950  29.970  1.00  0.00            
ATOM     83  H39 BCD     1      31.450  16.090  29.760  1.00  0.00            
ATOM     84  H40 BCD     1      30.710  15.140  32.130  1.00  0.00            
ATOM     85  C25 BCD     1      24.130  16.660  26.480  1.00  0.00            
ATOM     86  O21 BCD     1      24.750  17.260  25.310  1.00  0.00            
ATOM     87  C26 BCD     1      23.610  17.780  27.440  1.00  0.00            
ATOM     88  O22 BCD     1      22.940  18.780  26.750  1.00  0.00            
ATOM     89  C27 BCD     1      24.850  18.400  28.140  1.00  0.00            
ATOM     90  O23 BCD     1      24.590  19.280  29.260  1.00  0.00            
ATOM     91  C28 BCD     1      25.810  17.330  28.590  1.00  0.00            
ATOM     92  C29 BCD     1      26.140  16.230  27.620  1.00  0.00            
ATOM     93  O24 BCD     1      24.960  15.670  27.170  1.00  0.00            
ATOM     94  C30 BCD     1      26.990  15.110  28.110  1.00  0.00            
ATOM     95  O25 BCD     1      26.350  14.410  29.190  1.00  0.00            
ATOM     96  H41 BCD     1      23.200  16.170  26.160  1.00  0.00            
ATOM     97  H42 BCD     1      22.950  17.390  28.230  1.00  0.00            
ATOM     98  H43 BCD     1      23.740  19.160  26.370  1.00  0.00            
ATOM     99  H44 BCD     1      25.360  19.020  27.380  1.00  0.00            
ATOM    100  H45 BCD     1      25.320  19.890  29.430  1.00  0.00            
ATOM    101  H46 BCD     1      25.410  16.940  29.540  1.00  0.00            
ATOM    102  H47 BCD     1      26.730  16.710  26.830  1.00  0.00            
ATOM    103  H48 BCD     1      27.240  14.540  27.200  1.00  0.00            
ATOM    104  H49 BCD     1      27.930  15.460  28.550  1.00  0.00            
ATOM    105  H50 BCD     1      27.000  14.070  29.810  1.00  0.00            
ATOM    106  C31 BCD     1      25.480  16.450  21.290  1.00  0.00            
ATOM    107  O26 BCD     1      26.770  17.020  21.320  1.00  0.00            
ATOM    108  C32 BCD     1      24.460  17.550  21.630  1.00  0.00            
ATOM    109  O27 BCD     1      24.550  18.650  20.790  1.00  0.00            
ATOM    110  C33 BCD     1      24.480  17.950  23.110  1.00  0.00            
ATOM    111  C34 BCD     1      24.460  16.690  24.000  1.00  0.00            
ATOM    112  C35 BCD     1      25.510  15.710  23.550  1.00  0.00            
ATOM    113  O28 BCD     1      25.310  15.350  22.130  1.00  0.00            
ATOM    114  C36 BCD     1      25.500  14.430  24.350  1.00  0.00            
ATOM    115  O29 BCD     1      24.190  13.930  24.590  1.00  0.00            
ATOM    116  O30 BCD     1      23.350  18.780  23.420  1.00  0.00            
ATOM    117  H51 BCD     1      25.450  16.090  20.250  1.00  0.00            
ATOM    118  H52 BCD     1      23.480  17.090  21.480  1.00  0.00            
ATOM    119  H53 BCD     1      23.900  19.310  21.050  1.00  0.00            
ATOM    120  H54 BCD     1      25.430  18.480  23.290  1.00  0.00            
ATOM    121  H55 BCD     1      23.570  19.330  24.180  1.00  0.00            
ATOM    122  H56 BCD     1      23.470  16.210  24.080  1.00  0.00            
ATOM    123  H57 BCD     1      26.490  16.130  23.840  1.00  0.00            
ATOM    124  H58 BCD     1      26.090  13.660  23.840  1.00  0.00            
ATOM    125  H59 BCD     1      26.040  14.660  25.280  1.00  0.00            
ATOM    126  H60 BCD     1      24.080  13.040  24.240  1.00  0.00            
ATOM    127  C37 BCD     1      30.390  16.890  19.100  1.00  0.00            
ATOM    128  O31 BCD     1      31.240  17.080  20.220  1.00  0.00            
ATOM    129  C38 BCD     1      29.440  18.150  19.020  1.00  0.00            
ATOM    130  O32 BCD     1      30.150  19.390  19.080  1.00  0.00            
ATOM    131  C39 BCD     1      28.460  18.190  20.160  1.00  0.00            
ATOM    132  O33 BCD     1      27.530  19.350  19.940  1.00  0.00            
ATOM    133  C40 BCD     1      27.720  16.880  20.230  1.00  0.00            
ATOM    134  C41 BCD     1      28.710  15.830  20.380  1.00  0.00            
ATOM    135  O34 BCD     1      29.550  15.720  19.220  1.00  0.00            
ATOM    136  C42 BCD     1      28.020  14.500  20.580  1.00  0.00            
ATOM    137  O35 BCD     1      27.150  14.210  19.470  1.00  0.00            
ATOM    138  H61 BCD     1      30.970  16.740  18.170  1.00  0.00            
ATOM    139  H62 BCD     1      28.920  17.960  18.070  1.00  0.00            
ATOM    140  H63 BCD     1      29.510  20.060  18.850  1.00  0.00            
ATOM    141  H64 BCD     1      29.000  18.360  21.110  1.00  0.00            
ATOM    142  H65 BCD     1      26.990  19.510  20.720  1.00  0.00            
ATOM    143  H66 BCD     1      27.170  16.710  19.290  1.00  0.00            
ATOM    144  H67 BCD     1      29.350  16.130  21.220  1.00  0.00            
ATOM    145  H68 BCD     1      28.740  13.670  20.560  1.00  0.00            
ATOM    146  H69 BCD     1      27.480  14.400  21.530  1.00  0.00            
ATOM    147  H70 BCD     1      27.000  13.280  19.650  1.00  0.00            
ATOM    148  C1  AU0     2      31.580  20.900  22.210  1.00  0.00            
ATOM    149  C2  AU0     2      31.240  19.760  22.980  1.00  0.00            
ATOM    150  C3  AU0     2      32.220  18.850  23.440  1.00  0.00            
ATOM    151  C4  AU0     2      31.870  17.750  24.180  1.00  0.00            
ATOM    152  C5  AU0     2      30.540  17.510  24.440  1.00  0.00            
ATOM    153  C6  AU0     2      30.090  16.190  25.130  1.00  0.00            
ATOM    154  C7  AU0     2      31.180  15.640  26.120  1.00  0.00            
ATOM    155  C8  AU0     2      29.670  15.140  24.150  1.00  0.00            
ATOM    156  C9  AU0     2      29.600  18.470  24.160  1.00  0.00            
ATOM    157  O1  AU0     2      28.310  18.300  24.460  1.00  0.00            
ATOM    158  C10 AU0     2      29.910  19.570  23.410  1.00  0.00            
ATOM    159  H1  AU0     2      32.540  21.310  22.540  1.00  0.00            
ATOM    160  H2  AU0     2      31.570  20.640  21.140  1.00  0.00            
ATOM    161  H3  AU0     2      30.840  21.700  22.350  1.00  0.00            
ATOM    162  H4  AU0     2      33.260  18.930  23.140  1.00  0.00            
ATOM    163  H5  AU0     2      32.600  17.040  24.560  1.00  0.00            
ATOM    164  H6  AU0     2      29.180  16.310  25.710  1.00  0.00            
ATOM    165  H7  AU0     2      30.690  14.850  26.700  1.00  0.00            
ATOM    166  H8  AU0     2      32.060  15.180  25.660  1.00  0.00            
ATOM    167  H9  AU0     2      31.430  16.490  26.770  1.00  0.00            
ATOM    168  H10 AU0     2      30.450  15.010  23.390  1.00  0.00            
ATOM    169  H11 AU0     2      29.510  14.170  24.650  1.00  0.00            
ATOM    170  H12 AU0     2      28.740  15.470  23.670  1.00  0.00            
ATOM    171  H13 AU0     2      27.820  19.040  24.070  1.00  0.00            
ATOM    172  H14 AU0     2      29.160  20.340  23.220  1.00  0.00            
TER
ENDMDL
MODEL        1
ATOM      1  C1  BCD     1      40.140  28.660  26.530  1.00  0.00            
ATOM      2  O1  BCD     1      38.800  28.400  26.950  1.00  0.00            
ATOM      3  C2  BCD     1      40.060  29.640  25.330  1.00  0.00            
ATOM      4  O2  BCD     1      39.430  30.850  25.710  1.00  0.00            
ATOM      5  C3  BCD     1      39.410  28.830  24.150  1.00  0.00            
ATOM      6  O3  BCD     1      39.250  29.660  23.000  1.00  0.00            
ATOM      7  C4  BCD     1      40.140  27.560  23.830  1.00  0.00            
ATOM      8  C5  BCD     1      40.330  26.700  25.090  1.00  0.00            
ATOM      9  O4  BCD     1      40.820  27.450  26.170  1.00  0.00            
ATOM     10  C6  BCD     1      41.220  25.470  24.780  1.00  0.00            
ATOM     11  O5  BCD     1      41.230  24.590  25.950  1.00  0.00            
ATOM     12  H1  BCD     1      40.670  29.090  27.380  1.00  0.00            
ATOM     13  H2  BCD     1      41.050  29.840  24.900  1.00  0.00            
ATOM     14  H3  BCD     1      40.010  31.200  26.390  1.00  0.00            
ATOM     15  H4  BCD     1      38.390  28.480  24.370  1.00  0.00            
ATOM     16  H5  BCD     1      39.010  29.130  22.230  1.00  0.00            
ATOM     17  H6  BCD     1      41.140  27.810  23.460  1.00  0.00            
ATOM     18  H7  BCD     1      39.320  26.380  25.380  1.00  0.00            
ATOM     19  H8  BCD     1      40.930  24.930  23.870  1.00  0.00            
ATOM     20  H9  BCD     1      42.280  25.770  24.740  1.00  0.00            
ATOM     21  H10 BCD     1      42.010  24.780  26.480  1.00  0.00            
ATOM     22  C7  BCD     1      36.670  27.360  30.340  1.00  0.00            
ATOM     23  O6  BCD     1      36.370  26.080  29.760  1.00  0.00            
ATOM     24  C8  BCD     1      36.170  28.490  29.450  1.00  0.00            
ATOM     25  O7  BCD     1      34.720  28.380  29.410  1.00  0.00            
ATOM     26  C9  BCD     1      36.800  28.580  28.090  1.00  0.00            
ATOM     27  O8  BCD     1      36.200  29.640  27.380  1.00  0.00            
ATOM     28  C10 BCD     1      38.340  28.620  28.290  1.00  0.00            
ATOM     29  C11 BCD     1      38.820  27.440  29.250  1.00  0.00            
ATOM     30  O9  BCD     1      38.100  27.520  30.450  1.00  0.00            
ATOM     31  C12 BCD     1      40.270  27.360  29.490  1.00  0.00            
ATOM     32  O10 BCD     1      40.880  28.610  30.070  1.00  0.00            
ATOM     33  H11 BCD     1      36.270  27.390  31.360  1.00  0.00            
ATOM     34  H12 BCD     1      36.480  29.350  30.060  1.00  0.00            
ATOM     35  H13 BCD     1      34.410  29.250  29.130  1.00  0.00            
ATOM     36  H14 BCD     1      36.570  27.590  27.670  1.00  0.00            
ATOM     37  H15 BCD     1      36.560  30.460  27.750  1.00  0.00            
ATOM     38  H16 BCD     1      38.720  29.580  28.650  1.00  0.00            
ATOM     39  H17 BCD     1      38.580  26.450  28.840  1.00  0.00            
ATOM     40  H18 BCD     1      40.480  26.470  30.110  1.00  0.00            
ATOM     41  H19 BCD     1      40.670  27.020  28.530  1.00  0.00            
ATOM     42  H20 BCD     1      41.710  28.460  30.520  1.00  0.00            
ATOM     43  C13 BCD     1      34.520  22.580  31.010  1.00  0.00            
ATOM     44  O11 BCD     1      34.160  22.190  29.650  1.00  0.00            
ATOM     45  C14 BCD     1      33.790  23.890  31.380  1.00  0.00            
ATOM     46  O12 BCD     1      32.360  23.840  31.320  1.00  0.00            
ATOM     47  C15 BCD     1      34.290  25.070  30.540  1.00  0.00            
ATOM     48  O13 BCD     1      33.670  26.310  30.880  1.00  0.00            
ATOM     49  C16 BCD     1      35.870  25.110  30.690  1.00  0.00            
ATOM     50  C17 BCD     1      36.550  23.710  30.290  1.00  0.00            
ATOM     51  O14 BCD     1      35.940  22.690  31.140  1.00  0.00            
ATOM     52  C18 BCD     1      38.030  23.800  30.630  1.00  0.00            
ATOM     53  O15 BCD     1      38.700  22.690  30.070  1.00  0.00            
ATOM     54  H21 BCD     1      34.220  21.760  31.680  1.00  0.00            
ATOM     55  H22 BCD     1      33.960  24.060  32.450  1.00  0.00            
ATOM     56  H23 BCD     1      32.190  24.790  31.290  1.00  0.00            
ATOM     57  H24 BCD     1      34.000  24.800  29.520  1.00  0.00            
ATOM     58  H25 BCD     1      33.870  26.990  30.230  1.00  0.00            
ATOM     59  H26 BCD     1      36.100  25.250  31.760  1.00  0.00            
ATOM     60  H27 BCD     1      36.500  23.520  29.210  1.00  0.00            
ATOM     61  H28 BCD     1      38.420  24.720  30.170  1.00  0.00            
ATOM     62  H29 BCD     1      38.260  23.960  31.690  1.00  0.00            
ATOM     63  H30 BCD     1      39.010  23.020  29.210  1.00  0.00            
ATOM     64  C19 BCD     1      32.360  19.460  27.330  1.00  0.00            
ATOM     65  O16 BCD     1      33.160  19.990  26.240  1.00  0.00            
ATOM     66  C20 BCD     1      31.390  20.510  27.870  1.00  0.00            
ATOM     67  O17 BCD     1      30.590  20.950  26.700  1.00  0.00            
ATOM     68  C21 BCD     1      32.210  21.650  28.510  1.00  0.00            
ATOM     69  O18 BCD     1      31.310  22.500  29.130  1.00  0.00            
ATOM     70  C22 BCD     1      33.230  21.130  29.540  1.00  0.00            
ATOM     71  C23 BCD     1      33.990  19.960  29.020  1.00  0.00            
ATOM     72  O19 BCD     1      33.130  18.960  28.400  1.00  0.00            
ATOM     73  C24 BCD     1      34.710  19.240  30.220  1.00  0.00            
ATOM     74  O20 BCD     1      35.510  18.270  29.600  1.00  0.00            
ATOM     75  H31 BCD     1      31.630  18.740  26.950  1.00  0.00            
ATOM     76  H32 BCD     1      30.670  20.130  28.600  1.00  0.00            
ATOM     77  H33 BCD     1      30.060  21.640  27.090  1.00  0.00            
ATOM     78  H34 BCD     1      32.820  22.210  27.780  1.00  0.00            
ATOM     79  H35 BCD     1      31.760  23.130  29.700  1.00  0.00            
ATOM     80  H36 BCD     1      32.660  20.840  30.440  1.00  0.00            
ATOM     81  H37 BCD     1      34.720  20.310  28.290  1.00  0.00            
ATOM     82  H38 BCD     1      35.290  19.980  30.780  1.00  0.00            
ATOM     83  H39 BCD     1      33.980  18.640  30.770  1.00  0.00            
ATOM     84  H40 BCD     1      36.030  18.780  28.970  1.00  0.00            
ATOM     85  C25 BCD     1      34.350  19.200  22.360  1.00  0.00            
ATOM     86  O21 BCD     1      34.800  20.540  22.200  1.00  0.00            
ATOM     87  C26 BCD     1      32.800  19.230  22.650  1.00  0.00            
ATOM     88  O22 BCD     1      32.260  19.920  21.500  1.00  0.00            
ATOM     89  C27 BCD     1      32.540  19.840  23.990  1.00  0.00            
ATOM     90  O23 BCD     1      31.170  19.770  24.280  1.00  0.00            
ATOM     91  C28 BCD     1      33.250  19.100  25.130  1.00  0.00            
ATOM     92  C29 BCD     1      34.750  19.050  24.810  1.00  0.00            
ATOM     93  O24 BCD     1      34.930  18.480  23.490  1.00  0.00            
ATOM     94  C30 BCD     1      35.630  18.370  25.810  1.00  0.00            
ATOM     95  O25 BCD     1      35.520  16.920  25.730  1.00  0.00            
ATOM     96  H41 BCD     1      34.630  18.610  21.470  1.00  0.00            
ATOM     97  H42 BCD     1      32.350  18.230  22.680  1.00  0.00            
ATOM     98  H43 BCD     1      32.650  20.790  21.460  1.00  0.00            
ATOM     99  H44 BCD     1      32.920  20.870  23.980  1.00  0.00            
ATOM    100  H45 BCD     1      31.020  20.060  25.190  1.00  0.00            
ATOM    101  H46 BCD     1      32.850  18.090  25.290  1.00  0.00            
ATOM    102  H47 BCD     1      35.180  20.050  24.660  1.00  0.00            
ATOM    103  H48 BCD     1      36.650  18.680  25.550  1.00  0.00            
ATOM    104  H49 BCD     1      35.360  18.820  26.770  1.00  0.00            
ATOM    105  H50 BCD     1      35.250  16.410  26.500  1.00  0.00            
ATOM    106  C31 BCD     1      36.320  23.460  19.580  1.00  0.00            
ATOM    107  O26 BCD     1      37.120  23.870  20.670  1.00  0.00            
ATOM    108  C32 BCD     1      34.800  23.480  19.820  1.00  0.00            
ATOM    109  O27 BCD     1      34.380  24.820  20.010  1.00  0.00            
ATOM    110  C33 BCD     1      34.380  22.610  21.020  1.00  0.00            
ATOM    111  C34 BCD     1      34.920  21.190  20.910  1.00  0.00            
ATOM    112  C35 BCD     1      36.410  21.220  20.530  1.00  0.00            
ATOM    113  O28 BCD     1      36.650  22.090  19.360  1.00  0.00            
ATOM    114  C36 BCD     1      36.830  19.810  20.160  1.00  0.00            
ATOM    115  O29 BCD     1      36.050  19.290  19.080  1.00  0.00            
ATOM    116  O30 BCD     1      32.950  22.600  21.300  1.00  0.00            
ATOM    117  H51 BCD     1      36.590  24.050  18.690  1.00  0.00            
ATOM    118  H52 BCD     1      34.360  23.070  18.900  1.00  0.00            
ATOM    119  H53 BCD     1      33.430  24.970  20.080  1.00  0.00            
ATOM    120  H54 BCD     1      34.900  22.980  21.910  1.00  0.00            
ATOM    121  H55 BCD     1      32.750  23.500  21.550  1.00  0.00            
ATOM    122  H56 BCD     1      34.320  20.630  20.190  1.00  0.00            
ATOM    123  H57 BCD     1      36.920  21.660  21.390  1.00  0.00            
ATOM    124  H58 BCD     1      37.870  19.810  19.840  1.00  0.00            
ATOM    125  H59 BCD     1      36.670  19.150  21.030  1.00  0.00            
ATOM    126  H60 BCD     1      36.090  19.910  18.350  1.00  0.00            
ATOM    127  C37 BCD     1      40.030  26.610  21.620  1.00  0.00            
ATOM    128  O31 BCD     1      39.370  26.830  22.830  1.00  0.00            
ATOM    129  C38 BCD     1      39.120  27.030  20.490  1.00  0.00            
ATOM    130  O32 BCD     1      38.840  28.410  20.560  1.00  0.00            
ATOM    131  C39 BCD     1      37.850  26.140  20.450  1.00  0.00            
ATOM    132  O33 BCD     1      36.990  26.430  19.350  1.00  0.00            
ATOM    133  C40 BCD     1      38.280  24.660  20.430  1.00  0.00            
ATOM    134  C41 BCD     1      39.290  24.410  21.500  1.00  0.00            
ATOM    135  O34 BCD     1      40.420  25.280  21.470  1.00  0.00            
ATOM    136  C42 BCD     1      39.800  23.040  21.450  1.00  0.00            
ATOM    137  O35 BCD     1      40.280  22.720  20.130  1.00  0.00            
ATOM    138  H61 BCD     1      40.990  27.130  21.650  1.00  0.00            
ATOM    139  H62 BCD     1      39.650  26.880  19.540  1.00  0.00            
ATOM    140  H63 BCD     1      38.310  28.440  19.750  1.00  0.00            
ATOM    141  H64 BCD     1      37.380  26.260  21.430  1.00  0.00            
ATOM    142  H65 BCD     1      36.080  26.250  19.600  1.00  0.00            
ATOM    143  H66 BCD     1      38.770  24.570  19.440  1.00  0.00            
ATOM    144  H67 BCD     1      38.820  24.520  22.480  1.00  0.00            
ATOM    145  H68 BCD     1      40.690  23.010  22.090  1.00  0.00            
ATOM    146  H69 BCD     1      39.050  22.320  21.810  1.00  0.00            
ATOM    147  H70 BCD     1      40.220  21.770  20.050  1.00  0.00            
ATOM    148  C1  AU0     2      30.710  24.030  23.860  1.00  0.00            
ATOM    149  C2  AU0     2      32.270  24.130  23.910  1.00  0.00            
ATOM    150  C3  AU0     2      32.910  23.360  24.940  1.00  0.00            
ATOM    151  C4  AU0     2      34.290  23.440  25.180  1.00  0.00            
ATOM    152  C5  AU0     2      35.080  24.340  24.450  1.00  0.00            
ATOM    153  C6  AU0     2      36.530  24.420  24.730  1.00  0.00            
ATOM    154  C7  AU0     2      37.220  23.170  24.180  1.00  0.00            
ATOM    155  C8  AU0     2      36.810  24.630  26.190  1.00  0.00            
ATOM    156  C9  AU0     2      34.430  25.270  23.550  1.00  0.00            
ATOM    157  O1  AU0     2      35.140  26.210  22.830  1.00  0.00            
ATOM    158  C10 AU0     2      33.020  25.070  23.220  1.00  0.00            
ATOM    159  H1  AU0     2      30.360  25.070  23.810  1.00  0.00            
ATOM    160  H2  AU0     2      30.420  23.380  23.030  1.00  0.00            
ATOM    161  H3  AU0     2      30.380  23.540  24.780  1.00  0.00            
ATOM    162  H4  AU0     2      32.370  22.620  25.520  1.00  0.00            
ATOM    163  H5  AU0     2      34.750  22.770  25.900  1.00  0.00            
ATOM    164  H6  AU0     2      36.910  25.380  24.350  1.00  0.00            
ATOM    165  H7  AU0     2      37.150  23.190  23.090  1.00  0.00            
ATOM    166  H8  AU0     2      38.260  23.270  24.510  1.00  0.00            
ATOM    167  H9  AU0     2      36.860  22.190  24.520  1.00  0.00            
ATOM    168  H10 AU0     2      36.490  23.790  26.820  1.00  0.00            
ATOM    169  H11 AU0     2      37.890  24.750  26.350  1.00  0.00            
ATOM    170  H12 AU0     2      36.290  25.540  26.510  1.00  0.00            
ATOM    171  H13 AU0     2      34.570  26.530  22.110  1.00  0.00            
ATOM    172  H14 AU0     2      32.530  25.740  22.520  1.00  0.00            
TER
ENDMDL
MODEL        1
ATOM      1  C1  BCD     1      42.010  17.430  19.210  1.00  0.00            
ATOM      2  O1  BCD     1      41.110  17.790  20.140  1.00  0.00            
ATOM      3  C2  BCD     1      41.690  18.200  17.880  1.00  0.00            
ATOM      4  O2  BCD     1      41.760  19.630  18.190  1.00  0.00            
ATOM      5  C3  BCD     1      40.340  17.770  17.300  1.00  0.00            
ATOM      6  O3  BCD     1      40.100  18.410  15.970  1.00  0.00            
ATOM      7  C4  BCD     1      40.410  16.250  17.120  1.00  0.00            
ATOM      8  C5  BCD     1      40.660  15.610  18.490  1.00  0.00            
ATOM      9  O4  BCD     1      41.960  16.020  19.020  1.00  0.00            
ATOM     10  C6  BCD     1      40.470  14.150  18.500  1.00  0.00            
ATOM     11  O5  BCD     1      40.760  13.610  19.790  1.00  0.00            
ATOM     12  H1  BCD     1      43.030  17.770  19.440  1.00  0.00            
ATOM     13  H2  BCD     1      42.570  18.050  17.250  1.00  0.00            
ATOM     14  H3  BCD     1      40.950  19.920  18.620  1.00  0.00            
ATOM     15  H4  BCD     1      39.530  18.070  17.990  1.00  0.00            
ATOM     16  H5  BCD     1      40.420  19.310  16.080  1.00  0.00            
ATOM     17  H6  BCD     1      41.150  15.980  16.360  1.00  0.00            
ATOM     18  H7  BCD     1      39.910  15.940  19.220  1.00  0.00            
ATOM     19  H8  BCD     1      39.400  14.030  18.280  1.00  0.00            
ATOM     20  H9  BCD     1      41.000  13.540  17.750  1.00  0.00            
ATOM     21  H10 BCD     1      41.690  13.760  19.970  1.00  0.00            
ATOM     22  C7  BCD     1      40.260  19.340  23.800  1.00  0.00            
ATOM     23  O6  BCD     1      39.000  19.550  23.180  1.00  0.00            
ATOM     24  C8  BCD     1      41.260  20.120  22.970  1.00  0.00            
ATOM     25  O7  BCD     1      41.100  21.510  23.150  1.00  0.00            
ATOM     26  C9  BCD     1      41.270  19.690  21.520  1.00  0.00            
ATOM     27  O8  BCD     1      42.350  20.290  20.680  1.00  0.00            
ATOM     28  C10 BCD     1      41.490  18.190  21.460  1.00  0.00            
ATOM     29  C11 BCD     1      40.640  17.410  22.380  1.00  0.00            
ATOM     30  O9  BCD     1      40.680  17.950  23.730  1.00  0.00            
ATOM     31  C12 BCD     1      41.160  15.950  22.470  1.00  0.00            
ATOM     32  O10 BCD     1      40.170  15.130  23.010  1.00  0.00            
ATOM     33  H11 BCD     1      40.250  19.560  24.870  1.00  0.00            
ATOM     34  H12 BCD     1      42.280  19.830  23.270  1.00  0.00            
ATOM     35  H13 BCD     1      40.210  21.780  22.900  1.00  0.00            
ATOM     36  H14 BCD     1      40.330  19.850  20.970  1.00  0.00            
ATOM     37  H15 BCD     1      42.310  19.940  19.790  1.00  0.00            
ATOM     38  H16 BCD     1      42.560  17.980  21.590  1.00  0.00            
ATOM     39  H17 BCD     1      39.580  17.350  22.070  1.00  0.00            
ATOM     40  H18 BCD     1      41.470  15.490  21.520  1.00  0.00            
ATOM     41  H19 BCD     1      42.040  15.910  23.120  1.00  0.00            
ATOM     42  H20 BCD     1      40.580  14.500  23.590  1.00  0.00            
ATOM     43  C13 BCD     1      35.280  20.870  24.510  1.00  0.00            
ATOM     44  O11 BCD     1      34.590  20.180  23.460  1.00  0.00            
ATOM     45  C14 BCD     1      36.160  21.910  23.780  1.00  0.00            
ATOM     46  O12 BCD     1      35.400  22.630  22.710  1.00  0.00            
ATOM     47  C15 BCD     1      37.340  21.280  23.110  1.00  0.00            
ATOM     48  O13 BCD     1      38.300  22.300  22.610  1.00  0.00            
ATOM     49  C16 BCD     1      38.120  20.300  24.030  1.00  0.00            
ATOM     50  C17 BCD     1      37.180  19.360  24.830  1.00  0.00            
ATOM     51  O14 BCD     1      36.070  20.090  25.360  1.00  0.00            
ATOM     52  C18 BCD     1      37.790  18.590  26.050  1.00  0.00            
ATOM     53  O15 BCD     1      38.480  19.400  26.970  1.00  0.00            
ATOM     54  H21 BCD     1      34.540  21.490  25.020  1.00  0.00            
ATOM     55  H22 BCD     1      36.490  22.640  24.530  1.00  0.00            
ATOM     56  H23 BCD     1      35.070  21.870  22.210  1.00  0.00            
ATOM     57  H24 BCD     1      37.040  20.640  22.280  1.00  0.00            
ATOM     58  H25 BCD     1      37.960  22.480  21.730  1.00  0.00            
ATOM     59  H26 BCD     1      38.770  20.860  24.720  1.00  0.00            
ATOM     60  H27 BCD     1      36.910  18.580  24.110  1.00  0.00            
ATOM     61  H28 BCD     1      36.970  18.100  26.590  1.00  0.00            
ATOM     62  H29 BCD     1      38.390  17.730  25.730  1.00  0.00            
ATOM     63  H30 BCD     1      37.830  19.880  27.500  1.00  0.00            
ATOM     64  C19 BCD     1      30.860  19.060  22.110  1.00  0.00            
ATOM     65  O16 BCD     1      31.480  19.200  20.810  1.00  0.00            
ATOM     66  C20 BCD     1      30.930  20.420  22.790  1.00  0.00            
ATOM     67  O17 BCD     1      30.080  21.470  22.130  1.00  0.00            
ATOM     68  C21 BCD     1      32.320  20.940  23.000  1.00  0.00            
ATOM     69  O18 BCD     1      32.310  22.160  23.770  1.00  0.00            
ATOM     70  C22 BCD     1      33.220  19.870  23.640  1.00  0.00            
ATOM     71  C23 BCD     1      33.000  18.490  22.990  1.00  0.00            
ATOM     72  O19 BCD     1      31.580  18.130  22.850  1.00  0.00            
ATOM     73  C24 BCD     1      33.720  17.370  23.720  1.00  0.00            
ATOM     74  O20 BCD     1      33.440  17.290  25.140  1.00  0.00            
ATOM     75  H31 BCD     1      29.830  18.740  21.920  1.00  0.00            
ATOM     76  H32 BCD     1      30.480  20.140  23.750  1.00  0.00            
ATOM     77  H33 BCD     1      30.520  21.840  21.360  1.00  0.00            
ATOM     78  H34 BCD     1      32.840  21.130  22.050  1.00  0.00            
ATOM     79  H35 BCD     1      31.520  22.650  23.530  1.00  0.00            
ATOM     80  H36 BCD     1      33.120  19.780  24.730  1.00  0.00            
ATOM     81  H37 BCD     1      33.450  18.460  21.990  1.00  0.00            
ATOM     82  H38 BCD     1      33.510  16.430  23.190  1.00  0.00            
ATOM     83  H39 BCD     1      34.800  17.420  23.510  1.00  0.00            
ATOM     84  H40 BCD     1      32.490  17.370  25.250  1.00  0.00            
ATOM     85  C25 BCD     1      30.590  19.280  16.810  1.00  0.00            
ATOM     86  O21 BCD     1      31.890  18.850  16.560  1.00  0.00            
ATOM     87  C26 BCD     1      30.610  20.630  17.510  1.00  0.00            
ATOM     88  O22 BCD     1      31.390  21.500  16.730  1.00  0.00            
ATOM     89  C27 BCD     1      31.290  20.450  18.900  1.00  0.00            
ATOM     90  O23 BCD     1      31.280  21.670  19.640  1.00  0.00            
ATOM     91  C28 BCD     1      30.630  19.310  19.700  1.00  0.00            
ATOM     92  C29 BCD     1      30.510  18.050  18.880  1.00  0.00            
ATOM     93  O24 BCD     1      29.930  18.340  17.590  1.00  0.00            
ATOM     94  C30 BCD     1      29.720  16.950  19.550  1.00  0.00            
ATOM     95  O25 BCD     1      28.390  17.360  19.830  1.00  0.00            
ATOM     96  H41 BCD     1      30.010  19.390  15.880  1.00  0.00            
ATOM     97  H42 BCD     1      29.650  21.110  17.730  1.00  0.00            
ATOM     98  H43 BCD     1      31.180  22.300  17.210  1.00  0.00            
ATOM     99  H44 BCD     1      32.310  20.080  18.720  1.00  0.00            
ATOM    100  H45 BCD     1      32.080  22.170  19.440  1.00  0.00            
ATOM    101  H46 BCD     1      29.620  19.620  19.970  1.00  0.00            
ATOM    102  H47 BCD     1      31.530  17.680  18.760  1.00  0.00            
ATOM    103  H48 BCD     1      29.690  16.050  18.930  1.00  0.00            
ATOM    104  H49 BCD     1      30.210  16.670  20.500  1.00  0.00            
ATOM    105  H50 BCD     1      27.960  17.840  19.130  1.00  0.00            
ATOM    106  C31 BCD     1      34.400  17.380  13.690  1.00  0.00            
ATOM    107  O26 BCD     1      35.400  17.180  14.700  1.00  0.00            
ATOM    108  C32 BCD     1      34.030  18.880  13.570  1.00  0.00            
ATOM    109  O27 BCD     1      35.190  19.580  13.260  1.00  0.00            
ATOM    110  C33 BCD     1      33.460  19.410  14.920  1.00  0.00            
ATOM    111  C34 BCD     1      32.240  18.560  15.270  1.00  0.00            
ATOM    112  C35 BCD     1      32.560  17.110  15.140  1.00  0.00            
ATOM    113  O28 BCD     1      33.220  16.700  13.950  1.00  0.00            
ATOM    114  C36 BCD     1      31.320  16.240  15.100  1.00  0.00            
ATOM    115  O29 BCD     1      30.440  16.460  14.010  1.00  0.00            
ATOM    116  O30 BCD     1      33.250  20.850  14.910  1.00  0.00            
ATOM    117  H51 BCD     1      34.730  17.090  12.680  1.00  0.00            
ATOM    118  H52 BCD     1      33.380  18.960  12.690  1.00  0.00            
ATOM    119  H53 BCD     1      35.040  20.430  13.680  1.00  0.00            
ATOM    120  H54 BCD     1      34.210  19.190  15.700  1.00  0.00            
ATOM    121  H55 BCD     1      32.700  20.960  15.700  1.00  0.00            
ATOM    122  H56 BCD     1      31.420  18.650  14.550  1.00  0.00            
ATOM    123  H57 BCD     1      33.170  16.870  16.020  1.00  0.00            
ATOM    124  H58 BCD     1      31.760  15.240  14.980  1.00  0.00            
ATOM    125  H59 BCD     1      30.770  16.270  16.050  1.00  0.00            
ATOM    126  H60 BCD     1      30.280  15.590  13.620  1.00  0.00            
ATOM    127  C37 BCD     1      39.040  15.270  15.390  1.00  0.00            
ATOM    128  O31 BCD     1      39.130  15.930  16.640  1.00  0.00            
ATOM    129  C38 BCD     1      39.030  16.230  14.130  1.00  0.00            
ATOM    130  O32 BCD     1      40.260  16.850  13.870  1.00  0.00            
ATOM    131  C39 BCD     1      37.800  17.190  14.300  1.00  0.00            
ATOM    132  O33 BCD     1      37.720  18.120  13.270  1.00  0.00            
ATOM    133  C40 BCD     1      36.530  16.330  14.410  1.00  0.00            
ATOM    134  C41 BCD     1      36.660  15.370  15.580  1.00  0.00            
ATOM    135  O34 BCD     1      37.810  14.540  15.390  1.00  0.00            
ATOM    136  C42 BCD     1      35.420  14.520  15.740  1.00  0.00            
ATOM    137  O35 BCD     1      35.220  13.740  14.540  1.00  0.00            
ATOM    138  H61 BCD     1      39.840  14.520  15.470  1.00  0.00            
ATOM    139  H62 BCD     1      38.840  15.590  13.260  1.00  0.00            
ATOM    140  H63 BCD     1      40.220  17.610  14.450  1.00  0.00            
ATOM    141  H64 BCD     1      37.920  17.650  15.290  1.00  0.00            
ATOM    142  H65 BCD     1      36.980  18.640  13.600  1.00  0.00            
ATOM    143  H66 BCD     1      36.490  15.740  13.490  1.00  0.00            
ATOM    144  H67 BCD     1      36.730  15.970  16.500  1.00  0.00            
ATOM    145  H68 BCD     1      35.570  13.720  16.480  1.00  0.00            
ATOM    146  H69 BCD     1      34.590  15.190  15.990  1.00  0.00            
ATOM    147  H70 BCD     1      36.110  13.440  14.310  1.00  0.00            
ATOM    148  C1  AU0     2      36.770  22.400  15.470  1.00  0.00            
ATOM    149  C2  AU0     2      36.390  21.500  16.570  1.00  0.00            
ATOM    150  C3  AU0     2      36.880  20.190  16.430  1.00  0.00            
ATOM    151  C4  AU0     2      36.510  19.220  17.430  1.00  0.00            
ATOM    152  C5  AU0     2      35.700  19.580  18.540  1.00  0.00            
ATOM    153  C6  AU0     2      35.350  18.520  19.570  1.00  0.00            
ATOM    154  C7  AU0     2      36.560  17.760  20.120  1.00  0.00            
ATOM    155  C8  AU0     2      34.370  17.470  18.970  1.00  0.00            
ATOM    156  C9  AU0     2      35.340  20.970  18.660  1.00  0.00            
ATOM    157  O1  AU0     2      34.760  21.440  19.750  1.00  0.00            
ATOM    158  C10 AU0     2      35.590  21.870  17.620  1.00  0.00            
ATOM    159  H1  AU0     2      35.900  22.990  15.160  1.00  0.00            
ATOM    160  H2  AU0     2      37.510  23.130  15.810  1.00  0.00            
ATOM    161  H3  AU0     2      37.290  21.950  14.620  1.00  0.00            
ATOM    162  H4  AU0     2      37.550  19.980  15.590  1.00  0.00            
ATOM    163  H5  AU0     2      36.750  18.180  17.290  1.00  0.00            
ATOM    164  H6  AU0     2      34.850  18.900  20.470  1.00  0.00            
ATOM    165  H7  AU0     2      37.090  17.250  19.300  1.00  0.00            
ATOM    166  H8  AU0     2      37.240  18.500  20.560  1.00  0.00            
ATOM    167  H9  AU0     2      36.260  17.050  20.890  1.00  0.00            
ATOM    168  H10 AU0     2      33.440  17.980  18.670  1.00  0.00            
ATOM    169  H11 AU0     2      34.840  16.990  18.110  1.00  0.00            
ATOM    170  H12 AU0     2      34.230  16.630  19.670  1.00  0.00            
ATOM    171  H13 AU0     2      34.420  22.330  19.520  1.00  0.00            
ATOM    172  H14 AU0     2      35.320  22.900  17.840  1.00  0.00            
TER
ENDMDL
MODEL        1
ATOM      1  C1  BCD     1      38.080  20.400  23.040  1.00  0.00            
ATOM      2  O1  BCD     1      37.180  20.640  24.130  1.00  0.00            
ATOM      3  C2  BCD     1      37.790  21.410  21.930  1.00  0.00            
ATOM      4  O2  BCD     1      37.970  22.750  22.400  1.00  0.00            
ATOM      5  C3  BCD     1      36.350  21.180  21.370  1.00  0.00            
ATOM      6  O3  BCD     1      36.180  21.960  20.160  1.00  0.00            
ATOM      7  C4  BCD     1      36.100  19.750  20.990  1.00  0.00            
ATOM      8  C5  BCD     1      36.590  18.790  22.100  1.00  0.00            
ATOM      9  O4  BCD     1      37.840  19.060  22.520  1.00  0.00            
ATOM     10  C6  BCD     1      36.540  17.290  21.780  1.00  0.00            
ATOM     11  O5  BCD     1      37.230  16.990  20.600  1.00  0.00            
ATOM     12  H1  BCD     1      39.130  20.550  23.300  1.00  0.00            
ATOM     13  H2  BCD     1      38.490  21.320  21.090  1.00  0.00            
ATOM     14  H3  BCD     1      37.480  23.300  21.780  1.00  0.00            
ATOM     15  H4  BCD     1      35.590  21.510  22.090  1.00  0.00            
ATOM     16  H5  BCD     1      35.270  21.760  19.920  1.00  0.00            
ATOM     17  H6  BCD     1      36.590  19.500  20.040  1.00  0.00            
ATOM     18  H7  BCD     1      36.050  18.890  23.050  1.00  0.00            
ATOM     19  H8  BCD     1      36.880  16.680  22.630  1.00  0.00            
ATOM     20  H9  BCD     1      35.480  17.060  21.610  1.00  0.00            
ATOM     21  H10 BCD     1      38.130  16.870  20.910  1.00  0.00            
ATOM     22  C7  BCD     1      36.800  21.480  28.050  1.00  0.00            
ATOM     23  O6  BCD     1      35.410  21.590  27.730  1.00  0.00            
ATOM     24  C8  BCD     1      37.530  22.550  27.290  1.00  0.00            
ATOM     25  O7  BCD     1      37.140  23.870  27.780  1.00  0.00            
ATOM     26  C9  BCD     1      37.350  22.410  25.780  1.00  0.00            
ATOM     27  O8  BCD     1      38.180  23.360  25.090  1.00  0.00            
ATOM     28  C10 BCD     1      37.660  20.960  25.450  1.00  0.00            
ATOM     29  C11 BCD     1      37.130  19.870  26.350  1.00  0.00            
ATOM     30  O9  BCD     1      37.320  20.290  27.690  1.00  0.00            
ATOM     31  C12 BCD     1      37.650  18.460  26.160  1.00  0.00            
ATOM     32  O10 BCD     1      39.100  18.440  26.110  1.00  0.00            
ATOM     33  H11 BCD     1      37.090  21.610  29.100  1.00  0.00            
ATOM     34  H12 BCD     1      38.610  22.410  27.430  1.00  0.00            
ATOM     35  H13 BCD     1      37.820  24.400  27.360  1.00  0.00            
ATOM     36  H14 BCD     1      36.300  22.650  25.530  1.00  0.00            
ATOM     37  H15 BCD     1      38.350  22.960  24.230  1.00  0.00            
ATOM     38  H16 BCD     1      38.750  20.820  25.470  1.00  0.00            
ATOM     39  H17 BCD     1      36.050  19.780  26.190  1.00  0.00            
ATOM     40  H18 BCD     1      37.380  17.950  27.090  1.00  0.00            
ATOM     41  H19 BCD     1      37.140  17.940  25.340  1.00  0.00            
ATOM     42  H20 BCD     1      39.300  17.510  26.220  1.00  0.00            
ATOM     43  C13 BCD     1      32.010  21.390  29.900  1.00  0.00            
ATOM     44  O11 BCD     1      31.090  21.150  28.790  1.00  0.00            
ATOM     45  C14 BCD     1      32.630  22.820  29.850  1.00  0.00            
ATOM     46  O12 BCD     1      31.550  23.760  29.650  1.00  0.00            
ATOM     47  C15 BCD     1      33.670  22.830  28.720  1.00  0.00            
ATOM     48  O13 BCD     1      34.470  24.020  28.780  1.00  0.00            
ATOM     49  C16 BCD     1      34.590  21.660  28.860  1.00  0.00            
ATOM     50  C17 BCD     1      33.780  20.370  28.840  1.00  0.00            
ATOM     51  O14 BCD     1      32.900  20.390  29.910  1.00  0.00            
ATOM     52  C18 BCD     1      34.560  19.040  28.890  1.00  0.00            
ATOM     53  O15 BCD     1      35.580  19.140  29.870  1.00  0.00            
ATOM     54  H21 BCD     1      31.440  21.270  30.830  1.00  0.00            
ATOM     55  H22 BCD     1      33.120  23.040  30.810  1.00  0.00            
ATOM     56  H23 BCD     1      31.930  24.640  29.690  1.00  0.00            
ATOM     57  H24 BCD     1      33.110  22.910  27.780  1.00  0.00            
ATOM     58  H25 BCD     1      35.270  23.930  28.250  1.00  0.00            
ATOM     59  H26 BCD     1      35.090  21.690  29.830  1.00  0.00            
ATOM     60  H27 BCD     1      33.210  20.240  27.900  1.00  0.00            
ATOM     61  H28 BCD     1      34.000  18.120  29.090  1.00  0.00            
ATOM     62  H29 BCD     1      35.110  18.820  27.970  1.00  0.00            
ATOM     63  H30 BCD     1      36.390  19.370  29.400  1.00  0.00            
ATOM     64  C19 BCD     1      27.210  19.780  28.270  1.00  0.00            
ATOM     65  O16 BCD     1      27.470  19.650  26.910  1.00  0.00            
ATOM     66  C20 BCD     1      27.400  21.270  28.660  1.00  0.00            
ATOM     67  O17 BCD     1      26.500  22.170  27.960  1.00  0.00            
ATOM     68  C21 BCD     1      28.870  21.780  28.520  1.00  0.00            
ATOM     69  O18 BCD     1      29.010  23.110  29.050  1.00  0.00            
ATOM     70  C22 BCD     1      29.770  20.810  29.240  1.00  0.00            
ATOM     71  C23 BCD     1      29.520  19.360  28.790  1.00  0.00            
ATOM     72  O19 BCD     1      28.200  19.100  29.100  1.00  0.00            
ATOM     73  C24 BCD     1      30.390  18.330  29.490  1.00  0.00            
ATOM     74  O20 BCD     1      30.350  18.460  30.920  1.00  0.00            
ATOM     75  H31 BCD     1      26.250  19.330  28.540  1.00  0.00            
ATOM     76  H32 BCD     1      27.070  21.370  29.710  1.00  0.00            
ATOM     77  H33 BCD     1      26.950  23.010  27.950  1.00  0.00            
ATOM     78  H34 BCD     1      28.890  21.680  27.420  1.00  0.00            
ATOM     79  H35 BCD     1      29.910  23.400  28.940  1.00  0.00            
ATOM     80  H36 BCD     1      29.540  20.870  30.310  1.00  0.00            
ATOM     81  H37 BCD     1      29.710  19.270  27.710  1.00  0.00            
ATOM     82  H38 BCD     1      29.930  17.370  29.200  1.00  0.00            
ATOM     83  H39 BCD     1      31.400  18.470  29.100  1.00  0.00            
ATOM     84  H40 BCD     1      31.260  18.360  31.200  1.00  0.00            
ATOM     85  C25 BCD     1      25.690  17.880  23.560  1.00  0.00            
ATOM     86  O21 BCD     1      26.740  18.350  22.730  1.00  0.00            
ATOM     87  C26 BCD     1      24.960  19.090  24.040  1.00  0.00            
ATOM     88  O22 BCD     1      24.580  19.990  23.000  1.00  0.00            
ATOM     89  C27 BCD     1      25.860  19.790  25.100  1.00  0.00            
ATOM     90  O23 BCD     1      25.180  20.890  25.800  1.00  0.00            
ATOM     91  C28 BCD     1      26.520  18.910  26.120  1.00  0.00            
ATOM     92  C29 BCD     1      27.270  17.780  25.460  1.00  0.00            
ATOM     93  O24 BCD     1      26.250  17.060  24.650  1.00  0.00            
ATOM     94  C30 BCD     1      27.960  16.790  26.400  1.00  0.00            
ATOM     95  O25 BCD     1      27.130  16.160  27.370  1.00  0.00            
ATOM     96  H41 BCD     1      25.020  17.190  23.030  1.00  0.00            
ATOM     97  H42 BCD     1      24.030  18.850  24.580  1.00  0.00            
ATOM     98  H43 BCD     1      25.370  20.080  22.450  1.00  0.00            
ATOM     99  H44 BCD     1      26.740  20.110  24.530  1.00  0.00            
ATOM    100  H45 BCD     1      25.750  21.370  26.410  1.00  0.00            
ATOM    101  H46 BCD     1      25.670  18.470  26.660  1.00  0.00            
ATOM    102  H47 BCD     1      27.930  18.250  24.720  1.00  0.00            
ATOM    103  H48 BCD     1      28.450  16.000  25.820  1.00  0.00            
ATOM    104  H49 BCD     1      28.730  17.420  26.860  1.00  0.00            
ATOM    105  H50 BCD     1      27.610  15.550  27.930  1.00  0.00            
ATOM    106  C31 BCD     1      29.250  17.580  19.630  1.00  0.00            
ATOM    107  O26 BCD     1      30.220  18.390  20.300  1.00  0.00            
ATOM    108  C32 BCD     1      28.020  18.370  19.310  1.00  0.00            
ATOM    109  O27 BCD     1      28.450  19.430  18.450  1.00  0.00            
ATOM    110  C33 BCD     1      27.320  18.820  20.520  1.00  0.00            
ATOM    111  C34 BCD     1      27.040  17.690  21.440  1.00  0.00            
ATOM    112  C35 BCD     1      28.250  16.750  21.620  1.00  0.00            
ATOM    113  O28 BCD     1      28.880  16.380  20.430  1.00  0.00            
ATOM    114  C36 BCD     1      27.840  15.450  22.350  1.00  0.00            
ATOM    115  O29 BCD     1      26.680  14.780  21.730  1.00  0.00            
ATOM    116  O30 BCD     1      26.170  19.650  20.320  1.00  0.00            
ATOM    117  H51 BCD     1      29.690  17.190  18.700  1.00  0.00            
ATOM    118  H52 BCD     1      27.390  17.730  18.680  1.00  0.00            
ATOM    119  H53 BCD     1      29.250  19.770  18.850  1.00  0.00            
ATOM    120  H54 BCD     1      28.130  19.360  21.050  1.00  0.00            
ATOM    121  H55 BCD     1      26.430  20.340  19.700  1.00  0.00            
ATOM    122  H56 BCD     1      26.170  17.120  21.070  1.00  0.00            
ATOM    123  H57 BCD     1      28.990  17.320  22.200  1.00  0.00            
ATOM    124  H58 BCD     1      28.740  14.840  22.270  1.00  0.00            
ATOM    125  H59 BCD     1      27.580  15.550  23.410  1.00  0.00            
ATOM    126  H60 BCD     1      26.370  14.130  22.370  1.00  0.00            
ATOM    127  C37 BCD     1      34.150  19.560  19.490  1.00  0.00            
ATOM    128  O31 BCD     1      34.700  19.610  20.840  1.00  0.00            
ATOM    129  C38 BCD     1      33.070  20.560  19.120  1.00  0.00            
ATOM    130  O32 BCD     1      33.470  21.900  19.500  1.00  0.00            
ATOM    131  C39 BCD     1      31.710  20.210  19.700  1.00  0.00            
ATOM    132  O33 BCD     1      30.660  21.130  19.240  1.00  0.00            
ATOM    133  C40 BCD     1      31.410  18.730  19.630  1.00  0.00            
ATOM    134  C41 BCD     1      32.590  17.860  20.040  1.00  0.00            
ATOM    135  O34 BCD     1      33.720  18.180  19.240  1.00  0.00            
ATOM    136  C42 BCD     1      32.380  16.380  19.810  1.00  0.00            
ATOM    137  O35 BCD     1      32.070  16.140  18.390  1.00  0.00            
ATOM    138  H61 BCD     1      34.960  19.770  18.790  1.00  0.00            
ATOM    139  H62 BCD     1      33.000  20.520  18.030  1.00  0.00            
ATOM    140  H63 BCD     1      33.010  22.190  20.290  1.00  0.00            
ATOM    141  H64 BCD     1      31.720  20.360  20.780  1.00  0.00            
ATOM    142  H65 BCD     1      31.040  21.900  18.800  1.00  0.00            
ATOM    143  H66 BCD     1      31.310  18.530  18.560  1.00  0.00            
ATOM    144  H67 BCD     1      32.870  18.000  21.090  1.00  0.00            
ATOM    145  H68 BCD     1      33.310  15.860  20.060  1.00  0.00            
ATOM    146  H69 BCD     1      31.490  16.140  20.400  1.00  0.00            
ATOM    147  H70 BCD     1      31.420  15.440  18.370  1.00  0.00            
ATOM    148  C1  AU0     2      33.470  22.890  24.150  1.00  0.00            
ATOM    149  C2  AU0     2      32.920  21.580  24.190  1.00  0.00            
ATOM    150  C3  AU0     2      33.840  20.520  24.470  1.00  0.00            
ATOM    151  C4  AU0     2      33.380  19.240  24.540  1.00  0.00            
ATOM    152  C5  AU0     2      32.020  18.950  24.450  1.00  0.00            
ATOM    153  C6  AU0     2      31.400  17.510  24.640  1.00  0.00            
ATOM    154  C7  AU0     2      31.970  16.900  25.920  1.00  0.00            
ATOM    155  C8  AU0     2      31.710  16.630  23.450  1.00  0.00            
ATOM    156  C9  AU0     2      31.100  20.000  24.230  1.00  0.00            
ATOM    157  O1  AU0     2      29.720  19.890  24.050  1.00  0.00            
ATOM    158  C10 AU0     2      31.560  21.300  24.070  1.00  0.00            
ATOM    159  H1  AU0     2      32.880  23.650  23.620  1.00  0.00            
ATOM    160  H2  AU0     2      33.490  23.260  25.180  1.00  0.00            
ATOM    161  H3  AU0     2      34.450  22.840  23.650  1.00  0.00            
ATOM    162  H4  AU0     2      34.880  20.780  24.610  1.00  0.00            
ATOM    163  H5  AU0     2      34.170  18.500  24.650  1.00  0.00            
ATOM    164  H6  AU0     2      30.300  17.550  24.660  1.00  0.00            
ATOM    165  H7  AU0     2      33.060  16.820  26.030  1.00  0.00            
ATOM    166  H8  AU0     2      31.590  17.580  26.690  1.00  0.00            
ATOM    167  H9  AU0     2      31.550  15.910  26.110  1.00  0.00            
ATOM    168  H10 AU0     2      31.390  15.580  23.570  1.00  0.00            
ATOM    169  H11 AU0     2      31.280  17.020  22.520  1.00  0.00            
ATOM    170  H12 AU0     2      32.800  16.670  23.410  1.00  0.00            
ATOM    171  H13 AU0     2      29.390  20.800  24.120  1.00  0.00            
ATOM    172  H14 AU0     2      30.900  22.130  23.830  1.00  0.00            
TER
ENDMDL
MODEL        1
ATOM      1  C1  BCD     1      41.140   9.600  15.230  1.00  0.00            
ATOM      2  O1  BCD     1      41.460  10.970  14.940  1.00  0.00            
ATOM      3  C2  BCD     1      39.850   9.050  14.630  1.00  0.00            
ATOM      4  O2  BCD     1      39.760   9.430  13.220  1.00  0.00            
ATOM      5  C3  BCD     1      38.670   9.620  15.330  1.00  0.00            
ATOM      6  O3  BCD     1      37.460   8.990  15.020  1.00  0.00            
ATOM      7  C4  BCD     1      38.720   9.760  16.860  1.00  0.00            
ATOM      8  C5  BCD     1      40.120  10.310  17.270  1.00  0.00            
ATOM      9  O4  BCD     1      41.130   9.480  16.610  1.00  0.00            
ATOM     10  C6  BCD     1      40.330  10.180  18.740  1.00  0.00            
ATOM     11  O5  BCD     1      40.090   8.870  19.160  1.00  0.00            
ATOM     12  H1  BCD     1      41.990   8.980  14.940  1.00  0.00            
ATOM     13  H2  BCD     1      39.730   7.960  14.700  1.00  0.00            
ATOM     14  H3  BCD     1      38.910   9.070  12.940  1.00  0.00            
ATOM     15  H4  BCD     1      38.670  10.660  14.980  1.00  0.00            
ATOM     16  H5  BCD     1      36.780   9.550  15.400  1.00  0.00            
ATOM     17  H6  BCD     1      38.430   8.820  17.350  1.00  0.00            
ATOM     18  H7  BCD     1      40.280  11.380  17.060  1.00  0.00            
ATOM     19  H8  BCD     1      41.340  10.520  19.000  1.00  0.00            
ATOM     20  H9  BCD     1      39.650  10.900  19.230  1.00  0.00            
ATOM     21  H10 BCD     1      40.080   8.780  20.120  1.00  0.00            
ATOM     22  C7  BCD     1      44.230  13.330  12.990  1.00  0.00            
ATOM     23  O6  BCD     1      43.140  14.220  12.690  1.00  0.00            
ATOM     24  C8  BCD     1      43.790  11.980  12.250  1.00  0.00            
ATOM     25  O7  BCD     1      43.540  12.220  10.900  1.00  0.00            
ATOM     26  C9  BCD     1      42.570  11.420  12.930  1.00  0.00            
ATOM     27  O8  BCD     1      42.230  10.080  12.350  1.00  0.00            
ATOM     28  C10 BCD     1      42.750  11.280  14.440  1.00  0.00            
ATOM     29  C11 BCD     1      43.270  12.560  15.130  1.00  0.00            
ATOM     30  O9  BCD     1      44.410  13.120  14.440  1.00  0.00            
ATOM     31  C12 BCD     1      43.550  12.320  16.600  1.00  0.00            
ATOM     32  O10 BCD     1      43.180  13.430  17.390  1.00  0.00            
ATOM     33  H11 BCD     1      45.160  13.770  12.610  1.00  0.00            
ATOM     34  H12 BCD     1      44.630  11.270  12.290  1.00  0.00            
ATOM     35  H13 BCD     1      42.750  12.770  10.890  1.00  0.00            
ATOM     36  H14 BCD     1      41.710  12.080  12.790  1.00  0.00            
ATOM     37  H15 BCD     1      41.310   9.880  12.570  1.00  0.00            
ATOM     38  H16 BCD     1      43.360  10.400  14.680  1.00  0.00            
ATOM     39  H17 BCD     1      42.510  13.340  15.040  1.00  0.00            
ATOM     40  H18 BCD     1      43.250  11.360  17.050  1.00  0.00            
ATOM     41  H19 BCD     1      44.630  12.160  16.540  1.00  0.00            
ATOM     42  H20 BCD     1      43.830  14.100  17.180  1.00  0.00            
ATOM     43  C13 BCD     1      42.670  18.270  11.860  1.00  0.00            
ATOM     44  O11 BCD     1      41.430  18.180  12.580  1.00  0.00            
ATOM     45  C14 BCD     1      42.570  17.350  10.670  1.00  0.00            
ATOM     46  O12 BCD     1      41.460  17.680   9.820  1.00  0.00            
ATOM     47  C15 BCD     1      42.370  15.870  11.160  1.00  0.00            
ATOM     48  O13 BCD     1      42.210  14.950  10.060  1.00  0.00            
ATOM     49  C16 BCD     1      43.500  15.490  12.080  1.00  0.00            
ATOM     50  C17 BCD     1      43.690  16.510  13.170  1.00  0.00            
ATOM     51  O14 BCD     1      43.700  17.850  12.690  1.00  0.00            
ATOM     52  C18 BCD     1      44.980  16.400  13.970  1.00  0.00            
ATOM     53  O15 BCD     1      46.160  16.360  13.130  1.00  0.00            
ATOM     54  H21 BCD     1      42.840  19.290  11.510  1.00  0.00            
ATOM     55  H22 BCD     1      43.410  17.400   9.970  1.00  0.00            
ATOM     56  H23 BCD     1      41.450  17.140   9.030  1.00  0.00            
ATOM     57  H24 BCD     1      41.410  15.920  11.690  1.00  0.00            
ATOM     58  H25 BCD     1      41.390  14.440  10.140  1.00  0.00            
ATOM     59  H26 BCD     1      44.450  15.350  11.540  1.00  0.00            
ATOM     60  H27 BCD     1      42.860  16.460  13.880  1.00  0.00            
ATOM     61  H28 BCD     1      44.960  17.280  14.630  1.00  0.00            
ATOM     62  H29 BCD     1      44.970  15.470  14.550  1.00  0.00            
ATOM     63  H30 BCD     1      46.290  17.190  12.660  1.00  0.00            
ATOM     64  C19 BCD     1      38.170  20.440  13.340  1.00  0.00            
ATOM     65  O16 BCD     1      38.040  19.770  14.600  1.00  0.00            
ATOM     66  C20 BCD     1      37.960  19.500  12.220  1.00  0.00            
ATOM     67  O17 BCD     1      36.570  19.010  12.260  1.00  0.00            
ATOM     68  C21 BCD     1      39.130  18.440  12.280  1.00  0.00            
ATOM     69  O18 BCD     1      39.100  17.540  11.170  1.00  0.00            
ATOM     70  C22 BCD     1      40.490  19.140  12.300  1.00  0.00            
ATOM     71  C23 BCD     1      40.630  20.220  13.380  1.00  0.00            
ATOM     72  O19 BCD     1      39.440  21.080  13.260  1.00  0.00            
ATOM     73  C24 BCD     1      41.890  21.040  13.360  1.00  0.00            
ATOM     74  O20 BCD     1      42.050  21.860  12.210  1.00  0.00            
ATOM     75  H31 BCD     1      37.500  21.310  13.220  1.00  0.00            
ATOM     76  H32 BCD     1      38.130  20.100  11.310  1.00  0.00            
ATOM     77  H33 BCD     1      36.610  18.060  12.130  1.00  0.00            
ATOM     78  H34 BCD     1      39.040  18.000  13.280  1.00  0.00            
ATOM     79  H35 BCD     1      39.990  17.190  11.080  1.00  0.00            
ATOM     80  H36 BCD     1      40.720  19.640  11.350  1.00  0.00            
ATOM     81  H37 BCD     1      40.500  19.730  14.350  1.00  0.00            
ATOM     82  H38 BCD     1      41.940  21.770  14.180  1.00  0.00            
ATOM     83  H39 BCD     1      42.810  20.440  13.420  1.00  0.00            
ATOM     84  H40 BCD     1      41.590  22.640  12.550  1.00  0.00            
ATOM     85  C25 BCD     1      35.840  19.710  18.160  1.00  0.00            
ATOM     86  O21 BCD     1      36.180  18.300  18.280  1.00  0.00            
ATOM     87  C26 BCD     1      35.110  20.020  16.860  1.00  0.00            
ATOM     88  O22 BCD     1      33.910  19.210  16.840  1.00  0.00            
ATOM     89  C27 BCD     1      35.950  19.590  15.610  1.00  0.00            
ATOM     90  O23 BCD     1      35.190  19.910  14.380  1.00  0.00            
ATOM     91  C28 BCD     1      37.230  20.350  15.620  1.00  0.00            
ATOM     92  C29 BCD     1      37.970  20.130  16.980  1.00  0.00            
ATOM     93  O24 BCD     1      37.050  20.360  18.100  1.00  0.00            
ATOM     94  C30 BCD     1      39.130  21.080  16.990  1.00  0.00            
ATOM     95  O25 BCD     1      40.120  20.630  17.870  1.00  0.00            
ATOM     96  H41 BCD     1      35.310  20.080  19.050  1.00  0.00            
ATOM     97  H42 BCD     1      34.860  21.090  16.860  1.00  0.00            
ATOM     98  H43 BCD     1      33.740  19.110  15.900  1.00  0.00            
ATOM     99  H44 BCD     1      36.090  18.510  15.680  1.00  0.00            
ATOM    100  H45 BCD     1      35.730  19.610  13.640  1.00  0.00            
ATOM    101  H46 BCD     1      36.980  21.400  15.400  1.00  0.00            
ATOM    102  H47 BCD     1      38.270  19.080  16.930  1.00  0.00            
ATOM    103  H48 BCD     1      39.560  21.010  15.980  1.00  0.00            
ATOM    104  H49 BCD     1      38.850  22.080  17.340  1.00  0.00            
ATOM    105  H50 BCD     1      40.900  21.160  17.650  1.00  0.00            
ATOM    106  C31 BCD     1      35.660  14.890  20.510  1.00  0.00            
ATOM    107  O26 BCD     1      36.180  14.150  19.410  1.00  0.00            
ATOM    108  C32 BCD     1      34.420  15.560  20.100  1.00  0.00            
ATOM    109  O27 BCD     1      33.460  14.540  19.730  1.00  0.00            
ATOM    110  C33 BCD     1      34.730  16.530  18.970  1.00  0.00            
ATOM    111  C34 BCD     1      35.710  17.560  19.410  1.00  0.00            
ATOM    112  C35 BCD     1      36.910  16.930  20.020  1.00  0.00            
ATOM    113  O28 BCD     1      36.550  15.890  20.960  1.00  0.00            
ATOM    114  C36 BCD     1      37.960  17.850  20.690  1.00  0.00            
ATOM    115  O29 BCD     1      39.170  17.260  21.000  1.00  0.00            
ATOM    116  O30 BCD     1      33.460  17.120  18.500  1.00  0.00            
ATOM    117  H51 BCD     1      35.590  14.210  21.360  1.00  0.00            
ATOM    118  H52 BCD     1      34.010  16.010  21.010  1.00  0.00            
ATOM    119  H53 BCD     1      33.720  14.070  18.930  1.00  0.00            
ATOM    120  H54 BCD     1      35.120  15.890  18.170  1.00  0.00            
ATOM    121  H55 BCD     1      33.700  17.840  17.900  1.00  0.00            
ATOM    122  H56 BCD     1      35.230  18.260  20.110  1.00  0.00            
ATOM    123  H57 BCD     1      37.430  16.440  19.190  1.00  0.00            
ATOM    124  H58 BCD     1      38.070  18.590  19.890  1.00  0.00            
ATOM    125  H59 BCD     1      37.550  18.330  21.590  1.00  0.00            
ATOM    126  H60 BCD     1      39.730  17.960  20.650  1.00  0.00            
ATOM    127  C37 BCD     1      36.620  10.220  18.010  1.00  0.00            
ATOM    128  O31 BCD     1      37.720  10.740  17.220  1.00  0.00            
ATOM    129  C38 BCD     1      35.400  10.940  17.440  1.00  0.00            
ATOM    130  O32 BCD     1      35.270  10.550  16.050  1.00  0.00            
ATOM    131  C39 BCD     1      35.430  12.480  17.790  1.00  0.00            
ATOM    132  O33 BCD     1      34.150  13.080  17.460  1.00  0.00            
ATOM    133  C40 BCD     1      35.700  12.760  19.270  1.00  0.00            
ATOM    134  C41 BCD     1      36.850  11.950  19.710  1.00  0.00            
ATOM    135  O34 BCD     1      36.700  10.560  19.390  1.00  0.00            
ATOM    136  C42 BCD     1      37.190  12.110  21.160  1.00  0.00            
ATOM    137  O35 BCD     1      36.070  11.860  22.030  1.00  0.00            
ATOM    138  H61 BCD     1      36.550   9.160  17.770  1.00  0.00            
ATOM    139  H62 BCD     1      34.610  10.470  18.050  1.00  0.00            
ATOM    140  H63 BCD     1      34.740  11.240  15.630  1.00  0.00            
ATOM    141  H64 BCD     1      36.200  12.950  17.160  1.00  0.00            
ATOM    142  H65 BCD     1      33.850  12.830  16.580  1.00  0.00            
ATOM    143  H66 BCD     1      34.790  12.570  19.860  1.00  0.00            
ATOM    144  H67 BCD     1      37.650  12.330  19.040  1.00  0.00            
ATOM    145  H68 BCD     1      37.980  11.480  21.570  1.00  0.00            
ATOM    146  H69 BCD     1      37.420  13.170  21.330  1.00  0.00            
ATOM    147  H70 BCD     1      36.310  11.940  22.950  1.00  0.00            
ATOM    148  C1  AU0     2      36.440  12.290  12.740  1.00  0.00            
ATOM    149  C2  AU0     2      37.180  13.320  13.500  1.00  0.00            
ATOM    150  C3  AU0     2      38.590  13.260  13.470  1.00  0.00            
ATOM    151  C4  AU0     2      39.280  14.040  14.430  1.00  0.00            
ATOM    152  C5  AU0     2      38.560  14.960  15.300  1.00  0.00            
ATOM    153  C6  AU0     2      39.290  15.790  16.300  1.00  0.00            
ATOM    154  C7  AU0     2      40.140  16.850  15.610  1.00  0.00            
ATOM    155  C8  AU0     2      40.210  14.910  17.180  1.00  0.00            
ATOM    156  C9  AU0     2      37.180  15.050  15.170  1.00  0.00            
ATOM    157  O1  AU0     2      36.410  15.890  15.970  1.00  0.00            
ATOM    158  C10 AU0     2      36.480  14.170  14.310  1.00  0.00            
ATOM    159  H1  AU0     2      36.380  11.350  13.310  1.00  0.00            
ATOM    160  H2  AU0     2      35.370  12.450  12.560  1.00  0.00            
ATOM    161  H3  AU0     2      36.860  12.060  11.750  1.00  0.00            
ATOM    162  H4  AU0     2      39.150  12.440  13.030  1.00  0.00            
ATOM    163  H5  AU0     2      40.330  13.830  14.610  1.00  0.00            
ATOM    164  H6  AU0     2      38.620  16.350  16.950  1.00  0.00            
ATOM    165  H7  AU0     2      39.530  17.670  15.220  1.00  0.00            
ATOM    166  H8  AU0     2      40.800  17.300  16.370  1.00  0.00            
ATOM    167  H9  AU0     2      40.720  16.450  14.770  1.00  0.00            
ATOM    168  H10 AU0     2      40.120  15.040  18.270  1.00  0.00            
ATOM    169  H11 AU0     2      40.080  13.860  16.890  1.00  0.00            
ATOM    170  H12 AU0     2      41.210  15.100  16.780  1.00  0.00            
ATOM    171  H13 AU0     2      35.500  15.840  15.630  1.00  0.00            
ATOM    172  H14 AU0     2      35.400  14.070  14.260  1.00  0.00            
TER
ENDMDL
MODEL        1
ATOM      1  C1  BCD     1      40.990   8.630  12.370  1.00  0.00            
ATOM      2  O1  BCD     1      41.260  10.010  12.390  1.00  0.00            
ATOM      3  C2  BCD     1      39.500   8.280  12.020  1.00  0.00            
ATOM      4  O2  BCD     1      39.200   8.670  10.700  1.00  0.00            
ATOM      5  C3  BCD     1      38.600   8.880  13.080  1.00  0.00            
ATOM      6  O3  BCD     1      37.240   8.530  12.900  1.00  0.00            
ATOM      7  C4  BCD     1      38.980   8.390  14.500  1.00  0.00            
ATOM      8  C5  BCD     1      40.470   8.630  14.780  1.00  0.00            
ATOM      9  O4  BCD     1      41.180   8.060  13.680  1.00  0.00            
ATOM     10  C6  BCD     1      41.070   8.130  16.040  1.00  0.00            
ATOM     11  O5  BCD     1      40.870   6.750  16.270  1.00  0.00            
ATOM     12  H1  BCD     1      41.620   8.050  11.690  1.00  0.00            
ATOM     13  H2  BCD     1      39.510   7.180  12.110  1.00  0.00            
ATOM     14  H3  BCD     1      38.260   8.800  10.520  1.00  0.00            
ATOM     15  H4  BCD     1      38.750   9.970  13.080  1.00  0.00            
ATOM     16  H5  BCD     1      36.670   9.020  13.510  1.00  0.00            
ATOM     17  H6  BCD     1      38.750   7.330  14.650  1.00  0.00            
ATOM     18  H7  BCD     1      40.570   9.720  14.820  1.00  0.00            
ATOM     19  H8  BCD     1      42.130   8.410  15.990  1.00  0.00            
ATOM     20  H9  BCD     1      40.670   8.710  16.880  1.00  0.00            
ATOM     21  H10 BCD     1      41.450   6.250  15.680  1.00  0.00            
ATOM     22  C7  BCD     1      43.800  12.760  10.950  1.00  0.00            
ATOM     23  O6  BCD     1      42.650  13.620  10.940  1.00  0.00            
ATOM     24  C8  BCD     1      43.490  11.640   9.950  1.00  0.00            
ATOM     25  O7  BCD     1      43.240  12.140   8.610  1.00  0.00            
ATOM     26  C9  BCD     1      42.330  10.870  10.480  1.00  0.00            
ATOM     27  O8  BCD     1      42.000   9.830   9.560  1.00  0.00            
ATOM     28  C10 BCD     1      42.540  10.360  11.870  1.00  0.00            
ATOM     29  C11 BCD     1      42.970  11.430  12.900  1.00  0.00            
ATOM     30  O9  BCD     1      43.980  12.310  12.280  1.00  0.00            
ATOM     31  C12 BCD     1      43.520  10.670  14.140  1.00  0.00            
ATOM     32  O10 BCD     1      43.790  11.430  15.260  1.00  0.00            
ATOM     33  H11 BCD     1      44.740  13.280  10.740  1.00  0.00            
ATOM     34  H12 BCD     1      44.390  11.010   9.970  1.00  0.00            
ATOM     35  H13 BCD     1      42.330  12.420   8.610  1.00  0.00            
ATOM     36  H14 BCD     1      41.480  11.570  10.550  1.00  0.00            
ATOM     37  H15 BCD     1      41.220   9.350   9.870  1.00  0.00            
ATOM     38  H16 BCD     1      43.220   9.500  11.930  1.00  0.00            
ATOM     39  H17 BCD     1      42.180  12.110  13.220  1.00  0.00            
ATOM     40  H18 BCD     1      42.790   9.880  14.380  1.00  0.00            
ATOM     41  H19 BCD     1      44.420  10.110  13.860  1.00  0.00            
ATOM     42  H20 BCD     1      43.020  11.400  15.840  1.00  0.00            
ATOM     43  C13 BCD     1      41.900  17.590  10.200  1.00  0.00            
ATOM     44  O11 BCD     1      40.930  17.470  11.260  1.00  0.00            
ATOM     45  C14 BCD     1      41.480  16.650   9.080  1.00  0.00            
ATOM     46  O12 BCD     1      40.180  17.020   8.550  1.00  0.00            
ATOM     47  C15 BCD     1      41.490  15.230   9.700  1.00  0.00            
ATOM     48  O13 BCD     1      41.100  14.250   8.680  1.00  0.00            
ATOM     49  C16 BCD     1      42.850  14.860  10.190  1.00  0.00            
ATOM     50  C17 BCD     1      43.290  15.900  11.190  1.00  0.00            
ATOM     51  O14 BCD     1      43.190  17.210  10.600  1.00  0.00            
ATOM     52  C18 BCD     1      44.720  15.750  11.690  1.00  0.00            
ATOM     53  O15 BCD     1      45.650  15.760  10.570  1.00  0.00            
ATOM     54  H21 BCD     1      41.900  18.560   9.690  1.00  0.00            
ATOM     55  H22 BCD     1      42.270  16.680   8.320  1.00  0.00            
ATOM     56  H23 BCD     1      39.500  16.400   8.840  1.00  0.00            
ATOM     57  H24 BCD     1      40.690  15.230  10.450  1.00  0.00            
ATOM     58  H25 BCD     1      41.020  14.730   7.860  1.00  0.00            
ATOM     59  H26 BCD     1      43.500  14.690   9.330  1.00  0.00            
ATOM     60  H27 BCD     1      42.760  15.850  12.150  1.00  0.00            
ATOM     61  H28 BCD     1      45.010  16.650  12.250  1.00  0.00            
ATOM     62  H29 BCD     1      44.960  14.860  12.280  1.00  0.00            
ATOM     63  H30 BCD     1      46.390  16.370  10.670  1.00  0.00            
ATOM     64  C19 BCD     1      38.950  19.790  14.100  1.00  0.00            
ATOM     65  O16 BCD     1      38.660  18.630  14.910  1.00  0.00            
ATOM     66  C20 BCD     1      38.300  19.530  12.750  1.00  0.00            
ATOM     67  O17 BCD     1      36.880  19.330  12.960  1.00  0.00            
ATOM     68  C21 BCD     1      38.930  18.350  11.990  1.00  0.00            
ATOM     69  O18 BCD     1      38.370  18.100  10.700  1.00  0.00            
ATOM     70  C22 BCD     1      40.380  18.630  11.870  1.00  0.00            
ATOM     71  C23 BCD     1      41.040  18.800  13.240  1.00  0.00            
ATOM     72  O19 BCD     1      40.370  19.850  13.990  1.00  0.00            
ATOM     73  C24 BCD     1      42.540  19.150  13.180  1.00  0.00            
ATOM     74  O20 BCD     1      42.860  20.240  12.220  1.00  0.00            
ATOM     75  H31 BCD     1      38.470  20.670  14.550  1.00  0.00            
ATOM     76  H32 BCD     1      38.320  20.490  12.210  1.00  0.00            
ATOM     77  H33 BCD     1      36.540  18.860  12.190  1.00  0.00            
ATOM     78  H34 BCD     1      38.840  17.450  12.620  1.00  0.00            
ATOM     79  H35 BCD     1      38.650  17.270  10.310  1.00  0.00            
ATOM     80  H36 BCD     1      40.590  19.510  11.250  1.00  0.00            
ATOM     81  H37 BCD     1      41.000  17.850  13.780  1.00  0.00            
ATOM     82  H38 BCD     1      43.030  19.360  14.130  1.00  0.00            
ATOM     83  H39 BCD     1      43.100  18.330  12.720  1.00  0.00            
ATOM     84  H40 BCD     1      43.790  20.080  12.040  1.00  0.00            
ATOM     85  C25 BCD     1      37.450  17.510  18.710  1.00  0.00            
ATOM     86  O21 BCD     1      37.600  16.130  18.400  1.00  0.00            
ATOM     87  C26 BCD     1      36.310  17.940  17.760  1.00  0.00            
ATOM     88  O22 BCD     1      35.060  17.150  17.820  1.00  0.00            
ATOM     89  C27 BCD     1      36.800  17.940  16.310  1.00  0.00            
ATOM     90  O23 BCD     1      35.800  18.430  15.470  1.00  0.00            
ATOM     91  C28 BCD     1      38.120  18.760  16.200  1.00  0.00            
ATOM     92  C29 BCD     1      39.100  18.120  17.180  1.00  0.00            
ATOM     93  O24 BCD     1      38.590  18.310  18.480  1.00  0.00            
ATOM     94  C30 BCD     1      40.450  18.770  17.060  1.00  0.00            
ATOM     95  O25 BCD     1      41.270  18.330  18.130  1.00  0.00            
ATOM     96  H41 BCD     1      37.180  17.630  19.770  1.00  0.00            
ATOM     97  H42 BCD     1      36.060  18.990  17.970  1.00  0.00            
ATOM     98  H43 BCD     1      34.650  17.450  17.010  1.00  0.00            
ATOM     99  H44 BCD     1      37.050  16.900  16.030  1.00  0.00            
ATOM    100  H45 BCD     1      36.220  18.630  14.630  1.00  0.00            
ATOM    101  H46 BCD     1      37.950  19.820  16.430  1.00  0.00            
ATOM    102  H47 BCD     1      39.170  17.060  16.890  1.00  0.00            
ATOM    103  H48 BCD     1      40.940  18.550  16.110  1.00  0.00            
ATOM    104  H49 BCD     1      40.350  19.860  17.100  1.00  0.00            
ATOM    105  H50 BCD     1      40.660  18.430  18.870  1.00  0.00            
ATOM    106  C31 BCD     1      37.670  12.430  19.930  1.00  0.00            
ATOM    107  O26 BCD     1      37.640  12.050  18.560  1.00  0.00            
ATOM    108  C32 BCD     1      36.440  13.190  20.300  1.00  0.00            
ATOM    109  O27 BCD     1      35.260  12.380  20.170  1.00  0.00            
ATOM    110  C33 BCD     1      36.360  14.410  19.370  1.00  0.00            
ATOM    111  C34 BCD     1      37.630  15.260  19.500  1.00  0.00            
ATOM    112  C35 BCD     1      38.930  14.460  19.340  1.00  0.00            
ATOM    113  O28 BCD     1      38.820  13.310  20.150  1.00  0.00            
ATOM    114  C36 BCD     1      40.170  15.300  19.780  1.00  0.00            
ATOM    115  O29 BCD     1      41.430  14.860  19.250  1.00  0.00            
ATOM    116  O30 BCD     1      35.230  15.250  19.680  1.00  0.00            
ATOM    117  H51 BCD     1      37.870  11.580  20.600  1.00  0.00            
ATOM    118  H52 BCD     1      36.510  13.490  21.360  1.00  0.00            
ATOM    119  H53 BCD     1      35.330  11.960  19.310  1.00  0.00            
ATOM    120  H54 BCD     1      36.310  14.110  18.320  1.00  0.00            
ATOM    121  H55 BCD     1      35.110  15.840  18.930  1.00  0.00            
ATOM    122  H56 BCD     1      37.620  15.820  20.440  1.00  0.00            
ATOM    123  H57 BCD     1      39.140  14.280  18.280  1.00  0.00            
ATOM    124  H58 BCD     1      39.990  16.300  19.370  1.00  0.00            
ATOM    125  H59 BCD     1      40.180  15.380  20.880  1.00  0.00            
ATOM    126  H60 BCD     1      41.930  14.660  20.040  1.00  0.00            
ATOM    127  C37 BCD     1      37.530   8.460  16.430  1.00  0.00            
ATOM    128  O31 BCD     1      38.150   9.180  15.350  1.00  0.00            
ATOM    129  C38 BCD     1      36.170   9.080  16.750  1.00  0.00            
ATOM    130  O32 BCD     1      35.250   8.980  15.640  1.00  0.00            
ATOM    131  C39 BCD     1      36.300  10.540  17.240  1.00  0.00            
ATOM    132  O33 BCD     1      35.030  10.970  17.670  1.00  0.00            
ATOM    133  C40 BCD     1      37.340  10.660  18.340  1.00  0.00            
ATOM    134  C41 BCD     1      38.600   9.840  18.130  1.00  0.00            
ATOM    135  O34 BCD     1      38.310   8.510  17.620  1.00  0.00            
ATOM    136  C42 BCD     1      39.590   9.790  19.330  1.00  0.00            
ATOM    137  O35 BCD     1      39.060   9.210  20.560  1.00  0.00            
ATOM    138  H61 BCD     1      37.320   7.420  16.130  1.00  0.00            
ATOM    139  H62 BCD     1      35.660   8.520  17.550  1.00  0.00            
ATOM    140  H63 BCD     1      35.100   9.910  15.450  1.00  0.00            
ATOM    141  H64 BCD     1      36.680  11.150  16.400  1.00  0.00            
ATOM    142  H65 BCD     1      34.440  11.260  16.970  1.00  0.00            
ATOM    143  H66 BCD     1      36.790  10.200  19.170  1.00  0.00            
ATOM    144  H67 BCD     1      39.120  10.410  17.360  1.00  0.00            
ATOM    145  H68 BCD     1      40.590   9.390  19.080  1.00  0.00            
ATOM    146  H69 BCD     1      39.850  10.830  19.570  1.00  0.00            
ATOM    147  H70 BCD     1      39.640   9.480  21.280  1.00  0.00            
ATOM    148  C1  AU0     2      35.570  12.910   9.450  1.00  0.00            
ATOM    149  C2  AU0     2      36.350  13.320  10.640  1.00  0.00            
ATOM    150  C3  AU0     2      37.540  12.660  10.890  1.00  0.00            
ATOM    151  C4  AU0     2      38.320  13.010  12.020  1.00  0.00            
ATOM    152  C5  AU0     2      37.970  14.060  12.860  1.00  0.00            
ATOM    153  C6  AU0     2      38.830  14.410  14.050  1.00  0.00            
ATOM    154  C7  AU0     2      40.240  14.770  13.710  1.00  0.00            
ATOM    155  C8  AU0     2      38.940  13.230  15.040  1.00  0.00            
ATOM    156  C9  AU0     2      36.820  14.780  12.510  1.00  0.00            
ATOM    157  O1  AU0     2      36.350  15.860  13.210  1.00  0.00            
ATOM    158  C10 AU0     2      35.960  14.360  11.490  1.00  0.00            
ATOM    159  H1  AU0     2      36.060  13.230   8.520  1.00  0.00            
ATOM    160  H2  AU0     2      35.450  11.820   9.330  1.00  0.00            
ATOM    161  H3  AU0     2      34.570  13.350   9.490  1.00  0.00            
ATOM    162  H4  AU0     2      37.840  11.900  10.180  1.00  0.00            
ATOM    163  H5  AU0     2      39.270  12.510  12.160  1.00  0.00            
ATOM    164  H6  AU0     2      38.330  15.220  14.600  1.00  0.00            
ATOM    165  H7  AU0     2      40.860  14.850  14.610  1.00  0.00            
ATOM    166  H8  AU0     2      40.770  14.120  13.000  1.00  0.00            
ATOM    167  H9  AU0     2      40.310  15.790  13.310  1.00  0.00            
ATOM    168  H10 AU0     2      37.960  12.730  15.110  1.00  0.00            
ATOM    169  H11 AU0     2      39.660  12.460  14.730  1.00  0.00            
ATOM    170  H12 AU0     2      39.320  13.500  16.030  1.00  0.00            
ATOM    171  H13 AU0     2      35.630  16.300  12.720  1.00  0.00            
ATOM    172  H14 AU0     2      35.130  15.010  11.230  1.00  0.00            
TER
ENDMDL
MODEL        1
ATOM      1  C1  BCD     1      19.790  10.450  10.600  1.00  0.00            
ATOM      2  O1  BCD     1      19.790  11.800  11.130  1.00  0.00            
ATOM      3  C2  BCD     1      18.570   9.690  11.160  1.00  0.00            
ATOM      4  O2  BCD     1      17.350  10.260  10.580  1.00  0.00            
ATOM      5  C3  BCD     1      18.650   9.420  12.580  1.00  0.00            
ATOM      6  O3  BCD     1      17.550   8.630  13.030  1.00  0.00            
ATOM      7  C4  BCD     1      20.040   8.870  13.020  1.00  0.00            
ATOM      8  C5  BCD     1      21.150   9.760  12.410  1.00  0.00            
ATOM      9  O4  BCD     1      20.940   9.680  11.010  1.00  0.00            
ATOM     10  C6  BCD     1      22.520   9.280  12.740  1.00  0.00            
ATOM     11  O5  BCD     1      23.460  10.080  12.030  1.00  0.00            
ATOM     12  H1  BCD     1      19.740  10.600   9.510  1.00  0.00            
ATOM     13  H2  BCD     1      18.640   8.670  10.760  1.00  0.00            
ATOM     14  H3  BCD     1      17.260  10.000   9.660  1.00  0.00            
ATOM     15  H4  BCD     1      18.580  10.410  13.050  1.00  0.00            
ATOM     16  H5  BCD     1      17.710   8.490  13.970  1.00  0.00            
ATOM     17  H6  BCD     1      20.190   7.820  12.740  1.00  0.00            
ATOM     18  H7  BCD     1      21.110  10.790  12.770  1.00  0.00            
ATOM     19  H8  BCD     1      22.770   9.450  13.800  1.00  0.00            
ATOM     20  H9  BCD     1      22.640   8.200  12.620  1.00  0.00            
ATOM     21  H10 BCD     1      24.180  10.500  12.500  1.00  0.00            
ATOM     22  C7  BCD     1      20.600  15.740  10.040  1.00  0.00            
ATOM     23  O6  BCD     1      20.980  15.990  11.440  1.00  0.00            
ATOM     24  C8  BCD     1      19.070  15.350   9.950  1.00  0.00            
ATOM     25  O7  BCD     1      18.200  16.500  10.360  1.00  0.00            
ATOM     26  C9  BCD     1      18.850  14.060  10.740  1.00  0.00            
ATOM     27  O8  BCD     1      17.490  13.670  10.510  1.00  0.00            
ATOM     28  C10 BCD     1      19.850  12.930  10.280  1.00  0.00            
ATOM     29  C11 BCD     1      21.270  13.420  10.340  1.00  0.00            
ATOM     30  O9  BCD     1      21.400  14.630   9.600  1.00  0.00            
ATOM     31  C12 BCD     1      22.190  12.390   9.610  1.00  0.00            
ATOM     32  O10 BCD     1      21.820  12.010   8.290  1.00  0.00            
ATOM     33  H11 BCD     1      20.810  16.600   9.390  1.00  0.00            
ATOM     34  H12 BCD     1      18.940  15.090   8.890  1.00  0.00            
ATOM     35  H13 BCD     1      18.450  16.500  11.290  1.00  0.00            
ATOM     36  H14 BCD     1      19.010  14.360  11.780  1.00  0.00            
ATOM     37  H15 BCD     1      16.970  14.420  10.820  1.00  0.00            
ATOM     38  H16 BCD     1      19.610  12.660   9.250  1.00  0.00            
ATOM     39  H17 BCD     1      21.670  13.610  11.340  1.00  0.00            
ATOM     40  H18 BCD     1      23.220  12.760   9.630  1.00  0.00            
ATOM     41  H19 BCD     1      22.250  11.470  10.210  1.00  0.00            
ATOM     42  H20 BCD     1      22.550  11.920   7.680  1.00  0.00            
ATOM     43  C13 BCD     1      22.870  19.030  13.450  1.00  0.00            
ATOM     44  O11 BCD     1      23.330  18.090  14.410  1.00  0.00            
ATOM     45  C14 BCD     1      21.370  19.050  13.500  1.00  0.00            
ATOM     46  O12 BCD     1      20.830  19.470  14.760  1.00  0.00            
ATOM     47  C15 BCD     1      20.780  17.720  13.120  1.00  0.00            
ATOM     48  O13 BCD     1      19.350  17.870  13.070  1.00  0.00            
ATOM     49  C16 BCD     1      21.270  17.300  11.720  1.00  0.00            
ATOM     50  C17 BCD     1      22.770  17.330  11.620  1.00  0.00            
ATOM     51  O14 BCD     1      23.140  18.670  12.070  1.00  0.00            
ATOM     52  C18 BCD     1      23.380  17.230  10.260  1.00  0.00            
ATOM     53  O15 BCD     1      22.740  18.070   9.380  1.00  0.00            
ATOM     54  H21 BCD     1      23.270  20.020  13.660  1.00  0.00            
ATOM     55  H22 BCD     1      20.910  19.700  12.740  1.00  0.00            
ATOM     56  H23 BCD     1      19.880  19.480  14.640  1.00  0.00            
ATOM     57  H24 BCD     1      21.030  16.890  13.790  1.00  0.00            
ATOM     58  H25 BCD     1      18.890  17.370  13.760  1.00  0.00            
ATOM     59  H26 BCD     1      20.790  18.000  11.030  1.00  0.00            
ATOM     60  H27 BCD     1      23.230  16.560  12.240  1.00  0.00            
ATOM     61  H28 BCD     1      24.470  17.390  10.230  1.00  0.00            
ATOM     62  H29 BCD     1      23.210  16.220   9.850  1.00  0.00            
ATOM     63  H30 BCD     1      23.030  17.850   8.490  1.00  0.00            
ATOM     64  C19 BCD     1      25.750  17.920  17.640  1.00  0.00            
ATOM     65  O16 BCD     1      25.100  16.670  17.900  1.00  0.00            
ATOM     66  C20 BCD     1      24.610  19.010  17.640  1.00  0.00            
ATOM     67  O17 BCD     1      24.060  19.080  18.970  1.00  0.00            
ATOM     68  C21 BCD     1      23.530  18.790  16.610  1.00  0.00            
ATOM     69  O18 BCD     1      22.580  19.870  16.630  1.00  0.00            
ATOM     70  C22 BCD     1      24.300  18.650  15.280  1.00  0.00            
ATOM     71  C23 BCD     1      25.500  17.710  15.260  1.00  0.00            
ATOM     72  O19 BCD     1      26.430  17.910  16.350  1.00  0.00            
ATOM     73  C24 BCD     1      26.370  17.890  13.980  1.00  0.00            
ATOM     74  O20 BCD     1      26.970  19.170  14.010  1.00  0.00            
ATOM     75  H31 BCD     1      26.560  18.100  18.350  1.00  0.00            
ATOM     76  H32 BCD     1      25.160  19.940  17.440  1.00  0.00            
ATOM     77  H33 BCD     1      23.300  19.670  18.960  1.00  0.00            
ATOM     78  H34 BCD     1      23.080  17.830  16.900  1.00  0.00            
ATOM     79  H35 BCD     1      21.890  19.610  16.020  1.00  0.00            
ATOM     80  H36 BCD     1      24.700  19.620  14.970  1.00  0.00            
ATOM     81  H37 BCD     1      25.090  16.690  15.320  1.00  0.00            
ATOM     82  H38 BCD     1      27.080  17.090  14.210  1.00  0.00            
ATOM     83  H39 BCD     1      25.840  17.710  13.040  1.00  0.00            
ATOM     84  H40 BCD     1      27.660  19.040  14.680  1.00  0.00            
ATOM     85  C25 BCD     1      25.630  13.140  19.920  1.00  0.00            
ATOM     86  O21 BCD     1      24.290  12.590  19.590  1.00  0.00            
ATOM     87  C26 BCD     1      25.440  14.400  20.740  1.00  0.00            
ATOM     88  O22 BCD     1      24.540  14.100  21.810  1.00  0.00            
ATOM     89  C27 BCD     1      24.840  15.480  19.910  1.00  0.00            
ATOM     90  O23 BCD     1      24.690  16.690  20.630  1.00  0.00            
ATOM     91  C28 BCD     1      25.680  15.640  18.640  1.00  0.00            
ATOM     92  C29 BCD     1      25.720  14.280  17.890  1.00  0.00            
ATOM     93  O24 BCD     1      26.420  13.390  18.740  1.00  0.00            
ATOM     94  C30 BCD     1      26.540  14.350  16.640  1.00  0.00            
ATOM     95  O25 BCD     1      26.570  13.040  16.100  1.00  0.00            
ATOM     96  H41 BCD     1      26.180  12.360  20.460  1.00  0.00            
ATOM     97  H42 BCD     1      26.460  14.570  21.110  1.00  0.00            
ATOM     98  H43 BCD     1      24.380  14.880  22.350  1.00  0.00            
ATOM     99  H44 BCD     1      23.820  15.210  19.610  1.00  0.00            
ATOM    100  H45 BCD     1      24.370  17.320  19.970  1.00  0.00            
ATOM    101  H46 BCD     1      26.690  15.890  19.000  1.00  0.00            
ATOM    102  H47 BCD     1      24.670  14.040  17.650  1.00  0.00            
ATOM    103  H48 BCD     1      25.990  14.970  15.920  1.00  0.00            
ATOM    104  H49 BCD     1      27.540  14.770  16.810  1.00  0.00            
ATOM    105  H50 BCD     1      26.900  12.560  16.870  1.00  0.00            
ATOM    106  C31 BCD     1      21.890   9.260  19.990  1.00  0.00            
ATOM    107  O26 BCD     1      21.340   9.490  18.700  1.00  0.00            
ATOM    108  C32 BCD     1      21.580  10.440  20.910  1.00  0.00            
ATOM    109  O27 BCD     1      20.180  10.620  20.970  1.00  0.00            
ATOM    110  C33 BCD     1      22.340  11.770  20.560  1.00  0.00            
ATOM    111  C34 BCD     1      23.820  11.450  20.210  1.00  0.00            
ATOM    112  C35 BCD     1      24.060  10.210  19.360  1.00  0.00            
ATOM    113  O28 BCD     1      23.280   9.120  19.910  1.00  0.00            
ATOM    114  C36 BCD     1      25.490   9.740  19.210  1.00  0.00            
ATOM    115  O29 BCD     1      26.240   9.480  20.400  1.00  0.00            
ATOM    116  O30 BCD     1      22.330  12.830  21.540  1.00  0.00            
ATOM    117  H51 BCD     1      21.370   8.380  20.370  1.00  0.00            
ATOM    118  H52 BCD     1      21.970  10.270  21.920  1.00  0.00            
ATOM    119  H53 BCD     1      19.890  11.170  21.700  1.00  0.00            
ATOM    120  H54 BCD     1      21.890  12.120  19.620  1.00  0.00            
ATOM    121  H55 BCD     1      23.180  13.260  21.590  1.00  0.00            
ATOM    122  H56 BCD     1      24.340  11.250  21.150  1.00  0.00            
ATOM    123  H57 BCD     1      23.710  10.480  18.360  1.00  0.00            
ATOM    124  H58 BCD     1      25.550   8.870  18.530  1.00  0.00            
ATOM    125  H59 BCD     1      26.110  10.500  18.710  1.00  0.00            
ATOM    126  H60 BCD     1      25.590   9.040  20.960  1.00  0.00            
ATOM    127  C37 BCD     1      20.100   7.820  15.210  1.00  0.00            
ATOM    128  O31 BCD     1      20.290   8.960  14.410  1.00  0.00            
ATOM    129  C38 BCD     1      19.010   8.010  16.320  1.00  0.00            
ATOM    130  O32 BCD     1      17.830   8.600  15.870  1.00  0.00            
ATOM    131  C39 BCD     1      19.530   8.780  17.530  1.00  0.00            
ATOM    132  O33 BCD     1      18.640   8.870  18.620  1.00  0.00            
ATOM    133  C40 BCD     1      20.950   8.400  17.970  1.00  0.00            
ATOM    134  C41 BCD     1      21.900   8.220  16.730  1.00  0.00            
ATOM    135  O34 BCD     1      21.240   7.340  15.840  1.00  0.00            
ATOM    136  C42 BCD     1      23.170   7.460  17.150  1.00  0.00            
ATOM    137  O35 BCD     1      22.920   6.320  18.070  1.00  0.00            
ATOM    138  H61 BCD     1      19.590   7.100  14.560  1.00  0.00            
ATOM    139  H62 BCD     1      18.760   7.000  16.670  1.00  0.00            
ATOM    140  H63 BCD     1      17.350   8.600  16.700  1.00  0.00            
ATOM    141  H64 BCD     1      19.670   9.810  17.200  1.00  0.00            
ATOM    142  H65 BCD     1      19.010   9.400  19.330  1.00  0.00            
ATOM    143  H66 BCD     1      20.840   7.530  18.640  1.00  0.00            
ATOM    144  H67 BCD     1      22.070   9.210  16.300  1.00  0.00            
ATOM    145  H68 BCD     1      23.640   7.060  16.250  1.00  0.00            
ATOM    146  H69 BCD     1      23.920   8.170  17.530  1.00  0.00            
ATOM    147  H70 BCD     1      23.800   6.020  18.310  1.00  0.00            
ATOM    148  C1  AU0     2      19.480  14.950  20.420  1.00  0.00            
ATOM    149  C2  AU0     2      19.740  14.430  19.040  1.00  0.00            
ATOM    150  C3  AU0     2      20.970  14.760  18.490  1.00  0.00            
ATOM    151  C4  AU0     2      21.480  14.240  17.300  1.00  0.00            
ATOM    152  C5  AU0     2      20.630  13.470  16.570  1.00  0.00            
ATOM    153  C6  AU0     2      21.170  12.920  15.240  1.00  0.00            
ATOM    154  C7  AU0     2      22.520  12.170  15.390  1.00  0.00            
ATOM    155  C8  AU0     2      21.410  14.070  14.270  1.00  0.00            
ATOM    156  C9  AU0     2      19.240  13.200  16.990  1.00  0.00            
ATOM    157  O1  AU0     2      18.450  12.370  16.380  1.00  0.00            
ATOM    158  C10 AU0     2      18.830  13.670  18.240  1.00  0.00            
ATOM    159  H1  AU0     2      19.290  16.030  20.440  1.00  0.00            
ATOM    160  H2  AU0     2      18.550  14.480  20.750  1.00  0.00            
ATOM    161  H3  AU0     2      20.210  14.770  21.230  1.00  0.00            
ATOM    162  H4  AU0     2      21.610  15.380  19.120  1.00  0.00            
ATOM    163  H5  AU0     2      22.490  14.460  16.980  1.00  0.00            
ATOM    164  H6  AU0     2      20.340  12.320  14.870  1.00  0.00            
ATOM    165  H7  AU0     2      22.430  11.330  16.080  1.00  0.00            
ATOM    166  H8  AU0     2      22.870  11.790  14.420  1.00  0.00            
ATOM    167  H9  AU0     2      23.220  12.890  15.840  1.00  0.00            
ATOM    168  H10 AU0     2      20.400  14.350  13.940  1.00  0.00            
ATOM    169  H11 AU0     2      21.720  14.980  14.800  1.00  0.00            
ATOM    170  H12 AU0     2      21.950  13.750  13.370  1.00  0.00            
ATOM    171  H13 AU0     2      17.880  11.810  16.930  1.00  0.00            
ATOM    172  H14 AU0     2      17.830  13.490  18.630  1.00  0.00            
TER
ENDMDL
MODEL        1
ATOM      1  C1  BCD     1      39.270  10.160   5.920  1.00  0.00            
ATOM      2  O1  BCD     1      39.920  11.150   6.700  1.00  0.00            
ATOM      3  C2  BCD     1      37.820  10.410   6.090  1.00  0.00            
ATOM      4  O2  BCD     1      37.290  11.750   5.700  1.00  0.00            
ATOM      5  C3  BCD     1      37.270  10.000   7.510  1.00  0.00            
ATOM      6  O3  BCD     1      35.830   9.930   7.420  1.00  0.00            
ATOM      7  C4  BCD     1      37.700   8.630   7.890  1.00  0.00            
ATOM      8  C5  BCD     1      39.200   8.480   7.750  1.00  0.00            
ATOM      9  O4  BCD     1      39.600   8.880   6.440  1.00  0.00            
ATOM     10  C6  BCD     1      39.820   7.110   7.810  1.00  0.00            
ATOM     11  O5  BCD     1      39.030   6.150   7.100  1.00  0.00            
ATOM     12  H1  BCD     1      39.570  10.120   4.870  1.00  0.00            
ATOM     13  H2  BCD     1      37.290   9.630   5.540  1.00  0.00            
ATOM     14  H3  BCD     1      37.770  12.420   6.190  1.00  0.00            
ATOM     15  H4  BCD     1      37.510  10.770   8.250  1.00  0.00            
ATOM     16  H5  BCD     1      35.400  10.260   8.210  1.00  0.00            
ATOM     17  H6  BCD     1      37.220   7.840   7.290  1.00  0.00            
ATOM     18  H7  BCD     1      39.720   9.060   8.530  1.00  0.00            
ATOM     19  H8  BCD     1      40.820   7.070   7.370  1.00  0.00            
ATOM     20  H9  BCD     1      39.910   6.900   8.880  1.00  0.00            
ATOM     21  H10 BCD     1      39.310   6.140   6.180  1.00  0.00            
ATOM     22  C7  BCD     1      43.070  13.730   6.370  1.00  0.00            
ATOM     23  O6  BCD     1      42.050  14.580   6.850  1.00  0.00            
ATOM     24  C8  BCD     1      42.580  13.190   5.080  1.00  0.00            
ATOM     25  O7  BCD     1      42.440  14.260   4.170  1.00  0.00            
ATOM     26  C9  BCD     1      41.200  12.410   5.200  1.00  0.00            
ATOM     27  O8  BCD     1      40.960  11.820   3.870  1.00  0.00            
ATOM     28  C10 BCD     1      41.250  11.390   6.320  1.00  0.00            
ATOM     29  C11 BCD     1      41.930  12.000   7.550  1.00  0.00            
ATOM     30  O9  BCD     1      43.130  12.660   7.190  1.00  0.00            
ATOM     31  C12 BCD     1      42.340  10.890   8.500  1.00  0.00            
ATOM     32  O10 BCD     1      42.870  11.320   9.740  1.00  0.00            
ATOM     33  H11 BCD     1      43.970  14.340   6.450  1.00  0.00            
ATOM     34  H12 BCD     1      43.340  12.510   4.680  1.00  0.00            
ATOM     35  H13 BCD     1      41.730  14.780   4.560  1.00  0.00            
ATOM     36  H14 BCD     1      40.390  13.100   5.470  1.00  0.00            
ATOM     37  H15 BCD     1      41.660  11.220   3.610  1.00  0.00            
ATOM     38  H16 BCD     1      41.680  10.450   5.950  1.00  0.00            
ATOM     39  H17 BCD     1      41.220  12.630   8.120  1.00  0.00            
ATOM     40  H18 BCD     1      41.400  10.360   8.710  1.00  0.00            
ATOM     41  H19 BCD     1      43.000  10.180   7.980  1.00  0.00            
ATOM     42  H20 BCD     1      42.600  10.670  10.390  1.00  0.00            
ATOM     43  C13 BCD     1      40.650  18.250   7.700  1.00  0.00            
ATOM     44  O11 BCD     1      39.810  17.700   8.650  1.00  0.00            
ATOM     45  C14 BCD     1      40.340  17.750   6.300  1.00  0.00            
ATOM     46  O12 BCD     1      38.930  18.000   6.110  1.00  0.00            
ATOM     47  C15 BCD     1      40.650  16.270   6.210  1.00  0.00            
ATOM     48  O13 BCD     1      40.330  15.740   4.900  1.00  0.00            
ATOM     49  C16 BCD     1      42.100  15.980   6.570  1.00  0.00            
ATOM     50  C17 BCD     1      42.520  16.620   7.850  1.00  0.00            
ATOM     51  O14 BCD     1      42.020  17.890   7.960  1.00  0.00            
ATOM     52  C18 BCD     1      43.950  16.670   8.200  1.00  0.00            
ATOM     53  O15 BCD     1      44.730  17.280   7.150  1.00  0.00            
ATOM     54  H21 BCD     1      40.590  19.330   7.840  1.00  0.00            
ATOM     55  H22 BCD     1      40.950  18.290   5.560  1.00  0.00            
ATOM     56  H23 BCD     1      38.520  17.740   6.940  1.00  0.00            
ATOM     57  H24 BCD     1      40.110  15.750   7.030  1.00  0.00            
ATOM     58  H25 BCD     1      39.390  15.860   4.750  1.00  0.00            
ATOM     59  H26 BCD     1      42.800  16.170   5.750  1.00  0.00            
ATOM     60  H27 BCD     1      42.110  16.000   8.670  1.00  0.00            
ATOM     61  H28 BCD     1      44.130  17.240   9.120  1.00  0.00            
ATOM     62  H29 BCD     1      44.380  15.660   8.290  1.00  0.00            
ATOM     63  H30 BCD     1      44.330  18.150   7.050  1.00  0.00            
ATOM     64  C19 BCD     1      38.190  18.650  12.300  1.00  0.00            
ATOM     65  O16 BCD     1      38.530  17.300  12.600  1.00  0.00            
ATOM     66  C20 BCD     1      37.220  18.850  11.090  1.00  0.00            
ATOM     67  O17 BCD     1      35.960  18.350  11.530  1.00  0.00            
ATOM     68  C21 BCD     1      37.840  18.060   9.940  1.00  0.00            
ATOM     69  O18 BCD     1      37.020  17.970   8.780  1.00  0.00            
ATOM     70  C22 BCD     1      39.220  18.550   9.640  1.00  0.00            
ATOM     71  C23 BCD     1      40.120  18.720  10.920  1.00  0.00            
ATOM     72  O19 BCD     1      39.370  19.400  12.010  1.00  0.00            
ATOM     73  C24 BCD     1      41.420  19.440  10.760  1.00  0.00            
ATOM     74  O20 BCD     1      41.330  20.820  10.490  1.00  0.00            
ATOM     75  H31 BCD     1      37.780  19.110  13.210  1.00  0.00            
ATOM     76  H32 BCD     1      37.150  19.910  10.820  1.00  0.00            
ATOM     77  H33 BCD     1      35.390  18.610  10.800  1.00  0.00            
ATOM     78  H34 BCD     1      37.930  17.010  10.240  1.00  0.00            
ATOM     79  H35 BCD     1      36.460  17.190   8.720  1.00  0.00            
ATOM     80  H36 BCD     1      39.140  19.520   9.130  1.00  0.00            
ATOM     81  H37 BCD     1      40.360  17.690  11.220  1.00  0.00            
ATOM     82  H38 BCD     1      41.980  19.290  11.690  1.00  0.00            
ATOM     83  H39 BCD     1      42.050  18.920  10.030  1.00  0.00            
ATOM     84  H40 BCD     1      42.060  20.840   9.870  1.00  0.00            
ATOM     85  C25 BCD     1      38.320  14.370  15.690  1.00  0.00            
ATOM     86  O21 BCD     1      38.280  13.250  14.800  1.00  0.00            
ATOM     87  C26 BCD     1      37.070  15.240  15.430  1.00  0.00            
ATOM     88  O22 BCD     1      35.840  14.430  15.490  1.00  0.00            
ATOM     89  C27 BCD     1      37.120  16.050  14.100  1.00  0.00            
ATOM     90  O23 BCD     1      35.950  16.880  13.750  1.00  0.00            
ATOM     91  C28 BCD     1      38.440  16.840  13.980  1.00  0.00            
ATOM     92  C29 BCD     1      39.560  15.840  14.220  1.00  0.00            
ATOM     93  O24 BCD     1      39.530  15.150  15.510  1.00  0.00            
ATOM     94  C30 BCD     1      40.880  16.530  14.130  1.00  0.00            
ATOM     95  O25 BCD     1      42.000  15.580  14.060  1.00  0.00            
ATOM     96  H41 BCD     1      38.190  13.950  16.690  1.00  0.00            
ATOM     97  H42 BCD     1      37.030  15.950  16.260  1.00  0.00            
ATOM     98  H43 BCD     1      36.140  13.530  15.360  1.00  0.00            
ATOM     99  H44 BCD     1      37.210  15.320  13.280  1.00  0.00            
ATOM    100  H45 BCD     1      36.150  17.460  13.020  1.00  0.00            
ATOM    101  H46 BCD     1      38.420  17.720  14.630  1.00  0.00            
ATOM    102  H47 BCD     1      39.540  15.100  13.410  1.00  0.00            
ATOM    103  H48 BCD     1      40.950  17.220  13.280  1.00  0.00            
ATOM    104  H49 BCD     1      40.930  17.110  15.060  1.00  0.00            
ATOM    105  H50 BCD     1      42.180  15.370  13.140  1.00  0.00            
ATOM    106  C31 BCD     1      38.580   9.110  14.570  1.00  0.00            
ATOM    107  O26 BCD     1      37.850   9.230  13.400  1.00  0.00            
ATOM    108  C32 BCD     1      37.820   9.670  15.750  1.00  0.00            
ATOM    109  O27 BCD     1      36.680   8.880  16.060  1.00  0.00            
ATOM    110  C33 BCD     1      37.590  11.220  15.490  1.00  0.00            
ATOM    111  C34 BCD     1      38.800  11.980  15.230  1.00  0.00            
ATOM    112  C35 BCD     1      39.600  11.340  14.110  1.00  0.00            
ATOM    113  O28 BCD     1      39.790   9.920  14.430  1.00  0.00            
ATOM    114  C36 BCD     1      40.970  11.990  13.980  1.00  0.00            
ATOM    115  O29 BCD     1      41.550  11.730  12.680  1.00  0.00            
ATOM    116  O30 BCD     1      36.730  11.810  16.510  1.00  0.00            
ATOM    117  H51 BCD     1      38.900   8.070  14.710  1.00  0.00            
ATOM    118  H52 BCD     1      38.580   9.650  16.540  1.00  0.00            
ATOM    119  H53 BCD     1      36.020   9.530  16.320  1.00  0.00            
ATOM    120  H54 BCD     1      37.020  11.230  14.550  1.00  0.00            
ATOM    121  H55 BCD     1      36.820  11.280  17.300  1.00  0.00            
ATOM    122  H56 BCD     1      39.430  12.040  16.130  1.00  0.00            
ATOM    123  H57 BCD     1      38.920  11.400  13.250  1.00  0.00            
ATOM    124  H58 BCD     1      40.870  13.090  14.050  1.00  0.00            
ATOM    125  H59 BCD     1      41.670  11.830  14.810  1.00  0.00            
ATOM    126  H60 BCD     1      41.480  10.780  12.580  1.00  0.00            
ATOM    127  C37 BCD     1      37.290   7.270   9.920  1.00  0.00            
ATOM    128  O31 BCD     1      37.440   8.510   9.300  1.00  0.00            
ATOM    129  C38 BCD     1      36.150   7.170  10.890  1.00  0.00            
ATOM    130  O32 BCD     1      34.930   7.300  10.080  1.00  0.00            
ATOM    131  C39 BCD     1      36.280   8.260  11.970  1.00  0.00            
ATOM    132  O33 BCD     1      35.160   8.130  12.940  1.00  0.00            
ATOM    133  C40 BCD     1      37.630   8.100  12.600  1.00  0.00            
ATOM    134  C41 BCD     1      38.840   7.860  11.630  1.00  0.00            
ATOM    135  O34 BCD     1      38.440   6.910  10.610  1.00  0.00            
ATOM    136  C42 BCD     1      40.120   7.390  12.280  1.00  0.00            
ATOM    137  O35 BCD     1      39.930   6.320  13.230  1.00  0.00            
ATOM    138  H61 BCD     1      37.290   6.460   9.190  1.00  0.00            
ATOM    139  H62 BCD     1      36.230   6.150  11.270  1.00  0.00            
ATOM    140  H63 BCD     1      34.880   8.130   9.600  1.00  0.00            
ATOM    141  H64 BCD     1      36.290   9.220  11.440  1.00  0.00            
ATOM    142  H65 BCD     1      34.930   9.050  13.120  1.00  0.00            
ATOM    143  H66 BCD     1      37.550   7.230  13.270  1.00  0.00            
ATOM    144  H67 BCD     1      39.070   8.840  11.180  1.00  0.00            
ATOM    145  H68 BCD     1      40.930   7.120  11.590  1.00  0.00            
ATOM    146  H69 BCD     1      40.630   8.180  12.860  1.00  0.00            
ATOM    147  H70 BCD     1      40.540   6.430  13.950  1.00  0.00            
ATOM    148  C1  AU0     2      35.800  15.680   5.740  1.00  0.00            
ATOM    149  C2  AU0     2      36.570  15.100   6.980  1.00  0.00            
ATOM    150  C3  AU0     2      37.870  14.490   6.830  1.00  0.00            
ATOM    151  C4  AU0     2      38.540  13.970   7.950  1.00  0.00            
ATOM    152  C5  AU0     2      37.930  14.120   9.230  1.00  0.00            
ATOM    153  C6  AU0     2      38.740  13.600  10.440  1.00  0.00            
ATOM    154  C7  AU0     2      40.070  14.320  10.660  1.00  0.00            
ATOM    155  C8  AU0     2      38.970  12.090  10.310  1.00  0.00            
ATOM    156  C9  AU0     2      36.610  14.670   9.360  1.00  0.00            
ATOM    157  O1  AU0     2      35.920  14.930  10.530  1.00  0.00            
ATOM    158  C10 AU0     2      35.970  15.160   8.170  1.00  0.00            
ATOM    159  H1  AU0     2      35.910  15.020   4.870  1.00  0.00            
ATOM    160  H2  AU0     2      34.720  15.630   5.910  1.00  0.00            
ATOM    161  H3  AU0     2      36.210  16.660   5.460  1.00  0.00            
ATOM    162  H4  AU0     2      38.280  14.390   5.830  1.00  0.00            
ATOM    163  H5  AU0     2      39.540  13.560   7.910  1.00  0.00            
ATOM    164  H6  AU0     2      38.120  13.730  11.340  1.00  0.00            
ATOM    165  H7  AU0     2      40.500  13.950  11.600  1.00  0.00            
ATOM    166  H8  AU0     2      40.770  14.330   9.820  1.00  0.00            
ATOM    167  H9  AU0     2      39.850  15.350  10.980  1.00  0.00            
ATOM    168  H10 AU0     2      38.010  11.560  10.250  1.00  0.00            
ATOM    169  H11 AU0     2      39.650  11.920   9.460  1.00  0.00            
ATOM    170  H12 AU0     2      39.430  11.730  11.240  1.00  0.00            
ATOM    171  H13 AU0     2      34.980  14.750  10.340  1.00  0.00            
ATOM    172  H14 AU0     2      34.950  15.500   8.300  1.00  0.00            
TER
ENDMDL
MODEL        1
ATOM      1  C1  BCD     1      38.020  10.750   5.020  1.00  0.00            
ATOM      2  O1  BCD     1      38.770  11.720   5.700  1.00  0.00            
ATOM      3  C2  BCD     1      36.540  10.940   5.420  1.00  0.00            
ATOM      4  O2  BCD     1      36.290  12.300   5.270  1.00  0.00            
ATOM      5  C3  BCD     1      36.360  10.560   6.900  1.00  0.00            
ATOM      6  O3  BCD     1      34.980  10.730   7.330  1.00  0.00            
ATOM      7  C4  BCD     1      36.890   9.150   7.240  1.00  0.00            
ATOM      8  C5  BCD     1      38.270   8.970   6.730  1.00  0.00            
ATOM      9  O4  BCD     1      38.460   9.410   5.320  1.00  0.00            
ATOM     10  C6  BCD     1      38.820   7.600   6.850  1.00  0.00            
ATOM     11  O5  BCD     1      37.920   6.670   6.130  1.00  0.00            
ATOM     12  H1  BCD     1      38.070  10.870   3.930  1.00  0.00            
ATOM     13  H2  BCD     1      35.870  10.300   4.840  1.00  0.00            
ATOM     14  H3  BCD     1      36.820  12.650   5.990  1.00  0.00            
ATOM     15  H4  BCD     1      36.810  11.350   7.520  1.00  0.00            
ATOM     16  H5  BCD     1      34.860  10.350   8.210  1.00  0.00            
ATOM     17  H6  BCD     1      36.130   8.440   6.910  1.00  0.00            
ATOM     18  H7  BCD     1      38.910   9.650   7.290  1.00  0.00            
ATOM     19  H8  BCD     1      39.840   7.530   6.440  1.00  0.00            
ATOM     20  H9  BCD     1      38.940   7.260   7.880  1.00  0.00            
ATOM     21  H10 BCD     1      38.340   5.810   6.090  1.00  0.00            
ATOM     22  C7  BCD     1      41.710  14.510   4.990  1.00  0.00            
ATOM     23  O6  BCD     1      41.060  15.200   6.050  1.00  0.00            
ATOM     24  C8  BCD     1      40.740  14.380   3.790  1.00  0.00            
ATOM     25  O7  BCD     1      40.420  15.670   3.260  1.00  0.00            
ATOM     26  C9  BCD     1      39.490  13.570   4.170  1.00  0.00            
ATOM     27  O8  BCD     1      38.680  13.340   3.020  1.00  0.00            
ATOM     28  C10 BCD     1      39.860  12.240   4.920  1.00  0.00            
ATOM     29  C11 BCD     1      41.020  12.360   5.910  1.00  0.00            
ATOM     30  O9  BCD     1      42.110  13.230   5.500  1.00  0.00            
ATOM     31  C12 BCD     1      41.580  11.040   6.240  1.00  0.00            
ATOM     32  O10 BCD     1      42.440  11.110   7.390  1.00  0.00            
ATOM     33  H11 BCD     1      42.620  15.060   4.720  1.00  0.00            
ATOM     34  H12 BCD     1      41.250  13.700   3.100  1.00  0.00            
ATOM     35  H13 BCD     1      39.950  16.130   3.960  1.00  0.00            
ATOM     36  H14 BCD     1      38.880  14.180   4.850  1.00  0.00            
ATOM     37  H15 BCD     1      38.270  14.200   2.930  1.00  0.00            
ATOM     38  H16 BCD     1      40.270  11.550   4.170  1.00  0.00            
ATOM     39  H17 BCD     1      40.560  12.780   6.810  1.00  0.00            
ATOM     40  H18 BCD     1      40.800  10.380   6.650  1.00  0.00            
ATOM     41  H19 BCD     1      42.020  10.540   5.370  1.00  0.00            
ATOM     42  H20 BCD     1      41.910  10.660   8.060  1.00  0.00            
ATOM     43  C13 BCD     1      40.720  18.710   8.020  1.00  0.00            
ATOM     44  O11 BCD     1      40.170  17.990   9.070  1.00  0.00            
ATOM     45  C14 BCD     1      39.990  18.630   6.680  1.00  0.00            
ATOM     46  O12 BCD     1      38.780  19.380   6.760  1.00  0.00            
ATOM     47  C15 BCD     1      39.900  17.230   6.250  1.00  0.00            
ATOM     48  O13 BCD     1      39.250  17.270   4.960  1.00  0.00            
ATOM     49  C16 BCD     1      41.310  16.600   6.170  1.00  0.00            
ATOM     50  C17 BCD     1      42.210  16.870   7.340  1.00  0.00            
ATOM     51  O14 BCD     1      42.020  18.210   7.810  1.00  0.00            
ATOM     52  C18 BCD     1      43.680  16.640   6.990  1.00  0.00            
ATOM     53  O15 BCD     1      44.310  17.300   5.980  1.00  0.00            
ATOM     54  H21 BCD     1      40.810  19.770   8.290  1.00  0.00            
ATOM     55  H22 BCD     1      40.640  19.100   5.920  1.00  0.00            
ATOM     56  H23 BCD     1      38.250  18.810   7.330  1.00  0.00            
ATOM     57  H24 BCD     1      39.320  16.610   6.950  1.00  0.00            
ATOM     58  H25 BCD     1      38.650  18.010   4.940  1.00  0.00            
ATOM     59  H26 BCD     1      41.790  16.980   5.260  1.00  0.00            
ATOM     60  H27 BCD     1      41.890  16.190   8.140  1.00  0.00            
ATOM     61  H28 BCD     1      44.220  16.650   7.940  1.00  0.00            
ATOM     62  H29 BCD     1      43.840  15.590   6.710  1.00  0.00            
ATOM     63  H30 BCD     1      45.110  17.620   6.400  1.00  0.00            
ATOM     64  C19 BCD     1      38.020  18.380  12.450  1.00  0.00            
ATOM     65  O16 BCD     1      38.470  17.160  12.870  1.00  0.00            
ATOM     66  C20 BCD     1      37.100  18.290  11.200  1.00  0.00            
ATOM     67  O17 BCD     1      35.850  17.570  11.340  1.00  0.00            
ATOM     68  C21 BCD     1      37.990  17.760  10.130  1.00  0.00            
ATOM     69  O18 BCD     1      37.230  17.630   8.890  1.00  0.00            
ATOM     70  C22 BCD     1      39.150  18.690   9.830  1.00  0.00            
ATOM     71  C23 BCD     1      39.910  19.060  11.170  1.00  0.00            
ATOM     72  O19 BCD     1      38.980  19.330  12.250  1.00  0.00            
ATOM     73  C24 BCD     1      40.870  20.250  11.010  1.00  0.00            
ATOM     74  O20 BCD     1      40.360  21.530  10.490  1.00  0.00            
ATOM     75  H31 BCD     1      37.400  18.790  13.260  1.00  0.00            
ATOM     76  H32 BCD     1      36.850  19.340  11.020  1.00  0.00            
ATOM     77  H33 BCD     1      35.350  17.730  10.540  1.00  0.00            
ATOM     78  H34 BCD     1      38.450  16.830  10.480  1.00  0.00            
ATOM     79  H35 BCD     1      36.610  16.930   9.100  1.00  0.00            
ATOM     80  H36 BCD     1      38.700  19.540   9.300  1.00  0.00            
ATOM     81  H37 BCD     1      40.490  18.210  11.560  1.00  0.00            
ATOM     82  H38 BCD     1      41.300  20.380  12.010  1.00  0.00            
ATOM     83  H39 BCD     1      41.610  19.880  10.290  1.00  0.00            
ATOM     84  H40 BCD     1      40.840  21.750   9.690  1.00  0.00            
ATOM     85  C25 BCD     1      37.990  14.230  15.760  1.00  0.00            
ATOM     86  O21 BCD     1      38.090  13.210  14.800  1.00  0.00            
ATOM     87  C26 BCD     1      36.840  15.160  15.640  1.00  0.00            
ATOM     88  O22 BCD     1      35.580  14.440  15.720  1.00  0.00            
ATOM     89  C27 BCD     1      36.940  15.820  14.260  1.00  0.00            
ATOM     90  O23 BCD     1      35.700  16.510  13.940  1.00  0.00            
ATOM     91  C28 BCD     1      38.210  16.710  14.200  1.00  0.00            
ATOM     92  C29 BCD     1      39.400  15.860  14.540  1.00  0.00            
ATOM     93  O24 BCD     1      39.190  15.100  15.710  1.00  0.00            
ATOM     94  C30 BCD     1      40.590  16.770  14.720  1.00  0.00            
ATOM     95  O25 BCD     1      41.770  16.120  15.040  1.00  0.00            
ATOM     96  H41 BCD     1      38.150  13.770  16.740  1.00  0.00            
ATOM     97  H42 BCD     1      36.960  16.040  16.300  1.00  0.00            
ATOM     98  H43 BCD     1      34.930  15.030  15.340  1.00  0.00            
ATOM     99  H44 BCD     1      37.110  15.060  13.480  1.00  0.00            
ATOM    100  H45 BCD     1      35.570  16.590  12.990  1.00  0.00            
ATOM    101  H46 BCD     1      38.170  17.490  14.970  1.00  0.00            
ATOM    102  H47 BCD     1      39.640  15.170  13.730  1.00  0.00            
ATOM    103  H48 BCD     1      40.740  17.410  13.840  1.00  0.00            
ATOM    104  H49 BCD     1      40.240  17.380  15.560  1.00  0.00            
ATOM    105  H50 BCD     1      42.430  16.610  14.550  1.00  0.00            
ATOM    106  C31 BCD     1      38.310   9.100  14.370  1.00  0.00            
ATOM    107  O26 BCD     1      38.030   9.260  12.970  1.00  0.00            
ATOM    108  C32 BCD     1      37.200   9.670  15.260  1.00  0.00            
ATOM    109  O27 BCD     1      35.980   8.950  14.980  1.00  0.00            
ATOM    110  C33 BCD     1      37.000  11.190  15.070  1.00  0.00            
ATOM    111  C34 BCD     1      38.310  11.860  15.210  1.00  0.00            
ATOM    112  C35 BCD     1      39.420  11.250  14.300  1.00  0.00            
ATOM    113  O28 BCD     1      39.490   9.920  14.620  1.00  0.00            
ATOM    114  C36 BCD     1      40.750  11.890  14.550  1.00  0.00            
ATOM    115  O29 BCD     1      41.710  11.340  13.660  1.00  0.00            
ATOM    116  O30 BCD     1      35.940  11.760  15.840  1.00  0.00            
ATOM    117  H51 BCD     1      38.450   8.030  14.590  1.00  0.00            
ATOM    118  H52 BCD     1      37.460   9.430  16.300  1.00  0.00            
ATOM    119  H53 BCD     1      35.650   9.370  14.180  1.00  0.00            
ATOM    120  H54 BCD     1      36.710  11.340  14.030  1.00  0.00            
ATOM    121  H55 BCD     1      35.830  12.700  15.660  1.00  0.00            
ATOM    122  H56 BCD     1      38.590  11.860  16.270  1.00  0.00            
ATOM    123  H57 BCD     1      39.170  11.370  13.240  1.00  0.00            
ATOM    124  H58 BCD     1      40.640  12.950  14.330  1.00  0.00            
ATOM    125  H59 BCD     1      41.130  11.750  15.580  1.00  0.00            
ATOM    126  H60 BCD     1      41.270  10.780  13.000  1.00  0.00            
ATOM    127  C37 BCD     1      36.330   8.070   9.380  1.00  0.00            
ATOM    128  O31 BCD     1      37.070   9.080   8.660  1.00  0.00            
ATOM    129  C38 BCD     1      35.440   8.600  10.380  1.00  0.00            
ATOM    130  O32 BCD     1      34.490   9.550   9.740  1.00  0.00            
ATOM    131  C39 BCD     1      36.090   9.410  11.530  1.00  0.00            
ATOM    132  O33 BCD     1      35.140   9.810  12.600  1.00  0.00            
ATOM    133  C40 BCD     1      37.130   8.450  12.160  1.00  0.00            
ATOM    134  C41 BCD     1      38.030   7.750  11.120  1.00  0.00            
ATOM    135  O34 BCD     1      37.260   7.230  10.030  1.00  0.00            
ATOM    136  C42 BCD     1      38.930   6.720  11.700  1.00  0.00            
ATOM    137  O35 BCD     1      38.270   5.720  12.350  1.00  0.00            
ATOM    138  H61 BCD     1      35.670   7.490   8.720  1.00  0.00            
ATOM    139  H62 BCD     1      34.780   7.790  10.700  1.00  0.00            
ATOM    140  H63 BCD     1      33.730   9.710  10.310  1.00  0.00            
ATOM    141  H64 BCD     1      36.520  10.350  11.170  1.00  0.00            
ATOM    142  H65 BCD     1      34.440  10.320  12.180  1.00  0.00            
ATOM    143  H66 BCD     1      36.590   7.670  12.720  1.00  0.00            
ATOM    144  H67 BCD     1      38.770   8.470  10.740  1.00  0.00            
ATOM    145  H68 BCD     1      39.420   6.220  10.850  1.00  0.00            
ATOM    146  H69 BCD     1      39.740   7.100  12.340  1.00  0.00            
ATOM    147  H70 BCD     1      38.920   5.160  12.780  1.00  0.00            
ATOM    148  C1  AU0     2      34.950  15.880   6.740  1.00  0.00            
ATOM    149  C2  AU0     2      35.780  15.120   7.690  1.00  0.00            
ATOM    150  C3  AU0     2      37.100  14.770   7.320  1.00  0.00            
ATOM    151  C4  AU0     2      37.930  14.110   8.270  1.00  0.00            
ATOM    152  C5  AU0     2      37.460  13.730   9.580  1.00  0.00            
ATOM    153  C6  AU0     2      38.410  13.080  10.600  1.00  0.00            
ATOM    154  C7  AU0     2      39.560  14.080  10.930  1.00  0.00            
ATOM    155  C8  AU0     2      39.010  11.830   9.970  1.00  0.00            
ATOM    156  C9  AU0     2      36.070  13.940   9.880  1.00  0.00            
ATOM    157  O1  AU0     2      35.470  13.480  10.970  1.00  0.00            
ATOM    158  C10 AU0     2      35.260  14.630   8.950  1.00  0.00            
ATOM    159  H1  AU0     2      35.410  15.970   5.750  1.00  0.00            
ATOM    160  H2  AU0     2      34.000  15.380   6.580  1.00  0.00            
ATOM    161  H3  AU0     2      34.700  16.820   7.250  1.00  0.00            
ATOM    162  H4  AU0     2      37.520  15.100   6.370  1.00  0.00            
ATOM    163  H5  AU0     2      38.990  13.930   8.130  1.00  0.00            
ATOM    164  H6  AU0     2      37.860  12.830  11.520  1.00  0.00            
ATOM    165  H7  AU0     2      40.290  13.620  11.610  1.00  0.00            
ATOM    166  H8  AU0     2      40.170  14.420  10.080  1.00  0.00            
ATOM    167  H9  AU0     2      39.170  14.970  11.450  1.00  0.00            
ATOM    168  H10 AU0     2      39.470  11.200  10.750  1.00  0.00            
ATOM    169  H11 AU0     2      38.190  11.220   9.570  1.00  0.00            
ATOM    170  H12 AU0     2      39.710  12.030   9.150  1.00  0.00            
ATOM    171  H13 AU0     2      34.500  13.490  10.960  1.00  0.00            
ATOM    172  H14 AU0     2      34.210  14.810   9.170  1.00  0.00            
TER
ENDMDL
MODEL        1
ATOM      1  C1  BCD     1      37.110  18.090  29.610  1.00  0.00            
ATOM      2  O1  BCD     1      36.130  17.400  30.320  1.00  0.00            
ATOM      3  C2  BCD     1      36.680  19.130  28.560  1.00  0.00            
ATOM      4  O2  BCD     1      35.760  20.080  29.180  1.00  0.00            
ATOM      5  C3  BCD     1      36.000  18.430  27.330  1.00  0.00            
ATOM      6  O3  BCD     1      35.850  19.380  26.290  1.00  0.00            
ATOM      7  C4  BCD     1      36.980  17.310  26.870  1.00  0.00            
ATOM      8  C5  BCD     1      37.280  16.390  28.010  1.00  0.00            
ATOM      9  O4  BCD     1      37.960  17.130  29.080  1.00  0.00            
ATOM     10  C6  BCD     1      38.140  15.250  27.560  1.00  0.00            
ATOM     11  O5  BCD     1      38.260  14.320  28.590  1.00  0.00            
ATOM     12  H1  BCD     1      37.700  18.580  30.390  1.00  0.00            
ATOM     13  H2  BCD     1      37.630  19.580  28.260  1.00  0.00            
ATOM     14  H3  BCD     1      35.740  20.690  28.440  1.00  0.00            
ATOM     15  H4  BCD     1      35.040  18.100  27.750  1.00  0.00            
ATOM     16  H5  BCD     1      34.970  19.280  25.910  1.00  0.00            
ATOM     17  H6  BCD     1      37.870  17.770  26.420  1.00  0.00            
ATOM     18  H7  BCD     1      36.390  15.880  28.390  1.00  0.00            
ATOM     19  H8  BCD     1      37.630  14.770  26.720  1.00  0.00            
ATOM     20  H9  BCD     1      39.110  15.580  27.170  1.00  0.00            
ATOM     21  H10 BCD     1      38.850  14.740  29.220  1.00  0.00            
ATOM     22  C7  BCD     1      34.820  17.130  34.270  1.00  0.00            
ATOM     23  O6  BCD     1      33.490  16.880  33.730  1.00  0.00            
ATOM     24  C8  BCD     1      35.230  18.540  33.790  1.00  0.00            
ATOM     25  O7  BCD     1      34.440  19.590  34.370  1.00  0.00            
ATOM     26  C9  BCD     1      35.330  18.600  32.210  1.00  0.00            
ATOM     27  O8  BCD     1      35.810  19.840  31.750  1.00  0.00            
ATOM     28  C10 BCD     1      36.190  17.450  31.770  1.00  0.00            
ATOM     29  C11 BCD     1      35.840  16.020  32.330  1.00  0.00            
ATOM     30  O9  BCD     1      35.740  16.110  33.740  1.00  0.00            
ATOM     31  C12 BCD     1      36.930  14.950  32.100  1.00  0.00            
ATOM     32  O10 BCD     1      38.200  15.480  32.500  1.00  0.00            
ATOM     33  H11 BCD     1      34.750  17.040  35.360  1.00  0.00            
ATOM     34  H12 BCD     1      36.210  18.680  34.270  1.00  0.00            
ATOM     35  H13 BCD     1      33.900  19.960  33.660  1.00  0.00            
ATOM     36  H14 BCD     1      34.290  18.500  31.870  1.00  0.00            
ATOM     37  H15 BCD     1      35.970  19.870  30.800  1.00  0.00            
ATOM     38  H16 BCD     1      37.160  17.730  32.210  1.00  0.00            
ATOM     39  H17 BCD     1      34.890  15.720  31.870  1.00  0.00            
ATOM     40  H18 BCD     1      36.610  14.110  32.730  1.00  0.00            
ATOM     41  H19 BCD     1      36.880  14.650  31.050  1.00  0.00            
ATOM     42  H20 BCD     1      38.780  14.740  32.710  1.00  0.00            
ATOM     43  C13 BCD     1      30.060  14.680  34.460  1.00  0.00            
ATOM     44  O11 BCD     1      29.980  14.530  33.040  1.00  0.00            
ATOM     45  C14 BCD     1      30.010  16.160  34.880  1.00  0.00            
ATOM     46  O12 BCD     1      28.740  16.750  34.490  1.00  0.00            
ATOM     47  C15 BCD     1      31.130  16.900  34.170  1.00  0.00            
ATOM     48  O13 BCD     1      31.120  18.290  34.510  1.00  0.00            
ATOM     49  C16 BCD     1      32.500  16.300  34.640  1.00  0.00            
ATOM     50  C17 BCD     1      32.490  14.730  34.450  1.00  0.00            
ATOM     51  O14 BCD     1      31.240  14.230  34.990  1.00  0.00            
ATOM     52  C18 BCD     1      33.580  14.050  35.300  1.00  0.00            
ATOM     53  O15 BCD     1      33.240  14.060  36.670  1.00  0.00            
ATOM     54  H21 BCD     1      29.290  14.090  34.980  1.00  0.00            
ATOM     55  H22 BCD     1      30.120  16.230  35.970  1.00  0.00            
ATOM     56  H23 BCD     1      28.590  16.690  33.550  1.00  0.00            
ATOM     57  H24 BCD     1      31.170  16.750  33.080  1.00  0.00            
ATOM     58  H25 BCD     1      31.510  18.850  33.830  1.00  0.00            
ATOM     59  H26 BCD     1      32.780  16.640  35.640  1.00  0.00            
ATOM     60  H27 BCD     1      32.650  14.370  33.430  1.00  0.00            
ATOM     61  H28 BCD     1      33.670  12.990  35.010  1.00  0.00            
ATOM     62  H29 BCD     1      34.580  14.500  35.240  1.00  0.00            
ATOM     63  H30 BCD     1      32.580  13.370  36.710  1.00  0.00            
ATOM     64  C19 BCD     1      27.380  12.950  30.300  1.00  0.00            
ATOM     65  O16 BCD     1      28.530  12.810  29.400  1.00  0.00            
ATOM     66  C20 BCD     1      27.140  14.360  30.610  1.00  0.00            
ATOM     67  O17 BCD     1      27.030  15.090  29.400  1.00  0.00            
ATOM     68  C21 BCD     1      28.380  14.870  31.290  1.00  0.00            
ATOM     69  O18 BCD     1      28.180  16.270  31.630  1.00  0.00            
ATOM     70  C22 BCD     1      28.700  14.150  32.570  1.00  0.00            
ATOM     71  C23 BCD     1      28.680  12.640  32.290  1.00  0.00            
ATOM     72  O19 BCD     1      27.620  12.220  31.450  1.00  0.00            
ATOM     73  C24 BCD     1      28.620  11.880  33.590  1.00  0.00            
ATOM     74  O20 BCD     1      27.440  12.210  34.350  1.00  0.00            
ATOM     75  H31 BCD     1      26.570  12.500  29.730  1.00  0.00            
ATOM     76  H32 BCD     1      26.240  14.500  31.220  1.00  0.00            
ATOM     77  H33 BCD     1      26.880  14.500  28.660  1.00  0.00            
ATOM     78  H34 BCD     1      29.280  14.910  30.670  1.00  0.00            
ATOM     79  H35 BCD     1      28.100  16.690  30.770  1.00  0.00            
ATOM     80  H36 BCD     1      27.950  14.390  33.330  1.00  0.00            
ATOM     81  H37 BCD     1      29.610  12.360  31.770  1.00  0.00            
ATOM     82  H38 BCD     1      28.620  10.800  33.420  1.00  0.00            
ATOM     83  H39 BCD     1      29.570  12.050  34.120  1.00  0.00            
ATOM     84  H40 BCD     1      27.290  11.440  34.910  1.00  0.00            
ATOM     85  C25 BCD     1      29.170  11.440  25.570  1.00  0.00            
ATOM     86  O21 BCD     1      30.130  12.470  25.340  1.00  0.00            
ATOM     87  C26 BCD     1      27.810  12.080  25.830  1.00  0.00            
ATOM     88  O22 BCD     1      27.310  12.710  24.630  1.00  0.00            
ATOM     89  C27 BCD     1      27.850  12.910  27.140  1.00  0.00            
ATOM     90  O23 BCD     1      26.520  13.470  27.400  1.00  0.00            
ATOM     91  C28 BCD     1      28.310  11.960  28.290  1.00  0.00            
ATOM     92  C29 BCD     1      29.620  11.320  27.970  1.00  0.00            
ATOM     93  O24 BCD     1      29.540  10.660  26.710  1.00  0.00            
ATOM     94  C30 BCD     1      30.110  10.370  29.040  1.00  0.00            
ATOM     95  O25 BCD     1      29.120   9.430  29.330  1.00  0.00            
ATOM     96  H41 BCD     1      29.160  10.620  24.850  1.00  0.00            
ATOM     97  H42 BCD     1      27.220  11.200  26.120  1.00  0.00            
ATOM     98  H43 BCD     1      28.020  13.280  24.320  1.00  0.00            
ATOM     99  H44 BCD     1      28.590  13.670  26.850  1.00  0.00            
ATOM    100  H45 BCD     1      25.920  12.720  27.500  1.00  0.00            
ATOM    101  H46 BCD     1      27.580  11.180  28.540  1.00  0.00            
ATOM    102  H47 BCD     1      30.340  12.130  27.810  1.00  0.00            
ATOM    103  H48 BCD     1      30.960   9.780  28.680  1.00  0.00            
ATOM    104  H49 BCD     1      30.440  11.030  29.850  1.00  0.00            
ATOM    105  H50 BCD     1      28.810   9.010  28.520  1.00  0.00            
ATOM    106  C31 BCD     1      32.750  13.710  22.440  1.00  0.00            
ATOM    107  O26 BCD     1      33.270  14.430  23.540  1.00  0.00            
ATOM    108  C32 BCD     1      31.330  14.180  22.250  1.00  0.00            
ATOM    109  O27 BCD     1      31.370  15.580  21.870  1.00  0.00            
ATOM    110  C33 BCD     1      30.530  13.990  23.550  1.00  0.00            
ATOM    111  C34 BCD     1      30.680  12.480  24.030  1.00  0.00            
ATOM    112  C35 BCD     1      32.090  11.980  24.020  1.00  0.00            
ATOM    113  O28 BCD     1      32.690  12.310  22.780  1.00  0.00            
ATOM    114  C36 BCD     1      32.170  10.520  24.360  1.00  0.00            
ATOM    115  O29 BCD     1      31.350   9.740  23.510  1.00  0.00            
ATOM    116  O30 BCD     1      29.080  14.400  23.470  1.00  0.00            
ATOM    117  H51 BCD     1      33.280  13.840  21.480  1.00  0.00            
ATOM    118  H52 BCD     1      30.790  13.660  21.450  1.00  0.00            
ATOM    119  H53 BCD     1      32.170  15.950  22.260  1.00  0.00            
ATOM    120  H54 BCD     1      30.960  14.560  24.390  1.00  0.00            
ATOM    121  H55 BCD     1      28.950  15.040  22.770  1.00  0.00            
ATOM    122  H56 BCD     1      30.030  11.890  23.370  1.00  0.00            
ATOM    123  H57 BCD     1      32.700  12.480  24.790  1.00  0.00            
ATOM    124  H58 BCD     1      33.190  10.140  24.250  1.00  0.00            
ATOM    125  H59 BCD     1      31.930  10.280  25.410  1.00  0.00            
ATOM    126  H60 BCD     1      31.440  10.060  22.610  1.00  0.00            
ATOM    127  C37 BCD     1      36.820  16.320  24.600  1.00  0.00            
ATOM    128  O31 BCD     1      36.190  16.530  25.870  1.00  0.00            
ATOM    129  C38 BCD     1      36.000  16.950  23.450  1.00  0.00            
ATOM    130  O32 BCD     1      35.920  18.380  23.460  1.00  0.00            
ATOM    131  C39 BCD     1      34.570  16.370  23.410  1.00  0.00            
ATOM    132  O33 BCD     1      33.840  17.000  22.300  1.00  0.00            
ATOM    133  C40 BCD     1      34.610  14.900  23.360  1.00  0.00            
ATOM    134  C41 BCD     1      35.570  14.270  24.370  1.00  0.00            
ATOM    135  O34 BCD     1      36.910  14.940  24.340  1.00  0.00            
ATOM    136  C42 BCD     1      35.720  12.800  24.260  1.00  0.00            
ATOM    137  O35 BCD     1      35.930  12.410  22.940  1.00  0.00            
ATOM    138  H61 BCD     1      37.850  16.680  24.650  1.00  0.00            
ATOM    139  H62 BCD     1      36.470  16.740  22.480  1.00  0.00            
ATOM    140  H63 BCD     1      35.220  18.700  24.040  1.00  0.00            
ATOM    141  H64 BCD     1      34.020  16.670  24.310  1.00  0.00            
ATOM    142  H65 BCD     1      33.600  17.900  22.540  1.00  0.00            
ATOM    143  H66 BCD     1      34.920  14.660  22.340  1.00  0.00            
ATOM    144  H67 BCD     1      35.100  14.600  25.310  1.00  0.00            
ATOM    145  H68 BCD     1      36.600  12.490  24.830  1.00  0.00            
ATOM    146  H69 BCD     1      34.830  12.330  24.700  1.00  0.00            
ATOM    147  H70 BCD     1      35.730  11.470  22.930  1.00  0.00            
ATOM    148  C1  AU0     2      29.460  19.630  31.030  1.00  0.00            
ATOM    149  C2  AU0     2      30.030  18.610  30.110  1.00  0.00            
ATOM    150  C3  AU0     2      31.380  18.210  30.210  1.00  0.00            
ATOM    151  C4  AU0     2      31.940  17.170  29.430  1.00  0.00            
ATOM    152  C5  AU0     2      31.040  16.540  28.530  1.00  0.00            
ATOM    153  C6  AU0     2      31.440  15.310  27.710  1.00  0.00            
ATOM    154  C7  AU0     2      31.720  14.190  28.770  1.00  0.00            
ATOM    155  C8  AU0     2      32.730  15.640  27.010  1.00  0.00            
ATOM    156  C9  AU0     2      29.700  17.010  28.370  1.00  0.00            
ATOM    157  O1  AU0     2      28.900  16.620  27.350  1.00  0.00            
ATOM    158  C10 AU0     2      29.180  18.000  29.180  1.00  0.00            
ATOM    159  H1  AU0     2      28.370  19.590  31.120  1.00  0.00            
ATOM    160  H2  AU0     2      29.930  19.640  32.020  1.00  0.00            
ATOM    161  H3  AU0     2      29.660  20.550  30.470  1.00  0.00            
ATOM    162  H4  AU0     2      32.050  18.550  30.990  1.00  0.00            
ATOM    163  H5  AU0     2      32.990  16.900  29.380  1.00  0.00            
ATOM    164  H6  AU0     2      30.730  15.040  26.920  1.00  0.00            
ATOM    165  H7  AU0     2      32.150  13.330  28.250  1.00  0.00            
ATOM    166  H8  AU0     2      32.490  14.440  29.510  1.00  0.00            
ATOM    167  H9  AU0     2      30.820  13.830  29.280  1.00  0.00            
ATOM    168  H10 AU0     2      33.590  15.920  27.630  1.00  0.00            
ATOM    169  H11 AU0     2      33.020  14.860  26.300  1.00  0.00            
ATOM    170  H12 AU0     2      32.550  16.510  26.370  1.00  0.00            
ATOM    171  H13 AU0     2      28.030  16.920  27.660  1.00  0.00            
ATOM    172  H14 AU0     2      28.180  18.380  29.010  1.00  0.00            
TER
ENDMDL
MODEL        1
ATOM      1  C1  BCD     1      31.370  11.250  16.350  1.00  0.00            
ATOM      2  O1  BCD     1      30.210  11.670  17.100  1.00  0.00            
ATOM      3  C2  BCD     1      32.650  11.890  16.830  1.00  0.00            
ATOM      4  O2  BCD     1      32.960  11.450  18.170  1.00  0.00            
ATOM      5  C3  BCD     1      32.540  13.430  16.760  1.00  0.00            
ATOM      6  O3  BCD     1      33.860  14.050  17.100  1.00  0.00            
ATOM      7  C4  BCD     1      32.220  13.860  15.360  1.00  0.00            
ATOM      8  C5  BCD     1      30.940  13.100  14.850  1.00  0.00            
ATOM      9  O4  BCD     1      31.150  11.700  15.000  1.00  0.00            
ATOM     10  C6  BCD     1      30.580  13.360  13.420  1.00  0.00            
ATOM     11  O5  BCD     1      31.740  13.130  12.590  1.00  0.00            
ATOM     12  H1  BCD     1      31.580  10.170  16.310  1.00  0.00            
ATOM     13  H2  BCD     1      33.450  11.670  16.120  1.00  0.00            
ATOM     14  H3  BCD     1      32.130  11.620  18.610  1.00  0.00            
ATOM     15  H4  BCD     1      31.660  13.640  17.370  1.00  0.00            
ATOM     16  H5  BCD     1      33.700  14.250  18.030  1.00  0.00            
ATOM     17  H6  BCD     1      33.090  13.550  14.760  1.00  0.00            
ATOM     18  H7  BCD     1      30.130  13.450  15.500  1.00  0.00            
ATOM     19  H8  BCD     1      29.850  12.600  13.130  1.00  0.00            
ATOM     20  H9  BCD     1      30.160  14.360  13.280  1.00  0.00            
ATOM     21  H10 BCD     1      31.730  12.300  12.110  1.00  0.00            
ATOM     22  C7  BCD     1      27.470  10.550  19.600  1.00  0.00            
ATOM     23  O6  BCD     1      28.400  11.430  20.360  1.00  0.00            
ATOM     24  C8  BCD     1      28.240   9.350  19.140  1.00  0.00            
ATOM     25  O7  BCD     1      28.640   8.690  20.320  1.00  0.00            
ATOM     26  C9  BCD     1      29.430   9.770  18.260  1.00  0.00            
ATOM     27  O8  BCD     1      29.950   8.560  17.680  1.00  0.00            
ATOM     28  C10 BCD     1      29.080  10.810  17.190  1.00  0.00            
ATOM     29  C11 BCD     1      28.080  11.810  17.620  1.00  0.00            
ATOM     30  O9  BCD     1      27.050  11.260  18.440  1.00  0.00            
ATOM     31  C12 BCD     1      27.380  12.350  16.360  1.00  0.00            
ATOM     32  O10 BCD     1      27.000  11.410  15.440  1.00  0.00            
ATOM     33  H11 BCD     1      26.510  10.280  20.050  1.00  0.00            
ATOM     34  H12 BCD     1      27.580   8.770  18.490  1.00  0.00            
ATOM     35  H13 BCD     1      28.630   7.790  19.960  1.00  0.00            
ATOM     36  H14 BCD     1      30.230  10.140  18.930  1.00  0.00            
ATOM     37  H15 BCD     1      29.230   7.970  17.440  1.00  0.00            
ATOM     38  H16 BCD     1      29.020  10.380  16.180  1.00  0.00            
ATOM     39  H17 BCD     1      28.580  12.560  18.250  1.00  0.00            
ATOM     40  H18 BCD     1      26.530  12.930  16.730  1.00  0.00            
ATOM     41  H19 BCD     1      28.050  13.020  15.800  1.00  0.00            
ATOM     42  H20 BCD     1      26.280  11.810  14.940  1.00  0.00            
ATOM     43  C13 BCD     1      29.240  12.930  24.180  1.00  0.00            
ATOM     44  O11 BCD     1      29.890  14.080  23.590  1.00  0.00            
ATOM     45  C14 BCD     1      30.030  11.740  23.760  1.00  0.00            
ATOM     46  O12 BCD     1      31.380  11.980  24.200  1.00  0.00            
ATOM     47  C15 BCD     1      29.920  11.420  22.210  1.00  0.00            
ATOM     48  O13 BCD     1      30.660  10.200  21.870  1.00  0.00            
ATOM     49  C16 BCD     1      28.470  11.420  21.800  1.00  0.00            
ATOM     50  C17 BCD     1      27.750  12.670  22.320  1.00  0.00            
ATOM     51  O14 BCD     1      27.900  12.850  23.730  1.00  0.00            
ATOM     52  C18 BCD     1      26.310  12.680  22.020  1.00  0.00            
ATOM     53  O15 BCD     1      25.590  11.850  22.930  1.00  0.00            
ATOM     54  H21 BCD     1      29.320  13.070  25.260  1.00  0.00            
ATOM     55  H22 BCD     1      29.660  10.810  24.180  1.00  0.00            
ATOM     56  H23 BCD     1      32.000  11.400  23.750  1.00  0.00            
ATOM     57  H24 BCD     1      30.320  12.310  21.720  1.00  0.00            
ATOM     58  H25 BCD     1      30.100   9.740  21.240  1.00  0.00            
ATOM     59  H26 BCD     1      27.930  10.550  22.210  1.00  0.00            
ATOM     60  H27 BCD     1      28.090  13.600  21.840  1.00  0.00            
ATOM     61  H28 BCD     1      25.900  13.660  22.320  1.00  0.00            
ATOM     62  H29 BCD     1      26.160  12.440  20.960  1.00  0.00            
ATOM     63  H30 BCD     1      24.730  11.620  22.580  1.00  0.00            
ATOM     64  C19 BCD     1      30.920  18.070  24.680  1.00  0.00            
ATOM     65  O16 BCD     1      30.850  18.490  23.390  1.00  0.00            
ATOM     66  C20 BCD     1      32.020  16.980  24.720  1.00  0.00            
ATOM     67  O17 BCD     1      33.270  17.410  24.180  1.00  0.00            
ATOM     68  C21 BCD     1      31.520  15.720  23.980  1.00  0.00            
ATOM     69  O18 BCD     1      32.520  14.710  23.960  1.00  0.00            
ATOM     70  C22 BCD     1      30.190  15.170  24.500  1.00  0.00            
ATOM     71  C23 BCD     1      29.190  16.280  24.470  1.00  0.00            
ATOM     72  O19 BCD     1      29.650  17.540  25.090  1.00  0.00            
ATOM     73  C24 BCD     1      27.850  15.910  25.170  1.00  0.00            
ATOM     74  O20 BCD     1      26.680  16.600  24.750  1.00  0.00            
ATOM     75  H31 BCD     1      31.300  18.860  25.340  1.00  0.00            
ATOM     76  H32 BCD     1      32.150  16.720  25.770  1.00  0.00            
ATOM     77  H33 BCD     1      33.690  16.670  23.750  1.00  0.00            
ATOM     78  H34 BCD     1      31.270  15.990  22.950  1.00  0.00            
ATOM     79  H35 BCD     1      32.210  13.880  23.600  1.00  0.00            
ATOM     80  H36 BCD     1      30.400  14.800  25.520  1.00  0.00            
ATOM     81  H37 BCD     1      28.900  16.470  23.430  1.00  0.00            
ATOM     82  H38 BCD     1      27.710  14.830  25.070  1.00  0.00            
ATOM     83  H39 BCD     1      28.060  16.140  26.230  1.00  0.00            
ATOM     84  H40 BCD     1      26.000  16.310  25.370  1.00  0.00            
ATOM     85  C25 BCD     1      31.010  21.830  21.120  1.00  0.00            
ATOM     86  O21 BCD     1      31.010  20.980  19.930  1.00  0.00            
ATOM     87  C26 BCD     1      32.200  21.640  21.960  1.00  0.00            
ATOM     88  O22 BCD     1      33.340  21.960  21.210  1.00  0.00            
ATOM     89  C27 BCD     1      32.290  20.180  22.380  1.00  0.00            
ATOM     90  O23 BCD     1      33.430  19.860  23.220  1.00  0.00            
ATOM     91  C28 BCD     1      31.000  19.870  23.100  1.00  0.00            
ATOM     92  C29 BCD     1      29.720  20.320  22.370  1.00  0.00            
ATOM     93  O24 BCD     1      29.840  21.600  21.890  1.00  0.00            
ATOM     94  C30 BCD     1      28.460  20.210  23.220  1.00  0.00            
ATOM     95  O25 BCD     1      27.300  20.650  22.510  1.00  0.00            
ATOM     96  H41 BCD     1      30.900  22.850  20.750  1.00  0.00            
ATOM     97  H42 BCD     1      32.220  22.260  22.860  1.00  0.00            
ATOM     98  H43 BCD     1      34.130  21.490  21.500  1.00  0.00            
ATOM     99  H44 BCD     1      32.370  19.630  21.440  1.00  0.00            
ATOM    100  H45 BCD     1      33.250  18.980  23.550  1.00  0.00            
ATOM    101  H46 BCD     1      31.000  20.480  24.020  1.00  0.00            
ATOM    102  H47 BCD     1      29.440  19.610  21.580  1.00  0.00            
ATOM    103  H48 BCD     1      28.300  19.140  23.440  1.00  0.00            
ATOM    104  H49 BCD     1      28.450  20.740  24.180  1.00  0.00            
ATOM    105  H50 BCD     1      26.560  20.390  23.070  1.00  0.00            
ATOM    106  C31 BCD     1      31.040  20.830  15.940  1.00  0.00            
ATOM    107  O26 BCD     1      31.350  19.400  16.170  1.00  0.00            
ATOM    108  C32 BCD     1      32.080  21.780  16.500  1.00  0.00            
ATOM    109  O27 BCD     1      33.290  21.550  15.700  1.00  0.00            
ATOM    110  C33 BCD     1      32.180  21.590  17.990  1.00  0.00            
ATOM    111  C34 BCD     1      30.870  21.700  18.650  1.00  0.00            
ATOM    112  C35 BCD     1      29.740  20.960  17.950  1.00  0.00            
ATOM    113  O28 BCD     1      29.740  21.160  16.540  1.00  0.00            
ATOM    114  C36 BCD     1      28.410  21.280  18.510  1.00  0.00            
ATOM    115  O29 BCD     1      27.450  20.200  18.230  1.00  0.00            
ATOM    116  O30 BCD     1      33.040  22.500  18.570  1.00  0.00            
ATOM    117  H51 BCD     1      30.930  21.060  14.880  1.00  0.00            
ATOM    118  H52 BCD     1      31.700  22.790  16.280  1.00  0.00            
ATOM    119  H53 BCD     1      33.620  20.650  15.780  1.00  0.00            
ATOM    120  H54 BCD     1      32.560  20.570  18.160  1.00  0.00            
ATOM    121  H55 BCD     1      33.150  22.370  19.510  1.00  0.00            
ATOM    122  H56 BCD     1      30.590  22.750  18.790  1.00  0.00            
ATOM    123  H57 BCD     1      29.890  19.900  18.180  1.00  0.00            
ATOM    124  H58 BCD     1      28.310  21.580  19.560  1.00  0.00            
ATOM    125  H59 BCD     1      28.070  22.170  17.970  1.00  0.00            
ATOM    126  H60 BCD     1      26.920  19.990  19.000  1.00  0.00            
ATOM    127  C37 BCD     1      32.310  15.950  14.160  1.00  0.00            
ATOM    128  O31 BCD     1      32.020  15.290  15.380  1.00  0.00            
ATOM    129  C38 BCD     1      33.440  16.910  14.530  1.00  0.00            
ATOM    130  O32 BCD     1      34.560  16.080  14.990  1.00  0.00            
ATOM    131  C39 BCD     1      33.060  17.960  15.570  1.00  0.00            
ATOM    132  O33 BCD     1      34.290  18.750  15.700  1.00  0.00            
ATOM    133  C40 BCD     1      31.880  18.710  15.080  1.00  0.00            
ATOM    134  C41 BCD     1      30.780  17.660  14.710  1.00  0.00            
ATOM    135  O34 BCD     1      31.190  16.640  13.750  1.00  0.00            
ATOM    136  C42 BCD     1      29.520  18.330  14.190  1.00  0.00            
ATOM    137  O35 BCD     1      29.780  19.370  13.170  1.00  0.00            
ATOM    138  H61 BCD     1      32.570  15.220  13.380  1.00  0.00            
ATOM    139  H62 BCD     1      33.830  17.440  13.650  1.00  0.00            
ATOM    140  H63 BCD     1      34.310  15.500  15.710  1.00  0.00            
ATOM    141  H64 BCD     1      32.960  17.400  16.510  1.00  0.00            
ATOM    142  H65 BCD     1      35.070  18.260  15.970  1.00  0.00            
ATOM    143  H66 BCD     1      32.250  19.300  14.230  1.00  0.00            
ATOM    144  H67 BCD     1      30.450  17.100  15.600  1.00  0.00            
ATOM    145  H68 BCD     1      28.930  17.490  13.790  1.00  0.00            
ATOM    146  H69 BCD     1      28.950  18.840  14.970  1.00  0.00            
ATOM    147  H70 BCD     1      29.070  20.020  13.280  1.00  0.00            
ATOM    148  C1  AU0     2      35.000  17.300  20.390  1.00  0.00            
ATOM    149  C2  AU0     2      33.660  16.790  20.100  1.00  0.00            
ATOM    150  C3  AU0     2      32.740  17.670  19.600  1.00  0.00            
ATOM    151  C4  AU0     2      31.460  17.190  19.330  1.00  0.00            
ATOM    152  C5  AU0     2      31.120  15.840  19.620  1.00  0.00            
ATOM    153  C6  AU0     2      29.630  15.400  19.410  1.00  0.00            
ATOM    154  C7  AU0     2      29.190  15.650  17.940  1.00  0.00            
ATOM    155  C8  AU0     2      28.750  16.210  20.290  1.00  0.00            
ATOM    156  C9  AU0     2      32.100  15.020  20.100  1.00  0.00            
ATOM    157  O1  AU0     2      31.810  13.700  20.430  1.00  0.00            
ATOM    158  C10 AU0     2      33.390  15.440  20.370  1.00  0.00            
ATOM    159  H1  AU0     2      35.570  16.510  20.900  1.00  0.00            
ATOM    160  H2  AU0     2      35.560  17.510  19.470  1.00  0.00            
ATOM    161  H3  AU0     2      34.970  18.240  20.970  1.00  0.00            
ATOM    162  H4  AU0     2      33.030  18.710  19.550  1.00  0.00            
ATOM    163  H5  AU0     2      30.660  17.820  18.950  1.00  0.00            
ATOM    164  H6  AU0     2      29.390  14.370  19.680  1.00  0.00            
ATOM    165  H7  AU0     2      29.020  16.730  17.910  1.00  0.00            
ATOM    166  H8  AU0     2      30.000  15.370  17.250  1.00  0.00            
ATOM    167  H9  AU0     2      28.300  15.080  17.640  1.00  0.00            
ATOM    168  H10 AU0     2      28.830  17.300  20.200  1.00  0.00            
ATOM    169  H11 AU0     2      27.730  15.830  20.180  1.00  0.00            
ATOM    170  H12 AU0     2      29.060  16.040  21.330  1.00  0.00            
ATOM    171  H13 AU0     2      32.660  13.350  20.750  1.00  0.00            
ATOM    172  H14 AU0     2      34.190  14.870  20.810  1.00  0.00            
TER
ENDMDL
MODEL        1
ATOM      1  C1  BCD     1      41.950  20.690  18.330  1.00  0.00            
ATOM      2  O1  BCD     1      41.280  19.710  19.060  1.00  0.00            
ATOM      3  C2  BCD     1      41.220  22.060  18.570  1.00  0.00            
ATOM      4  O2  BCD     1      41.200  22.350  19.990  1.00  0.00            
ATOM      5  C3  BCD     1      39.770  21.980  18.120  1.00  0.00            
ATOM      6  O3  BCD     1      39.160  23.210  18.400  1.00  0.00            
ATOM      7  C4  BCD     1      39.750  21.620  16.680  1.00  0.00            
ATOM      8  C5  BCD     1      40.550  20.370  16.380  1.00  0.00            
ATOM      9  O4  BCD     1      41.850  20.350  16.980  1.00  0.00            
ATOM     10  C6  BCD     1      40.710  20.170  14.920  1.00  0.00            
ATOM     11  O5  BCD     1      41.350  21.260  14.350  1.00  0.00            
ATOM     12  H1  BCD     1      43.020  20.790  18.550  1.00  0.00            
ATOM     13  H2  BCD     1      41.670  22.870  17.980  1.00  0.00            
ATOM     14  H3  BCD     1      40.930  23.270  20.110  1.00  0.00            
ATOM     15  H4  BCD     1      39.320  21.210  18.760  1.00  0.00            
ATOM     16  H5  BCD     1      38.230  23.210  18.160  1.00  0.00            
ATOM     17  H6  BCD     1      40.200  22.470  16.140  1.00  0.00            
ATOM     18  H7  BCD     1      40.010  19.510  16.820  1.00  0.00            
ATOM     19  H8  BCD     1      41.250  19.240  14.720  1.00  0.00            
ATOM     20  H9  BCD     1      39.740  19.920  14.470  1.00  0.00            
ATOM     21  H10 BCD     1      41.320  21.210  13.390  1.00  0.00            
ATOM     22  C7  BCD     1      42.220  16.670  21.690  1.00  0.00            
ATOM     23  O6  BCD     1      40.790  16.510  21.780  1.00  0.00            
ATOM     24  C8  BCD     1      42.750  18.080  22.110  1.00  0.00            
ATOM     25  O7  BCD     1      42.540  18.430  23.530  1.00  0.00            
ATOM     26  C9  BCD     1      42.030  19.170  21.270  1.00  0.00            
ATOM     27  O8  BCD     1      42.440  20.500  21.640  1.00  0.00            
ATOM     28  C10 BCD     1      42.230  18.920  19.780  1.00  0.00            
ATOM     29  C11 BCD     1      41.860  17.460  19.400  1.00  0.00            
ATOM     30  O9  BCD     1      42.550  16.570  20.280  1.00  0.00            
ATOM     31  C12 BCD     1      42.190  17.230  18.010  1.00  0.00            
ATOM     32  O10 BCD     1      41.690  15.940  17.550  1.00  0.00            
ATOM     33  H11 BCD     1      42.830  15.860  22.100  1.00  0.00            
ATOM     34  H12 BCD     1      43.830  18.090  21.930  1.00  0.00            
ATOM     35  H13 BCD     1      41.590  18.360  23.680  1.00  0.00            
ATOM     36  H14 BCD     1      40.950  19.050  21.480  1.00  0.00            
ATOM     37  H15 BCD     1      41.810  21.110  21.250  1.00  0.00            
ATOM     38  H16 BCD     1      43.290  19.070  19.560  1.00  0.00            
ATOM     39  H17 BCD     1      40.780  17.250  19.360  1.00  0.00            
ATOM     40  H18 BCD     1      41.650  17.990  17.420  1.00  0.00            
ATOM     41  H19 BCD     1      43.260  17.430  17.910  1.00  0.00            
ATOM     42  H20 BCD     1      42.240  15.580  16.850  1.00  0.00            
ATOM     43  C13 BCD     1      37.850  15.110  24.140  1.00  0.00            
ATOM     44  O11 BCD     1      37.030  15.360  23.000  1.00  0.00            
ATOM     45  C14 BCD     1      38.370  16.420  24.580  1.00  0.00            
ATOM     46  O12 BCD     1      37.280  17.230  24.910  1.00  0.00            
ATOM     47  C15 BCD     1      39.300  17.050  23.580  1.00  0.00            
ATOM     48  O13 BCD     1      39.900  18.230  24.140  1.00  0.00            
ATOM     49  C16 BCD     1      40.320  16.010  23.050  1.00  0.00            
ATOM     50  C17 BCD     1      39.780  14.640  22.800  1.00  0.00            
ATOM     51  O14 BCD     1      38.920  14.200  23.880  1.00  0.00            
ATOM     52  C18 BCD     1      40.930  13.680  22.690  1.00  0.00            
ATOM     53  O15 BCD     1      41.780  13.500  23.810  1.00  0.00            
ATOM     54  H21 BCD     1      37.260  14.640  24.940  1.00  0.00            
ATOM     55  H22 BCD     1      38.840  16.140  25.530  1.00  0.00            
ATOM     56  H23 BCD     1      37.650  18.120  24.950  1.00  0.00            
ATOM     57  H24 BCD     1      38.710  17.340  22.710  1.00  0.00            
ATOM     58  H25 BCD     1      39.290  18.610  24.790  1.00  0.00            
ATOM     59  H26 BCD     1      41.090  15.940  23.830  1.00  0.00            
ATOM     60  H27 BCD     1      39.180  14.560  21.890  1.00  0.00            
ATOM     61  H28 BCD     1      40.410  12.740  22.480  1.00  0.00            
ATOM     62  H29 BCD     1      41.460  13.990  21.780  1.00  0.00            
ATOM     63  H30 BCD     1      41.260  13.420  24.620  1.00  0.00            
ATOM     64  C19 BCD     1      33.530  14.010  21.410  1.00  0.00            
ATOM     65  O16 BCD     1      33.830  14.680  20.230  1.00  0.00            
ATOM     66  C20 BCD     1      33.370  15.000  22.540  1.00  0.00            
ATOM     67  O17 BCD     1      32.340  15.950  22.290  1.00  0.00            
ATOM     68  C21 BCD     1      34.680  15.690  22.810  1.00  0.00            
ATOM     69  O18 BCD     1      34.660  16.480  23.980  1.00  0.00            
ATOM     70  C22 BCD     1      35.760  14.640  23.030  1.00  0.00            
ATOM     71  C23 BCD     1      35.890  13.640  21.830  1.00  0.00            
ATOM     72  O19 BCD     1      34.590  13.040  21.680  1.00  0.00            
ATOM     73  C24 BCD     1      36.950  12.570  22.020  1.00  0.00            
ATOM     74  O20 BCD     1      36.680  11.880  23.240  1.00  0.00            
ATOM     75  H31 BCD     1      32.560  13.540  21.190  1.00  0.00            
ATOM     76  H32 BCD     1      33.070  14.550  23.490  1.00  0.00            
ATOM     77  H33 BCD     1      32.770  16.680  22.740  1.00  0.00            
ATOM     78  H34 BCD     1      35.050  16.340  22.000  1.00  0.00            
ATOM     79  H35 BCD     1      35.480  16.930  24.200  1.00  0.00            
ATOM     80  H36 BCD     1      35.610  14.130  23.980  1.00  0.00            
ATOM     81  H37 BCD     1      36.190  14.120  20.890  1.00  0.00            
ATOM     82  H38 BCD     1      36.990  11.860  21.180  1.00  0.00            
ATOM     83  H39 BCD     1      37.960  13.000  22.080  1.00  0.00            
ATOM     84  H40 BCD     1      35.730  11.720  23.210  1.00  0.00            
ATOM     85  C25 BCD     1      32.320  15.460  16.470  1.00  0.00            
ATOM     86  O21 BCD     1      33.000  16.680  16.330  1.00  0.00            
ATOM     87  C26 BCD     1      31.290  15.450  17.590  1.00  0.00            
ATOM     88  O22 BCD     1      30.360  16.530  17.430  1.00  0.00            
ATOM     89  C27 BCD     1      31.930  15.460  19.020  1.00  0.00            
ATOM     90  O23 BCD     1      30.900  15.150  20.030  1.00  0.00            
ATOM     91  C28 BCD     1      33.010  14.390  19.100  1.00  0.00            
ATOM     92  C29 BCD     1      34.030  14.520  17.930  1.00  0.00            
ATOM     93  O24 BCD     1      33.270  14.410  16.720  1.00  0.00            
ATOM     94  C30 BCD     1      35.070  13.430  18.050  1.00  0.00            
ATOM     95  O25 BCD     1      34.370  12.180  18.220  1.00  0.00            
ATOM     96  H41 BCD     1      31.800  15.280  15.520  1.00  0.00            
ATOM     97  H42 BCD     1      30.780  14.490  17.430  1.00  0.00            
ATOM     98  H43 BCD     1      30.880  17.260  17.080  1.00  0.00            
ATOM     99  H44 BCD     1      32.300  16.470  19.240  1.00  0.00            
ATOM    100  H45 BCD     1      31.160  15.380  20.930  1.00  0.00            
ATOM    101  H46 BCD     1      32.560  13.400  19.260  1.00  0.00            
ATOM    102  H47 BCD     1      34.540  15.490  17.970  1.00  0.00            
ATOM    103  H48 BCD     1      35.750  13.460  17.190  1.00  0.00            
ATOM    104  H49 BCD     1      35.740  13.670  18.890  1.00  0.00            
ATOM    105  H50 BCD     1      34.770  11.570  17.600  1.00  0.00            
ATOM    106  C31 BCD     1      34.100  19.370  13.450  1.00  0.00            
ATOM    107  O26 BCD     1      35.120  19.850  14.370  1.00  0.00            
ATOM    108  C32 BCD     1      32.720  19.590  13.990  1.00  0.00            
ATOM    109  O27 BCD     1      32.480  21.030  14.280  1.00  0.00            
ATOM    110  C33 BCD     1      32.490  18.780  15.240  1.00  0.00            
ATOM    111  C34 BCD     1      33.010  17.310  15.080  1.00  0.00            
ATOM    112  C35 BCD     1      34.370  17.160  14.430  1.00  0.00            
ATOM    113  O28 BCD     1      34.270  18.020  13.170  1.00  0.00            
ATOM    114  C36 BCD     1      34.760  15.750  14.070  1.00  0.00            
ATOM    115  O29 BCD     1      36.100  15.790  13.630  1.00  0.00            
ATOM    116  O30 BCD     1      31.120  18.680  15.600  1.00  0.00            
ATOM    117  H51 BCD     1      34.190  19.890  12.480  1.00  0.00            
ATOM    118  H52 BCD     1      31.970  19.190  13.290  1.00  0.00            
ATOM    119  H53 BCD     1      33.020  21.330  15.010  1.00  0.00            
ATOM    120  H54 BCD     1      33.110  19.280  15.990  1.00  0.00            
ATOM    121  H55 BCD     1      30.810  19.540  15.900  1.00  0.00            
ATOM    122  H56 BCD     1      32.430  16.770  14.320  1.00  0.00            
ATOM    123  H57 BCD     1      35.050  17.590  15.170  1.00  0.00            
ATOM    124  H58 BCD     1      34.680  15.080  14.940  1.00  0.00            
ATOM    125  H59 BCD     1      34.020  15.430  13.320  1.00  0.00            
ATOM    126  H60 BCD     1      36.120  16.580  13.090  1.00  0.00            
ATOM    127  C37 BCD     1      37.930  22.500  15.470  1.00  0.00            
ATOM    128  O31 BCD     1      38.480  21.440  16.110  1.00  0.00            
ATOM    129  C38 BCD     1      36.530  22.830  15.950  1.00  0.00            
ATOM    130  O32 BCD     1      36.640  23.200  17.310  1.00  0.00            
ATOM    131  C39 BCD     1      35.660  21.620  15.760  1.00  0.00            
ATOM    132  O33 BCD     1      34.360  21.950  16.270  1.00  0.00            
ATOM    133  C40 BCD     1      35.600  21.170  14.320  1.00  0.00            
ATOM    134  C41 BCD     1      36.990  21.090  13.740  1.00  0.00            
ATOM    135  O34 BCD     1      37.840  22.260  14.060  1.00  0.00            
ATOM    136  C42 BCD     1      37.010  20.980  12.220  1.00  0.00            
ATOM    137  O35 BCD     1      36.460  22.070  11.490  1.00  0.00            
ATOM    138  H61 BCD     1      38.580  23.380  15.560  1.00  0.00            
ATOM    139  H62 BCD     1      36.170  23.690  15.380  1.00  0.00            
ATOM    140  H63 BCD     1      35.980  23.890  17.450  1.00  0.00            
ATOM    141  H64 BCD     1      36.090  20.810  16.370  1.00  0.00            
ATOM    142  H65 BCD     1      34.460  22.170  17.200  1.00  0.00            
ATOM    143  H66 BCD     1      34.940  21.860  13.800  1.00  0.00            
ATOM    144  H67 BCD     1      37.450  20.210  14.190  1.00  0.00            
ATOM    145  H68 BCD     1      38.080  21.010  11.990  1.00  0.00            
ATOM    146  H69 BCD     1      36.560  20.030  11.930  1.00  0.00            
ATOM    147  H70 BCD     1      36.580  21.910  10.550  1.00  0.00            
ATOM    148  C1  AU0     2      33.930  19.910  23.720  1.00  0.00            
ATOM    149  C2  AU0     2      34.500  19.460  22.390  1.00  0.00            
ATOM    150  C3  AU0     2      35.890  19.250  22.310  1.00  0.00            
ATOM    151  C4  AU0     2      36.500  18.660  21.160  1.00  0.00            
ATOM    152  C5  AU0     2      35.720  18.460  20.000  1.00  0.00            
ATOM    153  C6  AU0     2      36.400  17.840  18.770  1.00  0.00            
ATOM    154  C7  AU0     2      36.920  16.410  18.990  1.00  0.00            
ATOM    155  C8  AU0     2      37.620  18.750  18.360  1.00  0.00            
ATOM    156  C9  AU0     2      34.340  18.790  20.110  1.00  0.00            
ATOM    157  O1  AU0     2      33.550  18.670  19.090  1.00  0.00            
ATOM    158  C10 AU0     2      33.720  19.240  21.260  1.00  0.00            
ATOM    159  H1  AU0     2      34.670  20.470  24.300  1.00  0.00            
ATOM    160  H2  AU0     2      33.080  20.600  23.720  1.00  0.00            
ATOM    161  H3  AU0     2      33.540  19.060  24.300  1.00  0.00            
ATOM    162  H4  AU0     2      36.520  19.330  23.190  1.00  0.00            
ATOM    163  H5  AU0     2      37.500  18.240  21.150  1.00  0.00            
ATOM    164  H6  AU0     2      35.700  17.800  17.930  1.00  0.00            
ATOM    165  H7  AU0     2      37.720  16.330  19.740  1.00  0.00            
ATOM    166  H8  AU0     2      36.140  15.730  19.350  1.00  0.00            
ATOM    167  H9  AU0     2      37.360  16.010  18.080  1.00  0.00            
ATOM    168  H10 AU0     2      37.240  19.760  18.130  1.00  0.00            
ATOM    169  H11 AU0     2      38.440  18.680  19.090  1.00  0.00            
ATOM    170  H12 AU0     2      38.030  18.320  17.440  1.00  0.00            
ATOM    171  H13 AU0     2      32.680  18.860  19.480  1.00  0.00            
ATOM    172  H14 AU0     2      32.650  19.390  21.180  1.00  0.00            
TER
ENDMDL
MODEL        1
ATOM      1  C1  BCD     1      -0.170  17.850  13.830  1.00  0.00            
ATOM      2  O1  BCD     1       0.790  17.330  14.770  1.00  0.00            
ATOM      3  C2  BCD     1      -1.560  17.860  14.450  1.00  0.00            
ATOM      4  O2  BCD     1      -1.670  18.530  15.690  1.00  0.00            
ATOM      5  C3  BCD     1      -2.000  16.430  14.810  1.00  0.00            
ATOM      6  O3  BCD     1      -3.330  16.420  15.380  1.00  0.00            
ATOM      7  C4  BCD     1      -1.890  15.600  13.570  1.00  0.00            
ATOM      8  C5  BCD     1      -0.500  15.650  12.920  1.00  0.00            
ATOM      9  O4  BCD     1      -0.240  16.980  12.710  1.00  0.00            
ATOM     10  C6  BCD     1      -0.500  14.920  11.580  1.00  0.00            
ATOM     11  O5  BCD     1      -1.520  15.360  10.700  1.00  0.00            
ATOM     12  H1  BCD     1       0.120  18.780  13.310  1.00  0.00            
ATOM     13  H2  BCD     1      -2.310  18.240  13.750  1.00  0.00            
ATOM     14  H3  BCD     1      -2.520  18.180  15.980  1.00  0.00            
ATOM     15  H4  BCD     1      -1.240  16.180  15.560  1.00  0.00            
ATOM     16  H5  BCD     1      -3.770  15.600  15.150  1.00  0.00            
ATOM     17  H6  BCD     1      -2.620  15.950  12.840  1.00  0.00            
ATOM     18  H7  BCD     1       0.240  15.290  13.640  1.00  0.00            
ATOM     19  H8  BCD     1       0.450  15.090  11.050  1.00  0.00            
ATOM     20  H9  BCD     1      -0.430  13.850  11.780  1.00  0.00            
ATOM     21  H10 BCD     1      -1.430  14.810   9.910  1.00  0.00            
ATOM     22  C7  BCD     1       4.070  18.870  16.800  1.00  0.00            
ATOM     23  O6  BCD     1       3.790  18.000  17.860  1.00  0.00            
ATOM     24  C8  BCD     1       2.880  19.860  16.540  1.00  0.00            
ATOM     25  O7  BCD     1       2.570  20.490  17.740  1.00  0.00            
ATOM     26  C9  BCD     1       1.630  19.180  16.050  1.00  0.00            
ATOM     27  O8  BCD     1       0.620  20.150  15.590  1.00  0.00            
ATOM     28  C10 BCD     1       1.970  18.170  14.940  1.00  0.00            
ATOM     29  C11 BCD     1       3.120  17.240  15.300  1.00  0.00            
ATOM     30  O9  BCD     1       4.270  18.080  15.670  1.00  0.00            
ATOM     31  C12 BCD     1       3.390  16.340  14.040  1.00  0.00            
ATOM     32  O10 BCD     1       4.450  15.470  14.240  1.00  0.00            
ATOM     33  H11 BCD     1       5.020  19.340  17.040  1.00  0.00            
ATOM     34  H12 BCD     1       3.240  20.600  15.820  1.00  0.00            
ATOM     35  H13 BCD     1       3.260  21.120  17.970  1.00  0.00            
ATOM     36  H14 BCD     1       1.200  18.600  16.880  1.00  0.00            
ATOM     37  H15 BCD     1      -0.120  19.540  15.530  1.00  0.00            
ATOM     38  H16 BCD     1       2.230  18.760  14.060  1.00  0.00            
ATOM     39  H17 BCD     1       2.930  16.580  16.160  1.00  0.00            
ATOM     40  H18 BCD     1       2.550  15.720  13.700  1.00  0.00            
ATOM     41  H19 BCD     1       3.640  16.960  13.180  1.00  0.00            
ATOM     42  H20 BCD     1       5.160  16.050  14.520  1.00  0.00            
ATOM     43  C13 BCD     1       5.470  16.560  21.370  1.00  0.00            
ATOM     44  O11 BCD     1       4.770  15.340  21.160  1.00  0.00            
ATOM     45  C14 BCD     1       4.470  17.650  21.530  1.00  0.00            
ATOM     46  O12 BCD     1       3.490  17.350  22.580  1.00  0.00            
ATOM     47  C15 BCD     1       3.790  18.060  20.210  1.00  0.00            
ATOM     48  O13 BCD     1       2.880  19.140  20.320  1.00  0.00            
ATOM     49  C16 BCD     1       4.690  18.160  19.000  1.00  0.00            
ATOM     50  C17 BCD     1       5.690  17.010  18.950  1.00  0.00            
ATOM     51  O14 BCD     1       6.310  16.840  20.240  1.00  0.00            
ATOM     52  C18 BCD     1       6.740  17.170  17.820  1.00  0.00            
ATOM     53  O15 BCD     1       7.500  18.360  17.930  1.00  0.00            
ATOM     54  H21 BCD     1       6.030  16.540  22.310  1.00  0.00            
ATOM     55  H22 BCD     1       5.040  18.550  21.770  1.00  0.00            
ATOM     56  H23 BCD     1       2.790  17.990  22.450  1.00  0.00            
ATOM     57  H24 BCD     1       3.140  17.200  20.010  1.00  0.00            
ATOM     58  H25 BCD     1       2.550  19.310  19.430  1.00  0.00            
ATOM     59  H26 BCD     1       5.170  19.150  19.000  1.00  0.00            
ATOM     60  H27 BCD     1       5.220  16.050  18.680  1.00  0.00            
ATOM     61  H28 BCD     1       7.470  16.360  17.860  1.00  0.00            
ATOM     62  H29 BCD     1       6.300  17.010  16.830  1.00  0.00            
ATOM     63  H30 BCD     1       8.330  18.180  17.480  1.00  0.00            
ATOM     64  C19 BCD     1       5.160  11.330  22.270  1.00  0.00            
ATOM     65  O16 BCD     1       4.110  11.000  21.380  1.00  0.00            
ATOM     66  C20 BCD     1       4.680  12.330  23.330  1.00  0.00            
ATOM     67  O17 BCD     1       3.590  11.740  24.060  1.00  0.00            
ATOM     68  C21 BCD     1       4.230  13.610  22.630  1.00  0.00            
ATOM     69  O18 BCD     1       3.780  14.650  23.570  1.00  0.00            
ATOM     70  C22 BCD     1       5.320  14.160  21.830  1.00  0.00            
ATOM     71  C23 BCD     1       5.860  13.120  20.790  1.00  0.00            
ATOM     72  O19 BCD     1       6.230  11.900  21.510  1.00  0.00            
ATOM     73  C24 BCD     1       6.960  13.570  19.790  1.00  0.00            
ATOM     74  O20 BCD     1       8.030  14.170  20.430  1.00  0.00            
ATOM     75  H31 BCD     1       5.620  10.440  22.730  1.00  0.00            
ATOM     76  H32 BCD     1       5.580  12.520  23.930  1.00  0.00            
ATOM     77  H33 BCD     1       3.490  10.870  23.650  1.00  0.00            
ATOM     78  H34 BCD     1       3.400  13.320  21.970  1.00  0.00            
ATOM     79  H35 BCD     1       3.740  15.510  23.150  1.00  0.00            
ATOM     80  H36 BCD     1       6.130  14.500  22.480  1.00  0.00            
ATOM     81  H37 BCD     1       5.040  12.800  20.120  1.00  0.00            
ATOM     82  H38 BCD     1       7.320  12.730  19.180  1.00  0.00            
ATOM     83  H39 BCD     1       6.510  14.260  19.060  1.00  0.00            
ATOM     84  H40 BCD     1       8.500  13.410  20.780  1.00  0.00            
ATOM     85  C25 BCD     1       1.820   7.970  19.810  1.00  0.00            
ATOM     86  O21 BCD     1       0.840   9.000  19.320  1.00  0.00            
ATOM     87  C26 BCD     1       1.980   8.000  21.270  1.00  0.00            
ATOM     88  O22 BCD     1       0.690   7.840  21.900  1.00  0.00            
ATOM     89  C27 BCD     1       2.520   9.280  21.830  1.00  0.00            
ATOM     90  O23 BCD     1       2.660   9.310  23.230  1.00  0.00            
ATOM     91  C28 BCD     1       3.820   9.620  21.130  1.00  0.00            
ATOM     92  C29 BCD     1       3.750   9.440  19.570  1.00  0.00            
ATOM     93  O24 BCD     1       3.180   8.180  19.360  1.00  0.00            
ATOM     94  C30 BCD     1       5.080   9.590  18.830  1.00  0.00            
ATOM     95  O25 BCD     1       6.080   8.740  19.410  1.00  0.00            
ATOM     96  H41 BCD     1       1.540   6.960  19.490  1.00  0.00            
ATOM     97  H42 BCD     1       2.590   7.150  21.610  1.00  0.00            
ATOM     98  H43 BCD     1       0.100   8.460  21.470  1.00  0.00            
ATOM     99  H44 BCD     1       1.810  10.060  21.540  1.00  0.00            
ATOM    100  H45 BCD     1       1.910   8.990  23.740  1.00  0.00            
ATOM    101  H46 BCD     1       4.610   8.940  21.480  1.00  0.00            
ATOM    102  H47 BCD     1       2.980  10.160  19.270  1.00  0.00            
ATOM    103  H48 BCD     1       4.910   9.360  17.770  1.00  0.00            
ATOM    104  H49 BCD     1       5.430  10.630  18.930  1.00  0.00            
ATOM    105  H50 BCD     1       6.910   9.210  19.420  1.00  0.00            
ATOM    106  C31 BCD     1      -1.830   9.010  16.050  1.00  0.00            
ATOM    107  O26 BCD     1      -1.820  10.420  15.790  1.00  0.00            
ATOM    108  C32 BCD     1      -2.390   8.690  17.430  1.00  0.00            
ATOM    109  O27 BCD     1      -3.660   9.300  17.490  1.00  0.00            
ATOM    110  C33 BCD     1      -1.460   9.100  18.620  1.00  0.00            
ATOM    111  C34 BCD     1      -0.040   8.470  18.230  1.00  0.00            
ATOM    112  C35 BCD     1       0.420   8.820  16.770  1.00  0.00            
ATOM    113  O28 BCD     1      -0.540   8.500  15.790  1.00  0.00            
ATOM    114  C36 BCD     1       1.620   8.040  16.370  1.00  0.00            
ATOM    115  O29 BCD     1       1.300   6.670  16.510  1.00  0.00            
ATOM    116  O30 BCD     1      -1.860   8.430  19.870  1.00  0.00            
ATOM    117  H51 BCD     1      -2.540   8.610  15.310  1.00  0.00            
ATOM    118  H52 BCD     1      -2.540   7.600  17.480  1.00  0.00            
ATOM    119  H53 BCD     1      -4.150   8.960  18.240  1.00  0.00            
ATOM    120  H54 BCD     1      -1.450  10.200  18.690  1.00  0.00            
ATOM    121  H55 BCD     1      -2.810   8.280  19.890  1.00  0.00            
ATOM    122  H56 BCD     1      -0.030   7.390  18.370  1.00  0.00            
ATOM    123  H57 BCD     1       0.640   9.890  16.750  1.00  0.00            
ATOM    124  H58 BCD     1       1.960   8.300  15.360  1.00  0.00            
ATOM    125  H59 BCD     1       2.440   8.290  17.060  1.00  0.00            
ATOM    126  H60 BCD     1       2.030   6.300  17.010  1.00  0.00            
ATOM    127  C37 BCD     1      -2.880  13.450  13.220  1.00  0.00            
ATOM    128  O31 BCD     1      -2.060  14.310  14.020  1.00  0.00            
ATOM    129  C38 BCD     1      -4.040  12.900  14.060  1.00  0.00            
ATOM    130  O32 BCD     1      -4.530  14.040  14.770  1.00  0.00            
ATOM    131  C39 BCD     1      -3.520  11.850  15.170  1.00  0.00            
ATOM    132  O33 BCD     1      -4.630  11.100  15.800  1.00  0.00            
ATOM    133  C40 BCD     1      -2.440  10.890  14.590  1.00  0.00            
ATOM    134  C41 BCD     1      -1.440  11.660  13.740  1.00  0.00            
ATOM    135  O34 BCD     1      -2.150  12.330  12.800  1.00  0.00            
ATOM    136  C42 BCD     1      -0.400  10.740  13.060  1.00  0.00            
ATOM    137  O35 BCD     1      -0.970  10.040  11.950  1.00  0.00            
ATOM    138  H61 BCD     1      -3.230  14.000  12.340  1.00  0.00            
ATOM    139  H62 BCD     1      -4.870  12.500  13.470  1.00  0.00            
ATOM    140  H63 BCD     1      -5.080  13.680  15.470  1.00  0.00            
ATOM    141  H64 BCD     1      -3.020  12.500  15.890  1.00  0.00            
ATOM    142  H65 BCD     1      -4.240  10.400  16.330  1.00  0.00            
ATOM    143  H66 BCD     1      -2.950  10.110  14.010  1.00  0.00            
ATOM    144  H67 BCD     1      -0.990  12.400  14.410  1.00  0.00            
ATOM    145  H68 BCD     1       0.470  11.290  12.670  1.00  0.00            
ATOM    146  H69 BCD     1       0.010  10.030  13.790  1.00  0.00            
ATOM    147  H70 BCD     1      -1.410  10.700  11.410  1.00  0.00            
ATOM    148  C1  AU0     2      -3.440  13.910  18.880  1.00  0.00            
ATOM    149  C2  AU0     2      -1.990  13.590  18.700  1.00  0.00            
ATOM    150  C3  AU0     2      -1.320  14.180  17.640  1.00  0.00            
ATOM    151  C4  AU0     2       0.010  14.010  17.490  1.00  0.00            
ATOM    152  C5  AU0     2       0.750  13.210  18.430  1.00  0.00            
ATOM    153  C6  AU0     2       2.260  12.960  18.260  1.00  0.00            
ATOM    154  C7  AU0     2       3.050  14.270  18.060  1.00  0.00            
ATOM    155  C8  AU0     2       2.510  12.130  16.930  1.00  0.00            
ATOM    156  C9  AU0     2       0.080  12.690  19.560  1.00  0.00            
ATOM    157  O1  AU0     2       0.760  12.150  20.620  1.00  0.00            
ATOM    158  C10 AU0     2      -1.280  12.850  19.660  1.00  0.00            
ATOM    159  H1  AU0     2      -3.700  13.590  19.900  1.00  0.00            
ATOM    160  H2  AU0     2      -3.720  14.960  18.730  1.00  0.00            
ATOM    161  H3  AU0     2      -4.090  13.320  18.220  1.00  0.00            
ATOM    162  H4  AU0     2      -1.880  14.820  16.960  1.00  0.00            
ATOM    163  H5  AU0     2       0.510  14.480  16.640  1.00  0.00            
ATOM    164  H6  AU0     2       2.720  12.370  19.060  1.00  0.00            
ATOM    165  H7  AU0     2       2.600  15.070  18.660  1.00  0.00            
ATOM    166  H8  AU0     2       4.100  14.150  18.330  1.00  0.00            
ATOM    167  H9  AU0     2       3.020  14.540  17.000  1.00  0.00            
ATOM    168  H10 AU0     2       2.480  11.040  16.980  1.00  0.00            
ATOM    169  H11 AU0     2       1.770  12.450  16.190  1.00  0.00            
ATOM    170  H12 AU0     2       3.490  12.370  16.500  1.00  0.00            
ATOM    171  H13 AU0     2       0.160  11.720  21.250  1.00  0.00            
ATOM    172  H14 AU0     2      -1.740  12.490  20.580  1.00  0.00            
TER
ENDMDL
MODEL        1
ATOM      1  C1  BCD     1      29.180  16.490  21.370  1.00  0.00            
ATOM      2  O1  BCD     1      27.750  16.530  21.390  1.00  0.00            
ATOM      3  C2  BCD     1      29.800  17.660  22.190  1.00  0.00            
ATOM      4  O2  BCD     1      29.260  17.680  23.520  1.00  0.00            
ATOM      5  C3  BCD     1      29.700  18.970  21.450  1.00  0.00            
ATOM      6  O3  BCD     1      30.300  20.030  22.160  1.00  0.00            
ATOM      7  C4  BCD     1      30.270  18.850  20.040  1.00  0.00            
ATOM      8  C5  BCD     1      29.700  17.640  19.290  1.00  0.00            
ATOM      9  O4  BCD     1      29.760  16.500  20.050  1.00  0.00            
ATOM     10  C6  BCD     1      30.470  17.440  17.960  1.00  0.00            
ATOM     11  O5  BCD     1      31.810  17.070  18.190  1.00  0.00            
ATOM     12  H1  BCD     1      29.490  15.520  21.760  1.00  0.00            
ATOM     13  H2  BCD     1      30.880  17.470  22.240  1.00  0.00            
ATOM     14  H3  BCD     1      30.090  17.910  23.950  1.00  0.00            
ATOM     15  H4  BCD     1      28.620  19.160  21.480  1.00  0.00            
ATOM     16  H5  BCD     1      29.760  20.800  21.940  1.00  0.00            
ATOM     17  H6  BCD     1      31.360  18.810  20.170  1.00  0.00            
ATOM     18  H7  BCD     1      28.680  17.920  18.970  1.00  0.00            
ATOM     19  H8  BCD     1      30.030  16.580  17.440  1.00  0.00            
ATOM     20  H9  BCD     1      30.310  18.280  17.270  1.00  0.00            
ATOM     21  H10 BCD     1      32.210  17.270  17.340  1.00  0.00            
ATOM     22  C7  BCD     1      24.240  14.840  22.160  1.00  0.00            
ATOM     23  O6  BCD     1      23.780  15.760  21.130  1.00  0.00            
ATOM     24  C8  BCD     1      24.810  15.610  23.370  1.00  0.00            
ATOM     25  O7  BCD     1      23.690  16.290  24.020  1.00  0.00            
ATOM     26  C9  BCD     1      25.930  16.440  22.870  1.00  0.00            
ATOM     27  O8  BCD     1      26.590  17.080  23.960  1.00  0.00            
ATOM     28  C10 BCD     1      26.930  15.600  22.120  1.00  0.00            
ATOM     29  C11 BCD     1      26.260  14.710  21.030  1.00  0.00            
ATOM     30  O9  BCD     1      25.250  14.010  21.620  1.00  0.00            
ATOM     31  C12 BCD     1      27.320  13.720  20.370  1.00  0.00            
ATOM     32  O10 BCD     1      26.690  13.000  19.300  1.00  0.00            
ATOM     33  H11 BCD     1      23.540  14.070  22.500  1.00  0.00            
ATOM     34  H12 BCD     1      25.340  14.960  24.080  1.00  0.00            
ATOM     35  H13 BCD     1      23.060  16.500  23.320  1.00  0.00            
ATOM     36  H14 BCD     1      25.480  17.140  22.150  1.00  0.00            
ATOM     37  H15 BCD     1      27.520  17.200  23.750  1.00  0.00            
ATOM     38  H16 BCD     1      27.490  14.970  22.820  1.00  0.00            
ATOM     39  H17 BCD     1      25.880  15.350  20.220  1.00  0.00            
ATOM     40  H18 BCD     1      28.180  14.200  19.880  1.00  0.00            
ATOM     41  H19 BCD     1      27.720  13.120  21.200  1.00  0.00            
ATOM     42  H20 BCD     1      27.300  12.420  18.840  1.00  0.00            
ATOM     43  C13 BCD     1      20.510  16.620  18.740  1.00  0.00            
ATOM     44  O11 BCD     1      21.130  17.580  17.940  1.00  0.00            
ATOM     45  C14 BCD     1      20.400  16.990  20.230  1.00  0.00            
ATOM     46  O12 BCD     1      19.750  18.220  20.350  1.00  0.00            
ATOM     47  C15 BCD     1      21.780  16.970  20.880  1.00  0.00            
ATOM     48  O13 BCD     1      21.580  17.290  22.300  1.00  0.00            
ATOM     49  C16 BCD     1      22.480  15.650  20.590  1.00  0.00            
ATOM     50  C17 BCD     1      22.480  15.420  19.080  1.00  0.00            
ATOM     51  O14 BCD     1      21.210  15.380  18.660  1.00  0.00            
ATOM     52  C18 BCD     1      23.130  14.120  18.720  1.00  0.00            
ATOM     53  O15 BCD     1      22.540  13.030  19.420  1.00  0.00            
ATOM     54  H21 BCD     1      19.480  16.450  18.410  1.00  0.00            
ATOM     55  H22 BCD     1      19.880  16.190  20.760  1.00  0.00            
ATOM     56  H23 BCD     1      20.050  18.750  19.610  1.00  0.00            
ATOM     57  H24 BCD     1      22.280  17.840  20.440  1.00  0.00            
ATOM     58  H25 BCD     1      20.660  17.470  22.500  1.00  0.00            
ATOM     59  H26 BCD     1      22.050  14.800  21.130  1.00  0.00            
ATOM     60  H27 BCD     1      23.100  16.240  18.680  1.00  0.00            
ATOM     61  H28 BCD     1      23.020  13.870  17.660  1.00  0.00            
ATOM     62  H29 BCD     1      24.180  14.090  19.060  1.00  0.00            
ATOM     63  H30 BCD     1      23.160  12.350  19.710  1.00  0.00            
ATOM     64  C19 BCD     1      20.720  19.460  14.210  1.00  0.00            
ATOM     65  O16 BCD     1      22.050  19.710  14.340  1.00  0.00            
ATOM     66  C20 BCD     1      20.040  19.950  15.500  1.00  0.00            
ATOM     67  O17 BCD     1      19.990  21.350  15.560  1.00  0.00            
ATOM     68  C21 BCD     1      20.650  19.390  16.720  1.00  0.00            
ATOM     69  O18 BCD     1      19.980  19.950  17.910  1.00  0.00            
ATOM     70  C22 BCD     1      20.450  17.930  16.700  1.00  0.00            
ATOM     71  C23 BCD     1      21.170  17.380  15.450  1.00  0.00            
ATOM     72  O19 BCD     1      20.580  18.030  14.240  1.00  0.00            
ATOM     73  C24 BCD     1      20.980  15.900  15.360  1.00  0.00            
ATOM     74  O20 BCD     1      21.530  15.470  14.140  1.00  0.00            
ATOM     75  H31 BCD     1      20.210  19.810  13.310  1.00  0.00            
ATOM     76  H32 BCD     1      19.030  19.550  15.360  1.00  0.00            
ATOM     77  H33 BCD     1      19.570  21.570  16.400  1.00  0.00            
ATOM     78  H34 BCD     1      21.720  19.590  16.870  1.00  0.00            
ATOM     79  H35 BCD     1      20.600  20.270  18.580  1.00  0.00            
ATOM     80  H36 BCD     1      19.400  17.630  16.650  1.00  0.00            
ATOM     81  H37 BCD     1      22.240  17.630  15.500  1.00  0.00            
ATOM     82  H38 BCD     1      21.320  15.410  16.290  1.00  0.00            
ATOM     83  H39 BCD     1      19.910  15.700  15.220  1.00  0.00            
ATOM     84  H40 BCD     1      22.390  15.050  14.260  1.00  0.00            
ATOM     85  C25 BCD     1      24.930  21.780  12.220  1.00  0.00            
ATOM     86  O21 BCD     1      25.780  21.920  13.360  1.00  0.00            
ATOM     87  C26 BCD     1      23.590  22.480  12.380  1.00  0.00            
ATOM     88  O22 BCD     1      23.840  23.880  12.560  1.00  0.00            
ATOM     89  C27 BCD     1      22.850  21.800  13.550  1.00  0.00            
ATOM     90  O23 BCD     1      21.530  22.470  13.640  1.00  0.00            
ATOM     91  C28 BCD     1      22.610  20.360  13.230  1.00  0.00            
ATOM     92  C29 BCD     1      23.940  19.690  12.910  1.00  0.00            
ATOM     93  O24 BCD     1      24.640  20.380  11.890  1.00  0.00            
ATOM     94  C30 BCD     1      23.750  18.270  12.390  1.00  0.00            
ATOM     95  O25 BCD     1      23.000  18.110  11.210  1.00  0.00            
ATOM     96  H41 BCD     1      25.410  22.140  11.300  1.00  0.00            
ATOM     97  H42 BCD     1      23.030  22.450  11.430  1.00  0.00            
ATOM     98  H43 BCD     1      22.950  24.240  12.580  1.00  0.00            
ATOM     99  H44 BCD     1      23.480  21.870  14.450  1.00  0.00            
ATOM    100  H45 BCD     1      21.140  22.170  14.460  1.00  0.00            
ATOM    101  H46 BCD     1      21.950  20.340  12.360  1.00  0.00            
ATOM    102  H47 BCD     1      24.580  19.650  13.800  1.00  0.00            
ATOM    103  H48 BCD     1      24.740  17.820  12.270  1.00  0.00            
ATOM    104  H49 BCD     1      23.190  17.670  13.120  1.00  0.00            
ATOM    105  H50 BCD     1      22.350  17.420  11.370  1.00  0.00            
ATOM    106  C31 BCD     1      29.340  22.970  14.720  1.00  0.00            
ATOM    107  O26 BCD     1      28.970  22.710  16.000  1.00  0.00            
ATOM    108  C32 BCD     1      28.600  24.130  14.150  1.00  0.00            
ATOM    109  O27 BCD     1      28.600  25.230  15.050  1.00  0.00            
ATOM    110  C33 BCD     1      27.150  23.720  13.800  1.00  0.00            
ATOM    111  C34 BCD     1      27.090  22.370  13.110  1.00  0.00            
ATOM    112  C35 BCD     1      28.010  21.320  13.740  1.00  0.00            
ATOM    113  O28 BCD     1      29.290  21.900  13.860  1.00  0.00            
ATOM    114  C36 BCD     1      27.910  19.920  13.010  1.00  0.00            
ATOM    115  O29 BCD     1      29.140  19.290  13.340  1.00  0.00            
ATOM    116  O30 BCD     1      26.470  24.590  12.900  1.00  0.00            
ATOM    117  H51 BCD     1      30.360  23.360  14.690  1.00  0.00            
ATOM    118  H52 BCD     1      29.070  24.480  13.220  1.00  0.00            
ATOM    119  H53 BCD     1      28.070  25.940  14.660  1.00  0.00            
ATOM    120  H54 BCD     1      26.670  23.530  14.760  1.00  0.00            
ATOM    121  H55 BCD     1      25.580  24.210  12.870  1.00  0.00            
ATOM    122  H56 BCD     1      27.220  22.410  12.020  1.00  0.00            
ATOM    123  H57 BCD     1      27.830  21.020  14.790  1.00  0.00            
ATOM    124  H58 BCD     1      27.040  19.310  13.290  1.00  0.00            
ATOM    125  H59 BCD     1      27.860  20.120  11.930  1.00  0.00            
ATOM    126  H60 BCD     1      29.640  20.030  13.690  1.00  0.00            
ATOM    127  C37 BCD     1      30.880  21.140  19.300  1.00  0.00            
ATOM    128  O31 BCD     1      29.940  19.970  19.240  1.00  0.00            
ATOM    129  C38 BCD     1      30.050  22.400  19.490  1.00  0.00            
ATOM    130  O32 BCD     1      29.200  22.180  20.720  1.00  0.00            
ATOM    131  C39 BCD     1      29.160  22.680  18.290  1.00  0.00            
ATOM    132  O33 BCD     1      28.450  23.960  18.470  1.00  0.00            
ATOM    133  C40 BCD     1      29.970  22.720  16.980  1.00  0.00            
ATOM    134  C41 BCD     1      30.910  21.440  16.900  1.00  0.00            
ATOM    135  O34 BCD     1      31.570  21.180  18.160  1.00  0.00            
ATOM    136  C42 BCD     1      32.010  21.660  15.820  1.00  0.00            
ATOM    137  O35 BCD     1      32.690  22.820  16.120  1.00  0.00            
ATOM    138  H61 BCD     1      31.620  20.860  20.050  1.00  0.00            
ATOM    139  H62 BCD     1      30.700  23.260  19.650  1.00  0.00            
ATOM    140  H63 BCD     1      28.510  21.560  20.440  1.00  0.00            
ATOM    141  H64 BCD     1      28.490  21.830  18.190  1.00  0.00            
ATOM    142  H65 BCD     1      27.730  23.940  17.830  1.00  0.00            
ATOM    143  H66 BCD     1      30.580  23.620  16.870  1.00  0.00            
ATOM    144  H67 BCD     1      30.300  20.580  16.600  1.00  0.00            
ATOM    145  H68 BCD     1      32.750  20.850  15.810  1.00  0.00            
ATOM    146  H69 BCD     1      31.620  21.640  14.800  1.00  0.00            
ATOM    147  H70 BCD     1      33.220  23.070  15.360  1.00  0.00            
ATOM    148  C1  AU0     2      25.230  22.820  20.730  1.00  0.00            
ATOM    149  C2  AU0     2      25.570  21.820  19.680  1.00  0.00            
ATOM    150  C3  AU0     2      26.090  20.560  20.000  1.00  0.00            
ATOM    151  C4  AU0     2      26.200  19.620  18.910  1.00  0.00            
ATOM    152  C5  AU0     2      25.970  20.010  17.590  1.00  0.00            
ATOM    153  C6  AU0     2      26.010  19.040  16.490  1.00  0.00            
ATOM    154  C7  AU0     2      24.820  18.060  16.480  1.00  0.00            
ATOM    155  C8  AU0     2      27.270  18.140  16.480  1.00  0.00            
ATOM    156  C9  AU0     2      25.650  21.350  17.340  1.00  0.00            
ATOM    157  O1  AU0     2      25.480  21.920  16.120  1.00  0.00            
ATOM    158  C10 AU0     2      25.400  22.250  18.400  1.00  0.00            
ATOM    159  H1  AU0     2      24.230  22.540  21.100  1.00  0.00            
ATOM    160  H2  AU0     2      25.830  22.820  21.650  1.00  0.00            
ATOM    161  H3  AU0     2      25.130  23.830  20.330  1.00  0.00            
ATOM    162  H4  AU0     2      26.180  20.340  21.060  1.00  0.00            
ATOM    163  H5  AU0     2      26.450  18.580  19.080  1.00  0.00            
ATOM    164  H6  AU0     2      25.950  19.660  15.590  1.00  0.00            
ATOM    165  H7  AU0     2      23.930  18.700  16.460  1.00  0.00            
ATOM    166  H8  AU0     2      24.760  17.400  15.600  1.00  0.00            
ATOM    167  H9  AU0     2      24.770  17.450  17.390  1.00  0.00            
ATOM    168  H10 AU0     2      28.170  18.770  16.430  1.00  0.00            
ATOM    169  H11 AU0     2      27.360  17.490  17.350  1.00  0.00            
ATOM    170  H12 AU0     2      27.330  17.480  15.600  1.00  0.00            
ATOM    171  H13 AU0     2      25.070  22.790  16.230  1.00  0.00            
ATOM    172  H14 AU0     2      25.120  23.280  18.190  1.00  0.00            
TER
ENDMDL
MODEL        1
ATOM      1  C1  BCD     1      31.420  15.580  19.990  1.00  0.00            
ATOM      2  O1  BCD     1      30.000  15.510  19.960  1.00  0.00            
ATOM      3  C2  BCD     1      31.850  16.660  20.950  1.00  0.00            
ATOM      4  O2  BCD     1      31.050  16.390  22.160  1.00  0.00            
ATOM      5  C3  BCD     1      31.310  18.060  20.400  1.00  0.00            
ATOM      6  O3  BCD     1      31.880  19.020  21.240  1.00  0.00            
ATOM      7  C4  BCD     1      31.700  18.340  18.910  1.00  0.00            
ATOM      8  C5  BCD     1      31.340  17.130  18.120  1.00  0.00            
ATOM      9  O4  BCD     1      31.860  15.870  18.620  1.00  0.00            
ATOM     10  C6  BCD     1      31.720  17.380  16.730  1.00  0.00            
ATOM     11  O5  BCD     1      33.090  17.060  16.350  1.00  0.00            
ATOM     12  H1  BCD     1      31.920  14.640  20.260  1.00  0.00            
ATOM     13  H2  BCD     1      32.930  16.670  21.160  1.00  0.00            
ATOM     14  H3  BCD     1      31.600  15.730  22.610  1.00  0.00            
ATOM     15  H4  BCD     1      30.220  17.970  20.500  1.00  0.00            
ATOM     16  H5  BCD     1      31.440  19.870  21.170  1.00  0.00            
ATOM     17  H6  BCD     1      32.770  18.530  18.790  1.00  0.00            
ATOM     18  H7  BCD     1      30.250  17.020  18.170  1.00  0.00            
ATOM     19  H8  BCD     1      31.100  16.640  16.210  1.00  0.00            
ATOM     20  H9  BCD     1      31.390  18.350  16.350  1.00  0.00            
ATOM     21  H10 BCD     1      33.240  17.170  15.410  1.00  0.00            
ATOM     22  C7  BCD     1      26.620  13.030  20.240  1.00  0.00            
ATOM     23  O6  BCD     1      25.940  13.950  19.280  1.00  0.00            
ATOM     24  C8  BCD     1      27.020  13.830  21.490  1.00  0.00            
ATOM     25  O7  BCD     1      25.750  14.240  22.060  1.00  0.00            
ATOM     26  C9  BCD     1      27.980  14.960  21.100  1.00  0.00            
ATOM     27  O8  BCD     1      28.450  15.730  22.200  1.00  0.00            
ATOM     28  C10 BCD     1      29.190  14.410  20.430  1.00  0.00            
ATOM     29  C11 BCD     1      28.790  13.610  19.170  1.00  0.00            
ATOM     30  O9  BCD     1      27.800  12.620  19.470  1.00  0.00            
ATOM     31  C12 BCD     1      30.100  13.020  18.530  1.00  0.00            
ATOM     32  O10 BCD     1      29.860  12.190  17.430  1.00  0.00            
ATOM     33  H11 BCD     1      25.940  12.190  20.430  1.00  0.00            
ATOM     34  H12 BCD     1      27.520  13.180  22.220  1.00  0.00            
ATOM     35  H13 BCD     1      25.220  14.570  21.330  1.00  0.00            
ATOM     36  H14 BCD     1      27.520  15.580  20.330  1.00  0.00            
ATOM     37  H15 BCD     1      29.330  16.070  22.030  1.00  0.00            
ATOM     38  H16 BCD     1      29.700  13.830  21.220  1.00  0.00            
ATOM     39  H17 BCD     1      28.360  14.320  18.450  1.00  0.00            
ATOM     40  H18 BCD     1      30.640  13.890  18.130  1.00  0.00            
ATOM     41  H19 BCD     1      30.630  12.450  19.300  1.00  0.00            
ATOM     42  H20 BCD     1      29.030  11.750  17.610  1.00  0.00            
ATOM     43  C13 BCD     1      22.350  14.610  17.430  1.00  0.00            
ATOM     44  O11 BCD     1      22.900  15.360  16.380  1.00  0.00            
ATOM     45  C14 BCD     1      22.510  15.300  18.760  1.00  0.00            
ATOM     46  O12 BCD     1      22.190  16.710  18.480  1.00  0.00            
ATOM     47  C15 BCD     1      23.920  15.150  19.320  1.00  0.00            
ATOM     48  O13 BCD     1      23.950  15.670  20.690  1.00  0.00            
ATOM     49  C16 BCD     1      24.520  13.770  19.160  1.00  0.00            
ATOM     50  C17 BCD     1      24.230  13.250  17.730  1.00  0.00            
ATOM     51  O14 BCD     1      22.850  13.370  17.340  1.00  0.00            
ATOM     52  C18 BCD     1      24.590  11.800  17.440  1.00  0.00            
ATOM     53  O15 BCD     1      23.830  10.870  18.160  1.00  0.00            
ATOM     54  H21 BCD     1      21.290  14.520  17.140  1.00  0.00            
ATOM     55  H22 BCD     1      21.750  14.930  19.460  1.00  0.00            
ATOM     56  H23 BCD     1      22.450  16.880  17.570  1.00  0.00            
ATOM     57  H24 BCD     1      24.460  15.790  18.610  1.00  0.00            
ATOM     58  H25 BCD     1      23.280  16.340  20.840  1.00  0.00            
ATOM     59  H26 BCD     1      24.040  13.100  19.880  1.00  0.00            
ATOM     60  H27 BCD     1      24.790  13.860  17.020  1.00  0.00            
ATOM     61  H28 BCD     1      24.380  11.630  16.380  1.00  0.00            
ATOM     62  H29 BCD     1      25.630  11.560  17.710  1.00  0.00            
ATOM     63  H30 BCD     1      23.080  11.450  18.290  1.00  0.00            
ATOM     64  C19 BCD     1      21.660  17.030  12.890  1.00  0.00            
ATOM     65  O16 BCD     1      22.580  18.090  13.290  1.00  0.00            
ATOM     66  C20 BCD     1      20.580  16.910  13.900  1.00  0.00            
ATOM     67  O17 BCD     1      19.790  18.060  13.890  1.00  0.00            
ATOM     68  C21 BCD     1      21.100  16.530  15.280  1.00  0.00            
ATOM     69  O18 BCD     1      19.960  16.250  16.130  1.00  0.00            
ATOM     70  C22 BCD     1      22.090  15.370  15.180  1.00  0.00            
ATOM     71  C23 BCD     1      23.050  15.410  13.960  1.00  0.00            
ATOM     72  O19 BCD     1      22.300  15.760  12.820  1.00  0.00            
ATOM     73  C24 BCD     1      23.770  14.040  13.720  1.00  0.00            
ATOM     74  O20 BCD     1      24.490  14.060  12.450  1.00  0.00            
ATOM     75  H31 BCD     1      21.230  17.180  11.900  1.00  0.00            
ATOM     76  H32 BCD     1      20.000  16.060  13.520  1.00  0.00            
ATOM     77  H33 BCD     1      19.060  17.880  14.490  1.00  0.00            
ATOM     78  H34 BCD     1      21.730  17.310  15.720  1.00  0.00            
ATOM     79  H35 BCD     1      19.520  17.010  16.500  1.00  0.00            
ATOM     80  H36 BCD     1      21.550  14.420  15.070  1.00  0.00            
ATOM     81  H37 BCD     1      23.830  16.180  14.070  1.00  0.00            
ATOM     82  H38 BCD     1      24.470  13.930  14.560  1.00  0.00            
ATOM     83  H39 BCD     1      23.040  13.220  13.780  1.00  0.00            
ATOM     84  H40 BCD     1      23.850  14.480  11.860  1.00  0.00            
ATOM     85  C25 BCD     1      24.420  21.580  12.360  1.00  0.00            
ATOM     86  O21 BCD     1      25.220  21.400  13.580  1.00  0.00            
ATOM     87  C26 BCD     1      22.940  21.630  12.580  1.00  0.00            
ATOM     88  O22 BCD     1      22.760  22.790  13.350  1.00  0.00            
ATOM     89  C27 BCD     1      22.320  20.390  13.180  1.00  0.00            
ATOM     90  O23 BCD     1      20.890  20.470  13.210  1.00  0.00            
ATOM     91  C28 BCD     1      22.760  19.200  12.410  1.00  0.00            
ATOM     92  C29 BCD     1      24.210  19.250  11.940  1.00  0.00            
ATOM     93  O24 BCD     1      24.550  20.490  11.420  1.00  0.00            
ATOM     94  C30 BCD     1      24.700  18.100  11.100  1.00  0.00            
ATOM     95  O25 BCD     1      24.010  18.020   9.860  1.00  0.00            
ATOM     96  H41 BCD     1      24.760  22.510  11.890  1.00  0.00            
ATOM     97  H42 BCD     1      22.460  21.810  11.600  1.00  0.00            
ATOM     98  H43 BCD     1      22.830  22.550  14.280  1.00  0.00            
ATOM     99  H44 BCD     1      22.820  20.290  14.150  1.00  0.00            
ATOM    100  H45 BCD     1      20.670  19.600  13.560  1.00  0.00            
ATOM    101  H46 BCD     1      22.170  19.050  11.500  1.00  0.00            
ATOM    102  H47 BCD     1      24.800  19.080  12.850  1.00  0.00            
ATOM    103  H48 BCD     1      25.760  18.250  10.840  1.00  0.00            
ATOM    104  H49 BCD     1      24.560  17.160  11.660  1.00  0.00            
ATOM    105  H50 BCD     1      24.040  18.940   9.580  1.00  0.00            
ATOM    106  C31 BCD     1      27.520  23.380  16.370  1.00  0.00            
ATOM    107  O26 BCD     1      28.190  22.150  16.650  1.00  0.00            
ATOM    108  C32 BCD     1      26.000  23.290  16.660  1.00  0.00            
ATOM    109  O27 BCD     1      25.760  23.120  18.090  1.00  0.00            
ATOM    110  C33 BCD     1      25.330  22.210  15.840  1.00  0.00            
ATOM    111  C34 BCD     1      25.600  22.560  14.330  1.00  0.00            
ATOM    112  C35 BCD     1      27.080  22.770  14.090  1.00  0.00            
ATOM    113  O28 BCD     1      27.670  23.690  15.000  1.00  0.00            
ATOM    114  C36 BCD     1      27.370  23.200  12.660  1.00  0.00            
ATOM    115  O29 BCD     1      28.760  23.390  12.400  1.00  0.00            
ATOM    116  O30 BCD     1      23.980  22.200  16.100  1.00  0.00            
ATOM    117  H51 BCD     1      27.990  24.200  16.940  1.00  0.00            
ATOM    118  H52 BCD     1      25.570  24.270  16.380  1.00  0.00            
ATOM    119  H53 BCD     1      24.860  23.230  18.420  1.00  0.00            
ATOM    120  H54 BCD     1      25.850  21.260  16.010  1.00  0.00            
ATOM    121  H55 BCD     1      23.800  22.430  17.020  1.00  0.00            
ATOM    122  H56 BCD     1      24.960  23.420  14.070  1.00  0.00            
ATOM    123  H57 BCD     1      27.520  21.790  14.290  1.00  0.00            
ATOM    124  H58 BCD     1      26.930  22.490  11.950  1.00  0.00            
ATOM    125  H59 BCD     1      26.900  24.190  12.540  1.00  0.00            
ATOM    126  H60 BCD     1      29.210  23.320  13.240  1.00  0.00            
ATOM    127  C37 BCD     1      31.440  20.710  18.600  1.00  0.00            
ATOM    128  O31 BCD     1      30.970  19.390  18.340  1.00  0.00            
ATOM    129  C38 BCD     1      30.450  21.600  19.360  1.00  0.00            
ATOM    130  O32 BCD     1      30.350  21.090  20.740  1.00  0.00            
ATOM    131  C39 BCD     1      29.110  21.640  18.620  1.00  0.00            
ATOM    132  O33 BCD     1      28.090  22.380  19.320  1.00  0.00            
ATOM    133  C40 BCD     1      29.440  22.270  17.330  1.00  0.00            
ATOM    134  C41 BCD     1      30.450  21.580  16.510  1.00  0.00            
ATOM    135  O34 BCD     1      31.630  21.440  17.340  1.00  0.00            
ATOM    136  C42 BCD     1      30.740  22.320  15.190  1.00  0.00            
ATOM    137  O35 BCD     1      31.700  21.630  14.460  1.00  0.00            
ATOM    138  H61 BCD     1      32.320  20.710  19.240  1.00  0.00            
ATOM    139  H62 BCD     1      30.860  22.610  19.450  1.00  0.00            
ATOM    140  H63 BCD     1      29.780  21.700  21.200  1.00  0.00            
ATOM    141  H64 BCD     1      28.780  20.660  18.250  1.00  0.00            
ATOM    142  H65 BCD     1      27.240  22.310  18.880  1.00  0.00            
ATOM    143  H66 BCD     1      29.680  23.330  17.490  1.00  0.00            
ATOM    144  H67 BCD     1      30.180  20.580  16.140  1.00  0.00            
ATOM    145  H68 BCD     1      29.770  22.350  14.680  1.00  0.00            
ATOM    146  H69 BCD     1      30.990  23.370  15.380  1.00  0.00            
ATOM    147  H70 BCD     1      32.110  22.270  13.870  1.00  0.00            
ATOM    148  C1  AU0     2      24.950  20.410  20.930  1.00  0.00            
ATOM    149  C2  AU0     2      25.200  19.730  19.590  1.00  0.00            
ATOM    150  C3  AU0     2      26.400  18.990  19.380  1.00  0.00            
ATOM    151  C4  AU0     2      26.690  18.280  18.190  1.00  0.00            
ATOM    152  C5  AU0     2      25.810  18.370  17.100  1.00  0.00            
ATOM    153  C6  AU0     2      26.120  17.820  15.760  1.00  0.00            
ATOM    154  C7  AU0     2      26.370  16.290  15.830  1.00  0.00            
ATOM    155  C8  AU0     2      27.400  18.510  15.140  1.00  0.00            
ATOM    156  C9  AU0     2      24.610  19.100  17.300  1.00  0.00            
ATOM    157  O1  AU0     2      23.620  19.250  16.370  1.00  0.00            
ATOM    158  C10 AU0     2      24.250  19.720  18.510  1.00  0.00            
ATOM    159  H1  AU0     2      25.280  19.800  21.780  1.00  0.00            
ATOM    160  H2  AU0     2      25.580  21.310  20.920  1.00  0.00            
ATOM    161  H3  AU0     2      23.870  20.590  20.990  1.00  0.00            
ATOM    162  H4  AU0     2      27.050  18.820  20.230  1.00  0.00            
ATOM    163  H5  AU0     2      27.650  17.800  18.040  1.00  0.00            
ATOM    164  H6  AU0     2      25.300  17.900  15.020  1.00  0.00            
ATOM    165  H7  AU0     2      25.550  15.880  16.420  1.00  0.00            
ATOM    166  H8  AU0     2      26.400  15.880  14.820  1.00  0.00            
ATOM    167  H9  AU0     2      27.290  15.940  16.320  1.00  0.00            
ATOM    168  H10 AU0     2      27.300  19.600  15.090  1.00  0.00            
ATOM    169  H11 AU0     2      28.310  18.270  15.720  1.00  0.00            
ATOM    170  H12 AU0     2      27.430  18.230  14.080  1.00  0.00            
ATOM    171  H13 AU0     2      22.840  19.740  16.670  1.00  0.00            
ATOM    172  H14 AU0     2      23.280  20.180  18.690  1.00  0.00            
TER
ENDMDL
MODEL        1
ATOM      1  C1  BCD     1      31.750  14.230  18.890  1.00  0.00            
ATOM      2  O1  BCD     1      30.340  14.180  18.540  1.00  0.00            
ATOM      3  C2  BCD     1      31.870  14.600  20.340  1.00  0.00            
ATOM      4  O2  BCD     1      31.230  13.530  21.040  1.00  0.00            
ATOM      5  C3  BCD     1      31.180  15.960  20.540  1.00  0.00            
ATOM      6  O3  BCD     1      31.270  16.530  21.870  1.00  0.00            
ATOM      7  C4  BCD     1      31.820  17.000  19.600  1.00  0.00            
ATOM      8  C5  BCD     1      32.080  16.560  18.120  1.00  0.00            
ATOM      9  O4  BCD     1      32.410  15.170  18.090  1.00  0.00            
ATOM     10  C6  BCD     1      33.080  17.380  17.330  1.00  0.00            
ATOM     11  O5  BCD     1      34.260  17.570  18.120  1.00  0.00            
ATOM     12  H1  BCD     1      32.280  13.290  18.730  1.00  0.00            
ATOM     13  H2  BCD     1      32.910  14.730  20.650  1.00  0.00            
ATOM     14  H3  BCD     1      31.320  13.820  21.950  1.00  0.00            
ATOM     15  H4  BCD     1      30.150  15.720  20.220  1.00  0.00            
ATOM     16  H5  BCD     1      30.740  17.320  21.980  1.00  0.00            
ATOM     17  H6  BCD     1      32.730  17.380  20.090  1.00  0.00            
ATOM     18  H7  BCD     1      31.170  16.740  17.530  1.00  0.00            
ATOM     19  H8  BCD     1      33.130  17.050  16.280  1.00  0.00            
ATOM     20  H9  BCD     1      32.640  18.390  17.340  1.00  0.00            
ATOM     21  H10 BCD     1      34.830  16.790  18.060  1.00  0.00            
ATOM     22  C7  BCD     1      27.190  11.640  17.930  1.00  0.00            
ATOM     23  O6  BCD     1      26.660  12.680  17.170  1.00  0.00            
ATOM     24  C8  BCD     1      27.500  12.050  19.390  1.00  0.00            
ATOM     25  O7  BCD     1      26.220  12.390  19.950  1.00  0.00            
ATOM     26  C9  BCD     1      28.360  13.260  19.450  1.00  0.00            
ATOM     27  O8  BCD     1      28.650  13.580  20.810  1.00  0.00            
ATOM     28  C10 BCD     1      29.620  12.950  18.670  1.00  0.00            
ATOM     29  C11 BCD     1      29.380  12.360  17.220  1.00  0.00            
ATOM     30  O9  BCD     1      28.440  11.270  17.380  1.00  0.00            
ATOM     31  C12 BCD     1      30.630  11.920  16.740  1.00  0.00            
ATOM     32  O10 BCD     1      30.540  11.090  15.570  1.00  0.00            
ATOM     33  H11 BCD     1      26.530  10.770  17.980  1.00  0.00            
ATOM     34  H12 BCD     1      28.010  11.210  19.890  1.00  0.00            
ATOM     35  H13 BCD     1      26.010  13.240  19.560  1.00  0.00            
ATOM     36  H14 BCD     1      27.830  14.090  18.960  1.00  0.00            
ATOM     37  H15 BCD     1      29.530  13.270  21.010  1.00  0.00            
ATOM     38  H16 BCD     1      30.190  12.280  19.320  1.00  0.00            
ATOM     39  H17 BCD     1      28.940  13.120  16.570  1.00  0.00            
ATOM     40  H18 BCD     1      31.190  12.810  16.430  1.00  0.00            
ATOM     41  H19 BCD     1      31.150  11.410  17.560  1.00  0.00            
ATOM     42  H20 BCD     1      30.200  10.230  15.850  1.00  0.00            
ATOM     43  C13 BCD     1      23.020  13.820  15.420  1.00  0.00            
ATOM     44  O11 BCD     1      23.670  14.920  14.720  1.00  0.00            
ATOM     45  C14 BCD     1      23.120  14.070  16.900  1.00  0.00            
ATOM     46  O12 BCD     1      22.450  15.310  17.280  1.00  0.00            
ATOM     47  C15 BCD     1      24.570  13.950  17.380  1.00  0.00            
ATOM     48  O13 BCD     1      24.640  14.230  18.810  1.00  0.00            
ATOM     49  C16 BCD     1      25.250  12.660  17.040  1.00  0.00            
ATOM     50  C17 BCD     1      24.970  12.360  15.550  1.00  0.00            
ATOM     51  O14 BCD     1      23.600  12.550  15.200  1.00  0.00            
ATOM     52  C18 BCD     1      25.360  10.990  15.180  1.00  0.00            
ATOM     53  O15 BCD     1      24.960   9.980  16.130  1.00  0.00            
ATOM     54  H21 BCD     1      21.960  13.810  15.160  1.00  0.00            
ATOM     55  H22 BCD     1      22.680  13.190  17.390  1.00  0.00            
ATOM     56  H23 BCD     1      22.950  15.990  16.810  1.00  0.00            
ATOM     57  H24 BCD     1      25.100  14.760  16.860  1.00  0.00            
ATOM     58  H25 BCD     1      24.110  15.030  18.870  1.00  0.00            
ATOM     59  H26 BCD     1      24.840  11.810  17.600  1.00  0.00            
ATOM     60  H27 BCD     1      25.560  12.970  14.850  1.00  0.00            
ATOM     61  H28 BCD     1      25.030  10.800  14.150  1.00  0.00            
ATOM     62  H29 BCD     1      26.450  10.940  15.240  1.00  0.00            
ATOM     63  H30 BCD     1      24.000   9.950  16.140  1.00  0.00            
ATOM     64  C19 BCD     1      22.780  17.750  11.840  1.00  0.00            
ATOM     65  O16 BCD     1      23.420  18.680  12.690  1.00  0.00            
ATOM     66  C20 BCD     1      21.580  17.110  12.390  1.00  0.00            
ATOM     67  O17 BCD     1      20.600  18.100  12.650  1.00  0.00            
ATOM     68  C21 BCD     1      21.970  16.390  13.720  1.00  0.00            
ATOM     69  O18 BCD     1      20.780  15.650  14.280  1.00  0.00            
ATOM     70  C22 BCD     1      23.050  15.360  13.470  1.00  0.00            
ATOM     71  C23 BCD     1      24.190  15.940  12.590  1.00  0.00            
ATOM     72  O19 BCD     1      23.630  16.710  11.490  1.00  0.00            
ATOM     73  C24 BCD     1      25.080  14.850  12.010  1.00  0.00            
ATOM     74  O20 BCD     1      26.120  15.440  11.280  1.00  0.00            
ATOM     75  H31 BCD     1      22.440  18.290  10.950  1.00  0.00            
ATOM     76  H32 BCD     1      21.170  16.340  11.720  1.00  0.00            
ATOM     77  H33 BCD     1      19.850  18.000  12.060  1.00  0.00            
ATOM     78  H34 BCD     1      22.290  17.170  14.420  1.00  0.00            
ATOM     79  H35 BCD     1      20.250  16.270  14.780  1.00  0.00            
ATOM     80  H36 BCD     1      22.640  14.430  13.040  1.00  0.00            
ATOM     81  H37 BCD     1      24.800  16.680  13.130  1.00  0.00            
ATOM     82  H38 BCD     1      25.610  14.220  12.730  1.00  0.00            
ATOM     83  H39 BCD     1      24.540  14.210  11.290  1.00  0.00            
ATOM     84  H40 BCD     1      25.680  16.130  10.770  1.00  0.00            
ATOM     85  C25 BCD     1      24.410  22.500  13.620  1.00  0.00            
ATOM     86  O21 BCD     1      25.250  21.850  14.580  1.00  0.00            
ATOM     87  C26 BCD     1      22.970  22.160  13.830  1.00  0.00            
ATOM     88  O22 BCD     1      22.470  22.710  15.070  1.00  0.00            
ATOM     89  C27 BCD     1      22.670  20.640  13.660  1.00  0.00            
ATOM     90  O23 BCD     1      21.170  20.430  13.780  1.00  0.00            
ATOM     91  C28 BCD     1      23.270  20.050  12.390  1.00  0.00            
ATOM     92  C29 BCD     1      24.700  20.570  12.180  1.00  0.00            
ATOM     93  O24 BCD     1      24.850  21.950  12.340  1.00  0.00            
ATOM     94  C30 BCD     1      25.250  20.250  10.840  1.00  0.00            
ATOM     95  O25 BCD     1      24.610  20.990   9.790  1.00  0.00            
ATOM     96  H41 BCD     1      24.570  23.580  13.550  1.00  0.00            
ATOM     97  H42 BCD     1      22.460  22.730  13.050  1.00  0.00            
ATOM     98  H43 BCD     1      22.900  22.220  15.780  1.00  0.00            
ATOM     99  H44 BCD     1      23.140  20.260  14.570  1.00  0.00            
ATOM    100  H45 BCD     1      21.040  19.490  13.580  1.00  0.00            
ATOM    101  H46 BCD     1      22.630  20.200  11.500  1.00  0.00            
ATOM    102  H47 BCD     1      25.360  20.030  12.880  1.00  0.00            
ATOM    103  H48 BCD     1      26.270  20.650  10.800  1.00  0.00            
ATOM    104  H49 BCD     1      25.220  19.170  10.650  1.00  0.00            
ATOM    105  H50 BCD     1      25.050  21.840   9.830  1.00  0.00            
ATOM    106  C31 BCD     1      27.320  22.530  18.120  1.00  0.00            
ATOM    107  O26 BCD     1      28.150  21.410  17.950  1.00  0.00            
ATOM    108  C32 BCD     1      25.830  22.250  18.340  1.00  0.00            
ATOM    109  O27 BCD     1      25.730  21.410  19.450  1.00  0.00            
ATOM    110  C33 BCD     1      25.210  21.750  16.980  1.00  0.00            
ATOM    111  C34 BCD     1      25.600  22.570  15.740  1.00  0.00            
ATOM    112  C35 BCD     1      27.080  22.880  15.770  1.00  0.00            
ATOM    113  O28 BCD     1      27.440  23.450  17.080  1.00  0.00            
ATOM    114  C36 BCD     1      27.370  23.920  14.720  1.00  0.00            
ATOM    115  O29 BCD     1      28.720  23.870  14.460  1.00  0.00            
ATOM    116  O30 BCD     1      23.870  21.790  17.070  1.00  0.00            
ATOM    117  H51 BCD     1      27.730  22.970  19.040  1.00  0.00            
ATOM    118  H52 BCD     1      25.490  23.270  18.560  1.00  0.00            
ATOM    119  H53 BCD     1      24.820  21.090  19.420  1.00  0.00            
ATOM    120  H54 BCD     1      25.720  20.770  16.930  1.00  0.00            
ATOM    121  H55 BCD     1      23.550  20.930  17.320  1.00  0.00            
ATOM    122  H56 BCD     1      25.070  23.540  15.700  1.00  0.00            
ATOM    123  H57 BCD     1      27.650  22.000  15.460  1.00  0.00            
ATOM    124  H58 BCD     1      26.780  23.670  13.830  1.00  0.00            
ATOM    125  H59 BCD     1      27.150  24.940  15.090  1.00  0.00            
ATOM    126  H60 BCD     1      29.120  24.150  15.280  1.00  0.00            
ATOM    127  C37 BCD     1      31.220  19.450  19.920  1.00  0.00            
ATOM    128  O31 BCD     1      30.910  18.150  19.520  1.00  0.00            
ATOM    129  C38 BCD     1      30.160  20.030  20.770  1.00  0.00            
ATOM    130  O32 BCD     1      29.900  19.170  21.900  1.00  0.00            
ATOM    131  C39 BCD     1      28.860  20.430  19.980  1.00  0.00            
ATOM    132  O33 BCD     1      27.830  21.030  20.780  1.00  0.00            
ATOM    133  C40 BCD     1      29.350  21.300  18.790  1.00  0.00            
ATOM    134  C41 BCD     1      30.350  20.530  17.960  1.00  0.00            
ATOM    135  O34 BCD     1      31.520  20.210  18.730  1.00  0.00            
ATOM    136  C42 BCD     1      30.920  21.250  16.750  1.00  0.00            
ATOM    137  O35 BCD     1      31.710  22.360  17.120  1.00  0.00            
ATOM    138  H61 BCD     1      32.070  19.340  20.610  1.00  0.00            
ATOM    139  H62 BCD     1      30.550  20.970  21.190  1.00  0.00            
ATOM    140  H63 BCD     1      29.140  19.320  22.470  1.00  0.00            
ATOM    141  H64 BCD     1      28.600  19.440  19.580  1.00  0.00            
ATOM    142  H65 BCD     1      27.090  21.170  20.180  1.00  0.00            
ATOM    143  H66 BCD     1      29.660  22.310  19.110  1.00  0.00            
ATOM    144  H67 BCD     1      29.850  19.620  17.600  1.00  0.00            
ATOM    145  H68 BCD     1      31.580  20.580  16.180  1.00  0.00            
ATOM    146  H69 BCD     1      30.070  21.530  16.110  1.00  0.00            
ATOM    147  H70 BCD     1      32.420  21.960  17.630  1.00  0.00            
ATOM    148  C1  AU0     2      25.050  17.920  21.250  1.00  0.00            
ATOM    149  C2  AU0     2      25.500  17.590  19.790  1.00  0.00            
ATOM    150  C3  AU0     2      26.810  17.330  19.500  1.00  0.00            
ATOM    151  C4  AU0     2      27.300  17.240  18.230  1.00  0.00            
ATOM    152  C5  AU0     2      26.320  17.250  17.180  1.00  0.00            
ATOM    153  C6  AU0     2      26.950  17.190  15.810  1.00  0.00            
ATOM    154  C7  AU0     2      27.820  15.920  15.630  1.00  0.00            
ATOM    155  C8  AU0     2      27.840  18.420  15.350  1.00  0.00            
ATOM    156  C9  AU0     2      24.970  17.600  17.440  1.00  0.00            
ATOM    157  O1  AU0     2      24.050  17.820  16.520  1.00  0.00            
ATOM    158  C10 AU0     2      24.640  17.700  18.770  1.00  0.00            
ATOM    159  H1  AU0     2      25.770  18.600  21.730  1.00  0.00            
ATOM    160  H2  AU0     2      24.010  18.210  21.460  1.00  0.00            
ATOM    161  H3  AU0     2      24.940  16.990  21.820  1.00  0.00            
ATOM    162  H4  AU0     2      27.460  17.330  20.370  1.00  0.00            
ATOM    163  H5  AU0     2      28.360  17.060  18.080  1.00  0.00            
ATOM    164  H6  AU0     2      26.150  17.090  15.060  1.00  0.00            
ATOM    165  H7  AU0     2      27.270  15.080  16.070  1.00  0.00            
ATOM    166  H8  AU0     2      27.840  15.760  14.550  1.00  0.00            
ATOM    167  H9  AU0     2      28.770  15.940  16.180  1.00  0.00            
ATOM    168  H10 AU0     2      28.240  18.980  16.210  1.00  0.00            
ATOM    169  H11 AU0     2      28.780  18.130  14.870  1.00  0.00            
ATOM    170  H12 AU0     2      27.100  19.040  14.830  1.00  0.00            
ATOM    171  H13 AU0     2      23.240  18.100  16.970  1.00  0.00            
ATOM    172  H14 AU0     2      23.600  17.900  19.050  1.00  0.00            
TER
ENDMDL
MODEL        1
ATOM      1  C1  BCD     1      39.990  41.400  27.340  1.00  0.00            
ATOM      2  O1  BCD     1      41.210  40.900  27.920  1.00  0.00            
ATOM      3  C2  BCD     1      38.700  41.380  28.130  1.00  0.00            
ATOM      4  O2  BCD     1      38.880  42.100  29.350  1.00  0.00            
ATOM      5  C3  BCD     1      38.370  39.840  28.350  1.00  0.00            
ATOM      6  O3  BCD     1      37.180  39.560  29.190  1.00  0.00            
ATOM      7  C4  BCD     1      38.220  39.100  27.080  1.00  0.00            
ATOM      8  C5  BCD     1      39.570  39.270  26.330  1.00  0.00            
ATOM      9  O4  BCD     1      39.770  40.670  26.080  1.00  0.00            
ATOM     10  C6  BCD     1      39.470  38.610  24.970  1.00  0.00            
ATOM     11  O5  BCD     1      38.250  39.030  24.310  1.00  0.00            
ATOM     12  H1  BCD     1      40.240  42.400  26.960  1.00  0.00            
ATOM     13  H2  BCD     1      37.950  41.880  27.520  1.00  0.00            
ATOM     14  H3  BCD     1      39.450  42.860  29.180  1.00  0.00            
ATOM     15  H4  BCD     1      39.290  39.370  28.730  1.00  0.00            
ATOM     16  H5  BCD     1      37.190  38.590  29.230  1.00  0.00            
ATOM     17  H6  BCD     1      37.490  39.570  26.400  1.00  0.00            
ATOM     18  H7  BCD     1      40.380  38.780  26.880  1.00  0.00            
ATOM     19  H8  BCD     1      40.370  38.930  24.420  1.00  0.00            
ATOM     20  H9  BCD     1      39.460  37.530  25.170  1.00  0.00            
ATOM     21  H10 BCD     1      38.540  39.410  23.470  1.00  0.00            
ATOM     22  C7  BCD     1      45.220  41.770  28.150  1.00  0.00            
ATOM     23  O6  BCD     1      45.540  40.380  28.140  1.00  0.00            
ATOM     24  C8  BCD     1      44.360  42.130  29.390  1.00  0.00            
ATOM     25  O7  BCD     1      45.120  41.880  30.560  1.00  0.00            
ATOM     26  C9  BCD     1      43.010  41.410  29.270  1.00  0.00            
ATOM     27  O8  BCD     1      42.210  41.780  30.430  1.00  0.00            
ATOM     28  C10 BCD     1      42.350  41.730  27.960  1.00  0.00            
ATOM     29  C11 BCD     1      43.300  41.390  26.810  1.00  0.00            
ATOM     30  O9  BCD     1      44.550  42.140  27.000  1.00  0.00            
ATOM     31  C12 BCD     1      42.760  41.800  25.410  1.00  0.00            
ATOM     32  O10 BCD     1      42.210  43.120  25.390  1.00  0.00            
ATOM     33  H11 BCD     1      46.150  42.340  28.220  1.00  0.00            
ATOM     34  H12 BCD     1      44.160  43.200  29.480  1.00  0.00            
ATOM     35  H13 BCD     1      45.300  40.940  30.620  1.00  0.00            
ATOM     36  H14 BCD     1      43.200  40.340  29.390  1.00  0.00            
ATOM     37  H15 BCD     1      41.430  41.230  30.350  1.00  0.00            
ATOM     38  H16 BCD     1      42.000  42.770  28.050  1.00  0.00            
ATOM     39  H17 BCD     1      43.560  40.330  26.710  1.00  0.00            
ATOM     40  H18 BCD     1      43.550  41.810  24.660  1.00  0.00            
ATOM     41  H19 BCD     1      42.050  41.020  25.090  1.00  0.00            
ATOM     42  H20 BCD     1      42.220  43.530  24.520  1.00  0.00            
ATOM     43  C13 BCD     1      48.300  37.620  26.850  1.00  0.00            
ATOM     44  O11 BCD     1      47.170  36.730  26.740  1.00  0.00            
ATOM     45  C14 BCD     1      48.430  38.110  28.250  1.00  0.00            
ATOM     46  O12 BCD     1      48.960  37.070  29.170  1.00  0.00            
ATOM     47  C15 BCD     1      47.160  38.780  28.780  1.00  0.00            
ATOM     48  O13 BCD     1      47.300  39.320  30.050  1.00  0.00            
ATOM     49  C16 BCD     1      46.840  39.880  27.800  1.00  0.00            
ATOM     50  C17 BCD     1      46.880  39.470  26.360  1.00  0.00            
ATOM     51  O14 BCD     1      48.070  38.770  26.050  1.00  0.00            
ATOM     52  C18 BCD     1      46.710  40.570  25.290  1.00  0.00            
ATOM     53  O15 BCD     1      47.730  41.620  25.570  1.00  0.00            
ATOM     54  H21 BCD     1      49.150  37.070  26.430  1.00  0.00            
ATOM     55  H22 BCD     1      49.230  38.860  28.190  1.00  0.00            
ATOM     56  H23 BCD     1      48.270  36.430  29.360  1.00  0.00            
ATOM     57  H24 BCD     1      46.340  38.060  28.760  1.00  0.00            
ATOM     58  H25 BCD     1      48.120  39.810  30.140  1.00  0.00            
ATOM     59  H26 BCD     1      47.610  40.660  27.910  1.00  0.00            
ATOM     60  H27 BCD     1      46.080  38.720  26.290  1.00  0.00            
ATOM     61  H28 BCD     1      46.900  40.040  24.340  1.00  0.00            
ATOM     62  H29 BCD     1      45.710  41.010  25.250  1.00  0.00            
ATOM     63  H30 BCD     1      47.320  42.480  25.420  1.00  0.00            
ATOM     64  C19 BCD     1      46.640  32.660  26.160  1.00  0.00            
ATOM     65  O16 BCD     1      45.300  32.640  25.880  1.00  0.00            
ATOM     66  C20 BCD     1      46.880  33.110  27.580  1.00  0.00            
ATOM     67  O17 BCD     1      46.190  32.290  28.520  1.00  0.00            
ATOM     68  C21 BCD     1      46.590  34.590  27.700  1.00  0.00            
ATOM     69  O18 BCD     1      46.810  35.080  29.040  1.00  0.00            
ATOM     70  C22 BCD     1      47.480  35.350  26.720  1.00  0.00            
ATOM     71  C23 BCD     1      47.100  34.920  25.340  1.00  0.00            
ATOM     72  O19 BCD     1      47.380  33.510  25.240  1.00  0.00            
ATOM     73  C24 BCD     1      47.820  35.620  24.210  1.00  0.00            
ATOM     74  O20 BCD     1      49.260  35.580  24.210  1.00  0.00            
ATOM     75  H31 BCD     1      47.020  31.640  26.030  1.00  0.00            
ATOM     76  H32 BCD     1      47.970  33.080  27.730  1.00  0.00            
ATOM     77  H33 BCD     1      46.240  32.620  29.420  1.00  0.00            
ATOM     78  H34 BCD     1      45.530  34.770  27.470  1.00  0.00            
ATOM     79  H35 BCD     1      46.130  34.750  29.630  1.00  0.00            
ATOM     80  H36 BCD     1      48.540  35.130  26.900  1.00  0.00            
ATOM     81  H37 BCD     1      46.030  35.140  25.280  1.00  0.00            
ATOM     82  H38 BCD     1      47.550  35.080  23.290  1.00  0.00            
ATOM     83  H39 BCD     1      47.410  36.620  24.000  1.00  0.00            
ATOM     84  H40 BCD     1      49.490  34.680  24.450  1.00  0.00            
ATOM     85  C25 BCD     1      42.300  30.030  24.960  1.00  0.00            
ATOM     86  O21 BCD     1      41.510  30.990  25.660  1.00  0.00            
ATOM     87  C26 BCD     1      43.430  29.510  25.800  1.00  0.00            
ATOM     88  O22 BCD     1      42.930  28.680  26.730  1.00  0.00            
ATOM     89  C27 BCD     1      44.200  30.610  26.450  1.00  0.00            
ATOM     90  O23 BCD     1      45.230  29.990  27.330  1.00  0.00            
ATOM     91  C28 BCD     1      44.770  31.440  25.310  1.00  0.00            
ATOM     92  C29 BCD     1      43.720  31.920  24.320  1.00  0.00            
ATOM     93  O24 BCD     1      43.010  30.670  23.900  1.00  0.00            
ATOM     94  C30 BCD     1      44.300  32.480  23.040  1.00  0.00            
ATOM     95  O25 BCD     1      43.290  32.810  22.040  1.00  0.00            
ATOM     96  H41 BCD     1      41.780  29.180  24.500  1.00  0.00            
ATOM     97  H42 BCD     1      44.120  29.000  25.110  1.00  0.00            
ATOM     98  H43 BCD     1      43.660  28.780  27.350  1.00  0.00            
ATOM     99  H44 BCD     1      43.610  31.300  27.080  1.00  0.00            
ATOM    100  H45 BCD     1      45.500  30.680  27.940  1.00  0.00            
ATOM    101  H46 BCD     1      45.520  30.850  24.770  1.00  0.00            
ATOM    102  H47 BCD     1      43.080  32.690  24.770  1.00  0.00            
ATOM    103  H48 BCD     1      44.910  33.380  23.190  1.00  0.00            
ATOM    104  H49 BCD     1      45.040  31.760  22.640  1.00  0.00            
ATOM    105  H50 BCD     1      43.180  32.110  21.400  1.00  0.00            
ATOM    106  C31 BCD     1      37.490  32.160  25.960  1.00  0.00            
ATOM    107  O26 BCD     1      37.830  33.410  26.460  1.00  0.00            
ATOM    108  C32 BCD     1      37.950  31.020  26.880  1.00  0.00            
ATOM    109  O27 BCD     1      37.410  31.190  28.150  1.00  0.00            
ATOM    110  C33 BCD     1      39.470  31.000  26.840  1.00  0.00            
ATOM    111  C34 BCD     1      40.090  30.870  25.450  1.00  0.00            
ATOM    112  C35 BCD     1      39.550  32.020  24.670  1.00  0.00            
ATOM    113  O28 BCD     1      38.100  31.990  24.690  1.00  0.00            
ATOM    114  C36 BCD     1      40.130  32.150  23.230  1.00  0.00            
ATOM    115  O29 BCD     1      39.990  30.940  22.530  1.00  0.00            
ATOM    116  O30 BCD     1      39.900  29.890  27.760  1.00  0.00            
ATOM    117  H51 BCD     1      36.400  32.080  25.830  1.00  0.00            
ATOM    118  H52 BCD     1      37.600  30.090  26.410  1.00  0.00            
ATOM    119  H53 BCD     1      37.460  32.090  28.470  1.00  0.00            
ATOM    120  H54 BCD     1      39.840  31.920  27.310  1.00  0.00            
ATOM    121  H55 BCD     1      40.850  30.020  27.810  1.00  0.00            
ATOM    122  H56 BCD     1      39.720  29.960  24.970  1.00  0.00            
ATOM    123  H57 BCD     1      39.860  32.930  25.190  1.00  0.00            
ATOM    124  H58 BCD     1      39.710  32.990  22.670  1.00  0.00            
ATOM    125  H59 BCD     1      41.170  32.500  23.330  1.00  0.00            
ATOM    126  H60 BCD     1      40.860  30.830  22.140  1.00  0.00            
ATOM    127  C37 BCD     1      36.640  37.300  27.120  1.00  0.00            
ATOM    128  O31 BCD     1      37.990  37.690  27.340  1.00  0.00            
ATOM    129  C38 BCD     1      36.150  36.290  28.110  1.00  0.00            
ATOM    130  O32 BCD     1      36.430  36.820  29.440  1.00  0.00            
ATOM    131  C39 BCD     1      36.940  34.960  28.020  1.00  0.00            
ATOM    132  O33 BCD     1      36.380  33.930  28.930  1.00  0.00            
ATOM    133  C40 BCD     1      36.910  34.440  26.550  1.00  0.00            
ATOM    134  C41 BCD     1      37.170  35.520  25.590  1.00  0.00            
ATOM    135  O34 BCD     1      36.410  36.710  25.820  1.00  0.00            
ATOM    136  C42 BCD     1      36.840  35.090  24.180  1.00  0.00            
ATOM    137  O35 BCD     1      37.300  36.090  23.240  1.00  0.00            
ATOM    138  H61 BCD     1      36.050  38.210  27.260  1.00  0.00            
ATOM    139  H62 BCD     1      35.080  36.050  28.050  1.00  0.00            
ATOM    140  H63 BCD     1      35.710  36.710  30.060  1.00  0.00            
ATOM    141  H64 BCD     1      38.000  35.150  28.250  1.00  0.00            
ATOM    142  H65 BCD     1      36.480  34.420  29.750  1.00  0.00            
ATOM    143  H66 BCD     1      35.920  34.040  26.300  1.00  0.00            
ATOM    144  H67 BCD     1      38.230  35.800  25.620  1.00  0.00            
ATOM    145  H68 BCD     1      37.280  34.140  23.870  1.00  0.00            
ATOM    146  H69 BCD     1      35.740  35.010  24.120  1.00  0.00            
ATOM    147  H70 BCD     1      37.250  36.940  23.680  1.00  0.00            
ATOM    148  C1  AU0     2      -1.180  35.530  26.700  1.00  0.00            
ATOM    149  C2  AU0     2      -0.550  36.120  25.490  1.00  0.00            
ATOM    150  C3  AU0     2       0.100  37.360  25.610  1.00  0.00            
ATOM    151  C4  AU0     2       0.640  38.010  24.510  1.00  0.00            
ATOM    152  C5  AU0     2       0.460  37.480  23.220  1.00  0.00            
ATOM    153  C6  AU0     2       0.830  38.190  21.920  1.00  0.00            
ATOM    154  C7  AU0     2       2.340  38.510  21.910  1.00  0.00            
ATOM    155  C8  AU0     2       0.120  39.600  21.810  1.00  0.00            
ATOM    156  C9  AU0     2      -0.180  36.210  23.190  1.00  0.00            
ATOM    157  O1  AU0     2      -0.180  35.520  22.020  1.00  0.00            
ATOM    158  C10 AU0     2      -0.720  35.530  24.230  1.00  0.00            
ATOM    159  H1  AU0     2      -1.180  36.230  27.550  1.00  0.00            
ATOM    160  H2  AU0     2      -2.200  35.200  26.430  1.00  0.00            
ATOM    161  H3  AU0     2      -0.740  34.580  27.030  1.00  0.00            
ATOM    162  H4  AU0     2       0.250  37.870  26.560  1.00  0.00            
ATOM    163  H5  AU0     2       1.160  38.940  24.730  1.00  0.00            
ATOM    164  H6  AU0     2       0.600  37.600  21.030  1.00  0.00            
ATOM    165  H7  AU0     2       2.630  38.620  20.860  1.00  0.00            
ATOM    166  H8  AU0     2       2.550  39.400  22.510  1.00  0.00            
ATOM    167  H9  AU0     2       2.910  37.670  22.340  1.00  0.00            
ATOM    168  H10 AU0     2      -0.970  39.600  21.910  1.00  0.00            
ATOM    169  H11 AU0     2       0.430  40.320  22.570  1.00  0.00            
ATOM    170  H12 AU0     2       0.330  40.150  20.890  1.00  0.00            
ATOM    171  H13 AU0     2      -0.190  34.560  22.120  1.00  0.00            
ATOM    172  H14 AU0     2      -1.250  34.580  24.210  1.00  0.00            
TER
ENDMDL
MODEL        1
ATOM      1  C1  BCD     1      37.790  25.490  10.280  1.00  0.00            
ATOM      2  O1  BCD     1      37.260  24.880  11.510  1.00  0.00            
ATOM      3  C2  BCD     1      36.990  25.380   9.000  1.00  0.00            
ATOM      4  O2  BCD     1      35.700  26.020   9.160  1.00  0.00            
ATOM      5  C3  BCD     1      36.810  23.920   8.680  1.00  0.00            
ATOM      6  O3  BCD     1      35.920  23.670   7.540  1.00  0.00            
ATOM      7  C4  BCD     1      38.140  23.290   8.450  1.00  0.00            
ATOM      8  C5  BCD     1      39.110  23.420   9.630  1.00  0.00            
ATOM      9  O4  BCD     1      39.030  24.810  10.050  1.00  0.00            
ATOM     10  C6  BCD     1      40.520  23.150   9.170  1.00  0.00            
ATOM     11  O5  BCD     1      41.480  23.210  10.180  1.00  0.00            
ATOM     12  H1  BCD     1      38.050  26.490  10.620  1.00  0.00            
ATOM     13  H2  BCD     1      37.580  25.950   8.260  1.00  0.00            
ATOM     14  H3  BCD     1      35.250  25.950   8.320  1.00  0.00            
ATOM     15  H4  BCD     1      36.440  23.380   9.560  1.00  0.00            
ATOM     16  H5  BCD     1      36.150  22.880   7.050  1.00  0.00            
ATOM     17  H6  BCD     1      38.660  23.730   7.580  1.00  0.00            
ATOM     18  H7  BCD     1      38.830  22.770  10.470  1.00  0.00            
ATOM     19  H8  BCD     1      40.570  22.180   8.660  1.00  0.00            
ATOM     20  H9  BCD     1      40.740  23.900   8.400  1.00  0.00            
ATOM     21  H10 BCD     1      41.550  22.300  10.490  1.00  0.00            
ATOM     22  C7  BCD     1      35.710  26.020  15.150  1.00  0.00            
ATOM     23  O6  BCD     1      36.210  24.770  15.590  1.00  0.00            
ATOM     24  C8  BCD     1      34.710  25.790  14.020  1.00  0.00            
ATOM     25  O7  BCD     1      33.430  25.240  14.410  1.00  0.00            
ATOM     26  C9  BCD     1      35.320  25.090  12.780  1.00  0.00            
ATOM     27  O8  BCD     1      34.360  25.160  11.700  1.00  0.00            
ATOM     28  C10 BCD     1      36.610  25.760  12.370  1.00  0.00            
ATOM     29  C11 BCD     1      37.460  26.110  13.600  1.00  0.00            
ATOM     30  O9  BCD     1      36.750  26.800  14.650  1.00  0.00            
ATOM     31  C12 BCD     1      38.680  26.960  13.160  1.00  0.00            
ATOM     32  O10 BCD     1      38.320  28.010  12.300  1.00  0.00            
ATOM     33  H11 BCD     1      35.210  26.480  16.000  1.00  0.00            
ATOM     34  H12 BCD     1      34.440  26.790  13.650  1.00  0.00            
ATOM     35  H13 BCD     1      32.700  25.250  13.780  1.00  0.00            
ATOM     36  H14 BCD     1      35.580  24.090  13.140  1.00  0.00            
ATOM     37  H15 BCD     1      34.960  25.220  10.950  1.00  0.00            
ATOM     38  H16 BCD     1      36.430  26.650  11.740  1.00  0.00            
ATOM     39  H17 BCD     1      37.930  25.180  13.960  1.00  0.00            
ATOM     40  H18 BCD     1      39.060  27.380  14.100  1.00  0.00            
ATOM     41  H19 BCD     1      39.380  26.320  12.620  1.00  0.00            
ATOM     42  H20 BCD     1      39.010  28.670  12.180  1.00  0.00            
ATOM     43  C13 BCD     1      36.650  22.330  18.920  1.00  0.00            
ATOM     44  O11 BCD     1      36.840  21.270  18.090  1.00  0.00            
ATOM     45  C14 BCD     1      35.240  22.980  18.690  1.00  0.00            
ATOM     46  O12 BCD     1      34.130  21.990  18.770  1.00  0.00            
ATOM     47  C15 BCD     1      35.090  23.570  17.340  1.00  0.00            
ATOM     48  O13 BCD     1      33.810  24.290  17.090  1.00  0.00            
ATOM     49  C16 BCD     1      36.270  24.520  17.020  1.00  0.00            
ATOM     50  C17 BCD     1      37.670  23.930  17.410  1.00  0.00            
ATOM     51  O14 BCD     1      37.680  23.340  18.670  1.00  0.00            
ATOM     52  C18 BCD     1      38.770  25.050  17.310  1.00  0.00            
ATOM     53  O15 BCD     1      38.460  26.210  18.090  1.00  0.00            
ATOM     54  H21 BCD     1      36.710  22.030  19.970  1.00  0.00            
ATOM     55  H22 BCD     1      35.210  23.860  19.340  1.00  0.00            
ATOM     56  H23 BCD     1      33.360  22.530  18.600  1.00  0.00            
ATOM     57  H24 BCD     1      35.290  22.780  16.610  1.00  0.00            
ATOM     58  H25 BCD     1      33.720  24.370  16.140  1.00  0.00            
ATOM     59  H26 BCD     1      36.120  25.500  17.500  1.00  0.00            
ATOM     60  H27 BCD     1      37.900  23.200  16.630  1.00  0.00            
ATOM     61  H28 BCD     1      39.780  24.750  17.630  1.00  0.00            
ATOM     62  H29 BCD     1      38.950  25.340  16.270  1.00  0.00            
ATOM     63  H30 BCD     1      38.790  26.960  17.570  1.00  0.00            
ATOM     64  C19 BCD     1      38.330  17.610  17.830  1.00  0.00            
ATOM     65  O16 BCD     1      37.830  17.520  16.470  1.00  0.00            
ATOM     66  C20 BCD     1      37.150  17.740  18.750  1.00  0.00            
ATOM     67  O17 BCD     1      36.260  16.650  18.620  1.00  0.00            
ATOM     68  C21 BCD     1      36.400  19.060  18.430  1.00  0.00            
ATOM     69  O18 BCD     1      35.340  19.370  19.360  1.00  0.00            
ATOM     70  C22 BCD     1      37.450  20.140  18.600  1.00  0.00            
ATOM     71  C23 BCD     1      38.650  19.970  17.740  1.00  0.00            
ATOM     72  O19 BCD     1      39.270  18.670  18.050  1.00  0.00            
ATOM     73  C24 BCD     1      39.800  20.930  18.000  1.00  0.00            
ATOM     74  O20 BCD     1      39.980  21.190  19.380  1.00  0.00            
ATOM     75  H31 BCD     1      38.910  16.700  18.000  1.00  0.00            
ATOM     76  H32 BCD     1      37.550  17.760  19.770  1.00  0.00            
ATOM     77  H33 BCD     1      35.780  16.680  17.790  1.00  0.00            
ATOM     78  H34 BCD     1      36.000  19.170  17.420  1.00  0.00            
ATOM     79  H35 BCD     1      34.830  20.130  19.060  1.00  0.00            
ATOM     80  H36 BCD     1      37.800  20.110  19.640  1.00  0.00            
ATOM     81  H37 BCD     1      38.260  20.050  16.710  1.00  0.00            
ATOM     82  H38 BCD     1      40.700  20.390  17.690  1.00  0.00            
ATOM     83  H39 BCD     1      39.650  21.860  17.430  1.00  0.00            
ATOM     84  H40 BCD     1      40.170  20.320  19.720  1.00  0.00            
ATOM     85  C25 BCD     1      37.020  14.740  13.370  1.00  0.00            
ATOM     86  O21 BCD     1      37.160  15.770  12.380  1.00  0.00            
ATOM     87  C26 BCD     1      35.910  14.990  14.390  1.00  0.00            
ATOM     88  O22 BCD     1      34.650  15.030  13.740  1.00  0.00            
ATOM     89  C27 BCD     1      36.110  16.250  15.260  1.00  0.00            
ATOM     90  O23 BCD     1      35.120  16.440  16.250  1.00  0.00            
ATOM     91  C28 BCD     1      37.540  16.200  15.900  1.00  0.00            
ATOM     92  C29 BCD     1      38.580  15.920  14.780  1.00  0.00            
ATOM     93  O24 BCD     1      38.220  14.690  14.120  1.00  0.00            
ATOM     94  C30 BCD     1      40.010  15.670  15.240  1.00  0.00            
ATOM     95  O25 BCD     1      40.070  14.500  16.030  1.00  0.00            
ATOM     96  H41 BCD     1      36.860  13.770  12.890  1.00  0.00            
ATOM     97  H42 BCD     1      36.100  14.180  15.100  1.00  0.00            
ATOM     98  H43 BCD     1      34.820  15.160  12.800  1.00  0.00            
ATOM     99  H44 BCD     1      36.120  17.150  14.640  1.00  0.00            
ATOM    100  H45 BCD     1      34.290  16.080  15.930  1.00  0.00            
ATOM    101  H46 BCD     1      37.580  15.420  16.680  1.00  0.00            
ATOM    102  H47 BCD     1      38.580  16.760  14.070  1.00  0.00            
ATOM    103  H48 BCD     1      40.580  15.580  14.310  1.00  0.00            
ATOM    104  H49 BCD     1      40.330  16.490  15.900  1.00  0.00            
ATOM    105  H50 BCD     1      39.390  13.890  15.720  1.00  0.00            
ATOM    106  C31 BCD     1      37.370  16.170   8.210  1.00  0.00            
ATOM    107  O26 BCD     1      37.560  17.550   8.510  1.00  0.00            
ATOM    108  C32 BCD     1      36.010  15.710   8.770  1.00  0.00            
ATOM    109  O27 BCD     1      34.960  16.380   8.000  1.00  0.00            
ATOM    110  C33 BCD     1      36.030  15.980  10.290  1.00  0.00            
ATOM    111  C34 BCD     1      37.170  15.270  11.040  1.00  0.00            
ATOM    112  C35 BCD     1      38.540  15.540  10.280  1.00  0.00            
ATOM    113  O28 BCD     1      38.370  15.300   8.840  1.00  0.00            
ATOM    114  C36 BCD     1      39.510  14.540  10.870  1.00  0.00            
ATOM    115  O29 BCD     1      40.870  14.870  10.510  1.00  0.00            
ATOM    116  O30 BCD     1      34.760  15.730  10.860  1.00  0.00            
ATOM    117  H51 BCD     1      37.480  16.070   7.120  1.00  0.00            
ATOM    118  H52 BCD     1      36.050  14.620   8.660  1.00  0.00            
ATOM    119  H53 BCD     1      34.720  15.870   7.220  1.00  0.00            
ATOM    120  H54 BCD     1      36.250  17.040  10.480  1.00  0.00            
ATOM    121  H55 BCD     1      34.130  16.380  10.550  1.00  0.00            
ATOM    122  H56 BCD     1      36.980  14.190  10.990  1.00  0.00            
ATOM    123  H57 BCD     1      38.900  16.540  10.540  1.00  0.00            
ATOM    124  H58 BCD     1      39.550  14.840  11.930  1.00  0.00            
ATOM    125  H59 BCD     1      39.170  13.510  10.690  1.00  0.00            
ATOM    126  H60 BCD     1      41.430  14.080  10.450  1.00  0.00            
ATOM    127  C37 BCD     1      38.570  21.280   7.120  1.00  0.00            
ATOM    128  O31 BCD     1      37.950  21.920   8.250  1.00  0.00            
ATOM    129  C38 BCD     1      37.540  20.480   6.310  1.00  0.00            
ATOM    130  O32 BCD     1      36.400  21.330   6.050  1.00  0.00            
ATOM    131  C39 BCD     1      37.060  19.300   7.130  1.00  0.00            
ATOM    132  O33 BCD     1      35.980  18.530   6.490  1.00  0.00            
ATOM    133  C40 BCD     1      38.210  18.390   7.510  1.00  0.00            
ATOM    134  C41 BCD     1      39.320  19.260   8.270  1.00  0.00            
ATOM    135  O34 BCD     1      39.630  20.460   7.440  1.00  0.00            
ATOM    136  C42 BCD     1      40.550  18.490   8.810  1.00  0.00            
ATOM    137  O35 BCD     1      41.640  18.440   7.880  1.00  0.00            
ATOM    138  H61 BCD     1      38.930  21.990   6.360  1.00  0.00            
ATOM    139  H62 BCD     1      38.040  20.230   5.370  1.00  0.00            
ATOM    140  H63 BCD     1      35.870  20.850   5.400  1.00  0.00            
ATOM    141  H64 BCD     1      36.660  19.630   8.100  1.00  0.00            
ATOM    142  H65 BCD     1      35.770  17.800   7.070  1.00  0.00            
ATOM    143  H66 BCD     1      38.600  17.800   6.680  1.00  0.00            
ATOM    144  H67 BCD     1      38.820  19.650   9.170  1.00  0.00            
ATOM    145  H68 BCD     1      41.070  19.060   9.590  1.00  0.00            
ATOM    146  H69 BCD     1      40.360  17.480   9.190  1.00  0.00            
ATOM    147  H70 BCD     1      41.510  19.120   7.210  1.00  0.00            
ATOM    148  C1  AU0     2      32.940  18.510  13.810  1.00  0.00            
ATOM    149  C2  AU0     2      34.310  19.080  13.610  1.00  0.00            
ATOM    150  C3  AU0     2      35.120  19.650  14.640  1.00  0.00            
ATOM    151  C4  AU0     2      36.340  20.210  14.270  1.00  0.00            
ATOM    152  C5  AU0     2      36.870  20.070  12.990  1.00  0.00            
ATOM    153  C6  AU0     2      38.240  20.680  12.790  1.00  0.00            
ATOM    154  C7  AU0     2      39.310  19.600  13.160  1.00  0.00            
ATOM    155  C8  AU0     2      38.470  22.050  13.550  1.00  0.00            
ATOM    156  C9  AU0     2      36.060  19.570  12.020  1.00  0.00            
ATOM    157  O1  AU0     2      36.500  19.360  10.730  1.00  0.00            
ATOM    158  C10 AU0     2      34.760  19.150  12.280  1.00  0.00            
ATOM    159  H1  AU0     2      32.160  19.270  13.660  1.00  0.00            
ATOM    160  H2  AU0     2      32.760  17.710  13.080  1.00  0.00            
ATOM    161  H3  AU0     2      32.900  17.990  14.770  1.00  0.00            
ATOM    162  H4  AU0     2      34.750  19.660  15.660  1.00  0.00            
ATOM    163  H5  AU0     2      36.950  20.650  15.050  1.00  0.00            
ATOM    164  H6  AU0     2      38.360  20.850  11.710  1.00  0.00            
ATOM    165  H7  AU0     2      39.230  18.740  12.490  1.00  0.00            
ATOM    166  H8  AU0     2      40.340  19.990  13.170  1.00  0.00            
ATOM    167  H9  AU0     2      39.290  19.400  14.240  1.00  0.00            
ATOM    168  H10 AU0     2      39.180  22.560  12.900  1.00  0.00            
ATOM    169  H11 AU0     2      37.570  22.660  13.390  1.00  0.00            
ATOM    170  H12 AU0     2      38.800  21.860  14.580  1.00  0.00            
ATOM    171  H13 AU0     2      35.650  19.160  10.300  1.00  0.00            
ATOM    172  H14 AU0     2      34.040  18.860  11.520  1.00  0.00            
TER
ENDMDL
MODEL        1
ATOM      1  C1  BCD     1      32.710  15.420  24.960  1.00  0.00            
ATOM      2  O1  BCD     1      31.810  14.970  25.980  1.00  0.00            
ATOM      3  C2  BCD     1      32.070  15.790  23.670  1.00  0.00            
ATOM      4  O2  BCD     1      31.170  16.890  23.920  1.00  0.00            
ATOM      5  C3  BCD     1      31.430  14.600  23.020  1.00  0.00            
ATOM      6  O3  BCD     1      31.000  14.820  21.630  1.00  0.00            
ATOM      7  C4  BCD     1      32.290  13.350  23.040  1.00  0.00            
ATOM      8  C5  BCD     1      33.120  13.150  24.270  1.00  0.00            
ATOM      9  O4  BCD     1      33.660  14.390  24.720  1.00  0.00            
ATOM     10  C6  BCD     1      34.200  12.120  24.160  1.00  0.00            
ATOM     11  O5  BCD     1      35.190  12.410  23.130  1.00  0.00            
ATOM     12  H1  BCD     1      33.310  16.260  25.320  1.00  0.00            
ATOM     13  H2  BCD     1      32.770  16.150  22.900  1.00  0.00            
ATOM     14  H3  BCD     1      30.650  17.020  23.120  1.00  0.00            
ATOM     15  H4  BCD     1      30.500  14.410  23.570  1.00  0.00            
ATOM     16  H5  BCD     1      30.380  14.140  21.360  1.00  0.00            
ATOM     17  H6  BCD     1      33.020  13.440  22.230  1.00  0.00            
ATOM     18  H7  BCD     1      32.490  12.790  25.100  1.00  0.00            
ATOM     19  H8  BCD     1      34.680  12.030  25.140  1.00  0.00            
ATOM     20  H9  BCD     1      33.740  11.150  23.920  1.00  0.00            
ATOM     21  H10 BCD     1      35.660  13.130  23.540  1.00  0.00            
ATOM     22  C7  BCD     1      30.570  16.090  29.730  1.00  0.00            
ATOM     23  O6  BCD     1      29.610  15.040  29.600  1.00  0.00            
ATOM     24  C8  BCD     1      30.340  17.140  28.660  1.00  0.00            
ATOM     25  O7  BCD     1      29.010  17.660  28.850  1.00  0.00            
ATOM     26  C9  BCD     1      30.530  16.520  27.270  1.00  0.00            
ATOM     27  O8  BCD     1      30.490  17.650  26.320  1.00  0.00            
ATOM     28  C10 BCD     1      31.860  15.820  27.150  1.00  0.00            
ATOM     29  C11 BCD     1      32.110  14.910  28.310  1.00  0.00            
ATOM     30  O9  BCD     1      31.890  15.620  29.530  1.00  0.00            
ATOM     31  C12 BCD     1      33.460  14.320  28.170  1.00  0.00            
ATOM     32  O10 BCD     1      33.540  13.340  29.160  1.00  0.00            
ATOM     33  H11 BCD     1      30.560  16.570  30.710  1.00  0.00            
ATOM     34  H12 BCD     1      31.120  17.910  28.730  1.00  0.00            
ATOM     35  H13 BCD     1      28.840  18.480  28.360  1.00  0.00            
ATOM     36  H14 BCD     1      29.700  15.830  27.100  1.00  0.00            
ATOM     37  H15 BCD     1      30.730  17.430  25.420  1.00  0.00            
ATOM     38  H16 BCD     1      32.630  16.600  27.080  1.00  0.00            
ATOM     39  H17 BCD     1      31.470  14.020  28.250  1.00  0.00            
ATOM     40  H18 BCD     1      33.680  13.760  27.250  1.00  0.00            
ATOM     41  H19 BCD     1      34.290  15.030  28.300  1.00  0.00            
ATOM     42  H20 BCD     1      33.610  13.680  30.060  1.00  0.00            
ATOM     43  C13 BCD     1      27.210  12.820  32.270  1.00  0.00            
ATOM     44  O11 BCD     1      26.310  12.360  31.240  1.00  0.00            
ATOM     45  C14 BCD     1      27.090  14.350  32.320  1.00  0.00            
ATOM     46  O12 BCD     1      25.670  14.610  32.450  1.00  0.00            
ATOM     47  C15 BCD     1      27.800  14.940  31.130  1.00  0.00            
ATOM     48  O13 BCD     1      27.710  16.410  31.120  1.00  0.00            
ATOM     49  C16 BCD     1      29.220  14.480  30.910  1.00  0.00            
ATOM     50  C17 BCD     1      29.240  12.900  30.960  1.00  0.00            
ATOM     51  O14 BCD     1      28.540  12.400  32.120  1.00  0.00            
ATOM     52  C18 BCD     1      30.630  12.400  31.020  1.00  0.00            
ATOM     53  O15 BCD     1      30.680  11.000  30.770  1.00  0.00            
ATOM     54  H21 BCD     1      26.880  12.530  33.270  1.00  0.00            
ATOM     55  H22 BCD     1      27.600  14.790  33.180  1.00  0.00            
ATOM     56  H23 BCD     1      25.380  14.260  31.600  1.00  0.00            
ATOM     57  H24 BCD     1      27.260  14.490  30.280  1.00  0.00            
ATOM     58  H25 BCD     1      28.340  16.570  30.420  1.00  0.00            
ATOM     59  H26 BCD     1      29.810  14.870  31.740  1.00  0.00            
ATOM     60  H27 BCD     1      28.820  12.430  30.060  1.00  0.00            
ATOM     61  H28 BCD     1      31.270  12.940  30.310  1.00  0.00            
ATOM     62  H29 BCD     1      31.120  12.650  31.980  1.00  0.00            
ATOM     63  H30 BCD     1      31.580  10.770  31.020  1.00  0.00            
ATOM     64  C19 BCD     1      23.600   9.310  30.800  1.00  0.00            
ATOM     65  O16 BCD     1      24.070   9.130  29.440  1.00  0.00            
ATOM     66  C20 BCD     1      22.990  10.720  30.910  1.00  0.00            
ATOM     67  O17 BCD     1      22.020  10.700  29.800  1.00  0.00            
ATOM     68  C21 BCD     1      24.080  11.740  30.680  1.00  0.00            
ATOM     69  O18 BCD     1      23.590  13.080  30.790  1.00  0.00            
ATOM     70  C22 BCD     1      25.230  11.520  31.660  1.00  0.00            
ATOM     71  C23 BCD     1      25.710  10.080  31.670  1.00  0.00            
ATOM     72  O19 BCD     1      24.610   9.240  31.850  1.00  0.00            
ATOM     73  C24 BCD     1      26.840   9.670  32.660  1.00  0.00            
ATOM     74  O20 BCD     1      26.420  10.070  34.000  1.00  0.00            
ATOM     75  H31 BCD     1      22.860   8.540  31.040  1.00  0.00            
ATOM     76  H32 BCD     1      22.580  10.680  31.930  1.00  0.00            
ATOM     77  H33 BCD     1      22.030  11.540  29.340  1.00  0.00            
ATOM     78  H34 BCD     1      24.460  11.470  29.690  1.00  0.00            
ATOM     79  H35 BCD     1      23.050  13.310  30.020  1.00  0.00            
ATOM     80  H36 BCD     1      24.960  11.780  32.700  1.00  0.00            
ATOM     81  H37 BCD     1      26.050   9.860  30.650  1.00  0.00            
ATOM     82  H38 BCD     1      26.850   8.570  32.680  1.00  0.00            
ATOM     83  H39 BCD     1      27.790  10.120  32.350  1.00  0.00            
ATOM     84  H40 BCD     1      26.600   9.330  34.580  1.00  0.00            
ATOM     85  C25 BCD     1      24.500   6.560  26.310  1.00  0.00            
ATOM     86  O21 BCD     1      25.560   7.430  25.840  1.00  0.00            
ATOM     87  C26 BCD     1      23.240   7.290  26.310  1.00  0.00            
ATOM     88  O22 BCD     1      22.950   7.810  25.040  1.00  0.00            
ATOM     89  C27 BCD     1      23.260   8.410  27.400  1.00  0.00            
ATOM     90  O23 BCD     1      21.940   9.020  27.560  1.00  0.00            
ATOM     91  C28 BCD     1      23.690   7.950  28.740  1.00  0.00            
ATOM     92  C29 BCD     1      24.960   7.010  28.600  1.00  0.00            
ATOM     93  O24 BCD     1      24.820   6.080  27.550  1.00  0.00            
ATOM     94  C30 BCD     1      25.230   6.250  29.860  1.00  0.00            
ATOM     95  O25 BCD     1      24.170   5.380  30.370  1.00  0.00            
ATOM     96  H41 BCD     1      24.400   5.730  25.600  1.00  0.00            
ATOM     97  H42 BCD     1      22.530   6.490  26.540  1.00  0.00            
ATOM     98  H43 BCD     1      22.170   8.340  25.190  1.00  0.00            
ATOM     99  H44 BCD     1      24.050   9.120  27.130  1.00  0.00            
ATOM    100  H45 BCD     1      22.030   9.550  28.360  1.00  0.00            
ATOM    101  H46 BCD     1      22.940   7.310  29.220  1.00  0.00            
ATOM    102  H47 BCD     1      25.800   7.690  28.390  1.00  0.00            
ATOM    103  H48 BCD     1      26.080   5.640  29.510  1.00  0.00            
ATOM    104  H49 BCD     1      25.580   6.890  30.690  1.00  0.00            
ATOM    105  H50 BCD     1      24.340   4.470  30.110  1.00  0.00            
ATOM    106  C31 BCD     1      28.550   7.120  23.080  1.00  0.00            
ATOM    107  O26 BCD     1      28.770   8.530  23.160  1.00  0.00            
ATOM    108  C32 BCD     1      27.220   6.790  22.550  1.00  0.00            
ATOM    109  O27 BCD     1      27.050   7.200  21.210  1.00  0.00            
ATOM    110  C33 BCD     1      26.080   7.270  23.470  1.00  0.00            
ATOM    111  C34 BCD     1      26.460   6.830  24.930  1.00  0.00            
ATOM    112  C35 BCD     1      27.830   7.240  25.310  1.00  0.00            
ATOM    113  O28 BCD     1      28.720   6.580  24.360  1.00  0.00            
ATOM    114  C36 BCD     1      28.210   6.820  26.720  1.00  0.00            
ATOM    115  O29 BCD     1      28.370   5.390  26.700  1.00  0.00            
ATOM    116  O30 BCD     1      24.790   6.730  23.060  1.00  0.00            
ATOM    117  H51 BCD     1      29.340   6.690  22.460  1.00  0.00            
ATOM    118  H52 BCD     1      27.110   5.690  22.590  1.00  0.00            
ATOM    119  H53 BCD     1      27.530   8.030  21.180  1.00  0.00            
ATOM    120  H54 BCD     1      26.110   8.370  23.560  1.00  0.00            
ATOM    121  H55 BCD     1      24.200   7.140  23.700  1.00  0.00            
ATOM    122  H56 BCD     1      26.390   5.740  25.000  1.00  0.00            
ATOM    123  H57 BCD     1      27.770   8.340  25.280  1.00  0.00            
ATOM    124  H58 BCD     1      29.170   7.310  26.930  1.00  0.00            
ATOM    125  H59 BCD     1      27.450   7.080  27.460  1.00  0.00            
ATOM    126  H60 BCD     1      29.090   5.240  26.090  1.00  0.00            
ATOM    127  C37 BCD     1      31.780  11.150  22.010  1.00  0.00            
ATOM    128  O31 BCD     1      31.450  12.180  22.940  1.00  0.00            
ATOM    129  C38 BCD     1      30.690  10.900  21.000  1.00  0.00            
ATOM    130  O32 BCD     1      30.500  12.190  20.340  1.00  0.00            
ATOM    131  C39 BCD     1      29.450  10.290  21.670  1.00  0.00            
ATOM    132  O33 BCD     1      28.420  10.020  20.680  1.00  0.00            
ATOM    133  C40 BCD     1      29.900   8.980  22.460  1.00  0.00            
ATOM    134  C41 BCD     1      31.020   9.320  23.470  1.00  0.00            
ATOM    135  O34 BCD     1      32.080   9.930  22.670  1.00  0.00            
ATOM    136  C42 BCD     1      31.570   8.150  24.260  1.00  0.00            
ATOM    137  O35 BCD     1      31.770   6.910  23.490  1.00  0.00            
ATOM    138  H61 BCD     1      32.670  11.440  21.420  1.00  0.00            
ATOM    139  H62 BCD     1      31.100  10.180  20.280  1.00  0.00            
ATOM    140  H63 BCD     1      31.290  12.520  19.900  1.00  0.00            
ATOM    141  H64 BCD     1      29.150  11.030  22.420  1.00  0.00            
ATOM    142  H65 BCD     1      28.190  10.830  20.210  1.00  0.00            
ATOM    143  H66 BCD     1      30.280   8.200  21.800  1.00  0.00            
ATOM    144  H67 BCD     1      30.610  10.000  24.230  1.00  0.00            
ATOM    145  H68 BCD     1      32.380   8.480  24.930  1.00  0.00            
ATOM    146  H69 BCD     1      30.760   7.950  24.970  1.00  0.00            
ATOM    147  H70 BCD     1      32.450   6.360  23.900  1.00  0.00            
ATOM    148  C1  AU0     2      23.980  10.710  22.740  1.00  0.00            
ATOM    149  C2  AU0     2      25.150  11.240  23.520  1.00  0.00            
ATOM    150  C3  AU0     2      25.390  10.750  24.860  1.00  0.00            
ATOM    151  C4  AU0     2      26.330  11.220  25.730  1.00  0.00            
ATOM    152  C5  AU0     2      27.080  12.390  25.340  1.00  0.00            
ATOM    153  C6  AU0     2      28.030  13.120  26.320  1.00  0.00            
ATOM    154  C7  AU0     2      29.020  12.190  27.010  1.00  0.00            
ATOM    155  C8  AU0     2      27.170  13.900  27.340  1.00  0.00            
ATOM    156  C9  AU0     2      26.930  12.770  23.950  1.00  0.00            
ATOM    157  O1  AU0     2      27.700  13.840  23.540  1.00  0.00            
ATOM    158  C10 AU0     2      26.030  12.230  23.070  1.00  0.00            
ATOM    159  H1  AU0     2      24.100  10.980  21.680  1.00  0.00            
ATOM    160  H2  AU0     2      23.920   9.630  22.880  1.00  0.00            
ATOM    161  H3  AU0     2      22.990  11.000  23.120  1.00  0.00            
ATOM    162  H4  AU0     2      24.840   9.880  25.200  1.00  0.00            
ATOM    163  H5  AU0     2      26.420  10.880  26.750  1.00  0.00            
ATOM    164  H6  AU0     2      28.680  13.860  25.850  1.00  0.00            
ATOM    165  H7  AU0     2      29.450  12.670  27.890  1.00  0.00            
ATOM    166  H8  AU0     2      28.460  11.330  27.380  1.00  0.00            
ATOM    167  H9  AU0     2      29.740  11.970  26.210  1.00  0.00            
ATOM    168  H10 AU0     2      27.740  14.480  28.060  1.00  0.00            
ATOM    169  H11 AU0     2      26.500  14.640  26.880  1.00  0.00            
ATOM    170  H12 AU0     2      26.550  13.210  27.930  1.00  0.00            
ATOM    171  H13 AU0     2      27.790  13.790  22.580  1.00  0.00            
ATOM    172  H14 AU0     2      25.930  12.610  22.060  1.00  0.00            
TER
ENDMDL
MODEL        1
ATOM      1  C1  BCD     1      40.490  43.460  24.770  1.00  0.00            
ATOM      2  O1  BCD     1      41.060  42.250  25.220  1.00  0.00            
ATOM      3  C2  BCD     1      39.420  44.000  25.760  1.00  0.00            
ATOM      4  O2  BCD     1      39.980  44.200  27.050  1.00  0.00            
ATOM      5  C3  BCD     1      38.200  43.010  25.820  1.00  0.00            
ATOM      6  O3  BCD     1      37.260  43.580  26.730  1.00  0.00            
ATOM      7  C4  BCD     1      37.730  42.790  24.370  1.00  0.00            
ATOM      8  C5  BCD     1      38.780  42.320  23.410  1.00  0.00            
ATOM      9  O4  BCD     1      39.800  43.300  23.470  1.00  0.00            
ATOM     10  C6  BCD     1      38.290  42.340  22.000  1.00  0.00            
ATOM     11  O5  BCD     1      37.930  43.590  21.500  1.00  0.00            
ATOM     12  H1  BCD     1      41.320  44.160  24.610  1.00  0.00            
ATOM     13  H2  BCD     1      39.130  44.950  25.290  1.00  0.00            
ATOM     14  H3  BCD     1      39.260  44.170  27.690  1.00  0.00            
ATOM     15  H4  BCD     1      38.560  42.050  26.230  1.00  0.00            
ATOM     16  H5  BCD     1      36.560  42.940  26.840  1.00  0.00            
ATOM     17  H6  BCD     1      37.200  43.660  23.950  1.00  0.00            
ATOM     18  H7  BCD     1      39.110  41.320  23.720  1.00  0.00            
ATOM     19  H8  BCD     1      39.170  41.970  21.450  1.00  0.00            
ATOM     20  H9  BCD     1      37.460  41.650  21.820  1.00  0.00            
ATOM     21  H10 BCD     1      37.910  44.220  22.230  1.00  0.00            
ATOM     22  C7  BCD     1      44.670  40.640  26.490  1.00  0.00            
ATOM     23  O6  BCD     1      44.090  39.410  26.020  1.00  0.00            
ATOM     24  C8  BCD     1      43.730  41.290  27.560  1.00  0.00            
ATOM     25  O7  BCD     1      43.740  40.430  28.720  1.00  0.00            
ATOM     26  C9  BCD     1      42.380  41.560  27.000  1.00  0.00            
ATOM     27  O8  BCD     1      41.540  42.260  27.940  1.00  0.00            
ATOM     28  C10 BCD     1      42.370  42.320  25.720  1.00  0.00            
ATOM     29  C11 BCD     1      43.270  41.640  24.730  1.00  0.00            
ATOM     30  O9  BCD     1      44.620  41.510  25.330  1.00  0.00            
ATOM     31  C12 BCD     1      43.520  42.350  23.370  1.00  0.00            
ATOM     32  O10 BCD     1      43.900  43.710  23.550  1.00  0.00            
ATOM     33  H11 BCD     1      45.690  40.550  26.860  1.00  0.00            
ATOM     34  H12 BCD     1      44.150  42.230  27.920  1.00  0.00            
ATOM     35  H13 BCD     1      43.520  41.020  29.440  1.00  0.00            
ATOM     36  H14 BCD     1      41.920  40.600  26.740  1.00  0.00            
ATOM     37  H15 BCD     1      40.850  42.600  27.370  1.00  0.00            
ATOM     38  H16 BCD     1      42.710  43.340  25.980  1.00  0.00            
ATOM     39  H17 BCD     1      42.960  40.620  24.460  1.00  0.00            
ATOM     40  H18 BCD     1      44.290  41.830  22.790  1.00  0.00            
ATOM     41  H19 BCD     1      42.610  42.270  22.750  1.00  0.00            
ATOM     42  H20 BCD     1      43.160  44.210  23.180  1.00  0.00            
ATOM     43  C13 BCD     1      45.070  35.590  25.370  1.00  0.00            
ATOM     44  O11 BCD     1      43.740  35.410  25.050  1.00  0.00            
ATOM     45  C14 BCD     1      45.270  35.990  26.860  1.00  0.00            
ATOM     46  O12 BCD     1      44.650  35.060  27.720  1.00  0.00            
ATOM     47  C15 BCD     1      44.650  37.390  27.040  1.00  0.00            
ATOM     48  O13 BCD     1      44.890  37.930  28.380  1.00  0.00            
ATOM     49  C16 BCD     1      45.030  38.390  25.960  1.00  0.00            
ATOM     50  C17 BCD     1      45.040  37.810  24.510  1.00  0.00            
ATOM     51  O14 BCD     1      45.660  36.540  24.500  1.00  0.00            
ATOM     52  C18 BCD     1      45.740  38.700  23.480  1.00  0.00            
ATOM     53  O15 BCD     1      45.390  38.440  22.100  1.00  0.00            
ATOM     54  H21 BCD     1      45.670  34.700  25.160  1.00  0.00            
ATOM     55  H22 BCD     1      46.330  36.130  27.100  1.00  0.00            
ATOM     56  H23 BCD     1      45.060  35.220  28.570  1.00  0.00            
ATOM     57  H24 BCD     1      43.600  37.090  26.940  1.00  0.00            
ATOM     58  H25 BCD     1      44.390  38.720  28.590  1.00  0.00            
ATOM     59  H26 BCD     1      46.060  38.690  26.140  1.00  0.00            
ATOM     60  H27 BCD     1      44.030  37.700  24.100  1.00  0.00            
ATOM     61  H28 BCD     1      45.410  39.730  23.710  1.00  0.00            
ATOM     62  H29 BCD     1      46.820  38.690  23.650  1.00  0.00            
ATOM     63  H30 BCD     1      45.780  37.640  21.730  1.00  0.00            
ATOM     64  C19 BCD     1      41.050  32.240  23.910  1.00  0.00            
ATOM     65  O16 BCD     1      40.100  33.130  23.530  1.00  0.00            
ATOM     66  C20 BCD     1      41.420  32.460  25.380  1.00  0.00            
ATOM     67  O17 BCD     1      40.320  32.240  26.240  1.00  0.00            
ATOM     68  C21 BCD     1      42.070  33.820  25.620  1.00  0.00            
ATOM     69  O18 BCD     1      42.370  33.990  26.990  1.00  0.00            
ATOM     70  C22 BCD     1      43.290  34.050  24.760  1.00  0.00            
ATOM     71  C23 BCD     1      42.780  33.940  23.300  1.00  0.00            
ATOM     72  O19 BCD     1      42.240  32.610  23.060  1.00  0.00            
ATOM     73  C24 BCD     1      43.850  34.170  22.200  1.00  0.00            
ATOM     74  O20 BCD     1      44.800  33.120  22.300  1.00  0.00            
ATOM     75  H31 BCD     1      40.790  31.180  23.880  1.00  0.00            
ATOM     76  H32 BCD     1      42.170  31.670  25.540  1.00  0.00            
ATOM     77  H33 BCD     1      40.740  32.050  27.080  1.00  0.00            
ATOM     78  H34 BCD     1      41.360  34.620  25.370  1.00  0.00            
ATOM     79  H35 BCD     1      43.250  34.400  27.070  1.00  0.00            
ATOM     80  H36 BCD     1      44.050  33.280  24.880  1.00  0.00            
ATOM     81  H37 BCD     1      41.990  34.660  23.040  1.00  0.00            
ATOM     82  H38 BCD     1      43.330  34.180  21.230  1.00  0.00            
ATOM     83  H39 BCD     1      44.310  35.160  22.290  1.00  0.00            
ATOM     84  H40 BCD     1      45.490  33.240  21.640  1.00  0.00            
ATOM     85  C25 BCD     1      36.170  33.130  22.320  1.00  0.00            
ATOM     86  O21 BCD     1      35.830  34.380  22.800  1.00  0.00            
ATOM     87  C26 BCD     1      36.530  32.060  23.320  1.00  0.00            
ATOM     88  O22 BCD     1      35.500  31.980  24.280  1.00  0.00            
ATOM     89  C27 BCD     1      37.880  32.340  23.990  1.00  0.00            
ATOM     90  O23 BCD     1      38.280  31.200  24.870  1.00  0.00            
ATOM     91  C28 BCD     1      38.930  32.580  22.880  1.00  0.00            
ATOM     92  C29 BCD     1      38.450  33.560  21.810  1.00  0.00            
ATOM     93  O24 BCD     1      37.170  33.170  21.350  1.00  0.00            
ATOM     94  C30 BCD     1      39.470  33.680  20.660  1.00  0.00            
ATOM     95  O25 BCD     1      39.200  34.730  19.710  1.00  0.00            
ATOM     96  H41 BCD     1      35.400  32.680  21.680  1.00  0.00            
ATOM     97  H42 BCD     1      36.540  31.070  22.840  1.00  0.00            
ATOM     98  H43 BCD     1      35.310  32.890  24.520  1.00  0.00            
ATOM     99  H44 BCD     1      37.770  33.260  24.570  1.00  0.00            
ATOM    100  H45 BCD     1      38.970  31.440  25.500  1.00  0.00            
ATOM    101  H46 BCD     1      39.190  31.600  22.450  1.00  0.00            
ATOM    102  H47 BCD     1      38.460  34.490  22.400  1.00  0.00            
ATOM    103  H48 BCD     1      40.390  34.050  21.130  1.00  0.00            
ATOM    104  H49 BCD     1      39.720  32.720  20.180  1.00  0.00            
ATOM    105  H50 BCD     1      40.060  34.810  19.290  1.00  0.00            
ATOM    106  C31 BCD     1      33.070  37.280  23.270  1.00  0.00            
ATOM    107  O26 BCD     1      34.170  38.120  23.490  1.00  0.00            
ATOM    108  C32 BCD     1      33.070  36.220  24.300  1.00  0.00            
ATOM    109  O27 BCD     1      32.870  36.650  25.630  1.00  0.00            
ATOM    110  C33 BCD     1      34.330  35.350  24.230  1.00  0.00            
ATOM    111  C34 BCD     1      34.480  34.830  22.760  1.00  0.00            
ATOM    112  C35 BCD     1      34.280  35.950  21.710  1.00  0.00            
ATOM    113  O28 BCD     1      33.200  36.770  21.970  1.00  0.00            
ATOM    114  C36 BCD     1      34.150  35.420  20.320  1.00  0.00            
ATOM    115  O29 BCD     1      32.940  34.750  20.070  1.00  0.00            
ATOM    116  O30 BCD     1      34.340  34.250  25.160  1.00  0.00            
ATOM    117  H51 BCD     1      32.150  37.870  23.260  1.00  0.00            
ATOM    118  H52 BCD     1      32.250  35.560  24.000  1.00  0.00            
ATOM    119  H53 BCD     1      33.040  35.930  26.250  1.00  0.00            
ATOM    120  H54 BCD     1      35.140  36.060  24.450  1.00  0.00            
ATOM    121  H55 BCD     1      34.070  34.360  26.070  1.00  0.00            
ATOM    122  H56 BCD     1      33.850  33.940  22.630  1.00  0.00            
ATOM    123  H57 BCD     1      35.190  36.570  21.720  1.00  0.00            
ATOM    124  H58 BCD     1      34.240  36.260  19.620  1.00  0.00            
ATOM    125  H59 BCD     1      35.030  34.770  20.190  1.00  0.00            
ATOM    126  H60 BCD     1      32.360  35.410  20.450  1.00  0.00            
ATOM    127  C37 BCD     1      35.460  42.010  24.160  1.00  0.00            
ATOM    128  O31 BCD     1      36.820  41.700  24.350  1.00  0.00            
ATOM    129  C38 BCD     1      34.520  41.450  25.300  1.00  0.00            
ATOM    130  O32 BCD     1      35.070  41.760  26.630  1.00  0.00            
ATOM    131  C39 BCD     1      34.440  39.960  25.050  1.00  0.00            
ATOM    132  O33 BCD     1      33.570  39.360  26.030  1.00  0.00            
ATOM    133  C40 BCD     1      34.040  39.550  23.630  1.00  0.00            
ATOM    134  C41 BCD     1      35.010  40.130  22.630  1.00  0.00            
ATOM    135  O34 BCD     1      35.140  41.500  22.830  1.00  0.00            
ATOM    136  C42 BCD     1      34.630  39.920  21.180  1.00  0.00            
ATOM    137  O35 BCD     1      35.760  40.260  20.410  1.00  0.00            
ATOM    138  H61 BCD     1      35.460  43.110  24.230  1.00  0.00            
ATOM    139  H62 BCD     1      33.570  42.010  25.200  1.00  0.00            
ATOM    140  H63 BCD     1      35.490  40.970  26.970  1.00  0.00            
ATOM    141  H64 BCD     1      35.430  39.510  25.230  1.00  0.00            
ATOM    142  H65 BCD     1      33.280  38.470  25.810  1.00  0.00            
ATOM    143  H66 BCD     1      33.060  39.990  23.370  1.00  0.00            
ATOM    144  H67 BCD     1      35.990  39.660  22.730  1.00  0.00            
ATOM    145  H68 BCD     1      34.350  38.870  21.020  1.00  0.00            
ATOM    146  H69 BCD     1      33.750  40.530  20.950  1.00  0.00            
ATOM    147  H70 BCD     1      36.430  39.670  20.770  1.00  0.00            
ATOM    148  C1  AU0     2      37.280  36.630  26.070  1.00  0.00            
ATOM    149  C2  AU0     2      38.190  37.020  24.950  1.00  0.00            
ATOM    150  C3  AU0     2      39.550  36.750  25.020  1.00  0.00            
ATOM    151  C4  AU0     2      40.450  37.150  24.050  1.00  0.00            
ATOM    152  C5  AU0     2      39.970  37.820  22.910  1.00  0.00            
ATOM    153  C6  AU0     2      41.030  38.290  21.890  1.00  0.00            
ATOM    154  C7  AU0     2      41.940  37.180  21.420  1.00  0.00            
ATOM    155  C8  AU0     2      41.840  39.500  22.210  1.00  0.00            
ATOM    156  C9  AU0     2      38.580  38.160  22.770  1.00  0.00            
ATOM    157  O1  AU0     2      38.020  38.670  21.690  1.00  0.00            
ATOM    158  C10 AU0     2      37.700  37.770  23.810  1.00  0.00            
ATOM    159  H1  AU0     2      36.440  37.340  26.090  1.00  0.00            
ATOM    160  H2  AU0     2      36.860  35.620  25.940  1.00  0.00            
ATOM    161  H3  AU0     2      37.720  36.760  27.070  1.00  0.00            
ATOM    162  H4  AU0     2      39.960  36.270  25.900  1.00  0.00            
ATOM    163  H5  AU0     2      41.530  37.020  24.080  1.00  0.00            
ATOM    164  H6  AU0     2      40.500  38.580  20.980  1.00  0.00            
ATOM    165  H7  AU0     2      41.490  36.180  21.380  1.00  0.00            
ATOM    166  H8  AU0     2      42.290  37.350  20.390  1.00  0.00            
ATOM    167  H9  AU0     2      42.830  37.080  22.050  1.00  0.00            
ATOM    168  H10 AU0     2      42.440  39.900  21.380  1.00  0.00            
ATOM    169  H11 AU0     2      41.220  40.290  22.650  1.00  0.00            
ATOM    170  H12 AU0     2      42.540  39.200  23.010  1.00  0.00            
ATOM    171  H13 AU0     2      38.450  38.280  20.910  1.00  0.00            
ATOM    172  H14 AU0     2      36.640  38.010  23.790  1.00  0.00            
TER
ENDMDL
MODEL        1
ATOM      1  C1  BCD     1      20.400  22.510  19.590  1.00  0.00            
ATOM      2  O1  BCD     1      20.630  21.890  18.380  1.00  0.00            
ATOM      3  C2  BCD     1      21.650  23.250  20.170  1.00  0.00            
ATOM      4  O2  BCD     1      22.060  24.200  19.180  1.00  0.00            
ATOM      5  C3  BCD     1      22.800  22.270  20.450  1.00  0.00            
ATOM      6  O3  BCD     1      23.930  23.120  20.850  1.00  0.00            
ATOM      7  C4  BCD     1      22.310  21.210  21.350  1.00  0.00            
ATOM      8  C5  BCD     1      21.020  20.580  20.870  1.00  0.00            
ATOM      9  O4  BCD     1      20.020  21.530  20.560  1.00  0.00            
ATOM     10  C6  BCD     1      20.410  19.690  22.020  1.00  0.00            
ATOM     11  O5  BCD     1      20.070  20.470  23.160  1.00  0.00            
ATOM     12  H1  BCD     1      19.550  23.200  19.490  1.00  0.00            
ATOM     13  H2  BCD     1      21.330  23.730  21.100  1.00  0.00            
ATOM     14  H3  BCD     1      22.980  24.400  19.380  1.00  0.00            
ATOM     15  H4  BCD     1      22.990  21.740  19.510  1.00  0.00            
ATOM     16  H5  BCD     1      24.420  23.330  20.050  1.00  0.00            
ATOM     17  H6  BCD     1      22.170  21.650  22.350  1.00  0.00            
ATOM     18  H7  BCD     1      21.160  19.930  20.000  1.00  0.00            
ATOM     19  H8  BCD     1      19.580  19.100  21.620  1.00  0.00            
ATOM     20  H9  BCD     1      21.290  19.100  22.310  1.00  0.00            
ATOM     21  H10 BCD     1      19.210  20.860  22.970  1.00  0.00            
ATOM     22  C7  BCD     1      18.660  21.210  14.790  1.00  0.00            
ATOM     23  O6  BCD     1      19.960  20.830  14.260  1.00  0.00            
ATOM     24  C8  BCD     1      18.920  22.690  15.260  1.00  0.00            
ATOM     25  O7  BCD     1      19.220  23.610  14.180  1.00  0.00            
ATOM     26  C9  BCD     1      19.890  22.790  16.420  1.00  0.00            
ATOM     27  O8  BCD     1      20.150  24.090  16.950  1.00  0.00            
ATOM     28  C10 BCD     1      19.490  21.840  17.480  1.00  0.00            
ATOM     29  C11 BCD     1      19.180  20.390  17.060  1.00  0.00            
ATOM     30  O9  BCD     1      18.290  20.420  15.950  1.00  0.00            
ATOM     31  C12 BCD     1      18.650  19.520  18.220  1.00  0.00            
ATOM     32  O10 BCD     1      18.740  18.200  17.790  1.00  0.00            
ATOM     33  H11 BCD     1      17.840  21.120  14.060  1.00  0.00            
ATOM     34  H12 BCD     1      17.930  22.960  15.650  1.00  0.00            
ATOM     35  H13 BCD     1      18.560  24.300  14.280  1.00  0.00            
ATOM     36  H14 BCD     1      20.810  22.380  15.980  1.00  0.00            
ATOM     37  H15 BCD     1      20.770  23.930  17.670  1.00  0.00            
ATOM     38  H16 BCD     1      18.540  22.250  17.860  1.00  0.00            
ATOM     39  H17 BCD     1      20.080  19.920  16.640  1.00  0.00            
ATOM     40  H18 BCD     1      19.250  19.670  19.130  1.00  0.00            
ATOM     41  H19 BCD     1      17.600  19.750  18.430  1.00  0.00            
ATOM     42  H20 BCD     1      18.780  17.720  18.630  1.00  0.00            
ATOM     43  C13 BCD     1      21.290  19.090  10.810  1.00  0.00            
ATOM     44  O11 BCD     1      22.500  18.620  11.340  1.00  0.00            
ATOM     45  C14 BCD     1      21.280  20.640  10.920  1.00  0.00            
ATOM     46  O12 BCD     1      22.500  21.030  10.270  1.00  0.00            
ATOM     47  C15 BCD     1      21.150  21.130  12.340  1.00  0.00            
ATOM     48  O13 BCD     1      20.930  22.570  12.360  1.00  0.00            
ATOM     49  C16 BCD     1      19.960  20.440  12.900  1.00  0.00            
ATOM     50  C17 BCD     1      20.070  18.930  12.880  1.00  0.00            
ATOM     51  O14 BCD     1      20.150  18.480  11.500  1.00  0.00            
ATOM     52  C18 BCD     1      18.920  18.300  13.530  1.00  0.00            
ATOM     53  O15 BCD     1      18.950  16.870  13.450  1.00  0.00            
ATOM     54  H21 BCD     1      21.270  18.850   9.740  1.00  0.00            
ATOM     55  H22 BCD     1      20.450  20.990  10.300  1.00  0.00            
ATOM     56  H23 BCD     1      22.340  21.950  10.040  1.00  0.00            
ATOM     57  H24 BCD     1      22.060  20.870  12.880  1.00  0.00            
ATOM     58  H25 BCD     1      20.380  22.730  13.130  1.00  0.00            
ATOM     59  H26 BCD     1      19.020  20.770  12.430  1.00  0.00            
ATOM     60  H27 BCD     1      20.940  18.710  13.520  1.00  0.00            
ATOM     61  H28 BCD     1      18.930  18.440  14.620  1.00  0.00            
ATOM     62  H29 BCD     1      17.940  18.740  13.280  1.00  0.00            
ATOM     63  H30 BCD     1      19.110  16.890  12.500  1.00  0.00            
ATOM     64  C19 BCD     1      25.530  15.770  11.350  1.00  0.00            
ATOM     65  O16 BCD     1      25.650  16.000  12.810  1.00  0.00            
ATOM     66  C20 BCD     1      25.780  17.010  10.490  1.00  0.00            
ATOM     67  O17 BCD     1      27.060  17.530  10.720  1.00  0.00            
ATOM     68  C21 BCD     1      24.760  18.130  10.750  1.00  0.00            
ATOM     69  O18 BCD     1      24.930  19.320   9.990  1.00  0.00            
ATOM     70  C22 BCD     1      23.310  17.660  10.690  1.00  0.00            
ATOM     71  C23 BCD     1      23.130  16.390  11.350  1.00  0.00            
ATOM     72  O19 BCD     1      24.190  15.460  10.990  1.00  0.00            
ATOM     73  C24 BCD     1      21.810  15.700  11.120  1.00  0.00            
ATOM     74  O20 BCD     1      21.500  15.730   9.720  1.00  0.00            
ATOM     75  H31 BCD     1      26.230  15.010  10.960  1.00  0.00            
ATOM     76  H32 BCD     1      25.660  16.710   9.440  1.00  0.00            
ATOM     77  H33 BCD     1      27.150  18.360  10.240  1.00  0.00            
ATOM     78  H34 BCD     1      24.820  18.390  11.820  1.00  0.00            
ATOM     79  H35 BCD     1      24.150  19.860  10.130  1.00  0.00            
ATOM     80  H36 BCD     1      22.990  17.660   9.640  1.00  0.00            
ATOM     81  H37 BCD     1      23.300  16.490  12.430  1.00  0.00            
ATOM     82  H38 BCD     1      21.840  14.680  11.510  1.00  0.00            
ATOM     83  H39 BCD     1      21.070  16.250  11.710  1.00  0.00            
ATOM     84  H40 BCD     1      20.660  15.310   9.510  1.00  0.00            
ATOM     85  C25 BCD     1      27.750  14.280  15.740  1.00  0.00            
ATOM     86  O21 BCD     1      27.300  15.270  16.630  1.00  0.00            
ATOM     87  C26 BCD     1      28.640  14.910  14.630  1.00  0.00            
ATOM     88  O22 BCD     1      29.830  15.380  15.240  1.00  0.00            
ATOM     89  C27 BCD     1      27.830  15.940  13.890  1.00  0.00            
ATOM     90  O23 BCD     1      28.480  16.680  12.960  1.00  0.00            
ATOM     91  C28 BCD     1      26.610  15.180  13.340  1.00  0.00            
ATOM     92  C29 BCD     1      25.840  14.260  14.330  1.00  0.00            
ATOM     93  O24 BCD     1      26.730  13.520  15.200  1.00  0.00            
ATOM     94  C30 BCD     1      24.860  13.360  13.600  1.00  0.00            
ATOM     95  O25 BCD     1      23.930  12.770  14.510  1.00  0.00            
ATOM     96  H41 BCD     1      28.380  13.650  16.390  1.00  0.00            
ATOM     97  H42 BCD     1      28.960  14.070  14.010  1.00  0.00            
ATOM     98  H43 BCD     1      30.180  16.170  14.840  1.00  0.00            
ATOM     99  H44 BCD     1      27.410  16.630  14.630  1.00  0.00            
ATOM    100  H45 BCD     1      27.750  17.070  12.480  1.00  0.00            
ATOM    101  H46 BCD     1      26.940  14.490  12.550  1.00  0.00            
ATOM    102  H47 BCD     1      25.290  14.960  14.980  1.00  0.00            
ATOM    103  H48 BCD     1      24.300  14.100  13.000  1.00  0.00            
ATOM    104  H49 BCD     1      25.250  12.640  12.870  1.00  0.00            
ATOM    105  H50 BCD     1      23.620  13.320  15.230  1.00  0.00            
ATOM    106  C31 BCD     1      26.600  15.710  20.670  1.00  0.00            
ATOM    107  O26 BCD     1      25.880  16.890  20.490  1.00  0.00            
ATOM    108  C32 BCD     1      28.130  15.750  20.290  1.00  0.00            
ATOM    109  O27 BCD     1      28.840  16.810  20.850  1.00  0.00            
ATOM    110  C33 BCD     1      28.140  15.930  18.790  1.00  0.00            
ATOM    111  C34 BCD     1      27.280  14.910  18.040  1.00  0.00            
ATOM    112  C35 BCD     1      25.840  14.710  18.620  1.00  0.00            
ATOM    113  O28 BCD     1      25.980  14.630  20.020  1.00  0.00            
ATOM    114  C36 BCD     1      25.140  13.370  18.190  1.00  0.00            
ATOM    115  O29 BCD     1      25.990  12.290  18.400  1.00  0.00            
ATOM    116  O30 BCD     1      29.460  16.000  18.150  1.00  0.00            
ATOM    117  H51 BCD     1      26.520  15.420  21.730  1.00  0.00            
ATOM    118  H52 BCD     1      28.540  14.800  20.670  1.00  0.00            
ATOM    119  H53 BCD     1      28.200  17.460  21.150  1.00  0.00            
ATOM    120  H54 BCD     1      27.610  16.880  18.640  1.00  0.00            
ATOM    121  H55 BCD     1      29.390  15.790  17.220  1.00  0.00            
ATOM    122  H56 BCD     1      27.840  14.000  18.260  1.00  0.00            
ATOM    123  H57 BCD     1      25.190  15.580  18.450  1.00  0.00            
ATOM    124  H58 BCD     1      24.260  13.310  18.840  1.00  0.00            
ATOM    125  H59 BCD     1      24.850  13.470  17.140  1.00  0.00            
ATOM    126  H60 BCD     1      26.600  12.540  19.100  1.00  0.00            
ATOM    127  C37 BCD     1      23.910  19.840  22.530  1.00  0.00            
ATOM    128  O31 BCD     1      23.360  20.240  21.310  1.00  0.00            
ATOM    129  C38 BCD     1      25.430  20.010  22.540  1.00  0.00            
ATOM    130  O32 BCD     1      25.690  21.460  22.380  1.00  0.00            
ATOM    131  C39 BCD     1      26.030  19.090  21.470  1.00  0.00            
ATOM    132  O33 BCD     1      27.440  18.970  21.710  1.00  0.00            
ATOM    133  C40 BCD     1      25.470  17.680  21.620  1.00  0.00            
ATOM    134  C41 BCD     1      23.920  17.630  21.650  1.00  0.00            
ATOM    135  O34 BCD     1      23.590  18.510  22.760  1.00  0.00            
ATOM    136  C42 BCD     1      23.480  16.220  21.870  1.00  0.00            
ATOM    137  O35 BCD     1      22.100  16.070  21.530  1.00  0.00            
ATOM    138  H61 BCD     1      23.510  20.490  23.310  1.00  0.00            
ATOM    139  H62 BCD     1      25.890  19.700  23.480  1.00  0.00            
ATOM    140  H63 BCD     1      25.240  21.730  21.570  1.00  0.00            
ATOM    141  H64 BCD     1      25.790  19.360  20.440  1.00  0.00            
ATOM    142  H65 BCD     1      27.870  19.830  21.720  1.00  0.00            
ATOM    143  H66 BCD     1      25.840  17.230  22.550  1.00  0.00            
ATOM    144  H67 BCD     1      23.520  17.970  20.690  1.00  0.00            
ATOM    145  H68 BCD     1      24.130  15.520  21.330  1.00  0.00            
ATOM    146  H69 BCD     1      23.580  15.990  22.930  1.00  0.00            
ATOM    147  H70 BCD     1      22.140  15.720  20.640  1.00  0.00            
ATOM    148  C1  AU0     2      27.240  21.160  13.130  1.00  0.00            
ATOM    149  C2  AU0     2      26.390  20.520  14.180  1.00  0.00            
ATOM    150  C3  AU0     2      25.020  20.360  13.940  1.00  0.00            
ATOM    151  C4  AU0     2      24.250  19.650  14.840  1.00  0.00            
ATOM    152  C5  AU0     2      24.820  19.010  15.980  1.00  0.00            
ATOM    153  C6  AU0     2      23.930  18.210  16.870  1.00  0.00            
ATOM    154  C7  AU0     2      23.260  17.090  16.030  1.00  0.00            
ATOM    155  C8  AU0     2      23.000  19.130  17.760  1.00  0.00            
ATOM    156  C9  AU0     2      26.190  19.170  16.170  1.00  0.00            
ATOM    157  O1  AU0     2      26.800  18.570  17.200  1.00  0.00            
ATOM    158  C10 AU0     2      26.980  19.910  15.310  1.00  0.00            
ATOM    159  H1  AU0     2      27.340  20.440  12.310  1.00  0.00            
ATOM    160  H2  AU0     2      26.610  21.980  12.740  1.00  0.00            
ATOM    161  H3  AU0     2      28.200  21.500  13.530  1.00  0.00            
ATOM    162  H4  AU0     2      24.600  20.810  13.050  1.00  0.00            
ATOM    163  H5  AU0     2      23.180  19.560  14.710  1.00  0.00            
ATOM    164  H6  AU0     2      24.510  17.720  17.670  1.00  0.00            
ATOM    165  H7  AU0     2      22.890  16.230  16.610  1.00  0.00            
ATOM    166  H8  AU0     2      22.400  17.540  15.530  1.00  0.00            
ATOM    167  H9  AU0     2      23.960  16.740  15.270  1.00  0.00            
ATOM    168  H10 AU0     2      23.670  19.860  18.210  1.00  0.00            
ATOM    169  H11 AU0     2      22.280  19.650  17.110  1.00  0.00            
ATOM    170  H12 AU0     2      22.650  18.540  18.620  1.00  0.00            
ATOM    171  H13 AU0     2      27.720  18.450  16.920  1.00  0.00            
ATOM    172  H14 AU0     2      28.030  20.020  15.560  1.00  0.00            
TER
ENDMDL
MODEL        1
ATOM      1  C1  BCD     1      42.450  42.660  22.140  1.00  0.00            
ATOM      2  O1  BCD     1      43.060  41.700  22.990  1.00  0.00            
ATOM      3  C2  BCD     1      41.940  43.890  22.820  1.00  0.00            
ATOM      4  O2  BCD     1      43.050  44.540  23.470  1.00  0.00            
ATOM      5  C3  BCD     1      40.900  43.400  23.850  1.00  0.00            
ATOM      6  O3  BCD     1      40.370  44.500  24.690  1.00  0.00            
ATOM      7  C4  BCD     1      39.780  42.620  23.160  1.00  0.00            
ATOM      8  C5  BCD     1      40.210  41.470  22.210  1.00  0.00            
ATOM      9  O4  BCD     1      41.350  41.970  21.430  1.00  0.00            
ATOM     10  C6  BCD     1      39.210  40.960  21.200  1.00  0.00            
ATOM     11  O5  BCD     1      38.820  41.830  20.140  1.00  0.00            
ATOM     12  H1  BCD     1      43.230  42.950  21.420  1.00  0.00            
ATOM     13  H2  BCD     1      41.450  44.600  22.150  1.00  0.00            
ATOM     14  H3  BCD     1      43.350  43.980  24.180  1.00  0.00            
ATOM     15  H4  BCD     1      41.520  42.680  24.410  1.00  0.00            
ATOM     16  H5  BCD     1      41.050  44.960  25.190  1.00  0.00            
ATOM     17  H6  BCD     1      39.270  43.350  22.500  1.00  0.00            
ATOM     18  H7  BCD     1      40.500  40.630  22.850  1.00  0.00            
ATOM     19  H8  BCD     1      39.600  40.020  20.770  1.00  0.00            
ATOM     20  H9  BCD     1      38.380  40.570  21.800  1.00  0.00            
ATOM     21  H10 BCD     1      39.380  42.600  20.060  1.00  0.00            
ATOM     22  C7  BCD     1      46.740  40.100  23.870  1.00  0.00            
ATOM     23  O6  BCD     1      46.070  38.920  24.300  1.00  0.00            
ATOM     24  C8  BCD     1      46.300  41.260  24.780  1.00  0.00            
ATOM     25  O7  BCD     1      46.720  41.210  26.170  1.00  0.00            
ATOM     26  C9  BCD     1      44.780  41.350  24.630  1.00  0.00            
ATOM     27  O8  BCD     1      44.240  42.400  25.390  1.00  0.00            
ATOM     28  C10 BCD     1      44.460  41.660  23.190  1.00  0.00            
ATOM     29  C11 BCD     1      45.080  40.550  22.240  1.00  0.00            
ATOM     30  O9  BCD     1      46.380  40.400  22.520  1.00  0.00            
ATOM     31  C12 BCD     1      45.060  40.920  20.770  1.00  0.00            
ATOM     32  O10 BCD     1      45.770  42.160  20.590  1.00  0.00            
ATOM     33  H11 BCD     1      47.830  40.020  23.860  1.00  0.00            
ATOM     34  H12 BCD     1      46.760  42.160  24.360  1.00  0.00            
ATOM     35  H13 BCD     1      47.370  41.900  26.340  1.00  0.00            
ATOM     36  H14 BCD     1      44.280  40.400  24.840  1.00  0.00            
ATOM     37  H15 BCD     1      44.380  42.140  26.300  1.00  0.00            
ATOM     38  H16 BCD     1      44.810  42.660  22.920  1.00  0.00            
ATOM     39  H17 BCD     1      44.430  39.700  22.480  1.00  0.00            
ATOM     40  H18 BCD     1      45.460  40.160  20.080  1.00  0.00            
ATOM     41  H19 BCD     1      44.040  41.050  20.390  1.00  0.00            
ATOM     42  H20 BCD     1      45.870  42.210  19.640  1.00  0.00            
ATOM     43  C13 BCD     1      46.380  34.860  25.230  1.00  0.00            
ATOM     44  O11 BCD     1      44.990  34.740  25.190  1.00  0.00            
ATOM     45  C14 BCD     1      46.770  35.840  26.350  1.00  0.00            
ATOM     46  O12 BCD     1      46.160  35.530  27.660  1.00  0.00            
ATOM     47  C15 BCD     1      46.320  37.250  25.980  1.00  0.00            
ATOM     48  O13 BCD     1      46.690  38.230  26.960  1.00  0.00            
ATOM     49  C16 BCD     1      46.840  37.690  24.580  1.00  0.00            
ATOM     50  C17 BCD     1      46.500  36.610  23.540  1.00  0.00            
ATOM     51  O14 BCD     1      46.910  35.330  24.010  1.00  0.00            
ATOM     52  C18 BCD     1      47.240  36.920  22.210  1.00  0.00            
ATOM     53  O15 BCD     1      46.740  35.880  21.360  1.00  0.00            
ATOM     54  H21 BCD     1      46.860  33.890  25.390  1.00  0.00            
ATOM     55  H22 BCD     1      47.840  35.920  26.590  1.00  0.00            
ATOM     56  H23 BCD     1      46.410  36.280  28.220  1.00  0.00            
ATOM     57  H24 BCD     1      45.230  37.160  26.020  1.00  0.00            
ATOM     58  H25 BCD     1      46.310  39.100  26.790  1.00  0.00            
ATOM     59  H26 BCD     1      47.880  37.960  24.790  1.00  0.00            
ATOM     60  H27 BCD     1      45.440  36.620  23.260  1.00  0.00            
ATOM     61  H28 BCD     1      46.880  37.860  21.770  1.00  0.00            
ATOM     62  H29 BCD     1      48.320  36.970  22.390  1.00  0.00            
ATOM     63  H30 BCD     1      46.570  35.140  21.950  1.00  0.00            
ATOM     64  C19 BCD     1      41.980  32.000  25.130  1.00  0.00            
ATOM     65  O16 BCD     1      41.020  33.000  25.520  1.00  0.00            
ATOM     66  C20 BCD     1      43.150  31.800  26.100  1.00  0.00            
ATOM     67  O17 BCD     1      42.680  31.310  27.330  1.00  0.00            
ATOM     68  C21 BCD     1      43.880  33.080  26.280  1.00  0.00            
ATOM     69  O18 BCD     1      45.040  32.920  27.190  1.00  0.00            
ATOM     70  C22 BCD     1      44.400  33.480  24.940  1.00  0.00            
ATOM     71  C23 BCD     1      43.350  33.640  23.870  1.00  0.00            
ATOM     72  O19 BCD     1      42.530  32.420  23.880  1.00  0.00            
ATOM     73  C24 BCD     1      43.890  34.050  22.550  1.00  0.00            
ATOM     74  O20 BCD     1      44.910  33.180  22.030  1.00  0.00            
ATOM     75  H31 BCD     1      41.500  31.050  24.900  1.00  0.00            
ATOM     76  H32 BCD     1      43.850  31.060  25.680  1.00  0.00            
ATOM     77  H33 BCD     1      43.460  30.980  27.790  1.00  0.00            
ATOM     78  H34 BCD     1      43.160  33.850  26.580  1.00  0.00            
ATOM     79  H35 BCD     1      45.500  33.770  27.150  1.00  0.00            
ATOM     80  H36 BCD     1      45.150  32.730  24.650  1.00  0.00            
ATOM     81  H37 BCD     1      42.620  34.420  24.130  1.00  0.00            
ATOM     82  H38 BCD     1      42.940  33.940  22.010  1.00  0.00            
ATOM     83  H39 BCD     1      44.120  35.120  22.550  1.00  0.00            
ATOM     84  H40 BCD     1      45.250  33.440  21.170  1.00  0.00            
ATOM     85  C25 BCD     1      36.950  33.530  26.490  1.00  0.00            
ATOM     86  O21 BCD     1      37.420  34.850  26.680  1.00  0.00            
ATOM     87  C26 BCD     1      37.750  32.590  27.490  1.00  0.00            
ATOM     88  O22 BCD     1      37.610  32.890  28.870  1.00  0.00            
ATOM     89  C27 BCD     1      39.280  32.750  27.170  1.00  0.00            
ATOM     90  O23 BCD     1      40.010  31.730  27.960  1.00  0.00            
ATOM     91  C28 BCD     1      39.620  32.630  25.700  1.00  0.00            
ATOM     92  C29 BCD     1      38.600  33.300  24.750  1.00  0.00            
ATOM     93  O24 BCD     1      37.260  33.120  25.200  1.00  0.00            
ATOM     94  C30 BCD     1      38.690  32.720  23.320  1.00  0.00            
ATOM     95  O25 BCD     1      37.880  33.500  22.430  1.00  0.00            
ATOM     96  H41 BCD     1      35.870  33.430  26.670  1.00  0.00            
ATOM     97  H42 BCD     1      37.310  31.610  27.260  1.00  0.00            
ATOM     98  H43 BCD     1      38.300  32.450  29.370  1.00  0.00            
ATOM     99  H44 BCD     1      39.600  33.730  27.540  1.00  0.00            
ATOM    100  H45 BCD     1      40.950  31.790  27.800  1.00  0.00            
ATOM    101  H46 BCD     1      39.410  31.580  25.450  1.00  0.00            
ATOM    102  H47 BCD     1      38.890  34.350  24.660  1.00  0.00            
ATOM    103  H48 BCD     1      39.720  32.580  22.980  1.00  0.00            
ATOM    104  H49 BCD     1      38.260  31.710  23.370  1.00  0.00            
ATOM    105  H50 BCD     1      37.040  33.690  22.850  1.00  0.00            
ATOM    106  C31 BCD     1      36.050  38.510  27.580  1.00  0.00            
ATOM    107  O26 BCD     1      36.990  39.170  26.660  1.00  0.00            
ATOM    108  C32 BCD     1      36.690  37.800  28.660  1.00  0.00            
ATOM    109  O27 BCD     1      37.590  38.780  29.250  1.00  0.00            
ATOM    110  C33 BCD     1      37.450  36.520  28.210  1.00  0.00            
ATOM    111  C34 BCD     1      36.510  35.710  27.310  1.00  0.00            
ATOM    112  C35 BCD     1      35.770  36.550  26.310  1.00  0.00            
ATOM    113  O28 BCD     1      35.130  37.680  26.900  1.00  0.00            
ATOM    114  C36 BCD     1      34.820  35.740  25.430  1.00  0.00            
ATOM    115  O29 BCD     1      33.780  35.150  26.170  1.00  0.00            
ATOM    116  O30 BCD     1      37.980  35.720  29.290  1.00  0.00            
ATOM    117  H51 BCD     1      35.420  39.250  28.100  1.00  0.00            
ATOM    118  H52 BCD     1      35.970  37.480  29.420  1.00  0.00            
ATOM    119  H53 BCD     1      38.220  38.490  29.920  1.00  0.00            
ATOM    120  H54 BCD     1      38.250  36.860  27.540  1.00  0.00            
ATOM    121  H55 BCD     1      38.240  34.860  28.950  1.00  0.00            
ATOM    122  H56 BCD     1      35.790  35.180  27.950  1.00  0.00            
ATOM    123  H57 BCD     1      36.540  36.920  25.630  1.00  0.00            
ATOM    124  H58 BCD     1      34.400  36.530  24.790  1.00  0.00            
ATOM    125  H59 BCD     1      35.270  34.990  24.780  1.00  0.00            
ATOM    126  H60 BCD     1      33.000  35.240  25.610  1.00  0.00            
ATOM    127  C37 BCD     1      37.670  42.480  24.390  1.00  0.00            
ATOM    128  O31 BCD     1      38.980  42.030  24.210  1.00  0.00            
ATOM    129  C38 BCD     1      37.310  42.760  25.900  1.00  0.00            
ATOM    130  O32 BCD     1      38.140  43.850  26.430  1.00  0.00            
ATOM    131  C39 BCD     1      37.500  41.490  26.690  1.00  0.00            
ATOM    132  O33 BCD     1      37.140  41.390  28.070  1.00  0.00            
ATOM    133  C40 BCD     1      36.610  40.410  26.080  1.00  0.00            
ATOM    134  C41 BCD     1      36.800  40.240  24.590  1.00  0.00            
ATOM    135  O34 BCD     1      36.760  41.490  23.900  1.00  0.00            
ATOM    136  C42 BCD     1      35.830  39.240  23.980  1.00  0.00            
ATOM    137  O35 BCD     1      35.800  39.350  22.620  1.00  0.00            
ATOM    138  H61 BCD     1      37.500  43.420  23.840  1.00  0.00            
ATOM    139  H62 BCD     1      36.240  42.990  25.990  1.00  0.00            
ATOM    140  H63 BCD     1      38.870  43.940  25.810  1.00  0.00            
ATOM    141  H64 BCD     1      38.520  41.130  26.520  1.00  0.00            
ATOM    142  H65 BCD     1      37.240  40.480  28.340  1.00  0.00            
ATOM    143  H66 BCD     1      35.570  40.730  26.260  1.00  0.00            
ATOM    144  H67 BCD     1      37.790  39.850  24.340  1.00  0.00            
ATOM    145  H68 BCD     1      36.130  38.210  24.210  1.00  0.00            
ATOM    146  H69 BCD     1      34.860  39.340  24.500  1.00  0.00            
ATOM    147  H70 BCD     1      35.690  40.300  22.480  1.00  0.00            
ATOM    148  C1  AU0     2      39.650  38.030  25.170  1.00  0.00            
ATOM    149  C2  AU0     2      40.290  37.730  23.790  1.00  0.00            
ATOM    150  C3  AU0     2      41.670  37.770  23.560  1.00  0.00            
ATOM    151  C4  AU0     2      42.170  37.800  22.220  1.00  0.00            
ATOM    152  C5  AU0     2      41.260  37.550  21.120  1.00  0.00            
ATOM    153  C6  AU0     2      41.830  37.500  19.700  1.00  0.00            
ATOM    154  C7  AU0     2      42.650  36.280  19.420  1.00  0.00            
ATOM    155  C8  AU0     2      42.640  38.660  19.280  1.00  0.00            
ATOM    156  C9  AU0     2      39.920  37.240  21.420  1.00  0.00            
ATOM    157  O1  AU0     2      39.050  37.010  20.410  1.00  0.00            
ATOM    158  C10 AU0     2      39.470  37.520  22.690  1.00  0.00            
ATOM    159  H1  AU0     2      38.570  37.850  25.250  1.00  0.00            
ATOM    160  H2  AU0     2      40.190  37.410  25.900  1.00  0.00            
ATOM    161  H3  AU0     2      39.690  39.110  25.350  1.00  0.00            
ATOM    162  H4  AU0     2      42.320  37.890  24.420  1.00  0.00            
ATOM    163  H5  AU0     2      43.240  37.980  22.070  1.00  0.00            
ATOM    164  H6  AU0     2      41.000  37.630  18.990  1.00  0.00            
ATOM    165  H7  AU0     2      42.220  35.340  19.770  1.00  0.00            
ATOM    166  H8  AU0     2      42.850  36.180  18.340  1.00  0.00            
ATOM    167  H9  AU0     2      43.630  36.480  19.860  1.00  0.00            
ATOM    168  H10 AU0     2      43.630  38.730  19.760  1.00  0.00            
ATOM    169  H11 AU0     2      42.780  38.630  18.190  1.00  0.00            
ATOM    170  H12 AU0     2      42.110  39.590  19.500  1.00  0.00            
ATOM    171  H13 AU0     2      38.170  36.930  20.820  1.00  0.00            
ATOM    172  H14 AU0     2      38.420  37.330  22.900  1.00  0.00            
TER
ENDMDL
MODEL        1
ATOM      1  C1  BCD     1      12.420   9.170  27.770  1.00  0.00            
ATOM      2  O1  BCD     1      11.080   9.560  27.940  1.00  0.00            
ATOM      3  C2  BCD     1      12.740   8.480  26.400  1.00  0.00            
ATOM      4  O2  BCD     1      12.520   9.420  25.380  1.00  0.00            
ATOM      5  C3  BCD     1      11.940   7.140  26.160  1.00  0.00            
ATOM      6  O3  BCD     1      12.340   6.370  25.010  1.00  0.00            
ATOM      7  C4  BCD     1      11.890   6.270  27.410  1.00  0.00            
ATOM      8  C5  BCD     1      11.660   7.070  28.670  1.00  0.00            
ATOM      9  O4  BCD     1      12.630   8.160  28.740  1.00  0.00            
ATOM     10  C6  BCD     1      11.600   6.310  29.980  1.00  0.00            
ATOM     11  O5  BCD     1      11.050   7.210  30.960  1.00  0.00            
ATOM     12  H1  BCD     1      13.100  10.010  27.970  1.00  0.00            
ATOM     13  H2  BCD     1      13.790   8.170  26.350  1.00  0.00            
ATOM     14  H3  BCD     1      11.880  10.070  25.680  1.00  0.00            
ATOM     15  H4  BCD     1      10.960   7.520  25.830  1.00  0.00            
ATOM     16  H5  BCD     1      12.470   6.950  24.260  1.00  0.00            
ATOM     17  H6  BCD     1      12.900   5.860  27.560  1.00  0.00            
ATOM     18  H7  BCD     1      10.620   7.390  28.540  1.00  0.00            
ATOM     19  H8  BCD     1      11.090   5.340  29.910  1.00  0.00            
ATOM     20  H9  BCD     1      12.650   6.180  30.290  1.00  0.00            
ATOM     21  H10 BCD     1      11.770   7.780  31.240  1.00  0.00            
ATOM     22  C7  BCD     1       8.550  12.930  27.940  1.00  0.00            
ATOM     23  O6  BCD     1       7.540  12.040  28.320  1.00  0.00            
ATOM     24  C8  BCD     1       9.070  12.460  26.600  1.00  0.00            
ATOM     25  O7  BCD     1       8.090  12.590  25.540  1.00  0.00            
ATOM     26  C9  BCD     1       9.620  11.050  26.770  1.00  0.00            
ATOM     27  O8  BCD     1      10.210  10.620  25.500  1.00  0.00            
ATOM     28  C10 BCD     1      10.740  10.980  27.820  1.00  0.00            
ATOM     29  C11 BCD     1      10.180  11.590  29.150  1.00  0.00            
ATOM     30  O9  BCD     1       9.600  12.850  28.880  1.00  0.00            
ATOM     31  C12 BCD     1      11.280  11.780  30.100  1.00  0.00            
ATOM     32  O10 BCD     1      10.780  12.280  31.320  1.00  0.00            
ATOM     33  H11 BCD     1       8.280  13.990  27.930  1.00  0.00            
ATOM     34  H12 BCD     1       9.890  13.110  26.280  1.00  0.00            
ATOM     35  H13 BCD     1       7.280  12.840  26.000  1.00  0.00            
ATOM     36  H14 BCD     1       8.810  10.360  27.030  1.00  0.00            
ATOM     37  H15 BCD     1       9.580  10.680  24.780  1.00  0.00            
ATOM     38  H16 BCD     1      11.610  11.450  27.350  1.00  0.00            
ATOM     39  H17 BCD     1       9.430  10.890  29.530  1.00  0.00            
ATOM     40  H18 BCD     1      11.910  10.910  30.320  1.00  0.00            
ATOM     41  H19 BCD     1      11.980  12.560  29.760  1.00  0.00            
ATOM     42  H20 BCD     1      10.290  13.090  31.170  1.00  0.00            
ATOM     43  C13 BCD     1       3.470  12.500  29.060  1.00  0.00            
ATOM     44  O11 BCD     1       3.180  11.310  28.330  1.00  0.00            
ATOM     45  C14 BCD     1       4.030  13.480  28.120  1.00  0.00            
ATOM     46  O12 BCD     1       3.180  13.790  26.990  1.00  0.00            
ATOM     47  C15 BCD     1       5.430  13.010  27.610  1.00  0.00            
ATOM     48  O13 BCD     1       5.990  14.030  26.790  1.00  0.00            
ATOM     49  C16 BCD     1       6.300  12.610  28.780  1.00  0.00            
ATOM     50  C17 BCD     1       5.560  11.630  29.710  1.00  0.00            
ATOM     51  O14 BCD     1       4.360  12.230  30.110  1.00  0.00            
ATOM     52  C18 BCD     1       6.390  11.310  30.940  1.00  0.00            
ATOM     53  O15 BCD     1       6.880  12.470  31.620  1.00  0.00            
ATOM     54  H21 BCD     1       2.570  12.920  29.510  1.00  0.00            
ATOM     55  H22 BCD     1       4.310  14.390  28.660  1.00  0.00            
ATOM     56  H23 BCD     1       2.650  14.580  27.100  1.00  0.00            
ATOM     57  H24 BCD     1       5.300  12.150  26.950  1.00  0.00            
ATOM     58  H25 BCD     1       5.370  14.340  26.120  1.00  0.00            
ATOM     59  H26 BCD     1       6.460  13.490  29.420  1.00  0.00            
ATOM     60  H27 BCD     1       5.350  10.680  29.200  1.00  0.00            
ATOM     61  H28 BCD     1       5.790  10.690  31.620  1.00  0.00            
ATOM     62  H29 BCD     1       7.260  10.700  30.640  1.00  0.00            
ATOM     63  H30 BCD     1       7.640  12.250  32.170  1.00  0.00            
ATOM     64  C19 BCD     1      -0.010   8.700  27.520  1.00  0.00            
ATOM     65  O16 BCD     1       0.950   7.680  27.330  1.00  0.00
[truncated: 1,642,145 more chars]
