# Supplementary material for: Achieving Chemical Accuracy in Cyclodextrin Host–Guest Binding via Integrative Atomistic Modelling
Source: Adv Sci (Weinh). 2025 Dec 14;13(10):e19782. doi: 10.1002/advs.202519782 (PMC12915143; doi:10.1002/advs.202519782)
Supplement: Supplementary file 1 — Supporting Information [file ADVS-13-e19782-s003.zip › all_poses/BCD.AU8.pdb]

MODEL        1
ATOM      1  C1  BCD     1      28.420  20.970  13.470  1.00  0.00            
ATOM      2  O1  BCD     1      28.030  22.270  13.930  1.00  0.00            
ATOM      3  C2  BCD     1      27.420  20.390  12.500  1.00  0.00            
ATOM      4  O2  BCD     1      27.010  21.350  11.550  1.00  0.00            
ATOM      5  C3  BCD     1      26.160  19.990  13.230  1.00  0.00            
ATOM      6  O3  BCD     1      25.180  19.450  12.360  1.00  0.00            
ATOM      7  C4  BCD     1      26.450  19.100  14.470  1.00  0.00            
ATOM      8  C5  BCD     1      27.530  19.650  15.360  1.00  0.00            
ATOM      9  O4  BCD     1      28.690  20.060  14.580  1.00  0.00            
ATOM     10  C6  BCD     1      28.020  18.500  16.190  1.00  0.00            
ATOM     11  O5  BCD     1      28.300  17.310  15.470  1.00  0.00            
ATOM     12  H1  BCD     1      29.420  21.090  13.020  1.00  0.00            
ATOM     13  H2  BCD     1      27.870  19.450  12.170  1.00  0.00            
ATOM     14  H3  BCD     1      27.580  22.130  11.580  1.00  0.00            
ATOM     15  H4  BCD     1      25.700  20.900  13.620  1.00  0.00            
ATOM     16  H5  BCD     1      25.200  18.490  12.400  1.00  0.00            
ATOM     17  H6  BCD     1      26.700  18.110  14.060  1.00  0.00            
ATOM     18  H7  BCD     1      27.270  20.470  16.030  1.00  0.00            
ATOM     19  H8  BCD     1      28.910  18.860  16.730  1.00  0.00            
ATOM     20  H9  BCD     1      27.330  18.290  17.020  1.00  0.00            
ATOM     21  H10 BCD     1      28.700  16.800  16.180  1.00  0.00            
ATOM     22  C7  BCD     1      28.840  26.230  13.710  1.00  0.00            
ATOM     23  O6  BCD     1      27.450  26.310  13.920  1.00  0.00            
ATOM     24  C8  BCD     1      29.150  25.610  12.400  1.00  0.00            
ATOM     25  O7  BCD     1      28.680  26.360  11.360  1.00  0.00            
ATOM     26  C9  BCD     1      28.540  24.140  12.440  1.00  0.00            
ATOM     27  O8  BCD     1      28.880  23.340  11.270  1.00  0.00            
ATOM     28  C10 BCD     1      28.970  23.350  13.730  1.00  0.00            
ATOM     29  C11 BCD     1      28.930  24.150  15.030  1.00  0.00            
ATOM     30  O9  BCD     1      29.440  25.460  14.800  1.00  0.00            
ATOM     31  C12 BCD     1      29.920  23.520  16.080  1.00  0.00            
ATOM     32  O10 BCD     1      31.340  23.600  15.780  1.00  0.00            
ATOM     33  H11 BCD     1      29.290  27.230  13.760  1.00  0.00            
ATOM     34  H12 BCD     1      30.240  25.540  12.300  1.00  0.00            
ATOM     35  H13 BCD     1      27.880  26.710  11.760  1.00  0.00            
ATOM     36  H14 BCD     1      27.440  24.220  12.490  1.00  0.00            
ATOM     37  H15 BCD     1      29.820  23.420  11.090  1.00  0.00            
ATOM     38  H16 BCD     1      29.980  22.920  13.670  1.00  0.00            
ATOM     39  H17 BCD     1      27.900  24.280  15.390  1.00  0.00            
ATOM     40  H18 BCD     1      29.830  24.100  17.000  1.00  0.00            
ATOM     41  H19 BCD     1      29.630  22.480  16.270  1.00  0.00            
ATOM     42  H20 BCD     1      31.650  24.490  15.980  1.00  0.00            
ATOM     43  C13 BCD     1      24.700  29.180  15.130  1.00  0.00            
ATOM     44  O11 BCD     1      23.650  28.260  14.810  1.00  0.00            
ATOM     45  C14 BCD     1      25.470  29.520  13.860  1.00  0.00            
ATOM     46  O12 BCD     1      24.700  30.110  12.910  1.00  0.00            
ATOM     47  C15 BCD     1      26.090  28.190  13.300  1.00  0.00            
ATOM     48  O13 BCD     1      26.830  28.570  12.120  1.00  0.00            
ATOM     49  C16 BCD     1      26.910  27.580  14.390  1.00  0.00            
ATOM     50  C17 BCD     1      26.220  27.320  15.690  1.00  0.00            
ATOM     51  O14 BCD     1      25.650  28.580  16.000  1.00  0.00            
ATOM     52  C18 BCD     1      27.140  26.950  16.830  1.00  0.00            
ATOM     53  O15 BCD     1      27.970  28.050  17.210  1.00  0.00            
ATOM     54  H21 BCD     1      24.290  30.080  15.600  1.00  0.00            
ATOM     55  H22 BCD     1      26.310  30.060  14.330  1.00  0.00            
ATOM     56  H23 BCD     1      23.850  29.660  12.820  1.00  0.00            
ATOM     57  H24 BCD     1      25.290  27.510  12.950  1.00  0.00            
ATOM     58  H25 BCD     1      26.200  29.080  11.610  1.00  0.00            
ATOM     59  H26 BCD     1      27.770  28.230  14.540  1.00  0.00            
ATOM     60  H27 BCD     1      25.470  26.540  15.490  1.00  0.00            
ATOM     61  H28 BCD     1      26.480  26.660  17.660  1.00  0.00            
ATOM     62  H29 BCD     1      27.710  26.020  16.710  1.00  0.00            
ATOM     63  H30 BCD     1      27.410  28.800  17.420  1.00  0.00            
ATOM     64  C19 BCD     1      19.660  27.870  14.900  1.00  0.00            
ATOM     65  O16 BCD     1      19.730  26.470  14.820  1.00  0.00            
ATOM     66  C20 BCD     1      20.320  28.570  13.670  1.00  0.00            
ATOM     67  O17 BCD     1      19.620  28.400  12.480  1.00  0.00            
ATOM     68  C21 BCD     1      21.760  28.190  13.590  1.00  0.00            
ATOM     69  O18 BCD     1      22.460  28.690  12.390  1.00  0.00            
ATOM     70  C22 BCD     1      22.360  28.670  14.870  1.00  0.00            
ATOM     71  C23 BCD     1      21.720  28.100  16.170  1.00  0.00            
ATOM     72  O19 BCD     1      20.310  28.340  16.070  1.00  0.00            
ATOM     73  C24 BCD     1      22.240  28.740  17.420  1.00  0.00            
ATOM     74  O20 BCD     1      22.300  30.210  17.250  1.00  0.00            
ATOM     75  H31 BCD     1      18.610  28.200  14.950  1.00  0.00            
ATOM     76  H32 BCD     1      20.160  29.630  13.910  1.00  0.00            
ATOM     77  H33 BCD     1      18.750  28.660  12.810  1.00  0.00            
ATOM     78  H34 BCD     1      21.890  27.100  13.590  1.00  0.00            
ATOM     79  H35 BCD     1      21.960  28.600  11.570  1.00  0.00            
ATOM     80  H36 BCD     1      22.240  29.760  14.860  1.00  0.00            
ATOM     81  H37 BCD     1      21.910  27.030  16.070  1.00  0.00            
ATOM     82  H38 BCD     1      21.620  28.470  18.290  1.00  0.00            
ATOM     83  H39 BCD     1      23.220  28.310  17.640  1.00  0.00            
ATOM     84  H40 BCD     1      21.410  30.560  17.190  1.00  0.00            
ATOM     85  C25 BCD     1      17.780  22.950  13.560  1.00  0.00            
ATOM     86  O21 BCD     1      18.520  22.290  14.620  1.00  0.00            
ATOM     87  C26 BCD     1      18.710  23.670  12.580  1.00  0.00            
ATOM     88  O22 BCD     1      19.500  22.740  11.860  1.00  0.00            
ATOM     89  C27 BCD     1      19.650  24.640  13.320  1.00  0.00            
ATOM     90  O23 BCD     1      20.640  25.250  12.470  1.00  0.00            
ATOM     91  C28 BCD     1      18.840  25.670  14.060  1.00  0.00            
ATOM     92  C29 BCD     1      17.760  25.020  14.940  1.00  0.00            
ATOM     93  O24 BCD     1      17.040  24.020  14.230  1.00  0.00            
ATOM     94  C30 BCD     1      16.740  26.020  15.390  1.00  0.00            
ATOM     95  O25 BCD     1      15.920  26.580  14.380  1.00  0.00            
ATOM     96  H41 BCD     1      17.070  22.280  13.060  1.00  0.00            
ATOM     97  H42 BCD     1      18.020  24.240  11.940  1.00  0.00            
ATOM     98  H43 BCD     1      19.040  21.900  11.810  1.00  0.00            
ATOM     99  H44 BCD     1      20.180  24.120  14.130  1.00  0.00            
ATOM    100  H45 BCD     1      20.220  25.660  11.710  1.00  0.00            
ATOM    101  H46 BCD     1      18.340  26.310  13.320  1.00  0.00            
ATOM    102  H47 BCD     1      18.230  24.590  15.830  1.00  0.00            
ATOM    103  H48 BCD     1      16.190  25.530  16.210  1.00  0.00            
ATOM    104  H49 BCD     1      17.310  26.810  15.880  1.00  0.00            
ATOM    105  H50 BCD     1      15.180  27.110  14.710  1.00  0.00            
ATOM    106  C31 BCD     1      19.580  18.500  15.440  1.00  0.00            
ATOM    107  O26 BCD     1      20.870  18.940  15.470  1.00  0.00            
ATOM    108  C32 BCD     1      18.950  18.650  14.050  1.00  0.00            
ATOM    109  O27 BCD     1      19.470  17.700  13.170  1.00  0.00            
ATOM    110  C33 BCD     1      18.960  20.060  13.550  1.00  0.00            
ATOM    111  C34 BCD     1      18.260  20.900  14.680  1.00  0.00            
ATOM    112  C35 BCD     1      18.710  20.600  16.140  1.00  0.00            
ATOM    113  O28 BCD     1      18.810  19.210  16.380  1.00  0.00            
ATOM    114  C36 BCD     1      17.790  21.260  17.170  1.00  0.00            
ATOM    115  O29 BCD     1      16.460  20.690  17.230  1.00  0.00            
ATOM    116  O30 BCD     1      18.240  20.280  12.260  1.00  0.00            
ATOM    117  H51 BCD     1      19.500  17.430  15.640  1.00  0.00            
ATOM    118  H52 BCD     1      17.910  18.440  14.310  1.00  0.00            
ATOM    119  H53 BCD     1      20.430  17.670  13.130  1.00  0.00            
ATOM    120  H54 BCD     1      20.020  20.330  13.430  1.00  0.00            
ATOM    121  H55 BCD     1      17.450  19.730  12.220  1.00  0.00            
ATOM    122  H56 BCD     1      17.170  20.780  14.650  1.00  0.00            
ATOM    123  H57 BCD     1      19.720  20.970  16.340  1.00  0.00            
ATOM    124  H58 BCD     1      18.220  21.090  18.170  1.00  0.00            
ATOM    125  H59 BCD     1      17.700  22.320  16.910  1.00  0.00            
ATOM    126  H60 BCD     1      16.440  20.010  17.920  1.00  0.00            
ATOM    127  C37 BCD     1      24.760  17.590  15.620  1.00  0.00            
ATOM    128  O31 BCD     1      25.180  18.940  15.200  1.00  0.00            
ATOM    129  C38 BCD     1      23.950  17.030  14.560  1.00  0.00            
ATOM    130  O32 BCD     1      24.720  16.740  13.320  1.00  0.00            
ATOM    131  C39 BCD     1      22.720  17.950  14.330  1.00  0.00            
ATOM    132  O33 BCD     1      22.000  17.340  13.280  1.00  0.00            
ATOM    133  C40 BCD     1      21.960  17.910  15.610  1.00  0.00            
ATOM    134  C41 BCD     1      22.770  18.260  16.890  1.00  0.00            
ATOM    135  O34 BCD     1      24.070  17.640  16.840  1.00  0.00            
ATOM    136  C42 BCD     1      22.150  17.790  18.190  1.00  0.00            
ATOM    137  O35 BCD     1      21.910  16.330  18.210  1.00  0.00            
ATOM    138  H61 BCD     1      25.650  17.050  15.970  1.00  0.00            
ATOM    139  H62 BCD     1      23.530  16.070  14.880  1.00  0.00            
ATOM    140  H63 BCD     1      25.350  16.120  13.670  1.00  0.00            
ATOM    141  H64 BCD     1      23.120  18.960  14.180  1.00  0.00            
ATOM    142  H65 BCD     1      22.250  16.420  13.250  1.00  0.00            
ATOM    143  H66 BCD     1      21.500  16.910  15.670  1.00  0.00            
ATOM    144  H67 BCD     1      22.910  19.340  16.990  1.00  0.00            
ATOM    145  H68 BCD     1      22.980  17.940  18.880  1.00  0.00            
ATOM    146  H69 BCD     1      21.250  18.400  18.290  1.00  0.00            
ATOM    147  H70 BCD     1      21.580  15.980  19.040  1.00  0.00            
ATOM    148  C1  AU8     2      25.330  19.960  19.350  1.00  0.00            
ATOM    149  C2  AU8     2      23.980  20.650  19.110  1.00  0.00            
ATOM    150  C3  AU8     2      22.870  20.220  19.860  1.00  0.00            
ATOM    151  C4  AU8     2      21.580  20.640  19.600  1.00  0.00            
ATOM    152  C5  AU8     2      21.420  21.620  18.660  1.00  0.00            
ATOM    153  C6  AU8     2      22.460  22.000  17.850  1.00  0.00            
ATOM    154  C7  AU8     2      22.170  23.090  16.810  1.00  0.00            
ATOM    155  N1  AU8     2      23.020  23.070  15.470  1.00  0.00            
ATOM    156  C8  AU8     2      23.000  24.470  14.930  1.00  0.00            
ATOM    157  C9  AU8     2      23.830  24.430  13.600  1.00  0.00            
ATOM    158  N2  AU8     2      23.150  23.560  12.540  1.00  0.00            
ATOM    159  C10 AU8     2      24.020  23.530  11.290  1.00  0.00            
ATOM    160  C11 AU8     2      24.370  24.820  10.570  1.00  0.00            
ATOM    161  C12 AU8     2      23.560  25.960  10.590  1.00  0.00            
ATOM    162  C13 AU8     2      24.040  27.180  10.070  1.00  0.00            
ATOM    163  C14 AU8     2      25.310  27.290   9.390  1.00  0.00            
ATOM    164  C15 AU8     2      26.060  26.040   9.310  1.00  0.00            
ATOM    165  C16 AU8     2      25.600  24.900   9.910  1.00  0.00            
ATOM    166  C17 AU8     2      23.310  22.630  10.180  1.00  0.00            
ATOM    167  C18 AU8     2      22.090  22.960   9.580  1.00  0.00            
ATOM    168  C19 AU8     2      21.410  22.020   8.760  1.00  0.00            
ATOM    169  C20 AU8     2      22.060  20.810   8.530  1.00  0.00            
ATOM    170  Cl1 AU8     2      21.390  19.650   7.420  1.00  0.00            
ATOM    171  C21 AU8     2      23.260  20.450   9.130  1.00  0.00            
ATOM    172  C22 AU8     2      23.890  21.360   9.960  1.00  0.00            
ATOM    173  C23 AU8     2      22.810  22.200  13.100  1.00  0.00            
ATOM    174  C24 AU8     2      22.230  22.200  14.540  1.00  0.00            
ATOM    175  C25 AU8     2      23.730  21.550  18.040  1.00  0.00            
ATOM    176  H1  AU8     2      25.580  19.310  18.500  1.00  0.00            
ATOM    177  H2  AU8     2      26.060  20.720  19.610  1.00  0.00            
ATOM    178  H3  AU8     2      25.310  19.140  20.090  1.00  0.00            
ATOM    179  H4  AU8     2      22.970  19.490  20.660  1.00  0.00            
ATOM    180  H5  AU8     2      20.740  20.330  20.210  1.00  0.00            
ATOM    181  H6  AU8     2      20.450  22.120  18.650  1.00  0.00            
ATOM    182  H7  AU8     2      22.420  24.050  17.280  1.00  0.00            
ATOM    183  H8  AU8     2      21.100  23.090  16.620  1.00  0.00            
ATOM    184  H9  AU8     2      23.970  22.710  15.590  1.00  0.00            
ATOM    185  H10 AU8     2      23.490  25.080  15.700  1.00  0.00            
ATOM    186  H11 AU8     2      22.050  24.930  14.640  1.00  0.00            
ATOM    187  H12 AU8     2      24.800  24.040  13.940  1.00  0.00            
ATOM    188  H13 AU8     2      23.970  25.440  13.220  1.00  0.00            
ATOM    189  H14 AU8     2      22.230  23.960  12.290  1.00  0.00            
ATOM    190  H15 AU8     2      24.930  23.040  11.640  1.00  0.00            
ATOM    191  H16 AU8     2      22.620  25.950  11.140  1.00  0.00            
ATOM    192  H17 AU8     2      23.440  28.080  10.150  1.00  0.00            
ATOM    193  H18 AU8     2      25.730  28.170   8.910  1.00  0.00            
ATOM    194  H19 AU8     2      27.000  26.010   8.770  1.00  0.00            
ATOM    195  H20 AU8     2      26.180  23.980   9.860  1.00  0.00            
ATOM    196  H21 AU8     2      21.640  23.950   9.640  1.00  0.00            
ATOM    197  H22 AU8     2      20.560  22.270   8.120  1.00  0.00            
ATOM    198  H23 AU8     2      23.630  19.460   8.900  1.00  0.00            
ATOM    199  H24 AU8     2      24.770  20.960  10.470  1.00  0.00            
ATOM    200  H25 AU8     2      23.750  21.640  13.070  1.00  0.00            
ATOM    201  H26 AU8     2      22.110  21.800  12.370  1.00  0.00            
ATOM    202  H27 AU8     2      21.200  22.560  14.510  1.00  0.00            
ATOM    203  H28 AU8     2      22.220  21.180  14.920  1.00  0.00            
ATOM    204  H29 AU8     2      24.520  21.970  17.420  1.00  0.00            
TER
ENDMDL
MODEL        1
ATOM      1  C1  BCD     1      30.430  22.700  12.470  1.00  0.00            
ATOM      2  O1  BCD     1      29.930  23.970  12.800  1.00  0.00            
ATOM      3  C2  BCD     1      29.500  21.960  11.500  1.00  0.00            
ATOM      4  O2  BCD     1      29.210  22.630  10.300  1.00  0.00            
ATOM      5  C3  BCD     1      28.210  21.630  12.170  1.00  0.00            
ATOM      6  O3  BCD     1      27.430  20.920  11.300  1.00  0.00            
ATOM      7  C4  BCD     1      28.520  20.760  13.400  1.00  0.00            
ATOM      8  C5  BCD     1      29.430  21.500  14.350  1.00  0.00            
ATOM      9  O4  BCD     1      30.620  21.830  13.670  1.00  0.00            
ATOM     10  C6  BCD     1      29.790  20.660  15.560  1.00  0.00            
ATOM     11  O5  BCD     1      30.360  19.390  15.190  1.00  0.00            
ATOM     12  H1  BCD     1      31.420  22.790  12.000  1.00  0.00            
ATOM     13  H2  BCD     1      29.980  21.020  11.200  1.00  0.00            
ATOM     14  H3  BCD     1      29.180  21.910   9.660  1.00  0.00            
ATOM     15  H4  BCD     1      27.640  22.520  12.450  1.00  0.00            
ATOM     16  H5  BCD     1      27.380  20.000  11.600  1.00  0.00            
ATOM     17  H6  BCD     1      28.940  19.820  13.030  1.00  0.00            
ATOM     18  H7  BCD     1      29.050  22.490  14.610  1.00  0.00            
ATOM     19  H8  BCD     1      30.510  21.270  16.130  1.00  0.00            
ATOM     20  H9  BCD     1      28.930  20.560  16.230  1.00  0.00            
ATOM     21  H10 BCD     1      31.260  19.430  14.860  1.00  0.00            
ATOM     22  C7  BCD     1      30.300  28.080  12.000  1.00  0.00            
ATOM     23  O6  BCD     1      28.860  28.090  12.060  1.00  0.00            
ATOM     24  C8  BCD     1      30.850  27.170  10.910  1.00  0.00            
ATOM     25  O7  BCD     1      30.410  27.680   9.630  1.00  0.00            
ATOM     26  C9  BCD     1      30.270  25.730  11.120  1.00  0.00            
ATOM     27  O8  BCD     1      30.690  24.840  10.090  1.00  0.00            
ATOM     28  C10 BCD     1      30.730  25.200  12.510  1.00  0.00            
ATOM     29  C11 BCD     1      30.360  26.220  13.600  1.00  0.00            
ATOM     30  O9  BCD     1      30.740  27.560  13.280  1.00  0.00            
ATOM     31  C12 BCD     1      30.840  25.780  14.940  1.00  0.00            
ATOM     32  O10 BCD     1      32.290  25.810  14.960  1.00  0.00            
ATOM     33  H11 BCD     1      30.670  29.110  11.910  1.00  0.00            
ATOM     34  H12 BCD     1      31.940  27.060  11.010  1.00  0.00            
ATOM     35  H13 BCD     1      30.630  27.150   8.850  1.00  0.00            
ATOM     36  H14 BCD     1      29.170  25.710  11.110  1.00  0.00            
ATOM     37  H15 BCD     1      30.270  23.990  10.230  1.00  0.00            
ATOM     38  H16 BCD     1      31.820  25.080  12.580  1.00  0.00            
ATOM     39  H17 BCD     1      29.260  26.170  13.640  1.00  0.00            
ATOM     40  H18 BCD     1      30.490  26.480  15.710  1.00  0.00            
ATOM     41  H19 BCD     1      30.400  24.820  15.220  1.00  0.00            
ATOM     42  H20 BCD     1      32.520  26.310  15.750  1.00  0.00            
ATOM     43  C13 BCD     1      25.690  30.640  11.710  1.00  0.00            
ATOM     44  O11 BCD     1      24.930  29.540  11.220  1.00  0.00            
ATOM     45  C14 BCD     1      26.940  30.870  10.810  1.00  0.00            
ATOM     46  O12 BCD     1      26.450  31.080   9.470  1.00  0.00            
ATOM     47  C15 BCD     1      27.850  29.640  10.640  1.00  0.00            
ATOM     48  O13 BCD     1      28.960  29.920   9.810  1.00  0.00            
ATOM     49  C16 BCD     1      28.270  29.390  12.090  1.00  0.00            
ATOM     50  C17 BCD     1      27.060  29.170  13.060  1.00  0.00            
ATOM     51  O14 BCD     1      26.270  30.350  12.990  1.00  0.00            
ATOM     52  C18 BCD     1      27.450  28.860  14.480  1.00  0.00            
ATOM     53  O15 BCD     1      28.050  29.950  15.040  1.00  0.00            
ATOM     54  H21 BCD     1      25.160  31.600  11.780  1.00  0.00            
ATOM     55  H22 BCD     1      27.530  31.720  11.180  1.00  0.00            
ATOM     56  H23 BCD     1      25.750  30.450   9.300  1.00  0.00            
ATOM     57  H24 BCD     1      27.300  28.790  10.210  1.00  0.00            
ATOM     58  H25 BCD     1      29.500  29.130   9.690  1.00  0.00            
ATOM     59  H26 BCD     1      28.990  30.150  12.420  1.00  0.00            
ATOM     60  H27 BCD     1      26.480  28.370  12.580  1.00  0.00            
ATOM     61  H28 BCD     1      26.580  28.580  15.090  1.00  0.00            
ATOM     62  H29 BCD     1      28.110  27.990  14.580  1.00  0.00            
ATOM     63  H30 BCD     1      27.480  30.590  15.470  1.00  0.00            
ATOM     64  C19 BCD     1      21.170  28.530  10.270  1.00  0.00            
ATOM     65  O16 BCD     1      21.580  27.260  10.720  1.00  0.00            
ATOM     66  C20 BCD     1      21.980  29.010   9.040  1.00  0.00            
ATOM     67  O17 BCD     1      21.840  28.150   7.860  1.00  0.00            
ATOM     68  C21 BCD     1      23.440  28.980   9.490  1.00  0.00            
ATOM     69  O18 BCD     1      24.240  29.450   8.470  1.00  0.00            
ATOM     70  C22 BCD     1      23.580  29.810  10.850  1.00  0.00            
ATOM     71  C23 BCD     1      22.650  29.470  11.970  1.00  0.00            
ATOM     72  O19 BCD     1      21.380  29.440  11.320  1.00  0.00            
ATOM     73  C24 BCD     1      22.630  30.410  13.190  1.00  0.00            
ATOM     74  O20 BCD     1      22.280  31.720  12.760  1.00  0.00            
ATOM     75  H31 BCD     1      20.120  28.510   9.960  1.00  0.00            
ATOM     76  H32 BCD     1      21.790  30.050   8.750  1.00  0.00            
ATOM     77  H33 BCD     1      21.610  28.730   7.130  1.00  0.00            
ATOM     78  H34 BCD     1      23.690  27.920   9.650  1.00  0.00            
ATOM     79  H35 BCD     1      23.710  29.460   7.670  1.00  0.00            
ATOM     80  H36 BCD     1      23.360  30.860  10.610  1.00  0.00            
ATOM     81  H37 BCD     1      22.970  28.520  12.430  1.00  0.00            
ATOM     82  H38 BCD     1      21.900  30.070  13.940  1.00  0.00            
ATOM     83  H39 BCD     1      23.590  30.470  13.720  1.00  0.00            
ATOM     84  H40 BCD     1      21.780  31.720  11.940  1.00  0.00            
ATOM     85  C25 BCD     1      20.420  23.290  10.050  1.00  0.00            
ATOM     86  O21 BCD     1      21.000  22.900  11.300  1.00  0.00            
ATOM     87  C26 BCD     1      21.490  23.930   9.150  1.00  0.00            
ATOM     88  O22 BCD     1      22.460  22.940   8.850  1.00  0.00            
ATOM     89  C27 BCD     1      22.060  25.220   9.700  1.00  0.00            
ATOM     90  O23 BCD     1      22.920  25.850   8.690  1.00  0.00            
ATOM     91  C28 BCD     1      20.950  26.170  10.040  1.00  0.00            
ATOM     92  C29 BCD     1      19.840  25.410  10.850  1.00  0.00            
ATOM     93  O24 BCD     1      19.360  24.210  10.220  1.00  0.00            
ATOM     94  C30 BCD     1      18.600  26.320  11.040  1.00  0.00            
ATOM     95  O25 BCD     1      18.020  26.480   9.770  1.00  0.00            
ATOM     96  H41 BCD     1      20.100  22.350   9.570  1.00  0.00            
ATOM     97  H42 BCD     1      21.060  24.230   8.180  1.00  0.00            
ATOM     98  H43 BCD     1      22.160  22.480   8.060  1.00  0.00            
ATOM     99  H44 BCD     1      22.530  24.950  10.650  1.00  0.00            
ATOM    100  H45 BCD     1      22.480  26.550   8.190  1.00  0.00            
ATOM    101  H46 BCD     1      20.570  26.540   9.090  1.00  0.00            
ATOM    102  H47 BCD     1      20.270  25.180  11.830  1.00  0.00            
ATOM    103  H48 BCD     1      17.860  25.850  11.700  1.00  0.00            
ATOM    104  H49 BCD     1      18.900  27.300  11.440  1.00  0.00            
ATOM    105  H50 BCD     1      17.890  25.580   9.460  1.00  0.00            
ATOM    106  C31 BCD     1      21.630  19.670  13.680  1.00  0.00            
ATOM    107  O26 BCD     1      23.050  20.170  13.550  1.00  0.00            
ATOM    108  C32 BCD     1      21.140  19.360  12.310  1.00  0.00            
ATOM    109  O27 BCD     1      21.760  18.240  11.710  1.00  0.00            
ATOM    110  C33 BCD     1      21.260  20.580  11.390  1.00  0.00            
ATOM    111  C34 BCD     1      20.480  21.780  11.920  1.00  0.00            
ATOM    112  C35 BCD     1      20.900  21.950  13.390  1.00  0.00            
ATOM    113  O28 BCD     1      20.840  20.760  14.170  1.00  0.00            
ATOM    114  C36 BCD     1      20.050  22.980  14.040  1.00  0.00            
ATOM    115  O29 BCD     1      18.680  22.680  14.090  1.00  0.00            
ATOM    116  O30 BCD     1      20.780  20.220  10.130  1.00  0.00            
ATOM    117  H51 BCD     1      21.590  18.830  14.370  1.00  0.00            
ATOM    118  H52 BCD     1      20.080  19.070  12.260  1.00  0.00            
ATOM    119  H53 BCD     1      22.710  18.320  11.600  1.00  0.00            
ATOM    120  H54 BCD     1      22.320  20.830  11.240  1.00  0.00            
ATOM    121  H55 BCD     1      21.240  19.450   9.780  1.00  0.00            
ATOM    122  H56 BCD     1      19.400  21.670  11.790  1.00  0.00            
ATOM    123  H57 BCD     1      21.910  22.370  13.440  1.00  0.00            
ATOM    124  H58 BCD     1      20.440  23.150  15.050  1.00  0.00            
ATOM    125  H59 BCD     1      20.130  23.930  13.490  1.00  0.00            
ATOM    126  H60 BCD     1      18.180  23.420  14.450  1.00  0.00            
ATOM    127  C37 BCD     1      26.930  19.160  14.300  1.00  0.00            
ATOM    128  O31 BCD     1      27.280  20.520  14.030  1.00  0.00            
ATOM    129  C38 BCD     1      26.300  18.460  13.090  1.00  0.00            
ATOM    130  O32 BCD     1      27.250  18.380  11.990  1.00  0.00            
ATOM    131  C39 BCD     1      25.050  19.260  12.650  1.00  0.00            
ATOM    132  O33 BCD     1      24.480  18.720  11.400  1.00  0.00            
ATOM    133  C40 BCD     1      24.070  19.250  13.790  1.00  0.00            
ATOM    134  C41 BCD     1      24.680  19.720  15.150  1.00  0.00            
ATOM    135  O34 BCD     1      25.950  19.100  15.400  1.00  0.00            
ATOM    136  C42 BCD     1      23.760  19.560  16.380  1.00  0.00            
ATOM    137  O35 BCD     1      23.550  18.190  16.670  1.00  0.00            
ATOM    138  H61 BCD     1      27.890  18.730  14.620  1.00  0.00            
ATOM    139  H62 BCD     1      25.990  17.460  13.410  1.00  0.00            
ATOM    140  H63 BCD     1      27.290  17.480  11.680  1.00  0.00            
ATOM    141  H64 BCD     1      25.410  20.280  12.460  1.00  0.00            
ATOM    142  H65 BCD     1      25.210  18.480  10.820  1.00  0.00            
ATOM    143  H66 BCD     1      23.620  18.270  13.980  1.00  0.00            
ATOM    144  H67 BCD     1      24.770  20.810  15.060  1.00  0.00            
ATOM    145  H68 BCD     1      24.130  20.090  17.270  1.00  0.00            
ATOM    146  H69 BCD     1      22.760  19.970  16.180  1.00  0.00            
ATOM    147  H70 BCD     1      24.370  17.930  17.100  1.00  0.00            
ATOM    148  C1  AU8     2      26.580  22.400  17.170  1.00  0.00            
ATOM    149  C2  AU8     2      25.340  23.180  16.970  1.00  0.00            
ATOM    150  C3  AU8     2      24.400  23.480  17.920  1.00  0.00            
ATOM    151  C4  AU8     2      23.330  24.350  17.690  1.00  0.00            
ATOM    152  C5  AU8     2      23.200  24.850  16.400  1.00  0.00            
ATOM    153  C6  AU8     2      24.080  24.590  15.380  1.00  0.00            
ATOM    154  C7  AU8     2      23.680  25.060  13.990  1.00  0.00            
ATOM    155  N1  AU8     2      24.620  24.720  12.880  1.00  0.00            
ATOM    156  C8  AU8     2      24.790  25.930  11.950  1.00  0.00            
ATOM    157  C9  AU8     2      25.670  25.680  10.770  1.00  0.00            
ATOM    158  N2  AU8     2      25.220  24.490   9.900  1.00  0.00            
ATOM    159  C10 AU8     2      26.390  24.060   8.890  1.00  0.00            
ATOM    160  C11 AU8     2      27.010  25.230   8.090  1.00  0.00            
ATOM    161  C12 AU8     2      26.250  26.350   7.770  1.00  0.00            
ATOM    162  C13 AU8     2      26.890  27.440   7.160  1.00  0.00            
ATOM    163  C14 AU8     2      28.230  27.410   6.850  1.00  0.00            
ATOM    164  C15 AU8     2      29.000  26.320   7.090  1.00  0.00            
ATOM    165  C16 AU8     2      28.350  25.240   7.720  1.00  0.00            
ATOM    166  C17 AU8     2      25.880  22.970   7.930  1.00  0.00            
ATOM    167  C18 AU8     2      24.890  23.240   6.910  1.00  0.00            
ATOM    168  C19 AU8     2      24.370  22.240   6.100  1.00  0.00            
ATOM    169  C20 AU8     2      24.830  20.920   6.290  1.00  0.00            
ATOM    170  Cl1 AU8     2      24.140  19.610   5.350  1.00  0.00            
ATOM    171  C21 AU8     2      25.770  20.610   7.200  1.00  0.00            
ATOM    172  C22 AU8     2      26.320  21.610   7.960  1.00  0.00            
ATOM    173  C23 AU8     2      24.940  23.240  10.760  1.00  0.00            
ATOM    174  C24 AU8     2      24.140  23.550  12.070  1.00  0.00            
ATOM    175  C25 AU8     2      25.090  23.710  15.680  1.00  0.00            
ATOM    176  H1  AU8     2      27.390  23.140  17.270  1.00  0.00            
ATOM    177  H2  AU8     2      26.630  21.870  18.120  1.00  0.00            
ATOM    178  H3  AU8     2      26.860  21.790  16.300  1.00  0.00            
ATOM    179  H4  AU8     2      24.520  23.020  18.900  1.00  0.00            
ATOM    180  H5  AU8     2      22.690  24.740  18.480  1.00  0.00            
ATOM    181  H6  AU8     2      22.390  25.560  16.250  1.00  0.00            
ATOM    182  H7  AU8     2      23.430  26.110  14.110  1.00  0.00            
ATOM    183  H8  AU8     2      22.760  24.490  13.820  1.00  0.00            
ATOM    184  H9  AU8     2      25.590  24.540  13.200  1.00  0.00            
ATOM    185  H10 AU8     2      25.240  26.710  12.570  1.00  0.00            
ATOM    186  H11 AU8     2      23.850  26.280  11.540  1.00  0.00            
ATOM    187  H12 AU8     2      26.660  25.380  11.130  1.00  0.00            
ATOM    188  H13 AU8     2      25.700  26.580  10.160  1.00  0.00            
ATOM    189  H14 AU8     2      24.380  24.790   9.370  1.00  0.00            
ATOM    190  H15 AU8     2      27.060  23.610   9.620  1.00  0.00            
ATOM    191  H16 AU8     2      25.170  26.320   7.860  1.00  0.00            
ATOM    192  H17 AU8     2      26.280  28.250   6.770  1.00  0.00            
ATOM    193  H18 AU8     2      28.680  28.250   6.330  1.00  0.00            
ATOM    194  H19 AU8     2      30.040  26.290   6.780  1.00  0.00            
ATOM    195  H20 AU8     2      28.910  24.320   7.870  1.00  0.00            
ATOM    196  H21 AU8     2      24.530  24.240   6.720  1.00  0.00            
ATOM    197  H22 AU8     2      23.620  22.450   5.340  1.00  0.00            
ATOM    198  H23 AU8     2      26.080  19.580   7.390  1.00  0.00            
ATOM    199  H24 AU8     2      27.170  21.350   8.580  1.00  0.00            
ATOM    200  H25 AU8     2      25.890  22.770  11.000  1.00  0.00            
ATOM    201  H26 AU8     2      24.380  22.520  10.170  1.00  0.00            
ATOM    202  H27 AU8     2      23.070  23.660  11.880  1.00  0.00            
ATOM    203  H28 AU8     2      24.290  22.650  12.670  1.00  0.00            
ATOM    204  H29 AU8     2      25.750  23.340  14.890  1.00  0.00            
TER
ENDMDL
MODEL        1
ATOM      1  C1  BCD     1      26.990  23.690  12.030  1.00  0.00            
ATOM      2  O1  BCD     1      26.830  25.110  12.280  1.00  0.00            
ATOM      3  C2  BCD     1      25.660  23.010  11.640  1.00  0.00            
ATOM      4  O2  BCD     1      25.140  23.630  10.530  1.00  0.00            
ATOM      5  C3  BCD     1      24.560  23.050  12.770  1.00  0.00            
ATOM      6  O3  BCD     1      23.260  22.540  12.360  1.00  0.00            
ATOM      7  C4  BCD     1      25.290  22.340  13.940  1.00  0.00            
ATOM      8  C5  BCD     1      26.640  23.050  14.300  1.00  0.00            
ATOM      9  O4  BCD     1      27.470  23.040  13.150  1.00  0.00            
ATOM     10  C6  BCD     1      27.330  22.510  15.530  1.00  0.00            
ATOM     11  O5  BCD     1      27.670  21.160  15.430  1.00  0.00            
ATOM     12  H1  BCD     1      27.670  23.640  11.170  1.00  0.00            
ATOM     13  H2  BCD     1      25.820  21.950  11.420  1.00  0.00            
ATOM     14  H3  BCD     1      24.710  22.920  10.050  1.00  0.00            
ATOM     15  H4  BCD     1      24.450  24.090  13.100  1.00  0.00            
ATOM     16  H5  BCD     1      23.140  21.820  12.980  1.00  0.00            
ATOM     17  H6  BCD     1      25.480  21.300  13.680  1.00  0.00            
ATOM     18  H7  BCD     1      26.420  24.110  14.490  1.00  0.00            
ATOM     19  H8  BCD     1      28.150  23.210  15.740  1.00  0.00            
ATOM     20  H9  BCD     1      26.720  22.590  16.440  1.00  0.00            
ATOM     21  H10 BCD     1      28.590  21.140  15.710  1.00  0.00            
ATOM     22  C7  BCD     1      27.790  28.670  10.550  1.00  0.00            
ATOM     23  O6  BCD     1      26.500  29.210  11.050  1.00  0.00            
ATOM     24  C8  BCD     1      27.370  27.570   9.530  1.00  0.00            
ATOM     25  O7  BCD     1      26.650  28.210   8.510  1.00  0.00            
ATOM     26  C9  BCD     1      26.720  26.390  10.120  1.00  0.00            
ATOM     27  O8  BCD     1      26.620  25.320   9.190  1.00  0.00            
ATOM     28  C10 BCD     1      27.580  25.980  11.390  1.00  0.00            
ATOM     29  C11 BCD     1      28.020  27.140  12.330  1.00  0.00            
ATOM     30  O9  BCD     1      28.570  28.170  11.560  1.00  0.00            
ATOM     31  C12 BCD     1      29.030  26.700  13.360  1.00  0.00            
ATOM     32  O10 BCD     1      30.190  26.130  12.850  1.00  0.00            
ATOM     33  H11 BCD     1      28.400  29.400  10.010  1.00  0.00            
ATOM     34  H12 BCD     1      28.320  27.220   9.110  1.00  0.00            
ATOM     35  H13 BCD     1      26.080  28.900   8.860  1.00  0.00            
ATOM     36  H14 BCD     1      25.690  26.610  10.450  1.00  0.00            
ATOM     37  H15 BCD     1      26.260  24.550   9.640  1.00  0.00            
ATOM     38  H16 BCD     1      28.460  25.530  10.910  1.00  0.00            
ATOM     39  H17 BCD     1      27.180  27.470  12.960  1.00  0.00            
ATOM     40  H18 BCD     1      29.360  27.520  14.030  1.00  0.00            
ATOM     41  H19 BCD     1      28.530  25.940  13.980  1.00  0.00            
ATOM     42  H20 BCD     1      30.740  26.800  12.430  1.00  0.00            
ATOM     43  C13 BCD     1      24.360  32.550  12.070  1.00  0.00            
ATOM     44  O11 BCD     1      23.350  31.720  12.670  1.00  0.00            
ATOM     45  C14 BCD     1      24.590  32.310  10.580  1.00  0.00            
ATOM     46  O12 BCD     1      23.390  32.670   9.760  1.00  0.00            
ATOM     47  C15 BCD     1      24.940  30.780  10.410  1.00  0.00            
ATOM     48  O13 BCD     1      25.170  30.400   9.100  1.00  0.00            
ATOM     49  C16 BCD     1      26.260  30.600  11.160  1.00  0.00            
ATOM     50  C17 BCD     1      26.150  31.010  12.640  1.00  0.00            
ATOM     51  O14 BCD     1      25.620  32.320  12.670  1.00  0.00            
ATOM     52  C18 BCD     1      27.500  31.030  13.330  1.00  0.00            
ATOM     53  O15 BCD     1      28.540  31.800  12.690  1.00  0.00            
ATOM     54  H21 BCD     1      24.110  33.590  12.310  1.00  0.00            
ATOM     55  H22 BCD     1      25.390  32.940  10.170  1.00  0.00            
ATOM     56  H23 BCD     1      22.700  32.220  10.250  1.00  0.00            
ATOM     57  H24 BCD     1      24.210  30.130  10.910  1.00  0.00            
ATOM     58  H25 BCD     1      24.510  30.780   8.510  1.00  0.00            
ATOM     59  H26 BCD     1      27.070  31.160  10.670  1.00  0.00            
ATOM     60  H27 BCD     1      25.600  30.280  13.250  1.00  0.00            
ATOM     61  H28 BCD     1      27.390  31.350  14.370  1.00  0.00            
ATOM     62  H29 BCD     1      27.890  30.010  13.380  1.00  0.00            
ATOM     63  H30 BCD     1      28.630  32.630  13.180  1.00  0.00            
ATOM     64  C19 BCD     1      19.440  31.760  14.020  1.00  0.00            
ATOM     65  O16 BCD     1      19.570  30.410  14.500  1.00  0.00            
ATOM     66  C20 BCD     1      19.600  32.050  12.580  1.00  0.00            
ATOM     67  O17 BCD     1      18.540  31.480  11.780  1.00  0.00            
ATOM     68  C21 BCD     1      20.950  31.580  12.120  1.00  0.00            
ATOM     69  O18 BCD     1      21.130  31.760  10.770  1.00  0.00            
ATOM     70  C22 BCD     1      22.080  32.320  12.890  1.00  0.00            
ATOM     71  C23 BCD     1      21.780  32.210  14.340  1.00  0.00            
ATOM     72  O19 BCD     1      20.450  32.540  14.680  1.00  0.00            
ATOM     73  C24 BCD     1      22.640  33.190  15.140  1.00  0.00            
ATOM     74  O20 BCD     1      22.410  34.570  14.720  1.00  0.00            
ATOM     75  H31 BCD     1      18.480  32.140  14.390  1.00  0.00            
ATOM     76  H32 BCD     1      19.340  33.110  12.500  1.00  0.00            
ATOM     77  H33 BCD     1      17.640  31.800  11.910  1.00  0.00            
ATOM     78  H34 BCD     1      21.060  30.510  12.340  1.00  0.00            
ATOM     79  H35 BCD     1      20.290  31.750  10.310  1.00  0.00            
ATOM     80  H36 BCD     1      22.050  33.310  12.410  1.00  0.00            
ATOM     81  H37 BCD     1      21.930  31.210  14.760  1.00  0.00            
ATOM     82  H38 BCD     1      22.470  33.170  16.230  1.00  0.00            
ATOM     83  H39 BCD     1      23.700  32.890  15.080  1.00  0.00            
ATOM     84  H40 BCD     1      22.930  35.120  15.320  1.00  0.00            
ATOM     85  C25 BCD     1      17.460  27.040  15.450  1.00  0.00            
ATOM     86  O21 BCD     1      18.600  26.590  16.110  1.00  0.00            
ATOM     87  C26 BCD     1      17.740  27.310  13.990  1.00  0.00            
ATOM     88  O22 BCD     1      18.130  26.130  13.340  1.00  0.00            
ATOM     89  C27 BCD     1      18.820  28.310  13.880  1.00  0.00            
ATOM     90  O23 BCD     1      19.160  28.580  12.490  1.00  0.00            
ATOM     91  C28 BCD     1      18.410  29.570  14.550  1.00  0.00            
ATOM     92  C29 BCD     1      18.000  29.370  16.050  1.00  0.00            
ATOM     93  O24 BCD     1      17.060  28.290  16.120  1.00  0.00            
ATOM     94  C30 BCD     1      17.550  30.630  16.790  1.00  0.00            
ATOM     95  O25 BCD     1      16.480  31.240  16.160  1.00  0.00            
ATOM     96  H41 BCD     1      16.620  26.330  15.450  1.00  0.00            
ATOM     97  H42 BCD     1      16.880  27.700  13.440  1.00  0.00            
ATOM     98  H43 BCD     1      17.410  25.730  12.840  1.00  0.00            
ATOM     99  H44 BCD     1      19.670  27.970  14.490  1.00  0.00            
ATOM    100  H45 BCD     1      18.420  29.000  12.040  1.00  0.00            
ATOM    101  H46 BCD     1      17.550  30.050  14.060  1.00  0.00            
ATOM    102  H47 BCD     1      18.890  29.060  16.600  1.00  0.00            
ATOM    103  H48 BCD     1      17.290  30.260  17.780  1.00  0.00            
ATOM    104  H49 BCD     1      18.390  31.340  16.840  1.00  0.00            
ATOM    105  H50 BCD     1      15.790  30.890  16.730  1.00  0.00            
ATOM    106  C31 BCD     1      19.630  23.130  17.990  1.00  0.00            
ATOM    107  O26 BCD     1      20.600  23.150  16.920  1.00  0.00            
ATOM    108  C32 BCD     1      18.300  22.980  17.290  1.00  0.00            
ATOM    109  O27 BCD     1      18.240  21.800  16.580  1.00  0.00            
ATOM    110  C33 BCD     1      18.090  24.150  16.280  1.00  0.00            
ATOM    111  C34 BCD     1      18.300  25.520  17.090  1.00  0.00            
ATOM    112  C35 BCD     1      19.450  25.470  18.090  1.00  0.00            
ATOM    113  O28 BCD     1      19.530  24.260  18.790  1.00  0.00            
ATOM    114  C36 BCD     1      19.180  26.540  19.060  1.00  0.00            
ATOM    115  O29 BCD     1      20.230  26.580  20.010  1.00  0.00            
ATOM    116  O30 BCD     1      16.790  24.090  15.650  1.00  0.00            
ATOM    117  H51 BCD     1      19.880  22.400  18.770  1.00  0.00            
ATOM    118  H52 BCD     1      17.530  23.000  18.080  1.00  0.00            
ATOM    119  H53 BCD     1      18.980  21.780  15.970  1.00  0.00            
ATOM    120  H54 BCD     1      18.920  24.070  15.570  1.00  0.00            
ATOM    121  H55 BCD     1      16.940  23.390  15.000  1.00  0.00            
ATOM    122  H56 BCD     1      17.350  25.820  17.560  1.00  0.00            
ATOM    123  H57 BCD     1      20.420  25.620  17.610  1.00  0.00            
ATOM    124  H58 BCD     1      19.190  27.490  18.500  1.00  0.00            
ATOM    125  H59 BCD     1      18.210  26.320  19.520  1.00  0.00            
ATOM    126  H60 BCD     1      20.320  25.680  20.330  1.00  0.00            
ATOM    127  C37 BCD     1      24.160  21.460  15.870  1.00  0.00            
ATOM    128  O31 BCD     1      24.360  22.540  15.010  1.00  0.00            
ATOM    129  C38 BCD     1      22.880  20.720  15.360  1.00  0.00            
ATOM    130  O32 BCD     1      22.970  20.310  13.930  1.00  0.00            
ATOM    131  C39 BCD     1      21.640  21.620  15.470  1.00  0.00            
ATOM    132  O33 BCD     1      20.450  20.980  15.040  1.00  0.00            
ATOM    133  C40 BCD     1      21.580  22.120  16.890  1.00  0.00            
ATOM    134  C41 BCD     1      22.850  22.780  17.340  1.00  0.00            
ATOM    135  O34 BCD     1      23.950  21.950  17.130  1.00  0.00            
ATOM    136  C42 BCD     1      22.780  23.160  18.870  1.00  0.00            
ATOM    137  O35 BCD     1      22.620  22.060  19.730  1.00  0.00            
ATOM    138  H61 BCD     1      25.070  20.850  15.920  1.00  0.00            
ATOM    139  H62 BCD     1      22.780  19.770  15.890  1.00  0.00            
ATOM    140  H63 BCD     1      23.650  19.620  13.950  1.00  0.00            
ATOM    141  H64 BCD     1      21.760  22.550  14.900  1.00  0.00            
ATOM    142  H65 BCD     1      20.540  20.680  14.130  1.00  0.00            
ATOM    143  H66 BCD     1      21.300  21.260  17.520  1.00  0.00            
ATOM    144  H67 BCD     1      23.070  23.750  16.880  1.00  0.00            
ATOM    145  H68 BCD     1      23.760  23.630  19.030  1.00  0.00            
ATOM    146  H69 BCD     1      22.010  23.930  18.960  1.00  0.00            
ATOM    147  H70 BCD     1      22.770  22.330  20.640  1.00  0.00            
ATOM    148  C1  AU8     2      25.890  24.880  18.010  1.00  0.00            
ATOM    149  C2  AU8     2      24.770  25.870  18.230  1.00  0.00            
ATOM    150  C3  AU8     2      24.450  26.370  19.490  1.00  0.00            
ATOM    151  C4  AU8     2      23.320  27.240  19.730  1.00  0.00            
ATOM    152  C5  AU8     2      22.610  27.710  18.630  1.00  0.00            
ATOM    153  C6  AU8     2      22.960  27.330  17.290  1.00  0.00            
ATOM    154  C7  AU8     2      22.030  27.860  16.170  1.00  0.00            
ATOM    155  N1  AU8     2      22.360  27.230  14.800  1.00  0.00            
ATOM    156  C8  AU8     2      22.290  28.270  13.770  1.00  0.00            
ATOM    157  C9  AU8     2      22.510  27.850  12.280  1.00  0.00            
ATOM    158  N2  AU8     2      21.480  26.870  11.920  1.00  0.00            
ATOM    159  C10 AU8     2      21.810  26.280  10.550  1.00  0.00            
ATOM    160  C11 AU8     2      22.080  27.250   9.400  1.00  0.00            
ATOM    161  C12 AU8     2      21.360  28.460   9.370  1.00  0.00            
ATOM    162  C13 AU8     2      21.530  29.300   8.250  1.00  0.00            
ATOM    163  C14 AU8     2      22.470  29.000   7.290  1.00  0.00            
ATOM    164  C15 AU8     2      23.230  27.790   7.320  1.00  0.00            
ATOM    165  C16 AU8     2      22.990  26.920   8.370  1.00  0.00            
ATOM    166  C17 AU8     2      20.870  25.170  10.120  1.00  0.00            
ATOM    167  C18 AU8     2      19.450  25.340  10.070  1.00  0.00            
ATOM    168  C19 AU8     2      18.630  24.300   9.560  1.00  0.00            
ATOM    169  C20 AU8     2      19.220  23.090   9.160  1.00  0.00            
ATOM    170  Cl1 AU8     2      18.220  21.880   8.340  1.00  0.00            
ATOM    171  C21 AU8     2      20.620  22.880   9.220  1.00  0.00            
ATOM    172  C22 AU8     2      21.430  23.900   9.770  1.00  0.00            
ATOM    173  C23 AU8     2      21.380  25.710  12.940  1.00  0.00            
ATOM    174  C24 AU8     2      21.440  26.080  14.440  1.00  0.00            
ATOM    175  C25 AU8     2      23.980  26.360  17.130  1.00  0.00            
ATOM    176  H1  AU8     2      26.260  24.450  18.950  1.00  0.00            
ATOM    177  H2  AU8     2      25.640  24.120  17.260  1.00  0.00            
ATOM    178  H3  AU8     2      26.740  25.480  17.650  1.00  0.00            
ATOM    179  H4  AU8     2      25.140  26.000  20.240  1.00  0.00            
ATOM    180  H5  AU8     2      23.090  27.600  20.720  1.00  0.00            
ATOM    181  H6  AU8     2      21.790  28.390  18.850  1.00  0.00            
ATOM    182  H7  AU8     2      22.290  28.910  16.100  1.00  0.00            
ATOM    183  H8  AU8     2      20.970  27.850  16.430  1.00  0.00            
ATOM    184  H9  AU8     2      23.340  26.910  14.760  1.00  0.00            
ATOM    185  H10 AU8     2      23.100  28.960  14.000  1.00  0.00            
ATOM    186  H11 AU8     2      21.340  28.800  13.810  1.00  0.00            
ATOM    187  H12 AU8     2      23.470  27.360  12.130  1.00  0.00            
ATOM    188  H13 AU8     2      22.480  28.780  11.690  1.00  0.00            
ATOM    189  H14 AU8     2      20.590  27.390  11.900  1.00  0.00            
ATOM    190  H15 AU8     2      22.770  25.770  10.600  1.00  0.00            
ATOM    191  H16 AU8     2      20.630  28.800  10.100  1.00  0.00            
ATOM    192  H17 AU8     2      21.040  30.260   8.140  1.00  0.00            
ATOM    193  H18 AU8     2      22.510  29.700   6.460  1.00  0.00            
ATOM    194  H19 AU8     2      23.900  27.500   6.520  1.00  0.00            
ATOM    195  H20 AU8     2      23.580  26.020   8.430  1.00  0.00            
ATOM    196  H21 AU8     2      18.970  26.280  10.320  1.00  0.00            
ATOM    197  H22 AU8     2      17.570  24.360   9.330  1.00  0.00            
ATOM    198  H23 AU8     2      20.980  21.860   9.110  1.00  0.00            
ATOM    199  H24 AU8     2      22.500  23.690   9.830  1.00  0.00            
ATOM    200  H25 AU8     2      22.220  25.040  12.770  1.00  0.00            
ATOM    201  H26 AU8     2      20.450  25.190  12.700  1.00  0.00            
ATOM    202  H27 AU8     2      20.440  26.270  14.830  1.00  0.00            
ATOM    203  H28 AU8     2      21.910  25.230  14.940  1.00  0.00            
ATOM    204  H29 AU8     2      24.280  25.910  16.190  1.00  0.00            
TER
ENDMDL
MODEL        1
ATOM      1  C1  BCD     1      24.170  23.880  13.490  1.00  0.00            
ATOM      2  O1  BCD     1      23.450  25.130  13.180  1.00  0.00            
ATOM      3  C2  BCD     1      23.810  22.640  12.670  1.00  0.00            
ATOM      4  O2  BCD     1      24.170  22.880  11.300  1.00  0.00            
ATOM      5  C3  BCD     1      22.320  22.370  12.920  1.00  0.00            
ATOM      6  O3  BCD     1      21.790  21.250  12.160  1.00  0.00            
ATOM      7  C4  BCD     1      22.100  22.120  14.410  1.00  0.00            
ATOM      8  C5  BCD     1      22.540  23.330  15.220  1.00  0.00            
ATOM      9  O4  BCD     1      23.920  23.660  14.900  1.00  0.00            
ATOM     10  C6  BCD     1      22.600  23.200  16.720  1.00  0.00            
ATOM     11  O5  BCD     1      23.400  22.090  17.220  1.00  0.00            
ATOM     12  H1  BCD     1      25.240  24.070  13.480  1.00  0.00            
ATOM     13  H2  BCD     1      24.330  21.760  13.080  1.00  0.00            
ATOM     14  H3  BCD     1      23.840  22.130  10.790  1.00  0.00            
ATOM     15  H4  BCD     1      21.720  23.270  12.760  1.00  0.00            
ATOM     16  H5  BCD     1      21.840  20.500  12.770  1.00  0.00            
ATOM     17  H6  BCD     1      22.760  21.270  14.640  1.00  0.00            
ATOM     18  H7  BCD     1      21.830  24.160  15.070  1.00  0.00            
ATOM     19  H8  BCD     1      23.020  24.130  17.110  1.00  0.00            
ATOM     20  H9  BCD     1      21.580  23.120  17.120  1.00  0.00            
ATOM     21  H10 BCD     1      24.290  22.470  17.260  1.00  0.00            
ATOM     22  C7  BCD     1      23.870  28.470  10.880  1.00  0.00            
ATOM     23  O6  BCD     1      22.610  28.030  10.380  1.00  0.00            
ATOM     24  C8  BCD     1      24.870  27.450  10.530  1.00  0.00            
ATOM     25  O7  BCD     1      25.040  27.420   9.140  1.00  0.00            
ATOM     26  C9  BCD     1      24.480  26.060  11.180  1.00  0.00            
ATOM     27  O8  BCD     1      25.600  25.170  11.040  1.00  0.00            
ATOM     28  C10 BCD     1      24.240  26.250  12.730  1.00  0.00            
ATOM     29  C11 BCD     1      23.510  27.530  13.080  1.00  0.00            
ATOM     30  O9  BCD     1      23.950  28.580  12.290  1.00  0.00            
ATOM     31  C12 BCD     1      23.790  28.060  14.440  1.00  0.00            
ATOM     32  O10 BCD     1      25.180  28.150  14.660  1.00  0.00            
ATOM     33  H11 BCD     1      24.190  29.360  10.340  1.00  0.00            
ATOM     34  H12 BCD     1      25.820  27.740  11.000  1.00  0.00            
ATOM     35  H13 BCD     1      25.930  27.100   8.980  1.00  0.00            
ATOM     36  H14 BCD     1      23.550  25.690  10.740  1.00  0.00            
ATOM     37  H15 BCD     1      25.270  24.290  11.260  1.00  0.00            
ATOM     38  H16 BCD     1      25.260  26.210  13.150  1.00  0.00            
ATOM     39  H17 BCD     1      22.420  27.370  13.010  1.00  0.00            
ATOM     40  H18 BCD     1      23.290  29.020  14.590  1.00  0.00            
ATOM     41  H19 BCD     1      23.250  27.450  15.170  1.00  0.00            
ATOM     42  H20 BCD     1      25.360  28.700  15.430  1.00  0.00            
ATOM     43  C13 BCD     1      19.400  29.180   7.990  1.00  0.00            
ATOM     44  O11 BCD     1      18.690  27.990   8.370  1.00  0.00            
ATOM     45  C14 BCD     1      20.660  28.910   7.160  1.00  0.00            
ATOM     46  O12 BCD     1      20.260  28.170   6.030  1.00  0.00            
ATOM     47  C15 BCD     1      21.750  28.260   8.050  1.00  0.00            
ATOM     48  O13 BCD     1      23.060  28.230   7.500  1.00  0.00            
ATOM     49  C16 BCD     1      21.940  28.920   9.450  1.00  0.00            
ATOM     50  C17 BCD     1      20.560  29.180  10.080  1.00  0.00            
ATOM     51  O14 BCD     1      19.680  29.860   9.170  1.00  0.00            
ATOM     52  C18 BCD     1      20.640  29.960  11.330  1.00  0.00            
ATOM     53  O15 BCD     1      21.180  31.270  11.150  1.00  0.00            
ATOM     54  H21 BCD     1      18.710  29.830   7.450  1.00  0.00            
ATOM     55  H22 BCD     1      21.100  29.870   6.860  1.00  0.00            
ATOM     56  H23 BCD     1      19.720  27.440   6.340  1.00  0.00            
ATOM     57  H24 BCD     1      21.380  27.240   8.210  1.00  0.00            
ATOM     58  H25 BCD     1      23.730  28.040   8.160  1.00  0.00            
ATOM     59  H26 BCD     1      22.520  29.840   9.320  1.00  0.00            
ATOM     60  H27 BCD     1      20.160  28.190  10.350  1.00  0.00            
ATOM     61  H28 BCD     1      19.630  30.060  11.740  1.00  0.00            
ATOM     62  H29 BCD     1      21.290  29.390  12.010  1.00  0.00            
ATOM     63  H30 BCD     1      21.820  31.510  11.830  1.00  0.00            
ATOM     64  C19 BCD     1      14.920  26.380   7.680  1.00  0.00            
ATOM     65  O16 BCD     1      15.060  25.310   8.620  1.00  0.00            
ATOM     66  C20 BCD     1      15.930  26.240   6.570  1.00  0.00            
ATOM     67  O17 BCD     1      15.740  25.070   5.740  1.00  0.00            
ATOM     68  C21 BCD     1      17.320  26.390   7.160  1.00  0.00            
ATOM     69  O18 BCD     1      18.380  26.240   6.220  1.00  0.00            
ATOM     70  C22 BCD     1      17.420  27.780   7.770  1.00  0.00            
ATOM     71  C23 BCD     1      16.340  27.990   8.810  1.00  0.00            
ATOM     72  O19 BCD     1      15.080  27.600   8.330  1.00  0.00            
ATOM     73  C24 BCD     1      16.270  29.330   9.460  1.00  0.00            
ATOM     74  O20 BCD     1      16.050  30.270   8.430  1.00  0.00            
ATOM     75  H31 BCD     1      13.990  26.180   7.140  1.00  0.00            
ATOM     76  H32 BCD     1      15.820  27.080   5.870  1.00  0.00            
ATOM     77  H33 BCD     1      14.990  25.260   5.170  1.00  0.00            
ATOM     78  H34 BCD     1      17.500  25.780   8.060  1.00  0.00            
ATOM     79  H35 BCD     1      17.920  25.870   5.460  1.00  0.00            
ATOM     80  H36 BCD     1      17.220  28.470   6.940  1.00  0.00            
ATOM     81  H37 BCD     1      16.490  27.300   9.640  1.00  0.00            
ATOM     82  H38 BCD     1      15.430  29.310  10.170  1.00  0.00            
ATOM     83  H39 BCD     1      17.230  29.570   9.930  1.00  0.00            
ATOM     84  H40 BCD     1      16.050  31.130   8.870  1.00  0.00            
ATOM     85  C25 BCD     1      14.160  21.390   9.470  1.00  0.00            
ATOM     86  O21 BCD     1      14.690  21.640  10.770  1.00  0.00            
ATOM     87  C26 BCD     1      15.270  21.560   8.420  1.00  0.00            
ATOM     88  O22 BCD     1      16.330  20.560   8.610  1.00  0.00            
ATOM     89  C27 BCD     1      15.690  23.050   8.460  1.00  0.00            
ATOM     90  O23 BCD     1      16.790  23.310   7.610  1.00  0.00            
ATOM     91  C28 BCD     1      14.540  24.020   8.250  1.00  0.00            
ATOM     92  C29 BCD     1      13.420  23.730   9.290  1.00  0.00            
ATOM     93  O24 BCD     1      13.100  22.320   9.300  1.00  0.00            
ATOM     94  C30 BCD     1      12.160  24.600   9.160  1.00  0.00            
ATOM     95  O25 BCD     1      11.700  24.730   7.810  1.00  0.00            
ATOM     96  H41 BCD     1      13.640  20.430   9.390  1.00  0.00            
ATOM     97  H42 BCD     1      14.940  21.520   7.370  1.00  0.00            
ATOM     98  H43 BCD     1      16.210  19.870   7.950  1.00  0.00            
ATOM     99  H44 BCD     1      16.030  23.270   9.480  1.00  0.00            
ATOM    100  H45 BCD     1      16.620  23.700   6.750  1.00  0.00            
ATOM    101  H46 BCD     1      14.200  24.110   7.220  1.00  0.00            
ATOM    102  H47 BCD     1      13.890  23.940  10.250  1.00  0.00            
ATOM    103  H48 BCD     1      11.420  24.080   9.790  1.00  0.00            
ATOM    104  H49 BCD     1      12.240  25.550   9.700  1.00  0.00            
ATOM    105  H50 BCD     1      11.070  25.450   7.730  1.00  0.00            
ATOM    106  C31 BCD     1      15.330  20.110  14.380  1.00  0.00            
ATOM    107  O26 BCD     1      16.650  20.430  14.020  1.00  0.00            
ATOM    108  C32 BCD     1      14.710  19.060  13.370  1.00  0.00            
ATOM    109  O27 BCD     1      15.400  17.840  13.240  1.00  0.00            
ATOM    110  C33 BCD     1      14.650  19.630  11.930  1.00  0.00            
ATOM    111  C34 BCD     1      14.100  21.030  11.880  1.00  0.00            
ATOM    112  C35 BCD     1      14.390  21.930  13.140  1.00  0.00            
ATOM    113  O28 BCD     1      14.410  21.240  14.370  1.00  0.00            
ATOM    114  C36 BCD     1      13.510  23.140  13.250  1.00  0.00            
ATOM    115  O29 BCD     1      12.100  22.870  13.260  1.00  0.00            
ATOM    116  O30 BCD     1      13.810  18.740  11.140  1.00  0.00            
ATOM    117  H51 BCD     1      15.290  19.760  15.420  1.00  0.00            
ATOM    118  H52 BCD     1      13.650  18.850  13.570  1.00  0.00            
ATOM    119  H53 BCD     1      16.340  17.960  13.390  1.00  0.00            
ATOM    120  H54 BCD     1      15.650  19.620  11.480  1.00  0.00            
ATOM    121  H55 BCD     1      14.250  17.910  11.340  1.00  0.00            
ATOM    122  H56 BCD     1      13.010  20.960  11.780  1.00  0.00            
ATOM    123  H57 BCD     1      15.430  22.270  13.090  1.00  0.00            
ATOM    124  H58 BCD     1      13.770  23.720  14.150  1.00  0.00            
ATOM    125  H59 BCD     1      13.690  23.810  12.410  1.00  0.00            
ATOM    126  H60 BCD     1      11.640  23.710  13.280  1.00  0.00            
ATOM    127  C37 BCD     1      20.470  20.760  15.650  1.00  0.00            
ATOM    128  O31 BCD     1      20.770  21.800  14.710  1.00  0.00            
ATOM    129  C38 BCD     1      20.100  19.440  15.000  1.00  0.00            
ATOM    130  O32 BCD     1      21.330  18.930  14.330  1.00  0.00            
ATOM    131  C39 BCD     1      18.900  19.490  14.080  1.00  0.00            
ATOM    132  O33 BCD     1      18.580  18.160  13.570  1.00  0.00            
ATOM    133  C40 BCD     1      17.750  20.120  14.810  1.00  0.00            
ATOM    134  C41 BCD     1      18.110  21.420  15.530  1.00  0.00            
ATOM    135  O34 BCD     1      19.270  21.250  16.330  1.00  0.00            
ATOM    136  C42 BCD     1      16.990  21.910  16.500  1.00  0.00            
ATOM    137  O35 BCD     1      16.410  20.910  17.370  1.00  0.00            
ATOM    138  H61 BCD     1      21.310  20.650  16.340  1.00  0.00            
ATOM    139  H62 BCD     1      19.870  18.630  15.710  1.00  0.00            
ATOM    140  H63 BCD     1      21.890  18.370  14.880  1.00  0.00            
ATOM    141  H64 BCD     1      19.190  20.190  13.280  1.00  0.00            
ATOM    142  H65 BCD     1      19.250  17.890  12.930  1.00  0.00            
ATOM    143  H66 BCD     1      17.540  19.340  15.550  1.00  0.00            
ATOM    144  H67 BCD     1      18.270  22.200  14.780  1.00  0.00            
ATOM    145  H68 BCD     1      17.510  22.530  17.250  1.00  0.00            
ATOM    146  H69 BCD     1      16.110  22.340  16.010  1.00  0.00            
ATOM    147  H70 BCD     1      15.520  21.160  17.640  1.00  0.00            
ATOM    148  C1  AU8     2      19.200  24.870  17.110  1.00  0.00            
ATOM    149  C2  AU8     2      17.990  25.170  16.340  1.00  0.00            
ATOM    150  C3  AU8     2      16.790  25.450  16.910  1.00  0.00            
ATOM    151  C4  AU8     2      15.630  25.500  16.160  1.00  0.00            
ATOM    152  C5  AU8     2      15.760  25.480  14.750  1.00  0.00            
ATOM    153  C6  AU8     2      16.990  25.310  14.120  1.00  0.00            
ATOM    154  C7  AU8     2      16.980  25.280  12.600  1.00  0.00            
ATOM    155  N1  AU8     2      18.150  24.550  11.920  1.00  0.00            
ATOM    156  C8  AU8     2      18.200  25.140  10.490  1.00  0.00            
ATOM    157  C9  AU8     2      19.380  24.680   9.710  1.00  0.00            
ATOM    158  N2  AU8     2      19.270  23.150   9.510  1.00  0.00            
ATOM    159  C10 AU8     2      20.540  22.540   8.890  1.00  0.00            
ATOM    160  C11 AU8     2      21.370  23.430   8.000  1.00  0.00            
ATOM    161  C12 AU8     2      20.820  23.890   6.780  1.00  0.00            
ATOM    162  C13 AU8     2      21.630  24.740   6.020  1.00  0.00            
ATOM    163  C14 AU8     2      22.880  25.130   6.440  1.00  0.00            
ATOM    164  C15 AU8     2      23.470  24.560   7.580  1.00  0.00            
ATOM    165  C16 AU8     2      22.660  23.800   8.410  1.00  0.00            
ATOM    166  C17 AU8     2      20.300  21.140   8.290  1.00  0.00            
ATOM    167  C18 AU8     2      19.270  20.950   7.370  1.00  0.00            
ATOM    168  C19 AU8     2      19.050  19.680   6.810  1.00  0.00            
ATOM    169  C20 AU8     2      19.900  18.620   7.110  1.00  0.00            
ATOM    170  Cl1 AU8     2      19.520  16.970   6.860  1.00  0.00            
ATOM    171  C21 AU8     2      20.840  18.760   8.130  1.00  0.00            
ATOM    172  C22 AU8     2      21.040  20.050   8.680  1.00  0.00            
ATOM    173  C23 AU8     2      19.050  22.460  10.900  1.00  0.00            
ATOM    174  C24 AU8     2      17.920  23.020  11.750  1.00  0.00            
ATOM    175  C25 AU8     2      18.100  25.180  14.930  1.00  0.00            
ATOM    176  H1  AU8     2      19.050  24.590  18.170  1.00  0.00            
ATOM    177  H2  AU8     2      19.830  24.080  16.690  1.00  0.00            
ATOM    178  H3  AU8     2      19.770  25.800  17.060  1.00  0.00            
ATOM    179  H4  AU8     2      16.720  25.470  18.000  1.00  0.00            
ATOM    180  H5  AU8     2      14.670  25.670  16.650  1.00  0.00            
ATOM    181  H6  AU8     2      14.870  25.680  14.160  1.00  0.00            
ATOM    182  H7  AU8     2      17.040  26.340  12.370  1.00  0.00            
ATOM    183  H8  AU8     2      16.030  24.960  12.170  1.00  0.00            
ATOM    184  H9  AU8     2      19.070  24.680  12.380  1.00  0.00            
ATOM    185  H10 AU8     2      18.290  26.220  10.600  1.00  0.00            
ATOM    186  H11 AU8     2      17.260  24.940   9.980  1.00  0.00            
ATOM    187  H12 AU8     2      20.340  24.850  10.210  1.00  0.00            
ATOM    188  H13 AU8     2      19.430  25.080   8.700  1.00  0.00            
ATOM    189  H14 AU8     2      18.490  22.940   8.870  1.00  0.00            
ATOM    190  H15 AU8     2      21.200  22.300   9.730  1.00  0.00            
ATOM    191  H16 AU8     2      19.850  23.520   6.480  1.00  0.00            
ATOM    192  H17 AU8     2      21.320  25.060   5.020  1.00  0.00            
ATOM    193  H18 AU8     2      23.380  25.810   5.760  1.00  0.00            
ATOM    194  H19 AU8     2      24.460  24.850   7.910  1.00  0.00            
ATOM    195  H20 AU8     2      23.020  23.270   9.290  1.00  0.00            
ATOM    196  H21 AU8     2      18.720  21.780   6.940  1.00  0.00            
ATOM    197  H22 AU8     2      18.170  19.590   6.170  1.00  0.00            
ATOM    198  H23 AU8     2      21.280  17.840   8.500  1.00  0.00            
ATOM    199  H24 AU8     2      21.760  20.010   9.500  1.00  0.00            
ATOM    200  H25 AU8     2      19.950  22.490  11.530  1.00  0.00            
ATOM    201  H26 AU8     2      18.750  21.440  10.680  1.00  0.00            
ATOM    202  H27 AU8     2      16.940  23.090  11.260  1.00  0.00            
ATOM    203  H28 AU8     2      17.810  22.530  12.720  1.00  0.00            
ATOM    204  H29 AU8     2      19.080  25.100  14.450  1.00  0.00            
TER
ENDMDL
MODEL        1
ATOM      1  C1  BCD     1      29.420  24.700  13.340  1.00  0.00            
ATOM      2  O1  BCD     1      28.170  25.240  13.810  1.00  0.00            
ATOM      3  C2  BCD     1      29.320  24.380  11.860  1.00  0.00            
ATOM      4  O2  BCD     1      29.210  25.560  11.130  1.00  0.00            
ATOM      5  C3  BCD     1      28.240  23.460  11.510  1.00  0.00            
ATOM      6  O3  BCD     1      28.080  23.220  10.110  1.00  0.00            
ATOM      7  C4  BCD     1      28.350  22.210  12.360  1.00  0.00            
ATOM      8  C5  BCD     1      28.480  22.490  13.840  1.00  0.00            
ATOM      9  O4  BCD     1      29.500  23.480  14.130  1.00  0.00            
ATOM     10  C6  BCD     1      28.760  21.310  14.770  1.00  0.00            
ATOM     11  O5  BCD     1      29.870  20.560  14.310  1.00  0.00            
ATOM     12  H1  BCD     1      30.220  25.420  13.570  1.00  0.00            
ATOM     13  H2  BCD     1      30.270  23.890  11.620  1.00  0.00            
ATOM     14  H3  BCD     1      29.370  25.210  10.250  1.00  0.00            
ATOM     15  H4  BCD     1      27.340  23.990  11.840  1.00  0.00            
ATOM     16  H5  BCD     1      28.230  22.300   9.900  1.00  0.00            
ATOM     17  H6  BCD     1      29.150  21.510  12.070  1.00  0.00            
ATOM     18  H7  BCD     1      27.550  22.960  14.190  1.00  0.00            
ATOM     19  H8  BCD     1      28.760  21.500  15.850  1.00  0.00            
ATOM     20  H9  BCD     1      27.820  20.740  14.700  1.00  0.00            
ATOM     21  H10 BCD     1      30.670  20.930  14.690  1.00  0.00            
ATOM     22  C7  BCD     1      26.580  28.740  15.170  1.00  0.00            
ATOM     23  O6  BCD     1      25.530  28.430  14.250  1.00  0.00            
ATOM     24  C8  BCD     1      27.950  28.790  14.380  1.00  0.00            
ATOM     25  O7  BCD     1      27.920  29.850  13.380  1.00  0.00            
ATOM     26  C9  BCD     1      28.250  27.490  13.650  1.00  0.00            
ATOM     27  O8  BCD     1      29.430  27.530  12.950  1.00  0.00            
ATOM     28  C10 BCD     1      28.230  26.400  14.630  1.00  0.00            
ATOM     29  C11 BCD     1      26.910  26.370  15.480  1.00  0.00            
ATOM     30  O9  BCD     1      26.740  27.700  16.110  1.00  0.00            
ATOM     31  C12 BCD     1      26.870  25.300  16.520  1.00  0.00            
ATOM     32  O10 BCD     1      28.080  25.240  17.290  1.00  0.00            
ATOM     33  H11 BCD     1      26.510  29.630  15.810  1.00  0.00            
ATOM     34  H12 BCD     1      28.760  29.020  15.070  1.00  0.00            
ATOM     35  H13 BCD     1      28.660  29.740  12.780  1.00  0.00            
ATOM     36  H14 BCD     1      27.420  27.500  12.930  1.00  0.00            
ATOM     37  H15 BCD     1      29.350  26.890  12.240  1.00  0.00            
ATOM     38  H16 BCD     1      29.150  26.420  15.230  1.00  0.00            
ATOM     39  H17 BCD     1      26.030  26.230  14.820  1.00  0.00            
ATOM     40  H18 BCD     1      26.040  25.440  17.230  1.00  0.00            
ATOM     41  H19 BCD     1      26.810  24.260  16.190  1.00  0.00            
ATOM     42  H20 BCD     1      28.090  25.920  17.970  1.00  0.00            
ATOM     43  C13 BCD     1      21.720  29.880  13.600  1.00  0.00            
ATOM     44  O11 BCD     1      21.620  29.150  12.470  1.00  0.00            
ATOM     45  C14 BCD     1      22.840  30.890  13.460  1.00  0.00            
ATOM     46  O12 BCD     1      22.650  31.690  12.240  1.00  0.00            
ATOM     47  C15 BCD     1      24.200  30.160  13.340  1.00  0.00            
ATOM     48  O13 BCD     1      25.300  31.090  13.320  1.00  0.00            
ATOM     49  C16 BCD     1      24.380  29.240  14.530  1.00  0.00            
ATOM     50  C17 BCD     1      23.180  28.320  14.680  1.00  0.00            
ATOM     51  O14 BCD     1      22.000  29.120  14.760  1.00  0.00            
ATOM     52  C18 BCD     1      23.230  27.480  15.930  1.00  0.00            
ATOM     53  O15 BCD     1      23.260  28.350  17.050  1.00  0.00            
ATOM     54  H21 BCD     1      20.770  30.420  13.740  1.00  0.00            
ATOM     55  H22 BCD     1      22.810  31.370  14.450  1.00  0.00            
ATOM     56  H23 BCD     1      23.340  32.360  12.270  1.00  0.00            
ATOM     57  H24 BCD     1      24.200  29.600  12.390  1.00  0.00            
ATOM     58  H25 BCD     1      26.150  30.720  13.070  1.00  0.00            
ATOM     59  H26 BCD     1      24.470  29.750  15.500  1.00  0.00            
ATOM     60  H27 BCD     1      23.180  27.620  13.830  1.00  0.00            
ATOM     61  H28 BCD     1      22.400  26.760  15.860  1.00  0.00            
ATOM     62  H29 BCD     1      24.140  26.860  15.840  1.00  0.00            
ATOM     63  H30 BCD     1      23.950  27.980  17.610  1.00  0.00            
ATOM     64  C19 BCD     1      18.850  28.290   9.620  1.00  0.00            
ATOM     65  O16 BCD     1      19.520  27.010   9.550  1.00  0.00            
ATOM     66  C20 BCD     1      19.840  29.380   9.270  1.00  0.00            
ATOM     67  O17 BCD     1      20.270  29.350   7.920  1.00  0.00            
ATOM     68  C21 BCD     1      20.980  29.360  10.250  1.00  0.00            
ATOM     69  O18 BCD     1      21.870  30.540   9.990  1.00  0.00            
ATOM     70  C22 BCD     1      20.450  29.430  11.700  1.00  0.00            
ATOM     71  C23 BCD     1      19.380  28.450  12.010  1.00  0.00            
ATOM     72  O19 BCD     1      18.380  28.550  10.980  1.00  0.00            
ATOM     73  C24 BCD     1      18.780  28.590  13.430  1.00  0.00            
ATOM     74  O20 BCD     1      17.920  29.700  13.650  1.00  0.00            
ATOM     75  H31 BCD     1      18.050  28.280   8.870  1.00  0.00            
ATOM     76  H32 BCD     1      19.320  30.330   9.450  1.00  0.00            
ATOM     77  H33 BCD     1      20.960  30.010   7.870  1.00  0.00            
ATOM     78  H34 BCD     1      21.490  28.390  10.150  1.00  0.00            
ATOM     79  H35 BCD     1      22.190  30.950  10.800  1.00  0.00            
ATOM     80  H36 BCD     1      20.070  30.440  11.870  1.00  0.00            
ATOM     81  H37 BCD     1      19.840  27.460  12.020  1.00  0.00            
ATOM     82  H38 BCD     1      18.080  27.760  13.350  1.00  0.00            
ATOM     83  H39 BCD     1      19.590  28.400  14.150  1.00  0.00            
ATOM     84  H40 BCD     1      17.370  29.490  14.410  1.00  0.00            
ATOM     85  C25 BCD     1      18.910  23.150   8.620  1.00  0.00            
ATOM     86  O21 BCD     1      20.000  22.780   9.400  1.00  0.00            
ATOM     87  C26 BCD     1      19.280  24.080   7.510  1.00  0.00            
ATOM     88  O22 BCD     1      20.250  23.380   6.750  1.00  0.00            
ATOM     89  C27 BCD     1      19.750  25.380   8.010  1.00  0.00            
ATOM     90  O23 BCD     1      20.040  26.270   6.960  1.00  0.00            
ATOM     91  C28 BCD     1      18.780  25.970   8.980  1.00  0.00            
ATOM     92  C29 BCD     1      18.490  24.930  10.070  1.00  0.00            
ATOM     93  O24 BCD     1      17.960  23.780   9.510  1.00  0.00            
ATOM     94  C30 BCD     1      17.510  25.360  11.230  1.00  0.00            
ATOM     95  O25 BCD     1      16.230  25.750  10.620  1.00  0.00            
ATOM     96  H41 BCD     1      18.520  22.250   8.140  1.00  0.00            
ATOM     97  H42 BCD     1      18.340  24.130   6.940  1.00  0.00            
ATOM     98  H43 BCD     1      20.490  24.000   6.050  1.00  0.00            
ATOM     99  H44 BCD     1      20.670  25.240   8.600  1.00  0.00            
ATOM    100  H45 BCD     1      20.400  27.060   7.370  1.00  0.00            
ATOM    101  H46 BCD     1      17.900  26.410   8.490  1.00  0.00            
ATOM    102  H47 BCD     1      19.390  24.620  10.610  1.00  0.00            
ATOM    103  H48 BCD     1      17.460  24.480  11.880  1.00  0.00            
ATOM    104  H49 BCD     1      17.810  26.170  11.900  1.00  0.00            
ATOM    105  H50 BCD     1      16.190  25.320   9.760  1.00  0.00            
ATOM    106  C31 BCD     1      21.930  19.480  10.830  1.00  0.00            
ATOM    107  O26 BCD     1      23.040  20.370  10.990  1.00  0.00            
ATOM    108  C32 BCD     1      21.450  19.400   9.350  1.00  0.00            
ATOM    109  O27 BCD     1      22.510  18.920   8.570  1.00  0.00            
ATOM    110  C33 BCD     1      21.100  20.750   8.760  1.00  0.00            
ATOM    111  C34 BCD     1      20.080  21.420   9.670  1.00  0.00            
ATOM    112  C35 BCD     1      20.390  21.300  11.170  1.00  0.00            
ATOM    113  O28 BCD     1      20.810  19.990  11.460  1.00  0.00            
ATOM    114  C36 BCD     1      19.190  21.620  12.040  1.00  0.00            
ATOM    115  O29 BCD     1      19.750  21.690  13.360  1.00  0.00            
ATOM    116  O30 BCD     1      20.640  20.710   7.400  1.00  0.00            
ATOM    117  H51 BCD     1      21.990  18.520  11.340  1.00  0.00            
ATOM    118  H52 BCD     1      20.620  18.690   9.370  1.00  0.00            
ATOM    119  H53 BCD     1      22.080  18.930   7.710  1.00  0.00            
ATOM    120  H54 BCD     1      22.050  21.290   8.810  1.00  0.00            
ATOM    121  H55 BCD     1      20.440  21.630   7.200  1.00  0.00            
ATOM    122  H56 BCD     1      19.090  20.970   9.510  1.00  0.00            
ATOM    123  H57 BCD     1      21.250  21.980  11.300  1.00  0.00            
ATOM    124  H58 BCD     1      18.700  22.530  11.700  1.00  0.00            
ATOM    125  H59 BCD     1      18.450  20.810  12.040  1.00  0.00            
ATOM    126  H60 BCD     1      20.270  20.910  13.580  1.00  0.00            
ATOM    127  C37 BCD     1      27.080  20.180  11.950  1.00  0.00            
ATOM    128  O31 BCD     1      27.080  21.560  12.200  1.00  0.00            
ATOM    129  C38 BCD     1      26.750  19.910  10.490  1.00  0.00            
ATOM    130  O32 BCD     1      27.650  20.540   9.560  1.00  0.00            
ATOM    131  C39 BCD     1      25.320  20.320  10.190  1.00  0.00            
ATOM    132  O33 BCD     1      24.970  20.120   8.810  1.00  0.00            
ATOM    133  C40 BCD     1      24.340  19.670  11.130  1.00  0.00            
ATOM    134  C41 BCD     1      24.820  19.810  12.600  1.00  0.00            
ATOM    135  O34 BCD     1      26.180  19.430  12.680  1.00  0.00            
ATOM    136  C42 BCD     1      23.960  18.920  13.500  1.00  0.00            
ATOM    137  O35 BCD     1      23.930  17.620  12.960  1.00  0.00            
ATOM    138  H61 BCD     1      28.060  19.790  12.250  1.00  0.00            
ATOM    139  H62 BCD     1      26.690  18.820  10.340  1.00  0.00            
ATOM    140  H63 BCD     1      27.320  20.220   8.710  1.00  0.00            
ATOM    141  H64 BCD     1      25.370  21.410  10.280  1.00  0.00            
ATOM    142  H65 BCD     1      24.250  19.480   8.760  1.00  0.00            
ATOM    143  H66 BCD     1      24.170  18.630  10.830  1.00  0.00            
ATOM    144  H67 BCD     1      24.630  20.840  12.910  1.00  0.00            
ATOM    145  H68 BCD     1      24.430  19.070  14.480  1.00  0.00            
ATOM    146  H69 BCD     1      22.930  19.260  13.640  1.00  0.00            
ATOM    147  H70 BCD     1      24.800  17.230  13.060  1.00  0.00            
ATOM    148  C1  AU8     2      24.340  23.500  14.770  1.00  0.00            
ATOM    149  C2  AU8     2      23.800  24.220  13.570  1.00  0.00            
ATOM    150  C3  AU8     2      22.400  24.100  13.320  1.00  0.00            
ATOM    151  C4  AU8     2      21.820  24.760  12.250  1.00  0.00            
ATOM    152  C5  AU8     2      22.600  25.600  11.430  1.00  0.00            
ATOM    153  C6  AU8     2      23.950  25.620  11.630  1.00  0.00            
ATOM    154  C7  AU8     2      24.870  26.200  10.610  1.00  0.00            
ATOM    155  N1  AU8     2      25.650  25.240   9.840  1.00  0.00            
ATOM    156  C8  AU8     2      26.500  26.000   8.810  1.00  0.00            
ATOM    157  C9  AU8     2      27.040  25.050   7.670  1.00  0.00            
ATOM    158  N2  AU8     2      26.080  23.970   7.120  1.00  0.00            
ATOM    159  C10 AU8     2      26.790  22.950   6.110  1.00  0.00            
ATOM    160  C11 AU8     2      27.320  23.620   4.870  1.00  0.00            
ATOM    161  C12 AU8     2      26.450  24.330   4.100  1.00  0.00            
ATOM    162  C13 AU8     2      26.950  25.030   2.930  1.00  0.00            
ATOM    163  C14 AU8     2      28.310  24.910   2.600  1.00  0.00            
ATOM    164  C15 AU8     2      29.140  24.040   3.300  1.00  0.00            
ATOM    165  C16 AU8     2      28.660  23.450   4.490  1.00  0.00            
ATOM    166  C17 AU8     2      25.990  21.730   5.640  1.00  0.00            
ATOM    167  C18 AU8     2      24.620  21.820   5.480  1.00  0.00            
ATOM    168  C19 AU8     2      23.820  20.710   5.260  1.00  0.00            
ATOM    169  C20 AU8     2      24.400  19.410   5.200  1.00  0.00            
ATOM    170  Cl1 AU8     2      23.290  18.050   4.980  1.00  0.00            
ATOM    171  C21 AU8     2      25.830  19.300   5.310  1.00  0.00            
ATOM    172  C22 AU8     2      26.610  20.490   5.550  1.00  0.00            
ATOM    173  C23 AU8     2      25.360  23.230   8.210  1.00  0.00            
ATOM    174  C24 AU8     2      24.680  24.230   9.190  1.00  0.00            
ATOM    175  C25 AU8     2      24.550  24.970  12.680  1.00  0.00            
ATOM    176  H1  AU8     2      25.410  23.310  14.620  1.00  0.00            
ATOM    177  H2  AU8     2      24.310  24.120  15.670  1.00  0.00            
ATOM    178  H3  AU8     2      23.930  22.500  15.010  1.00  0.00            
ATOM    179  H4  AU8     2      21.870  23.480  14.040  1.00  0.00            
ATOM    180  H5  AU8     2      20.740  24.730  12.190  1.00  0.00            
ATOM    181  H6  AU8     2      22.130  26.190  10.650  1.00  0.00            
ATOM    182  H7  AU8     2      25.500  26.910  11.150  1.00  0.00            
ATOM    183  H8  AU8     2      24.240  26.840   9.990  1.00  0.00            
ATOM    184  H9  AU8     2      26.330  24.650  10.340  1.00  0.00            
ATOM    185  H10 AU8     2      27.370  26.380   9.350  1.00  0.00            
ATOM    186  H11 AU8     2      25.830  26.800   8.500  1.00  0.00            
ATOM    187  H12 AU8     2      27.930  24.570   8.070  1.00  0.00            
ATOM    188  H13 AU8     2      27.430  25.650   6.840  1.00  0.00            
ATOM    189  H14 AU8     2      25.340  24.440   6.580  1.00  0.00            
ATOM    190  H15 AU8     2      27.620  22.480   6.640  1.00  0.00            
ATOM    191  H16 AU8     2      25.410  24.410   4.400  1.00  0.00            
ATOM    192  H17 AU8     2      26.320  25.620   2.280  1.00  0.00            
ATOM    193  H18 AU8     2      28.640  25.410   1.700  1.00  0.00            
ATOM    194  H19 AU8     2      30.090  23.770   2.850  1.00  0.00            
ATOM    195  H20 AU8     2      29.340  22.760   4.990  1.00  0.00            
ATOM    196  H21 AU8     2      24.110  22.780   5.530  1.00  0.00            
ATOM    197  H22 AU8     2      22.760  20.790   5.030  1.00  0.00            
ATOM    198  H23 AU8     2      26.280  18.320   5.150  1.00  0.00            
ATOM    199  H24 AU8     2      27.690  20.320   5.580  1.00  0.00            
ATOM    200  H25 AU8     2      26.120  22.600   8.680  1.00  0.00            
ATOM    201  H26 AU8     2      24.620  22.480   7.910  1.00  0.00            
ATOM    202  H27 AU8     2      23.900  24.750   8.640  1.00  0.00            
ATOM    203  H28 AU8     2      24.160  23.680   9.970  1.00  0.00            
ATOM    204  H29 AU8     2      25.630  24.880  12.600  1.00  0.00            
TER
ENDMDL
MODEL        1
ATOM      1  C1  BCD     1      35.370  23.660  14.660  1.00  0.00            
ATOM      2  O1  BCD     1      34.240  24.340  14.490  1.00  0.00            
ATOM      3  C2  BCD     1      35.160  22.380  13.930  1.00  0.00            
ATOM      4  O2  BCD     1      34.950  22.580  12.540  1.00  0.00            
ATOM      5  C3  BCD     1      34.080  21.460  14.650  1.00  0.00            
ATOM      6  O3  BCD     1      33.680  20.130  14.180  1.00  0.00            
ATOM      7  C4  BCD     1      34.420  21.370  16.190  1.00  0.00            
ATOM      8  C5  BCD     1      34.660  22.730  16.770  1.00  0.00            
ATOM      9  O4  BCD     1      35.670  23.390  16.040  1.00  0.00            
ATOM     10  C6  BCD     1      35.080  22.680  18.220  1.00  0.00            
ATOM     11  O5  BCD     1      36.270  21.950  18.430  1.00  0.00            
ATOM     12  H1  BCD     1      36.210  24.210  14.220  1.00  0.00            
ATOM     13  H2  BCD     1      36.100  21.830  13.840  1.00  0.00            
ATOM     14  H3  BCD     1      34.570  23.460  12.580  1.00  0.00            
ATOM     15  H4  BCD     1      33.140  22.030  14.630  1.00  0.00            
ATOM     16  H5  BCD     1      33.310  20.230  13.300  1.00  0.00            
ATOM     17  H6  BCD     1      35.230  20.650  16.330  1.00  0.00            
ATOM     18  H7  BCD     1      33.710  23.250  16.650  1.00  0.00            
ATOM     19  H8  BCD     1      35.180  23.690  18.640  1.00  0.00            
ATOM     20  H9  BCD     1      34.220  22.220  18.720  1.00  0.00            
ATOM     21  H10 BCD     1      36.890  22.590  18.800  1.00  0.00            
ATOM     22  C7  BCD     1      32.900  28.160  13.490  1.00  0.00            
ATOM     23  O6  BCD     1      31.570  27.720  13.930  1.00  0.00            
ATOM     24  C8  BCD     1      33.400  27.380  12.250  1.00  0.00            
ATOM     25  O7  BCD     1      32.560  27.540  11.080  1.00  0.00            
ATOM     26  C9  BCD     1      33.550  25.900  12.630  1.00  0.00            
ATOM     27  O8  BCD     1      33.950  25.020  11.620  1.00  0.00            
ATOM     28  C10 BCD     1      34.310  25.710  13.980  1.00  0.00            
ATOM     29  C11 BCD     1      33.920  26.630  15.110  1.00  0.00            
ATOM     30  O9  BCD     1      33.850  27.970  14.550  1.00  0.00            
ATOM     31  C12 BCD     1      34.860  26.820  16.270  1.00  0.00            
ATOM     32  O10 BCD     1      36.160  27.120  15.870  1.00  0.00            
ATOM     33  H11 BCD     1      32.850  29.230  13.250  1.00  0.00            
ATOM     34  H12 BCD     1      34.420  27.710  12.010  1.00  0.00            
ATOM     35  H13 BCD     1      32.950  27.000  10.390  1.00  0.00            
ATOM     36  H14 BCD     1      32.510  25.570  12.730  1.00  0.00            
ATOM     37  H15 BCD     1      33.830  25.490  10.790  1.00  0.00            
ATOM     38  H16 BCD     1      35.350  25.880  13.670  1.00  0.00            
ATOM     39  H17 BCD     1      32.950  26.320  15.510  1.00  0.00            
ATOM     40  H18 BCD     1      34.560  27.730  16.810  1.00  0.00            
ATOM     41  H19 BCD     1      34.840  25.950  16.940  1.00  0.00            
ATOM     42  H20 BCD     1      36.580  27.490  16.650  1.00  0.00            
ATOM     43  C13 BCD     1      28.120  29.590  15.200  1.00  0.00            
ATOM     44  O11 BCD     1      27.420  28.340  15.420  1.00  0.00            
ATOM     45  C14 BCD     1      28.470  29.820  13.760  1.00  0.00            
ATOM     46  O12 BCD     1      27.280  29.940  12.950  1.00  0.00            
ATOM     47  C15 BCD     1      29.420  28.770  13.260  1.00  0.00            
ATOM     48  O13 BCD     1      29.810  28.940  11.870  1.00  0.00            
ATOM     49  C16 BCD     1      30.670  28.830  14.120  1.00  0.00            
ATOM     50  C17 BCD     1      30.350  28.800  15.610  1.00  0.00            
ATOM     51  O14 BCD     1      29.310  29.690  15.910  1.00  0.00            
ATOM     52  C18 BCD     1      31.550  29.110  16.540  1.00  0.00            
ATOM     53  O15 BCD     1      32.310  30.270  16.170  1.00  0.00            
ATOM     54  H21 BCD     1      27.500  30.390  15.610  1.00  0.00            
ATOM     55  H22 BCD     1      29.090  30.720  13.680  1.00  0.00            
ATOM     56  H23 BCD     1      26.740  29.180  13.200  1.00  0.00            
ATOM     57  H24 BCD     1      28.920  27.790  13.340  1.00  0.00            
ATOM     58  H25 BCD     1      30.560  28.380  11.650  1.00  0.00            
ATOM     59  H26 BCD     1      31.140  29.800  13.930  1.00  0.00            
ATOM     60  H27 BCD     1      30.070  27.820  16.010  1.00  0.00            
ATOM     61  H28 BCD     1      31.120  29.130  17.550  1.00  0.00            
ATOM     62  H29 BCD     1      32.200  28.220  16.610  1.00  0.00            
ATOM     63  H30 BCD     1      33.130  30.250  16.660  1.00  0.00            
ATOM     64  C19 BCD     1      24.070  26.510  16.600  1.00  0.00            
ATOM     65  O16 BCD     1      24.810  25.330  16.830  1.00  0.00            
ATOM     66  C20 BCD     1      23.980  26.950  15.130  1.00  0.00            
ATOM     67  O17 BCD     1      23.360  25.950  14.300  1.00  0.00            
ATOM     68  C21 BCD     1      25.420  27.280  14.630  1.00  0.00            
ATOM     69  O18 BCD     1      25.560  27.600  13.240  1.00  0.00            
ATOM     70  C22 BCD     1      26.010  28.340  15.560  1.00  0.00            
ATOM     71  C23 BCD     1      25.770  28.140  17.050  1.00  0.00            
ATOM     72  O19 BCD     1      24.470  27.620  17.380  1.00  0.00            
ATOM     73  C24 BCD     1      25.900  29.430  17.840  1.00  0.00            
ATOM     74  O20 BCD     1      25.060  30.450  17.200  1.00  0.00            
ATOM     75  H31 BCD     1      23.070  26.330  16.990  1.00  0.00            
ATOM     76  H32 BCD     1      23.290  27.800  15.070  1.00  0.00            
ATOM     77  H33 BCD     1      22.450  25.840  14.570  1.00  0.00            
ATOM     78  H34 BCD     1      26.080  26.410  14.790  1.00  0.00            
ATOM     79  H35 BCD     1      25.180  26.930  12.670  1.00  0.00            
ATOM     80  H36 BCD     1      25.530  29.280  15.250  1.00  0.00            
ATOM     81  H37 BCD     1      26.580  27.480  17.400  1.00  0.00            
ATOM     82  H38 BCD     1      25.500  29.220  18.850  1.00  0.00            
ATOM     83  H39 BCD     1      26.950  29.710  17.990  1.00  0.00            
ATOM     84  H40 BCD     1      24.170  30.150  17.370  1.00  0.00            
ATOM     85  C25 BCD     1      24.430  21.190  16.960  1.00  0.00            
ATOM     86  O21 BCD     1      25.720  20.910  17.410  1.00  0.00            
ATOM     87  C26 BCD     1      24.520  21.870  15.640  1.00  0.00            
ATOM     88  O22 BCD     1      25.090  21.100  14.600  1.00  0.00            
ATOM     89  C27 BCD     1      25.160  23.260  15.900  1.00  0.00            
ATOM     90  O23 BCD     1      25.560  23.860  14.630  1.00  0.00            
ATOM     91  C28 BCD     1      24.140  24.070  16.700  1.00  0.00            
ATOM     92  C29 BCD     1      23.950  23.380  18.080  1.00  0.00            
ATOM     93  O24 BCD     1      23.710  21.980  17.910  1.00  0.00            
ATOM     94  C30 BCD     1      22.840  24.050  18.910  1.00  0.00            
ATOM     95  O25 BCD     1      21.710  24.160  18.100  1.00  0.00            
ATOM     96  H41 BCD     1      23.950  20.230  16.770  1.00  0.00            
ATOM     97  H42 BCD     1      23.450  22.040  15.470  1.00  0.00            
ATOM     98  H43 BCD     1      25.260  20.240  14.990  1.00  0.00            
ATOM     99  H44 BCD     1      26.040  23.040  16.510  1.00  0.00            
ATOM    100  H45 BCD     1      24.870  23.630  14.010  1.00  0.00            
ATOM    101  H46 BCD     1      23.150  24.090  16.250  1.00  0.00            
ATOM    102  H47 BCD     1      24.900  23.490  18.610  1.00  0.00            
ATOM    103  H48 BCD     1      22.730  23.440  19.810  1.00  0.00            
ATOM    104  H49 BCD     1      23.130  25.060  19.250  1.00  0.00            
ATOM    105  H50 BCD     1      21.420  23.250  18.020  1.00  0.00            
ATOM    106  C31 BCD     1      28.390  17.880  17.840  1.00  0.00            
ATOM    107  O26 BCD     1      29.360  18.860  17.480  1.00  0.00            
ATOM    108  C32 BCD     1      27.410  17.600  16.690  1.00  0.00            
ATOM    109  O27 BCD     1      28.070  17.230  15.490  1.00  0.00            
ATOM    110  C33 BCD     1      26.610  18.930  16.440  1.00  0.00            
ATOM    111  C34 BCD     1      26.060  19.550  17.680  1.00  0.00            
ATOM    112  C35 BCD     1      27.060  19.540  18.880  1.00  0.00            
ATOM    113  O28 BCD     1      27.750  18.340  19.010  1.00  0.00            
ATOM    114  C36 BCD     1      26.410  19.940  20.160  1.00  0.00            
ATOM    115  O29 BCD     1      27.320  20.470  21.120  1.00  0.00            
ATOM    116  O30 BCD     1      25.650  18.710  15.450  1.00  0.00            
ATOM    117  H51 BCD     1      28.740  16.860  18.040  1.00  0.00            
ATOM    118  H52 BCD     1      26.770  16.760  16.990  1.00  0.00            
ATOM    119  H53 BCD     1      29.000  17.240  15.730  1.00  0.00            
ATOM    120  H54 BCD     1      27.370  19.660  16.120  1.00  0.00            
ATOM    121  H55 BCD     1      26.090  18.070  14.880  1.00  0.00            
ATOM    122  H56 BCD     1      25.190  19.000  18.050  1.00  0.00            
ATOM    123  H57 BCD     1      27.840  20.290  18.670  1.00  0.00            
ATOM    124  H58 BCD     1      25.620  20.660  19.970  1.00  0.00            
ATOM    125  H59 BCD     1      25.980  19.030  20.620  1.00  0.00            
ATOM    126  H60 BCD     1      27.000  20.400  22.020  1.00  0.00            
ATOM    127  C37 BCD     1      33.420  19.570  17.570  1.00  0.00            
ATOM    128  O31 BCD     1      33.230  20.780  16.740  1.00  0.00            
ATOM    129  C38 BCD     1      32.960  18.260  16.940  1.00  0.00            
ATOM    130  O32 BCD     1      33.680  17.840  15.810  1.00  0.00            
ATOM    131  C39 BCD     1      31.400  18.300  16.630  1.00  0.00            
ATOM    132  O33 BCD     1      30.780  17.130  16.050  1.00  0.00            
ATOM    133  C40 BCD     1      30.690  18.660  17.900  1.00  0.00            
ATOM    134  C41 BCD     1      31.210  19.930  18.530  1.00  0.00            
ATOM    135  O34 BCD     1      32.600  19.800  18.710  1.00  0.00            
ATOM    136  C42 BCD     1      30.620  20.050  19.960  1.00  0.00            
ATOM    137  O35 BCD     1      31.120  19.070  20.870  1.00  0.00            
ATOM    138  H61 BCD     1      34.460  19.530  17.920  1.00  0.00            
ATOM    139  H62 BCD     1      33.140  17.490  17.710  1.00  0.00            
ATOM    140  H63 BCD     1      33.890  18.570  15.240  1.00  0.00            
ATOM    141  H64 BCD     1      31.290  19.180  15.990  1.00  0.00            
ATOM    142  H65 BCD     1      31.240  16.590  15.410  1.00  0.00            
ATOM    143  H66 BCD     1      30.920  17.780  18.530  1.00  0.00            
ATOM    144  H67 BCD     1      30.850  20.820  18.000  1.00  0.00            
ATOM    145  H68 BCD     1      31.000  21.010  20.330  1.00  0.00            
ATOM    146  H69 BCD     1      29.540  19.880  19.790  1.00  0.00            
ATOM    147  H70 BCD     1      32.060  19.220  21.010  1.00  0.00            
ATOM    148  C1  AU8     2      30.340  23.400  23.580  1.00  0.00            
ATOM    149  C2  AU8     2      29.040  23.530  22.830  1.00  0.00            
ATOM    150  C3  AU8     2      27.840  23.090  23.480  1.00  0.00            
ATOM    151  C4  AU8     2      26.590  23.160  22.810  1.00  0.00            
ATOM    152  C5  AU8     2      26.610  23.720  21.480  1.00  0.00            
ATOM    153  C6  AU8     2      27.840  24.210  20.880  1.00  0.00            
ATOM    154  C7  AU8     2      27.750  25.060  19.630  1.00  0.00            
ATOM    155  N1  AU8     2      28.450  24.580  18.370  1.00  0.00            
ATOM    156  C8  AU8     2      28.250  25.480  17.160  1.00  0.00            
ATOM    157  C9  AU8     2      28.970  24.960  15.880  1.00  0.00            
ATOM    158  N2  AU8     2      28.600  23.470  15.460  1.00  0.00            
ATOM    159  C10 AU8     2      29.510  22.940  14.340  1.00  0.00            
ATOM    160  C11 AU8     2      29.490  23.840  13.090  1.00  0.00            
ATOM    161  C12 AU8     2      28.390  24.690  12.740  1.00  0.00            
ATOM    162  C13 AU8     2      28.330  25.510  11.680  1.00  0.00            
ATOM    163  C14 AU8     2      29.480  25.440  10.870  1.00  0.00            
ATOM    164  C15 AU8     2      30.550  24.570  11.040  1.00  0.00            
ATOM    165  C16 AU8     2      30.540  23.760  12.160  1.00  0.00            
ATOM    166  C17 AU8     2      29.170  21.560  13.850  1.00  0.00            
ATOM    167  C18 AU8     2      27.940  21.300  13.280  1.00  0.00            
ATOM    168  C19 AU8     2      27.650  19.990  12.730  1.00  0.00            
ATOM    169  C20 AU8     2      28.690  19.030  12.680  1.00  0.00            
ATOM    170  Cl1 AU8     2      28.480  17.500  11.950  1.00  0.00            
ATOM    171  C21 AU8     2      29.880  19.280  13.350  1.00  0.00            
ATOM    172  C22 AU8     2      30.200  20.530  13.850  1.00  0.00            
ATOM    173  C23 AU8     2      28.860  22.600  16.710  1.00  0.00            
ATOM    174  C24 AU8     2      28.150  23.090  18.030  1.00  0.00            
ATOM    175  C25 AU8     2      29.040  24.060  21.520  1.00  0.00            
ATOM    176  H1  AU8     2      30.580  24.170  24.320  1.00  0.00            
ATOM    177  H2  AU8     2      30.440  22.390  23.990  1.00  0.00            
ATOM    178  H3  AU8     2      31.080  23.520  22.770  1.00  0.00            
ATOM    179  H4  AU8     2      27.770  22.850  24.540  1.00  0.00            
ATOM    180  H5  AU8     2      25.680  22.980  23.380  1.00  0.00            
ATOM    181  H6  AU8     2      25.660  23.890  20.990  1.00  0.00            
ATOM    182  H7  AU8     2      28.160  26.030  19.880  1.00  0.00            
ATOM    183  H8  AU8     2      26.700  25.120  19.330  1.00  0.00            
ATOM    184  H9  AU8     2      29.460  24.510  18.520  1.00  0.00            
ATOM    185  H10 AU8     2      28.590  26.450  17.530  1.00  0.00            
ATOM    186  H11 AU8     2      27.190  25.440  16.900  1.00  0.00            
ATOM    187  H12 AU8     2      30.060  24.970  16.000  1.00  0.00            
ATOM    188  H13 AU8     2      28.620  25.630  15.100  1.00  0.00            
ATOM    189  H14 AU8     2      27.600  23.380  15.250  1.00  0.00            
ATOM    190  H15 AU8     2      30.550  22.980  14.660  1.00  0.00            
ATOM    191  H16 AU8     2      27.530  24.710  13.410  1.00  0.00            
ATOM    192  H17 AU8     2      27.450  26.110  11.480  1.00  0.00            
ATOM    193  H18 AU8     2      29.560  26.210  10.100  1.00  0.00            
ATOM    194  H19 AU8     2      31.350  24.580  10.310  1.00  0.00            
ATOM    195  H20 AU8     2      31.300  23.010  12.360  1.00  0.00            
ATOM    196  H21 AU8     2      27.140  22.020  13.360  1.00  0.00            
ATOM    197  H22 AU8     2      26.700  19.730  12.290  1.00  0.00            
ATOM    198  H23 AU8     2      30.610  18.470  13.330  1.00  0.00            
ATOM    199  H24 AU8     2      31.180  20.790  14.240  1.00  0.00            
ATOM    200  H25 AU8     2      29.920  22.670  16.960  1.00  0.00            
ATOM    201  H26 AU8     2      28.600  21.550  16.550  1.00  0.00            
ATOM    202  H27 AU8     2      27.070  22.990  17.950  1.00  0.00            
ATOM    203  H28 AU8     2      28.540  22.480  18.850  1.00  0.00            
ATOM    204  H29 AU8     2      29.910  24.300  20.910  1.00  0.00            
TER
ENDMDL
MODEL        1
ATOM      1  C1  BCD     1      27.110  21.460  12.700  1.00  0.00            
ATOM      2  O1  BCD     1      25.830  22.050  12.960  1.00  0.00            
ATOM      3  C2  BCD     1      27.700  22.010  11.410  1.00  0.00            
ATOM      4  O2  BCD     1      27.710  23.440  11.450  1.00  0.00            
ATOM      5  C3  BCD     1      26.880  21.540  10.230  1.00  0.00            
ATOM      6  O3  BCD     1      27.310  22.060   9.000  1.00  0.00            
ATOM      7  C4  BCD     1      26.760  20.010  10.230  1.00  0.00            
ATOM      8  C5  BCD     1      26.370  19.440  11.570  1.00  0.00            
ATOM      9  O4  BCD     1      27.100  20.080  12.680  1.00  0.00            
ATOM     10  C6  BCD     1      26.660  17.930  11.530  1.00  0.00            
ATOM     11  O5  BCD     1      28.030  17.820  11.220  1.00  0.00            
ATOM     12  H1  BCD     1      27.750  21.840  13.510  1.00  0.00            
ATOM     13  H2  BCD     1      28.720  21.620  11.370  1.00  0.00            
ATOM     14  H3  BCD     1      28.440  23.660  10.860  1.00  0.00            
ATOM     15  H4  BCD     1      25.870  21.940  10.360  1.00  0.00            
ATOM     16  H5  BCD     1      27.340  21.320   8.390  1.00  0.00            
ATOM     17  H6  BCD     1      27.670  19.610   9.750  1.00  0.00            
ATOM     18  H7  BCD     1      25.300  19.540  11.790  1.00  0.00            
ATOM     19  H8  BCD     1      26.360  17.370  12.420  1.00  0.00            
ATOM     20  H9  BCD     1      26.070  17.530  10.690  1.00  0.00            
ATOM     21  H10 BCD     1      28.560  18.080  11.980  1.00  0.00            
ATOM     22  C7  BCD     1      23.830  24.700  15.660  1.00  0.00            
ATOM     23  O6  BCD     1      22.790  24.990  14.790  1.00  0.00            
ATOM     24  C8  BCD     1      25.160  25.180  15.070  1.00  0.00            
ATOM     25  O7  BCD     1      25.120  26.560  14.860  1.00  0.00            
ATOM     26  C9  BCD     1      25.730  24.370  13.810  1.00  0.00            
ATOM     27  O8  BCD     1      27.060  24.770  13.510  1.00  0.00            
ATOM     28  C10 BCD     1      25.540  22.900  14.130  1.00  0.00            
ATOM     29  C11 BCD     1      24.130  22.560  14.700  1.00  0.00            
ATOM     30  O9  BCD     1      23.920  23.330  15.880  1.00  0.00            
ATOM     31  C12 BCD     1      23.770  21.130  14.920  1.00  0.00            
ATOM     32  O10 BCD     1      24.610  20.660  15.960  1.00  0.00            
ATOM     33  H11 BCD     1      23.580  25.180  16.620  1.00  0.00            
ATOM     34  H12 BCD     1      25.860  25.000  15.890  1.00  0.00            
ATOM     35  H13 BCD     1      24.290  26.800  15.300  1.00  0.00            
ATOM     36  H14 BCD     1      25.070  24.680  12.990  1.00  0.00            
ATOM     37  H15 BCD     1      27.490  24.300  12.800  1.00  0.00            
ATOM     38  H16 BCD     1      26.300  22.750  14.900  1.00  0.00            
ATOM     39  H17 BCD     1      23.420  22.950  13.960  1.00  0.00            
ATOM     40  H18 BCD     1      22.700  21.100  15.160  1.00  0.00            
ATOM     41  H19 BCD     1      23.930  20.650  13.950  1.00  0.00            
ATOM     42  H20 BCD     1      25.020  21.420  16.370  1.00  0.00            
ATOM     43  C13 BCD     1      19.610  27.390  14.250  1.00  0.00            
ATOM     44  O11 BCD     1      20.150  27.470  12.920  1.00  0.00            
ATOM     45  C14 BCD     1      20.620  27.910  15.280  1.00  0.00            
ATOM     46  O12 BCD     1      20.840  29.310  15.060  1.00  0.00            
ATOM     47  C15 BCD     1      21.870  27.160  15.170  1.00  0.00            
ATOM     48  O13 BCD     1      22.890  27.650  16.080  1.00  0.00            
ATOM     49  C16 BCD     1      21.620  25.600  15.310  1.00  0.00            
ATOM     50  C17 BCD     1      20.480  25.150  14.440  1.00  0.00            
ATOM     51  O14 BCD     1      19.400  26.050  14.640  1.00  0.00            
ATOM     52  C18 BCD     1      20.020  23.750  14.750  1.00  0.00            
ATOM     53  O15 BCD     1      19.440  23.600  16.030  1.00  0.00            
ATOM     54  H21 BCD     1      18.620  27.850  14.340  1.00  0.00            
ATOM     55  H22 BCD     1      20.300  27.750  16.310  1.00  0.00            
ATOM     56  H23 BCD     1      20.010  29.740  15.300  1.00  0.00            
ATOM     57  H24 BCD     1      22.250  27.270  14.140  1.00  0.00            
ATOM     58  H25 BCD     1      22.930  28.610  16.070  1.00  0.00            
ATOM     59  H26 BCD     1      21.520  25.410  16.390  1.00  0.00            
ATOM     60  H27 BCD     1      20.660  25.240  13.360  1.00  0.00            
ATOM     61  H28 BCD     1      19.240  23.480  14.030  1.00  0.00            
ATOM     62  H29 BCD     1      20.880  23.090  14.610  1.00  0.00            
ATOM     63  H30 BCD     1      19.170  22.680  16.030  1.00  0.00            
ATOM     64  C19 BCD     1      19.800  29.550   9.370  1.00  0.00            
ATOM     65  O16 BCD     1      20.370  28.360   8.800  1.00  0.00            
ATOM     66  C20 BCD     1      20.870  30.050  10.350  1.00  0.00            
ATOM     67  O17 BCD     1      22.050  30.370   9.630  1.00  0.00            
ATOM     68  C21 BCD     1      21.160  29.020  11.510  1.00  0.00            
ATOM     69  O18 BCD     1      22.100  29.450  12.580  1.00  0.00            
ATOM     70  C22 BCD     1      19.770  28.580  12.110  1.00  0.00            
ATOM     71  C23 BCD     1      18.720  28.250  11.000  1.00  0.00            
ATOM     72  O19 BCD     1      18.640  29.340  10.070  1.00  0.00            
ATOM     73  C24 BCD     1      17.340  27.820  11.450  1.00  0.00            
ATOM     74  O20 BCD     1      16.400  28.800  11.800  1.00  0.00            
ATOM     75  H31 BCD     1      19.610  30.320   8.610  1.00  0.00            
ATOM     76  H32 BCD     1      20.450  30.970  10.760  1.00  0.00            
ATOM     77  H33 BCD     1      22.600  30.810  10.280  1.00  0.00            
ATOM     78  H34 BCD     1      21.630  28.140  11.050  1.00  0.00            
ATOM     79  H35 BCD     1      21.710  29.300  13.450  1.00  0.00            
ATOM     80  H36 BCD     1      19.320  29.370  12.720  1.00  0.00            
ATOM     81  H37 BCD     1      19.060  27.340  10.470  1.00  0.00            
ATOM     82  H38 BCD     1      16.920  27.340  10.550  1.00  0.00            
ATOM     83  H39 BCD     1      17.370  27.040  12.220  1.00  0.00            
ATOM     84  H40 BCD     1      16.690  29.230  12.610  1.00  0.00            
ATOM     85  C25 BCD     1      20.690  26.100   5.450  1.00  0.00            
ATOM     86  O21 BCD     1      21.170  24.950   6.090  1.00  0.00            
ATOM     87  C26 BCD     1      21.620  27.310   5.530  1.00  0.00            
ATOM     88  O22 BCD     1      22.960  27.030   5.070  1.00  0.00            
ATOM     89  C27 BCD     1      21.620  27.860   6.930  1.00  0.00            
ATOM     90  O23 BCD     1      22.350  29.100   6.880  1.00  0.00            
ATOM     91  C28 BCD     1      20.210  28.100   7.380  1.00  0.00            
ATOM     92  C29 BCD     1      19.280  26.920   7.220  1.00  0.00            
ATOM     93  O24 BCD     1      19.400  26.540   5.860  1.00  0.00            
ATOM     94  C30 BCD     1      17.860  27.260   7.430  1.00  0.00            
ATOM     95  O25 BCD     1      17.470  28.440   6.810  1.00  0.00            
ATOM     96  H41 BCD     1      20.640  25.810   4.400  1.00  0.00            
ATOM     97  H42 BCD     1      21.250  28.150   4.920  1.00  0.00            
ATOM     98  H43 BCD     1      22.880  26.350   4.400  1.00  0.00            
ATOM     99  H44 BCD     1      22.160  27.150   7.580  1.00  0.00            
ATOM    100  H45 BCD     1      22.400  29.540   7.740  1.00  0.00            
ATOM    101  H46 BCD     1      19.860  29.020   6.900  1.00  0.00            
ATOM    102  H47 BCD     1      19.550  26.040   7.820  1.00  0.00            
ATOM    103  H48 BCD     1      17.220  26.410   7.150  1.00  0.00            
ATOM    104  H49 BCD     1      17.650  27.330   8.500  1.00  0.00            
ATOM    105  H50 BCD     1      17.950  28.390   5.980  1.00  0.00            
ATOM    106  C31 BCD     1      21.670  20.820   5.630  1.00  0.00            
ATOM    107  O26 BCD     1      22.710  20.870   6.620  1.00  0.00            
ATOM    108  C32 BCD     1      22.000  21.700   4.430  1.00  0.00            
ATOM    109  O27 BCD     1      23.140  21.100   3.850  1.00  0.00            
ATOM    110  C33 BCD     1      22.240  23.140   4.940  1.00  0.00            
ATOM    111  C34 BCD     1      20.970  23.680   5.530  1.00  0.00            
ATOM    112  C35 BCD     1      20.540  22.720   6.650  1.00  0.00            
ATOM    113  O28 BCD     1      20.490  21.320   6.160  1.00  0.00            
ATOM    114  C36 BCD     1      19.080  23.160   6.980  1.00  0.00            
ATOM    115  O29 BCD     1      18.450  22.350   8.030  1.00  0.00            
ATOM    116  O30 BCD     1      22.570  24.060   3.860  1.00  0.00            
ATOM    117  H51 BCD     1      21.510  19.750   5.420  1.00  0.00            
ATOM    118  H52 BCD     1      21.130  21.750   3.760  1.00  0.00            
ATOM    119  H53 BCD     1      23.810  21.090   4.540  1.00  0.00            
ATOM    120  H54 BCD     1      22.900  23.130   5.820  1.00  0.00            
ATOM    121  H55 BCD     1      21.840  24.080   3.240  1.00  0.00            
ATOM    122  H56 BCD     1      20.210  23.760   4.740  1.00  0.00            
ATOM    123  H57 BCD     1      21.200  22.750   7.530  1.00  0.00            
ATOM    124  H58 BCD     1      19.160  24.190   7.350  1.00  0.00            
ATOM    125  H59 BCD     1      18.460  23.320   6.090  1.00  0.00            
ATOM    126  H60 BCD     1      18.250  21.460   7.720  1.00  0.00            
ATOM    127  C37 BCD     1      25.770  18.890   8.430  1.00  0.00            
ATOM    128  O31 BCD     1      25.600  19.810   9.470  1.00  0.00            
ATOM    129  C38 BCD     1      26.090  19.540   7.120  1.00  0.00            
ATOM    130  O32 BCD     1      27.460  19.960   7.120  1.00  0.00            
ATOM    131  C39 BCD     1      25.090  20.680   6.780  1.00  0.00            
ATOM    132  O33 BCD     1      25.410  21.330   5.480  1.00  0.00            
ATOM    133  C40 BCD     1      23.750  19.930   6.580  1.00  0.00            
ATOM    134  C41 BCD     1      23.400  19.060   7.790  1.00  0.00            
ATOM    135  O34 BCD     1      24.470  18.270   8.280  1.00  0.00            
ATOM    136  C42 BCD     1      22.320  18.040   7.390  1.00  0.00            
ATOM    137  O35 BCD     1      22.570  17.300   6.200  1.00  0.00            
ATOM    138  H61 BCD     1      26.470  18.160   8.840  1.00  0.00            
ATOM    139  H62 BCD     1      25.960  18.720   6.400  1.00  0.00            
ATOM    140  H63 BCD     1      28.000  19.160   7.080  1.00  0.00            
ATOM    141  H64 BCD     1      25.030  21.370   7.630  1.00  0.00            
ATOM    142  H65 BCD     1      26.340  21.390   5.240  1.00  0.00            
ATOM    143  H66 BCD     1      23.760  19.350   5.650  1.00  0.00            
ATOM    144  H67 BCD     1      23.010  19.710   8.580  1.00  0.00            
ATOM    145  H68 BCD     1      22.160  17.430   8.290  1.00  0.00            
ATOM    146  H69 BCD     1      21.410  18.630   7.220  1.00  0.00            
ATOM    147  H70 BCD     1      23.500  17.220   5.980  1.00  0.00            
ATOM    148  C1  AU8     2      21.490  21.280  11.620  1.00  0.00            
ATOM    149  C2  AU8     2      21.680  22.690  11.090  1.00  0.00            
ATOM    150  C3  AU8     2      20.580  23.520  10.750  1.00  0.00            
ATOM    151  C4  AU8     2      20.800  24.820  10.300  1.00  0.00            
ATOM    152  C5  AU8     2      22.130  25.180  10.020  1.00  0.00            
ATOM    153  C6  AU8     2      23.210  24.440  10.440  1.00  0.00            
ATOM    154  C7  AU8     2      24.560  25.080  10.140  1.00  0.00            
ATOM    155  N1  AU8     2      25.290  24.540   8.850  1.00  0.00            
ATOM    156  C8  AU8     2      26.720  25.120   8.790  1.00  0.00            
ATOM    157  C9  AU8     2      27.490  24.820   7.440  1.00  0.00            
ATOM    158  N2  AU8     2      26.620  25.290   6.230  1.00  0.00            
ATOM    159  C10 AU8     2      27.390  24.750   4.940  1.00  0.00            
ATOM    160  C11 AU8     2      28.780  25.470   4.800  1.00  0.00            
ATOM    161  C12 AU8     2      28.840  26.850   4.990  1.00  0.00            
ATOM    162  C13 AU8     2      30.000  27.530   4.830  1.00  0.00            
ATOM    163  C14 AU8     2      31.240  26.870   4.580  1.00  0.00            
ATOM    164  C15 AU8     2      31.160  25.430   4.480  1.00  0.00            
ATOM    165  C16 AU8     2      29.920  24.770   4.460  1.00  0.00            
ATOM    166  C17 AU8     2      26.510  24.920   3.670  1.00  0.00            
ATOM    167  C18 AU8     2      25.910  26.120   3.290  1.00  0.00            
ATOM    168  C19 AU8     2      24.980  26.200   2.220  1.00  0.00            
ATOM    169  C20 AU8     2      24.800  25.030   1.470  1.00  0.00            
ATOM    170  Cl1 AU8     2      23.650  25.020   0.150  1.00  0.00            
ATOM    171  C21 AU8     2      25.500  23.840   1.720  1.00  0.00            
ATOM    172  C22 AU8     2      26.410  23.790   2.790  1.00  0.00            
ATOM    173  C23 AU8     2      25.190  24.630   6.320  1.00  0.00            
ATOM    174  C24 AU8     2      24.530  24.970   7.690  1.00  0.00            
ATOM    175  C25 AU8     2      23.040  23.170  11.000  1.00  0.00            
ATOM    176  H1  AU8     2      20.420  21.090  11.820  1.00  0.00            
ATOM    177  H2  AU8     2      21.760  20.600  10.810  1.00  0.00            
ATOM    178  H3  AU8     2      22.090  20.930  12.470  1.00  0.00            
ATOM    179  H4  AU8     2      19.540  23.270  10.890  1.00  0.00            
ATOM    180  H5  AU8     2      20.010  25.500  10.020  1.00  0.00            
ATOM    181  H6  AU8     2      22.340  26.220   9.770  1.00  0.00            
ATOM    182  H7  AU8     2      25.250  24.870  10.950  1.00  0.00            
ATOM    183  H8  AU8     2      24.600  26.170  10.090  1.00  0.00            
ATOM    184  H9  AU8     2      25.220  23.510   8.850  1.00  0.00            
ATOM    185  H10 AU8     2      27.270  24.660   9.610  1.00  0.00            
ATOM    186  H11 AU8     2      26.820  26.160   9.080  1.00  0.00            
ATOM    187  H12 AU8     2      27.680  23.790   7.160  1.00  0.00            
ATOM    188  H13 AU8     2      28.480  25.290   7.470  1.00  0.00            
ATOM    189  H14 AU8     2      26.610  26.320   6.230  1.00  0.00            
ATOM    190  H15 AU8     2      27.680  23.710   5.090  1.00  0.00            
ATOM    191  H16 AU8     2      27.930  27.400   5.220  1.00  0.00            
ATOM    192  H17 AU8     2      29.930  28.610   4.990  1.00  0.00            
ATOM    193  H18 AU8     2      32.150  27.460   4.480  1.00  0.00            
ATOM    194  H19 AU8     2      32.020  24.800   4.270  1.00  0.00            
ATOM    195  H20 AU8     2      29.860  23.710   4.220  1.00  0.00            
ATOM    196  H21 AU8     2      26.100  27.010   3.890  1.00  0.00            
ATOM    197  H22 AU8     2      24.440  27.100   1.960  1.00  0.00            
ATOM    198  H23 AU8     2      25.470  22.940   1.110  1.00  0.00            
ATOM    199  H24 AU8     2      26.910  22.860   3.020  1.00  0.00            
ATOM    200  H25 AU8     2      25.360  23.550   6.290  1.00  0.00            
ATOM    201  H26 AU8     2      24.530  24.880   5.490  1.00  0.00            
ATOM    202  H27 AU8     2      24.330  26.030   7.870  1.00  0.00            
ATOM    203  H28 AU8     2      23.520  24.560   7.730  1.00  0.00            
ATOM    204  H29 AU8     2      23.900  22.630  11.380  1.00  0.00            
TER
ENDMDL
MODEL        1
ATOM      1  C1  BCD     1      25.600  24.940  12.210  1.00  0.00            
ATOM      2  O1  BCD     1      26.330  25.650  11.240  1.00  0.00            
ATOM      3  C2  BCD     1      25.390  23.460  11.730  1.00  0.00            
ATOM      4  O2  BCD     1      26.710  22.820  11.530  1.00  0.00            
ATOM      5  C3  BCD     1      24.440  23.350  10.540  1.00  0.00            
ATOM      6  O3  BCD     1      24.290  21.980  10.070  1.00  0.00            
ATOM      7  C4  BCD     1      23.090  24.020  10.840  1.00  0.00            
ATOM      8  C5  BCD     1      23.350  25.440  11.330  1.00  0.00            
ATOM      9  O4  BCD     1      24.250  25.460  12.460  1.00  0.00            
ATOM     10  C6  BCD     1      22.020  26.130  11.700  1.00  0.00            
ATOM     11  O5  BCD     1      22.170  27.290  12.450  1.00  0.00            
ATOM     12  H1  BCD     1      26.250  24.890  13.090  1.00  0.00            
ATOM     13  H2  BCD     1      24.860  23.000  12.570  1.00  0.00            
ATOM     14  H3  BCD     1      26.530  21.880  11.420  1.00  0.00            
ATOM     15  H4  BCD     1      24.910  24.020   9.800  1.00  0.00            
ATOM     16  H5  BCD     1      23.570  21.920   9.450  1.00  0.00            
ATOM     17  H6  BCD     1      22.680  23.510  11.730  1.00  0.00            
ATOM     18  H7  BCD     1      23.930  25.940  10.550  1.00  0.00            
ATOM     19  H8  BCD     1      21.400  26.310  10.820  1.00  0.00            
ATOM     20  H9  BCD     1      21.550  25.380  12.340  1.00  0.00            
ATOM     21  H10 BCD     1      22.760  26.950  13.140  1.00  0.00            
ATOM     22  C7  BCD     1      29.280  28.110   9.930  1.00  0.00            
ATOM     23  O6  BCD     1      28.650  28.000   8.630  1.00  0.00            
ATOM     24  C8  BCD     1      29.760  26.750  10.540  1.00  0.00            
ATOM     25  O7  BCD     1      30.640  26.180   9.500  1.00  0.00            
ATOM     26  C9  BCD     1      28.660  25.780  10.910  1.00  0.00            
ATOM     27  O8  BCD     1      29.070  24.660  11.710  1.00  0.00            
ATOM     28  C10 BCD     1      27.430  26.430  11.630  1.00  0.00            
ATOM     29  C11 BCD     1      27.190  27.920  11.060  1.00  0.00            
ATOM     30  O9  BCD     1      28.420  28.620  10.890  1.00  0.00            
ATOM     31  C12 BCD     1      26.240  28.690  12.050  1.00  0.00            
ATOM     32  O10 BCD     1      26.770  28.830  13.360  1.00  0.00            
ATOM     33  H11 BCD     1      30.100  28.830   9.790  1.00  0.00            
ATOM     34  H12 BCD     1      30.340  26.930  11.460  1.00  0.00            
ATOM     35  H13 BCD     1      31.230  25.610  10.010  1.00  0.00            
ATOM     36  H14 BCD     1      28.220  25.370   9.990  1.00  0.00            
ATOM     37  H15 BCD     1      28.330  24.060  11.830  1.00  0.00            
ATOM     38  H16 BCD     1      27.480  26.280  12.720  1.00  0.00            
ATOM     39  H17 BCD     1      26.740  27.840  10.070  1.00  0.00            
ATOM     40  H18 BCD     1      25.960  29.700  11.710  1.00  0.00            
ATOM     41  H19 BCD     1      25.380  28.030  12.210  1.00  0.00            
ATOM     42  H20 BCD     1      27.550  28.280  13.470  1.00  0.00            
ATOM     43  C13 BCD     1      28.940  29.250   4.810  1.00  0.00            
ATOM     44  O11 BCD     1      27.610  28.920   4.520  1.00  0.00            
ATOM     45  C14 BCD     1      29.790  28.030   5.150  1.00  0.00            
ATOM     46  O12 BCD     1      29.730  27.090   4.070  1.00  0.00            
ATOM     47  C15 BCD     1      29.350  27.440   6.460  1.00  0.00            
ATOM     48  O13 BCD     1      30.200  26.300   6.780  1.00  0.00            
ATOM     49  C16 BCD     1      29.360  28.540   7.550  1.00  0.00            
ATOM     50  C17 BCD     1      28.670  29.810   7.100  1.00  0.00            
ATOM     51  O14 BCD     1      29.060  30.210   5.770  1.00  0.00            
ATOM     52  C18 BCD     1      28.690  30.940   8.030  1.00  0.00            
ATOM     53  O15 BCD     1      29.970  31.550   8.130  1.00  0.00            
ATOM     54  H21 BCD     1      29.350  29.670   3.890  1.00  0.00            
ATOM     55  H22 BCD     1      30.810  28.450   5.190  1.00  0.00            
ATOM     56  H23 BCD     1      30.290  26.320   4.220  1.00  0.00            
ATOM     57  H24 BCD     1      28.400  26.960   6.210  1.00  0.00            
ATOM     58  H25 BCD     1      30.350  26.320   7.730  1.00  0.00            
ATOM     59  H26 BCD     1      30.390  28.810   7.840  1.00  0.00            
ATOM     60  H27 BCD     1      27.600  29.600   7.100  1.00  0.00            
ATOM     61  H28 BCD     1      28.050  31.740   7.630  1.00  0.00            
ATOM     62  H29 BCD     1      28.280  30.620   8.990  1.00  0.00            
ATOM     63  H30 BCD     1      30.410  31.720   7.290  1.00  0.00            
ATOM     64  C19 BCD     1      24.720  29.740   1.670  1.00  0.00            
ATOM     65  O16 BCD     1      23.840  28.900   2.390  1.00  0.00            
ATOM     66  C20 BCD     1      26.010  29.000   1.220  1.00  0.00            
ATOM     67  O17 BCD     1      25.720  27.910   0.320  1.00  0.00            
ATOM     68  C21 BCD     1      26.880  28.370   2.330  1.00  0.00            
ATOM     69  O18 BCD     1      28.220  27.870   1.830  1.00  0.00            
ATOM     70  C22 BCD     1      27.090  29.510   3.370  1.00  0.00            
ATOM     71  C23 BCD     1      25.800  30.220   3.820  1.00  0.00            
ATOM     72  O19 BCD     1      25.130  30.780   2.560  1.00  0.00            
ATOM     73  C24 BCD     1      26.080  31.270   4.810  1.00  0.00            
ATOM     74  O20 BCD     1      24.810  31.820   5.220  1.00  0.00            
ATOM     75  H31 BCD     1      24.240  30.170   0.780  1.00  0.00            
ATOM     76  H32 BCD     1      26.590  29.760   0.670  1.00  0.00            
ATOM     77  H33 BCD     1      24.950  27.480   0.700  1.00  0.00            
ATOM     78  H34 BCD     1      26.230  27.550   2.670  1.00  0.00            
ATOM     79  H35 BCD     1      28.740  27.560   2.570  1.00  0.00            
ATOM     80  H36 BCD     1      27.640  30.280   2.820  1.00  0.00            
ATOM     81  H37 BCD     1      25.170  29.540   4.410  1.00  0.00            
ATOM     82  H38 BCD     1      26.660  30.980   5.700  1.00  0.00            
ATOM     83  H39 BCD     1      26.620  32.060   4.270  1.00  0.00            
ATOM     84  H40 BCD     1      24.600  32.420   4.500  1.00  0.00            
ATOM     85  C25 BCD     1      20.250  26.730   1.770  1.00  0.00            
ATOM     86  O21 BCD     1      20.000  26.370   3.080  1.00  0.00            
ATOM     87  C26 BCD     1      21.560  26.130   1.250  1.00  0.00            
ATOM     88  O22 BCD     1      21.470  24.790   1.540  1.00  0.00            
ATOM     89  C27 BCD     1      22.810  26.720   1.960  1.00  0.00            
ATOM     90  O23 BCD     1      24.000  26.070   1.450  1.00  0.00            
ATOM     91  C28 BCD     1      22.730  28.270   1.650  1.00  0.00            
ATOM     92  C29 BCD     1      21.490  28.870   2.160  1.00  0.00            
ATOM     93  O24 BCD     1      20.340  28.150   1.610  1.00  0.00            
ATOM     94  C30 BCD     1      21.290  30.320   1.730  1.00  0.00            
ATOM     95  O25 BCD     1      20.090  30.740   2.330  1.00  0.00            
ATOM     96  H41 BCD     1      19.380  26.370   1.210  1.00  0.00            
ATOM     97  H42 BCD     1      21.600  26.360   0.180  1.00  0.00            
ATOM     98  H43 BCD     1      20.590  24.670   1.890  1.00  0.00            
ATOM     99  H44 BCD     1      22.750  26.450   3.020  1.00  0.00            
ATOM    100  H45 BCD     1      23.730  25.150   1.390  1.00  0.00            
ATOM    101  H46 BCD     1      22.850  28.420   0.560  1.00  0.00            
ATOM    102  H47 BCD     1      21.410  28.870   3.250  1.00  0.00            
ATOM    103  H48 BCD     1      22.060  31.030   2.040  1.00  0.00            
ATOM    104  H49 BCD     1      21.280  30.320   0.630  1.00  0.00            
ATOM    105  H50 BCD     1      20.260  31.090   3.210  1.00  0.00            
ATOM    106  C31 BCD     1      17.920  24.370   5.850  1.00  0.00            
ATOM    107  O26 BCD     1      19.260  24.470   6.390  1.00  0.00            
ATOM    108  C32 BCD     1      17.940  23.730   4.480  1.00  0.00            
ATOM    109  O27 BCD     1      18.170  22.350   4.650  1.00  0.00            
ATOM    110  C33 BCD     1      18.950  24.370   3.560  1.00  0.00            
ATOM    111  C34 BCD     1      18.770  25.820   3.410  1.00  0.00            
ATOM    112  C35 BCD     1      18.320  26.520   4.740  1.00  0.00            
ATOM    113  O28 BCD     1      17.410  25.650   5.570  1.00  0.00            
ATOM    114  C36 BCD     1      17.760  27.820   4.490  1.00  0.00            
ATOM    115  O29 BCD     1      16.590  27.750   3.670  1.00  0.00            
ATOM    116  O30 BCD     1      19.040  23.750   2.290  1.00  0.00            
ATOM    117  H51 BCD     1      17.190  23.840   6.480  1.00  0.00            
ATOM    118  H52 BCD     1      16.960  23.930   4.020  1.00  0.00            
ATOM    119  H53 BCD     1      17.520  21.820   4.180  1.00  0.00            
ATOM    120  H54 BCD     1      19.900  24.310   4.100  1.00  0.00            
ATOM    121  H55 BCD     1      18.240  23.620   1.770  1.00  0.00            
ATOM    122  H56 BCD     1      17.980  26.080   2.700  1.00  0.00            
ATOM    123  H57 BCD     1      19.170  26.730   5.400  1.00  0.00            
ATOM    124  H58 BCD     1      17.580  28.400   5.400  1.00  0.00            
ATOM    125  H59 BCD     1      18.540  28.370   3.940  1.00  0.00            
ATOM    126  H60 BCD     1      15.870  27.740   4.310  1.00  0.00            
ATOM    127  C37 BCD     1      21.290  22.960   9.740  1.00  0.00            
ATOM    128  O31 BCD     1      22.320  23.980   9.660  1.00  0.00            
ATOM    129  C38 BCD     1      21.250  22.090   8.500  1.00  0.00            
ATOM    130  O32 BCD     1      22.450  21.360   8.290  1.00  0.00            
ATOM    131  C39 BCD     1      20.860  23.020   7.270  1.00  0.00            
ATOM    132  O33 BCD     1      20.810  22.420   5.960  1.00  0.00            
ATOM    133  C40 BCD     1      19.520  23.660   7.520  1.00  0.00            
ATOM    134  C41 BCD     1      19.550  24.370   8.860  1.00  0.00            
ATOM    135  O34 BCD     1      20.060  23.540   9.940  1.00  0.00            
ATOM    136  C42 BCD     1      18.200  24.780   9.350  1.00  0.00            
ATOM    137  O35 BCD     1      17.380  23.630   9.430  1.00  0.00            
ATOM    138  H61 BCD     1      21.370  22.340  10.630  1.00  0.00            
ATOM    139  H62 BCD     1      20.440  21.350   8.580  1.00  0.00            
ATOM    140  H63 BCD     1      22.200  20.760   7.590  1.00  0.00            
ATOM    141  H64 BCD     1      21.670  23.760   7.260  1.00  0.00            
ATOM    142  H65 BCD     1      19.900  22.340   5.680  1.00  0.00            
ATOM    143  H66 BCD     1      18.800  22.840   7.520  1.00  0.00            
ATOM    144  H67 BCD     1      20.110  25.310   8.770  1.00  0.00            
ATOM    145  H68 BCD     1      18.390  25.290  10.300  1.00  0.00            
ATOM    146  H69 BCD     1      17.800  25.540   8.670  1.00  0.00            
ATOM    147  H70 BCD     1      16.510  23.990   9.590  1.00  0.00            
ATOM    148  C1  AU8     2      21.770  26.480   6.190  1.00  0.00            
ATOM    149  C2  AU8     2      23.250  26.370   6.590  1.00  0.00            
ATOM    150  C3  AU8     2      23.890  27.370   7.270  1.00  0.00            
ATOM    151  C4  AU8     2      25.280  27.330   7.700  1.00  0.00            
ATOM    152  C5  AU8     2      25.910  26.100   7.530  1.00  0.00            
ATOM    153  C6  AU8     2      25.310  25.060   6.750  1.00  0.00            
ATOM    154  C7  AU8     2      26.000  23.840   6.490  1.00  0.00            
ATOM    155  N1  AU8     2      25.970  23.450   5.000  1.00  0.00            
ATOM    156  C8  AU8     2      26.680  22.080   4.750  1.00  0.00            
ATOM    157  C9  AU8     2      26.690  21.770   3.290  1.00  0.00            
ATOM    158  N2  AU8     2      27.330  22.790   2.420  1.00  0.00            
ATOM    159  C10 AU8     2      27.150  22.270   0.910  1.00  0.00            
ATOM    160  C11 AU8     2      28.490  22.230   0.040  1.00  0.00            
ATOM    161  C12 AU8     2      29.710  22.750   0.460  1.00  0.00            
ATOM    162  C13 AU8     2      30.800  22.650  -0.440  1.00  0.00            
ATOM    163  C14 AU8     2      30.660  22.280  -1.760  1.00  0.00            
ATOM    164  C15 AU8     2      29.430  21.910  -2.310  1.00  0.00            
ATOM    165  C16 AU8     2      28.440  21.760  -1.320  1.00  0.00            
ATOM    166  C17 AU8     2      26.090  23.020   0.130  1.00  0.00            
ATOM    167  C18 AU8     2      26.410  24.190  -0.530  1.00  0.00            
ATOM    168  C19 AU8     2      25.380  24.900  -1.260  1.00  0.00            
ATOM    169  C20 AU8     2      24.110  24.390  -1.340  1.00  0.00            
ATOM    170  Cl1 AU8     2      22.860  25.180  -2.270  1.00  0.00            
ATOM    171  C21 AU8     2      23.770  23.240  -0.700  1.00  0.00            
ATOM    172  C22 AU8     2      24.750  22.530   0.020  1.00  0.00            
ATOM    173  C23 AU8     2      26.750  24.190   2.660  1.00  0.00            
ATOM    174  C24 AU8     2      26.700  24.460   4.190  1.00  0.00            
ATOM    175  C25 AU8     2      24.000  25.230   6.370  1.00  0.00            
ATOM    176  H1  AU8     2      21.390  27.510   6.160  1.00  0.00            
ATOM    177  H2  AU8     2      21.740  26.020   5.190  1.00  0.00            
ATOM    178  H3  AU8     2      21.150  25.940   6.920  1.00  0.00            
ATOM    179  H4  AU8     2      23.370  28.300   7.500  1.00  0.00            
ATOM    180  H5  AU8     2      25.640  28.160   8.300  1.00  0.00            
ATOM    181  H6  AU8     2      26.940  25.950   7.860  1.00  0.00            
ATOM    182  H7  AU8     2      25.560  23.010   7.050  1.00  0.00            
ATOM    183  H8  AU8     2      26.990  23.960   6.940  1.00  0.00            
ATOM    184  H9  AU8     2      25.020  23.220   4.690  1.00  0.00            
ATOM    185  H10 AU8     2      26.140  21.340   5.350  1.00  0.00            
ATOM    186  H11 AU8     2      27.710  22.150   5.120  1.00  0.00            
ATOM    187  H12 AU8     2      25.650  21.580   3.010  1.00  0.00            
ATOM    188  H13 AU8     2      27.260  20.850   3.130  1.00  0.00            
ATOM    189  H14 AU8     2      28.300  22.830   2.740  1.00  0.00            
ATOM    190  H15 AU8     2      26.650  21.300   0.890  1.00  0.00            
ATOM    191  H16 AU8     2      29.910  23.220   1.420  1.00  0.00            
ATOM    192  H17 AU8     2      31.800  23.010  -0.200  1.00  0.00            
ATOM    193  H18 AU8     2      31.420  22.360  -2.530  1.00  0.00            
ATOM    194  H19 AU8     2      29.120  21.720  -3.330  1.00  0.00            
ATOM    195  H20 AU8     2      27.490  21.380  -1.680  1.00  0.00            
ATOM    196  H21 AU8     2      27.430  24.530  -0.430  1.00  0.00            
ATOM    197  H22 AU8     2      25.620  25.880  -1.670  1.00  0.00            
ATOM    198  H23 AU8     2      22.780  22.820  -0.850  1.00  0.00            
ATOM    199  H24 AU8     2      24.480  21.560   0.420  1.00  0.00            
ATOM    200  H25 AU8     2      25.760  24.210   2.190  1.00  0.00            
ATOM    201  H26 AU8     2      27.410  24.850   2.090  1.00  0.00            
ATOM    202  H27 AU8     2      27.720  24.360   4.580  1.00  0.00            
ATOM    203  H28 AU8     2      26.290  25.450   4.400  1.00  0.00            
ATOM    204  H29 AU8     2      23.440  24.400   5.940  1.00  0.00            
TER
ENDMDL
MODEL        1
ATOM      1  C1  BCD     1      31.050  27.900  12.210  1.00  0.00            
ATOM      2  O1  BCD     1      30.500  27.910  13.590  1.00  0.00            
ATOM      3  C2  BCD     1      30.300  28.990  11.440  1.00  0.00            
ATOM      4  O2  BCD     1      30.710  30.240  12.090  1.00  0.00            
ATOM      5  C3  BCD     1      28.760  28.760  11.630  1.00  0.00            
ATOM      6  O3  BCD     1      28.030  29.840  11.070  1.00  0.00            
ATOM      7  C4  BCD     1      28.460  27.370  11.130  1.00  0.00            
ATOM      8  C5  BCD     1      29.330  26.330  11.730  1.00  0.00            
ATOM      9  O4  BCD     1      30.690  26.650  11.540  1.00  0.00            
ATOM     10  C6  BCD     1      29.050  24.970  11.110  1.00  0.00            
ATOM     11  O5  BCD     1      29.270  25.040   9.650  1.00  0.00            
ATOM     12  H1  BCD     1      32.130  28.070  12.340  1.00  0.00            
ATOM     13  H2  BCD     1      30.510  28.990  10.370  1.00  0.00            
ATOM     14  H3  BCD     1      30.500  31.010  11.550  1.00  0.00            
ATOM     15  H4  BCD     1      28.480  28.720  12.690  1.00  0.00            
ATOM     16  H5  BCD     1      28.550  30.510  10.630  1.00  0.00            
ATOM     17  H6  BCD     1      28.690  27.330  10.050  1.00  0.00            
ATOM     18  H7  BCD     1      29.150  26.320  12.810  1.00  0.00            
ATOM     19  H8  BCD     1      29.780  24.320  11.620  1.00  0.00            
ATOM     20  H9  BCD     1      28.040  24.650  11.380  1.00  0.00            
ATOM     21  H10 BCD     1      29.900  24.370   9.390  1.00  0.00            
ATOM     22  C7  BCD     1      31.460  27.900  17.630  1.00  0.00            
ATOM     23  O6  BCD     1      30.110  27.990  17.900  1.00  0.00            
ATOM     24  C8  BCD     1      31.860  29.110  16.790  1.00  0.00            
ATOM     25  O7  BCD     1      31.480  30.310  17.380  1.00  0.00            
ATOM     26  C9  BCD     1      31.140  29.080  15.460  1.00  0.00            
ATOM     27  O8  BCD     1      31.660  30.160  14.650  1.00  0.00            
ATOM     28  C10 BCD     1      31.410  27.840  14.660  1.00  0.00            
ATOM     29  C11 BCD     1      30.970  26.690  15.580  1.00  0.00            
ATOM     30  O9  BCD     1      31.620  26.750  16.850  1.00  0.00            
ATOM     31  C12 BCD     1      31.190  25.280  14.990  1.00  0.00            
ATOM     32  O10 BCD     1      30.630  24.220  15.680  1.00  0.00            
ATOM     33  H11 BCD     1      32.140  27.830  18.490  1.00  0.00            
ATOM     34  H12 BCD     1      32.950  29.030  16.680  1.00  0.00            
ATOM     35  H13 BCD     1      31.380  30.930  16.660  1.00  0.00            
ATOM     36  H14 BCD     1      30.070  29.240  15.670  1.00  0.00            
ATOM     37  H15 BCD     1      31.350  30.170  13.740  1.00  0.00            
ATOM     38  H16 BCD     1      32.460  27.800  14.350  1.00  0.00            
ATOM     39  H17 BCD     1      29.880  26.620  15.690  1.00  0.00            
ATOM     40  H18 BCD     1      30.950  25.170  13.920  1.00  0.00            
ATOM     41  H19 BCD     1      32.280  25.170  15.000  1.00  0.00            
ATOM     42  H20 BCD     1      30.990  24.180  16.570  1.00  0.00            
ATOM     43  C13 BCD     1      27.630  28.210  21.310  1.00  0.00            
ATOM     44  O11 BCD     1      26.610  28.960  20.700  1.00  0.00            
ATOM     45  C14 BCD     1      28.970  28.970  21.310  1.00  0.00            
ATOM     46  O12 BCD     1      29.030  30.160  22.080  1.00  0.00            
ATOM     47  C15 BCD     1      29.520  29.150  19.910  1.00  0.00            
ATOM     48  O13 BCD     1      30.760  29.810  19.980  1.00  0.00            
ATOM     49  C16 BCD     1      29.710  27.850  19.310  1.00  0.00            
ATOM     50  C17 BCD     1      28.420  26.920  19.320  1.00  0.00            
ATOM     51  O14 BCD     1      27.790  26.970  20.650  1.00  0.00            
ATOM     52  C18 BCD     1      28.760  25.500  18.890  1.00  0.00            
ATOM     53  O15 BCD     1      29.520  24.910  19.920  1.00  0.00            
ATOM     54  H21 BCD     1      27.400  27.960  22.350  1.00  0.00            
ATOM     55  H22 BCD     1      29.680  28.260  21.750  1.00  0.00            
ATOM     56  H23 BCD     1      29.950  30.350  22.290  1.00  0.00            
ATOM     57  H24 BCD     1      28.740  29.730  19.400  1.00  0.00            
ATOM     58  H25 BCD     1      31.110  30.040  19.110  1.00  0.00            
ATOM     59  H26 BCD     1      30.490  27.360  19.910  1.00  0.00            
ATOM     60  H27 BCD     1      27.700  27.320  18.600  1.00  0.00            
ATOM     61  H28 BCD     1      27.830  24.950  18.700  1.00  0.00            
ATOM     62  H29 BCD     1      29.400  25.370  18.010  1.00  0.00            
ATOM     63  H30 BCD     1      29.300  25.390  20.720  1.00  0.00            
ATOM     64  C19 BCD     1      22.980  30.670  21.560  1.00  0.00            
ATOM     65  O16 BCD     1      22.830  30.600  20.140  1.00  0.00            
ATOM     66  C20 BCD     1      24.220  31.520  21.930  1.00  0.00            
ATOM     67  O17 BCD     1      23.970  32.960  21.660  1.00  0.00            
ATOM     68  C21 BCD     1      25.440  30.980  21.250  1.00  0.00            
ATOM     69  O18 BCD     1      26.700  31.720  21.490  1.00  0.00            
ATOM     70  C22 BCD     1      25.630  29.510  21.570  1.00  0.00            
ATOM     71  C23 BCD     1      24.450  28.620  21.370  1.00  0.00            
ATOM     72  O19 BCD     1      23.240  29.320  21.960  1.00  0.00            
ATOM     73  C24 BCD     1      24.560  27.250  22.090  1.00  0.00            
ATOM     74  O20 BCD     1      24.940  27.470  23.470  1.00  0.00            
ATOM     75  H31 BCD     1      22.030  30.950  22.030  1.00  0.00            
ATOM     76  H32 BCD     1      24.430  31.470  23.010  1.00  0.00            
ATOM     77  H33 BCD     1      23.390  33.180  22.390  1.00  0.00            
ATOM     78  H34 BCD     1      25.310  31.020  20.160  1.00  0.00            
ATOM     79  H35 BCD     1      27.440  31.240  21.110  1.00  0.00            
ATOM     80  H36 BCD     1      26.040  29.460  22.580  1.00  0.00            
ATOM     81  H37 BCD     1      24.240  28.450  20.300  1.00  0.00            
ATOM     82  H38 BCD     1      23.700  26.580  22.120  1.00  0.00            
ATOM     83  H39 BCD     1      25.360  26.770  21.520  1.00  0.00            
ATOM     84  H40 BCD     1      24.590  26.700  23.930  1.00  0.00            
ATOM     85  C25 BCD     1      20.040  30.660  17.130  1.00  0.00            
ATOM     86  O21 BCD     1      21.040  30.100  16.270  1.00  0.00            
ATOM     87  C26 BCD     1      20.540  32.050  17.530  1.00  0.00            
ATOM     88  O22 BCD     1      20.910  32.750  16.400  1.00  0.00            
ATOM     89  C27 BCD     1      21.680  31.860  18.530  1.00  0.00            
ATOM     90  O23 BCD     1      22.220  33.060  19.120  1.00  0.00            
ATOM     91  C28 BCD     1      21.420  30.860  19.670  1.00  0.00            
ATOM     92  C29 BCD     1      20.860  29.570  19.110  1.00  0.00            
ATOM     93  O24 BCD     1      19.740  29.830  18.290  1.00  0.00            
ATOM     94  C30 BCD     1      20.570  28.570  20.150  1.00  0.00            
ATOM     95  O25 BCD     1      20.360  27.320  19.550  1.00  0.00            
ATOM     96  H41 BCD     1      19.130  30.840  16.550  1.00  0.00            
ATOM     97  H42 BCD     1      19.670  32.550  17.970  1.00  0.00            
ATOM     98  H43 BCD     1      20.870  33.680  16.650  1.00  0.00            
ATOM     99  H44 BCD     1      22.510  31.410  17.980  1.00  0.00            
ATOM    100  H45 BCD     1      22.850  32.760  19.780  1.00  0.00            
ATOM    101  H46 BCD     1      20.770  31.250  20.460  1.00  0.00            
ATOM    102  H47 BCD     1      21.580  28.980  18.530  1.00  0.00            
ATOM    103  H48 BCD     1      21.340  28.420  20.920  1.00  0.00            
ATOM    104  H49 BCD     1      19.640  28.760  20.700  1.00  0.00            
ATOM    105  H50 BCD     1      19.580  27.450  19.010  1.00  0.00            
ATOM    106  C31 BCD     1      21.510  28.520  12.410  1.00  0.00            
ATOM    107  O26 BCD     1      22.920  28.560  12.440  1.00  0.00            
ATOM    108  C32 BCD     1      21.100  29.990  12.480  1.00  0.00            
ATOM    109  O27 BCD     1      21.770  30.790  11.520  1.00  0.00            
ATOM    110  C33 BCD     1      21.260  30.530  13.890  1.00  0.00            
ATOM    111  C34 BCD     1      20.630  29.610  14.950  1.00  0.00            
ATOM    112  C35 BCD     1      21.120  28.210  14.820  1.00  0.00            
ATOM    113  O28 BCD     1      21.030  27.750  13.490  1.00  0.00            
ATOM    114  C36 BCD     1      20.320  27.270  15.800  1.00  0.00            
ATOM    115  O29 BCD     1      18.930  27.410  15.600  1.00  0.00            
ATOM    116  O30 BCD     1      20.700  31.870  13.990  1.00  0.00            
ATOM    117  H51 BCD     1      21.230  27.960  11.500  1.00  0.00            
ATOM    118  H52 BCD     1      20.020  30.040  12.290  1.00  0.00            
ATOM    119  H53 BCD     1      21.330  31.630  11.670  1.00  0.00            
ATOM    120  H54 BCD     1      22.340  30.720  14.000  1.00  0.00            
ATOM    121  H55 BCD     1      20.760  32.250  14.870  1.00  0.00            
ATOM    122  H56 BCD     1      19.540  29.730  14.900  1.00  0.00            
ATOM    123  H57 BCD     1      22.190  28.180  15.030  1.00  0.00            
ATOM    124  H58 BCD     1      20.610  26.230  15.590  1.00  0.00            
ATOM    125  H59 BCD     1      20.590  27.490  16.840  1.00  0.00            
ATOM    126  H60 BCD     1      18.570  27.750  16.420  1.00  0.00            
ATOM    127  C37 BCD     1      26.190  26.700  10.270  1.00  0.00            
ATOM    128  O31 BCD     1      27.090  27.090  11.350  1.00  0.00            
ATOM    129  C38 BCD     1      25.500  27.920   9.680  1.00  0.00            
ATOM    130  O32 BCD     1      26.470  28.810   9.110  1.00  0.00            
ATOM    131  C39 BCD     1      24.650  28.640  10.720  1.00  0.00            
ATOM    132  O33 BCD     1      23.890  29.760  10.290  1.00  0.00            
ATOM    133  C40 BCD     1      23.670  27.730  11.390  1.00  0.00            
ATOM    134  C41 BCD     1      24.410  26.480  11.920  1.00  0.00            
ATOM    135  O34 BCD     1      25.130  25.850  10.850  1.00  0.00            
ATOM    136  C42 BCD     1      23.490  25.560  12.610  1.00  0.00            
ATOM    137  O35 BCD     1      22.600  24.950  11.750  1.00  0.00            
ATOM    138  H61 BCD     1      26.740  26.270   9.420  1.00  0.00            
ATOM    139  H62 BCD     1      24.840  27.650   8.850  1.00  0.00            
ATOM    140  H63 BCD     1      26.910  29.190   9.880  1.00  0.00            
ATOM    141  H64 BCD     1      25.380  29.000  11.460  1.00  0.00            
ATOM    142  H65 BCD     1      23.110  29.950  10.820  1.00  0.00            
ATOM    143  H66 BCD     1      22.900  27.380  10.690  1.00  0.00            
ATOM    144  H67 BCD     1      25.090  26.870  12.690  1.00  0.00            
ATOM    145  H68 BCD     1      24.080  24.800  13.140  1.00  0.00            
ATOM    146  H69 BCD     1      22.880  26.110  13.340  1.00  0.00            
ATOM    147  H70 BCD     1      23.030  24.150  11.430  1.00  0.00            
ATOM    148  C1  AU8     2      27.050  26.060  15.130  1.00  0.00            
ATOM    149  C2  AU8     2      26.200  27.000  15.950  1.00  0.00            
ATOM    150  C3  AU8     2      25.090  26.500  16.560  1.00  0.00            
ATOM    151  C4  AU8     2      24.210  27.410  17.370  1.00  0.00            
ATOM    152  C5  AU8     2      24.480  28.810  17.430  1.00  0.00            
ATOM    153  C6  AU8     2      25.680  29.230  16.900  1.00  0.00            
ATOM    154  C7  AU8     2      26.070  30.750  17.080  1.00  0.00            
ATOM    155  N1  AU8     2      25.810  31.650  15.870  1.00  0.00            
ATOM    156  C8  AU8     2      26.550  33.040  15.910  1.00  0.00            
ATOM    157  C9  AU8     2      26.210  33.920  14.700  1.00  0.00            
ATOM    158  N2  AU8     2      24.690  34.200  14.530  1.00  0.00            
ATOM    159  C10 AU8     2      24.410  34.970  13.170  1.00  0.00            
ATOM    160  C11 AU8     2      23.160  35.760  13.240  1.00  0.00            
ATOM    161  C12 AU8     2      23.200  37.040  12.750  1.00  0.00            
ATOM    162  C13 AU8     2      22.230  37.950  12.990  1.00  0.00            
ATOM    163  C14 AU8     2      21.040  37.470  13.560  1.00  0.00            
ATOM    164  C15 AU8     2      20.850  36.150  13.990  1.00  0.00            
ATOM    165  C16 AU8     2      21.960  35.340  13.840  1.00  0.00            
ATOM    166  C17 AU8     2      24.490  34.260  11.800  1.00  0.00            
ATOM    167  C18 AU8     2      23.420  33.570  11.260  1.00  0.00            
ATOM    168  C19 AU8     2      23.550  33.050   9.910  1.00  0.00            
ATOM    169  C20 AU8     2      24.770  33.120   9.230  1.00  0.00            
ATOM    170  Cl1 AU8     2      25.080  32.380   7.700  1.00  0.00            
ATOM    171  C21 AU8     2      25.820  33.710   9.890  1.00  0.00            
ATOM    172  C22 AU8     2      25.730  34.320  11.100  1.00  0.00            
ATOM    173  C23 AU8     2      23.980  32.930  14.590  1.00  0.00            
ATOM    174  C24 AU8     2      24.340  32.000  15.770  1.00  0.00            
ATOM    175  C25 AU8     2      26.520  28.350  16.200  1.00  0.00            
ATOM    176  H1  AU8     2      27.910  26.530  14.640  1.00  0.00            
ATOM    177  H2  AU8     2      27.480  25.280  15.770  1.00  0.00            
ATOM    178  H3  AU8     2      26.490  25.450  14.410  1.00  0.00            
ATOM    179  H4  AU8     2      24.910  25.440  16.450  1.00  0.00            
ATOM    180  H5  AU8     2      23.320  27.020  17.860  1.00  0.00            
ATOM    181  H6  AU8     2      23.910  29.540  17.980  1.00  0.00            
ATOM    182  H7  AU8     2      27.150  30.850  17.140  1.00  0.00            
ATOM    183  H8  AU8     2      25.600  31.190  17.960  1.00  0.00            
ATOM    184  H9  AU8     2      26.010  31.120  15.010  1.00  0.00            
ATOM    185  H10 AU8     2      27.630  32.910  15.940  1.00  0.00            
ATOM    186  H11 AU8     2      26.140  33.570  16.770  1.00  0.00            
ATOM    187  H12 AU8     2      26.560  33.520  13.750  1.00  0.00            
ATOM    188  H13 AU8     2      26.630  34.920  14.810  1.00  0.00            
ATOM    189  H14 AU8     2      24.370  34.730  15.350  1.00  0.00            
ATOM    190  H15 AU8     2      25.200  35.720  13.090  1.00  0.00            
ATOM    191  H16 AU8     2      24.120  37.410  12.310  1.00  0.00            
ATOM    192  H17 AU8     2      22.340  38.950  12.580  1.00  0.00            
ATOM    193  H18 AU8     2      20.200  38.140  13.730  1.00  0.00            
ATOM    194  H19 AU8     2      19.950  35.880  14.530  1.00  0.00            
ATOM    195  H20 AU8     2      21.820  34.330  14.200  1.00  0.00            
ATOM    196  H21 AU8     2      22.470  33.520  11.770  1.00  0.00            
ATOM    197  H22 AU8     2      22.730  32.580   9.380  1.00  0.00            
ATOM    198  H23 AU8     2      26.750  33.740   9.330  1.00  0.00            
ATOM    199  H24 AU8     2      26.560  34.860  11.540  1.00  0.00            
ATOM    200  H25 AU8     2      24.250  32.330  13.720  1.00  0.00            
ATOM    201  H26 AU8     2      22.910  33.130  14.670  1.00  0.00            
ATOM    202  H27 AU8     2      23.990  32.360  16.740  1.00  0.00            
ATOM    203  H28 AU8     2      23.960  30.990  15.720  1.00  0.00            
ATOM    204  H29 AU8     2      27.450  28.710  15.780  1.00  0.00            
TER
ENDMDL
MODEL        1
ATOM      1  C1  BCD     1      27.240  28.810   6.370  1.00  0.00            
ATOM      2  O1  BCD     1      26.630  29.760   5.450  1.00  0.00            
ATOM      3  C2  BCD     1      27.650  27.550   5.520  1.00  0.00            
ATOM      4  O2  BCD     1      28.560  27.910   4.530  1.00  0.00            
ATOM      5  C3  BCD     1      26.400  26.790   5.090  1.00  0.00            
ATOM      6  O3  BCD     1      26.740  25.490   4.470  1.00  0.00            
ATOM      7  C4  BCD     1      25.420  26.600   6.200  1.00  0.00            
ATOM      8  C5  BCD     1      25.130  27.860   6.970  1.00  0.00            
ATOM      9  O4  BCD     1      26.320  28.470   7.430  1.00  0.00            
ATOM     10  C6  BCD     1      24.190  27.650   8.170  1.00  0.00            
ATOM     11  O5  BCD     1      24.420  26.530   9.030  1.00  0.00            
ATOM     12  H1  BCD     1      28.090  29.190   6.960  1.00  0.00            
ATOM     13  H2  BCD     1      28.230  26.860   6.150  1.00  0.00            
ATOM     14  H3  BCD     1      28.460  27.300   3.790  1.00  0.00            
ATOM     15  H4  BCD     1      25.830  27.370   4.350  1.00  0.00            
ATOM     16  H5  BCD     1      25.880  25.140   4.200  1.00  0.00            
ATOM     17  H6  BCD     1      25.770  25.810   6.880  1.00  0.00            
ATOM     18  H7  BCD     1      24.630  28.650   6.390  1.00  0.00            
ATOM     19  H8  BCD     1      24.220  28.600   8.730  1.00  0.00            
ATOM     20  H9  BCD     1      23.180  27.540   7.750  1.00  0.00            
ATOM     21  H10 BCD     1      23.610  26.290   9.480  1.00  0.00            
ATOM     22  C7  BCD     1      27.440  33.930   4.830  1.00  0.00            
ATOM     23  O6  BCD     1      26.510  34.130   3.760  1.00  0.00            
ATOM     24  C8  BCD     1      28.550  32.960   4.450  1.00  0.00            
ATOM     25  O7  BCD     1      29.170  33.410   3.260  1.00  0.00            
ATOM     26  C9  BCD     1      27.980  31.540   4.280  1.00  0.00            
ATOM     27  O8  BCD     1      28.940  30.560   3.810  1.00  0.00            
ATOM     28  C10 BCD     1      27.260  31.090   5.590  1.00  0.00            
ATOM     29  C11 BCD     1      26.110  32.150   5.850  1.00  0.00            
ATOM     30  O9  BCD     1      26.710  33.460   5.930  1.00  0.00            
ATOM     31  C12 BCD     1      25.150  31.930   7.070  1.00  0.00            
ATOM     32  O10 BCD     1      25.850  31.700   8.270  1.00  0.00            
ATOM     33  H11 BCD     1      27.970  34.860   5.080  1.00  0.00            
ATOM     34  H12 BCD     1      29.280  33.010   5.270  1.00  0.00            
ATOM     35  H13 BCD     1      30.050  33.030   3.140  1.00  0.00            
ATOM     36  H14 BCD     1      27.220  31.720   3.510  1.00  0.00            
ATOM     37  H15 BCD     1      28.580  29.680   3.960  1.00  0.00            
ATOM     38  H16 BCD     1      28.030  31.130   6.370  1.00  0.00            
ATOM     39  H17 BCD     1      25.480  32.120   4.960  1.00  0.00            
ATOM     40  H18 BCD     1      24.550  32.850   7.100  1.00  0.00            
ATOM     41  H19 BCD     1      24.450  31.150   6.740  1.00  0.00            
ATOM     42  H20 BCD     1      26.390  32.470   8.460  1.00  0.00            
ATOM     43  C13 BCD     1      24.500  36.830   1.530  1.00  0.00            
ATOM     44  O11 BCD     1      23.930  35.640   1.000  1.00  0.00            
ATOM     45  C14 BCD     1      26.050  36.830   1.390  1.00  0.00            
ATOM     46  O12 BCD     1      26.370  36.870  -0.010  1.00  0.00            
ATOM     47  C15 BCD     1      26.570  35.540   2.020  1.00  0.00            
ATOM     48  O13 BCD     1      28.000  35.530   2.000  1.00  0.00            
ATOM     49  C16 BCD     1      26.040  35.390   3.430  1.00  0.00            
ATOM     50  C17 BCD     1      24.550  35.480   3.670  1.00  0.00            
ATOM     51  O14 BCD     1      24.210  36.690   2.940  1.00  0.00            
ATOM     52  C18 BCD     1      24.200  35.520   5.180  1.00  0.00            
ATOM     53  O15 BCD     1      22.840  35.470   5.560  1.00  0.00            
ATOM     54  H21 BCD     1      24.090  37.740   1.080  1.00  0.00            
ATOM     55  H22 BCD     1      26.550  37.690   1.860  1.00  0.00            
ATOM     56  H23 BCD     1      25.930  36.120  -0.400  1.00  0.00            
ATOM     57  H24 BCD     1      26.060  34.710   1.520  1.00  0.00            
ATOM     58  H25 BCD     1      28.180  34.680   2.420  1.00  0.00            
ATOM     59  H26 BCD     1      26.560  36.090   4.090  1.00  0.00            
ATOM     60  H27 BCD     1      24.110  34.590   3.200  1.00  0.00            
ATOM     61  H28 BCD     1      24.640  34.670   5.720  1.00  0.00            
ATOM     62  H29 BCD     1      24.710  36.400   5.600  1.00  0.00            
ATOM     63  H30 BCD     1      22.360  36.050   4.970  1.00  0.00            
ATOM     64  C19 BCD     1      21.130  34.400  -1.730  1.00  0.00            
ATOM     65  O16 BCD     1      21.210  33.140  -1.160  1.00  0.00            
ATOM     66  C20 BCD     1      22.520  34.820  -2.360  1.00  0.00            
ATOM     67  O17 BCD     1      22.860  33.790  -3.330  1.00  0.00            
ATOM     68  C21 BCD     1      23.520  34.830  -1.160  1.00  0.00            
ATOM     69  O18 BCD     1      24.890  35.130  -1.560  1.00  0.00            
ATOM     70  C22 BCD     1      23.090  35.790  -0.070  1.00  0.00            
ATOM     71  C23 BCD     1      21.660  35.500   0.350  1.00  0.00            
ATOM     72  O19 BCD     1      20.760  35.400  -0.770  1.00  0.00            
ATOM     73  C24 BCD     1      21.090  36.420   1.400  1.00  0.00            
ATOM     74  O20 BCD     1      20.820  37.730   0.820  1.00  0.00            
ATOM     75  H31 BCD     1      20.300  34.470  -2.440  1.00  0.00            
ATOM     76  H32 BCD     1      22.420  35.870  -2.640  1.00  0.00            
ATOM     77  H33 BCD     1      22.200  33.110  -3.180  1.00  0.00            
ATOM     78  H34 BCD     1      23.460  33.820  -0.740  1.00  0.00            
ATOM     79  H35 BCD     1      25.220  34.440  -2.150  1.00  0.00            
ATOM     80  H36 BCD     1      23.130  36.800  -0.490  1.00  0.00            
ATOM     81  H37 BCD     1      21.630  34.520   0.830  1.00  0.00            
ATOM     82  H38 BCD     1      20.140  35.940   1.680  1.00  0.00            
ATOM     83  H39 BCD     1      21.740  36.320   2.280  1.00  0.00            
ATOM     84  H40 BCD     1      20.580  38.290   1.570  1.00  0.00            
ATOM     85  C25 BCD     1      18.720  29.900  -0.670  1.00  0.00            
ATOM     86  O21 BCD     1      19.480  29.610   0.530  1.00  0.00            
ATOM     87  C26 BCD     1      19.620  29.890  -1.890  1.00  0.00            
ATOM     88  O22 BCD     1      20.230  28.620  -2.050  1.00  0.00            
ATOM     89  C27 BCD     1      20.740  30.890  -1.720  1.00  0.00            
ATOM     90  O23 BCD     1      21.580  30.990  -2.900  1.00  0.00            
ATOM     91  C28 BCD     1      20.140  32.230  -1.450  1.00  0.00            
ATOM     92  C29 BCD     1      19.060  32.230  -0.360  1.00  0.00            
ATOM     93  O24 BCD     1      18.150  31.150  -0.600  1.00  0.00            
ATOM     94  C30 BCD     1      18.280  33.520  -0.160  1.00  0.00            
ATOM     95  O25 BCD     1      17.900  34.190  -1.410  1.00  0.00            
ATOM     96  H41 BCD     1      17.900  29.180  -0.760  1.00  0.00            
ATOM     97  H42 BCD     1      19.000  30.080  -2.770  1.00  0.00            
ATOM     98  H43 BCD     1      20.930  28.720  -2.710  1.00  0.00            
ATOM     99  H44 BCD     1      21.310  30.540  -0.850  1.00  0.00            
ATOM    100  H45 BCD     1      20.990  31.070  -3.650  1.00  0.00            
ATOM    101  H46 BCD     1      19.610  32.580  -2.350  1.00  0.00            
ATOM    102  H47 BCD     1      19.650  31.950   0.510  1.00  0.00            
ATOM    103  H48 BCD     1      17.360  33.430   0.430  1.00  0.00            
ATOM    104  H49 BCD     1      18.920  34.260   0.340  1.00  0.00            
ATOM    105  H50 BCD     1      18.200  35.100  -1.370  1.00  0.00            
ATOM    106  C31 BCD     1      18.930  26.660   3.530  1.00  0.00            
ATOM    107  O26 BCD     1      20.310  26.720   3.890  1.00  0.00            
ATOM    108  C32 BCD     1      18.680  26.210   2.060  1.00  0.00            
ATOM    109  O27 BCD     1      19.250  24.870   1.900  1.00  0.00            
ATOM    110  C33 BCD     1      19.250  27.260   1.000  1.00  0.00            
ATOM    111  C34 BCD     1      18.780  28.660   1.370  1.00  0.00            
ATOM    112  C35 BCD     1      18.980  28.970   2.860  1.00  0.00            
ATOM    113  O28 BCD     1      18.370  27.990   3.680  1.00  0.00            
ATOM    114  C36 BCD     1      18.410  30.440   3.130  1.00  0.00            
ATOM    115  O29 BCD     1      16.970  30.590   3.140  1.00  0.00            
ATOM    116  O30 BCD     1      19.020  26.890  -0.430  1.00  0.00            
ATOM    117  H51 BCD     1      18.450  25.970   4.240  1.00  0.00            
ATOM    118  H52 BCD     1      17.590  26.240   1.910  1.00  0.00            
ATOM    119  H53 BCD     1      18.750  24.550   1.140  1.00  0.00            
ATOM    120  H54 BCD     1      20.330  27.310   1.170  1.00  0.00            
ATOM    121  H55 BCD     1      19.630  27.350  -1.010  1.00  0.00            
ATOM    122  H56 BCD     1      17.700  28.740   1.200  1.00  0.00            
ATOM    123  H57 BCD     1      20.040  28.940   3.120  1.00  0.00            
ATOM    124  H58 BCD     1      18.800  30.800   4.090  1.00  0.00            
ATOM    125  H59 BCD     1      18.820  31.120   2.380  1.00  0.00            
ATOM    126  H60 BCD     1      16.870  31.530   3.310  1.00  0.00            
ATOM    127  C37 BCD     1      23.580  25.010   5.800  1.00  0.00            
ATOM    128  O31 BCD     1      24.110  26.300   5.580  1.00  0.00            
ATOM    129  C38 BCD     1      23.260  24.380   4.450  1.00  0.00            
ATOM    130  O32 BCD     1      24.370  24.270   3.560  1.00  0.00            
ATOM    131  C39 BCD     1      22.250  25.310   3.740  1.00  0.00            
ATOM    132  O33 BCD     1      21.820  24.910   2.390  1.00  0.00            
ATOM    133  C40 BCD     1      20.950  25.570   4.540  1.00  0.00            
ATOM    134  C41 BCD     1      21.370  26.090   5.900  1.00  0.00            
ATOM    135  O34 BCD     1      22.270  25.170   6.460  1.00  0.00            
ATOM    136  C42 BCD     1      20.240  26.160   6.840  1.00  0.00            
ATOM    137  O35 BCD     1      19.600  24.880   6.920  1.00  0.00            
ATOM    138  H61 BCD     1      24.290  24.490   6.460  1.00  0.00            
ATOM    139  H62 BCD     1      22.920  23.330   4.490  1.00  0.00            
ATOM    140  H63 BCD     1      23.960  23.970   2.740  1.00  0.00            
ATOM    141  H64 BCD     1      22.770  26.270   3.630  1.00  0.00            
ATOM    142  H65 BCD     1      20.870  24.940   2.220  1.00  0.00            
ATOM    143  H66 BCD     1      20.330  24.660   4.570  1.00  0.00            
ATOM    144  H67 BCD     1      21.870  27.070   5.920  1.00  0.00            
ATOM    145  H68 BCD     1      20.700  26.330   7.820  1.00  0.00            
ATOM    146  H69 BCD     1      19.580  27.000   6.590  1.00  0.00            
ATOM    147  H70 BCD     1      20.220  24.310   7.400  1.00  0.00            
ATOM    148  C1  AU8     2      22.190  30.620  47.990  1.00  0.00            
ATOM    149  C2  AU8     2      23.260  30.670  46.880  1.00  0.00            
ATOM    150  C3  AU8     2      23.530  31.860  46.220  1.00  0.00            
ATOM    151  C4  AU8     2      24.540  31.880  45.220  1.00  0.00            
ATOM    152  C5  AU8     2      25.130  30.670  44.810  1.00  0.00            
ATOM    153  C6  AU8     2      24.840  29.490  45.450  1.00  0.00            
ATOM    154  C7  AU8     2      25.380  28.210  44.810  1.00  0.00            
ATOM    155  N1  AU8     2      24.610  27.910  43.560  1.00  0.00            
ATOM    156  C8  AU8     2      23.310  27.160  43.890  1.00  0.00            
ATOM    157  C9  AU8     2      22.560  26.660  42.650  1.00  0.00            
ATOM    158  N2  AU8     2      23.430  25.790  41.780  1.00  0.00            
ATOM    159  C10 AU8     2      22.660  25.310  40.530  1.00  0.00            
ATOM    160  C11 AU8     2      21.350  24.650  40.760  1.00  0.00            
ATOM    161  C12 AU8     2      21.240  23.460  41.510  1.00  0.00            
ATOM    162  C13 AU8     2      19.940  22.970  41.720  1.00  0.00            
ATOM    163  C14 AU8     2      18.770  23.630  41.250  1.00  0.00            
ATOM    164  C15 AU8     2      18.930  24.800  40.500  1.00  0.00            
ATOM    165  C16 AU8     2      20.230  25.300  40.270  1.00  0.00            
ATOM    166  C17 AU8     2      23.470  24.510  39.630  1.00  0.00            
ATOM    167  C18 AU8     2      24.280  23.430  40.050  1.00  0.00            
ATOM    168  C19 AU8     2      25.140  22.750  39.140  1.00  0.00            
ATOM    169  C20 AU8     2      24.980  23.010  37.790  1.00  0.00            
ATOM    170  Cl1 AU8     2      26.020  22.250  36.570  1.00  0.00            
ATOM    171  C21 AU8     2      24.160  24.080  37.370  1.00  0.00            
ATOM    172  C22 AU8     2      23.500  24.870  38.280  1.00  0.00            
ATOM    173  C23 AU8     2      24.710  26.600  41.370  1.00  0.00            
ATOM    174  C24 AU8     2      25.480  27.030  42.660  1.00  0.00            
ATOM    175  C25 AU8     2      23.900  29.460  46.440  1.00  0.00            
ATOM    176  H1  AU8     2      22.170  29.610  48.430  1.00  0.00            
ATOM    177  H2  AU8     2      22.500  31.340  48.750  1.00  0.00            
ATOM    178  H3  AU8     2      21.180  30.850  47.640  1.00  0.00            
ATOM    179  H4  AU8     2      22.950  32.770  46.370  1.00  0.00            
ATOM    180  H5  AU8     2      24.800  32.820  44.750  1.00  0.00            
ATOM    181  H6  AU8     2      25.890  30.720  44.020  1.00  0.00            
ATOM    182  H7  AU8     2      25.400  27.380  45.520  1.00  0.00            
ATOM    183  H8  AU8     2      26.400  28.320  44.440  1.00  0.00            
ATOM    184  H9  AU8     2      24.440  28.750  43.000  1.00  0.00            
ATOM    185  H10 AU8     2      22.720  27.820  44.520  1.00  0.00            
ATOM    186  H11 AU8     2      23.530  26.350  44.580  1.00  0.00            
ATOM    187  H12 AU8     2      22.120  27.490  42.100  1.00  0.00            
ATOM    188  H13 AU8     2      21.700  26.110  43.040  1.00  0.00            
ATOM    189  H14 AU8     2      23.540  24.910  42.310  1.00  0.00            
ATOM    190  H15 AU8     2      22.540  26.240  39.980  1.00  0.00            
ATOM    191  H16 AU8     2      22.150  23.000  41.880  1.00  0.00            
ATOM    192  H17 AU8     2      19.810  21.980  42.160  1.00  0.00            
ATOM    193  H18 AU8     2      17.800  23.160  41.410  1.00  0.00            
ATOM    194  H19 AU8     2      18.090  25.350  40.080  1.00  0.00            
ATOM    195  H20 AU8     2      20.420  26.120  39.600  1.00  0.00            
ATOM    196  H21 AU8     2      24.330  23.220  41.110  1.00  0.00            
ATOM    197  H22 AU8     2      25.740  21.890  39.400  1.00  0.00            
ATOM    198  H23 AU8     2      23.990  24.340  36.340  1.00  0.00            
ATOM    199  H24 AU8     2      23.000  25.770  37.940  1.00  0.00            
ATOM    200  H25 AU8     2      24.300  27.470  40.850  1.00  0.00            
ATOM    201  H26 AU8     2      25.310  26.020  40.670  1.00  0.00            
ATOM    202  H27 AU8     2      25.760  26.150  43.240  1.00  0.00            
ATOM    203  H28 AU8     2      26.410  27.550  42.420  1.00  0.00            
ATOM    204  H29 AU8     2      23.730  28.590  47.070  1.00  0.00            
TER
ENDMDL
MODEL        1
ATOM      1  C1  BCD     1      27.210  20.730  15.150  1.00  0.00            
ATOM      2  O1  BCD     1      25.900  21.160  14.850  1.00  0.00            
ATOM      3  C2  BCD     1      28.300  21.680  14.690  1.00  0.00            
ATOM      4  O2  BCD     1      28.050  23.130  14.990  1.00  0.00            
ATOM      5  C3  BCD     1      28.440  21.600  13.100  1.00  0.00            
ATOM      6  O3  BCD     1      29.750  22.140  12.620  1.00  0.00            
ATOM      7  C4  BCD     1      28.390  20.170  12.530  1.00  0.00            
ATOM      8  C5  BCD     1      27.270  19.370  13.180  1.00  0.00            
ATOM      9  O4  BCD     1      27.400  19.410  14.630  1.00  0.00            
ATOM     10  C6  BCD     1      27.180  17.930  12.600  1.00  0.00            
ATOM     11  O5  BCD     1      28.540  17.350  12.580  1.00  0.00            
ATOM     12  H1  BCD     1      27.320  20.740  16.240  1.00  0.00            
ATOM     13  H2  BCD     1      29.290  21.390  15.060  1.00  0.00            
ATOM     14  H3  BCD     1      27.460  23.190  15.750  1.00  0.00            
ATOM     15  H4  BCD     1      27.560  22.210  12.860  1.00  0.00            
ATOM     16  H5  BCD     1      29.580  22.440  11.720  1.00  0.00            
ATOM     17  H6  BCD     1      29.350  19.670  12.710  1.00  0.00            
ATOM     18  H7  BCD     1      26.310  19.840  12.940  1.00  0.00            
ATOM     19  H8  BCD     1      26.490  17.330  13.210  1.00  0.00            
ATOM     20  H9  BCD     1      26.690  17.870  11.620  1.00  0.00            
ATOM     21  H10 BCD     1      28.470  16.470  12.190  1.00  0.00            
ATOM     22  C7  BCD     1      22.300  21.580  16.830  1.00  0.00            
ATOM     23  O6  BCD     1      21.840  22.540  15.900  1.00  0.00            
ATOM     24  C8  BCD     1      23.530  22.080  17.630  1.00  0.00            
ATOM     25  O7  BCD     1      23.310  23.420  18.250  1.00  0.00            
ATOM     26  C9  BCD     1      24.690  22.220  16.640  1.00  0.00            
ATOM     27  O8  BCD     1      25.940  22.540  17.270  1.00  0.00            
ATOM     28  C10 BCD     1      24.940  20.930  15.830  1.00  0.00            
ATOM     29  C11 BCD     1      23.690  20.430  15.090  1.00  0.00            
ATOM     30  O9  BCD     1      22.640  20.360  16.120  1.00  0.00            
ATOM     31  C12 BCD     1      23.780  19.060  14.450  1.00  0.00            
ATOM     32  O10 BCD     1      24.000  18.020  15.380  1.00  0.00            
ATOM     33  H11 BCD     1      21.510  21.290  17.530  1.00  0.00            
ATOM     34  H12 BCD     1      23.810  21.450  18.480  1.00  0.00            
ATOM     35  H13 BCD     1      22.900  23.200  19.090  1.00  0.00            
ATOM     36  H14 BCD     1      24.530  23.050  15.940  1.00  0.00            
ATOM     37  H15 BCD     1      26.010  23.490  17.430  1.00  0.00            
ATOM     38  H16 BCD     1      25.240  20.160  16.550  1.00  0.00            
ATOM     39  H17 BCD     1      23.440  21.210  14.360  1.00  0.00            
ATOM     40  H18 BCD     1      22.950  18.800  13.780  1.00  0.00            
ATOM     41  H19 BCD     1      24.670  19.100  13.810  1.00  0.00            
ATOM     42  H20 BCD     1      23.920  18.380  16.270  1.00  0.00            
ATOM     43  C13 BCD     1      18.680  24.640  14.850  1.00  0.00            
ATOM     44  O11 BCD     1      19.420  24.590  13.660  1.00  0.00            
ATOM     45  C14 BCD     1      19.530  25.410  15.820  1.00  0.00            
ATOM     46  O12 BCD     1      19.560  26.770  15.390  1.00  0.00            
ATOM     47  C15 BCD     1      20.910  24.700  15.930  1.00  0.00            
ATOM     48  O13 BCD     1      21.780  25.210  16.920  1.00  0.00            
ATOM     49  C16 BCD     1      20.630  23.230  16.230  1.00  0.00            
ATOM     50  C17 BCD     1      19.410  22.510  15.550  1.00  0.00            
ATOM     51  O14 BCD     1      18.330  23.390  15.340  1.00  0.00            
ATOM     52  C18 BCD     1      18.770  21.370  16.310  1.00  0.00            
ATOM     53  O15 BCD     1      18.360  21.750  17.610  1.00  0.00            
ATOM     54  H21 BCD     1      17.770  25.220  14.660  1.00  0.00            
ATOM     55  H22 BCD     1      19.060  25.490  16.810  1.00  0.00            
ATOM     56  H23 BCD     1      20.170  26.770  14.650  1.00  0.00            
ATOM     57  H24 BCD     1      21.310  24.770  14.910  1.00  0.00            
ATOM     58  H25 BCD     1      22.390  24.560  17.280  1.00  0.00            
ATOM     59  H26 BCD     1      20.580  23.160  17.330  1.00  0.00            
ATOM     60  H27 BCD     1      19.750  22.050  14.610  1.00  0.00            
ATOM     61  H28 BCD     1      17.840  21.180  15.760  1.00  0.00            
ATOM     62  H29 BCD     1      19.410  20.490  16.430  1.00  0.00            
ATOM     63  H30 BCD     1      17.580  21.220  17.800  1.00  0.00            
ATOM     64  C19 BCD     1      19.110  25.570   9.670  1.00  0.00            
ATOM     65  O16 BCD     1      20.090  24.500   9.440  1.00  0.00            
ATOM     66  C20 BCD     1      19.620  26.680  10.580  1.00  0.00            
ATOM     67  O17 BCD     1      20.600  27.460   9.850  1.00  0.00            
ATOM     68  C21 BCD     1      20.120  26.060  11.880  1.00  0.00            
ATOM     69  O18 BCD     1      20.700  27.050  12.790  1.00  0.00            
ATOM     70  C22 BCD     1      18.940  25.310  12.520  1.00  0.00            
ATOM     71  C23 BCD     1      18.300  24.350  11.560  1.00  0.00            
ATOM     72  O19 BCD     1      18.010  24.940  10.270  1.00  0.00            
ATOM     73  C24 BCD     1      17.030  23.700  12.130  1.00  0.00            
ATOM     74  O20 BCD     1      16.020  24.660  12.380  1.00  0.00            
ATOM     75  H31 BCD     1      18.730  26.010   8.750  1.00  0.00            
ATOM     76  H32 BCD     1      18.760  27.330  10.800  1.00  0.00            
ATOM     77  H33 BCD     1      20.210  28.270   9.520  1.00  0.00            
ATOM     78  H34 BCD     1      20.860  25.290  11.660  1.00  0.00            
ATOM     79  H35 BCD     1      21.260  27.690  12.340  1.00  0.00            
ATOM     80  H36 BCD     1      18.210  26.060  12.860  1.00  0.00            
ATOM     81  H37 BCD     1      18.960  23.470  11.580  1.00  0.00            
ATOM     82  H38 BCD     1      16.540  23.110  11.340  1.00  0.00            
ATOM     83  H39 BCD     1      17.180  23.120  13.040  1.00  0.00            
ATOM     84  H40 BCD     1      15.520  24.330  13.140  1.00  0.00            
ATOM     85  C25 BCD     1      22.410  23.550   5.970  1.00  0.00            
ATOM     86  O21 BCD     1      22.870  22.310   6.470  1.00  0.00            
ATOM     87  C26 BCD     1      22.860  24.700   6.880  1.00  0.00            
ATOM     88  O22 BCD     1      24.270  24.680   7.050  1.00  0.00            
ATOM     89  C27 BCD     1      22.180  24.730   8.240  1.00  0.00            
ATOM     90  O23 BCD     1      22.520  25.960   8.920  1.00  0.00            
ATOM     91  C28 BCD     1      20.630  24.570   8.090  1.00  0.00            
ATOM     92  C29 BCD     1      20.330  23.290   7.340  1.00  0.00            
ATOM     93  O24 BCD     1      20.920  23.490   6.010  1.00  0.00            
ATOM     94  C30 BCD     1      18.840  23.030   7.160  1.00  0.00            
ATOM     95  O25 BCD     1      18.170  24.120   6.530  1.00  0.00            
ATOM     96  H41 BCD     1      22.790  23.790   4.970  1.00  0.00            
ATOM     97  H42 BCD     1      22.570  25.650   6.390  1.00  0.00            
ATOM     98  H43 BCD     1      24.680  24.600   6.190  1.00  0.00            
ATOM     99  H44 BCD     1      22.560  23.880   8.830  1.00  0.00            
ATOM    100  H45 BCD     1      21.750  26.390   9.300  1.00  0.00            
ATOM    101  H46 BCD     1      20.220  25.420   7.530  1.00  0.00            
ATOM    102  H47 BCD     1      20.750  22.410   7.850  1.00  0.00            
ATOM    103  H48 BCD     1      18.840  22.110   6.570  1.00  0.00            
ATOM    104  H49 BCD     1      18.280  22.820   8.080  1.00  0.00            
ATOM    105  H50 BCD     1      17.270  24.120   6.860  1.00  0.00            
ATOM    106  C31 BCD     1      26.100  19.780   5.680  1.00  0.00            
ATOM    107  O26 BCD     1      26.370  20.010   7.100  1.00  0.00            
ATOM    108  C32 BCD     1      26.170  21.100   4.820  1.00  0.00            
ATOM    109  O27 BCD     1      27.440  21.710   4.680  1.00  0.00            
ATOM    110  C33 BCD     1      25.150  22.170   5.460  1.00  0.00            
ATOM    111  C34 BCD     1      23.720  21.590   5.540  1.00  0.00            
ATOM    112  C35 BCD     1      23.780  20.110   6.130  1.00  0.00            
ATOM    113  O28 BCD     1      24.780  19.280   5.470  1.00  0.00            
ATOM    114  C36 BCD     1      22.450  19.460   5.910  1.00  0.00            
ATOM    115  O29 BCD     1      22.220  18.400   6.810  1.00  0.00            
ATOM    116  O30 BCD     1      25.250  23.370   4.730  1.00  0.00            
ATOM    117  H51 BCD     1      26.760  19.020   5.260  1.00  0.00            
ATOM    118  H52 BCD     1      25.750  20.860   3.840  1.00  0.00            
ATOM    119  H53 BCD     1      27.480  22.120   3.810  1.00  0.00            
ATOM    120  H54 BCD     1      25.480  22.390   6.480  1.00  0.00            
ATOM    121  H55 BCD     1      25.210  23.210   3.780  1.00  0.00            
ATOM    122  H56 BCD     1      23.220  21.540   4.560  1.00  0.00            
ATOM    123  H57 BCD     1      23.990  20.290   7.200  1.00  0.00            
ATOM    124  H58 BCD     1      21.610  20.160   5.950  1.00  0.00            
ATOM    125  H59 BCD     1      22.440  19.010   4.910  1.00  0.00            
ATOM    126  H60 BCD     1      21.370  18.040   6.550  1.00  0.00            
ATOM    127  C37 BCD     1      29.140  20.150  10.260  1.00  0.00            
ATOM    128  O31 BCD     1      28.060  20.320  11.210  1.00  0.00            
ATOM    129  C38 BCD     1      29.180  21.320   9.300  1.00  0.00            
ATOM    130  O32 BCD     1      29.240  22.560  10.060  1.00  0.00            
ATOM    131  C39 BCD     1      27.920  21.380   8.330  1.00  0.00            
ATOM    132  O33 BCD     1      27.940  22.390   7.310  1.00  0.00            
ATOM    133  C40 BCD     1      27.720  19.990   7.630  1.00  0.00            
ATOM    134  C41 BCD     1      27.810  18.890   8.660  1.00  0.00            
ATOM    135  O34 BCD     1      28.960  19.000   9.430  1.00  0.00            
ATOM    136  C42 BCD     1      27.710  17.500   8.030  1.00  0.00            
ATOM    137  O35 BCD     1      28.740  17.260   7.130  1.00  0.00            
ATOM    138  H61 BCD     1      30.140  20.010  10.690  1.00  0.00            
ATOM    139  H62 BCD     1      30.020  21.260   8.590  1.00  0.00            
ATOM    140  H63 BCD     1      29.290  23.320   9.480  1.00  0.00            
ATOM    141  H64 BCD     1      27.060  21.560   8.990  1.00  0.00            
ATOM    142  H65 BCD     1      27.710  22.030   6.450  1.00  0.00            
ATOM    143  H66 BCD     1      28.430  19.880   6.800  1.00  0.00            
ATOM    144  H67 BCD     1      26.950  18.960   9.330  1.00  0.00            
ATOM    145  H68 BCD     1      27.740  16.740   8.820  1.00  0.00            
ATOM    146  H69 BCD     1      26.780  17.340   7.460  1.00  0.00            
ATOM    147  H70 BCD     1      28.500  16.400   6.770  1.00  0.00            
ATOM    148  C1  AU8     2      24.340  19.990  10.680  1.00  0.00            
ATOM    149  C2  AU8     2      23.790  21.280  11.250  1.00  0.00            
ATOM    150  C3  AU8     2      22.480  21.590  11.310  1.00  0.00            
ATOM    151  C4  AU8     2      22.050  22.760  11.980  1.00  0.00            
ATOM    152  C5  AU8     2      22.960  23.700  12.440  1.00  0.00            
ATOM    153  C6  AU8     2      24.300  23.300  12.350  1.00  0.00            
ATOM    154  C7  AU8     2      25.440  24.220  12.720  1.00  0.00            
ATOM    155  N1  AU8     2      25.780  25.300  11.720  1.00  0.00            
ATOM    156  C8  AU8     2      24.710  26.410  11.550  1.00  0.00            
ATOM    157  C9  AU8     2      24.860  27.440  10.380  1.00  0.00            
ATOM    158  N2  AU8     2      25.230  26.820   9.020  1.00  0.00            
ATOM    159  C10 AU8     2      25.640  27.890   7.950  1.00  0.00            
ATOM    160  C11 AU8     2      24.900  29.300   8.000  1.00  0.00            
ATOM    161  C12 AU8     2      23.510  29.320   8.030  1.00  0.00            
ATOM    162  C13 AU8     2      22.830  30.550   8.200  1.00  0.00            
ATOM    163  C14 AU8     2      23.520  31.700   8.330  1.00  0.00            
ATOM    164  C15 AU8     2      24.950  31.680   8.190  1.00  0.00            
ATOM    165  C16 AU8     2      25.610  30.500   8.050  1.00  0.00            
ATOM    166  C17 AU8     2      25.850  27.350   6.560  1.00  0.00            
ATOM    167  C18 AU8     2      24.820  27.410   5.640  1.00  0.00            
ATOM    168  C19 AU8     2      24.940  26.800   4.390  1.00  0.00            
ATOM    169  C20 AU8     2      26.240  26.420   4.000  1.00  0.00            
ATOM    170  Cl1 AU8     2      26.510  25.770   2.420  1.00  0.00            
ATOM    171  C21 AU8     2      27.340  26.510   4.880  1.00  0.00            
ATOM    172  C22 AU8     2      27.110  26.930   6.200  1.00  0.00            
ATOM    173  C23 AU8     2      26.400  25.860   9.300  1.00  0.00            
ATOM    174  C24 AU8     2      26.020  24.680  10.320  1.00  0.00            
ATOM    175  C25 AU8     2      24.710  22.060  11.910  1.00  0.00            
ATOM    176  H1  AU8     2      25.410  20.170  10.570  1.00  0.00            
ATOM    177  H2  AU8     2      24.140  19.100  11.280  1.00  0.00            
ATOM    178  H3  AU8     2      23.940  19.830   9.670  1.00  0.00            
ATOM    179  H4  AU8     2      21.750  20.870  10.940  1.00  0.00            
ATOM    180  H5  AU8     2      20.980  22.950  12.050  1.00  0.00            
ATOM    181  H6  AU8     2      22.690  24.700  12.770  1.00  0.00            
ATOM    182  H7  AU8     2      26.370  23.700  12.920  1.00  0.00            
ATOM    183  H8  AU8     2      25.120  24.670  13.660  1.00  0.00            
ATOM    184  H9  AU8     2      26.630  25.810  11.990  1.00  0.00            
ATOM    185  H10 AU8     2      24.590  26.950  12.490  1.00  0.00            
ATOM    186  H11 AU8     2      23.730  25.960  11.380  1.00  0.00            
ATOM    187  H12 AU8     2      25.660  28.140  10.620  1.00  0.00            
ATOM    188  H13 AU8     2      23.960  28.050  10.270  1.00  0.00            
ATOM    189  H14 AU8     2      24.370  26.310   8.760  1.00  0.00            
ATOM    190  H15 AU8     2      26.610  28.120   8.390  1.00  0.00            
ATOM    191  H16 AU8     2      22.970  28.380   7.930  1.00  0.00            
ATOM    192  H17 AU8     2      21.760  30.500   8.410  1.00  0.00            
ATOM    193  H18 AU8     2      22.960  32.630   8.430  1.00  0.00            
ATOM    194  H19 AU8     2      25.540  32.590   8.280  1.00  0.00            
ATOM    195  H20 AU8     2      26.700  30.490   8.020  1.00  0.00            
ATOM    196  H21 AU8     2      23.800  27.690   5.880  1.00  0.00            
ATOM    197  H22 AU8     2      24.170  26.650   3.640  1.00  0.00            
ATOM    198  H23 AU8     2      28.290  26.180   4.460  1.00  0.00            
ATOM    199  H24 AU8     2      28.010  27.070   6.790  1.00  0.00            
ATOM    200  H25 AU8     2      27.230  26.500   9.590  1.00  0.00            
ATOM    201  H26 AU8     2      26.550  25.450   8.300  1.00  0.00            
ATOM    202  H27 AU8     2      25.170  24.080   9.980  1.00  0.00            
ATOM    203  H28 AU8     2      26.840  23.970  10.440  1.00  0.00            
ATOM    204  H29 AU8     2      25.780  21.870  11.880  1.00  0.00            
TER
ENDMDL
MODEL        1
ATOM      1  C1  BCD     1      25.640  23.350   8.760  1.00  0.00            
ATOM      2  O1  BCD     1      25.770  24.810   8.980  1.00  0.00            
ATOM      3  C2  BCD     1      25.110  23.110   7.370  1.00  0.00            
ATOM      4  O2  BCD     1      25.910  23.780   6.400  1.00  0.00            
ATOM      5  C3  BCD     1      23.640  23.510   7.240  1.00  0.00            
ATOM      6  O3  BCD     1      23.060  23.180   5.980  1.00  0.00            
ATOM      7  C4  BCD     1      22.840  22.920   8.330  1.00  0.00            
ATOM      8  C5  BCD     1      23.490  23.120   9.710  1.00  0.00            
ATOM      9  O4  BCD     1      24.810  22.610   9.620  1.00  0.00            
ATOM     10  C6  BCD     1      22.710  22.440  10.760  1.00  0.00            
ATOM     11  O5  BCD     1      23.120  22.980  12.010  1.00  0.00            
ATOM     12  H1  BCD     1      26.640  22.910   8.640  1.00  0.00            
ATOM     13  H2  BCD     1      25.180  22.030   7.210  1.00  0.00            
ATOM     14  H3  BCD     1      25.930  23.270   5.590  1.00  0.00            
ATOM     15  H4  BCD     1      23.620  24.600   7.300  1.00  0.00            
ATOM     16  H5  BCD     1      22.120  23.380   5.930  1.00  0.00            
ATOM     17  H6  BCD     1      22.590  21.870   8.120  1.00  0.00            
ATOM     18  H7  BCD     1      23.550  24.170  10.000  1.00  0.00            
ATOM     19  H8  BCD     1      21.630  22.660  10.680  1.00  0.00            
ATOM     20  H9  BCD     1      22.920  21.360  10.770  1.00  0.00            
ATOM     21  H10 BCD     1      22.840  22.330  12.650  1.00  0.00            
ATOM     22  C7  BCD     1      28.480  27.450  10.800  1.00  0.00            
ATOM     23  O6  BCD     1      27.590  28.610  10.810  1.00  0.00            
ATOM     24  C8  BCD     1      28.800  26.900   9.390  1.00  0.00            
ATOM     25  O7  BCD     1      29.240  28.050   8.600  1.00  0.00            
ATOM     26  C9  BCD     1      27.630  26.260   8.740  1.00  0.00            
ATOM     27  O8  BCD     1      27.920  25.710   7.420  1.00  0.00            
ATOM     28  C10 BCD     1      26.980  25.250   9.630  1.00  0.00            
ATOM     29  C11 BCD     1      26.650  25.840  11.010  1.00  0.00            
ATOM     30  O9  BCD     1      27.890  26.340  11.500  1.00  0.00            
ATOM     31  C12 BCD     1      26.050  24.770  11.970  1.00  0.00            
ATOM     32  O10 BCD     1      25.440  25.630  12.920  1.00  0.00            
ATOM     33  H11 BCD     1      29.410  27.700  11.320  1.00  0.00            
ATOM     34  H12 BCD     1      29.580  26.120   9.480  1.00  0.00            
ATOM     35  H13 BCD     1      29.590  28.720   9.190  1.00  0.00            
ATOM     36  H14 BCD     1      26.950  27.100   8.550  1.00  0.00            
ATOM     37  H15 BCD     1      27.150  25.210   7.130  1.00  0.00            
ATOM     38  H16 BCD     1      27.570  24.330   9.770  1.00  0.00            
ATOM     39  H17 BCD     1      25.990  26.710  10.920  1.00  0.00            
ATOM     40  H18 BCD     1      25.440  24.110  11.330  1.00  0.00            
ATOM     41  H19 BCD     1      26.810  24.080  12.350  1.00  0.00            
ATOM     42  H20 BCD     1      26.180  25.730  13.520  1.00  0.00            
ATOM     43  C13 BCD     1      26.720  31.760  13.110  1.00  0.00            
ATOM     44  O11 BCD     1      25.300  31.440  12.920  1.00  0.00            
ATOM     45  C14 BCD     1      27.470  32.140  11.810  1.00  0.00            
ATOM     46  O12 BCD     1      27.050  33.290  11.180  1.00  0.00            
ATOM     47  C15 BCD     1      27.560  30.960  10.910  1.00  0.00            
ATOM     48  O13 BCD     1      28.300  31.310   9.740  1.00  0.00            
ATOM     49  C16 BCD     1      28.070  29.670  11.670  1.00  0.00            
ATOM     50  C17 BCD     1      27.450  29.490  13.020  1.00  0.00            
ATOM     51  O14 BCD     1      27.410  30.690  13.730  1.00  0.00            
ATOM     52  C18 BCD     1      28.110  28.450  13.930  1.00  0.00            
ATOM     53  O15 BCD     1      29.460  28.640  14.150  1.00  0.00            
ATOM     54  H21 BCD     1      26.770  32.560  13.860  1.00  0.00            
ATOM     55  H22 BCD     1      28.530  32.290  12.030  1.00  0.00            
ATOM     56  H23 BCD     1      27.380  33.510  10.310  1.00  0.00            
ATOM     57  H24 BCD     1      26.490  30.810  10.740  1.00  0.00            
ATOM     58  H25 BCD     1      29.190  30.970   9.650  1.00  0.00            
ATOM     59  H26 BCD     1      29.170  29.660  11.660  1.00  0.00            
ATOM     60  H27 BCD     1      26.400  29.240  12.840  1.00  0.00            
ATOM     61  H28 BCD     1      27.620  28.540  14.900  1.00  0.00            
ATOM     62  H29 BCD     1      27.920  27.470  13.470  1.00  0.00            
ATOM     63  H30 BCD     1      29.820  27.840  14.540  1.00  0.00            
ATOM     64  C19 BCD     1      21.450  33.070  13.620  1.00  0.00            
ATOM     65  O16 BCD     1      20.970  32.210  12.570  1.00  0.00            
ATOM     66  C20 BCD     1      22.530  34.050  13.140  1.00  0.00            
ATOM     67  O17 BCD     1      21.880  34.850  12.230  1.00  0.00            
ATOM     68  C21 BCD     1      23.680  33.220  12.520  1.00  0.00            
ATOM     69  O18 BCD     1      24.650  34.070  11.910  1.00  0.00            
ATOM     70  C22 BCD     1      24.320  32.340  13.590  1.00  0.00            
ATOM     71  C23 BCD     1      23.240  31.430  14.230  1.00  0.00            
ATOM     72  O19 BCD     1      22.110  32.280  14.640  1.00  0.00            
ATOM     73  C24 BCD     1      23.890  30.650  15.460  1.00  0.00            
ATOM     74  O20 BCD     1      23.060  29.590  15.920  1.00  0.00            
ATOM     75  H31 BCD     1      20.690  33.690  14.090  1.00  0.00            
ATOM     76  H32 BCD     1      22.880  34.600  14.020  1.00  0.00            
ATOM     77  H33 BCD     1      22.560  35.440  11.890  1.00  0.00            
ATOM     78  H34 BCD     1      23.170  32.570  11.800  1.00  0.00            
ATOM     79  H35 BCD     1      25.380  33.500  11.630  1.00  0.00            
ATOM     80  H36 BCD     1      24.850  32.960  14.320  1.00  0.00            
ATOM     81  H37 BCD     1      22.890  30.670  13.530  1.00  0.00            
ATOM     82  H38 BCD     1      24.880  30.340  15.080  1.00  0.00            
ATOM     83  H39 BCD     1      24.050  31.370  16.270  1.00  0.00            
ATOM     84  H40 BCD     1      23.230  29.450  16.860  1.00  0.00            
ATOM     85  C25 BCD     1      17.130  31.420  11.030  1.00  0.00            
ATOM     86  O21 BCD     1      17.570  30.170  10.450  1.00  0.00            
ATOM     87  C26 BCD     1      17.990  32.510  10.430  1.00  0.00            
ATOM     88  O22 BCD     1      17.760  32.510   9.020  1.00  0.00            
ATOM     89  C27 BCD     1      19.480  32.490  10.760  1.00  0.00            
ATOM     90  O23 BCD     1      20.130  33.590  10.160  1.00  0.00            
ATOM     91  C28 BCD     1      19.610  32.480  12.300  1.00  0.00            
ATOM     92  C29 BCD     1      18.710  31.370  12.970  1.00  0.00            
ATOM     93  O24 BCD     1      17.360  31.450  12.470  1.00  0.00            
ATOM     94  C30 BCD     1      18.690  31.430  14.470  1.00  0.00            
ATOM     95  O25 BCD     1      18.280  32.760  14.980  1.00  0.00            
ATOM     96  H41 BCD     1      16.050  31.500  10.860  1.00  0.00            
ATOM     97  H42 BCD     1      17.560  33.420  10.870  1.00  0.00            
ATOM     98  H43 BCD     1      17.980  33.390   8.690  1.00  0.00            
ATOM     99  H44 BCD     1      19.870  31.550  10.350  1.00  0.00            
ATOM    100  H45 BCD     1      20.630  33.980  10.880  1.00  0.00            
ATOM    101  H46 BCD     1      19.290  33.440  12.720  1.00  0.00            
ATOM    102  H47 BCD     1      19.130  30.350  12.860  1.00  0.00            
ATOM    103  H48 BCD     1      18.040  30.710  14.990  1.00  0.00            
ATOM    104  H49 BCD     1      19.710  31.140  14.760  1.00  0.00            
ATOM    105  H50 BCD     1      17.360  32.680  15.260  1.00  0.00            
ATOM    106  C31 BCD     1      16.530  26.690   8.800  1.00  0.00            
ATOM    107  O26 BCD     1      17.970  26.380   8.840  1.00  0.00            
ATOM    108  C32 BCD     1      16.250  27.910   7.940  1.00  0.00            
ATOM    109  O27 BCD     1      16.630  27.730   6.550  1.00  0.00            
ATOM    110  C33 BCD     1      17.070  29.120   8.460  1.00  0.00            
ATOM    111  C34 BCD     1      16.600  29.330   9.930  1.00  0.00            
ATOM    112  C35 BCD     1      16.710  28.030  10.810  1.00  0.00            
ATOM    113  O28 BCD     1      16.120  26.950  10.160  1.00  0.00            
ATOM    114  C36 BCD     1      16.100  28.130  12.190  1.00  0.00            
ATOM    115  O29 BCD     1      14.690  28.530  12.100  1.00  0.00            
ATOM    116  O30 BCD     1      16.720  30.290   7.650  1.00  0.00            
ATOM    117  H51 BCD     1      15.950  25.850   8.400  1.00  0.00            
ATOM    118  H52 BCD     1      15.180  28.130   8.040  1.00  0.00            
ATOM    119  H53 BCD     1      16.310  28.420   5.970  1.00  0.00            
ATOM    120  H54 BCD     1      18.160  29.070   8.560  1.00  0.00            
ATOM    121  H55 BCD     1      17.170  31.080   7.970  1.00  0.00            
ATOM    122  H56 BCD     1      15.590  29.770   9.930  1.00  0.00            
ATOM    123  H57 BCD     1      17.760  27.870  11.070  1.00  0.00            
ATOM    124  H58 BCD     1      16.200  27.180  12.740  1.00  0.00            
ATOM    125  H59 BCD     1      16.660  28.840  12.810  1.00  0.00            
ATOM    126  H60 BCD     1      14.480  29.060  12.870  1.00  0.00            
ATOM    127  C37 BCD     1      20.450  23.150   8.350  1.00  0.00            
ATOM    128  O31 BCD     1      21.670  23.760   8.500  1.00  0.00            
ATOM    129  C38 BCD     1      19.690  23.660   7.090  1.00  0.00            
ATOM    130  O32 BCD     1      20.500  23.630   5.920  1.00  0.00            
ATOM    131  C39 BCD     1      19.030  25.020   7.230  1.00  0.00            
ATOM    132  O33 BCD     1      18.050  25.210   6.170  1.00  0.00            
ATOM    133  C40 BCD     1      18.370  25.080   8.610  1.00  0.00            
ATOM    134  C41 BCD     1      19.260  24.760   9.770  1.00  0.00            
ATOM    135  O34 BCD     1      19.740  23.410   9.520  1.00  0.00            
ATOM    136  C42 BCD     1      18.580  24.720  11.160  1.00  0.00            
ATOM    137  O35 BCD     1      19.640  24.680  12.210  1.00  0.00            
ATOM    138  H61 BCD     1      20.630  22.070   8.270  1.00  0.00            
ATOM    139  H62 BCD     1      18.870  22.940   6.970  1.00  0.00            
ATOM    140  H63 BCD     1      19.780  23.820   5.320  1.00  0.00            
ATOM    141  H64 BCD     1      19.790  25.800   7.090  1.00  0.00            
ATOM    142  H65 BCD     1      17.820  26.140   6.060  1.00  0.00            
ATOM    143  H66 BCD     1      17.540  24.370   8.740  1.00  0.00            
ATOM    144  H67 BCD     1      20.120  25.430   9.720  1.00  0.00            
ATOM    145  H68 BCD     1      17.960  25.620  11.230  1.00  0.00            
ATOM    146  H69 BCD     1      18.030  23.770  11.270  1.00  0.00            
ATOM    147  H70 BCD     1      19.330  24.420  13.080  1.00  0.00            
ATOM    148  C1  AU8     2      25.110  22.820  16.100  1.00  0.00            
ATOM    149  C2  AU8     2      24.090  23.900  16.340  1.00  0.00            
ATOM    150  C3  AU8     2      23.960  24.540  17.560  1.00  0.00            
ATOM    151  C4  AU8     2      22.990  25.540  17.590  1.00  0.00            
ATOM    152  C5  AU8     2      22.350  26.080  16.490  1.00  0.00            
ATOM    153  C6  AU8     2      22.670  25.540  15.200  1.00  0.00            
ATOM    154  C7  AU8     2      21.920  26.000  13.940  1.00  0.00            
ATOM    155  N1  AU8     2      22.810  26.450  12.810  1.00  0.00            
ATOM    156  C8  AU8     2      23.130  27.940  12.910  1.00  0.00            
ATOM    157  C9  AU8     2      23.680  28.570  11.570  1.00  0.00            
ATOM    158  N2  AU8     2      23.020  28.090  10.290  1.00  0.00            
ATOM    159  C10 AU8     2      23.770  28.550   9.090  1.00  0.00            
ATOM    160  C11 AU8     2      23.990  30.070   9.050  1.00  0.00            
ATOM    161  C12 AU8     2      23.030  30.990   9.440  1.00  0.00            
ATOM    162  C13 AU8     2      23.190  32.380   9.150  1.00  0.00            
ATOM    163  C14 AU8     2      24.360  32.790   8.510  1.00  0.00            
ATOM    164  C15 AU8     2      25.300  31.840   8.020  1.00  0.00            
ATOM    165  C16 AU8     2      25.130  30.490   8.310  1.00  0.00            
ATOM    166  C17 AU8     2      23.140  28.150   7.780  1.00  0.00            
ATOM    167  C18 AU8     2      21.850  28.560   7.370  1.00  0.00            
ATOM    168  C19 AU8     2      21.220  27.950   6.270  1.00  0.00            
ATOM    169  C20 AU8     2      22.030  27.040   5.490  1.00  0.00            
ATOM    170  Cl1 AU8     2      21.460  26.320   4.000  1.00  0.00            
ATOM    171  C21 AU8     2      23.300  26.620   5.840  1.00  0.00            
ATOM    172  C22 AU8     2      23.870  27.200   6.990  1.00  0.00            
ATOM    173  C23 AU8     2      22.970  26.570  10.290  1.00  0.00            
ATOM    174  C24 AU8     2      22.150  26.090  11.490  1.00  0.00            
ATOM    175  C25 AU8     2      23.490  24.450  15.210  1.00  0.00            
ATOM    176  H1  AU8     2      24.490  21.920  16.000  1.00  0.00            
ATOM    177  H2  AU8     2      25.630  23.120  15.180  1.00  0.00            
ATOM    178  H3  AU8     2      25.860  22.750  16.900  1.00  0.00            
ATOM    179  H4  AU8     2      24.500  24.170  18.420  1.00  0.00            
ATOM    180  H5  AU8     2      22.710  25.970  18.550  1.00  0.00            
ATOM    181  H6  AU8     2      21.530  26.790  16.540  1.00  0.00            
ATOM    182  H7  AU8     2      21.170  26.760  14.110  1.00  0.00            
ATOM    183  H8  AU8     2      21.520  25.070  13.540  1.00  0.00            
ATOM    184  H9  AU8     2      23.730  25.990  12.820  1.00  0.00            
ATOM    185  H10 AU8     2      23.810  28.030  13.760  1.00  0.00            
ATOM    186  H11 AU8     2      22.210  28.440  13.210  1.00  0.00            
ATOM    187  H12 AU8     2      24.740  28.290  11.590  1.00  0.00            
ATOM    188  H13 AU8     2      23.620  29.660  11.640  1.00  0.00            
ATOM    189  H14 AU8     2      22.090  28.530  10.280  1.00  0.00            
ATOM    190  H15 AU8     2      24.770  28.130   9.160  1.00  0.00            
ATOM    191  H16 AU8     2      22.110  30.660   9.910  1.00  0.00            
ATOM    192  H17 AU8     2      22.370  33.040   9.420  1.00  0.00            
ATOM    193  H18 AU8     2      24.510  33.830   8.250  1.00  0.00            
ATOM    194  H19 AU8     2      26.090  32.070   7.310  1.00  0.00            
ATOM    195  H20 AU8     2      25.840  29.710   8.040  1.00  0.00            
ATOM    196  H21 AU8     2      21.200  29.180   7.990  1.00  0.00            
ATOM    197  H22 AU8     2      20.180  28.040   5.980  1.00  0.00            
ATOM    198  H23 AU8     2      23.840  25.960   5.170  1.00  0.00            
ATOM    199  H24 AU8     2      24.890  26.900   7.180  1.00  0.00            
ATOM    200  H25 AU8     2      24.000  26.220  10.230  1.00  0.00            
ATOM    201  H26 AU8     2      22.460  26.310   9.360  1.00  0.00            
ATOM    202  H27 AU8     2      21.310  26.780  11.520  1.00  0.00            
ATOM    203  H28 AU8     2      21.930  25.030  11.410  1.00  0.00            
ATOM    204  H29 AU8     2      23.650  23.940  14.260  1.00  0.00            
TER
ENDMDL
MODEL        1
ATOM      1  C1  BCD     1      20.350  18.600  15.490  1.00  0.00            
ATOM      2  O1  BCD     1      21.500  19.010  14.770  1.00  0.00            
ATOM      3  C2  BCD     1      19.630  17.520  14.720  1.00  0.00            
ATOM      4  O2  BCD     1      20.470  16.350  14.400  1.00  0.00            
ATOM      5  C3  BCD     1      18.960  18.110  13.390  1.00  0.00            
ATOM      6  O3  BCD     1      18.100  17.190  12.670  1.00  0.00            
ATOM      7  C4  BCD     1      18.310  19.470  13.650  1.00  0.00            
ATOM      8  C5  BCD     1      19.160  20.430  14.490  1.00  0.00            
ATOM      9  O4  BCD     1      19.460  19.740  15.700  1.00  0.00            
ATOM     10  C6  BCD     1      18.440  21.670  14.940  1.00  0.00            
ATOM     11  O5  BCD     1      19.300  22.660  15.560  1.00  0.00            
ATOM     12  H1  BCD     1      20.640  18.180  16.460  1.00  0.00            
ATOM     13  H2  BCD     1      18.780  17.220  15.340  1.00  0.00            
ATOM     14  H3  BCD     1      19.820  15.710  14.090  1.00  0.00            
ATOM     15  H4  BCD     1      19.850  18.270  12.770  1.00  0.00            
ATOM     16  H5  BCD     1      17.290  16.920  13.110  1.00  0.00            
ATOM     17  H6  BCD     1      17.390  19.370  14.230  1.00  0.00            
ATOM     18  H7  BCD     1      20.050  20.690  13.900  1.00  0.00            
ATOM     19  H8  BCD     1      18.080  22.160  14.020  1.00  0.00            
ATOM     20  H9  BCD     1      17.530  21.420  15.510  1.00  0.00            
ATOM     21  H10 BCD     1      18.930  23.490  15.230  1.00  0.00            
ATOM     22  C7  BCD     1      25.670  19.270  15.360  1.00  0.00            
ATOM     23  O6  BCD     1      26.020  19.500  13.980  1.00  0.00            
ATOM     24  C8  BCD     1      25.070  17.850  15.520  1.00  0.00            
ATOM     25  O7  BCD     1      26.060  16.830  15.120  1.00  0.00            
ATOM     26  C9  BCD     1      23.690  17.830  14.850  1.00  0.00            
ATOM     27  O8  BCD     1      23.050  16.540  14.940  1.00  0.00            
ATOM     28  C10 BCD     1      22.780  18.940  15.450  1.00  0.00            
ATOM     29  C11 BCD     1      23.450  20.280  15.240  1.00  0.00            
ATOM     30  O9  BCD     1      24.780  20.220  15.870  1.00  0.00            
ATOM     31  C12 BCD     1      22.800  21.510  15.790  1.00  0.00            
ATOM     32  O10 BCD     1      22.370  21.250  17.110  1.00  0.00            
ATOM     33  H11 BCD     1      26.590  19.400  15.950  1.00  0.00            
ATOM     34  H12 BCD     1      24.920  17.790  16.610  1.00  0.00            
ATOM     35  H13 BCD     1      26.000  17.020  14.180  1.00  0.00            
ATOM     36  H14 BCD     1      23.840  18.080  13.800  1.00  0.00            
ATOM     37  H15 BCD     1      22.210  16.630  14.480  1.00  0.00            
ATOM     38  H16 BCD     1      22.550  18.820  16.510  1.00  0.00            
ATOM     39  H17 BCD     1      23.480  20.510  14.160  1.00  0.00            
ATOM     40  H18 BCD     1      23.570  22.290  15.780  1.00  0.00            
ATOM     41  H19 BCD     1      21.910  21.730  15.190  1.00  0.00            
ATOM     42  H20 BCD     1      22.090  22.100  17.450  1.00  0.00            
ATOM     43  C13 BCD     1      28.480  22.100  11.830  1.00  0.00            
ATOM     44  O11 BCD     1      27.370  22.650  11.150  1.00  0.00            
ATOM     45  C14 BCD     1      28.790  20.590  11.590  1.00  0.00            
ATOM     46  O12 BCD     1      29.120  20.290  10.260  1.00  0.00            
ATOM     47  C15 BCD     1      27.570  19.730  12.110  1.00  0.00            
ATOM     48  O13 BCD     1      27.670  18.310  11.900  1.00  0.00            
ATOM     49  C16 BCD     1      27.280  20.080  13.600  1.00  0.00            
ATOM     50  C17 BCD     1      27.310  21.550  13.910  1.00  0.00            
ATOM     51  O14 BCD     1      28.370  22.280  13.220  1.00  0.00            
ATOM     52  C18 BCD     1      27.720  21.890  15.330  1.00  0.00            
ATOM     53  O15 BCD     1      28.950  21.430  15.780  1.00  0.00            
ATOM     54  H21 BCD     1      29.350  22.700  11.550  1.00  0.00            
ATOM     55  H22 BCD     1      29.680  20.270  12.140  1.00  0.00            
ATOM     56  H23 BCD     1      29.460  19.400  10.200  1.00  0.00            
ATOM     57  H24 BCD     1      26.720  20.120  11.540  1.00  0.00            
ATOM     58  H25 BCD     1      28.070  18.150  11.050  1.00  0.00            
ATOM     59  H26 BCD     1      28.100  19.610  14.160  1.00  0.00            
ATOM     60  H27 BCD     1      26.330  21.950  13.640  1.00  0.00            
ATOM     61  H28 BCD     1      27.660  22.980  15.500  1.00  0.00            
ATOM     62  H29 BCD     1      26.890  21.540  15.960  1.00  0.00            
ATOM     63  H30 BCD     1      29.010  21.690  16.700  1.00  0.00            
ATOM     64  C19 BCD     1      25.790  24.700   8.030  1.00  0.00            
ATOM     65  O16 BCD     1      24.500  24.550   8.510  1.00  0.00            
ATOM     66  C20 BCD     1      26.470  23.330   7.690  1.00  0.00            
ATOM     67  O17 BCD     1      25.750  22.610   6.670  1.00  0.00            
ATOM     68  C21 BCD     1      26.630  22.570   8.970  1.00  0.00            
ATOM     69  O18 BCD     1      27.100  21.240   8.760  1.00  0.00            
ATOM     70  C22 BCD     1      27.480  23.330   9.940  1.00  0.00            
ATOM     71  C23 BCD     1      26.970  24.710  10.190  1.00  0.00            
ATOM     72  O19 BCD     1      26.620  25.440   8.970  1.00  0.00            
ATOM     73  C24 BCD     1      28.000  25.530  11.010  1.00  0.00            
ATOM     74  O20 BCD     1      27.350  26.660  11.670  1.00  0.00            
ATOM     75  H31 BCD     1      25.860  25.230   7.080  1.00  0.00            
ATOM     76  H32 BCD     1      27.470  23.550   7.300  1.00  0.00            
ATOM     77  H33 BCD     1      26.400  22.230   6.070  1.00  0.00            
ATOM     78  H34 BCD     1      25.690  22.500   9.520  1.00  0.00            
ATOM     79  H35 BCD     1      27.910  21.140   9.270  1.00  0.00            
ATOM     80  H36 BCD     1      28.480  23.390   9.500  1.00  0.00            
ATOM     81  H37 BCD     1      26.030  24.470  10.710  1.00  0.00            
ATOM     82  H38 BCD     1      28.520  24.870  11.720  1.00  0.00            
ATOM     83  H39 BCD     1      28.760  25.930  10.320  1.00  0.00            
ATOM     84  H40 BCD     1      26.990  27.210  10.970  1.00  0.00            
ATOM     85  C25 BCD     1      20.800  26.390   7.770  1.00  0.00            
ATOM     86  O21 BCD     1      19.940  25.370   8.110  1.00  0.00            
ATOM     87  C26 BCD     1      21.600  26.040   6.460  1.00  0.00            
ATOM     88  O22 BCD     1      20.670  25.480   5.520  1.00  0.00            
ATOM     89  C27 BCD     1      22.710  25.020   6.810  1.00  0.00            
ATOM     90  O23 BCD     1      23.460  24.540   5.730  1.00  0.00            
ATOM     91  C28 BCD     1      23.590  25.580   8.020  1.00  0.00            
ATOM     92  C29 BCD     1      22.660  25.970   9.180  1.00  0.00            
ATOM     93  O24 BCD     1      21.630  26.880   8.810  1.00  0.00            
ATOM     94  C30 BCD     1      23.470  26.440  10.380  1.00  0.00            
ATOM     95  O25 BCD     1      22.620  26.890  11.470  1.00  0.00            
ATOM     96  H41 BCD     1      20.200  27.230   7.390  1.00  0.00            
ATOM     97  H42 BCD     1      22.040  26.960   6.070  1.00  0.00            
ATOM     98  H43 BCD     1      19.870  25.070   5.880  1.00  0.00            
ATOM     99  H44 BCD     1      22.200  24.140   7.220  1.00  0.00            
ATOM    100  H45 BCD     1      24.150  23.960   6.060  1.00  0.00            
ATOM    101  H46 BCD     1      24.230  26.430   7.740  1.00  0.00            
ATOM    102  H47 BCD     1      22.110  25.040   9.360  1.00  0.00            
ATOM    103  H48 BCD     1      24.070  25.590  10.730  1.00  0.00            
ATOM    104  H49 BCD     1      24.120  27.250  10.030  1.00  0.00            
ATOM    105  H50 BCD     1      22.130  27.650  11.150  1.00  0.00            
ATOM    106  C31 BCD     1      16.230  24.400   9.170  1.00  0.00            
ATOM    107  O26 BCD     1      16.960  23.370   9.930  1.00  0.00            
ATOM    108  C32 BCD     1      16.360  24.240   7.650  1.00  0.00            
ATOM    109  O27 BCD     1      15.820  22.990   7.040  1.00  0.00            
ATOM    110  C33 BCD     1      17.830  24.330   7.310  1.00  0.00            
ATOM    111  C34 BCD     1      18.530  25.530   8.040  1.00  0.00            
ATOM    112  C35 BCD     1      18.080  25.790   9.480  1.00  0.00            
ATOM    113  O28 BCD     1      16.680  25.670   9.530  1.00  0.00            
ATOM    114  C36 BCD     1      18.390  27.130  10.060  1.00  0.00            
ATOM    115  O29 BCD     1      17.990  28.180   9.210  1.00  0.00            
ATOM    116  O30 BCD     1      18.040  24.430   5.900  1.00  0.00            
ATOM    117  H51 BCD     1      15.190  24.350   9.500  1.00  0.00            
ATOM    118  H52 BCD     1      15.860  25.090   7.160  1.00  0.00            
ATOM    119  H53 BCD     1      16.250  22.230   7.430  1.00  0.00            
ATOM    120  H54 BCD     1      18.400  23.420   7.510  1.00  0.00            
ATOM    121  H55 BCD     1      17.870  23.580   5.490  1.00  0.00            
ATOM    122  H56 BCD     1      18.270  26.430   7.480  1.00  0.00            
ATOM    123  H57 BCD     1      18.500  25.050  10.180  1.00  0.00            
ATOM    124  H58 BCD     1      17.930  27.080  11.050  1.00  0.00            
ATOM    125  H59 BCD     1      19.450  27.260  10.300  1.00  0.00            
ATOM    126  H60 BCD     1      17.030  28.140   9.260  1.00  0.00            
ATOM    127  C37 BCD     1      16.790  19.780  11.810  1.00  0.00            
ATOM    128  O31 BCD     1      18.030  20.120  12.400  1.00  0.00            
ATOM    129  C38 BCD     1      17.020  19.710  10.300  1.00  0.00            
ATOM    130  O32 BCD     1      18.080  18.780  10.100  1.00  0.00            
ATOM    131  C39 BCD     1      17.410  21.050   9.700  1.00  0.00            
ATOM    132  O33 BCD     1      17.260  20.940   8.270  1.00  0.00            
ATOM    133  C40 BCD     1      16.380  22.100  10.130  1.00  0.00            
ATOM    134  C41 BCD     1      16.010  22.060  11.600  1.00  0.00            
ATOM    135  O34 BCD     1      15.770  20.680  11.990  1.00  0.00            
ATOM    136  C42 BCD     1      14.820  22.930  11.960  1.00  0.00            
ATOM    137  O35 BCD     1      13.580  22.490  11.350  1.00  0.00            
ATOM    138  H61 BCD     1      16.480  18.820  12.230  1.00  0.00            
ATOM    139  H62 BCD     1      16.140  19.370   9.740  1.00  0.00            
ATOM    140  H63 BCD     1      18.130  18.470  11.010  1.00  0.00            
ATOM    141  H64 BCD     1      18.430  21.280  10.040  1.00  0.00            
ATOM    142  H65 BCD     1      18.130  20.720   7.930  1.00  0.00            
ATOM    143  H66 BCD     1      15.450  21.910   9.580  1.00  0.00            
ATOM    144  H67 BCD     1      16.950  22.380  12.070  1.00  0.00            
ATOM    145  H68 BCD     1      14.720  22.840  13.050  1.00  0.00            
ATOM    146  H69 BCD     1      15.090  23.960  11.710  1.00  0.00            
ATOM    147  H70 BCD     1      12.960  23.180  11.620  1.00  0.00            
ATOM    148  C1  AU8     2      20.210  23.230  11.850  1.00  0.00            
ATOM    149  C2  AU8     2      21.460  22.460  11.580  1.00  0.00            
ATOM    150  C3  AU8     2      22.610  22.990  12.170  1.00  0.00            
ATOM    151  C4  AU8     2      23.840  22.370  12.100  1.00  0.00            
ATOM    152  C5  AU8     2      23.860  21.110  11.550  1.00  0.00            
ATOM    153  C6  AU8     2      22.790  20.520  10.860  1.00  0.00            
ATOM    154  C7  AU8     2      22.810  19.090  10.270  1.00  0.00            
ATOM    155  N1  AU8     2      23.070  19.080   8.750  1.00  0.00            
ATOM    156  C8  AU8     2      22.900  17.670   8.200  1.00  0.00            
ATOM    157  C9  AU8     2      23.220  17.670   6.670  1.00  0.00            
ATOM    158  N2  AU8     2      24.690  18.010   6.340  1.00  0.00            
ATOM    159  C10 AU8     2      24.920  17.950   4.880  1.00  0.00            
ATOM    160  C11 AU8     2      26.270  17.450   4.410  1.00  0.00            
ATOM    161  C12 AU8     2      27.350  17.430   5.280  1.00  0.00            
ATOM    162  C13 AU8     2      28.560  16.940   4.890  1.00  0.00            
ATOM    163  C14 AU8     2      28.810  16.490   3.620  1.00  0.00            
ATOM    164  C15 AU8     2      27.740  16.380   2.720  1.00  0.00            
ATOM    165  C16 AU8     2      26.410  16.860   3.110  1.00  0.00            
ATOM    166  C17 AU8     2      24.500  19.250   4.060  1.00  0.00            
ATOM    167  C18 AU8     2      25.460  20.290   3.850  1.00  0.00            
ATOM    168  C19 AU8     2      25.090  21.570   3.350  1.00  0.00            
ATOM    169  C20 AU8     2      23.730  21.740   3.060  1.00  0.00            
ATOM    170  Cl1 AU8     2      23.250  23.250   2.300  1.00  0.00            
ATOM    171  C21 AU8     2      22.740  20.760   3.250  1.00  0.00            
ATOM    172  C22 AU8     2      23.160  19.550   3.780  1.00  0.00            
ATOM    173  C23 AU8     2      25.050  19.330   7.070  1.00  0.00            
ATOM    174  C24 AU8     2      24.550  19.470   8.500  1.00  0.00            
ATOM    175  C25 AU8     2      21.530  21.220  10.960  1.00  0.00            
ATOM    176  H1  AU8     2      19.920  23.160  12.900  1.00  0.00            
ATOM    177  H2  AU8     2      20.310  24.290  11.590  1.00  0.00            
ATOM    178  H3  AU8     2      19.380  22.840  11.250  1.00  0.00            
ATOM    179  H4  AU8     2      22.570  23.970  12.640  1.00  0.00            
ATOM    180  H5  AU8     2      24.730  22.860  12.470  1.00  0.00            
ATOM    181  H6  AU8     2      24.770  20.520  11.490  1.00  0.00            
ATOM    182  H7  AU8     2      21.940  18.480  10.500  1.00  0.00            
ATOM    183  H8  AU8     2      23.550  18.500  10.810  1.00  0.00            
ATOM    184  H9  AU8     2      22.430  19.770   8.330  1.00  0.00            
ATOM    185  H10 AU8     2      21.870  17.310   8.290  1.00  0.00            
ATOM    186  H11 AU8     2      23.660  17.050   8.690  1.00  0.00            
ATOM    187  H12 AU8     2      22.570  18.300   6.060  1.00  0.00            
ATOM    188  H13 AU8     2      23.000  16.660   6.290  1.00  0.00            
ATOM    189  H14 AU8     2      25.210  17.190   6.690  1.00  0.00            
ATOM    190  H15 AU8     2      24.290  17.120   4.540  1.00  0.00            
ATOM    191  H16 AU8     2      27.230  17.840   6.280  1.00  0.00            
ATOM    192  H17 AU8     2      29.410  16.920   5.570  1.00  0.00            
ATOM    193  H18 AU8     2      29.820  16.160   3.370  1.00  0.00            
ATOM    194  H19 AU8     2      27.830  15.770   1.830  1.00  0.00            
ATOM    195  H20 AU8     2      25.510  16.710   2.510  1.00  0.00            
ATOM    196  H21 AU8     2      26.510  20.080   3.970  1.00  0.00            
ATOM    197  H22 AU8     2      25.840  22.360   3.250  1.00  0.00            
ATOM    198  H23 AU8     2      21.690  20.990   3.080  1.00  0.00            
ATOM    199  H24 AU8     2      22.510  18.690   3.950  1.00  0.00            
ATOM    200  H25 AU8     2      24.490  20.060   6.490  1.00  0.00            
ATOM    201  H26 AU8     2      26.120  19.540   7.020  1.00  0.00            
ATOM    202  H27 AU8     2      25.220  18.770   9.010  1.00  0.00            
ATOM    203  H28 AU8     2      24.710  20.480   8.880  1.00  0.00            
ATOM    204  H29 AU8     2      20.660  20.740  10.520  1.00  0.00            
TER
ENDMDL
MODEL        1
ATOM      1  C1  BCD     1      24.430  29.910   4.150  1.00  0.00            
ATOM      2  O1  BCD     1      24.060  31.030   3.290  1.00  0.00            
ATOM      3  C2  BCD     1      24.170  28.560   3.440  1.00  0.00            
ATOM      4  O2  BCD     1      24.840  28.550   2.200  1.00  0.00            
ATOM      5  C3  BCD     1      22.730  28.160   3.210  1.00  0.00            
ATOM      6  O3  BCD     1      22.630  26.750   2.900  1.00  0.00            
ATOM      7  C4  BCD     1      21.900  28.480   4.480  1.00  0.00            
ATOM      8  C5  BCD     1      22.260  29.870   5.060  1.00  0.00            
ATOM      9  O4  BCD     1      23.680  29.960   5.340  1.00  0.00            
ATOM     10  C6  BCD     1      21.420  30.220   6.300  1.00  0.00            
ATOM     11  O5  BCD     1      21.680  29.320   7.390  1.00  0.00            
ATOM     12  H1  BCD     1      25.450  30.090   4.510  1.00  0.00            
ATOM     13  H2  BCD     1      24.560  27.820   4.150  1.00  0.00            
ATOM     14  H3  BCD     1      24.600  27.860   1.580  1.00  0.00            
ATOM     15  H4  BCD     1      22.300  28.780   2.410  1.00  0.00            
ATOM     16  H5  BCD     1      21.700  26.570   2.800  1.00  0.00            
ATOM     17  H6  BCD     1      22.020  27.720   5.270  1.00  0.00            
ATOM     18  H7  BCD     1      21.860  30.560   4.310  1.00  0.00            
ATOM     19  H8  BCD     1      21.640  31.260   6.580  1.00  0.00            
ATOM     20  H9  BCD     1      20.390  30.200   5.910  1.00  0.00            
ATOM     21  H10 BCD     1      20.980  29.590   7.990  1.00  0.00            
ATOM     22  C7  BCD     1      25.550  34.600   1.600  1.00  0.00            
ATOM     23  O6  BCD     1      24.260  34.880   1.040  1.00  0.00            
ATOM     24  C8  BCD     1      26.200  33.310   1.080  1.00  0.00            
ATOM     25  O7  BCD     1      26.450  33.470  -0.320  1.00  0.00            
ATOM     26  C9  BCD     1      25.250  32.160   1.410  1.00  0.00            
ATOM     27  O8  BCD     1      25.710  30.890   0.970  1.00  0.00            
ATOM     28  C10 BCD     1      25.070  32.050   2.950  1.00  0.00            
ATOM     29  C11 BCD     1      24.580  33.360   3.420  1.00  0.00            
ATOM     30  O9  BCD     1      25.450  34.420   3.010  1.00  0.00            
ATOM     31  C12 BCD     1      24.260  33.430   4.870  1.00  0.00            
ATOM     32  O10 BCD     1      25.440  33.170   5.610  1.00  0.00            
ATOM     33  H11 BCD     1      26.230  35.440   1.390  1.00  0.00            
ATOM     34  H12 BCD     1      27.180  33.180   1.560  1.00  0.00            
ATOM     35  H13 BCD     1      26.580  32.600  -0.710  1.00  0.00            
ATOM     36  H14 BCD     1      24.250  32.360   0.990  1.00  0.00            
ATOM     37  H15 BCD     1      25.410  30.200   1.570  1.00  0.00            
ATOM     38  H16 BCD     1      26.070  31.790   3.310  1.00  0.00            
ATOM     39  H17 BCD     1      23.600  33.580   2.970  1.00  0.00            
ATOM     40  H18 BCD     1      23.840  34.410   5.130  1.00  0.00            
ATOM     41  H19 BCD     1      23.520  32.650   5.090  1.00  0.00            
ATOM     42  H20 BCD     1      26.140  33.690   5.190  1.00  0.00            
ATOM     43  C13 BCD     1      22.460  37.690  -1.260  1.00  0.00            
ATOM     44  O11 BCD     1      21.510  36.730  -1.660  1.00  0.00            
ATOM     45  C14 BCD     1      23.890  37.350  -1.630  1.00  0.00            
ATOM     46  O12 BCD     1      24.090  37.220  -3.050  1.00  0.00            
ATOM     47  C15 BCD     1      24.320  36.050  -0.920  1.00  0.00            
ATOM     48  O13 BCD     1      25.690  35.780  -1.220  1.00  0.00            
ATOM     49  C16 BCD     1      24.070  36.190   0.570  1.00  0.00            
ATOM     50  C17 BCD     1      22.670  36.660   0.890  1.00  0.00            
ATOM     51  O14 BCD     1      22.350  37.780   0.130  1.00  0.00            
ATOM     52  C18 BCD     1      22.600  36.970   2.410  1.00  0.00            
ATOM     53  O15 BCD     1      21.270  37.490   2.690  1.00  0.00            
ATOM     54  H21 BCD     1      22.190  38.710  -1.570  1.00  0.00            
ATOM     55  H22 BCD     1      24.530  38.150  -1.240  1.00  0.00            
ATOM     56  H23 BCD     1      24.940  37.630  -3.230  1.00  0.00            
ATOM     57  H24 BCD     1      23.770  35.130  -1.170  1.00  0.00            
ATOM     58  H25 BCD     1      25.780  34.840  -1.050  1.00  0.00            
ATOM     59  H26 BCD     1      24.820  36.900   0.950  1.00  0.00            
ATOM     60  H27 BCD     1      22.050  35.800   0.610  1.00  0.00            
ATOM     61  H28 BCD     1      22.850  36.040   2.950  1.00  0.00            
ATOM     62  H29 BCD     1      23.300  37.760   2.710  1.00  0.00            
ATOM     63  H30 BCD     1      21.200  38.390   2.340  1.00  0.00            
ATOM     64  C19 BCD     1      19.220  35.370  -4.740  1.00  0.00            
ATOM     65  O16 BCD     1      18.480  34.600  -3.750  1.00  0.00            
ATOM     66  C20 BCD     1      20.700  35.090  -4.810  1.00  0.00            
ATOM     67  O17 BCD     1      20.860  33.760  -5.310  1.00  0.00            
ATOM     68  C21 BCD     1      21.430  35.250  -3.470  1.00  0.00            
ATOM     69  O18 BCD     1      22.810  34.970  -3.560  1.00  0.00            
ATOM     70  C22 BCD     1      21.170  36.660  -3.020  1.00  0.00            
ATOM     71  C23 BCD     1      19.650  37.050  -3.130  1.00  0.00            
ATOM     72  O19 BCD     1      19.050  36.740  -4.370  1.00  0.00            
ATOM     73  C24 BCD     1      19.490  38.530  -2.960  1.00  0.00            
ATOM     74  O20 BCD     1      20.050  39.360  -3.990  1.00  0.00            
ATOM     75  H31 BCD     1      18.670  35.300  -5.690  1.00  0.00            
ATOM     76  H32 BCD     1      21.140  35.760  -5.560  1.00  0.00            
ATOM     77  H33 BCD     1      20.930  33.840  -6.260  1.00  0.00            
ATOM     78  H34 BCD     1      20.970  34.580  -2.740  1.00  0.00            
ATOM     79  H35 BCD     1      23.200  35.840  -3.420  1.00  0.00            
ATOM     80  H36 BCD     1      21.720  37.420  -3.580  1.00  0.00            
ATOM     81  H37 BCD     1      19.120  36.550  -2.310  1.00  0.00            
ATOM     82  H38 BCD     1      18.430  38.800  -2.870  1.00  0.00            
ATOM     83  H39 BCD     1      20.060  38.840  -2.070  1.00  0.00            
ATOM     84  H40 BCD     1      19.530  40.170  -3.960  1.00  0.00            
ATOM     85  C25 BCD     1      15.390  32.230  -2.900  1.00  0.00            
ATOM     86  O21 BCD     1      16.240  31.880  -1.780  1.00  0.00            
ATOM     87  C26 BCD     1      16.070  31.900  -4.210  1.00  0.00            
ATOM     88  O22 BCD     1      16.310  30.520  -4.290  1.00  0.00            
ATOM     89  C27 BCD     1      17.400  32.680  -4.330  1.00  0.00            
ATOM     90  O23 BCD     1      18.130  32.440  -5.510  1.00  0.00            
ATOM     91  C28 BCD     1      17.180  34.140  -4.100  1.00  0.00            
ATOM     92  C29 BCD     1      16.300  34.440  -2.830  1.00  0.00            
ATOM     93  O24 BCD     1      15.140  33.570  -2.870  1.00  0.00            
ATOM     94  C30 BCD     1      15.870  35.890  -2.700  1.00  0.00            
ATOM     95  O25 BCD     1      15.150  36.310  -3.820  1.00  0.00            
ATOM     96  H41 BCD     1      14.470  31.640  -2.840  1.00  0.00            
ATOM     97  H42 BCD     1      15.370  32.120  -5.020  1.00  0.00            
ATOM     98  H43 BCD     1      16.430  30.290  -5.220  1.00  0.00            
ATOM     99  H44 BCD     1      17.990  32.290  -3.490  1.00  0.00            
ATOM    100  H45 BCD     1      18.890  33.010  -5.680  1.00  0.00            
ATOM    101  H46 BCD     1      16.800  34.630  -5.000  1.00  0.00            
ATOM    102  H47 BCD     1      16.830  34.240  -1.900  1.00  0.00            
ATOM    103  H48 BCD     1      15.230  36.060  -1.820  1.00  0.00            
ATOM    104  H49 BCD     1      16.790  36.480  -2.600  1.00  0.00            
ATOM    105  H50 BCD     1      14.840  37.210  -3.710  1.00  0.00            
ATOM    106  C31 BCD     1      15.670  29.820   1.810  1.00  0.00            
ATOM    107  O26 BCD     1      17.100  29.540   1.920  1.00  0.00            
ATOM    108  C32 BCD     1      15.060  29.150   0.550  1.00  0.00            
ATOM    109  O27 BCD     1      15.340  27.680   0.640  1.00  0.00            
ATOM    110  C33 BCD     1      15.710  29.790  -0.750  1.00  0.00            
ATOM    111  C34 BCD     1      15.420  31.300  -0.740  1.00  0.00            
ATOM    112  C35 BCD     1      15.880  31.920   0.560  1.00  0.00            
ATOM    113  O28 BCD     1      15.320  31.210   1.660  1.00  0.00            
ATOM    114  C36 BCD     1      15.420  33.370   0.680  1.00  0.00            
ATOM    115  O29 BCD     1      14.020  33.620   0.520  1.00  0.00            
ATOM    116  O30 BCD     1      15.260  29.150  -2.010  1.00  0.00            
ATOM    117  H51 BCD     1      15.160  29.470   2.710  1.00  0.00            
ATOM    118  H52 BCD     1      13.960  29.230   0.480  1.00  0.00            
ATOM    119  H53 BCD     1      14.940  27.140  -0.050  1.00  0.00            
ATOM    120  H54 BCD     1      16.790  29.600  -0.660  1.00  0.00            
ATOM    121  H55 BCD     1      15.660  29.540  -2.790  1.00  0.00            
ATOM    122  H56 BCD     1      14.340  31.460  -0.790  1.00  0.00            
ATOM    123  H57 BCD     1      16.970  31.980   0.620  1.00  0.00            
ATOM    124  H58 BCD     1      15.880  33.730   1.610  1.00  0.00            
ATOM    125  H59 BCD     1      16.020  34.010   0.010  1.00  0.00            
ATOM    126  H60 BCD     1      13.570  32.850   0.880  1.00  0.00            
ATOM    127  C37 BCD     1      19.600  27.530   4.550  1.00  0.00            
ATOM    128  O31 BCD     1      20.540  28.520   4.060  1.00  0.00            
ATOM    129  C38 BCD     1      19.090  26.690   3.320  1.00  0.00            
ATOM    130  O32 BCD     1      20.240  25.870   2.880  1.00  0.00            
ATOM    131  C39 BCD     1      18.510  27.690   2.250  1.00  0.00            
ATOM    132  O33 BCD     1      18.020  27.000   1.100  1.00  0.00            
ATOM    133  C40 BCD     1      17.420  28.550   2.850  1.00  0.00            
ATOM    134  C41 BCD     1      17.850  29.150   4.170  1.00  0.00            
ATOM    135  O34 BCD     1      18.550  28.270   5.100  1.00  0.00            
ATOM    136  C42 BCD     1      16.750  29.710   5.070  1.00  0.00            
ATOM    137  O35 BCD     1      15.860  28.770   5.580  1.00  0.00            
ATOM    138  H61 BCD     1      20.080  26.900   5.310  1.00  0.00            
ATOM    139  H62 BCD     1      18.330  26.070   3.810  1.00  0.00            
ATOM    140  H63 BCD     1      20.060  24.960   3.100  1.00  0.00            
ATOM    141  H64 BCD     1      19.360  28.300   1.930  1.00  0.00            
ATOM    142  H65 BCD     1      17.120  27.270   0.880  1.00  0.00            
ATOM    143  H66 BCD     1      16.570  27.890   3.070  1.00  0.00            
ATOM    144  H67 BCD     1      18.410  30.080   3.970  1.00  0.00            
ATOM    145  H68 BCD     1      17.050  30.270   5.960  1.00  0.00            
ATOM    146  H69 BCD     1      16.260  30.500   4.470  1.00  0.00            
ATOM    147  H70 BCD     1      16.470  28.160   5.990  1.00  0.00            
ATOM    148  C1  AU8     2      18.670  32.810  46.730  1.00  0.00            
ATOM    149  C2  AU8     2      19.440  32.870  45.430  1.00  0.00            
ATOM    150  C3  AU8     2      19.400  33.940  44.550  1.00  0.00            
ATOM    151  C4  AU8     2      19.920  33.940  43.240  1.00  0.00            
ATOM    152  C5  AU8     2      20.750  32.810  42.920  1.00  0.00            
ATOM    153  C6  AU8     2      20.860  31.730  43.740  1.00  0.00            
ATOM    154  C7  AU8     2      21.560  30.490  43.260  1.00  0.00            
ATOM    155  N1  AU8     2      21.070  29.890  41.960  1.00  0.00            
ATOM    156  C8  AU8     2      19.600  29.480  42.110  1.00  0.00            
ATOM    157  C9  AU8     2      19.060  28.630  40.960  1.00  0.00            
ATOM    158  N2  AU8     2      19.940  27.440  40.700  1.00  0.00            
ATOM    159  C10 AU8     2      19.370  26.710  39.410  1.00  0.00            
ATOM    160  C11 AU8     2      17.940  26.210  39.560  1.00  0.00            
ATOM    161  C12 AU8     2      17.550  25.290  40.510  1.00  0.00            
ATOM    162  C13 AU8     2      16.170  24.890  40.510  1.00  0.00            
ATOM    163  C14 AU8     2      15.230  25.390  39.570  1.00  0.00            
ATOM    164  C15 AU8     2      15.620  26.390  38.730  1.00  0.00            
ATOM    165  C16 AU8     2      16.970  26.810  38.720  1.00  0.00            
ATOM    166  C17 AU8     2      20.280  25.690  38.690  1.00  0.00            
ATOM    167  C18 AU8     2      20.950  24.660  39.360  1.00  0.00            
ATOM    168  C19 AU8     2      21.900  23.810  38.730  1.00  0.00            
ATOM    169  C20 AU8     2      22.140  24.060  37.350  1.00  0.00            
ATOM    170  Cl1 AU8     2      23.400  23.110  36.500  1.00  0.00            
ATOM    171  C21 AU8     2      21.450  25.080  36.610  1.00  0.00            
ATOM    172  C22 AU8     2      20.570  25.940  37.330  1.00  0.00            
ATOM    173  C23 AU8     2      21.310  27.990  40.390  1.00  0.00            
ATOM    174  C24 AU8     2      21.910  28.700  41.610  1.00  0.00            
ATOM    175  C25 AU8     2      20.180  31.730  44.990  1.00  0.00            
ATOM    176  H1  AU8     2      19.160  32.340  47.590  1.00  0.00            
ATOM    177  H2  AU8     2      18.540  33.860  47.040  1.00  0.00            
ATOM    178  H3  AU8     2      17.680  32.350  46.640  1.00  0.00            
ATOM    179  H4  AU8     2      18.660  34.710  44.790  1.00  0.00            
ATOM    180  H5  AU8     2      19.830  34.830  42.630  1.00  0.00            
ATOM    181  H6  AU8     2      21.320  32.880  41.990  1.00  0.00            
ATOM    182  H7  AU8     2      21.470  29.790  44.080  1.00  0.00            
ATOM    183  H8  AU8     2      22.630  30.710  43.160  1.00  0.00            
ATOM    184  H9  AU8     2      21.100  30.590  41.200  1.00  0.00            
ATOM    185  H10 AU8     2      19.100  30.450  42.140  1.00  0.00            
ATOM    186  H11 AU8     2      19.550  28.960  43.060  1.00  0.00            
ATOM    187  H12 AU8     2      19.090  29.280  40.090  1.00  0.00            
ATOM    188  H13 AU8     2      18.060  28.290  41.220  1.00  0.00            
ATOM    189  H14 AU8     2      20.050  26.790  41.480  1.00  0.00            
ATOM    190  H15 AU8     2      19.150  27.450  38.640  1.00  0.00            
ATOM    191  H16 AU8     2      18.290  24.780  41.120  1.00  0.00            
ATOM    192  H17 AU8     2      15.910  24.040  41.140  1.00  0.00            
ATOM    193  H18 AU8     2      14.210  24.990  39.530  1.00  0.00            
ATOM    194  H19 AU8     2      14.880  26.850  38.090  1.00  0.00            
ATOM    195  H20 AU8     2      17.290  27.500  37.940  1.00  0.00            
ATOM    196  H21 AU8     2      20.740  24.490  40.420  1.00  0.00            
ATOM    197  H22 AU8     2      22.430  23.020  39.250  1.00  0.00            
ATOM    198  H23 AU8     2      21.760  25.410  35.630  1.00  0.00            
ATOM    199  H24 AU8     2      19.930  26.650  36.820  1.00  0.00            
ATOM    200  H25 AU8     2      21.330  28.630  39.510  1.00  0.00            
ATOM    201  H26 AU8     2      21.990  27.170  40.180  1.00  0.00            
ATOM    202  H27 AU8     2      21.890  27.980  42.430  1.00  0.00            
ATOM    203  H28 AU8     2      22.950  28.980  41.470  1.00  0.00            
ATOM    204  H29 AU8     2      20.190  30.840  45.620  1.00  0.00            
TER
ENDMDL
MODEL        1
ATOM      1  C1  BCD     1      31.560  32.730  16.330  1.00  0.00            
ATOM      2  O1  BCD     1      31.620  32.390  17.730  1.00  0.00            
ATOM      3  C2  BCD     1      30.420  33.610  16.030  1.00  0.00            
ATOM      4  O2  BCD     1      30.490  34.880  16.570  1.00  0.00            
ATOM      5  C3  BCD     1      29.170  32.810  16.430  1.00  0.00            
ATOM      6  O3  BCD     1      28.010  33.660  16.390  1.00  0.00            
ATOM      7  C4  BCD     1      29.150  31.600  15.420  1.00  0.00            
ATOM      8  C5  BCD     1      30.400  30.780  15.540  1.00  0.00            
ATOM      9  O4  BCD     1      31.560  31.620  15.390  1.00  0.00            
ATOM     10  C6  BCD     1      30.490  29.630  14.590  1.00  0.00            
ATOM     11  O5  BCD     1      30.490  29.940  13.200  1.00  0.00            
ATOM     12  H1  BCD     1      32.460  33.280  16.060  1.00  0.00            
ATOM     13  H2  BCD     1      30.330  33.790  14.950  1.00  0.00            
ATOM     14  H3  BCD     1      29.560  35.130  16.580  1.00  0.00            
ATOM     15  H4  BCD     1      29.320  32.390  17.440  1.00  0.00            
ATOM     16  H5  BCD     1      27.290  33.240  15.930  1.00  0.00            
ATOM     17  H6  BCD     1      29.060  31.940  14.380  1.00  0.00            
ATOM     18  H7  BCD     1      30.440  30.360  16.550  1.00  0.00            
ATOM     19  H8  BCD     1      31.330  28.970  14.820  1.00  0.00            
ATOM     20  H9  BCD     1      29.600  29.050  14.870  1.00  0.00            
ATOM     21  H10 BCD     1      30.640  29.120  12.730  1.00  0.00            
ATOM     22  C7  BCD     1      33.630  32.790  21.110  1.00  0.00            
ATOM     23  O6  BCD     1      32.250  32.590  21.560  1.00  0.00            
ATOM     24  C8  BCD     1      33.580  34.090  20.370  1.00  0.00            
ATOM     25  O7  BCD     1      33.410  35.160  21.160  1.00  0.00            
ATOM     26  C9  BCD     1      32.690  33.920  19.150  1.00  0.00            
ATOM     27  O8  BCD     1      32.990  34.990  18.260  1.00  0.00            
ATOM     28  C10 BCD     1      32.890  32.620  18.320  1.00  0.00            
ATOM     29  C11 BCD     1      33.110  31.390  19.140  1.00  0.00            
ATOM     30  O9  BCD     1      34.020  31.760  20.180  1.00  0.00            
ATOM     31  C12 BCD     1      33.710  30.240  18.380  1.00  0.00            
ATOM     32  O10 BCD     1      34.990  30.500  17.780  1.00  0.00            
ATOM     33  H11 BCD     1      34.180  32.770  22.060  1.00  0.00            
ATOM     34  H12 BCD     1      34.620  34.230  20.040  1.00  0.00            
ATOM     35  H13 BCD     1      34.210  35.700  21.230  1.00  0.00            
ATOM     36  H14 BCD     1      31.660  33.860  19.520  1.00  0.00            
ATOM     37  H15 BCD     1      32.250  35.130  17.660  1.00  0.00            
ATOM     38  H16 BCD     1      33.670  32.660  17.540  1.00  0.00            
ATOM     39  H17 BCD     1      32.130  31.050  19.520  1.00  0.00            
ATOM     40  H18 BCD     1      33.830  29.400  19.070  1.00  0.00            
ATOM     41  H19 BCD     1      32.970  29.990  17.610  1.00  0.00            
ATOM     42  H20 BCD     1      35.630  29.860  18.100  1.00  0.00            
ATOM     43  C13 BCD     1      30.250  33.000  25.110  1.00  0.00            
ATOM     44  O11 BCD     1      29.170  32.230  24.610  1.00  0.00            
ATOM     45  C14 BCD     1      30.330  34.270  24.170  1.00  0.00            
ATOM     46  O12 BCD     1      29.120  35.080  24.280  1.00  0.00            
ATOM     47  C15 BCD     1      30.640  33.830  22.730  1.00  0.00            
ATOM     48  O13 BCD     1      30.650  34.930  21.810  1.00  0.00            
ATOM     49  C16 BCD     1      31.950  33.160  22.860  1.00  0.00            
ATOM     50  C17 BCD     1      31.980  31.930  23.850  1.00  0.00            
ATOM     51  O14 BCD     1      31.480  32.330  25.150  1.00  0.00            
ATOM     52  C18 BCD     1      33.300  31.360  24.170  1.00  0.00            
ATOM     53  O15 BCD     1      34.350  32.300  24.420  1.00  0.00            
ATOM     54  H21 BCD     1      30.000  33.260  26.140  1.00  0.00            
ATOM     55  H22 BCD     1      31.150  34.850  24.610  1.00  0.00            
ATOM     56  H23 BCD     1      29.090  35.770  23.620  1.00  0.00            
ATOM     57  H24 BCD     1      29.820  33.160  22.440  1.00  0.00            
ATOM     58  H25 BCD     1      31.580  35.150  21.690  1.00  0.00            
ATOM     59  H26 BCD     1      32.620  33.970  23.170  1.00  0.00            
ATOM     60  H27 BCD     1      31.330  31.160  23.410  1.00  0.00            
ATOM     61  H28 BCD     1      33.090  30.760  25.070  1.00  0.00            
ATOM     62  H29 BCD     1      33.630  30.750  23.320  1.00  0.00            
ATOM     63  H30 BCD     1      35.250  31.970  24.310  1.00  0.00            
ATOM     64  C19 BCD     1      25.750  30.340  25.920  1.00  0.00            
ATOM     65  O16 BCD     1      25.150  30.400  24.600  1.00  0.00            
ATOM     66  C20 BCD     1      26.030  31.750  26.440  1.00  0.00            
ATOM     67  O17 BCD     1      24.850  32.550  26.370  1.00  0.00            
ATOM     68  C21 BCD     1      27.170  32.430  25.720  1.00  0.00            
ATOM     69  O18 BCD     1      27.500  33.760  26.220  1.00  0.00            
ATOM     70  C22 BCD     1      28.360  31.560  25.550  1.00  0.00            
ATOM     71  C23 BCD     1      28.020  30.160  25.010  1.00  0.00            
ATOM     72  O19 BCD     1      26.970  29.570  25.800  1.00  0.00            
ATOM     73  C24 BCD     1      29.260  29.300  24.940  1.00  0.00            
ATOM     74  O20 BCD     1      29.020  27.850  24.860  1.00  0.00            
ATOM     75  H31 BCD     1      25.100  29.840  26.650  1.00  0.00            
ATOM     76  H32 BCD     1      26.360  31.600  27.480  1.00  0.00            
ATOM     77  H33 BCD     1      24.800  33.140  27.130  1.00  0.00            
ATOM     78  H34 BCD     1      26.700  32.510  24.730  1.00  0.00            
ATOM     79  H35 BCD     1      27.960  34.200  25.500  1.00  0.00            
ATOM     80  H36 BCD     1      28.870  31.420  26.510  1.00  0.00            
ATOM     81  H37 BCD     1      27.600  30.350  24.010  1.00  0.00            
ATOM     82  H38 BCD     1      29.760  29.740  24.070  1.00  0.00            
ATOM     83  H39 BCD     1      29.910  29.500  25.800  1.00  0.00            
ATOM     84  H40 BCD     1      29.880  27.430  24.750  1.00  0.00            
ATOM     85  C25 BCD     1      22.140  28.840  22.380  1.00  0.00            
ATOM     86  O21 BCD     1      23.000  29.020  21.240  1.00  0.00            
ATOM     87  C26 BCD     1      21.750  30.120  23.050  1.00  0.00            
ATOM     88  O22 BCD     1      21.090  31.040  22.180  1.00  0.00            
ATOM     89  C27 BCD     1      23.050  30.770  23.560  1.00  0.00            
ATOM     90  O23 BCD     1      22.770  31.960  24.420  1.00  0.00            
ATOM     91  C28 BCD     1      23.840  29.850  24.440  1.00  0.00            
ATOM     92  C29 BCD     1      23.990  28.400  23.920  1.00  0.00            
ATOM     93  O24 BCD     1      22.810  27.910  23.290  1.00  0.00            
ATOM     94  C30 BCD     1      24.310  27.370  25.000  1.00  0.00            
ATOM     95  O25 BCD     1      23.440  27.330  26.030  1.00  0.00            
ATOM     96  H41 BCD     1      21.210  28.340  22.090  1.00  0.00            
ATOM     97  H42 BCD     1      21.180  29.900  23.960  1.00  0.00            
ATOM     98  H43 BCD     1      20.650  31.610  22.820  1.00  0.00            
ATOM     99  H44 BCD     1      23.710  31.010  22.710  1.00  0.00            
ATOM    100  H45 BCD     1      23.550  32.360  24.820  1.00  0.00            
ATOM    101  H46 BCD     1      23.380  29.850  25.440  1.00  0.00            
ATOM    102  H47 BCD     1      24.810  28.390  23.190  1.00  0.00            
ATOM    103  H48 BCD     1      24.340  26.420  24.440  1.00  0.00            
ATOM    104  H49 BCD     1      25.340  27.510  25.350  1.00  0.00            
ATOM    105  H50 BCD     1      22.960  26.530  25.830  1.00  0.00            
ATOM    106  C31 BCD     1      23.220  28.380  17.250  1.00  0.00            
ATOM    107  O26 BCD     1      24.160  29.490  17.110  1.00  0.00            
ATOM    108  C32 BCD     1      21.860  28.850  17.750  1.00  0.00            
ATOM    109  O27 BCD     1      21.250  29.890  16.870  1.00  0.00            
ATOM    110  C33 BCD     1      22.020  29.470  19.140  1.00  0.00            
ATOM    111  C34 BCD     1      22.560  28.410  20.070  1.00  0.00            
ATOM    112  C35 BCD     1      23.880  27.910  19.400  1.00  0.00            
ATOM    113  O28 BCD     1      23.640  27.340  18.150  1.00  0.00            
ATOM    114  C36 BCD     1      24.600  26.910  20.320  1.00  0.00            
ATOM    115  O29 BCD     1      23.910  25.650  20.470  1.00  0.00            
ATOM    116  O30 BCD     1      20.890  30.160  19.680  1.00  0.00            
ATOM    117  H51 BCD     1      23.060  27.960  16.240  1.00  0.00            
ATOM    118  H52 BCD     1      21.200  27.980  17.830  1.00  0.00            
ATOM    119  H53 BCD     1      21.120  29.390  16.060  1.00  0.00            
ATOM    120  H54 BCD     1      22.860  30.170  19.100  1.00  0.00            
ATOM    121  H55 BCD     1      20.940  30.230  20.630  1.00  0.00            
ATOM    122  H56 BCD     1      21.830  27.610  20.270  1.00  0.00            
ATOM    123  H57 BCD     1      24.510  28.800  19.300  1.00  0.00            
ATOM    124  H58 BCD     1      25.650  26.770  20.020  1.00  0.00            
ATOM    125  H59 BCD     1      24.550  27.390  21.310  1.00  0.00            
ATOM    126  H60 BCD     1      23.410  25.590  19.650  1.00  0.00            
ATOM    127  C37 BCD     1      27.240  30.310  14.520  1.00  0.00            
ATOM    128  O31 BCD     1      28.090  30.670  15.700  1.00  0.00            
ATOM    129  C38 BCD     1      26.050  31.260  14.540  1.00  0.00            
ATOM    130  O32 BCD     1      26.470  32.610  14.500  1.00  0.00            
ATOM    131  C39 BCD     1      25.220  31.110  15.790  1.00  0.00            
ATOM    132  O33 BCD     1      24.130  32.090  15.830  1.00  0.00            
ATOM    133  C40 BCD     1      24.770  29.630  15.890  1.00  0.00            
ATOM    134  C41 BCD     1      25.960  28.620  15.750  1.00  0.00            
ATOM    135  O34 BCD     1      26.780  28.960  14.610  1.00  0.00            
ATOM    136  C42 BCD     1      25.520  27.180  15.400  1.00  0.00            
ATOM    137  O35 BCD     1      24.570  27.050  14.310  1.00  0.00            
ATOM    138  H61 BCD     1      27.830  30.350  13.600  1.00  0.00            
ATOM    139  H62 BCD     1      25.380  31.040  13.700  1.00  0.00            
ATOM    140  H63 BCD     1      26.460  32.840  13.570  1.00  0.00            
ATOM    141  H64 BCD     1      25.950  31.280  16.590  1.00  0.00            
ATOM    142  H65 BCD     1      23.840  32.080  14.920  1.00  0.00            
ATOM    143  H66 BCD     1      24.030  29.480  15.090  1.00  0.00            
ATOM    144  H67 BCD     1      26.640  28.790  16.590  1.00  0.00            
ATOM    145  H68 BCD     1      26.480  26.760  15.070  1.00  0.00            
ATOM    146  H69 BCD     1      25.210  26.580  16.260  1.00  0.00            
ATOM    147  H70 BCD     1      25.010  27.440  13.550  1.00  0.00            
ATOM    148  C1  AU8     2      29.170  28.020  18.790  1.00  0.00            
ATOM    149  C2  AU8     2      28.130  28.590  19.700  1.00  0.00            
ATOM    150  C3  AU8     2      27.880  28.080  20.960  1.00  0.00            
ATOM    151  C4  AU8     2      27.010  28.740  21.870  1.00  0.00            
ATOM    152  C5  AU8     2      26.490  29.980  21.570  1.00  0.00            
ATOM    153  C6  AU8     2      26.660  30.430  20.290  1.00  0.00            
ATOM    154  C7  AU8     2      25.800  31.570  19.890  1.00  0.00            
ATOM    155  N1  AU8     2      26.570  32.940  19.730  1.00  0.00            
ATOM    156  C8  AU8     2      26.960  33.710  20.980  1.00  0.00            
ATOM    157  C9  AU8     2      27.540  35.130  20.690  1.00  0.00            
ATOM    158  N2  AU8     2      26.560  35.990  19.910  1.00  0.00            
ATOM    159  C10 AU8     2      27.170  37.410  19.790  1.00  0.00            
ATOM    160  C11 AU8     2      26.000  38.480  19.580  1.00  0.00            
ATOM    161  C12 AU8     2      24.810  38.300  18.850  1.00  0.00            
ATOM    162  C13 AU8     2      24.010  39.430  18.590  1.00  0.00            
ATOM    163  C14 AU8     2      24.370  40.690  19.150  1.00  0.00            
ATOM    164  C15 AU8     2      25.600  40.860  19.800  1.00  0.00            
ATOM    165  C16 AU8     2      26.390  39.790  20.020  1.00  0.00            
ATOM    166  C17 AU8     2      28.380  37.610  18.850  1.00  0.00            
ATOM    167  C18 AU8     2      28.240  38.160  17.600  1.00  0.00            
ATOM    168  C19 AU8     2      29.390  38.440  16.800  1.00  0.00            
ATOM    169  C20 AU8     2      30.670  38.190  17.270  1.00  0.00            
ATOM    170  Cl1 AU8     2      32.080  38.520  16.290  1.00  0.00            
ATOM    171  C21 AU8     2      30.810  37.630  18.610  1.00  0.00            
ATOM    172  C22 AU8     2      29.640  37.300  19.360  1.00  0.00            
ATOM    173  C23 AU8     2      26.340  35.220  18.590  1.00  0.00            
ATOM    174  C24 AU8     2      25.720  33.830  18.830  1.00  0.00            
ATOM    175  C25 AU8     2      27.560  29.820  19.430  1.00  0.00            
ATOM    176  H1  AU8     2      29.830  27.410  19.410  1.00  0.00            
ATOM    177  H2  AU8     2      28.650  27.280  18.160  1.00  0.00            
ATOM    178  H3  AU8     2      29.760  28.820  18.320  1.00  0.00            
ATOM    179  H4  AU8     2      28.180  27.080  21.270  1.00  0.00            
ATOM    180  H5  AU8     2      26.790  28.320  22.850  1.00  0.00            
ATOM    181  H6  AU8     2      25.750  30.510  22.160  1.00  0.00            
ATOM    182  H7  AU8     2      24.910  31.660  20.510  1.00  0.00            
ATOM    183  H8  AU8     2      25.340  31.240  18.960  1.00  0.00            
ATOM    184  H9  AU8     2      27.460  32.700  19.280  1.00  0.00            
ATOM    185  H10 AU8     2      27.680  33.100  21.530  1.00  0.00            
ATOM    186  H11 AU8     2      26.080  33.860  21.600  1.00  0.00            
ATOM    187  H12 AU8     2      28.520  35.140  20.200  1.00  0.00            
ATOM    188  H13 AU8     2      27.700  35.630  21.640  1.00  0.00            
ATOM    189  H14 AU8     2      25.660  35.870  20.390  1.00  0.00            
ATOM    190  H15 AU8     2      27.510  37.660  20.790  1.00  0.00            
ATOM    191  H16 AU8     2      24.520  37.340  18.440  1.00  0.00            
ATOM    192  H17 AU8     2      23.070  39.380  18.060  1.00  0.00            
ATOM    193  H18 AU8     2      23.700  41.520  18.960  1.00  0.00            
ATOM    194  H19 AU8     2      25.940  41.830  20.160  1.00  0.00            
ATOM    195  H20 AU8     2      27.350  39.860  20.520  1.00  0.00            
ATOM    196  H21 AU8     2      27.270  38.400  17.160  1.00  0.00            
ATOM    197  H22 AU8     2      29.190  38.750  15.780  1.00  0.00            
ATOM    198  H23 AU8     2      31.770  37.440  19.090  1.00  0.00            
ATOM    199  H24 AU8     2      29.660  36.860  20.350  1.00  0.00            
ATOM    200  H25 AU8     2      27.350  35.130  18.180  1.00  0.00            
ATOM    201  H26 AU8     2      25.810  35.830  17.860  1.00  0.00            
ATOM    202  H27 AU8     2      24.790  33.980  19.400  1.00  0.00            
ATOM    203  H28 AU8     2      25.640  33.370  17.850  1.00  0.00            
ATOM    204  H29 AU8     2      27.850  30.240  18.470  1.00  0.00            
TER
ENDMDL
MODEL        1
ATOM      1  C1  BCD     1       7.620  24.150   5.200  1.00  0.00            
ATOM      2  O1  BCD     1       8.360  23.080   5.760  1.00  0.00            
ATOM      3  C2  BCD     1       7.990  25.420   5.910  1.00  0.00            
ATOM      4  O2  BCD     1       9.330  25.820   5.640  1.00  0.00            
ATOM      5  C3  BCD     1       7.600  25.410   7.420  1.00  0.00            
ATOM      6  O3  BCD     1       7.690  26.740   7.910  1.00  0.00            
ATOM      7  C4  BCD     1       6.180  24.870   7.520  1.00  0.00            
ATOM      8  C5  BCD     1       5.700  23.730   6.640  1.00  0.00            
ATOM      9  O4  BCD     1       6.170  23.950   5.280  1.00  0.00            
ATOM     10  C6  BCD     1       4.170  23.550   6.620  1.00  0.00            
ATOM     11  O5  BCD     1       3.540  24.690   6.090  1.00  0.00            
ATOM     12  H1  BCD     1       7.950  24.270   4.160  1.00  0.00            
ATOM     13  H2  BCD     1       7.340  26.180   5.460  1.00  0.00            
ATOM     14  H3  BCD     1       9.380  26.510   6.310  1.00  0.00            
ATOM     15  H4  BCD     1       8.310  24.790   7.980  1.00  0.00            
ATOM     16  H5  BCD     1       7.020  26.840   8.590  1.00  0.00            
ATOM     17  H6  BCD     1       5.510  25.730   7.370  1.00  0.00            
ATOM     18  H7  BCD     1       6.040  22.750   6.990  1.00  0.00            
ATOM     19  H8  BCD     1       3.880  22.660   6.050  1.00  0.00            
ATOM     20  H9  BCD     1       3.790  23.250   7.610  1.00  0.00            
ATOM     21  H10 BCD     1       2.700  24.430   5.710  1.00  0.00            
ATOM     22  C7  BCD     1      10.510  19.740   4.260  1.00  0.00            
ATOM     23  O6  BCD     1      10.990  19.490   5.560  1.00  0.00            
ATOM     24  C8  BCD     1      11.020  21.170   3.950  1.00  0.00            
ATOM     25  O7  BCD     1      12.440  21.180   3.860  1.00  0.00            
ATOM     26  C9  BCD     1      10.430  22.210   4.920  1.00  0.00            
ATOM     27  O8  BCD     1      10.870  23.560   4.570  1.00  0.00            
ATOM     28  C10 BCD     1       8.920  22.090   4.860  1.00  0.00            
ATOM     29  C11 BCD     1       8.460  20.700   5.110  1.00  0.00            
ATOM     30  O9  BCD     1       9.130  19.790   4.210  1.00  0.00            
ATOM     31  C12 BCD     1       6.960  20.640   4.930  1.00  0.00            
ATOM     32  O10 BCD     1       6.510  19.490   5.700  1.00  0.00            
ATOM     33  H11 BCD     1      10.910  19.030   3.520  1.00  0.00            
ATOM     34  H12 BCD     1      10.590  21.320   2.960  1.00  0.00            
ATOM     35  H13 BCD     1      12.740  22.090   3.940  1.00  0.00            
ATOM     36  H14 BCD     1      10.880  21.910   5.870  1.00  0.00            
ATOM     37  H15 BCD     1      10.270  24.250   4.880  1.00  0.00            
ATOM     38  H16 BCD     1       8.690  22.210   3.790  1.00  0.00            
ATOM     39  H17 BCD     1       8.740  20.390   6.120  1.00  0.00            
ATOM     40  H18 BCD     1       6.370  21.480   5.340  1.00  0.00            
ATOM     41  H19 BCD     1       6.730  20.500   3.870  1.00  0.00            
ATOM     42  H20 BCD     1       5.550  19.440   5.780  1.00  0.00            
ATOM     43  C13 BCD     1      13.130  16.570   7.660  1.00  0.00            
ATOM     44  O11 BCD     1      12.890  17.200   8.890  1.00  0.00            
ATOM     45  C14 BCD     1      13.990  17.430   6.760  1.00  0.00            
ATOM     46  O12 BCD     1      15.130  17.830   7.530  1.00  0.00            
ATOM     47  C15 BCD     1      13.200  18.680   6.300  1.00  0.00            
ATOM     48  O13 BCD     1      13.970  19.330   5.370  1.00  0.00            
ATOM     49  C16 BCD     1      11.780  18.280   5.700  1.00  0.00            
ATOM     50  C17 BCD     1      11.050  17.300   6.680  1.00  0.00            
ATOM     51  O14 BCD     1      11.890  16.210   7.030  1.00  0.00            
ATOM     52  C18 BCD     1       9.770  16.760   6.020  1.00  0.00            
ATOM     53  O15 BCD     1       8.740  17.760   6.120  1.00  0.00            
ATOM     54  H21 BCD     1      13.670  15.640   7.840  1.00  0.00            
ATOM     55  H22 BCD     1      14.220  16.720   5.960  1.00  0.00            
ATOM     56  H23 BCD     1      15.480  18.680   7.250  1.00  0.00            
ATOM     57  H24 BCD     1      12.990  19.280   7.190  1.00  0.00            
ATOM     58  H25 BCD     1      13.340  19.830   4.840  1.00  0.00            
ATOM     59  H26 BCD     1      11.970  17.810   4.730  1.00  0.00            
ATOM     60  H27 BCD     1      10.900  17.840   7.620  1.00  0.00            
ATOM     61  H28 BCD     1       9.860  16.540   4.950  1.00  0.00            
ATOM     62  H29 BCD     1       9.430  15.860   6.550  1.00  0.00            
ATOM     63  H30 BCD     1       8.790  18.210   5.280  1.00  0.00            
ATOM     64  C19 BCD     1      13.060  16.820  13.050  1.00  0.00            
ATOM     65  O16 BCD     1      12.670  18.190  13.100  1.00  0.00            
ATOM     66  C20 BCD     1      14.440  16.650  12.290  1.00  0.00            
ATOM     67  O17 BCD     1      15.410  17.410  12.950  1.00  0.00            
ATOM     68  C21 BCD     1      14.300  17.000  10.710  1.00  0.00            
ATOM     69  O18 BCD     1      15.480  16.720   9.990  1.00  0.00            
ATOM     70  C22 BCD     1      13.070  16.430  10.070  1.00  0.00            
ATOM     71  C23 BCD     1      11.860  16.610  10.910  1.00  0.00            
ATOM     72  O19 BCD     1      12.170  16.040  12.220  1.00  0.00            
ATOM     73  C24 BCD     1      10.690  15.900  10.320  1.00  0.00            
ATOM     74  O20 BCD     1       9.690  15.910  11.290  1.00  0.00            
ATOM     75  H31 BCD     1      13.120  16.460  14.090  1.00  0.00            
ATOM     76  H32 BCD     1      14.680  15.580  12.350  1.00  0.00            
ATOM     77  H33 BCD     1      15.550  16.990  13.800  1.00  0.00            
ATOM     78  H34 BCD     1      14.100  18.080  10.720  1.00  0.00            
ATOM     79  H35 BCD     1      15.420  17.170   9.150  1.00  0.00            
ATOM     80  H36 BCD     1      13.130  15.360   9.830  1.00  0.00            
ATOM     81  H37 BCD     1      11.520  17.640  11.060  1.00  0.00            
ATOM     82  H38 BCD     1      10.270  16.440   9.470  1.00  0.00            
ATOM     83  H39 BCD     1      10.910  14.890   9.940  1.00  0.00            
ATOM     84  H40 BCD     1      10.150  16.230  12.070  1.00  0.00            
ATOM     85  C25 BCD     1      11.180  20.940  15.850  1.00  0.00            
ATOM     86  O21 BCD     1      10.260  21.330  14.850  1.00  0.00            
ATOM     87  C26 BCD     1      12.570  21.170  15.290  1.00  0.00            
ATOM     88  O22 BCD     1      12.790  22.610  15.020  1.00  0.00            
ATOM     89  C27 BCD     1      12.850  20.380  14.070  1.00  0.00            
ATOM     90  O23 BCD     1      14.210  20.680  13.780  1.00  0.00            
ATOM     91  C28 BCD     1      12.690  18.880  14.330  1.00  0.00            
ATOM     92  C29 BCD     1      11.380  18.600  15.070  1.00  0.00            
ATOM     93  O24 BCD     1      11.140  19.540  16.130  1.00  0.00            
ATOM     94  C30 BCD     1      11.180  17.210  15.610  1.00  0.00            
ATOM     95  O25 BCD     1      12.230  16.850  16.530  1.00  0.00            
ATOM     96  H41 BCD     1      11.080  21.500  16.780  1.00  0.00            
ATOM     97  H42 BCD     1      13.250  20.890  16.110  1.00  0.00            
ATOM     98  H43 BCD     1      12.020  23.190  15.050  1.00  0.00            
ATOM     99  H44 BCD     1      12.250  20.540  13.170  1.00  0.00            
ATOM    100  H45 BCD     1      14.500  21.590  13.820  1.00  0.00            
ATOM    101  H46 BCD     1      13.560  18.490  14.870  1.00  0.00            
ATOM    102  H47 BCD     1      10.540  18.770  14.380  1.00  0.00            
ATOM    103  H48 BCD     1      10.240  17.120  16.180  1.00  0.00            
ATOM    104  H49 BCD     1      11.180  16.460  14.810  1.00  0.00            
ATOM    105  H50 BCD     1      12.490  17.620  17.030  1.00  0.00            
ATOM    106  C31 BCD     1       7.140  24.080  14.490  1.00  0.00            
ATOM    107  O26 BCD     1       7.070  23.770  13.080  1.00  0.00            
ATOM    108  C32 BCD     1       8.480  24.680  14.810  1.00  0.00            
ATOM    109  O27 BCD     1       8.680  25.870  14.020  1.00  0.00            
ATOM    110  C33 BCD     1       9.610  23.630  14.650  1.00  0.00            
ATOM    111  C34 BCD     1       9.350  22.300  15.330  1.00  0.00            
ATOM    112  C35 BCD     1       7.890  21.830  14.930  1.00  0.00            
ATOM    113  O28 BCD     1       6.980  22.850  15.240  1.00  0.00            
ATOM    114  C36 BCD     1       7.570  20.630  15.710  1.00  0.00            
ATOM    115  O29 BCD     1       7.570  20.810  17.110  1.00  0.00            
ATOM    116  O30 BCD     1      10.920  24.260  15.010  1.00  0.00            
ATOM    117  H51 BCD     1       6.340  24.800  14.710  1.00  0.00            
ATOM    118  H52 BCD     1       8.440  25.040  15.850  1.00  0.00            
ATOM    119  H53 BCD     1       9.520  26.240  14.300  1.00  0.00            
ATOM    120  H54 BCD     1       9.610  23.540  13.560  1.00  0.00            
ATOM    121  H55 BCD     1      10.900  25.200  14.790  1.00  0.00            
ATOM    122  H56 BCD     1       9.280  22.440  16.420  1.00  0.00            
ATOM    123  H57 BCD     1       7.880  21.510  13.880  1.00  0.00            
ATOM    124  H58 BCD     1       6.590  20.240  15.430  1.00  0.00            
ATOM    125  H59 BCD     1       8.350  19.910  15.420  1.00  0.00            
ATOM    126  H60 BCD     1       8.090  20.050  17.390  1.00  0.00            
ATOM    127  C37 BCD     1       5.050  24.720   9.670  1.00  0.00            
ATOM    128  O31 BCD     1       6.140  24.320   8.870  1.00  0.00            
ATOM    129  C38 BCD     1       5.340  25.960  10.660  1.00  0.00            
ATOM    130  O32 BCD     1       5.920  27.040   9.870  1.00  0.00            
ATOM    131  C39 BCD     1       6.300  25.570  11.770  1.00  0.00            
ATOM    132  O33 BCD     1       6.470  26.520  12.820  1.00  0.00            
ATOM    133  C40 BCD     1       5.890  24.250  12.420  1.00  0.00            
ATOM    134  C41 BCD     1       5.540  23.120  11.470  1.00  0.00            
ATOM    135  O34 BCD     1       4.620  23.630  10.530  1.00  0.00            
ATOM    136  C42 BCD     1       4.820  22.020  12.260  1.00  0.00            
ATOM    137  O35 BCD     1       4.880  20.870  11.480  1.00  0.00            
ATOM    138  H61 BCD     1       4.250  24.940   8.950  1.00  0.00            
ATOM    139  H62 BCD     1       4.360  26.350  10.990  1.00  0.00            
ATOM    140  H63 BCD     1       5.850  27.920  10.260  1.00  0.00            
ATOM    141  H64 BCD     1       7.230  25.340  11.230  1.00  0.00            
ATOM    142  H65 BCD     1       7.300  26.250  13.220  1.00  0.00            
ATOM    143  H66 BCD     1       5.030  24.380  13.100  1.00  0.00            
ATOM    144  H67 BCD     1       6.470  22.760  11.020  1.00  0.00            
ATOM    145  H68 BCD     1       5.360  21.850  13.200  1.00  0.00            
ATOM    146  H69 BCD     1       3.780  22.330  12.450  1.00  0.00            
ATOM    147  H70 BCD     1       4.800  20.160  12.120  1.00  0.00            
ATOM    148  C1  AU8     2       7.020  13.750  11.220  1.00  0.00            
ATOM    149  C2  AU8     2       6.750  14.780  10.030  1.00  0.00            
ATOM    150  C3  AU8     2       6.430  14.240   8.850  1.00  0.00            
ATOM    151  C4  AU8     2       6.130  15.100   7.790  1.00  0.00            
ATOM    152  C5  AU8     2       6.130  16.510   7.900  1.00  0.00            
ATOM    153  C6  AU8     2       6.490  17.040   9.090  1.00  0.00            
ATOM    154  C7  AU8     2       6.310  18.480   9.260  1.00  0.00            
ATOM    155  N1  AU8     2       7.300  19.330   8.590  1.00  0.00            
ATOM    156  C8  AU8     2       8.760  18.920   9.050  1.00  0.00            
ATOM    157  C9  AU8     2       9.840  19.960   8.730  1.00  0.00            
ATOM    158  N2  AU8     2       9.540  21.360   9.230  1.00  0.00            
ATOM    159  C10 AU8     2      10.720  22.310   8.690  1.00  0.00            
ATOM    160  C11 AU8     2      12.180  21.830   8.910  1.00  0.00            
ATOM    161  C12 AU8     2      12.680  21.620  10.230  1.00  0.00            
ATOM    162  C13 AU8     2      14.090  21.330  10.330  1.00  0.00            
ATOM    163  C14 AU8     2      14.850  21.110   9.180  1.00  0.00            
ATOM    164  C15 AU8     2      14.370  21.400   7.900  1.00  0.00            
ATOM    165  C16 AU8     2      13.010  21.780   7.750  1.00  0.00            
ATOM    166  C17 AU8     2      10.610  23.780   9.110  1.00  0.00            
ATOM    167  C18 AU8     2       9.970  24.070  10.300  1.00  0.00            
ATOM    168  C19 AU8     2       9.930  25.380  10.760  1.00  0.00            
ATOM    169  C20 AU8     2      10.390  26.460   9.950  1.00  0.00            
ATOM    170  Cl1 AU8     2      10.400  28.110  10.630  1.00  0.00            
ATOM    171  C21 AU8     2      11.000  26.170   8.670  1.00  0.00            
ATOM    172  C22 AU8     2      11.190  24.840   8.370  1.00  0.00            
ATOM    173  C23 AU8     2       8.210  21.840   8.660  1.00  0.00            
ATOM    174  C24 AU8     2       7.130  20.780   9.040  1.00  0.00            
ATOM    175  C25 AU8     2       6.810  16.120  10.120  1.00  0.00            
ATOM    176  H1  AU8     2       6.120  13.750  11.850  1.00  0.00            
ATOM    177  H2  AU8     2       7.130  12.710  10.870  1.00  0.00            
ATOM    178  H3  AU8     2       7.920  14.000  11.800  1.00  0.00            
ATOM    179  H4  AU8     2       6.370  13.180   8.620  1.00  0.00            
ATOM    180  H5  AU8     2       5.870  14.570   6.880  1.00  0.00            
ATOM    181  H6  AU8     2       5.740  17.100   7.080  1.00  0.00            
ATOM    182  H7  AU8     2       6.300  18.730  10.320  1.00  0.00            
ATOM    183  H8  AU8     2       5.330  18.720   8.850  1.00  0.00            
ATOM    184  H9  AU8     2       7.270  19.120   7.590  1.00  0.00            
ATOM    185  H10 AU8     2       8.850  17.930   8.590  1.00  0.00            
ATOM    186  H11 AU8     2       8.670  18.800  10.130  1.00  0.00            
ATOM    187  H12 AU8     2      10.030  19.960   7.650  1.00  0.00            
ATOM    188  H13 AU8     2      10.810  19.680   9.130  1.00  0.00            
ATOM    189  H14 AU8     2       9.480  21.320  10.260  1.00  0.00            
ATOM    190  H15 AU8     2      10.620  22.160   7.610  1.00  0.00            
ATOM    191  H16 AU8     2      12.160  21.690  11.170  1.00  0.00            
ATOM    192  H17 AU8     2      14.540  21.160  11.300  1.00  0.00            
ATOM    193  H18 AU8     2      15.880  20.790   9.330  1.00  0.00            
ATOM    194  H19 AU8     2      15.100  21.330   7.100  1.00  0.00            
ATOM    195  H20 AU8     2      12.680  22.070   6.750  1.00  0.00            
ATOM    196  H21 AU8     2       9.700  23.290  11.010  1.00  0.00            
ATOM    197  H22 AU8     2       9.470  25.550  11.730  1.00  0.00            
ATOM    198  H23 AU8     2      11.390  26.980   8.060  1.00  0.00            
ATOM    199  H24 AU8     2      11.590  24.600   7.390  1.00  0.00            
ATOM    200  H25 AU8     2       8.190  21.870   7.570  1.00  0.00            
ATOM    201  H26 AU8     2       7.980  22.820   9.100  1.00  0.00            
ATOM    202  H27 AU8     2       7.070  20.640  10.120  1.00  0.00            
ATOM    203  H28 AU8     2       6.130  21.140   8.800  1.00  0.00            
ATOM    204  H29 AU8     2       7.110  16.510  11.090  1.00  0.00            
TER
ENDMDL
MODEL        1
ATOM      1  C1  BCD     1      33.810  18.080  22.240  1.00  0.00            
ATOM      2  O1  BCD     1      33.190  19.000  21.340  1.00  0.00            
ATOM      3  C2  BCD     1      33.090  16.680  22.260  1.00  0.00            
ATOM      4  O2  BCD     1      33.130  16.080  20.970  1.00  0.00            
ATOM      5  C3  BCD     1      31.680  16.860  22.790  1.00  0.00            
ATOM      6  O3  BCD     1      30.960  15.600  22.920  1.00  0.00            
ATOM      7  C4  BCD     1      31.580  17.670  24.080  1.00  0.00            
ATOM      8  C5  BCD     1      32.530  18.860  24.150  1.00  0.00            
ATOM      9  O4  BCD     1      33.790  18.580  23.570  1.00  0.00            
ATOM     10  C6  BCD     1      32.780  19.430  25.520  1.00  0.00            
ATOM     11  O5  BCD     1      33.410  18.510  26.420  1.00  0.00            
ATOM     12  H1  BCD     1      34.870  17.920  22.010  1.00  0.00            
ATOM     13  H2  BCD     1      33.640  16.080  22.990  1.00  0.00            
ATOM     14  H3  BCD     1      32.710  15.220  21.100  1.00  0.00            
ATOM     15  H4  BCD     1      31.200  17.500  22.030  1.00  0.00            
ATOM     16  H5  BCD     1      30.020  15.700  23.110  1.00  0.00            
ATOM     17  H6  BCD     1      31.710  16.980  24.920  1.00  0.00            
ATOM     18  H7  BCD     1      31.990  19.670  23.640  1.00  0.00            
ATOM     19  H8  BCD     1      33.400  20.320  25.360  1.00  0.00            
ATOM     20  H9  BCD     1      31.850  19.910  25.840  1.00  0.00            
ATOM     21  H10 BCD     1      34.340  18.690  26.210  1.00  0.00            
ATOM     22  C7  BCD     1      34.170  21.600  18.240  1.00  0.00            
ATOM     23  O6  BCD     1      32.840  22.200  18.080  1.00  0.00            
ATOM     24  C8  BCD     1      34.150  20.130  17.910  1.00  0.00            
ATOM     25  O7  BCD     1      33.330  19.800  16.750  1.00  0.00            
ATOM     26  C9  BCD     1      33.560  19.280  19.050  1.00  0.00            
ATOM     27  O8  BCD     1      33.770  17.880  18.780  1.00  0.00            
ATOM     28  C10 BCD     1      34.060  19.600  20.380  1.00  0.00            
ATOM     29  C11 BCD     1      34.010  21.130  20.590  1.00  0.00            
ATOM     30  O9  BCD     1      34.730  21.770  19.480  1.00  0.00            
ATOM     31  C12 BCD     1      34.750  21.520  21.810  1.00  0.00            
ATOM     32  O10 BCD     1      34.700  22.930  21.900  1.00  0.00            
ATOM     33  H11 BCD     1      34.760  22.140  17.500  1.00  0.00            
ATOM     34  H12 BCD     1      35.210  19.880  17.800  1.00  0.00            
ATOM     35  H13 BCD     1      33.240  18.840  16.760  1.00  0.00            
ATOM     36  H14 BCD     1      32.470  19.410  19.040  1.00  0.00            
ATOM     37  H15 BCD     1      33.250  17.400  19.440  1.00  0.00            
ATOM     38  H16 BCD     1      35.060  19.150  20.350  1.00  0.00            
ATOM     39  H17 BCD     1      32.950  21.420  20.610  1.00  0.00            
ATOM     40  H18 BCD     1      34.300  21.090  22.710  1.00  0.00            
ATOM     41  H19 BCD     1      35.810  21.240  21.680  1.00  0.00            
ATOM     42  H20 BCD     1      35.260  23.310  21.210  1.00  0.00            
ATOM     43  C13 BCD     1      30.950  25.460  16.330  1.00  0.00            
ATOM     44  O11 BCD     1      29.660  25.280  16.920  1.00  0.00            
ATOM     45  C14 BCD     1      31.290  24.300  15.330  1.00  0.00            
ATOM     46  O12 BCD     1      30.170  24.240  14.410  1.00  0.00            
ATOM     47  C15 BCD     1      31.760  22.990  16.080  1.00  0.00            
ATOM     48  O13 BCD     1      32.350  22.010  15.210  1.00  0.00            
ATOM     49  C16 BCD     1      32.740  23.350  17.200  1.00  0.00            
ATOM     50  C17 BCD     1      32.200  24.550  18.050  1.00  0.00            
ATOM     51  O14 BCD     1      31.990  25.640  17.190  1.00  0.00            
ATOM     52  C18 BCD     1      33.160  25.000  19.120  1.00  0.00            
ATOM     53  O15 BCD     1      32.460  25.750  20.100  1.00  0.00            
ATOM     54  H21 BCD     1      30.910  26.380  15.720  1.00  0.00            
ATOM     55  H22 BCD     1      32.180  24.530  14.720  1.00  0.00            
ATOM     56  H23 BCD     1      30.040  23.310  14.230  1.00  0.00            
ATOM     57  H24 BCD     1      30.890  22.580  16.620  1.00  0.00            
ATOM     58  H25 BCD     1      32.560  21.230  15.730  1.00  0.00            
ATOM     59  H26 BCD     1      33.700  23.660  16.770  1.00  0.00            
ATOM     60  H27 BCD     1      31.310  24.270  18.610  1.00  0.00            
ATOM     61  H28 BCD     1      33.500  24.110  19.660  1.00  0.00            
ATOM     62  H29 BCD     1      34.020  25.490  18.650  1.00  0.00            
ATOM     63  H30 BCD     1      32.540  26.660  19.800  1.00  0.00            
ATOM     64  C19 BCD     1      26.020  26.650  17.740  1.00  0.00            
ATOM     65  O16 BCD     1      25.780  25.460  18.390  1.00  0.00            
ATOM     66  C20 BCD     1      26.160  26.420  16.200  1.00  0.00            
ATOM     67  O17 BCD     1      25.100  25.440  15.750  1.00  0.00            
ATOM     68  C21 BCD     1      27.490  25.710  15.990  1.00  0.00            
ATOM     69  O18 BCD     1      27.870  25.690  14.620  1.00  0.00            
ATOM     70  C22 BCD     1      28.660  26.300  16.810  1.00  0.00            
ATOM     71  C23 BCD     1      28.380  26.740  18.240  1.00  0.00            
ATOM     72  O19 BCD     1      27.110  27.340  18.350  1.00  0.00            
ATOM     73  C24 BCD     1      29.440  27.590  18.770  1.00  0.00            
ATOM     74  O20 BCD     1      29.240  27.970  20.120  1.00  0.00            
ATOM     75  H31 BCD     1      25.140  27.300  17.830  1.00  0.00            
ATOM     76  H32 BCD     1      26.110  27.440  15.790  1.00  0.00            
ATOM     77  H33 BCD     1      25.290  25.320  14.820  1.00  0.00            
ATOM     78  H34 BCD     1      27.360  24.700  16.410  1.00  0.00            
ATOM     79  H35 BCD     1      28.610  25.120  14.440  1.00  0.00            
ATOM     80  H36 BCD     1      29.240  27.100  16.350  1.00  0.00            
ATOM     81  H37 BCD     1      28.470  25.910  18.950  1.00  0.00            
ATOM     82  H38 BCD     1      30.450  27.160  18.700  1.00  0.00            
ATOM     83  H39 BCD     1      29.490  28.480  18.140  1.00  0.00            
ATOM     84  H40 BCD     1      29.840  28.690  20.330  1.00  0.00            
ATOM     85  C25 BCD     1      23.220  23.950  21.290  1.00  0.00            
ATOM     86  O21 BCD     1      24.100  22.950  21.740  1.00  0.00            
ATOM     87  C26 BCD     1      22.880  23.770  19.830  1.00  0.00            
ATOM     88  O22 BCD     1      22.380  22.450  19.610  1.00  0.00            
ATOM     89  C27 BCD     1      24.060  24.010  18.870  1.00  0.00            
ATOM     90  O23 BCD     1      23.620  23.840  17.510  1.00  0.00            
ATOM     91  C28 BCD     1      24.600  25.350  19.150  1.00  0.00            
ATOM     92  C29 BCD     1      24.900  25.620  20.620  1.00  0.00            
ATOM     93  O24 BCD     1      23.810  25.300  21.450  1.00  0.00            
ATOM     94  C30 BCD     1      25.320  27.000  20.960  1.00  0.00            
ATOM     95  O25 BCD     1      24.260  27.860  20.830  1.00  0.00            
ATOM     96  H41 BCD     1      22.370  23.970  21.980  1.00  0.00            
ATOM     97  H42 BCD     1      22.070  24.450  19.520  1.00  0.00            
ATOM     98  H43 BCD     1      21.940  22.460  18.760  1.00  0.00            
ATOM     99  H44 BCD     1      24.810  23.240  19.080  1.00  0.00            
ATOM    100  H45 BCD     1      24.260  24.250  16.930  1.00  0.00            
ATOM    101  H46 BCD     1      23.850  26.050  18.770  1.00  0.00            
ATOM    102  H47 BCD     1      25.690  24.930  20.940  1.00  0.00            
ATOM    103  H48 BCD     1      25.670  26.860  21.990  1.00  0.00            
ATOM    104  H49 BCD     1      26.170  27.300  20.340  1.00  0.00            
ATOM    105  H50 BCD     1      23.470  27.330  20.960  1.00  0.00            
ATOM    106  C31 BCD     1      24.860  20.270  24.770  1.00  0.00            
ATOM    107  O26 BCD     1      26.130  20.030  24.090  1.00  0.00            
ATOM    108  C32 BCD     1      23.760  19.910  23.880  1.00  0.00            
ATOM    109  O27 BCD     1      23.790  18.530  23.520  1.00  0.00            
ATOM    110  C33 BCD     1      23.760  20.780  22.550  1.00  0.00            
ATOM    111  C34 BCD     1      23.780  22.280  22.980  1.00  0.00            
ATOM    112  C35 BCD     1      24.800  22.610  24.040  1.00  0.00            
ATOM    113  O28 BCD     1      24.710  21.650  25.090  1.00  0.00            
ATOM    114  C36 BCD     1      24.790  24.080  24.510  1.00  0.00            
ATOM    115  O29 BCD     1      26.090  24.680  24.340  1.00  0.00            
ATOM    116  O30 BCD     1      22.590  20.500  21.690  1.00  0.00            
ATOM    117  H51 BCD     1      24.650  19.720  25.690  1.00  0.00            
ATOM    118  H52 BCD     1      22.840  20.140  24.430  1.00  0.00            
ATOM    119  H53 BCD     1      22.980  18.320  23.050  1.00  0.00            
ATOM    120  H54 BCD     1      24.700  20.510  22.050  1.00  0.00            
ATOM    121  H55 BCD     1      22.580  21.190  21.020  1.00  0.00            
ATOM    122  H56 BCD     1      22.810  22.580  23.380  1.00  0.00            
ATOM    123  H57 BCD     1      25.760  22.400  23.530  1.00  0.00            
ATOM    124  H58 BCD     1      24.100  24.670  23.890  1.00  0.00            
ATOM    125  H59 BCD     1      24.450  24.120  25.560  1.00  0.00            
ATOM    126  H60 BCD     1      26.260  25.000  25.230  1.00  0.00            
ATOM    127  C37 BCD     1      29.470  18.140  25.420  1.00  0.00            
ATOM    128  O31 BCD     1      30.160  18.030  24.080  1.00  0.00            
ATOM    129  C38 BCD     1      28.200  17.220  25.270  1.00  0.00            
ATOM    130  O32 BCD     1      28.570  15.940  24.720  1.00  0.00            
ATOM    131  C39 BCD     1      27.070  17.870  24.480  1.00  0.00            
ATOM    132  O33 BCD     1      25.900  17.090  24.780  1.00  0.00            
ATOM    133  C40 BCD     1      27.020  19.360  24.920  1.00  0.00            
ATOM    134  C41 BCD     1      28.290  20.040  24.740  1.00  0.00            
ATOM    135  O34 BCD     1      29.180  19.490  25.690  1.00  0.00            
ATOM    136  C42 BCD     1      28.280  21.550  25.190  1.00  0.00            
ATOM    137  O35 BCD     1      29.340  22.110  24.350  1.00  0.00            
ATOM    138  H61 BCD     1      30.110  17.770  26.230  1.00  0.00            
ATOM    139  H62 BCD     1      27.780  17.160  26.280  1.00  0.00            
ATOM    140  H63 BCD     1      27.830  15.370  24.910  1.00  0.00            
ATOM    141  H64 BCD     1      27.390  17.910  23.430  1.00  0.00            
ATOM    142  H65 BCD     1      25.160  17.580  24.410  1.00  0.00            
ATOM    143  H66 BCD     1      26.720  19.320  25.980  1.00  0.00            
ATOM    144  H67 BCD     1      28.590  19.850  23.700  1.00  0.00            
ATOM    145  H68 BCD     1      27.350  22.070  24.900  1.00  0.00            
ATOM    146  H69 BCD     1      28.370  21.730  26.270  1.00  0.00            
ATOM    147  H70 BCD     1      30.180  22.170  24.800  1.00  0.00            
ATOM    148  C1  AU8     2      27.090  28.850  24.300  1.00  0.00            
ATOM    149  C2  AU8     2      28.060  27.750  24.370  1.00  0.00            
ATOM    150  C3  AU8     2      28.740  27.490  25.600  1.00  0.00            
ATOM    151  C4  AU8     2      29.750  26.520  25.670  1.00  0.00            
ATOM    152  C5  AU8     2      30.100  25.840  24.530  1.00  0.00            
ATOM    153  C6  AU8     2      29.400  26.050  23.290  1.00  0.00            
ATOM    154  C7  AU8     2      29.750  25.320  22.020  1.00  0.00            
ATOM    155  N1  AU8     2      29.650  23.830  21.970  1.00  0.00            
ATOM    156  C8  AU8     2      30.290  23.180  20.700  1.00  0.00            
ATOM    157  C9  AU8     2      29.910  21.740  20.610  1.00  0.00            
ATOM    158  N2  AU8     2      28.380  21.510  20.610  1.00  0.00            
ATOM    159  C10 AU8     2      27.900  20.060  20.460  1.00  0.00            
ATOM    160  C11 AU8     2      28.820  19.280  19.530  1.00  0.00            
ATOM    161  C12 AU8     2      29.140  19.720  18.180  1.00  0.00            
ATOM    162  C13 AU8     2      30.020  18.940  17.360  1.00  0.00            
ATOM    163  C14 AU8     2      30.440  17.700  17.860  1.00  0.00            
ATOM    164  C15 AU8     2      30.080  17.210  19.080  1.00  0.00            
ATOM    165  C16 AU8     2      29.340  18.010  19.970  1.00  0.00            
ATOM    166  C17 AU8     2      26.450  19.780  20.040  1.00  0.00            
ATOM    167  C18 AU8     2      25.800  20.600  19.090  1.00  0.00            
ATOM    168  C19 AU8     2      24.520  20.250  18.670  1.00  0.00            
ATOM    169  C20 AU8     2      23.910  19.100  19.220  1.00  0.00            
ATOM    170  Cl1 AU8     2      22.230  18.640  18.910  1.00  0.00            
ATOM    171  C21 AU8     2      24.540  18.270  20.120  1.00  0.00            
ATOM    172  C22 AU8     2      25.820  18.650  20.590  1.00  0.00            
ATOM    173  C23 AU8     2      27.770  22.110  21.850  1.00  0.00            
ATOM    174  C24 AU8     2      28.130  23.570  21.990  1.00  0.00            
ATOM    175  C25 AU8     2      28.320  26.980  23.220  1.00  0.00            
ATOM    176  H1  AU8     2      26.110  28.580  24.710  1.00  0.00            
ATOM    177  H2  AU8     2      27.390  29.720  24.900  1.00  0.00            
ATOM    178  H3  AU8     2      26.940  29.150  23.260  1.00  0.00            
ATOM    179  H4  AU8     2      28.520  27.980  26.540  1.00  0.00            
ATOM    180  H5  AU8     2      30.290  26.390  26.610  1.00  0.00            
ATOM    181  H6  AU8     2      30.940  25.150  24.520  1.00  0.00            
ATOM    182  H7  AU8     2      30.810  25.480  21.790  1.00  0.00            
ATOM    183  H8  AU8     2      29.250  25.780  21.170  1.00  0.00            
ATOM    184  H9  AU8     2      30.120  23.390  22.780  1.00  0.00            
ATOM    185  H10 AU8     2      31.360  23.340  20.810  1.00  0.00            
ATOM    186  H11 AU8     2      29.890  23.790  19.900  1.00  0.00            
ATOM    187  H12 AU8     2      30.400  21.190  21.400  1.00  0.00            
ATOM    188  H13 AU8     2      30.170  21.360  19.620  1.00  0.00            
ATOM    189  H14 AU8     2      28.050  22.100  19.830  1.00  0.00            
ATOM    190  H15 AU8     2      28.140  19.630  21.430  1.00  0.00            
ATOM    191  H16 AU8     2      28.680  20.580  17.700  1.00  0.00            
ATOM    192  H17 AU8     2      30.320  19.210  16.360  1.00  0.00            
ATOM    193  H18 AU8     2      31.120  17.180  17.200  1.00  0.00            
ATOM    194  H19 AU8     2      30.370  16.190  19.340  1.00  0.00            
ATOM    195  H20 AU8     2      29.220  17.670  20.990  1.00  0.00            
ATOM    196  H21 AU8     2      26.340  21.380  18.560  1.00  0.00            
ATOM    197  H22 AU8     2      23.950  20.780  17.920  1.00  0.00            
ATOM    198  H23 AU8     2      23.940  17.470  20.520  1.00  0.00            
ATOM    199  H24 AU8     2      26.240  17.970  21.330  1.00  0.00            
ATOM    200  H25 AU8     2      27.920  21.540  22.770  1.00  0.00            
ATOM    201  H26 AU8     2      26.700  22.150  21.680  1.00  0.00            
ATOM    202  H27 AU8     2      27.710  24.090  21.120  1.00  0.00            
ATOM    203  H28 AU8     2      27.820  24.020  22.930  1.00  0.00            
ATOM    204  H29 AU8     2      27.790  27.250  22.310  1.00  0.00            
TER
ENDMDL
MODEL        1
ATOM      1  C1  BCD     1       7.510  24.780   7.260  1.00  0.00            
ATOM      2  O1  BCD     1       8.340  23.680   7.700  1.00  0.00            
ATOM      3  C2  BCD     1       7.350  25.920   8.260  1.00  0.00            
ATOM      4  O2  BCD     1       8.690  26.350   8.570  1.00  0.00            
ATOM      5  C3  BCD     1       6.560  25.480   9.470  1.00  0.00            
ATOM      6  O3  BCD     1       6.310  26.600  10.340  1.00  0.00            
ATOM      7  C4  BCD     1       5.220  24.770   9.160  1.00  0.00            
ATOM      8  C5  BCD     1       5.290  23.920   7.890  1.00  0.00            
ATOM      9  O4  BCD     1       6.110  24.530   6.870  1.00  0.00            
ATOM     10  C6  BCD     1       4.010  23.610   7.220  1.00  0.00            
ATOM     11  O5  BCD     1       3.380  24.790   6.810  1.00  0.00            
ATOM     12  H1  BCD     1       8.000  25.300   6.420  1.00  0.00            
ATOM     13  H2  BCD     1       6.780  26.680   7.710  1.00  0.00            
ATOM     14  H3  BCD     1       8.580  27.200   9.020  1.00  0.00            
ATOM     15  H4  BCD     1       7.160  24.710   9.970  1.00  0.00            
ATOM     16  H5  BCD     1       5.560  26.370  10.890  1.00  0.00            
ATOM     17  H6  BCD     1       4.390  25.490   9.160  1.00  0.00            
ATOM     18  H7  BCD     1       5.810  23.020   8.240  1.00  0.00            
ATOM     19  H8  BCD     1       4.290  23.030   6.330  1.00  0.00            
ATOM     20  H9  BCD     1       3.360  23.070   7.920  1.00  0.00            
ATOM     21  H10 BCD     1       4.060  25.210   6.270  1.00  0.00            
ATOM     22  C7  BCD     1      11.500  21.510   6.390  1.00  0.00            
ATOM     23  O6  BCD     1      11.580  20.780   7.630  1.00  0.00            
ATOM     24  C8  BCD     1      11.760  22.990   6.510  1.00  0.00            
ATOM     25  O7  BCD     1      12.940  23.190   7.250  1.00  0.00            
ATOM     26  C9  BCD     1      10.670  23.690   7.380  1.00  0.00            
ATOM     27  O8  BCD     1      10.850  25.090   7.430  1.00  0.00            
ATOM     28  C10 BCD     1       9.310  23.260   6.800  1.00  0.00            
ATOM     29  C11 BCD     1       9.130  21.680   6.600  1.00  0.00            
ATOM     30  O9  BCD     1      10.220  21.250   5.840  1.00  0.00            
ATOM     31  C12 BCD     1       7.830  21.420   5.920  1.00  0.00            
ATOM     32  O10 BCD     1       7.570  20.020   5.950  1.00  0.00            
ATOM     33  H11 BCD     1      12.250  21.150   5.670  1.00  0.00            
ATOM     34  H12 BCD     1      11.850  23.420   5.510  1.00  0.00            
ATOM     35  H13 BCD     1      13.230  24.050   6.920  1.00  0.00            
ATOM     36  H14 BCD     1      10.840  23.260   8.380  1.00  0.00            
ATOM     37  H15 BCD     1      10.090  25.550   7.810  1.00  0.00            
ATOM     38  H16 BCD     1       9.210  23.670   5.790  1.00  0.00            
ATOM     39  H17 BCD     1       9.170  21.100   7.530  1.00  0.00            
ATOM     40  H18 BCD     1       6.960  21.990   6.280  1.00  0.00            
ATOM     41  H19 BCD     1       7.920  21.750   4.880  1.00  0.00            
ATOM     42  H20 BCD     1       6.610  19.990   5.890  1.00  0.00            
ATOM     43  C13 BCD     1      13.440  17.550   9.300  1.00  0.00            
ATOM     44  O11 BCD     1      12.590  17.760  10.410  1.00  0.00            
ATOM     45  C14 BCD     1      14.330  18.720   9.020  1.00  0.00            
ATOM     46  O12 BCD     1      15.200  18.870  10.190  1.00  0.00            
ATOM     47  C15 BCD     1      13.550  20.020   8.720  1.00  0.00            
ATOM     48  O13 BCD     1      14.410  21.070   8.300  1.00  0.00            
ATOM     49  C16 BCD     1      12.470  19.720   7.680  1.00  0.00            
ATOM     50  C17 BCD     1      11.730  18.400   7.860  1.00  0.00            
ATOM     51  O14 BCD     1      12.690  17.310   8.110  1.00  0.00            
ATOM     52  C18 BCD     1      11.030  18.070   6.490  1.00  0.00            
ATOM     53  O15 BCD     1      10.300  16.850   6.640  1.00  0.00            
ATOM     54  H21 BCD     1      14.160  16.730   9.440  1.00  0.00            
ATOM     55  H22 BCD     1      15.040  18.480   8.210  1.00  0.00            
ATOM     56  H23 BCD     1      15.790  19.620  10.090  1.00  0.00            
ATOM     57  H24 BCD     1      13.090  20.310   9.670  1.00  0.00            
ATOM     58  H25 BCD     1      13.880  21.790   7.940  1.00  0.00            
ATOM     59  H26 BCD     1      13.020  19.600   6.740  1.00  0.00            
ATOM     60  H27 BCD     1      10.940  18.520   8.610  1.00  0.00            
ATOM     61  H28 BCD     1      10.340  18.840   6.110  1.00  0.00            
ATOM     62  H29 BCD     1      11.810  17.900   5.730  1.00  0.00            
ATOM     63  H30 BCD     1      10.410  16.320   5.850  1.00  0.00            
ATOM     64  C19 BCD     1      11.090  15.890  13.840  1.00  0.00            
ATOM     65  O16 BCD     1      10.420  17.100  14.240  1.00  0.00            
ATOM     66  C20 BCD     1      12.640  16.130  13.800  1.00  0.00            
ATOM     67  O17 BCD     1      13.030  16.610  15.120  1.00  0.00            
ATOM     68  C21 BCD     1      12.920  17.130  12.640  1.00  0.00            
ATOM     69  O18 BCD     1      14.340  17.320  12.550  1.00  0.00            
ATOM     70  C22 BCD     1      12.370  16.690  11.330  1.00  0.00            
ATOM     71  C23 BCD     1      10.840  16.380  11.480  1.00  0.00            
ATOM     72  O19 BCD     1      10.530  15.480  12.550  1.00  0.00            
ATOM     73  C24 BCD     1      10.380  15.790  10.160  1.00  0.00            
ATOM     74  O20 BCD     1       8.970  15.800  10.200  1.00  0.00            
ATOM     75  H31 BCD     1      10.880  15.020  14.480  1.00  0.00            
ATOM     76  H32 BCD     1      13.150  15.170  13.620  1.00  0.00            
ATOM     77  H33 BCD     1      12.430  17.320  15.370  1.00  0.00            
ATOM     78  H34 BCD     1      12.320  18.030  12.820  1.00  0.00            
ATOM     79  H35 BCD     1      14.530  18.010  11.910  1.00  0.00            
ATOM     80  H36 BCD     1      12.900  15.770  11.050  1.00  0.00            
ATOM     81  H37 BCD     1      10.340  17.340  11.660  1.00  0.00            
ATOM     82  H38 BCD     1      10.690  16.270   9.230  1.00  0.00            
ATOM     83  H39 BCD     1      10.700  14.740  10.120  1.00  0.00            
ATOM     84  H40 BCD     1       8.800  14.850  10.230  1.00  0.00            
ATOM     85  C25 BCD     1       7.830  18.350  17.190  1.00  0.00            
ATOM     86  O21 BCD     1       7.230  19.170  16.220  1.00  0.00            
ATOM     87  C26 BCD     1       9.310  18.720  17.320  1.00  0.00            
ATOM     88  O22 BCD     1       9.450  20.040  17.850  1.00  0.00            
ATOM     89  C27 BCD     1       9.980  18.510  16.000  1.00  0.00            
ATOM     90  O23 BCD     1      11.420  18.830  16.080  1.00  0.00            
ATOM     91  C28 BCD     1       9.810  17.120  15.530  1.00  0.00            
ATOM     92  C29 BCD     1       8.350  16.510  15.620  1.00  0.00            
ATOM     93  O24 BCD     1       7.750  16.900  16.830  1.00  0.00            
ATOM     94  C30 BCD     1       8.250  15.030  15.490  1.00  0.00            
ATOM     95  O25 BCD     1       9.280  14.370  16.300  1.00  0.00            
ATOM     96  H41 BCD     1       7.270  18.460  18.130  1.00  0.00            
ATOM     97  H42 BCD     1       9.830  18.020  17.990  1.00  0.00            
ATOM     98  H43 BCD     1      10.310  20.000  18.260  1.00  0.00            
ATOM     99  H44 BCD     1       9.680  19.240  15.240  1.00  0.00            
ATOM    100  H45 BCD     1      11.650  19.760  16.090  1.00  0.00            
ATOM    101  H46 BCD     1      10.360  16.470  16.220  1.00  0.00            
ATOM    102  H47 BCD     1       7.780  16.880  14.760  1.00  0.00            
ATOM    103  H48 BCD     1       7.270  14.700  15.850  1.00  0.00            
ATOM    104  H49 BCD     1       8.410  14.750  14.440  1.00  0.00            
ATOM    105  H50 BCD     1       8.850  13.940  17.040  1.00  0.00            
ATOM    106  C31 BCD     1       4.040  21.550  15.380  1.00  0.00            
ATOM    107  O26 BCD     1       4.640  21.890  14.150  1.00  0.00            
ATOM    108  C32 BCD     1       4.840  22.010  16.650  1.00  0.00            
ATOM    109  O27 BCD     1       4.980  23.410  16.550  1.00  0.00            
ATOM    110  C33 BCD     1       6.150  21.250  16.700  1.00  0.00            
ATOM    111  C34 BCD     1       5.910  19.690  16.600  1.00  0.00            
ATOM    112  C35 BCD     1       4.930  19.290  15.490  1.00  0.00            
ATOM    113  O28 BCD     1       3.770  20.160  15.470  1.00  0.00            
ATOM    114  C36 BCD     1       4.600  17.810  15.640  1.00  0.00            
ATOM    115  O29 BCD     1       3.800  17.570  16.690  1.00  0.00            
ATOM    116  O30 BCD     1       6.950  21.550  17.840  1.00  0.00            
ATOM    117  H51 BCD     1       3.080  22.060  15.530  1.00  0.00            
ATOM    118  H52 BCD     1       4.220  21.650  17.480  1.00  0.00            
ATOM    119  H53 BCD     1       5.130  23.810  17.410  1.00  0.00            
ATOM    120  H54 BCD     1       6.680  21.610  15.800  1.00  0.00            
ATOM    121  H55 BCD     1       7.740  21.020  17.730  1.00  0.00            
ATOM    122  H56 BCD     1       5.440  19.260  17.490  1.00  0.00            
ATOM    123  H57 BCD     1       5.390  19.390  14.500  1.00  0.00            
ATOM    124  H58 BCD     1       4.110  17.540  14.700  1.00  0.00            
ATOM    125  H59 BCD     1       5.440  17.170  15.940  1.00  0.00            
ATOM    126  H60 BCD     1       3.650  16.620  16.650  1.00  0.00            
ATOM    127  C37 BCD     1       3.690  23.780  10.540  1.00  0.00            
ATOM    128  O31 BCD     1       4.990  23.840  10.200  1.00  0.00            
ATOM    129  C38 BCD     1       3.450  24.590  11.770  1.00  0.00            
ATOM    130  O32 BCD     1       3.980  25.930  11.550  1.00  0.00            
ATOM    131  C39 BCD     1       4.210  23.900  12.950  1.00  0.00            
ATOM    132  O33 BCD     1       4.250  24.670  14.160  1.00  0.00            
ATOM    133  C40 BCD     1       3.790  22.450  13.150  1.00  0.00            
ATOM    134  C41 BCD     1       3.990  21.710  11.830  1.00  0.00            
ATOM    135  O34 BCD     1       3.330  22.380  10.790  1.00  0.00            
ATOM    136  C42 BCD     1       3.470  20.290  11.900  1.00  0.00            
ATOM    137  O35 BCD     1       3.800  19.610  10.650  1.00  0.00            
ATOM    138  H61 BCD     1       3.080  24.240   9.760  1.00  0.00            
ATOM    139  H62 BCD     1       2.390  24.620  12.060  1.00  0.00            
ATOM    140  H63 BCD     1       3.620  26.470  12.270  1.00  0.00            
ATOM    141  H64 BCD     1       5.240  23.780  12.600  1.00  0.00            
ATOM    142  H65 BCD     1       4.530  24.090  14.870  1.00  0.00            
ATOM    143  H66 BCD     1       2.720  22.380  13.400  1.00  0.00            
ATOM    144  H67 BCD     1       5.060  21.670  11.590  1.00  0.00            
ATOM    145  H68 BCD     1       3.920  19.760  12.750  1.00  0.00            
ATOM    146  H69 BCD     1       2.390  20.330  12.110  1.00  0.00            
ATOM    147  H70 BCD     1       3.320  20.010   9.920  1.00  0.00            
ATOM    148  C1  AU8     2       5.200  13.090   8.240  1.00  0.00            
ATOM    149  C2  AU8     2       6.030  14.330   7.930  1.00  0.00            
ATOM    150  C3  AU8     2       6.910  14.340   6.800  1.00  0.00            
ATOM    151  C4  AU8     2       7.540  15.520   6.450  1.00  0.00            
ATOM    152  C5  AU8     2       7.260  16.750   7.170  1.00  0.00            
ATOM    153  C6  AU8     2       6.500  16.710   8.300  1.00  0.00            
ATOM    154  C7  AU8     2       6.270  17.920   9.180  1.00  0.00            
ATOM    155  N1  AU8     2       7.260  19.080   9.090  1.00  0.00            
ATOM    156  C8  AU8     2       8.520  18.740   9.800  1.00  0.00            
ATOM    157  C9  AU8     2       9.510  19.920  10.080  1.00  0.00            
ATOM    158  N2  AU8     2       8.830  20.950  10.960  1.00  0.00            
ATOM    159  C10 AU8     2       9.750  22.210  11.080  1.00  0.00            
ATOM    160  C11 AU8     2      11.200  21.990  11.580  1.00  0.00            
ATOM    161  C12 AU8     2      11.390  21.130  12.680  1.00  0.00            
ATOM    162  C13 AU8     2      12.690  20.820  13.120  1.00  0.00            
ATOM    163  C14 AU8     2      13.830  21.440  12.590  1.00  0.00            
ATOM    164  C15 AU8     2      13.570  22.330  11.500  1.00  0.00            
ATOM    165  C16 AU8     2      12.290  22.560  10.900  1.00  0.00            
ATOM    166  C17 AU8     2       9.240  23.230  12.040  1.00  0.00            
ATOM    167  C18 AU8     2       8.700  22.910  13.290  1.00  0.00            
ATOM    168  C19 AU8     2       8.160  23.950  14.100  1.00  0.00            
ATOM    169  C20 AU8     2       8.110  25.310  13.700  1.00  0.00            
ATOM    170  Cl1 AU8     2       7.210  26.480  14.580  1.00  0.00            
ATOM    171  C21 AU8     2       8.790  25.620  12.550  1.00  0.00            
ATOM    172  C22 AU8     2       9.380  24.630  11.740  1.00  0.00            
ATOM    173  C23 AU8     2       7.620  21.430  10.150  1.00  0.00            
ATOM    174  C24 AU8     2       6.660  20.280   9.830  1.00  0.00            
ATOM    175  C25 AU8     2       5.860  15.510   8.650  1.00  0.00            
ATOM    176  H1  AU8     2       4.530  12.740   7.450  1.00  0.00            
ATOM    177  H2  AU8     2       5.950  12.320   8.470  1.00  0.00            
ATOM    178  H3  AU8     2       4.630  13.270   9.160  1.00  0.00            
ATOM    179  H4  AU8     2       7.150  13.420   6.280  1.00  0.00            
ATOM    180  H5  AU8     2       8.160  15.470   5.560  1.00  0.00            
ATOM    181  H6  AU8     2       7.720  17.670   6.820  1.00  0.00            
ATOM    182  H7  AU8     2       6.130  17.570  10.200  1.00  0.00            
ATOM    183  H8  AU8     2       5.270  18.250   8.900  1.00  0.00            
ATOM    184  H9  AU8     2       7.470  19.250   8.100  1.00  0.00            
ATOM    185  H10 AU8     2       9.080  18.120   9.100  1.00  0.00            
ATOM    186  H11 AU8     2       8.370  17.990  10.590  1.00  0.00            
ATOM    187  H12 AU8     2       9.770  20.440   9.150  1.00  0.00            
ATOM    188  H13 AU8     2      10.400  19.540  10.560  1.00  0.00            
ATOM    189  H14 AU8     2       8.520  20.460  11.810  1.00  0.00            
ATOM    190  H15 AU8     2       9.890  22.660  10.100  1.00  0.00            
ATOM    191  H16 AU8     2      10.480  20.780  13.150  1.00  0.00            
ATOM    192  H17 AU8     2      12.810  20.180  13.990  1.00  0.00            
ATOM    193  H18 AU8     2      14.820  21.200  12.940  1.00  0.00            
ATOM    194  H19 AU8     2      14.400  22.840  11.040  1.00  0.00            
ATOM    195  H20 AU8     2      12.140  23.280  10.090  1.00  0.00            
ATOM    196  H21 AU8     2       8.590  21.900  13.650  1.00  0.00            
ATOM    197  H22 AU8     2       7.670  23.710  15.040  1.00  0.00            
ATOM    198  H23 AU8     2       8.720  26.600  12.080  1.00  0.00            
ATOM    199  H24 AU8     2       9.700  25.010  10.770  1.00  0.00            
ATOM    200  H25 AU8     2       8.040  21.910   9.270  1.00  0.00            
ATOM    201  H26 AU8     2       7.100  22.140  10.790  1.00  0.00            
ATOM    202  H27 AU8     2       6.190  19.820  10.700  1.00  0.00            
ATOM    203  H28 AU8     2       5.760  20.580   9.290  1.00  0.00            
ATOM    204  H29 AU8     2       5.190  15.580   9.500  1.00  0.00            
TER
ENDMDL
MODEL        1
ATOM      1  C1  BCD     1      21.710   8.330   8.220  1.00  0.00            
ATOM      2  O1  BCD     1      22.200   9.390   7.390  1.00  0.00            
ATOM      3  C2  BCD     1      20.510   7.780   7.590  1.00  0.00            
ATOM      4  O2  BCD     1      20.700   7.320   6.250  1.00  0.00            
ATOM      5  C3  BCD     1      19.330   8.770   7.670  1.00  0.00            
ATOM      6  O3  BCD     1      18.070   8.200   7.270  1.00  0.00            
ATOM      7  C4  BCD     1      19.160   9.270   9.090  1.00  0.00            
ATOM      8  C5  BCD     1      20.470   9.940   9.600  1.00  0.00            
ATOM      9  O4  BCD     1      21.410   8.800   9.520  1.00  0.00            
ATOM     10  C6  BCD     1      20.420  10.520  11.050  1.00  0.00            
ATOM     11  O5  BCD     1      21.580  11.300  11.360  1.00  0.00            
ATOM     12  H1  BCD     1      22.410   7.490   8.260  1.00  0.00            
ATOM     13  H2  BCD     1      20.240   6.850   8.100  1.00  0.00            
ATOM     14  H3  BCD     1      19.980   6.710   6.050  1.00  0.00            
ATOM     15  H4  BCD     1      19.550   9.670   7.080  1.00  0.00            
ATOM     16  H5  BCD     1      18.200   7.250   7.360  1.00  0.00            
ATOM     17  H6  BCD     1      18.870   8.460   9.780  1.00  0.00            
ATOM     18  H7  BCD     1      20.700  10.680   8.820  1.00  0.00            
ATOM     19  H8  BCD     1      19.480  11.070  11.170  1.00  0.00            
ATOM     20  H9  BCD     1      20.260   9.670  11.710  1.00  0.00            
ATOM     21  H10 BCD     1      21.890  11.060  12.240  1.00  0.00            
ATOM     22  C7  BCD     1      25.580  10.560   5.400  1.00  0.00            
ATOM     23  O6  BCD     1      24.700  11.310   4.520  1.00  0.00            
ATOM     24  C8  BCD     1      25.350   9.070   5.320  1.00  0.00            
ATOM     25  O7  BCD     1      25.520   8.630   3.970  1.00  0.00            
ATOM     26  C9  BCD     1      23.930   8.800   5.830  1.00  0.00            
ATOM     27  O8  BCD     1      23.640   7.380   5.860  1.00  0.00            
ATOM     28  C10 BCD     1      23.630   9.430   7.190  1.00  0.00            
ATOM     29  C11 BCD     1      24.050  10.920   7.260  1.00  0.00            
ATOM     30  O9  BCD     1      25.410  11.080   6.710  1.00  0.00            
ATOM     31  C12 BCD     1      24.200  11.300   8.680  1.00  0.00            
ATOM     32  O10 BCD     1      24.400  12.700   8.800  1.00  0.00            
ATOM     33  H11 BCD     1      26.620  10.680   5.110  1.00  0.00            
ATOM     34  H12 BCD     1      26.050   8.470   5.910  1.00  0.00            
ATOM     35  H13 BCD     1      26.450   8.730   3.750  1.00  0.00            
ATOM     36  H14 BCD     1      23.250   9.290   5.120  1.00  0.00            
ATOM     37  H15 BCD     1      22.690   7.320   5.970  1.00  0.00            
ATOM     38  H16 BCD     1      24.110   8.820   7.970  1.00  0.00            
ATOM     39  H17 BCD     1      23.370  11.570   6.690  1.00  0.00            
ATOM     40  H18 BCD     1      23.260  11.110   9.210  1.00  0.00            
ATOM     41  H19 BCD     1      25.110  10.820   9.060  1.00  0.00            
ATOM     42  H20 BCD     1      25.090  12.880   8.160  1.00  0.00            
ATOM     43  C13 BCD     1      24.240  13.860   1.280  1.00  0.00            
ATOM     44  O11 BCD     1      22.960  14.190   1.810  1.00  0.00            
ATOM     45  C14 BCD     1      24.410  12.400   0.950  1.00  0.00            
ATOM     46  O12 BCD     1      23.520  12.150  -0.170  1.00  0.00            
ATOM     47  C15 BCD     1      24.130  11.550   2.190  1.00  0.00            
ATOM     48  O13 BCD     1      24.250  10.090   1.980  1.00  0.00            
ATOM     49  C16 BCD     1      25.190  11.920   3.260  1.00  0.00            
ATOM     50  C17 BCD     1      25.320  13.440   3.420  1.00  0.00            
ATOM     51  O14 BCD     1      25.290  14.170   2.130  1.00  0.00            
ATOM     52  C18 BCD     1      26.460  13.810   4.270  1.00  0.00            
ATOM     53  O15 BCD     1      27.680  13.100   3.910  1.00  0.00            
ATOM     54  H21 BCD     1      24.350  14.480   0.380  1.00  0.00            
ATOM     55  H22 BCD     1      25.460  12.250   0.670  1.00  0.00            
ATOM     56  H23 BCD     1      23.830  12.800  -0.810  1.00  0.00            
ATOM     57  H24 BCD     1      23.130  11.800   2.570  1.00  0.00            
ATOM     58  H25 BCD     1      24.560   9.660   2.780  1.00  0.00            
ATOM     59  H26 BCD     1      26.140  11.440   2.990  1.00  0.00            
ATOM     60  H27 BCD     1      24.440  13.700   4.020  1.00  0.00            
ATOM     61  H28 BCD     1      26.580  14.900   4.340  1.00  0.00            
ATOM     62  H29 BCD     1      26.250  13.560   5.320  1.00  0.00            
ATOM     63  H30 BCD     1      27.740  13.430   3.010  1.00  0.00            
ATOM     64  C19 BCD     1      20.370  17.490   2.110  1.00  0.00            
ATOM     65  O16 BCD     1      19.860  17.040   3.320  1.00  0.00            
ATOM     66  C20 BCD     1      20.180  16.510   0.930  1.00  0.00            
ATOM     67  O17 BCD     1      18.800  16.270   0.710  1.00  0.00            
ATOM     68  C21 BCD     1      20.960  15.200   1.060  1.00  0.00            
ATOM     69  O18 BCD     1      20.910  14.370  -0.090  1.00  0.00            
ATOM     70  C22 BCD     1      22.420  15.450   1.430  1.00  0.00            
ATOM     71  C23 BCD     1      22.600  16.590   2.530  1.00  0.00            
ATOM     72  O19 BCD     1      21.730  17.690   2.320  1.00  0.00            
ATOM     73  C24 BCD     1      24.020  17.120   2.540  1.00  0.00            
ATOM     74  O20 BCD     1      24.430  17.580   1.260  1.00  0.00            
ATOM     75  H31 BCD     1      19.860  18.420   1.840  1.00  0.00            
ATOM     76  H32 BCD     1      20.670  17.090   0.130  1.00  0.00            
ATOM     77  H33 BCD     1      18.420  17.140   0.590  1.00  0.00            
ATOM     78  H34 BCD     1      20.500  14.580   1.840  1.00  0.00            
ATOM     79  H35 BCD     1      21.420  13.590   0.140  1.00  0.00            
ATOM     80  H36 BCD     1      22.880  15.820   0.500  1.00  0.00            
ATOM     81  H37 BCD     1      22.380  16.170   3.520  1.00  0.00            
ATOM     82  H38 BCD     1      24.130  17.970   3.230  1.00  0.00            
ATOM     83  H39 BCD     1      24.710  16.320   2.850  1.00  0.00            
ATOM     84  H40 BCD     1      25.360  17.810   1.390  1.00  0.00            
ATOM     85  C25 BCD     1      17.770  18.600   6.490  1.00  0.00            
ATOM     86  O21 BCD     1      17.400  17.280   6.870  1.00  0.00            
ATOM     87  C26 BCD     1      17.190  18.880   5.150  1.00  0.00            
ATOM     88  O22 BCD     1      15.780  18.700   5.110  1.00  0.00            
ATOM     89  C27 BCD     1      17.820  17.910   4.070  1.00  0.00            
ATOM     90  O23 BCD     1      17.460  18.350   2.720  1.00  0.00            
ATOM     91  C28 BCD     1      19.260  18.020   4.190  1.00  0.00            
ATOM     92  C29 BCD     1      19.770  17.690   5.570  1.00  0.00            
ATOM     93  O24 BCD     1      19.170  18.650   6.390  1.00  0.00            
ATOM     94  C30 BCD     1      21.300  17.790   5.560  1.00  0.00            
ATOM     95  O25 BCD     1      21.660  17.840   6.920  1.00  0.00            
ATOM     96  H41 BCD     1      17.550  19.480   7.090  1.00  0.00            
ATOM     97  H42 BCD     1      17.440  19.930   4.950  1.00  0.00            
ATOM     98  H43 BCD     1      15.360  19.330   5.700  1.00  0.00            
ATOM     99  H44 BCD     1      17.470  16.910   4.350  1.00  0.00            
ATOM    100  H45 BCD     1      17.880  19.170   2.440  1.00  0.00            
ATOM    101  H46 BCD     1      19.680  18.980   3.870  1.00  0.00            
ATOM    102  H47 BCD     1      19.460  16.680   5.890  1.00  0.00            
ATOM    103  H48 BCD     1      21.660  16.840   5.140  1.00  0.00            
ATOM    104  H49 BCD     1      21.630  18.590   4.880  1.00  0.00            
ATOM    105  H50 BCD     1      21.190  18.630   7.220  1.00  0.00            
ATOM    106  C31 BCD     1      15.540  15.240   9.880  1.00  0.00            
ATOM    107  O26 BCD     1      16.370  14.170   9.470  1.00  0.00            
ATOM    108  C32 BCD     1      14.650  15.690   8.770  1.00  0.00            
ATOM    109  O27 BCD     1      13.750  14.620   8.390  1.00  0.00            
ATOM    110  C33 BCD     1      15.340  16.250   7.530  1.00  0.00            
ATOM    111  C34 BCD     1      16.430  17.220   7.960  1.00  0.00            
ATOM    112  C35 BCD     1      17.210  16.790   9.250  1.00  0.00            
ATOM    113  O28 BCD     1      16.390  16.330  10.280  1.00  0.00            
ATOM    114  C36 BCD     1      18.040  17.870   9.780  1.00  0.00            
ATOM    115  O29 BCD     1      17.270  18.980  10.220  1.00  0.00            
ATOM    116  O30 BCD     1      14.430  16.780   6.600  1.00  0.00            
ATOM    117  H51 BCD     1      14.890  14.970  10.720  1.00  0.00            
ATOM    118  H52 BCD     1      14.170  16.550   9.260  1.00  0.00            
ATOM    119  H53 BCD     1      12.930  14.970   8.010  1.00  0.00            
ATOM    120  H54 BCD     1      15.920  15.390   7.160  1.00  0.00            
ATOM    121  H55 BCD     1      14.910  17.400   6.050  1.00  0.00            
ATOM    122  H56 BCD     1      16.050  18.220   8.200  1.00  0.00            
ATOM    123  H57 BCD     1      17.910  15.970   9.050  1.00  0.00            
ATOM    124  H58 BCD     1      18.550  17.540  10.690  1.00  0.00            
ATOM    125  H59 BCD     1      18.800  18.100   9.010  1.00  0.00            
ATOM    126  H60 BCD     1      16.770  18.780  11.030  1.00  0.00            
ATOM    127  C37 BCD     1      17.050  10.120   9.770  1.00  0.00            
ATOM    128  O31 BCD     1      18.230  10.340   9.160  1.00  0.00            
ATOM    129  C38 BCD     1      15.860  10.590   8.760  1.00  0.00            
ATOM    130  O32 BCD     1      15.850   9.790   7.570  1.00  0.00            
ATOM    131  C39 BCD     1      15.990  12.100   8.480  1.00  0.00            
ATOM    132  O33 BCD     1      15.040  12.570   7.500  1.00  0.00            
ATOM    133  C40 BCD     1      16.000  12.840   9.780  1.00  0.00            
ATOM    134  C41 BCD     1      17.090  12.350  10.720  1.00  0.00            
ATOM    135  O34 BCD     1      16.930  10.940  10.890  1.00  0.00            
ATOM    136  C42 BCD     1      17.150  12.990  12.060  1.00  0.00            
ATOM    137  O35 BCD     1      16.000  12.690  12.840  1.00  0.00            
ATOM    138  H61 BCD     1      16.910   9.070  10.050  1.00  0.00            
ATOM    139  H62 BCD     1      14.960  10.570   9.390  1.00  0.00            
ATOM    140  H63 BCD     1      16.640   9.240   7.580  1.00  0.00            
ATOM    141  H64 BCD     1      16.970  12.270   8.030  1.00  0.00            
ATOM    142  H65 BCD     1      14.520  13.330   7.760  1.00  0.00            
ATOM    143  H66 BCD     1      14.980  12.740  10.180  1.00  0.00            
ATOM    144  H67 BCD     1      18.110  12.560  10.380  1.00  0.00            
ATOM    145  H68 BCD     1      18.140  12.770  12.480  1.00  0.00            
ATOM    146  H69 BCD     1      17.250  14.080  11.910  1.00  0.00            
ATOM    147  H70 BCD     1      16.190  12.850  13.770  1.00  0.00            
ATOM    148  C1  AU8     2      20.380  14.270   9.050  1.00  0.00            
ATOM    149  C2  AU8     2      20.250  13.880   7.630  1.00  0.00            
ATOM    150  C3  AU8     2      21.340  13.630   6.800  1.00  0.00            
ATOM    151  C4  AU8     2      21.200  13.470   5.440  1.00  0.00            
ATOM    152  C5  AU8     2      19.910  13.330   4.820  1.00  0.00            
ATOM    153  C6  AU8     2      18.840  13.410   5.660  1.00  0.00            
ATOM    154  C7  AU8     2      17.470  13.210   5.070  1.00  0.00            
ATOM    155  N1  AU8     2      17.320  11.930   4.280  1.00  0.00            
ATOM    156  C8  AU8     2      15.910  11.690   3.870  1.00  0.00            
ATOM    157  C9  AU8     2      15.820  10.380   3.060  1.00  0.00            
ATOM    158  N2  AU8     2      16.360   9.190   3.820  1.00  0.00            
ATOM    159  C10 AU8     2      16.370   7.860   2.950  1.00  0.00            
ATOM    160  C11 AU8     2      17.350   7.910   1.790  1.00  0.00            
ATOM    161  C12 AU8     2      17.020   8.350   0.550  1.00  0.00            
ATOM    162  C13 AU8     2      18.060   8.650  -0.390  1.00  0.00            
ATOM    163  C14 AU8     2      19.400   8.320  -0.110  1.00  0.00            
ATOM    164  C15 AU8     2      19.690   7.630   1.070  1.00  0.00            
ATOM    165  C16 AU8     2      18.640   7.410   1.980  1.00  0.00            
ATOM    166  C17 AU8     2      15.120   7.170   2.390  1.00  0.00            
ATOM    167  C18 AU8     2      15.290   5.970   1.750  1.00  0.00            
ATOM    168  C19 AU8     2      14.200   5.270   1.230  1.00  0.00            
ATOM    169  C20 AU8     2      12.930   5.830   1.360  1.00  0.00            
ATOM    170  Cl1 AU8     2      11.470   5.070   0.820  1.00  0.00            
ATOM    171  C21 AU8     2      12.790   7.080   2.030  1.00  0.00            
ATOM    172  C22 AU8     2      13.860   7.780   2.500  1.00  0.00            
ATOM    173  C23 AU8     2      17.740   9.490   4.400  1.00  0.00            
ATOM    174  C24 AU8     2      17.850  10.830   5.160  1.00  0.00            
ATOM    175  C25 AU8     2      18.960  13.690   7.030  1.00  0.00            
ATOM    176  H1  AU8     2      20.750  13.450   9.680  1.00  0.00            
ATOM    177  H2  AU8     2      21.080  15.110   9.130  1.00  0.00            
ATOM    178  H3  AU8     2      19.400  14.550   9.450  1.00  0.00            
ATOM    179  H4  AU8     2      22.360  13.710   7.170  1.00  0.00            
ATOM    180  H5  AU8     2      22.050  13.430   4.770  1.00  0.00            
ATOM    181  H6  AU8     2      19.680  13.180   3.770  1.00  0.00            
ATOM    182  H7  AU8     2      17.290  14.030   4.380  1.00  0.00            
ATOM    183  H8  AU8     2      16.850  13.290   5.970  1.00  0.00            
ATOM    184  H9  AU8     2      17.830  11.850   3.380  1.00  0.00            
ATOM    185  H10 AU8     2      15.440  12.580   3.460  1.00  0.00            
ATOM    186  H11 AU8     2      15.390  11.400   4.790  1.00  0.00            
ATOM    187  H12 AU8     2      16.450  10.440   2.170  1.00  0.00            
ATOM    188  H13 AU8     2      14.790  10.340   2.690  1.00  0.00            
ATOM    189  H14 AU8     2      15.690   8.990   4.580  1.00  0.00            
ATOM    190  H15 AU8     2      16.770   7.180   3.710  1.00  0.00            
ATOM    191  H16 AU8     2      15.980   8.540   0.270  1.00  0.00            
ATOM    192  H17 AU8     2      17.840   8.970  -1.400  1.00  0.00            
ATOM    193  H18 AU8     2      20.140   8.480  -0.890  1.00  0.00            
ATOM    194  H19 AU8     2      20.680   7.200   1.250  1.00  0.00            
ATOM    195  H20 AU8     2      18.820   6.900   2.920  1.00  0.00            
ATOM    196  H21 AU8     2      16.260   5.480   1.650  1.00  0.00            
ATOM    197  H22 AU8     2      14.330   4.300   0.750  1.00  0.00            
ATOM    198  H23 AU8     2      11.830   7.590   2.100  1.00  0.00            
ATOM    199  H24 AU8     2      13.720   8.690   3.080  1.00  0.00            
ATOM    200  H25 AU8     2      18.520   9.490   3.640  1.00  0.00            
ATOM    201  H26 AU8     2      17.880   8.740   5.180  1.00  0.00            
ATOM    202  H27 AU8     2      17.340  10.840   6.130  1.00  0.00            
ATOM    203  H28 AU8     2      18.910  11.000   5.350  1.00  0.00            
ATOM    204  H29 AU8     2      18.070  13.820   7.650  1.00  0.00            
TER
ENDMDL
MODEL        1
ATOM      1  C1  BCD     1       0.170  30.310  26.550  1.00  0.00            
ATOM      2  O1  BCD     1       0.890  30.320  25.350  1.00  0.00            
ATOM      3  C2  BCD     1       0.650  29.310  27.560  1.00  0.00            
ATOM      4  O2  BCD     1       2.040  29.520  27.810  1.00  0.00            
ATOM      5  C3  BCD     1       0.390  27.870  27.050  1.00  0.00            
ATOM      6  O3  BCD     1       0.860  26.880  28.040  1.00  0.00            
ATOM      7  C4  BCD     1      -1.100  27.640  26.740  1.00  0.00            
ATOM      8  C5  BCD     1      -1.610  28.730  25.860  1.00  0.00            
ATOM      9  O4  BCD     1      -1.250  30.020  26.350  1.00  0.00            
ATOM     10  C6  BCD     1      -3.160  28.560  25.700  1.00  0.00            
ATOM     11  O5  BCD     1      -3.810  28.930  26.920  1.00  0.00            
ATOM     12  H1  BCD     1       0.160  31.310  26.990  1.00  0.00            
ATOM     13  H2  BCD     1       0.130  29.390  28.520  1.00  0.00            
ATOM     14  H3  BCD     1       2.240  29.070  28.630  1.00  0.00            
ATOM     15  H4  BCD     1       0.870  27.700  26.080  1.00  0.00            
ATOM     16  H5  BCD     1       0.750  26.000  27.680  1.00  0.00            
ATOM     17  H6  BCD     1      -1.700  27.370  27.620  1.00  0.00            
ATOM     18  H7  BCD     1      -1.100  28.610  24.900  1.00  0.00            
ATOM     19  H8  BCD     1      -3.600  29.180  24.900  1.00  0.00            
ATOM     20  H9  BCD     1      -3.410  27.530  25.410  1.00  0.00            
ATOM     21  H10 BCD     1      -3.690  29.880  27.050  1.00  0.00            
ATOM     22  C7  BCD     1       2.860  33.160  23.080  1.00  0.00            
ATOM     23  O6  BCD     1       3.920  32.410  22.630  1.00  0.00            
ATOM     24  C8  BCD     1       2.860  33.330  24.580  1.00  0.00            
ATOM     25  O7  BCD     1       4.060  33.750  25.080  1.00  0.00            
ATOM     26  C9  BCD     1       2.490  32.010  25.250  1.00  0.00            
ATOM     27  O8  BCD     1       2.410  32.030  26.670  1.00  0.00            
ATOM     28  C10 BCD     1       1.100  31.650  24.740  1.00  0.00            
ATOM     29  C11 BCD     1       1.130  31.520  23.190  1.00  0.00            
ATOM     30  O9  BCD     1       1.640  32.670  22.590  1.00  0.00            
ATOM     31  C12 BCD     1      -0.260  31.250  22.680  1.00  0.00            
ATOM     32  O10 BCD     1      -1.130  32.280  23.160  1.00  0.00            
ATOM     33  H11 BCD     1       3.100  34.120  22.600  1.00  0.00            
ATOM     34  H12 BCD     1       2.080  34.050  24.840  1.00  0.00            
ATOM     35  H13 BCD     1       4.700  33.040  25.020  1.00  0.00            
ATOM     36  H14 BCD     1       3.190  31.240  24.910  1.00  0.00            
ATOM     37  H15 BCD     1       2.180  31.160  27.010  1.00  0.00            
ATOM     38  H16 BCD     1       0.410  32.450  25.020  1.00  0.00            
ATOM     39  H17 BCD     1       1.750  30.680  22.860  1.00  0.00            
ATOM     40  H18 BCD     1      -0.260  31.420  21.590  1.00  0.00            
ATOM     41  H19 BCD     1      -0.640  30.280  23.010  1.00  0.00            
ATOM     42  H20 BCD     1      -2.060  32.030  23.150  1.00  0.00            
ATOM     43  C13 BCD     1       7.200  31.970  20.330  1.00  0.00            
ATOM     44  O11 BCD     1       6.790  30.620  20.090  1.00  0.00            
ATOM     45  C14 BCD     1       7.410  32.420  21.750  1.00  0.00            
ATOM     46  O12 BCD     1       8.520  31.770  22.390  1.00  0.00            
ATOM     47  C15 BCD     1       6.180  32.260  22.620  1.00  0.00            
ATOM     48  O13 BCD     1       6.530  32.670  23.970  1.00  0.00            
ATOM     49  C16 BCD     1       5.060  33.040  22.010  1.00  0.00            
ATOM     50  C17 BCD     1       4.950  32.900  20.410  1.00  0.00            
ATOM     51  O14 BCD     1       6.220  32.900  19.810  1.00  0.00            
ATOM     52  C18 BCD     1       4.080  34.030  19.700  1.00  0.00            
ATOM     53  O15 BCD     1       4.680  35.300  19.900  1.00  0.00            
ATOM     54  H21 BCD     1       8.120  32.160  19.780  1.00  0.00            
ATOM     55  H22 BCD     1       7.660  33.490  21.770  1.00  0.00            
ATOM     56  H23 BCD     1       8.810  32.410  23.040  1.00  0.00            
ATOM     57  H24 BCD     1       5.990  31.180  22.540  1.00  0.00            
ATOM     58  H25 BCD     1       6.870  33.570  23.930  1.00  0.00            
ATOM     59  H26 BCD     1       5.230  34.070  22.330  1.00  0.00            
ATOM     60  H27 BCD     1       4.400  31.990  20.120  1.00  0.00            
ATOM     61  H28 BCD     1       3.830  33.840  18.650  1.00  0.00            
ATOM     62  H29 BCD     1       3.080  33.890  20.130  1.00  0.00            
ATOM     63  H30 BCD     1       5.490  35.270  19.380  1.00  0.00            
ATOM     64  C19 BCD     1       8.470  26.800  19.710  1.00  0.00            
ATOM     65  O16 BCD     1       7.110  26.260  19.820  1.00  0.00            
ATOM     66  C20 BCD     1       8.780  27.540  21.050  1.00  0.00            
ATOM     67  O17 BCD     1       8.700  26.660  22.200  1.00  0.00            
ATOM     68  C21 BCD     1       7.700  28.660  21.160  1.00  0.00            
ATOM     69  O18 BCD     1       7.680  29.340  22.390  1.00  0.00            
ATOM     70  C22 BCD     1       7.790  29.670  20.000  1.00  0.00            
ATOM     71  C23 BCD     1       7.660  28.910  18.640  1.00  0.00            
ATOM     72  O19 BCD     1       8.590  27.750  18.620  1.00  0.00            
ATOM     73  C24 BCD     1       7.830  29.750  17.450  1.00  0.00            
ATOM     74  O20 BCD     1       8.910  30.550  17.430  1.00  0.00            
ATOM     75  H31 BCD     1       9.220  26.000  19.590  1.00  0.00            
ATOM     76  H32 BCD     1       9.740  28.040  20.920  1.00  0.00            
ATOM     77  H33 BCD     1       8.980  27.100  23.010  1.00  0.00            
ATOM     78  H34 BCD     1       6.670  28.270  21.150  1.00  0.00            
ATOM     79  H35 BCD     1       8.140  30.170  22.230  1.00  0.00            
ATOM     80  H36 BCD     1       8.760  30.190  20.080  1.00  0.00            
ATOM     81  H37 BCD     1       6.600  28.630  18.490  1.00  0.00            
ATOM     82  H38 BCD     1       7.840  29.150  16.530  1.00  0.00            
ATOM     83  H39 BCD     1       6.900  30.340  17.500  1.00  0.00            
ATOM     84  H40 BCD     1       8.730  31.490  17.330  1.00  0.00            
ATOM     85  C25 BCD     1       4.620  23.030  19.420  1.00  0.00            
ATOM     86  O21 BCD     1       3.590  23.740  20.140  1.00  0.00            
ATOM     87  C26 BCD     1       5.890  22.850  20.330  1.00  0.00            
ATOM     88  O22 BCD     1       5.470  22.140  21.510  1.00  0.00            
ATOM     89  C27 BCD     1       6.490  24.210  20.680  1.00  0.00            
ATOM     90  O23 BCD     1       7.730  24.110  21.490  1.00  0.00            
ATOM     91  C28 BCD     1       6.750  24.940  19.420  1.00  0.00            
ATOM     92  C29 BCD     1       5.570  25.020  18.530  1.00  0.00            
ATOM     93  O24 BCD     1       4.980  23.780  18.300  1.00  0.00            
ATOM     94  C30 BCD     1       5.830  25.780  17.200  1.00  0.00            
ATOM     95  O25 BCD     1       6.680  25.020  16.270  1.00  0.00            
ATOM     96  H41 BCD     1       4.320  22.020  19.120  1.00  0.00            
ATOM     97  H42 BCD     1       6.690  22.430  19.700  1.00  0.00            
ATOM     98  H43 BCD     1       6.260  22.040  22.060  1.00  0.00            
ATOM     99  H44 BCD     1       5.770  24.830  21.230  1.00  0.00            
ATOM    100  H45 BCD     1       7.980  25.030  21.630  1.00  0.00            
ATOM    101  H46 BCD     1       7.620  24.480  18.930  1.00  0.00            
ATOM    102  H47 BCD     1       4.890  25.670  19.090  1.00  0.00            
ATOM    103  H48 BCD     1       4.900  26.120  16.740  1.00  0.00            
ATOM    104  H49 BCD     1       6.450  26.640  17.520  1.00  0.00            
ATOM    105  H50 BCD     1       6.290  24.140  16.220  1.00  0.00            
ATOM    106  C31 BCD     1      -0.450  23.260  21.550  1.00  0.00            
ATOM    107  O26 BCD     1      -0.250  24.160  22.700  1.00  0.00            
ATOM    108  C32 BCD     1       0.550  22.020  21.600  1.00  0.00            
ATOM    109  O27 BCD     1       0.420  21.310  22.800  1.00  0.00            
ATOM    110  C33 BCD     1       1.990  22.410  21.460  1.00  0.00            
ATOM    111  C34 BCD     1       2.180  23.230  20.190  1.00  0.00            
ATOM    112  C35 BCD     1       1.170  24.370  20.100  1.00  0.00            
ATOM    113  O28 BCD     1      -0.160  23.940  20.350  1.00  0.00            
ATOM    114  C36 BCD     1       1.250  25.120  18.760  1.00  0.00            
ATOM    115  O29 BCD     1       0.750  24.250  17.760  1.00  0.00            
ATOM    116  O30 BCD     1       2.860  21.220  21.370  1.00  0.00            
ATOM    117  H51 BCD     1      -1.490  22.920  21.410  1.00  0.00            
ATOM    118  H52 BCD     1       0.300  21.340  20.780  1.00  0.00            
ATOM    119  H53 BCD     1      -0.510  21.060  22.850  1.00  0.00            
ATOM    120  H54 BCD     1       2.220  22.980  22.370  1.00  0.00            
ATOM    121  H55 BCD     1       3.740  21.610  21.300  1.00  0.00            
ATOM    122  H56 BCD     1       2.000  22.580  19.330  1.00  0.00            
ATOM    123  H57 BCD     1       1.430  25.020  20.940  1.00  0.00            
ATOM    124  H58 BCD     1       0.640  26.030  18.890  1.00  0.00            
ATOM    125  H59 BCD     1       2.270  25.440  18.540  1.00  0.00            
ATOM    126  H60 BCD     1       0.760  24.650  16.890  1.00  0.00            
ATOM    127  C37 BCD     1      -1.660  25.310  26.300  1.00  0.00            
ATOM    128  O31 BCD     1      -1.000  26.560  25.930  1.00  0.00            
ATOM    129  C38 BCD     1      -0.670  24.160  26.370  1.00  0.00            
ATOM    130  O32 BCD     1       0.250  24.310  27.470  1.00  0.00            
ATOM    131  C39 BCD     1      -0.030  23.870  25.090  1.00  0.00            
ATOM    132  O33 BCD     1       0.680  22.660  25.120  1.00  0.00            
ATOM    133  C40 BCD     1      -1.010  23.900  23.890  1.00  0.00            
ATOM    134  C41 BCD     1      -2.230  24.850  24.000  1.00  0.00            
ATOM    135  O34 BCD     1      -2.710  24.990  25.340  1.00  0.00            
ATOM    136  C42 BCD     1      -3.420  24.480  23.140  1.00  0.00            
ATOM    137  O35 BCD     1      -3.820  23.120  23.270  1.00  0.00            
ATOM    138  H61 BCD     1      -2.130  25.510  27.270  1.00  0.00            
ATOM    139  H62 BCD     1      -1.210  23.230  26.580  1.00  0.00            
ATOM    140  H63 BCD     1       0.610  23.420  27.500  1.00  0.00            
ATOM    141  H64 BCD     1       0.710  24.660  24.920  1.00  0.00            
ATOM    142  H65 BCD     1       0.480  22.170  24.320  1.00  0.00            
ATOM    143  H66 BCD     1      -1.370  22.870  23.940  1.00  0.00            
ATOM    144  H67 BCD     1      -1.910  25.870  23.790  1.00  0.00            
ATOM    145  H68 BCD     1      -4.250  25.170  23.330  1.00  0.00            
ATOM    146  H69 BCD     1      -3.140  24.710  22.110  1.00  0.00            
ATOM    147  H70 BCD     1      -4.230  23.070  24.140  1.00  0.00            
ATOM    148  C1  AU8     2       3.120  28.850  19.200  1.00  0.00            
ATOM    149  C2  AU8     2       2.750  28.190  20.450  1.00  0.00            
ATOM    150  C3  AU8     2       1.440  28.320  20.930  1.00  0.00            
ATOM    151  C4  AU8     2       1.060  27.720  22.140  1.00  0.00            
ATOM    152  C5  AU8     2       2.060  27.120  22.910  1.00  0.00            
ATOM    153  C6  AU8     2       3.420  27.140  22.520  1.00  0.00            
ATOM    154  C7  AU8     2       4.620  26.660  23.390  1.00  0.00            
ATOM    155  N1  AU8     2       5.710  27.670  23.740  1.00  0.00            
ATOM    156  C8  AU8     2       6.640  27.050  24.780  1.00  0.00            
ATOM    157  C9  AU8     2       7.400  28.070  25.570  1.00  0.00            
ATOM    158  N2  AU8     2       6.500  29.110  26.200  1.00  0.00            
ATOM    159  C10 AU8     2       7.450  29.950  27.050  1.00  0.00            
ATOM    160  C11 AU8     2       8.010  29.290  28.300  1.00  0.00            
ATOM    161  C12 AU8     2       9.410  29.210  28.490  1.00  0.00            
ATOM    162  C13 AU8     2       9.970  28.600  29.610  1.00  0.00            
ATOM    163  C14 AU8     2       9.170  27.940  30.520  1.00  0.00            
ATOM    164  C15 AU8     2       7.770  27.940  30.310  1.00  0.00            
ATOM    165  C16 AU8     2       7.210  28.670  29.260  1.00  0.00            
ATOM    166  C17 AU8     2       6.800  31.250  27.470  1.00  0.00            
ATOM    167  C18 AU8     2       7.400  32.480  27.200  1.00  0.00            
ATOM    168  C19 AU8     2       6.840  33.710  27.560  1.00  0.00            
ATOM    169  C20 AU8     2       5.570  33.800  28.220  1.00  0.00            
ATOM    170  Cl1 AU8     2       4.790  35.380  28.520  1.00  0.00            
ATOM    171  C21 AU8     2       4.940  32.570  28.430  1.00  0.00            
ATOM    172  C22 AU8     2       5.510  31.320  28.080  1.00  0.00            
ATOM    173  C23 AU8     2       5.920  29.900  25.050  1.00  0.00            
ATOM    174  C24 AU8     2       5.050  28.950  24.160  1.00  0.00            
ATOM    175  C25 AU8     2       3.750  27.630  21.240  1.00  0.00            
ATOM    176  H1  AU8     2       2.550  28.350  18.410  1.00  0.00            
ATOM    177  H2  AU8     2       2.820  29.900  19.230  1.00  0.00            
ATOM    178  H3  AU8     2       4.190  28.760  18.970  1.00  0.00            
ATOM    179  H4  AU8     2       0.690  28.680  20.240  1.00  0.00            
ATOM    180  H5  AU8     2       0.020  27.550  22.410  1.00  0.00            
ATOM    181  H6  AU8     2       1.860  26.560  23.820  1.00  0.00            
ATOM    182  H7  AU8     2       5.000  25.710  23.010  1.00  0.00            
ATOM    183  H8  AU8     2       4.200  26.380  24.360  1.00  0.00            
ATOM    184  H9  AU8     2       6.360  27.860  22.960  1.00  0.00            
ATOM    185  H10 AU8     2       7.340  26.390  24.260  1.00  0.00            
ATOM    186  H11 AU8     2       6.080  26.440  25.490  1.00  0.00            
ATOM    187  H12 AU8     2       8.150  28.480  24.890  1.00  0.00            
ATOM    188  H13 AU8     2       7.970  27.690  26.420  1.00  0.00            
ATOM    189  H14 AU8     2       5.800  28.580  26.740  1.00  0.00            
ATOM    190  H15 AU8     2       8.250  30.290  26.400  1.00  0.00            
ATOM    191  H16 AU8     2      10.100  29.710  27.820  1.00  0.00            
ATOM    192  H17 AU8     2      11.040  28.750  29.780  1.00  0.00            
ATOM    193  H18 AU8     2       9.550  27.310  31.320  1.00  0.00            
ATOM    194  H19 AU8     2       7.060  27.440  30.960  1.00  0.00            
ATOM    195  H20 AU8     2       6.130  28.760  29.200  1.00  0.00            
ATOM    196  H21 AU8     2       8.340  32.530  26.660  1.00  0.00            
ATOM    197  H22 AU8     2       7.380  34.610  27.250  1.00  0.00            
ATOM    198  H23 AU8     2       3.910  32.540  28.770  1.00  0.00            
ATOM    199  H24 AU8     2       5.030  30.380  28.330  1.00  0.00            
ATOM    200  H25 AU8     2       6.740  30.240  24.420  1.00  0.00            
ATOM    201  H26 AU8     2       5.350  30.740  25.450  1.00  0.00            
ATOM    202  H27 AU8     2       4.130  28.710  24.690  1.00  0.00            
ATOM    203  H28 AU8     2       4.870  29.490  23.230  1.00  0.00            
ATOM    204  H29 AU8     2       4.730  27.430  20.820  1.00  0.00            
TER
ENDMDL
MODEL        1
ATOM      1  C1  BCD     1      33.660  29.600  11.840  1.00  0.00            
ATOM      2  O1  BCD     1      33.190  30.360  13.020  1.00  0.00            
ATOM      3  C2  BCD     1      32.590  29.570  10.730  1.00  0.00            
ATOM      4  O2  BCD     1      32.320  30.810  10.250  1.00  0.00            
ATOM      5  C3  BCD     1      31.310  28.890  11.190  1.00  0.00            
ATOM      6  O3  BCD     1      30.440  28.810  10.040  1.00  0.00            
ATOM      7  C4  BCD     1      31.630  27.490  11.720  1.00  0.00            
ATOM      8  C5  BCD     1      32.850  27.500  12.690  1.00  0.00            
ATOM      9  O4  BCD     1      33.950  28.260  12.160  1.00  0.00            
ATOM     10  C6  BCD     1      33.520  26.100  13.050  1.00  0.00            
ATOM     11  O5  BCD     1      33.860  25.360  11.900  1.00  0.00            
ATOM     12  H1  BCD     1      34.620  30.010  11.490  1.00  0.00            
ATOM     13  H2  BCD     1      33.070  29.010   9.910  1.00  0.00            
ATOM     14  H3  BCD     1      32.730  30.790   9.370  1.00  0.00            
ATOM     15  H4  BCD     1      30.970  29.480  12.050  1.00  0.00            
ATOM     16  H5  BCD     1      30.280  29.670   9.650  1.00  0.00            
ATOM     17  H6  BCD     1      31.850  26.880  10.830  1.00  0.00            
ATOM     18  H7  BCD     1      32.540  27.980  13.630  1.00  0.00            
ATOM     19  H8  BCD     1      34.420  26.170  13.670  1.00  0.00            
ATOM     20  H9  BCD     1      32.840  25.640  13.770  1.00  0.00            
ATOM     21  H10 BCD     1      34.040  25.910  11.130  1.00  0.00            
ATOM     22  C7  BCD     1      33.570  33.540  15.410  1.00  0.00            
ATOM     23  O6  BCD     1      32.650  33.000  16.340  1.00  0.00            
ATOM     24  C8  BCD     1      33.030  33.780  14.060  1.00  0.00            
ATOM     25  O7  BCD     1      32.060  34.780  14.010  1.00  0.00            
ATOM     26  C9  BCD     1      32.560  32.500  13.390  1.00  0.00            
ATOM     27  O8  BCD     1      31.940  32.730  12.120  1.00  0.00            
ATOM     28  C10 BCD     1      33.760  31.550  13.350  1.00  0.00            
ATOM     29  C11 BCD     1      34.290  31.340  14.750  1.00  0.00            
ATOM     30  O9  BCD     1      34.670  32.670  15.310  1.00  0.00            
ATOM     31  C12 BCD     1      35.510  30.390  14.630  1.00  0.00            
ATOM     32  O10 BCD     1      35.680  29.780  15.950  1.00  0.00            
ATOM     33  H11 BCD     1      34.030  34.460  15.790  1.00  0.00            
ATOM     34  H12 BCD     1      33.890  34.050  13.440  1.00  0.00            
ATOM     35  H13 BCD     1      31.700  34.670  13.130  1.00  0.00            
ATOM     36  H14 BCD     1      31.820  32.040  14.060  1.00  0.00            
ATOM     37  H15 BCD     1      31.990  31.990  11.510  1.00  0.00            
ATOM     38  H16 BCD     1      34.530  31.830  12.620  1.00  0.00            
ATOM     39  H17 BCD     1      33.520  30.830  15.350  1.00  0.00            
ATOM     40  H18 BCD     1      35.280  29.520  14.000  1.00  0.00            
ATOM     41  H19 BCD     1      36.420  30.880  14.270  1.00  0.00            
ATOM     42  H20 BCD     1      36.320  29.080  15.850  1.00  0.00            
ATOM     43  C13 BCD     1      30.930  33.340  20.070  1.00  0.00            
ATOM     44  O11 BCD     1      30.570  31.980  20.070  1.00  0.00            
ATOM     45  C14 BCD     1      30.300  34.140  18.920  1.00  0.00            
ATOM     46  O12 BCD     1      28.880  33.830  18.970  1.00  0.00            
ATOM     47  C15 BCD     1      30.830  33.680  17.550  1.00  0.00            
ATOM     48  O13 BCD     1      30.200  34.590  16.600  1.00  0.00            
ATOM     49  C16 BCD     1      32.350  33.630  17.490  1.00  0.00            
ATOM     50  C17 BCD     1      32.910  32.890  18.670  1.00  0.00            
ATOM     51  O14 BCD     1      32.340  33.360  19.850  1.00  0.00            
ATOM     52  C18 BCD     1      34.420  32.970  18.810  1.00  0.00            
ATOM     53  O15 BCD     1      34.770  34.350  19.080  1.00  0.00            
ATOM     54  H21 BCD     1      30.810  33.720  21.100  1.00  0.00            
ATOM     55  H22 BCD     1      30.440  35.210  19.130  1.00  0.00            
ATOM     56  H23 BCD     1      28.520  34.380  18.270  1.00  0.00            
ATOM     57  H24 BCD     1      30.500  32.650  17.350  1.00  0.00            
ATOM     58  H25 BCD     1      30.520  34.370  15.710  1.00  0.00            
ATOM     59  H26 BCD     1      32.640  34.690  17.530  1.00  0.00            
ATOM     60  H27 BCD     1      32.630  31.830  18.640  1.00  0.00            
ATOM     61  H28 BCD     1      34.840  32.380  19.630  1.00  0.00            
ATOM     62  H29 BCD     1      34.960  32.670  17.900  1.00  0.00            
ATOM     63  H30 BCD     1      34.310  34.530  19.900  1.00  0.00            
ATOM     64  C19 BCD     1      28.680  29.410  22.910  1.00  0.00            
ATOM     65  O16 BCD     1      28.020  28.720  21.850  1.00  0.00            
ATOM     66  C20 BCD     1      28.270  30.910  22.810  1.00  0.00            
ATOM     67  O17 BCD     1      26.850  31.030  23.030  1.00  0.00            
ATOM     68  C21 BCD     1      28.710  31.570  21.530  1.00  0.00            
ATOM     69  O18 BCD     1      28.220  32.850  21.390  1.00  0.00            
ATOM     70  C22 BCD     1      30.220  31.470  21.380  1.00  0.00            
ATOM     71  C23 BCD     1      30.490  29.920  21.460  1.00  0.00            
ATOM     72  O19 BCD     1      30.010  29.310  22.650  1.00  0.00            
ATOM     73  C24 BCD     1      31.940  29.480  21.320  1.00  0.00            
ATOM     74  O20 BCD     1      32.850  30.090  22.330  1.00  0.00            
ATOM     75  H31 BCD     1      28.480  29.000  23.910  1.00  0.00            
ATOM     76  H32 BCD     1      28.740  31.350  23.700  1.00  0.00            
ATOM     77  H33 BCD     1      26.400  30.430  22.430  1.00  0.00            
ATOM     78  H34 BCD     1      28.280  30.880  20.800  1.00  0.00            
ATOM     79  H35 BCD     1      28.600  33.270  20.610  1.00  0.00            
ATOM     80  H36 BCD     1      30.660  32.050  22.200  1.00  0.00            
ATOM     81  H37 BCD     1      29.950  29.440  20.640  1.00  0.00            
ATOM     82  H38 BCD     1      31.880  28.400  21.530  1.00  0.00            
ATOM     83  H39 BCD     1      32.280  29.690  20.300  1.00  0.00            
ATOM     84  H40 BCD     1      33.730  29.750  22.140  1.00  0.00            
ATOM     85  C25 BCD     1      25.720  25.470  21.010  1.00  0.00            
ATOM     86  O21 BCD     1      26.170  25.760  19.670  1.00  0.00            
ATOM     87  C26 BCD     1      24.900  26.560  21.610  1.00  0.00            
ATOM     88  O22 BCD     1      23.660  26.700  20.920  1.00  0.00            
ATOM     89  C27 BCD     1      25.850  27.840  21.580  1.00  0.00            
ATOM     90  O23 BCD     1      25.150  28.970  22.050  1.00  0.00            
ATOM     91  C28 BCD     1      27.150  27.650  22.280  1.00  0.00            
ATOM     92  C29 BCD     1      27.790  26.240  21.990  1.00  0.00            
ATOM     93  O24 BCD     1      26.850  25.260  21.880  1.00  0.00            
ATOM     94  C30 BCD     1      28.810  25.840  23.050  1.00  0.00            
ATOM     95  O25 BCD     1      29.410  24.590  22.610  1.00  0.00            
ATOM     96  H41 BCD     1      25.140  24.550  21.040  1.00  0.00            
ATOM     97  H42 BCD     1      24.640  26.320  22.650  1.00  0.00            
ATOM     98  H43 BCD     1      23.140  27.370  21.370  1.00  0.00            
ATOM     99  H44 BCD     1      26.240  28.000  20.560  1.00  0.00            
ATOM    100  H45 BCD     1      24.950  28.800  22.980  1.00  0.00            
ATOM    101  H46 BCD     1      26.920  27.710  23.350  1.00  0.00            
ATOM    102  H47 BCD     1      28.300  26.340  21.020  1.00  0.00            
ATOM    103  H48 BCD     1      29.510  26.660  23.270  1.00  0.00            
ATOM    104  H49 BCD     1      28.220  25.710  23.960  1.00  0.00            
ATOM    105  H50 BCD     1      30.310  24.670  22.940  1.00  0.00            
ATOM    106  C31 BCD     1      26.150  24.830  15.720  1.00  0.00            
ATOM    107  O26 BCD     1      27.370  25.540  15.520  1.00  0.00            
ATOM    108  C32 BCD     1      25.120  25.820  16.170  1.00  0.00            
ATOM    109  O27 BCD     1      25.160  26.920  15.200  1.00  0.00            
ATOM    110  C33 BCD     1      25.430  26.250  17.590  1.00  0.00            
ATOM    111  C34 BCD     1      25.620  25.120  18.550  1.00  0.00            
ATOM    112  C35 BCD     1      26.590  24.150  17.980  1.00  0.00            
ATOM    113  O28 BCD     1      26.330  23.790  16.610  1.00  0.00            
ATOM    114  C36 BCD     1      26.640  22.920  18.840  1.00  0.00            
ATOM    115  O29 BCD     1      25.350  22.300  18.940  1.00  0.00            
ATOM    116  O30 BCD     1      24.390  27.140  18.150  1.00  0.00            
ATOM    117  H51 BCD     1      25.840  24.370  14.770  1.00  0.00            
ATOM    118  H52 BCD     1      24.130  25.360  16.150  1.00  0.00            
ATOM    119  H53 BCD     1      24.280  27.290  15.120  1.00  0.00            
ATOM    120  H54 BCD     1      26.390  26.730  17.350  1.00  0.00            
ATOM    121  H55 BCD     1      24.470  27.000  19.090  1.00  0.00            
ATOM    122  H56 BCD     1      24.640  24.720  18.860  1.00  0.00            
ATOM    123  H57 BCD     1      27.640  24.480  17.890  1.00  0.00            
ATOM    124  H58 BCD     1      27.340  22.190  18.410  1.00  0.00            
ATOM    125  H59 BCD     1      27.010  23.230  19.830  1.00  0.00            
ATOM    126  H60 BCD     1      25.590  21.390  18.750  1.00  0.00            
ATOM    127  C37 BCD     1      30.000  25.720  12.120  1.00  0.00            
ATOM    128  O31 BCD     1      30.420  27.050  12.440  1.00  0.00            
ATOM    129  C38 BCD     1      28.550  25.670  11.800  1.00  0.00            
ATOM    130  O32 BCD     1      28.430  26.640  10.750  1.00  0.00            
ATOM    131  C39 BCD     1      27.650  26.090  13.040  1.00  0.00            
ATOM    132  O33 BCD     1      26.240  25.940  12.810  1.00  0.00            
ATOM    133  C40 BCD     1      28.140  25.230  14.310  1.00  0.00            
ATOM    134  C41 BCD     1      29.610  25.430  14.560  1.00  0.00            
ATOM    135  O34 BCD     1      30.280  24.960  13.330  1.00  0.00            
ATOM    136  C42 BCD     1      30.060  24.610  15.780  1.00  0.00            
ATOM    137  O35 BCD     1      31.430  24.930  16.160  1.00  0.00            
ATOM    138  H61 BCD     1      30.620  25.310  11.300  1.00  0.00            
ATOM    139  H62 BCD     1      28.250  24.660  11.480  1.00  0.00            
ATOM    140  H63 BCD     1      28.890  27.460  10.970  1.00  0.00            
ATOM    141  H64 BCD     1      27.770  27.170  13.200  1.00  0.00            
ATOM    142  H65 BCD     1      25.810  26.230  13.620  1.00  0.00            
ATOM    143  H66 BCD     1      28.030  24.170  14.070  1.00  0.00            
ATOM    144  H67 BCD     1      29.900  26.470  14.790  1.00  0.00            
ATOM    145  H68 BCD     1      29.330  24.890  16.550  1.00  0.00            
ATOM    146  H69 BCD     1      30.010  23.540  15.530  1.00  0.00            
ATOM    147  H70 BCD     1      31.570  24.210  16.770  1.00  0.00            
ATOM    148  C1  AU8     2      32.640  28.300  17.440  1.00  0.00            
ATOM    149  C2  AU8     2      31.140  28.380  17.700  1.00  0.00            
ATOM    150  C3  AU8     2      30.550  27.220  18.170  1.00  0.00            
ATOM    151  C4  AU8     2      29.140  27.260  18.500  1.00  0.00            
ATOM    152  C5  AU8     2      28.430  28.500  18.450  1.00  0.00            
ATOM    153  C6  AU8     2      29.060  29.630  18.030  1.00  0.00            
ATOM    154  C7  AU8     2      28.260  30.950  18.110  1.00  0.00            
ATOM    155  N1  AU8     2      27.570  31.310  16.810  1.00  0.00            
ATOM    156  C8  AU8     2      26.530  32.360  17.030  1.00  0.00            
ATOM    157  C9  AU8     2      25.560  32.530  15.850  1.00  0.00            
ATOM    158  N2  AU8     2      25.010  31.250  15.140  1.00  0.00            
ATOM    159  C10 AU8     2      24.500  31.600  13.660  1.00  0.00            
ATOM    160  C11 AU8     2      23.250  32.450  13.570  1.00  0.00            
ATOM    161  C12 AU8     2      23.200  33.520  12.710  1.00  0.00            
ATOM    162  C13 AU8     2      22.010  34.290  12.540  1.00  0.00            
ATOM    163  C14 AU8     2      20.920  34.000  13.370  1.00  0.00            
ATOM    164  C15 AU8     2      20.980  32.960  14.300  1.00  0.00            
ATOM    165  C16 AU8     2      22.160  32.190  14.370  1.00  0.00            
ATOM    166  C17 AU8     2      24.260  30.470  12.780  1.00  0.00            
ATOM    167  C18 AU8     2      23.230  29.490  12.980  1.00  0.00            
ATOM    168  C19 AU8     2      23.150  28.450  12.060  1.00  0.00            
ATOM    169  C20 AU8     2      24.030  28.320  11.000  1.00  0.00            
ATOM    170  Cl1 AU8     2      23.780  26.960   9.920  1.00  0.00            
ATOM    171  C21 AU8     2      25.100  29.230  10.860  1.00  0.00            
ATOM    172  C22 AU8     2      25.130  30.360  11.740  1.00  0.00            
ATOM    173  C23 AU8     2      26.130  30.300  15.000  1.00  0.00            
ATOM    174  C24 AU8     2      26.900  30.070  16.320  1.00  0.00            
ATOM    175  C25 AU8     2      30.420  29.610  17.640  1.00  0.00            
ATOM    176  H1  AU8     2      33.160  28.480  18.390  1.00  0.00            
ATOM    177  H2  AU8     2      32.980  27.320  17.090  1.00  0.00            
ATOM    178  H3  AU8     2      32.860  28.990  16.610  1.00  0.00            
ATOM    179  H4  AU8     2      31.180  26.340  18.150  1.00  0.00            
ATOM    180  H5  AU8     2      28.690  26.320  18.820  1.00  0.00            
ATOM    181  H6  AU8     2      27.360  28.470  18.620  1.00  0.00            
ATOM    182  H7  AU8     2      28.930  31.750  18.440  1.00  0.00            
ATOM    183  H8  AU8     2      27.480  30.920  18.880  1.00  0.00            
ATOM    184  H9  AU8     2      28.240  31.640  16.100  1.00  0.00            
ATOM    185  H10 AU8     2      27.220  33.210  17.120  1.00  0.00            
ATOM    186  H11 AU8     2      26.040  32.090  17.970  1.00  0.00            
ATOM    187  H12 AU8     2      26.170  33.040  15.100  1.00  0.00            
ATOM    188  H13 AU8     2      24.750  33.230  16.060  1.00  0.00            
ATOM    189  H14 AU8     2      24.350  30.830  15.810  1.00  0.00            
ATOM    190  H15 AU8     2      25.360  32.150  13.290  1.00  0.00            
ATOM    191  H16 AU8     2      24.100  33.770  12.170  1.00  0.00            
ATOM    192  H17 AU8     2      21.980  35.050  11.760  1.00  0.00            
ATOM    193  H18 AU8     2      20.030  34.570  13.120  1.00  0.00            
ATOM    194  H19 AU8     2      20.180  32.670  14.970  1.00  0.00            
ATOM    195  H20 AU8     2      22.130  31.270  14.950  1.00  0.00            
ATOM    196  H21 AU8     2      22.490  29.560  13.770  1.00  0.00            
ATOM    197  H22 AU8     2      22.320  27.760  12.190  1.00  0.00            
ATOM    198  H23 AU8     2      25.890  29.110  10.130  1.00  0.00            
ATOM    199  H24 AU8     2      25.880  31.100  11.460  1.00  0.00            
ATOM    200  H25 AU8     2      26.870  30.700  14.300  1.00  0.00            
ATOM    201  H26 AU8     2      25.670  29.370  14.660  1.00  0.00            
ATOM    202  H27 AU8     2      26.180  29.820  17.100  1.00  0.00            
ATOM    203  H28 AU8     2      27.590  29.220  16.230  1.00  0.00            
ATOM    204  H29 AU8     2      30.910  30.480  17.210  1.00  0.00            
TER
ENDMDL
MODEL        1
ATOM      1  C1  BCD     1      23.310  10.160   7.930  1.00  0.00            
ATOM      2  O1  BCD     1      23.220  11.170   6.960  1.00  0.00            
ATOM      3  C2  BCD     1      22.030   9.450   8.120  1.00  0.00            
ATOM      4  O2  BCD     1      21.700   8.860   6.890  1.00  0.00            
ATOM      5  C3  BCD     1      20.910  10.380   8.620  1.00  0.00            
ATOM      6  O3  BCD     1      19.670   9.680   8.870  1.00  0.00            
ATOM      7  C4  BCD     1      21.380  11.010   9.940  1.00  0.00            
ATOM      8  C5  BCD     1      22.720  11.680   9.610  1.00  0.00            
ATOM      9  O4  BCD     1      23.660  10.780   9.200  1.00  0.00            
ATOM     10  C6  BCD     1      23.230  12.260  10.910  1.00  0.00            
ATOM     11  O5  BCD     1      24.330  13.060  10.760  1.00  0.00            
ATOM     12  H1  BCD     1      24.050   9.390   7.670  1.00  0.00            
ATOM     13  H2  BCD     1      22.230   8.690   8.880  1.00  0.00            
ATOM     14  H3  BCD     1      21.180   8.070   7.070  1.00  0.00            
ATOM     15  H4  BCD     1      20.730  11.170   7.880  1.00  0.00            
ATOM     16  H5  BCD     1      19.180   9.990   9.640  1.00  0.00            
ATOM     17  H6  BCD     1      21.500  10.170  10.630  1.00  0.00            
ATOM     18  H7  BCD     1      22.580  12.480   8.880  1.00  0.00            
ATOM     19  H8  BCD     1      22.510  12.980  11.330  1.00  0.00            
ATOM     20  H9  BCD     1      23.340  11.480  11.670  1.00  0.00            
ATOM     21  H10 BCD     1      24.550  13.560  11.550  1.00  0.00            
ATOM     22  C7  BCD     1      25.390  12.170   3.460  1.00  0.00            
ATOM     23  O6  BCD     1      24.230  12.880   2.990  1.00  0.00            
ATOM     24  C8  BCD     1      25.040  10.710   3.790  1.00  0.00            
ATOM     25  O7  BCD     1      24.850   9.960   2.580  1.00  0.00            
ATOM     26  C9  BCD     1      23.850  10.640   4.720  1.00  0.00            
ATOM     27  O8  BCD     1      23.490   9.290   4.940  1.00  0.00            
ATOM     28  C10 BCD     1      24.320  11.270   6.080  1.00  0.00            
ATOM     29  C11 BCD     1      24.840  12.720   5.770  1.00  0.00            
ATOM     30  O9  BCD     1      25.840  12.760   4.720  1.00  0.00            
ATOM     31  C12 BCD     1      25.440  13.300   7.110  1.00  0.00            
ATOM     32  O10 BCD     1      25.480  14.740   6.960  1.00  0.00            
ATOM     33  H11 BCD     1      26.210  12.310   2.750  1.00  0.00            
ATOM     34  H12 BCD     1      25.930  10.370   4.310  1.00  0.00            
ATOM     35  H13 BCD     1      25.210   9.080   2.710  1.00  0.00            
ATOM     36  H14 BCD     1      22.930  11.130   4.390  1.00  0.00            
ATOM     37  H15 BCD     1      23.030   9.330   5.780  1.00  0.00            
ATOM     38  H16 BCD     1      25.230  10.750   6.390  1.00  0.00            
ATOM     39  H17 BCD     1      23.980  13.350   5.480  1.00  0.00            
ATOM     40  H18 BCD     1      24.930  13.100   8.060  1.00  0.00            
ATOM     41  H19 BCD     1      26.440  12.870   7.310  1.00  0.00            
ATOM     42  H20 BCD     1      25.280  15.100   7.820  1.00  0.00            
ATOM     43  C13 BCD     1      22.290  14.310  -0.170  1.00  0.00            
ATOM     44  O11 BCD     1      21.510  14.960   0.800  1.00  0.00            
ATOM     45  C14 BCD     1      22.200  12.790   0.000  1.00  0.00            
ATOM     46  O12 BCD     1      20.840  12.400  -0.130  1.00  0.00            
ATOM     47  C15 BCD     1      22.760  12.370   1.310  1.00  0.00            
ATOM     48  O13 BCD     1      22.670  10.960   1.440  1.00  0.00            
ATOM     49  C16 BCD     1      24.070  13.010   1.640  1.00  0.00            
ATOM     50  C17 BCD     1      24.280  14.490   1.160  1.00  0.00            
ATOM     51  O14 BCD     1      23.640  14.790  -0.100  1.00  0.00            
ATOM     52  C18 BCD     1      25.750  14.840   0.930  1.00  0.00            
ATOM     53  O15 BCD     1      26.370  14.050  -0.020  1.00  0.00            
ATOM     54  H21 BCD     1      21.890  14.590  -1.150  1.00  0.00            
ATOM     55  H22 BCD     1      22.820  12.390  -0.810  1.00  0.00            
ATOM     56  H23 BCD     1      20.890  11.620  -0.680  1.00  0.00            
ATOM     57  H24 BCD     1      22.020  12.820   1.990  1.00  0.00            
ATOM     58  H25 BCD     1      23.530  10.800   1.840  1.00  0.00            
ATOM     59  H26 BCD     1      24.800  12.370   1.120  1.00  0.00            
ATOM     60  H27 BCD     1      23.820  15.150   1.910  1.00  0.00            
ATOM     61  H28 BCD     1      25.810  15.820   0.450  1.00  0.00            
ATOM     62  H29 BCD     1      26.290  14.910   1.880  1.00  0.00            
ATOM     63  H30 BCD     1      27.250  14.420  -0.130  1.00  0.00            
ATOM     64  C19 BCD     1      18.460  17.640   1.340  1.00  0.00            
ATOM     65  O16 BCD     1      18.180  17.050   2.640  1.00  0.00            
ATOM     66  C20 BCD     1      18.140  16.590   0.310  1.00  0.00            
ATOM     67  O17 BCD     1      16.820  15.970   0.480  1.00  0.00            
ATOM     68  C21 BCD     1      19.220  15.460   0.380  1.00  0.00            
ATOM     69  O18 BCD     1      18.940  14.420  -0.630  1.00  0.00            
ATOM     70  C22 BCD     1      20.620  15.990   0.350  1.00  0.00            
ATOM     71  C23 BCD     1      20.880  17.210   1.250  1.00  0.00            
ATOM     72  O19 BCD     1      19.820  18.120   1.230  1.00  0.00            
ATOM     73  C24 BCD     1      22.150  17.850   0.910  1.00  0.00            
ATOM     74  O20 BCD     1      22.160  18.360  -0.470  1.00  0.00            
ATOM     75  H31 BCD     1      17.850  18.540   1.220  1.00  0.00            
ATOM     76  H32 BCD     1      18.160  17.050  -0.690  1.00  0.00            
ATOM     77  H33 BCD     1      16.460  15.430  -0.230  1.00  0.00            
ATOM     78  H34 BCD     1      19.060  14.990   1.360  1.00  0.00            
ATOM     79  H35 BCD     1      19.580  13.720  -0.480  1.00  0.00            
ATOM     80  H36 BCD     1      20.840  16.170  -0.720  1.00  0.00            
ATOM     81  H37 BCD     1      21.020  16.930   2.310  1.00  0.00            
ATOM     82  H38 BCD     1      22.440  18.660   1.580  1.00  0.00            
ATOM     83  H39 BCD     1      22.930  17.080   1.020  1.00  0.00            
ATOM     84  H40 BCD     1      23.080  18.210  -0.690  1.00  0.00            
ATOM     85  C25 BCD     1      16.290  18.160   6.100  1.00  0.00            
ATOM     86  O21 BCD     1      16.380  16.900   6.770  1.00  0.00            
ATOM     87  C26 BCD     1      15.360  17.900   4.890  1.00  0.00            
ATOM     88  O22 BCD     1      14.140  17.250   5.230  1.00  0.00            
ATOM     89  C27 BCD     1      16.110  17.160   3.870  1.00  0.00            
ATOM     90  O23 BCD     1      15.340  17.110   2.600  1.00  0.00            
ATOM     91  C28 BCD     1      17.490  17.830   3.630  1.00  0.00            
ATOM     92  C29 BCD     1      18.290  17.910   4.900  1.00  0.00            
ATOM     93  O24 BCD     1      17.490  18.680   5.750  1.00  0.00            
ATOM     94  C30 BCD     1      19.600  18.680   4.610  1.00  0.00            
ATOM     95  O25 BCD     1      20.270  18.750   5.790  1.00  0.00            
ATOM     96  H41 BCD     1      15.830  18.830   6.830  1.00  0.00            
ATOM     97  H42 BCD     1      15.110  18.910   4.560  1.00  0.00            
ATOM     98  H43 BCD     1      14.380  16.510   5.780  1.00  0.00            
ATOM     99  H44 BCD     1      16.220  16.090   4.120  1.00  0.00            
ATOM    100  H45 BCD     1      15.870  16.740   1.890  1.00  0.00            
ATOM    101  H46 BCD     1      17.320  18.840   3.240  1.00  0.00            
ATOM    102  H47 BCD     1      18.500  16.890   5.250  1.00  0.00            
ATOM    103  H48 BCD     1      20.170  18.200   3.810  1.00  0.00            
ATOM    104  H49 BCD     1      19.420  19.690   4.210  1.00  0.00            
ATOM    105  H50 BCD     1      20.240  19.670   6.040  1.00  0.00            
ATOM    106  C31 BCD     1      16.050  15.250  10.440  1.00  0.00            
ATOM    107  O26 BCD     1      17.330  14.670  10.210  1.00  0.00            
ATOM    108  C32 BCD     1      15.060  14.750   9.390  1.00  0.00            
ATOM    109  O27 BCD     1      14.830  13.350   9.400  1.00  0.00            
ATOM    110  C33 BCD     1      15.390  15.280   8.010  1.00  0.00            
ATOM    111  C34 BCD     1      15.670  16.760   7.960  1.00  0.00            
ATOM    112  C35 BCD     1      16.500  17.260   9.090  1.00  0.00            
ATOM    113  O28 BCD     1      16.100  16.670  10.310  1.00  0.00            
ATOM    114  C36 BCD     1      16.700  18.750   9.310  1.00  0.00            
ATOM    115  O29 BCD     1      15.400  19.420   9.370  1.00  0.00            
ATOM    116  O30 BCD     1      14.360  15.040   7.020  1.00  0.00            
ATOM    117  H51 BCD     1      15.700  15.120  11.470  1.00  0.00            
ATOM    118  H52 BCD     1      14.110  15.230   9.670  1.00  0.00            
ATOM    119  H53 BCD     1      14.100  13.270   8.780  1.00  0.00            
ATOM    120  H54 BCD     1      16.350  14.800   7.760  1.00  0.00            
ATOM    121  H55 BCD     1      13.510  15.030   7.480  1.00  0.00            
ATOM    122  H56 BCD     1      14.680  17.230   8.010  1.00  0.00            
ATOM    123  H57 BCD     1      17.490  16.820   8.940  1.00  0.00            
ATOM    124  H58 BCD     1      17.220  18.870  10.270  1.00  0.00            
ATOM    125  H59 BCD     1      17.310  19.100   8.460  1.00  0.00            
ATOM    126  H60 BCD     1      14.990  19.200  10.210  1.00  0.00            
ATOM    127  C37 BCD     1      20.020  11.980  11.730  1.00  0.00            
ATOM    128  O31 BCD     1      20.430  12.020  10.340  1.00  0.00            
ATOM    129  C38 BCD     1      18.510  11.530  11.820  1.00  0.00            
ATOM    130  O32 BCD     1      18.420  10.130  11.410  1.00  0.00            
ATOM    131  C39 BCD     1      17.620  12.480  11.030  1.00  0.00            
ATOM    132  O33 BCD     1      16.250  12.100  11.210  1.00  0.00            
ATOM    133  C40 BCD     1      17.860  13.930  11.310  1.00  0.00            
ATOM    134  C41 BCD     1      19.330  14.270  11.490  1.00  0.00            
ATOM    135  O34 BCD     1      20.070  13.290  12.290  1.00  0.00            
ATOM    136  C42 BCD     1      19.440  15.690  12.070  1.00  0.00            
ATOM    137  O35 BCD     1      19.220  15.740  13.510  1.00  0.00            
ATOM    138  H61 BCD     1      20.660  11.270  12.270  1.00  0.00            
ATOM    139  H62 BCD     1      18.250  11.640  12.880  1.00  0.00            
ATOM    140  H63 BCD     1      17.480   9.940  11.330  1.00  0.00            
ATOM    141  H64 BCD     1      17.910  12.270  10.000  1.00  0.00            
ATOM    142  H65 BCD     1      15.710  12.570  10.560  1.00  0.00            
ATOM    143  H66 BCD     1      17.370  14.060  12.280  1.00  0.00            
ATOM    144  H67 BCD     1      19.780  14.260  10.490  1.00  0.00            
ATOM    145  H68 BCD     1      20.490  15.970  11.910  1.00  0.00            
ATOM    146  H69 BCD     1      18.890  16.410  11.450  1.00  0.00            
ATOM    147  H70 BCD     1      19.260  16.700  13.610  1.00  0.00            
ATOM    148  C1  AU8     2      20.320  15.590   8.090  1.00  0.00            
ATOM    149  C2  AU8     2      20.210  14.980   6.760  1.00  0.00            
ATOM    150  C3  AU8     2      21.120  15.390   5.730  1.00  0.00            
ATOM    151  C4  AU8     2      20.880  14.930   4.450  1.00  0.00            
ATOM    152  C5  AU8     2      19.830  14.050   4.140  1.00  0.00            
ATOM    153  C6  AU8     2      18.990  13.600   5.160  1.00  0.00            
ATOM    154  C7  AU8     2      17.810  12.750   4.810  1.00  0.00            
ATOM    155  N1  AU8     2      18.120  11.330   4.340  1.00  0.00            
ATOM    156  C8  AU8     2      17.010  10.410   3.870  1.00  0.00            
ATOM    157  C9  AU8     2      17.450   9.020   3.570  1.00  0.00            
ATOM    158  N2  AU8     2      18.130   8.310   4.750  1.00  0.00            
ATOM    159  C10 AU8     2      18.760   6.990   4.290  1.00  0.00            
ATOM    160  C11 AU8     2      19.760   7.200   3.120  1.00  0.00            
ATOM    161  C12 AU8     2      19.360   7.070   1.750  1.00  0.00            
ATOM    162  C13 AU8     2      20.250   7.330   0.720  1.00  0.00            
ATOM    163  C14 AU8     2      21.600   7.640   1.020  1.00  0.00            
ATOM    164  C15 AU8     2      22.050   7.930   2.330  1.00  0.00            
ATOM    165  C16 AU8     2      21.090   7.670   3.330  1.00  0.00            
ATOM    166  C17 AU8     2      17.830   5.780   4.080  1.00  0.00            
ATOM    167  C18 AU8     2      16.420   5.980   4.290  1.00  0.00            
ATOM    168  C19 AU8     2      15.510   4.930   4.280  1.00  0.00            
ATOM    169  C20 AU8     2      15.960   3.650   3.950  1.00  0.00            
ATOM    170  Cl1 AU8     2      14.910   2.340   4.010  1.00  0.00            
ATOM    171  C21 AU8     2      17.280   3.440   3.730  1.00  0.00            
ATOM    172  C22 AU8     2      18.220   4.470   3.790  1.00  0.00            
ATOM    173  C23 AU8     2      19.200   9.220   5.420  1.00  0.00            
ATOM    174  C24 AU8     2      18.840  10.680   5.540  1.00  0.00            
ATOM    175  C25 AU8     2      19.240  14.050   6.450  1.00  0.00            
ATOM    176  H1  AU8     2      19.430  15.360   8.690  1.00  0.00            
ATOM    177  H2  AU8     2      21.170  15.280   8.700  1.00  0.00            
ATOM    178  H3  AU8     2      20.450  16.670   8.010  1.00  0.00            
ATOM    179  H4  AU8     2      21.820  16.190   5.930  1.00  0.00            
ATOM    180  H5  AU8     2      21.450  15.430   3.670  1.00  0.00            
ATOM    181  H6  AU8     2      19.610  13.730   3.120  1.00  0.00            
ATOM    182  H7  AU8     2      17.280  13.260   4.000  1.00  0.00            
ATOM    183  H8  AU8     2      17.140  12.630   5.660  1.00  0.00            
ATOM    184  H9  AU8     2      18.740  11.460   3.530  1.00  0.00            
ATOM    185  H10 AU8     2      16.540  10.950   3.050  1.00  0.00            
ATOM    186  H11 AU8     2      16.240  10.450   4.650  1.00  0.00            
ATOM    187  H12 AU8     2      18.230   9.090   2.810  1.00  0.00            
ATOM    188  H13 AU8     2      16.730   8.310   3.180  1.00  0.00            
ATOM    189  H14 AU8     2      17.410   8.170   5.470  1.00  0.00            
ATOM    190  H15 AU8     2      19.330   6.710   5.180  1.00  0.00            
ATOM    191  H16 AU8     2      18.360   6.720   1.510  1.00  0.00            
ATOM    192  H17 AU8     2      19.890   7.270  -0.310  1.00  0.00            
ATOM    193  H18 AU8     2      22.320   7.750   0.220  1.00  0.00            
ATOM    194  H19 AU8     2      23.060   8.240   2.560  1.00  0.00            
ATOM    195  H20 AU8     2      21.480   7.610   4.340  1.00  0.00            
ATOM    196  H21 AU8     2      16.040   6.960   4.530  1.00  0.00            
ATOM    197  H22 AU8     2      14.450   5.070   4.470  1.00  0.00            
ATOM    198  H23 AU8     2      17.600   2.410   3.590  1.00  0.00            
ATOM    199  H24 AU8     2      19.280   4.250   3.760  1.00  0.00            
ATOM    200  H25 AU8     2      20.060   9.220   4.760  1.00  0.00            
ATOM    201  H26 AU8     2      19.400   8.840   6.420  1.00  0.00            
ATOM    202  H27 AU8     2      18.210  10.700   6.430  1.00  0.00            
ATOM    203  H28 AU8     2      19.730  11.270   5.760  1.00  0.00            
ATOM    204  H29 AU8     2      18.710  13.710   7.340  1.00  0.00            
TER
ENDMDL
MODEL        1
ATOM      1  C1  BCD     1      14.420  28.410  15.070  1.00  0.00            
ATOM      2  O1  BCD     1      14.850  27.010  14.870  1.00  0.00            
ATOM      3  C2  BCD     1      14.620  28.950  16.500  1.00  0.00            
ATOM      4  O2  BCD     1      15.960  28.650  16.900  1.00  0.00            
ATOM      5  C3  BCD     1      13.670  28.150  17.400  1.00  0.00            
ATOM      6  O3  BCD     1      13.640  28.710  18.670  1.00  0.00            
ATOM      7  C4  BCD     1      12.230  27.870  16.880  1.00  0.00            
ATOM      8  C5  BCD     1      12.090  27.710  15.350  1.00  0.00            
ATOM      9  O4  BCD     1      13.060  28.620  14.650  1.00  0.00            
ATOM     10  C6  BCD     1      10.720  27.880  14.750  1.00  0.00            
ATOM     11  O5  BCD     1      10.270  29.170  15.090  1.00  0.00            
ATOM     12  H1  BCD     1      14.950  29.020  14.330  1.00  0.00            
ATOM     13  H2  BCD     1      14.430  30.020  16.600  1.00  0.00            
ATOM     14  H3  BCD     1      16.110  29.130  17.720  1.00  0.00            
ATOM     15  H4  BCD     1      14.000  27.100  17.500  1.00  0.00            
ATOM     16  H5  BCD     1      12.860  28.420  19.160  1.00  0.00            
ATOM     17  H6  BCD     1      11.560  28.690  17.170  1.00  0.00            
ATOM     18  H7  BCD     1      12.460  26.700  15.150  1.00  0.00            
ATOM     19  H8  BCD     1      10.790  27.820  13.660  1.00  0.00            
ATOM     20  H9  BCD     1       9.990  27.200  15.200  1.00  0.00            
ATOM     21  H10 BCD     1      10.620  29.730  14.390  1.00  0.00            
ATOM     22  C7  BCD     1      17.140  24.930  12.230  1.00  0.00            
ATOM     23  O6  BCD     1      17.050  23.700  12.890  1.00  0.00            
ATOM     24  C8  BCD     1      17.890  25.860  13.140  1.00  0.00            
ATOM     25  O7  BCD     1      19.140  25.290  13.590  1.00  0.00            
ATOM     26  C9  BCD     1      17.060  26.350  14.280  1.00  0.00            
ATOM     27  O8  BCD     1      17.770  27.470  15.020  1.00  0.00            
ATOM     28  C10 BCD     1      15.700  26.810  13.780  1.00  0.00            
ATOM     29  C11 BCD     1      15.020  25.890  12.830  1.00  0.00            
ATOM     30  O9  BCD     1      15.890  25.510  11.770  1.00  0.00            
ATOM     31  C12 BCD     1      13.780  26.400  12.190  1.00  0.00            
ATOM     32  O10 BCD     1      12.690  25.630  12.630  1.00  0.00            
ATOM     33  H11 BCD     1      17.770  24.740  11.360  1.00  0.00            
ATOM     34  H12 BCD     1      18.210  26.750  12.580  1.00  0.00            
ATOM     35  H13 BCD     1      19.450  25.950  14.230  1.00  0.00            
ATOM     36  H14 BCD     1      16.990  25.410  14.850  1.00  0.00            
ATOM     37  H15 BCD     1      17.260  27.820  15.750  1.00  0.00            
ATOM     38  H16 BCD     1      15.820  27.720  13.180  1.00  0.00            
ATOM     39  H17 BCD     1      14.710  25.020  13.440  1.00  0.00            
ATOM     40  H18 BCD     1      13.590  27.440  12.480  1.00  0.00            
ATOM     41  H19 BCD     1      13.840  26.520  11.100  1.00  0.00            
ATOM     42  H20 BCD     1      11.990  25.570  11.970  1.00  0.00            
ATOM     43  C13 BCD     1      17.700  19.580  12.630  1.00  0.00            
ATOM     44  O11 BCD     1      16.950  19.450  13.870  1.00  0.00            
ATOM     45  C14 BCD     1      18.980  20.420  12.760  1.00  0.00            
ATOM     46  O12 BCD     1      19.870  19.770  13.670  1.00  0.00            
ATOM     47  C15 BCD     1      18.610  21.800  13.190  1.00  0.00            
ATOM     48  O13 BCD     1      19.750  22.660  13.110  1.00  0.00            
ATOM     49  C16 BCD     1      17.460  22.430  12.280  1.00  0.00            
ATOM     50  C17 BCD     1      16.300  21.420  12.130  1.00  0.00            
ATOM     51  O14 BCD     1      16.870  20.160  11.620  1.00  0.00            
ATOM     52  C18 BCD     1      15.320  22.050  11.120  1.00  0.00            
ATOM     53  O15 BCD     1      14.410  22.770  11.890  1.00  0.00            
ATOM     54  H21 BCD     1      18.000  18.590  12.280  1.00  0.00            
ATOM     55  H22 BCD     1      19.400  20.470  11.750  1.00  0.00            
ATOM     56  H23 BCD     1      20.330  20.550  14.000  1.00  0.00            
ATOM     57  H24 BCD     1      18.180  21.850  14.200  1.00  0.00            
ATOM     58  H25 BCD     1      19.450  23.500  13.460  1.00  0.00            
ATOM     59  H26 BCD     1      17.970  22.550  11.320  1.00  0.00            
ATOM     60  H27 BCD     1      15.780  21.210  13.070  1.00  0.00            
ATOM     61  H28 BCD     1      15.890  22.670  10.410  1.00  0.00            
ATOM     62  H29 BCD     1      14.740  21.230  10.670  1.00  0.00            
ATOM     63  H30 BCD     1      14.190  23.580  11.420  1.00  0.00            
ATOM     64  C19 BCD     1      15.350  16.620  16.340  1.00  0.00            
ATOM     65  O16 BCD     1      15.060  17.590  17.330  1.00  0.00            
ATOM     66  C20 BCD     1      16.820  16.410  16.060  1.00  0.00            
ATOM     67  O17 BCD     1      17.540  16.320  17.300  1.00  0.00            
ATOM     68  C21 BCD     1      17.390  17.700  15.360  1.00  0.00            
ATOM     69  O18 BCD     1      18.740  17.480  14.830  1.00  0.00            
ATOM     70  C22 BCD     1      16.540  18.120  14.200  1.00  0.00            
ATOM     71  C23 BCD     1      14.990  18.130  14.550  1.00  0.00            
ATOM     72  O19 BCD     1      14.690  16.890  15.100  1.00  0.00            
ATOM     73  C24 BCD     1      14.180  18.350  13.350  1.00  0.00            
ATOM     74  O20 BCD     1      12.820  18.550  13.740  1.00  0.00            
ATOM     75  H31 BCD     1      14.900  15.680  16.680  1.00  0.00            
ATOM     76  H32 BCD     1      16.850  15.510  15.440  1.00  0.00            
ATOM     77  H33 BCD     1      18.440  16.450  17.000  1.00  0.00            
ATOM     78  H34 BCD     1      17.460  18.490  16.120  1.00  0.00            
ATOM     79  H35 BCD     1      19.170  18.310  14.610  1.00  0.00            
ATOM     80  H36 BCD     1      16.620  17.350  13.430  1.00  0.00            
ATOM     81  H37 BCD     1      14.850  18.980  15.220  1.00  0.00            
ATOM     82  H38 BCD     1      14.700  19.120  12.770  1.00  0.00            
ATOM     83  H39 BCD     1      14.180  17.410  12.770  1.00  0.00            
ATOM     84  H40 BCD     1      12.630  17.680  14.080  1.00  0.00            
ATOM     85  C25 BCD     1      12.920  17.760  20.980  1.00  0.00            
ATOM     86  O21 BCD     1      12.580  19.090  20.520  1.00  0.00            
ATOM     87  C26 BCD     1      14.480  17.730  21.030  1.00  0.00            
ATOM     88  O22 BCD     1      14.930  18.570  22.110  1.00  0.00            
ATOM     89  C27 BCD     1      15.120  18.000  19.640  1.00  0.00            
ATOM     90  O23 BCD     1      16.560  17.740  19.690  1.00  0.00            
ATOM     91  C28 BCD     1      14.500  17.040  18.560  1.00  0.00            
ATOM     92  C29 BCD     1      12.980  17.020  18.650  1.00  0.00            
ATOM     93  O24 BCD     1      12.500  16.890  19.950  1.00  0.00            
ATOM     94  C30 BCD     1      12.430  15.950  17.720  1.00  0.00            
ATOM     95  O25 BCD     1      12.830  14.640  18.150  1.00  0.00            
ATOM     96  H41 BCD     1      12.410  17.450  21.900  1.00  0.00            
ATOM     97  H42 BCD     1      14.770  16.730  21.360  1.00  0.00            
ATOM     98  H43 BCD     1      15.790  18.270  22.400  1.00  0.00            
ATOM     99  H44 BCD     1      15.010  19.020  19.260  1.00  0.00            
ATOM    100  H45 BCD     1      16.820  17.310  18.880  1.00  0.00            
ATOM    101  H46 BCD     1      14.870  16.010  18.630  1.00  0.00            
ATOM    102  H47 BCD     1      12.490  17.920  18.260  1.00  0.00            
ATOM    103  H48 BCD     1      11.340  16.030  17.760  1.00  0.00            
ATOM    104  H49 BCD     1      12.620  16.280  16.690  1.00  0.00            
ATOM    105  H50 BCD     1      12.040  14.150  18.410  1.00  0.00            
ATOM    106  C31 BCD     1      10.550  22.520  21.290  1.00  0.00            
ATOM    107  O26 BCD     1      11.090  23.220  20.130  1.00  0.00            
ATOM    108  C32 BCD     1      11.620  22.080  22.350  1.00  0.00            
ATOM    109  O27 BCD     1      12.330  23.230  22.840  1.00  0.00            
ATOM    110  C33 BCD     1      12.410  20.930  21.850  1.00  0.00            
ATOM    111  C34 BCD     1      11.600  19.820  21.240  1.00  0.00            
ATOM    112  C35 BCD     1      10.480  20.300  20.310  1.00  0.00            
ATOM    113  O28 BCD     1       9.780  21.400  20.940  1.00  0.00            
ATOM    114  C36 BCD     1       9.500  19.200  19.960  1.00  0.00            
ATOM    115  O29 BCD     1       8.720  18.810  21.050  1.00  0.00            
ATOM    116  O30 BCD     1      13.130  20.390  22.920  1.00  0.00            
ATOM    117  H51 BCD     1       9.790  23.140  21.790  1.00  0.00            
ATOM    118  H52 BCD     1      11.060  21.650  23.190  1.00  0.00            
ATOM    119  H53 BCD     1      13.080  22.880  23.320  1.00  0.00            
ATOM    120  H54 BCD     1      13.080  21.280  21.050  1.00  0.00            
ATOM    121  H55 BCD     1      13.690  19.690  22.570  1.00  0.00            
ATOM    122  H56 BCD     1      11.160  19.210  22.040  1.00  0.00            
ATOM    123  H57 BCD     1      10.750  20.710  19.330  1.00  0.00            
ATOM    124  H58 BCD     1       8.790  19.530  19.190  1.00  0.00            
ATOM    125  H59 BCD     1       9.930  18.310  19.470  1.00  0.00            
ATOM    126  H60 BCD     1       8.300  17.960  20.890  1.00  0.00            
ATOM    127  C37 BCD     1      10.490  26.720  18.070  1.00  0.00            
ATOM    128  O31 BCD     1      11.710  26.640  17.460  1.00  0.00            
ATOM    129  C38 BCD     1      10.570  26.870  19.580  1.00  0.00            
ATOM    130  O32 BCD     1      11.400  27.930  19.940  1.00  0.00            
ATOM    131  C39 BCD     1      11.180  25.600  20.200  1.00  0.00            
ATOM    132  O33 BCD     1      11.000  25.640  21.660  1.00  0.00            
ATOM    133  C40 BCD     1      10.370  24.390  19.720  1.00  0.00            
ATOM    134  C41 BCD     1      10.270  24.290  18.200  1.00  0.00            
ATOM    135  O34 BCD     1       9.850  25.550  17.700  1.00  0.00            
ATOM    136  C42 BCD     1       9.240  23.300  17.800  1.00  0.00            
ATOM    137  O35 BCD     1       9.310  23.120  16.400  1.00  0.00            
ATOM    138  H61 BCD     1       9.820  27.450  17.600  1.00  0.00            
ATOM    139  H62 BCD     1       9.560  27.050  19.980  1.00  0.00            
ATOM    140  H63 BCD     1      11.490  27.870  20.890  1.00  0.00            
ATOM    141  H64 BCD     1      12.200  25.440  19.840  1.00  0.00            
ATOM    142  H65 BCD     1      11.460  24.880  22.020  1.00  0.00            
ATOM    143  H66 BCD     1       9.370  24.470  20.160  1.00  0.00            
ATOM    144  H67 BCD     1      11.220  23.980  17.760  1.00  0.00            
ATOM    145  H68 BCD     1       9.340  22.330  18.290  1.00  0.00            
ATOM    146  H69 BCD     1       8.250  23.680  18.110  1.00  0.00            
ATOM    147  H70 BCD     1       8.460  22.870  16.030  1.00  0.00            
ATOM    148  C1  AU8     2      10.430  17.850  11.190  1.00  0.00            
ATOM    149  C2  AU8     2      10.660  19.380  11.160  1.00  0.00            
ATOM    150  C3  AU8     2      11.090  20.090  10.020  1.00  0.00            
ATOM    151  C4  AU8     2      11.390  21.460  10.110  1.00  0.00            
ATOM    152  C5  AU8     2      11.160  22.170  11.290  1.00  0.00            
ATOM    153  C6  AU8     2      10.840  21.460  12.440  1.00  0.00            
ATOM    154  C7  AU8     2      10.790  22.220  13.790  1.00  0.00            
ATOM    155  N1  AU8     2      12.160  22.830  14.090  1.00  0.00            
ATOM    156  C8  AU8     2      13.250  21.710  14.360  1.00  0.00            
ATOM    157  C9  AU8     2      14.520  22.240  14.940  1.00  0.00            
ATOM    158  N2  AU8     2      14.300  23.060  16.240  1.00  0.00            
ATOM    159  C10 AU8     2      15.610  23.650  16.750  1.00  0.00            
ATOM    160  C11 AU8     2      16.840  22.810  16.920  1.00  0.00            
ATOM    161  C12 AU8     2      16.840  21.450  17.290  1.00  0.00            
ATOM    162  C13 AU8     2      18.060  20.740  17.550  1.00  0.00            
ATOM    163  C14 AU8     2      19.330  21.360  17.460  1.00  0.00            
ATOM    164  C15 AU8     2      19.360  22.720  17.060  1.00  0.00            
ATOM    165  C16 AU8     2      18.130  23.400  16.800  1.00  0.00            
ATOM    166  C17 AU8     2      15.390  24.300  18.110  1.00  0.00            
ATOM    167  C18 AU8     2      14.650  23.670  19.140  1.00  0.00            
ATOM    168  C19 AU8     2      14.660  24.300  20.370  1.00  0.00            
ATOM    169  C20 AU8     2      15.270  25.550  20.630  1.00  0.00            
ATOM    170  Cl1 AU8     2      14.990  26.180  22.260  1.00  0.00            
ATOM    171  C21 AU8     2      15.800  26.220  19.570  1.00  0.00            
ATOM    172  C22 AU8     2      15.970  25.570  18.340  1.00  0.00            
ATOM    173  C23 AU8     2      13.320  24.190  15.940  1.00  0.00            
ATOM    174  C24 AU8     2      12.050  23.660  15.350  1.00  0.00            
ATOM    175  C25 AU8     2      10.590  20.090  12.330  1.00  0.00            
ATOM    176  H1  AU8     2      11.180  17.330  11.800  1.00  0.00            
ATOM    177  H2  AU8     2       9.390  17.650  11.480  1.00  0.00            
ATOM    178  H3  AU8     2      10.470  17.490  10.150  1.00  0.00            
ATOM    179  H4  AU8     2      11.340  19.530   9.130  1.00  0.00            
ATOM    180  H5  AU8     2      11.760  22.040   9.270  1.00  0.00            
ATOM    181  H6  AU8     2      11.130  23.260  11.250  1.00  0.00            
ATOM    182  H7  AU8     2      10.440  21.620  14.620  1.00  0.00            
ATOM    183  H8  AU8     2      10.090  23.050  13.660  1.00  0.00            
ATOM    184  H9  AU8     2      12.430  23.390  13.270  1.00  0.00            
ATOM    185  H10 AU8     2      13.520  21.290  13.380  1.00  0.00            
ATOM    186  H11 AU8     2      12.680  20.980  14.940  1.00  0.00            
ATOM    187  H12 AU8     2      14.940  22.900  14.180  1.00  0.00            
ATOM    188  H13 AU8     2      15.170  21.370  15.090  1.00  0.00            
ATOM    189  H14 AU8     2      13.900  22.430  16.960  1.00  0.00            
ATOM    190  H15 AU8     2      15.940  24.420  16.040  1.00  0.00            
ATOM    191  H16 AU8     2      15.920  20.880  17.330  1.00  0.00            
ATOM    192  H17 AU8     2      18.020  19.670  17.730  1.00  0.00            
ATOM    193  H18 AU8     2      20.200  20.710  17.570  1.00  0.00            
ATOM    194  H19 AU8     2      20.320  23.200  16.940  1.00  0.00            
ATOM    195  H20 AU8     2      18.300  24.460  16.630  1.00  0.00            
ATOM    196  H21 AU8     2      14.250  22.660  19.040  1.00  0.00            
ATOM    197  H22 AU8     2      14.090  23.840  21.170  1.00  0.00            
ATOM    198  H23 AU8     2      16.240  27.180  19.810  1.00  0.00            
ATOM    199  H24 AU8     2      16.400  26.050  17.460  1.00  0.00            
ATOM    200  H25 AU8     2      13.700  24.830  15.140  1.00  0.00            
ATOM    201  H26 AU8     2      13.060  24.800  16.810  1.00  0.00            
ATOM    202  H27 AU8     2      11.710  22.900  16.050  1.00  0.00            
ATOM    203  H28 AU8     2      11.300  24.440  15.190  1.00  0.00            
ATOM    204  H29 AU8     2      10.420  19.540  13.250  1.00  0.00            
TER
ENDMDL
MODEL        1
ATOM      1  C1  BCD     1       1.750  34.160  27.420  1.00  0.00            
ATOM      2  O1  BCD     1       2.630  33.890  26.410  1.00  0.00            
ATOM      3  C2  BCD     1       1.750  32.950  28.320  1.00  0.00            
ATOM      4  O2  BCD     1       3.050  32.770  28.980  1.00  0.00            
ATOM      5  C3  BCD     1       1.350  31.660  27.690  1.00  0.00            
ATOM      6  O3  BCD     1       1.370  30.530  28.620  1.00  0.00            
ATOM      7  C4  BCD     1      -0.050  31.830  27.040  1.00  0.00            
ATOM      8  C5  BCD     1      -0.220  33.240  26.320  1.00  0.00            
ATOM      9  O4  BCD     1       0.440  34.320  26.960  1.00  0.00            
ATOM     10  C6  BCD     1      -1.710  33.630  26.220  1.00  0.00            
ATOM     11  O5  BCD     1      -2.390  33.860  27.470  1.00  0.00            
ATOM     12  H1  BCD     1       2.100  35.070  27.910  1.00  0.00            
ATOM     13  H2  BCD     1       0.960  33.150  29.060  1.00  0.00            
ATOM     14  H3  BCD     1       2.980  32.190  29.750  1.00  0.00            
ATOM     15  H4  BCD     1       2.120  31.450  26.940  1.00  0.00            
ATOM     16  H5  BCD     1       0.770  29.810  28.420  1.00  0.00            
ATOM     17  H6  BCD     1      -0.830  31.780  27.810  1.00  0.00            
ATOM     18  H7  BCD     1       0.060  33.140  25.270  1.00  0.00            
ATOM     19  H8  BCD     1      -1.690  34.600  25.690  1.00  0.00            
ATOM     20  H9  BCD     1      -2.270  32.930  25.600  1.00  0.00            
ATOM     21  H10 BCD     1      -3.340  33.850  27.330  1.00  0.00            
ATOM     22  C7  BCD     1       6.140  35.560  24.980  1.00  0.00            
ATOM     23  O6  BCD     1       6.530  34.340  24.520  1.00  0.00            
ATOM     24  C8  BCD     1       5.960  35.490  26.520  1.00  0.00            
ATOM     25  O7  BCD     1       7.100  34.950  27.170  1.00  0.00            
ATOM     26  C9  BCD     1       4.790  34.610  26.950  1.00  0.00            
ATOM     27  O8  BCD     1       4.570  34.870  28.330  1.00  0.00            
ATOM     28  C10 BCD     1       3.570  34.910  26.090  1.00  0.00            
ATOM     29  C11 BCD     1       3.820  34.970  24.560  1.00  0.00            
ATOM     30  O9  BCD     1       4.910  35.840  24.270  1.00  0.00            
ATOM     31  C12 BCD     1       2.730  35.600  23.740  1.00  0.00            
ATOM     32  O10 BCD     1       2.440  36.870  24.250  1.00  0.00            
ATOM     33  H11 BCD     1       6.890  36.310  24.700  1.00  0.00            
ATOM     34  H12 BCD     1       5.750  36.520  26.840  1.00  0.00            
ATOM     35  H13 BCD     1       6.920  34.950  28.120  1.00  0.00            
ATOM     36  H14 BCD     1       5.070  33.550  26.830  1.00  0.00            
ATOM     37  H15 BCD     1       4.170  34.100  28.740  1.00  0.00            
ATOM     38  H16 BCD     1       3.120  35.870  26.380  1.00  0.00            
ATOM     39  H17 BCD     1       3.920  33.960  24.150  1.00  0.00            
ATOM     40  H18 BCD     1       3.200  35.640  22.750  1.00  0.00            
ATOM     41  H19 BCD     1       1.840  34.970  23.680  1.00  0.00            
ATOM     42  H20 BCD     1       3.290  37.300  24.370  1.00  0.00            
ATOM     43  C13 BCD     1       9.380  32.400  22.290  1.00  0.00            
ATOM     44  O11 BCD     1       8.490  31.330  22.150  1.00  0.00            
ATOM     45  C14 BCD     1       9.680  32.700  23.740  1.00  0.00            
ATOM     46  O12 BCD     1      10.480  31.620  24.350  1.00  0.00            
ATOM     47  C15 BCD     1       8.420  33.070  24.520  1.00  0.00            
ATOM     48  O13 BCD     1       8.790  33.280  25.890  1.00  0.00            
ATOM     49  C16 BCD     1       7.760  34.240  23.850  1.00  0.00            
ATOM     50  C17 BCD     1       7.660  33.990  22.330  1.00  0.00            
ATOM     51  O14 BCD     1       8.860  33.570  21.770  1.00  0.00            
ATOM     52  C18 BCD     1       7.260  35.270  21.560  1.00  0.00            
ATOM     53  O15 BCD     1       8.100  36.400  21.810  1.00  0.00            
ATOM     54  H21 BCD     1      10.340  32.220  21.810  1.00  0.00            
ATOM     55  H22 BCD     1      10.340  33.580  23.740  1.00  0.00            
ATOM     56  H23 BCD     1      10.340  31.790  25.290  1.00  0.00            
ATOM     57  H24 BCD     1       7.720  32.240  24.370  1.00  0.00            
ATOM     58  H25 BCD     1       8.130  33.850  26.310  1.00  0.00            
ATOM     59  H26 BCD     1       8.510  35.030  23.990  1.00  0.00            
ATOM     60  H27 BCD     1       6.920  33.190  22.160  1.00  0.00            
ATOM     61  H28 BCD     1       7.360  34.890  20.530  1.00  0.00            
ATOM     62  H29 BCD     1       6.210  35.420  21.810  1.00  0.00            
ATOM     63  H30 BCD     1       8.980  36.230  21.470  1.00  0.00            
ATOM     64  C19 BCD     1       8.710  27.100  21.770  1.00  0.00            
ATOM     65  O16 BCD     1       7.260  26.930  21.570  1.00  0.00            
ATOM     66  C20 BCD     1       8.860  27.770  23.240  1.00  0.00            
ATOM     67  O17 BCD     1       8.130  26.890  24.240  1.00  0.00            
ATOM     68  C21 BCD     1       8.330  29.200  23.290  1.00  0.00            
ATOM     69  O18 BCD     1       8.460  29.780  24.540  1.00  0.00            
ATOM     70  C22 BCD     1       9.040  29.990  22.160  1.00  0.00            
ATOM     71  C23 BCD     1       8.940  29.310  20.780  1.00  0.00            
ATOM     72  O19 BCD     1       9.360  27.970  20.800  1.00  0.00            
ATOM     73  C24 BCD     1       9.770  30.020  19.720  1.00  0.00            
ATOM     74  O20 BCD     1      11.130  30.160  20.130  1.00  0.00            
ATOM     75  H31 BCD     1       9.240  26.140  21.710  1.00  0.00            
ATOM     76  H32 BCD     1       9.910  27.830  23.550  1.00  0.00            
ATOM     77  H33 BCD     1       8.690  26.770  25.010  1.00  0.00            
ATOM     78  H34 BCD     1       7.260  29.120  23.070  1.00  0.00            
ATOM     79  H35 BCD     1       9.220  30.370  24.540  1.00  0.00            
ATOM     80  H36 BCD     1      10.120  29.940  22.390  1.00  0.00            
ATOM     81  H37 BCD     1       7.890  29.460  20.480  1.00  0.00            
ATOM     82  H38 BCD     1       9.760  29.490  18.760  1.00  0.00            
ATOM     83  H39 BCD     1       9.430  31.050  19.530  1.00  0.00            
ATOM     84  H40 BCD     1      11.670  30.690  19.540  1.00  0.00            
ATOM     85  C25 BCD     1       4.280  24.590  20.710  1.00  0.00            
ATOM     86  O21 BCD     1       3.440  25.550  21.410  1.00  0.00            
ATOM     87  C26 BCD     1       5.320  23.860  21.530  1.00  0.00            
ATOM     88  O22 BCD     1       4.680  23.210  22.640  1.00  0.00            
ATOM     89  C27 BCD     1       6.310  24.970  22.080  1.00  0.00            
ATOM     90  O23 BCD     1       7.410  24.440  22.820  1.00  0.00            
ATOM     91  C28 BCD     1       6.810  25.760  20.920  1.00  0.00            
ATOM     92  C29 BCD     1       5.760  26.200  19.840  1.00  0.00            
ATOM     93  O24 BCD     1       4.830  25.120  19.590  1.00  0.00            
ATOM     94  C30 BCD     1       6.530  26.530  18.530  1.00  0.00            
ATOM     95  O25 BCD     1       7.090  25.440  17.880  1.00  0.00            
ATOM     96  H41 BCD     1       3.630  23.800  20.310  1.00  0.00            
ATOM     97  H42 BCD     1       5.900  23.160  20.930  1.00  0.00            
ATOM     98  H43 BCD     1       5.260  22.470  22.830  1.00  0.00            
ATOM     99  H44 BCD     1       5.890  25.700  22.790  1.00  0.00            
ATOM    100  H45 BCD     1       7.600  25.130  23.450  1.00  0.00            
ATOM    101  H46 BCD     1       7.690  25.240  20.550  1.00  0.00            
ATOM    102  H47 BCD     1       5.240  27.110  20.140  1.00  0.00            
ATOM    103  H48 BCD     1       5.870  27.060  17.820  1.00  0.00            
ATOM    104  H49 BCD     1       7.350  27.180  18.840  1.00  0.00            
ATOM    105  H50 BCD     1       6.300  24.980  17.600  1.00  0.00            
ATOM    106  C31 BCD     1      -0.470  26.720  22.160  1.00  0.00            
ATOM    107  O26 BCD     1      -0.050  27.650  23.190  1.00  0.00            
ATOM    108  C32 BCD     1      -0.110  25.270  22.520  1.00  0.00            
ATOM    109  O27 BCD     1      -0.750  24.990  23.740  1.00  0.00            
ATOM    110  C33 BCD     1       1.370  25.230  22.670  1.00  0.00            
ATOM    111  C34 BCD     1       2.010  25.590  21.310  1.00  0.00            
ATOM    112  C35 BCD     1       1.550  27.010  21.050  1.00  0.00            
ATOM    113  O28 BCD     1       0.130  27.130  20.960  1.00  0.00            
ATOM    114  C36 BCD     1       2.050  27.670  19.700  1.00  0.00            
ATOM    115  O29 BCD     1       1.850  26.800  18.530  1.00  0.00            
ATOM    116  O30 BCD     1       1.860  23.900  23.030  1.00  0.00            
ATOM    117  H51 BCD     1      -1.560  26.800  22.040  1.00  0.00            
ATOM    118  H52 BCD     1      -0.320  24.650  21.640  1.00  0.00            
ATOM    119  H53 BCD     1      -0.970  24.060  23.830  1.00  0.00            
ATOM    120  H54 BCD     1       1.700  25.870  23.500  1.00  0.00            
ATOM    121  H55 BCD     1       2.820  23.860  22.910  1.00  0.00            
ATOM    122  H56 BCD     1       1.570  24.960  20.530  1.00  0.00            
ATOM    123  H57 BCD     1       1.890  27.520  21.950  1.00  0.00            
ATOM    124  H58 BCD     1       1.520  28.630  19.630  1.00  0.00            
ATOM    125  H59 BCD     1       3.120  27.840  19.810  1.00  0.00            
ATOM    126  H60 BCD     1       2.020  27.360  17.770  1.00  0.00            
ATOM    127  C37 BCD     1      -1.440  29.970  26.290  1.00  0.00            
ATOM    128  O31 BCD     1      -0.300  30.770  26.080  1.00  0.00            
ATOM    129  C38 BCD     1      -1.140  28.560  26.660  1.00  0.00            
ATOM    130  O32 BCD     1      -0.520  28.520  27.960  1.00  0.00            
ATOM    131  C39 BCD     1      -0.280  27.890  25.590  1.00  0.00            
ATOM    132  O33 BCD     1      -0.010  26.560  26.030  1.00  0.00            
ATOM    133  C40 BCD     1      -0.980  27.890  24.290  1.00  0.00            
ATOM    134  C41 BCD     1      -1.560  29.270  23.990  1.00  0.00            
ATOM    135  O34 BCD     1      -2.280  29.870  25.130  1.00  0.00            
ATOM    136  C42 BCD     1      -2.580  29.360  22.840  1.00  0.00            
ATOM    137  O35 BCD     1      -3.800  28.690  23.240  1.00  0.00            
ATOM    138  H61 BCD     1      -2.000  30.400  27.120  1.00  0.00            
ATOM    139  H62 BCD     1      -2.110  28.060  26.780  1.00  0.00            
ATOM    140  H63 BCD     1      -0.800  27.670  28.320  1.00  0.00            
ATOM    141  H64 BCD     1       0.590  28.560  25.460  1.00  0.00            
ATOM    142  H65 BCD     1       0.160  25.900  25.350  1.00  0.00            
ATOM    143  H66 BCD     1      -1.790  27.150  24.340  1.00  0.00            
ATOM    144  H67 BCD     1      -0.770  29.980  23.710  1.00  0.00            
ATOM    145  H68 BCD     1      -2.600  30.430  22.590  1.00  0.00            
ATOM    146  H69 BCD     1      -2.180  28.910  21.920  1.00  0.00            
ATOM    147  H70 BCD     1      -4.410  28.850  22.520  1.00  0.00            
ATOM    148  C1  AU8     2       4.250  30.920  20.790  1.00  0.00            
ATOM    149  C2  AU8     2       3.840  30.540  22.190  1.00  0.00            
ATOM    150  C3  AU8     2       2.670  31.090  22.800  1.00  0.00            
ATOM    151  C4  AU8     2       2.260  30.610  23.990  1.00  0.00            
ATOM    152  C5  AU8     2       2.930  29.590  24.610  1.00  0.00            
ATOM    153  C6  AU8     2       4.120  29.080  24.050  1.00  0.00            
ATOM    154  C7  AU8     2       4.930  28.130  24.920  1.00  0.00            
ATOM    155  N1  AU8     2       6.150  28.670  25.670  1.00  0.00            
ATOM    156  C8  AU8     2       6.470  27.810  26.810  1.00  0.00            
ATOM    157  C9  AU8     2       7.430  28.430  27.870  1.00  0.00            
ATOM    158  N2  AU8     2       6.960  29.840  28.290  1.00  0.00            
ATOM    159  C10 AU8     2       7.970  30.390  29.250  1.00  0.00            
ATOM    160  C11 AU8     2       8.230  29.430  30.410  1.00  0.00            
ATOM    161  C12 AU8     2       9.540  29.230  30.910  1.00  0.00            
ATOM    162  C13 AU8     2       9.730  28.380  32.010  1.00  0.00            
ATOM    163  C14 AU8     2       8.680  27.780  32.690  1.00  0.00            
ATOM    164  C15 AU8     2       7.380  28.070  32.310  1.00  0.00            
ATOM    165  C16 AU8     2       7.160  28.910  31.220  1.00  0.00            
ATOM    166  C17 AU8     2       7.610  31.820  29.790  1.00  0.00            
ATOM    167  C18 AU8     2       8.510  32.870  29.690  1.00  0.00            
ATOM    168  C19 AU8     2       8.210  34.150  30.170  1.00  0.00            
ATOM    169  C20 AU8     2       6.950  34.380  30.690  1.00  0.00            
ATOM    170  Cl1 AU8     2       6.750  36.010  31.280  1.00  0.00            
ATOM    171  C21 AU8     2       5.930  33.360  30.700  1.00  0.00            
ATOM    172  C22 AU8     2       6.350  32.080  30.360  1.00  0.00            
ATOM    173  C23 AU8     2       6.870  30.680  27.020  1.00  0.00            
ATOM    174  C24 AU8     2       5.860  30.170  26.020  1.00  0.00            
ATOM    175  C25 AU8     2       4.550  29.520  22.850  1.00  0.00            
ATOM    176  H1  AU8     2       4.590  31.950  20.660  1.00  0.00            
ATOM    177  H2  AU8     2       5.060  30.270  20.420  1.00  0.00            
ATOM    178  H3  AU8     2       3.380  30.860  20.120  1.00  0.00            
ATOM    179  H4  AU8     2       2.010  31.720  22.220  1.00  0.00            
ATOM    180  H5  AU8     2       1.330  31.000  24.400  1.00  0.00            
ATOM    181  H6  AU8     2       2.690  29.320  25.630  1.00  0.00            
ATOM    182  H7  AU8     2       5.250  27.330  24.250  1.00  0.00            
ATOM    183  H8  AU8     2       4.220  27.720  25.640  1.00  0.00            
ATOM    184  H9  AU8     2       7.000  28.730  25.090  1.00  0.00            
ATOM    185  H10 AU8     2       7.000  26.980  26.350  1.00  0.00            
ATOM    186  H11 AU8     2       5.530  27.530  27.280  1.00  0.00            
ATOM    187  H12 AU8     2       8.410  28.670  27.440  1.00  0.00            
ATOM    188  H13 AU8     2       7.550  27.880  28.810  1.00  0.00            
ATOM    189  H14 AU8     2       6.000  29.790  28.650  1.00  0.00            
ATOM    190  H15 AU8     2       8.880  30.470  28.670  1.00  0.00            
ATOM    191  H16 AU8     2      10.380  29.650  30.380  1.00  0.00            
ATOM    192  H17 AU8     2      10.680  28.180  32.480  1.00  0.00            
ATOM    193  H18 AU8     2       8.860  27.130  33.530  1.00  0.00            
ATOM    194  H19 AU8     2       6.520  27.610  32.790  1.00  0.00            
ATOM    195  H20 AU8     2       6.150  29.100  30.880  1.00  0.00            
ATOM    196  H21 AU8     2       9.490  32.750  29.230  1.00  0.00            
ATOM    197  H22 AU8     2       8.970  34.930  30.240  1.00  0.00            
ATOM    198  H23 AU8     2       4.920  33.420  31.110  1.00  0.00            
ATOM    199  H24 AU8     2       5.700  31.220  30.470  1.00  0.00            
ATOM    200  H25 AU8     2       7.900  30.720  26.640  1.00  0.00            
ATOM    201  H26 AU8     2       6.620  31.700  27.330  1.00  0.00            
ATOM    202  H27 AU8     2       4.860  30.240  26.450  1.00  0.00            
ATOM    203  H28 AU8     2       5.890  30.730  25.080  1.00  0.00            
ATOM    204  H29 AU8     2       5.480  29.150  22.410  1.00  0.00            
TER
ENDMDL
MODEL        1
ATOM      1  C1  BCD     1      23.500  30.500  12.070  1.00  0.00            
ATOM      2  O1  BCD     1      24.900  30.660  12.180  1.00  0.00            
ATOM      3  C2  BCD     1      23.250  29.000  11.800  1.00  0.00            
ATOM      4  O2  BCD     1      23.990  28.140  12.750  1.00  0.00            
ATOM      5  C3  BCD     1      23.740  28.630  10.370  1.00  0.00            
ATOM      6  O3  BCD     1      23.230  27.390   9.950  1.00  0.00            
ATOM      7  C4  BCD     1      23.400  29.680   9.280  1.00  0.00            
ATOM      8  C5  BCD     1      23.560  31.110   9.710  1.00  0.00            
ATOM      9  O4  BCD     1      22.890  31.280  11.020  1.00  0.00            
ATOM     10  C6  BCD     1      23.020  32.120   8.690  1.00  0.00            
ATOM     11  O5  BCD     1      21.630  32.070   8.470  1.00  0.00            
ATOM     12  H1  BCD     1      23.050  30.840  13.010  1.00  0.00            
ATOM     13  H2  BCD     1      22.180  28.840  11.930  1.00  0.00            
ATOM     14  H3  BCD     1      23.660  27.260  12.580  1.00  0.00            
ATOM     15  H4  BCD     1      24.810  28.580  10.580  1.00  0.00            
ATOM     16  H5  BCD     1      22.330  27.310  10.280  1.00  0.00            
ATOM     17  H6  BCD     1      22.390  29.660   8.850  1.00  0.00            
ATOM     18  H7  BCD     1      24.620  31.300   9.910  1.00  0.00            
ATOM     19  H8  BCD     1      23.280  33.110   9.110  1.00  0.00            
ATOM     20  H9  BCD     1      23.550  32.230   7.740  1.00  0.00            
ATOM     21  H10 BCD     1      21.440  32.730   7.790  1.00  0.00            
ATOM     22  C7  BCD     1      27.850  31.590  14.670  1.00  0.00            
ATOM     23  O6  BCD     1      28.620  30.680  13.830  1.00  0.00            
ATOM     24  C8  BCD     1      26.770  30.800  15.400  1.00  0.00            
ATOM     25  O7  BCD     1      27.440  29.730  16.150  1.00  0.00            
ATOM     26  C9  BCD     1      25.790  30.220  14.410  1.00  0.00            
ATOM     27  O8  BCD     1      24.680  29.560  14.930  1.00  0.00            
ATOM     28  C10 BCD     1      25.390  31.300  13.330  1.00  0.00            
ATOM     29  C11 BCD     1      26.460  32.160  12.810  1.00  0.00            
ATOM     30  O9  BCD     1      27.300  32.620  13.910  1.00  0.00            
ATOM     31  C12 BCD     1      25.970  33.370  12.070  1.00  0.00            
ATOM     32  O10 BCD     1      25.260  34.260  12.930  1.00  0.00            
ATOM     33  H11 BCD     1      28.580  32.090  15.310  1.00  0.00            
ATOM     34  H12 BCD     1      26.240  31.400  16.140  1.00  0.00            
ATOM     35  H13 BCD     1      26.740  29.420  16.730  1.00  0.00            
ATOM     36  H14 BCD     1      26.410  29.440  13.940  1.00  0.00            
ATOM     37  H15 BCD     1      24.400  29.080  14.140  1.00  0.00            
ATOM     38  H16 BCD     1      24.620  31.930  13.780  1.00  0.00            
ATOM     39  H17 BCD     1      26.990  31.570  12.050  1.00  0.00            
ATOM     40  H18 BCD     1      26.800  33.970  11.690  1.00  0.00            
ATOM     41  H19 BCD     1      25.340  33.140  11.200  1.00  0.00            
ATOM     42  H20 BCD     1      25.260  35.160  12.570  1.00  0.00            
ATOM     43  C13 BCD     1      32.280  29.010  13.380  1.00  0.00            
ATOM     44  O11 BCD     1      32.130  28.670  11.990  1.00  0.00            
ATOM     45  C14 BCD     1      31.320  28.220  14.160  1.00  0.00            
ATOM     46  O12 BCD     1      31.520  26.810  13.910  1.00  0.00            
ATOM     47  C15 BCD     1      29.900  28.690  13.950  1.00  0.00            
ATOM     48  O13 BCD     1      29.050  27.970  14.940  1.00  0.00            
ATOM     49  C16 BCD     1      29.820  30.190  14.210  1.00  0.00            
ATOM     50  C17 BCD     1      30.860  30.980  13.410  1.00  0.00            
ATOM     51  O14 BCD     1      32.160  30.400  13.640  1.00  0.00            
ATOM     52  C18 BCD     1      31.000  32.380  14.010  1.00  0.00            
ATOM     53  O15 BCD     1      32.060  33.120  13.280  1.00  0.00            
ATOM     54  H21 BCD     1      33.290  28.790  13.730  1.00  0.00            
ATOM     55  H22 BCD     1      31.600  28.490  15.180  1.00  0.00            
ATOM     56  H23 BCD     1      32.240  26.640  14.520  1.00  0.00            
ATOM     57  H24 BCD     1      29.620  28.430  12.920  1.00  0.00            
ATOM     58  H25 BCD     1      28.330  28.580  15.100  1.00  0.00            
ATOM     59  H26 BCD     1      30.040  30.450  15.250  1.00  0.00            
ATOM     60  H27 BCD     1      30.620  31.060  12.340  1.00  0.00            
ATOM     61  H28 BCD     1      30.060  32.900  13.760  1.00  0.00            
ATOM     62  H29 BCD     1      31.060  32.520  15.090  1.00  0.00            
ATOM     63  H30 BCD     1      32.800  32.500  13.330  1.00  0.00            
ATOM     64  C19 BCD     1      34.660  27.900   8.880  1.00  0.00            
ATOM     65  O16 BCD     1      33.640  27.420   8.030  1.00  0.00            
ATOM     66  C20 BCD     1      34.860  26.970  10.030  1.00  0.00            
ATOM     67  O17 BCD     1      35.050  25.620   9.540  1.00  0.00            
ATOM     68  C21 BCD     1      33.560  27.000  10.880  1.00  0.00            
ATOM     69  O18 BCD     1      33.640  26.200  12.050  1.00  0.00            
ATOM     70  C22 BCD     1      33.340  28.530  11.280  1.00  0.00            
ATOM     71  C23 BCD     1      33.300  29.450  10.130  1.00  0.00            
ATOM     72  O19 BCD     1      34.430  29.230   9.360  1.00  0.00            
ATOM     73  C24 BCD     1      33.250  30.890  10.550  1.00  0.00            
ATOM     74  O20 BCD     1      33.160  31.750   9.370  1.00  0.00            
ATOM     75  H31 BCD     1      35.640  28.020   8.420  1.00  0.00            
ATOM     76  H32 BCD     1      35.670  27.320  10.680  1.00  0.00            
ATOM     77  H33 BCD     1      34.700  25.060  10.240  1.00  0.00            
ATOM     78  H34 BCD     1      32.740  26.600  10.270  1.00  0.00            
ATOM     79  H35 BCD     1      32.800  26.250  12.510  1.00  0.00            
ATOM     80  H36 BCD     1      34.170  28.880  11.900  1.00  0.00            
ATOM     81  H37 BCD     1      32.370  29.280   9.570  1.00  0.00            
ATOM     82  H38 BCD     1      32.370  31.110  11.160  1.00  0.00            
ATOM     83  H39 BCD     1      34.180  31.030  11.120  1.00  0.00            
ATOM     84  H40 BCD     1      32.820  32.580   9.710  1.00  0.00            
ATOM     85  C25 BCD     1      32.550  27.190   4.160  1.00  0.00            
ATOM     86  O21 BCD     1      31.280  27.270   4.830  1.00  0.00            
ATOM     87  C26 BCD     1      33.290  25.990   4.710  1.00  0.00            
ATOM     88  O22 BCD     1      32.730  24.740   4.200  1.00  0.00            
ATOM     89  C27 BCD     1      33.390  26.010   6.220  1.00  0.00            
ATOM     90  O23 BCD     1      34.060  24.850   6.790  1.00  0.00            
ATOM     91  C28 BCD     1      34.040  27.290   6.670  1.00  0.00            
ATOM     92  C29 BCD     1      33.580  28.560   5.920  1.00  0.00            
ATOM     93  O24 BCD     1      33.360  28.330   4.510  1.00  0.00            
ATOM     94  C30 BCD     1      34.630  29.570   5.920  1.00  0.00            
ATOM     95  O25 BCD     1      34.070  30.760   5.300  1.00  0.00            
ATOM     96  H41 BCD     1      32.420  27.180   3.080  1.00  0.00            
ATOM     97  H42 BCD     1      34.340  26.050   4.390  1.00  0.00            
ATOM     98  H43 BCD     1      31.880  24.670   4.650  1.00  0.00            
ATOM     99  H44 BCD     1      32.340  26.040   6.540  1.00  0.00            
ATOM    100  H45 BCD     1      34.080  24.810   7.750  1.00  0.00            
ATOM    101  H46 BCD     1      35.110  27.100   6.560  1.00  0.00            
ATOM    102  H47 BCD     1      32.660  28.920   6.390  1.00  0.00            
ATOM    103  H48 BCD     1      35.090  29.730   6.900  1.00  0.00            
ATOM    104  H49 BCD     1      35.440  29.150   5.310  1.00  0.00            
ATOM    105  H50 BCD     1      33.120  30.610   5.210  1.00  0.00            
ATOM    106  C31 BCD     1      27.230  26.570   4.230  1.00  0.00            
ATOM    107  O26 BCD     1      27.040  27.470   5.330  1.00  0.00            
ATOM    108  C32 BCD     1      28.120  25.390   4.600  1.00  0.00            
ATOM    109  O27 BCD     1      27.360  24.710   5.530  1.00  0.00            
ATOM    110  C33 BCD     1      29.450  25.740   5.200  1.00  0.00            
ATOM    111  C34 BCD     1      30.170  26.650   4.230  1.00  0.00            
ATOM    112  C35 BCD     1      29.260  27.840   3.770  1.00  0.00            
ATOM    113  O28 BCD     1      28.000  27.340   3.260  1.00  0.00            
ATOM    114  C36 BCD     1      29.970  28.690   2.670  1.00  0.00            
ATOM    115  O29 BCD     1      30.160  27.920   1.550  1.00  0.00            
ATOM    116  O30 BCD     1      30.290  24.680   5.420  1.00  0.00            
ATOM    117  H51 BCD     1      26.350  26.320   3.640  1.00  0.00            
ATOM    118  H52 BCD     1      28.290  24.810   3.680  1.00  0.00            
ATOM    119  H53 BCD     1      26.500  25.120   5.580  1.00  0.00            
ATOM    120  H54 BCD     1      29.140  26.250   6.130  1.00  0.00            
ATOM    121  H55 BCD     1      29.840  23.910   5.790  1.00  0.00            
ATOM    122  H56 BCD     1      30.480  26.050   3.370  1.00  0.00            
ATOM    123  H57 BCD     1      29.090  28.650   4.500  1.00  0.00            
ATOM    124  H58 BCD     1      29.470  29.650   2.520  1.00  0.00            
ATOM    125  H59 BCD     1      30.930  29.030   3.090  1.00  0.00            
ATOM    126  H60 BCD     1      29.400  27.380   1.340  1.00  0.00            
ATOM    127  C37 BCD     1      23.650  29.340   6.850  1.00  0.00            
ATOM    128  O31 BCD     1      24.230  29.330   8.160  1.00  0.00            
ATOM    129  C38 BCD     1      23.420  27.940   6.300  1.00  0.00            
ATOM    130  O32 BCD     1      22.480  27.370   7.160  1.00  0.00            
ATOM    131  C39 BCD     1      24.780  27.150   6.210  1.00  0.00            
ATOM    132  O33 BCD     1      24.650  25.780   5.760  1.00  0.00            
ATOM    133  C40 BCD     1      25.730  27.980   5.360  1.00  0.00            
ATOM    134  C41 BCD     1      25.890  29.490   5.840  1.00  0.00            
ATOM    135  O34 BCD     1      24.510  30.040   6.020  1.00  0.00            
ATOM    136  C42 BCD     1      26.560  30.340   4.790  1.00  0.00            
ATOM    137  O35 BCD     1      26.790  31.700   5.200  1.00  0.00            
ATOM    138  H61 BCD     1      22.720  29.900   6.930  1.00  0.00            
ATOM    139  H62 BCD     1      23.110  27.890   5.250  1.00  0.00            
ATOM    140  H63 BCD     1      22.840  27.630   8.010  1.00  0.00            
ATOM    141  H64 BCD     1      25.310  27.180   7.180  1.00  0.00            
ATOM    142  H65 BCD     1      24.160  25.800   4.930  1.00  0.00            
ATOM    143  H66 BCD     1      25.330  28.020   4.340  1.00  0.00            
ATOM    144  H67 BCD     1      26.480  29.450   6.760  1.00  0.00            
ATOM    145  H68 BCD     1      27.510  29.890   4.450  1.00  0.00            
ATOM    146  H69 BCD     1      25.920  30.290   3.900  1.00  0.00            
ATOM    147  H70 BCD     1      26.060  32.190   5.580  1.00  0.00            
ATOM    148  C1  AU8     2      27.310  30.830   9.320  1.00  0.00            
ATOM    149  C2  AU8     2      28.140  29.530   9.120  1.00  0.00            
ATOM    150  C3  AU8     2      29.090  29.330   8.110  1.00  0.00            
ATOM    151  C4  AU8     2      29.840  28.140   8.040  1.00  0.00            
ATOM    152  C5  AU8     2      29.540  27.040   8.870  1.00  0.00            
ATOM    153  C6  AU8     2      28.510  27.150   9.780  1.00  0.00            
ATOM    154  C7  AU8     2      28.110  26.060  10.750  1.00  0.00            
ATOM    155  N1  AU8     2      27.100  25.010  10.290  1.00  0.00            
ATOM    156  C8  AU8     2      27.450  24.290   8.970  1.00  0.00            
ATOM    157  C9  AU8     2      26.410  23.190   8.620  1.00  0.00            
ATOM    158  N2  AU8     2      25.000  23.780   8.370  1.00  0.00            
ATOM    159  C10 AU8     2      24.050  22.580   8.330  1.00  0.00
[truncated: 2,021,317 more chars]
