# Supplementary material for: Achieving Chemical Accuracy in Cyclodextrin Host–Guest Binding via Integrative Atomistic Modelling
Source: Adv Sci (Weinh). 2025 Dec 14;13(10):e19782. doi: 10.1002/advs.202519782 (PMC12915143; doi:10.1002/advs.202519782)
Supplement: Supplementary file 1 — Supporting Information [file ADVS-13-e19782-s003.zip › all_poses/BCD.AY6.pdb]

MODEL        1
ATOM      1  C1  BCD     1      18.530  22.760  27.870  1.00  0.00            
ATOM      2  O1  BCD     1      18.360  21.930  26.700  1.00  0.00            
ATOM      3  C2  BCD     1      19.670  23.750  27.570  1.00  0.00            
ATOM      4  O2  BCD     1      19.310  24.570  26.460  1.00  0.00            
ATOM      5  C3  BCD     1      21.020  23.090  27.460  1.00  0.00            
ATOM      6  O3  BCD     1      22.110  24.050  27.340  1.00  0.00            
ATOM      7  C4  BCD     1      21.270  22.140  28.660  1.00  0.00            
ATOM      8  C5  BCD     1      20.100  21.200  28.980  1.00  0.00            
ATOM      9  O4  BCD     1      18.840  21.940  29.090  1.00  0.00            
ATOM     10  C6  BCD     1      20.300  20.380  30.310  1.00  0.00            
ATOM     11  O5  BCD     1      20.490  21.270  31.420  1.00  0.00            
ATOM     12  H1  BCD     1      17.560  23.250  27.970  1.00  0.00            
ATOM     13  H2  BCD     1      19.660  24.460  28.410  1.00  0.00            
ATOM     14  H3  BCD     1      19.750  25.410  26.630  1.00  0.00            
ATOM     15  H4  BCD     1      20.960  22.410  26.600  1.00  0.00            
ATOM     16  H5  BCD     1      22.020  24.770  26.710  1.00  0.00            
ATOM     17  H6  BCD     1      21.620  22.710  29.530  1.00  0.00            
ATOM     18  H7  BCD     1      20.080  20.410  28.220  1.00  0.00            
ATOM     19  H8  BCD     1      19.480  19.680  30.490  1.00  0.00            
ATOM     20  H9  BCD     1      21.160  19.710  30.190  1.00  0.00            
ATOM     21  H10 BCD     1      20.820  20.790  32.180  1.00  0.00            
ATOM     22  C7  BCD     1      15.490  20.650  24.030  1.00  0.00            
ATOM     23  O6  BCD     1      16.530  19.940  23.200  1.00  0.00            
ATOM     24  C8  BCD     1      15.820  22.130  24.010  1.00  0.00            
ATOM     25  O7  BCD     1      15.850  22.610  22.650  1.00  0.00            
ATOM     26  C9  BCD     1      17.120  22.390  24.730  1.00  0.00            
ATOM     27  O8  BCD     1      17.430  23.810  24.810  1.00  0.00            
ATOM     28  C10 BCD     1      17.060  21.750  26.140  1.00  0.00            
ATOM     29  C11 BCD     1      16.700  20.300  26.080  1.00  0.00            
ATOM     30  O9  BCD     1      15.470  20.140  25.360  1.00  0.00            
ATOM     31  C12 BCD     1      16.330  19.730  27.420  1.00  0.00            
ATOM     32  O10 BCD     1      15.390  20.480  28.180  1.00  0.00            
ATOM     33  H11 BCD     1      14.460  20.500  23.690  1.00  0.00            
ATOM     34  H12 BCD     1      15.000  22.610  24.550  1.00  0.00            
ATOM     35  H13 BCD     1      16.130  23.520  22.610  1.00  0.00            
ATOM     36  H14 BCD     1      17.900  21.900  24.140  1.00  0.00            
ATOM     37  H15 BCD     1      18.000  23.860  25.580  1.00  0.00            
ATOM     38  H16 BCD     1      16.240  22.230  26.690  1.00  0.00            
ATOM     39  H17 BCD     1      17.480  19.640  25.670  1.00  0.00            
ATOM     40  H18 BCD     1      15.930  18.710  27.450  1.00  0.00            
ATOM     41  H19 BCD     1      17.280  19.710  27.980  1.00  0.00            
ATOM     42  H20 BCD     1      15.520  20.250  29.100  1.00  0.00            
ATOM     43  C13 BCD     1      16.550  17.020  20.250  1.00  0.00            
ATOM     44  O11 BCD     1      17.970  16.710  20.400  1.00  0.00            
ATOM     45  C14 BCD     1      16.360  18.450  19.880  1.00  0.00            
ATOM     46  O12 BCD     1      16.970  18.870  18.720  1.00  0.00            
ATOM     47  C15 BCD     1      16.720  19.540  20.890  1.00  0.00            
ATOM     48  O13 BCD     1      16.120  20.780  20.390  1.00  0.00            
ATOM     49  C16 BCD     1      16.040  19.080  22.170  1.00  0.00            
ATOM     50  C17 BCD     1      16.410  17.690  22.550  1.00  0.00            
ATOM     51  O14 BCD     1      15.920  16.850  21.470  1.00  0.00            
ATOM     52  C18 BCD     1      16.000  17.180  23.870  1.00  0.00            
ATOM     53  O15 BCD     1      14.670  17.370  24.160  1.00  0.00            
ATOM     54  H21 BCD     1      16.120  16.340  19.500  1.00  0.00            
ATOM     55  H22 BCD     1      15.300  18.500  19.610  1.00  0.00            
ATOM     56  H23 BCD     1      16.940  19.830  18.640  1.00  0.00            
ATOM     57  H24 BCD     1      17.800  19.620  21.020  1.00  0.00            
ATOM     58  H25 BCD     1      16.140  21.370  21.150  1.00  0.00            
ATOM     59  H26 BCD     1      14.970  19.250  21.960  1.00  0.00            
ATOM     60  H27 BCD     1      17.510  17.700  22.500  1.00  0.00            
ATOM     61  H28 BCD     1      16.300  16.120  23.840  1.00  0.00            
ATOM     62  H29 BCD     1      16.490  17.710  24.690  1.00  0.00            
ATOM     63  H30 BCD     1      14.490  18.310  24.250  1.00  0.00            
ATOM     64  C19 BCD     1      20.740  14.140  19.180  1.00  0.00            
ATOM     65  O16 BCD     1      21.510  14.960  20.100  1.00  0.00            
ATOM     66  C20 BCD     1      20.360  15.040  18.020  1.00  0.00            
ATOM     67  O17 BCD     1      21.510  15.600  17.410  1.00  0.00            
ATOM     68  C21 BCD     1      19.480  16.140  18.630  1.00  0.00            
ATOM     69  O18 BCD     1      18.930  16.960  17.630  1.00  0.00            
ATOM     70  C22 BCD     1      18.400  15.610  19.590  1.00  0.00            
ATOM     71  C23 BCD     1      18.850  14.550  20.580  1.00  0.00            
ATOM     72  O19 BCD     1      19.590  13.570  19.840  1.00  0.00            
ATOM     73  C24 BCD     1      17.730  13.940  21.410  1.00  0.00            
ATOM     74  O20 BCD     1      16.780  13.300  20.550  1.00  0.00            
ATOM     75  H31 BCD     1      21.440  13.410  18.760  1.00  0.00            
ATOM     76  H32 BCD     1      19.720  14.410  17.390  1.00  0.00            
ATOM     77  H33 BCD     1      21.140  15.840  16.550  1.00  0.00            
ATOM     78  H34 BCD     1      20.140  16.860  19.140  1.00  0.00            
ATOM     79  H35 BCD     1      18.570  17.740  18.060  1.00  0.00            
ATOM     80  H36 BCD     1      17.580  15.240  18.960  1.00  0.00            
ATOM     81  H37 BCD     1      19.510  15.040  21.300  1.00  0.00            
ATOM     82  H38 BCD     1      18.220  13.140  21.990  1.00  0.00            
ATOM     83  H39 BCD     1      17.200  14.700  22.000  1.00  0.00            
ATOM     84  H40 BCD     1      16.670  12.370  20.760  1.00  0.00            
ATOM     85  C25 BCD     1      25.010  14.640  22.430  1.00  0.00            
ATOM     86  O21 BCD     1      24.640  15.800  23.160  1.00  0.00            
ATOM     87  C26 BCD     1      25.240  14.940  20.970  1.00  0.00            
ATOM     88  O22 BCD     1      26.260  15.890  20.760  1.00  0.00            
ATOM     89  C27 BCD     1      23.920  15.320  20.250  1.00  0.00            
ATOM     90  O23 BCD     1      24.040  15.600  18.810  1.00  0.00            
ATOM     91  C28 BCD     1      22.820  14.360  20.560  1.00  0.00            
ATOM     92  C29 BCD     1      22.680  13.970  22.080  1.00  0.00            
ATOM     93  O24 BCD     1      24.000  13.620  22.570  1.00  0.00            
ATOM     94  C30 BCD     1      21.660  12.770  22.270  1.00  0.00            
ATOM     95  O25 BCD     1      21.920  11.720  21.360  1.00  0.00            
ATOM     96  H41 BCD     1      25.970  14.230  22.770  1.00  0.00            
ATOM     97  H42 BCD     1      25.480  13.940  20.570  1.00  0.00            
ATOM     98  H43 BCD     1      26.160  16.580  21.420  1.00  0.00            
ATOM     99  H44 BCD     1      23.540  16.210  20.760  1.00  0.00            
ATOM    100  H45 BCD     1      23.170  15.710  18.410  1.00  0.00            
ATOM    101  H46 BCD     1      23.040  13.480  19.950  1.00  0.00            
ATOM    102  H47 BCD     1      22.330  14.870  22.610  1.00  0.00            
ATOM    103  H48 BCD     1      21.780  12.490  23.320  1.00  0.00            
ATOM    104  H49 BCD     1      20.660  13.200  22.130  1.00  0.00            
ATOM    105  H50 BCD     1      21.080  11.420  21.000  1.00  0.00            
ATOM    106  C31 BCD     1      26.570  18.440  25.810  1.00  0.00            
ATOM    107  O26 BCD     1      25.250  18.920  26.220  1.00  0.00            
ATOM    108  C32 BCD     1      26.720  18.880  24.360  1.00  0.00            
ATOM    109  O27 BCD     1      26.510  20.340  24.260  1.00  0.00            
ATOM    110  C33 BCD     1      25.670  18.140  23.500  1.00  0.00            
ATOM    111  C34 BCD     1      25.700  16.580  23.750  1.00  0.00            
ATOM    112  C35 BCD     1      25.700  16.200  25.230  1.00  0.00            
ATOM    113  O28 BCD     1      26.640  17.050  25.920  1.00  0.00            
ATOM    114  C36 BCD     1      26.050  14.760  25.540  1.00  0.00            
ATOM    115  O29 BCD     1      27.260  14.290  24.950  1.00  0.00            
ATOM    116  O30 BCD     1      25.860  18.540  22.070  1.00  0.00            
ATOM    117  H51 BCD     1      27.290  18.900  26.490  1.00  0.00            
ATOM    118  H52 BCD     1      27.710  18.570  24.000  1.00  0.00            
ATOM    119  H53 BCD     1      26.590  20.660  25.160  1.00  0.00            
ATOM    120  H54 BCD     1      24.680  18.500  23.810  1.00  0.00            
ATOM    121  H55 BCD     1      25.560  19.450  21.990  1.00  0.00            
ATOM    122  H56 BCD     1      26.670  16.180  23.440  1.00  0.00            
ATOM    123  H57 BCD     1      24.630  16.360  25.460  1.00  0.00            
ATOM    124  H58 BCD     1      26.020  14.570  26.620  1.00  0.00            
ATOM    125  H59 BCD     1      25.210  14.200  25.100  1.00  0.00            
ATOM    126  H60 BCD     1      27.190  13.330  24.880  1.00  0.00            
ATOM    127  C37 BCD     1      23.400  21.160  29.100  1.00  0.00            
ATOM    128  O31 BCD     1      22.250  21.160  28.310  1.00  0.00            
ATOM    129  C38 BCD     1      24.640  21.760  28.440  1.00  0.00            
ATOM    130  O32 BCD     1      24.560  23.130  28.170  1.00  0.00            
ATOM    131  C39 BCD     1      25.020  21.020  27.130  1.00  0.00            
ATOM    132  O33 BCD     1      26.140  21.570  26.480  1.00  0.00            
ATOM    133  C40 BCD     1      25.120  19.520  27.450  1.00  0.00            
ATOM    134  C41 BCD     1      23.950  18.970  28.320  1.00  0.00            
ATOM    135  O34 BCD     1      23.650  19.820  29.470  1.00  0.00            
ATOM    136  C42 BCD     1      24.190  17.600  28.870  1.00  0.00            
ATOM    137  O35 BCD     1      25.430  17.570  29.650  1.00  0.00            
ATOM    138  H61 BCD     1      23.160  21.740  30.000  1.00  0.00            
ATOM    139  H62 BCD     1      25.410  21.470  29.170  1.00  0.00            
ATOM    140  H63 BCD     1      23.800  23.310  27.610  1.00  0.00            
ATOM    141  H64 BCD     1      24.130  21.190  26.520  1.00  0.00            
ATOM    142  H65 BCD     1      26.020  22.520  26.550  1.00  0.00            
ATOM    143  H66 BCD     1      26.080  19.440  27.960  1.00  0.00            
ATOM    144  H67 BCD     1      23.030  18.920  27.720  1.00  0.00            
ATOM    145  H68 BCD     1      23.290  17.370  29.460  1.00  0.00            
ATOM    146  H69 BCD     1      24.240  16.940  27.990  1.00  0.00            
ATOM    147  H70 BCD     1      25.640  16.680  29.950  1.00  0.00            
ATOM    148  C1  AY6     2      22.470  13.130  27.790  1.00  0.00            
ATOM    149  C2  AY6     2      22.210  14.510  27.330  1.00  0.00            
ATOM    150  C3  AY6     2      22.300  14.840  26.000  1.00  0.00            
ATOM    151  C4  AY6     2      21.850  16.170  26.000  1.00  0.00            
ATOM    152  N1  AY6     2      21.760  16.990  24.920  1.00  0.00            
ATOM    153  S1  AY6     2      20.340  17.170  24.110  1.00  0.00            
ATOM    154  O1  AY6     2      19.410  17.760  25.060  1.00  0.00            
ATOM    155  O2  AY6     2      20.130  15.810  23.520  1.00  0.00            
ATOM    156  C5  AY6     2      20.730  18.400  22.840  1.00  0.00            
ATOM    157  C6  AY6     2      19.970  19.590  22.700  1.00  0.00            
ATOM    158  C7  AY6     2      20.360  20.400  21.600  1.00  0.00            
ATOM    159  C8  AY6     2      21.400  20.080  20.740  1.00  0.00            
ATOM    160  N2  AY6     2      21.730  20.930  19.740  1.00  0.00            
ATOM    161  C9  AY6     2      22.140  18.900  20.840  1.00  0.00            
ATOM    162  C10 AY6     2      21.760  18.060  21.930  1.00  0.00            
ATOM    163  N3  AY6     2      21.670  16.630  27.230  1.00  0.00            
ATOM    164  O3  AY6     2      21.870  15.520  28.140  1.00  0.00            
ATOM    165  H1  AY6     2      23.460  12.880  27.390  1.00  0.00            
ATOM    166  H2  AY6     2      22.520  13.100  28.890  1.00  0.00            
ATOM    167  H3  AY6     2      21.720  12.420  27.430  1.00  0.00            
ATOM    168  H4  AY6     2      22.520  14.200  25.150  1.00  0.00            
ATOM    169  H5  AY6     2      21.840  17.980  25.120  1.00  0.00            
ATOM    170  H6  AY6     2      19.220  19.950  23.390  1.00  0.00            
ATOM    171  H7  AY6     2      19.950  21.400  21.610  1.00  0.00            
ATOM    172  H8  AY6     2      21.150  21.760  19.690  1.00  0.00            
ATOM    173  H9  AY6     2      22.710  21.060  19.520  1.00  0.00            
ATOM    174  H10 AY6     2      22.800  18.580  20.030  1.00  0.00            
ATOM    175  H11 AY6     2      22.260  17.100  22.010  1.00  0.00            
TER
ENDMDL
MODEL        1
ATOM      1  C1  BCD     1      25.030  21.240  22.560  1.00  0.00            
ATOM      2  O1  BCD     1      24.620  20.790  21.270  1.00  0.00            
ATOM      3  C2  BCD     1      26.190  22.120  22.440  1.00  0.00            
ATOM      4  O2  BCD     1      26.010  23.150  21.400  1.00  0.00            
ATOM      5  C3  BCD     1      27.500  21.390  22.300  1.00  0.00            
ATOM      6  O3  BCD     1      28.580  22.250  22.500  1.00  0.00            
ATOM      7  C4  BCD     1      27.540  20.220  23.260  1.00  0.00            
ATOM      8  C5  BCD     1      26.350  19.290  23.270  1.00  0.00            
ATOM      9  O4  BCD     1      25.240  20.100  23.460  1.00  0.00            
ATOM     10  C6  BCD     1      26.330  18.300  24.430  1.00  0.00            
ATOM     11  O5  BCD     1      26.520  19.060  25.600  1.00  0.00            
ATOM     12  H1  BCD     1      24.220  21.900  22.900  1.00  0.00            
ATOM     13  H2  BCD     1      26.300  22.750  23.330  1.00  0.00            
ATOM     14  H3  BCD     1      25.960  22.780  20.520  1.00  0.00            
ATOM     15  H4  BCD     1      27.420  20.900  21.320  1.00  0.00            
ATOM     16  H5  BCD     1      28.460  23.060  22.000  1.00  0.00            
ATOM     17  H6  BCD     1      27.800  20.650  24.230  1.00  0.00            
ATOM     18  H7  BCD     1      26.260  18.800  22.300  1.00  0.00            
ATOM     19  H8  BCD     1      25.350  17.800  24.390  1.00  0.00            
ATOM     20  H9  BCD     1      27.110  17.530  24.440  1.00  0.00            
ATOM     21  H10 BCD     1      26.860  18.490  26.290  1.00  0.00            
ATOM     22  C7  BCD     1      21.600  19.310  18.950  1.00  0.00            
ATOM     23  O6  BCD     1      22.470  19.070  17.840  1.00  0.00            
ATOM     24  C8  BCD     1      21.490  20.790  19.230  1.00  0.00            
ATOM     25  O7  BCD     1      21.230  21.600  18.110  1.00  0.00            
ATOM     26  C9  BCD     1      22.830  21.260  19.840  1.00  0.00            
ATOM     27  O8  BCD     1      22.730  22.610  20.200  1.00  0.00            
ATOM     28  C10 BCD     1      23.270  20.410  21.000  1.00  0.00            
ATOM     29  C11 BCD     1      23.230  18.950  20.630  1.00  0.00            
ATOM     30  O9  BCD     1      21.950  18.680  20.080  1.00  0.00            
ATOM     31  C12 BCD     1      23.340  18.060  21.860  1.00  0.00            
ATOM     32  O10 BCD     1      22.270  18.220  22.770  1.00  0.00            
ATOM     33  H11 BCD     1      20.590  18.930  18.730  1.00  0.00            
ATOM     34  H12 BCD     1      20.710  20.840  20.000  1.00  0.00            
ATOM     35  H13 BCD     1      21.050  22.440  18.550  1.00  0.00            
ATOM     36  H14 BCD     1      23.570  21.110  19.050  1.00  0.00            
ATOM     37  H15 BCD     1      23.220  23.090  19.520  1.00  0.00            
ATOM     38  H16 BCD     1      22.630  20.640  21.860  1.00  0.00            
ATOM     39  H17 BCD     1      24.050  18.710  19.930  1.00  0.00            
ATOM     40  H18 BCD     1      23.450  17.050  21.440  1.00  0.00            
ATOM     41  H19 BCD     1      24.270  18.420  22.330  1.00  0.00            
ATOM     42  H20 BCD     1      22.510  17.720  23.560  1.00  0.00            
ATOM     43  C13 BCD     1      22.520  17.310  14.310  1.00  0.00            
ATOM     44  O11 BCD     1      23.920  17.010  14.540  1.00  0.00            
ATOM     45  C14 BCD     1      22.340  18.810  14.280  1.00  0.00            
ATOM     46  O12 BCD     1      23.230  19.380  13.310  1.00  0.00            
ATOM     47  C15 BCD     1      22.590  19.400  15.630  1.00  0.00            
ATOM     48  O13 BCD     1      22.340  20.790  15.660  1.00  0.00            
ATOM     49  C16 BCD     1      21.800  18.720  16.700  1.00  0.00            
ATOM     50  C17 BCD     1      21.890  17.220  16.550  1.00  0.00            
ATOM     51  O14 BCD     1      21.670  16.720  15.210  1.00  0.00            
ATOM     52  C18 BCD     1      20.930  16.450  17.430  1.00  0.00            
ATOM     53  O15 BCD     1      19.690  17.060  17.330  1.00  0.00            
ATOM     54  H21 BCD     1      22.180  16.970  13.330  1.00  0.00            
ATOM     55  H22 BCD     1      21.300  19.030  14.030  1.00  0.00            
ATOM     56  H23 BCD     1      22.770  19.130  12.500  1.00  0.00            
ATOM     57  H24 BCD     1      23.630  19.110  15.830  1.00  0.00            
ATOM     58  H25 BCD     1      22.140  21.110  16.540  1.00  0.00            
ATOM     59  H26 BCD     1      20.740  18.990  16.770  1.00  0.00            
ATOM     60  H27 BCD     1      22.900  16.860  16.770  1.00  0.00            
ATOM     61  H28 BCD     1      20.900  15.390  17.140  1.00  0.00            
ATOM     62  H29 BCD     1      21.270  16.530  18.470  1.00  0.00            
ATOM     63  H30 BCD     1      19.460  16.880  16.410  1.00  0.00            
ATOM     64  C19 BCD     1      27.000  14.810  13.110  1.00  0.00            
ATOM     65  O16 BCD     1      27.740  14.770  14.320  1.00  0.00            
ATOM     66  C20 BCD     1      26.950  16.260  12.710  1.00  0.00            
ATOM     67  O17 BCD     1      28.240  16.880  12.740  1.00  0.00            
ATOM     68  C21 BCD     1      25.970  16.990  13.600  1.00  0.00            
ATOM     69  O18 BCD     1      25.710  18.350  13.130  1.00  0.00            
ATOM     70  C22 BCD     1      24.610  16.280  13.570  1.00  0.00            
ATOM     71  C23 BCD     1      24.770  14.850  14.020  1.00  0.00            
ATOM     72  O19 BCD     1      25.730  14.130  13.350  1.00  0.00            
ATOM     73  C24 BCD     1      23.470  14.040  14.040  1.00  0.00            
ATOM     74  O20 BCD     1      22.850  14.050  12.800  1.00  0.00            
ATOM     75  H31 BCD     1      27.540  14.280  12.310  1.00  0.00            
ATOM     76  H32 BCD     1      26.550  16.390  11.690  1.00  0.00            
ATOM     77  H33 BCD     1      28.260  17.830  12.570  1.00  0.00            
ATOM     78  H34 BCD     1      26.370  16.990  14.620  1.00  0.00            
ATOM     79  H35 BCD     1      24.920  18.590  13.630  1.00  0.00            
ATOM     80  H36 BCD     1      24.170  16.400  12.570  1.00  0.00            
ATOM     81  H37 BCD     1      25.130  14.890  15.060  1.00  0.00            
ATOM     82  H38 BCD     1      23.630  13.110  14.600  1.00  0.00            
ATOM     83  H39 BCD     1      22.750  14.530  14.700  1.00  0.00            
ATOM     84  H40 BCD     1      21.990  14.410  13.030  1.00  0.00            
ATOM     85  C25 BCD     1      30.990  13.260  16.420  1.00  0.00            
ATOM     86  O21 BCD     1      30.810  14.260  17.450  1.00  0.00            
ATOM     87  C26 BCD     1      31.260  13.930  15.180  1.00  0.00            
ATOM     88  O22 BCD     1      32.410  14.660  15.350  1.00  0.00            
ATOM     89  C27 BCD     1      30.050  14.680  14.650  1.00  0.00            
ATOM     90  O23 BCD     1      30.250  15.200  13.340  1.00  0.00            
ATOM     91  C28 BCD     1      28.810  13.810  14.560  1.00  0.00            
ATOM     92  C29 BCD     1      28.620  13.080  15.870  1.00  0.00            
ATOM     93  O24 BCD     1      29.800  12.440  16.240  1.00  0.00            
ATOM     94  C30 BCD     1      27.550  12.020  15.810  1.00  0.00            
ATOM     95  O25 BCD     1      27.630  11.120  14.660  1.00  0.00            
ATOM     96  H41 BCD     1      31.800  12.580  16.700  1.00  0.00            
ATOM     97  H42 BCD     1      31.380  13.170  14.400  1.00  0.00            
ATOM     98  H43 BCD     1      32.550  15.120  14.520  1.00  0.00            
ATOM     99  H44 BCD     1      29.910  15.480  15.390  1.00  0.00            
ATOM    100  H45 BCD     1      29.550  15.830  13.140  1.00  0.00            
ATOM    101  H46 BCD     1      28.920  13.170  13.670  1.00  0.00            
ATOM    102  H47 BCD     1      28.450  13.850  16.630  1.00  0.00            
ATOM    103  H48 BCD     1      27.630  11.410  16.720  1.00  0.00            
ATOM    104  H49 BCD     1      26.550  12.470  15.740  1.00  0.00            
ATOM    105  H50 BCD     1      26.870  10.550  14.770  1.00  0.00            
ATOM    106  C31 BCD     1      31.730  15.080  21.340  1.00  0.00            
ATOM    107  O26 BCD     1      30.940  16.280  21.300  1.00  0.00            
ATOM    108  C32 BCD     1      32.950  15.140  20.460  1.00  0.00            
ATOM    109  O27 BCD     1      33.810  16.200  20.760  1.00  0.00            
ATOM    110  C33 BCD     1      32.560  15.110  18.920  1.00  0.00            
ATOM    111  C34 BCD     1      31.420  14.060  18.700  1.00  0.00            
ATOM    112  C35 BCD     1      30.230  14.140  19.730  1.00  0.00            
ATOM    113  O28 BCD     1      30.810  14.050  21.060  1.00  0.00            
ATOM    114  C36 BCD     1      29.180  13.040  19.660  1.00  0.00            
ATOM    115  O29 BCD     1      29.800  11.730  19.740  1.00  0.00            
ATOM    116  O30 BCD     1      33.590  14.790  17.980  1.00  0.00            
ATOM    117  H51 BCD     1      32.010  14.840  22.370  1.00  0.00            
ATOM    118  H52 BCD     1      33.410  14.150  20.470  1.00  0.00            
ATOM    119  H53 BCD     1      34.740  15.970  20.680  1.00  0.00            
ATOM    120  H54 BCD     1      32.290  16.140  18.690  1.00  0.00            
ATOM    121  H55 BCD     1      33.190  14.600  17.130  1.00  0.00            
ATOM    122  H56 BCD     1      31.820  13.030  18.680  1.00  0.00            
ATOM    123  H57 BCD     1      29.550  15.000  19.630  1.00  0.00            
ATOM    124  H58 BCD     1      28.480  13.120  20.510  1.00  0.00            
ATOM    125  H59 BCD     1      28.590  13.250  18.760  1.00  0.00            
ATOM    126  H60 BCD     1      29.060  11.120  19.760  1.00  0.00            
ATOM    127  C37 BCD     1      29.590  19.110  23.900  1.00  0.00            
ATOM    128  O31 BCD     1      28.640  19.390  22.810  1.00  0.00            
ATOM    129  C38 BCD     1      30.940  19.350  23.330  1.00  0.00            
ATOM    130  O32 BCD     1      31.050  20.730  23.040  1.00  0.00            
ATOM    131  C39 BCD     1      31.180  18.400  22.140  1.00  0.00            
ATOM    132  O33 BCD     1      32.530  18.480  21.620  1.00  0.00            
ATOM    133  C40 BCD     1      30.950  16.930  22.580  1.00  0.00            
ATOM    134  C41 BCD     1      29.600  16.820  23.240  1.00  0.00            
ATOM    135  O34 BCD     1      29.520  17.720  24.340  1.00  0.00            
ATOM    136  C42 BCD     1      29.290  15.450  23.770  1.00  0.00            
ATOM    137  O35 BCD     1      30.160  15.030  24.790  1.00  0.00            
ATOM    138  H61 BCD     1      29.400  19.700  24.800  1.00  0.00            
ATOM    139  H62 BCD     1      31.670  19.040  24.090  1.00  0.00            
ATOM    140  H63 BCD     1      30.210  21.080  22.730  1.00  0.00            
ATOM    141  H64 BCD     1      30.450  18.730  21.390  1.00  0.00            
ATOM    142  H65 BCD     1      32.870  17.690  21.190  1.00  0.00            
ATOM    143  H66 BCD     1      31.760  16.590  23.230  1.00  0.00            
ATOM    144  H67 BCD     1      28.840  17.100  22.500  1.00  0.00            
ATOM    145  H68 BCD     1      28.260  15.650  24.120  1.00  0.00            
ATOM    146  H69 BCD     1      29.270  14.690  22.980  1.00  0.00            
ATOM    147  H70 BCD     1      30.240  15.730  25.440  1.00  0.00            
ATOM    148  C1  AY6     2      24.700  12.720  22.760  1.00  0.00            
ATOM    149  C2  AY6     2      25.530  13.890  22.330  1.00  0.00            
ATOM    150  C3  AY6     2      25.910  14.120  21.090  1.00  0.00            
ATOM    151  C4  AY6     2      26.330  15.410  21.050  1.00  0.00            
ATOM    152  N1  AY6     2      26.790  16.010  20.000  1.00  0.00            
ATOM    153  S1  AY6     2      25.920  15.960  18.600  1.00  0.00            
ATOM    154  O1  AY6     2      24.530  16.270  18.970  1.00  0.00            
ATOM    155  O2  AY6     2      26.310  14.650  18.030  1.00  0.00            
ATOM    156  C5  AY6     2      26.660  17.300  17.620  1.00  0.00            
ATOM    157  C6  AY6     2      25.970  18.450  17.170  1.00  0.00            
ATOM    158  C7  AY6     2      26.650  19.340  16.350  1.00  0.00            
ATOM    159  C8  AY6     2      27.960  19.240  15.910  1.00  0.00            
ATOM    160  N2  AY6     2      28.690  20.210  15.160  1.00  0.00            
ATOM    161  C9  AY6     2      28.600  18.090  16.310  1.00  0.00            
ATOM    162  C10 AY6     2      27.980  17.170  17.150  1.00  0.00            
ATOM    163  N3  AY6     2      26.240  15.950  22.240  1.00  0.00            
ATOM    164  O3  AY6     2      25.700  14.980  23.120  1.00  0.00            
ATOM    165  H1  AY6     2      24.470  12.870  23.820  1.00  0.00            
ATOM    166  H2  AY6     2      23.720  12.810  22.270  1.00  0.00            
ATOM    167  H3  AY6     2      25.100  11.720  22.540  1.00  0.00            
ATOM    168  H4  AY6     2      25.820  13.490  20.210  1.00  0.00            
ATOM    169  H5  AY6     2      27.020  16.980  20.170  1.00  0.00            
ATOM    170  H6  AY6     2      24.930  18.540  17.460  1.00  0.00            
ATOM    171  H7  AY6     2      26.160  20.240  15.970  1.00  0.00            
ATOM    172  H8  AY6     2      28.250  21.120  15.080  1.00  0.00            
ATOM    173  H9  AY6     2      29.680  20.100  14.980  1.00  0.00            
ATOM    174  H10 AY6     2      29.630  17.900  16.010  1.00  0.00            
ATOM    175  H11 AY6     2      28.510  16.300  17.510  1.00  0.00            
TER
ENDMDL
MODEL        1
ATOM      1  C1  BCD     1      19.170  20.140  26.740  1.00  0.00            
ATOM      2  O1  BCD     1      19.800  18.920  26.170  1.00  0.00            
ATOM      3  C2  BCD     1      20.100  21.270  26.490  1.00  0.00            
ATOM      4  O2  BCD     1      20.460  21.310  25.120  1.00  0.00            
ATOM      5  C3  BCD     1      21.380  21.160  27.430  1.00  0.00            
ATOM      6  O3  BCD     1      22.320  22.230  27.120  1.00  0.00            
ATOM      7  C4  BCD     1      21.050  20.890  28.930  1.00  0.00            
ATOM      8  C5  BCD     1      20.050  19.720  29.030  1.00  0.00            
ATOM      9  O4  BCD     1      18.950  19.940  28.160  1.00  0.00            
ATOM     10  C6  BCD     1      19.560  19.530  30.430  1.00  0.00            
ATOM     11  O5  BCD     1      18.710  20.560  30.850  1.00  0.00            
ATOM     12  H1  BCD     1      18.190  20.230  26.250  1.00  0.00            
ATOM     13  H2  BCD     1      19.580  22.200  26.740  1.00  0.00            
ATOM     14  H3  BCD     1      19.740  20.870  24.640  1.00  0.00            
ATOM     15  H4  BCD     1      21.940  20.340  26.970  1.00  0.00            
ATOM     16  H5  BCD     1      22.210  22.470  26.190  1.00  0.00            
ATOM     17  H6  BCD     1      20.510  21.790  29.240  1.00  0.00            
ATOM     18  H7  BCD     1      20.640  18.860  28.680  1.00  0.00            
ATOM     19  H8  BCD     1      19.070  18.550  30.460  1.00  0.00            
ATOM     20  H9  BCD     1      20.360  19.540  31.180  1.00  0.00            
ATOM     21  H10 BCD     1      18.950  20.810  31.740  1.00  0.00            
ATOM     22  C7  BCD     1      18.930  16.420  23.040  1.00  0.00            
ATOM     23  O6  BCD     1      20.290  16.540  22.700  1.00  0.00            
ATOM     24  C8  BCD     1      18.200  17.700  22.950  1.00  0.00            
ATOM     25  O7  BCD     1      18.140  18.210  21.590  1.00  0.00            
ATOM     26  C9  BCD     1      18.890  18.660  23.930  1.00  0.00            
ATOM     27  O8  BCD     1      18.170  19.920  23.890  1.00  0.00            
ATOM     28  C10 BCD     1      18.920  18.130  25.370  1.00  0.00            
ATOM     29  C11 BCD     1      19.420  16.730  25.270  1.00  0.00            
ATOM     30  O9  BCD     1      18.700  15.920  24.350  1.00  0.00            
ATOM     31  C12 BCD     1      19.320  16.070  26.600  1.00  0.00            
ATOM     32  O10 BCD     1      18.020  16.020  27.210  1.00  0.00            
ATOM     33  H11 BCD     1      18.580  15.680  22.310  1.00  0.00            
ATOM     34  H12 BCD     1      17.190  17.570  23.360  1.00  0.00            
ATOM     35  H13 BCD     1      19.050  18.250  21.290  1.00  0.00            
ATOM     36  H14 BCD     1      19.910  18.750  23.550  1.00  0.00            
ATOM     37  H15 BCD     1      18.080  20.070  22.950  1.00  0.00            
ATOM     38  H16 BCD     1      17.920  17.960  25.780  1.00  0.00            
ATOM     39  H17 BCD     1      20.470  16.880  25.000  1.00  0.00            
ATOM     40  H18 BCD     1      19.610  15.030  26.450  1.00  0.00            
ATOM     41  H19 BCD     1      20.070  16.470  27.300  1.00  0.00            
ATOM     42  H20 BCD     1      17.350  16.070  26.520  1.00  0.00            
ATOM     43  C13 BCD     1      23.190  15.800  19.900  1.00  0.00            
ATOM     44  O11 BCD     1      24.270  16.110  20.870  1.00  0.00            
ATOM     45  C14 BCD     1      22.300  17.000  19.640  1.00  0.00            
ATOM     46  O12 BCD     1      23.100  18.050  19.020  1.00  0.00            
ATOM     47  C15 BCD     1      21.440  17.400  20.830  1.00  0.00            
ATOM     48  O13 BCD     1      20.620  18.530  20.500  1.00  0.00            
ATOM     49  C16 BCD     1      20.690  16.150  21.370  1.00  0.00            
ATOM     50  C17 BCD     1      21.630  14.950  21.550  1.00  0.00            
ATOM     51  O14 BCD     1      22.330  14.690  20.290  1.00  0.00            
ATOM     52  C18 BCD     1      20.950  13.710  22.060  1.00  0.00            
ATOM     53  O15 BCD     1      19.800  13.360  21.200  1.00  0.00            
ATOM     54  H21 BCD     1      23.650  15.500  18.950  1.00  0.00            
ATOM     55  H22 BCD     1      21.620  16.690  18.840  1.00  0.00            
ATOM     56  H23 BCD     1      22.610  18.860  19.170  1.00  0.00            
ATOM     57  H24 BCD     1      22.110  17.810  21.590  1.00  0.00            
ATOM     58  H25 BCD     1      20.200  18.290  19.680  1.00  0.00            
ATOM     59  H26 BCD     1      19.840  15.930  20.720  1.00  0.00            
ATOM     60  H27 BCD     1      22.410  15.220  22.270  1.00  0.00            
ATOM     61  H28 BCD     1      21.600  12.830  22.140  1.00  0.00            
ATOM     62  H29 BCD     1      20.530  13.860  23.060  1.00  0.00            
ATOM     63  H30 BCD     1      19.600  12.430  21.320  1.00  0.00            
ATOM     64  C19 BCD     1      28.330  16.210  21.540  1.00  0.00            
ATOM     65  O16 BCD     1      27.980  16.790  22.740  1.00  0.00            
ATOM     66  C20 BCD     1      27.900  17.190  20.480  1.00  0.00            
ATOM     67  O17 BCD     1      28.480  18.460  20.650  1.00  0.00            
ATOM     68  C21 BCD     1      26.400  17.310  20.500  1.00  0.00            
ATOM     69  O18 BCD     1      25.840  18.120  19.400  1.00  0.00            
ATOM     70  C22 BCD     1      25.630  15.960  20.420  1.00  0.00            
ATOM     71  C23 BCD     1      26.230  14.920  21.350  1.00  0.00            
ATOM     72  O19 BCD     1      27.610  14.940  21.350  1.00  0.00            
ATOM     73  C24 BCD     1      25.730  13.540  21.070  1.00  0.00            
ATOM     74  O20 BCD     1      25.920  13.280  19.620  1.00  0.00            
ATOM     75  H31 BCD     1      29.410  16.130  21.410  1.00  0.00            
ATOM     76  H32 BCD     1      28.240  16.750  19.540  1.00  0.00            
ATOM     77  H33 BCD     1      28.220  18.980  19.890  1.00  0.00            
ATOM     78  H34 BCD     1      26.090  17.870  21.400  1.00  0.00            
ATOM     79  H35 BCD     1      24.910  17.910  19.520  1.00  0.00            
ATOM     80  H36 BCD     1      25.580  15.650  19.370  1.00  0.00            
ATOM     81  H37 BCD     1      25.890  15.230  22.340  1.00  0.00            
ATOM     82  H38 BCD     1      26.310  13.010  21.840  1.00  0.00            
ATOM     83  H39 BCD     1      24.670  13.500  21.330  1.00  0.00            
ATOM     84  H40 BCD     1      25.510  12.430  19.410  1.00  0.00            
ATOM     85  C25 BCD     1      29.660  17.240  26.530  1.00  0.00            
ATOM     86  O21 BCD     1      28.490  18.110  26.700  1.00  0.00            
ATOM     87  C26 BCD     1      30.480  17.800  25.320  1.00  0.00            
ATOM     88  O22 BCD     1      31.000  19.060  25.670  1.00  0.00            
ATOM     89  C27 BCD     1      29.720  17.810  23.980  1.00  0.00            
ATOM     90  O23 BCD     1      30.540  18.090  22.850  1.00  0.00            
ATOM     91  C28 BCD     1      28.980  16.520  23.760  1.00  0.00            
ATOM     92  C29 BCD     1      28.280  15.990  25.020  1.00  0.00            
ATOM     93  O24 BCD     1      29.130  15.980  26.170  1.00  0.00            
ATOM     94  C30 BCD     1      27.720  14.590  24.810  1.00  0.00            
ATOM     95  O25 BCD     1      28.730  13.570  24.660  1.00  0.00            
ATOM     96  H41 BCD     1      30.250  17.160  27.450  1.00  0.00            
ATOM     97  H42 BCD     1      31.400  17.210  25.190  1.00  0.00            
ATOM     98  H43 BCD     1      31.660  18.990  26.360  1.00  0.00            
ATOM     99  H44 BCD     1      28.870  18.510  24.050  1.00  0.00            
ATOM    100  H45 BCD     1      29.940  18.140  22.100  1.00  0.00            
ATOM    101  H46 BCD     1      29.700  15.750  23.470  1.00  0.00            
ATOM    102  H47 BCD     1      27.390  16.590  25.250  1.00  0.00            
ATOM    103  H48 BCD     1      27.020  14.400  25.630  1.00  0.00            
ATOM    104  H49 BCD     1      26.970  14.500  24.010  1.00  0.00            
ATOM    105  H50 BCD     1      29.430  13.820  25.270  1.00  0.00            
ATOM    106  C31 BCD     1      27.680  20.920  29.770  1.00  0.00            
ATOM    107  O26 BCD     1      26.320  20.660  29.510  1.00  0.00            
ATOM    108  C32 BCD     1      28.170  21.400  28.430  1.00  0.00            
ATOM    109  O27 BCD     1      27.640  22.600  28.030  1.00  0.00            
ATOM    110  C33 BCD     1      27.930  20.360  27.340  1.00  0.00            
ATOM    111  C34 BCD     1      28.590  19.100  27.720  1.00  0.00            
ATOM    112  C35 BCD     1      28.100  18.630  29.170  1.00  0.00            
ATOM    113  O28 BCD     1      28.290  19.680  30.130  1.00  0.00            
ATOM    114  C36 BCD     1      28.920  17.460  29.690  1.00  0.00            
ATOM    115  O29 BCD     1      30.290  17.660  29.920  1.00  0.00            
ATOM    116  O30 BCD     1      28.410  20.770  26.010  1.00  0.00            
ATOM    117  H51 BCD     1      27.810  21.670  30.560  1.00  0.00            
ATOM    118  H52 BCD     1      29.260  21.490  28.490  1.00  0.00            
ATOM    119  H53 BCD     1      27.980  22.710  27.140  1.00  0.00            
ATOM    120  H54 BCD     1      26.850  20.240  27.190  1.00  0.00            
ATOM    121  H55 BCD     1      29.050  20.130  25.670  1.00  0.00            
ATOM    122  H56 BCD     1      29.650  19.340  27.820  1.00  0.00            
ATOM    123  H57 BCD     1      27.040  18.310  29.160  1.00  0.00            
ATOM    124  H58 BCD     1      28.480  17.140  30.650  1.00  0.00            
ATOM    125  H59 BCD     1      28.760  16.650  28.960  1.00  0.00            
ATOM    126  H60 BCD     1      30.320  17.570  30.870  1.00  0.00            
ATOM    127  C37 BCD     1      22.530  21.270  30.760  1.00  0.00            
ATOM    128  O31 BCD     1      22.210  20.510  29.620  1.00  0.00            
ATOM    129  C38 BCD     1      23.230  22.560  30.450  1.00  0.00            
ATOM    130  O32 BCD     1      22.310  23.450  29.750  1.00  0.00            
ATOM    131  C39 BCD     1      24.520  22.240  29.630  1.00  0.00            
ATOM    132  O33 BCD     1      25.260  23.430  29.280  1.00  0.00            
ATOM    133  C40 BCD     1      25.420  21.280  30.420  1.00  0.00            
ATOM    134  C41 BCD     1      24.650  20.150  31.090  1.00  0.00            
ATOM    135  O34 BCD     1      23.370  20.510  31.610  1.00  0.00            
ATOM    136  C42 BCD     1      25.430  19.510  32.230  1.00  0.00            
ATOM    137  O35 BCD     1      25.960  20.460  33.110  1.00  0.00            
ATOM    138  H61 BCD     1      21.610  21.430  31.320  1.00  0.00            
ATOM    139  H62 BCD     1      23.560  22.980  31.410  1.00  0.00            
ATOM    140  H63 BCD     1      22.810  23.640  28.950  1.00  0.00            
ATOM    141  H64 BCD     1      24.270  21.720  28.700  1.00  0.00            
ATOM    142  H65 BCD     1      25.960  23.190  28.660  1.00  0.00            
ATOM    143  H66 BCD     1      25.990  21.790  31.210  1.00  0.00            
ATOM    144  H67 BCD     1      24.500  19.320  30.380  1.00  0.00            
ATOM    145  H68 BCD     1      24.790  18.830  32.790  1.00  0.00            
ATOM    146  H69 BCD     1      26.250  18.860  31.900  1.00  0.00            
ATOM    147  H70 BCD     1      26.100  19.980  33.930  1.00  0.00            
ATOM    148  C1  AY6     2      23.050  16.900  30.680  1.00  0.00            
ATOM    149  C2  AY6     2      22.920  16.820  29.190  1.00  0.00            
ATOM    150  C3  AY6     2      23.220  17.870  28.440  1.00  0.00            
ATOM    151  C4  AY6     2      23.010  17.420  27.060  1.00  0.00            
ATOM    152  N1  AY6     2      23.200  18.220  25.990  1.00  0.00            
ATOM    153  S1  AY6     2      23.800  17.420  24.680  1.00  0.00            
ATOM    154  O1  AY6     2      22.630  16.800  24.150  1.00  0.00            
ATOM    155  O2  AY6     2      24.970  16.710  25.130  1.00  0.00            
ATOM    156  C5  AY6     2      24.210  18.650  23.530  1.00  0.00            
ATOM    157  C6  AY6     2      23.230  19.480  22.950  1.00  0.00            
ATOM    158  C7  AY6     2      23.660  20.580  22.140  1.00  0.00            
ATOM    159  C8  AY6     2      25.070  20.800  21.900  1.00  0.00            
ATOM    160  N2  AY6     2      25.350  21.890  21.190  1.00  0.00            
ATOM    161  C9  AY6     2      26.030  20.040  22.590  1.00  0.00            
ATOM    162  C10 AY6     2      25.580  18.960  23.410  1.00  0.00            
ATOM    163  N3  AY6     2      22.550  16.200  27.120  1.00  0.00            
ATOM    164  O3  AY6     2      22.420  15.770  28.460  1.00  0.00            
ATOM    165  H1  AY6     2      24.090  16.810  31.030  1.00  0.00            
ATOM    166  H2  AY6     2      22.700  17.810  31.190  1.00  0.00            
ATOM    167  H3  AY6     2      22.560  16.030  31.120  1.00  0.00            
ATOM    168  H4  AY6     2      23.620  18.840  28.710  1.00  0.00            
ATOM    169  H5  AY6     2      23.800  19.030  26.080  1.00  0.00            
ATOM    170  H6  AY6     2      22.180  19.210  23.070  1.00  0.00            
ATOM    171  H7  AY6     2      22.920  21.250  21.730  1.00  0.00            
ATOM    172  H8  AY6     2      26.100  22.400  21.640  1.00  0.00            
ATOM    173  H9  AY6     2      24.580  22.530  21.070  1.00  0.00            
ATOM    174  H10 AY6     2      27.080  20.300  22.570  1.00  0.00            
ATOM    175  H11 AY6     2      26.340  18.460  24.000  1.00  0.00            
TER
ENDMDL
MODEL        1
ATOM      1  C1  BCD     1      20.590  21.920  27.700  1.00  0.00            
ATOM      2  O1  BCD     1      21.110  20.880  26.780  1.00  0.00            
ATOM      3  C2  BCD     1      21.370  23.240  27.540  1.00  0.00            
ATOM      4  O2  BCD     1      21.250  23.650  26.220  1.00  0.00            
ATOM      5  C3  BCD     1      22.910  23.060  27.900  1.00  0.00            
ATOM      6  O3  BCD     1      23.490  24.350  27.940  1.00  0.00            
ATOM      7  C4  BCD     1      22.990  22.350  29.220  1.00  0.00            
ATOM      8  C5  BCD     1      22.030  21.160  29.400  1.00  0.00            
ATOM      9  O4  BCD     1      20.710  21.590  29.090  1.00  0.00            
ATOM     10  C6  BCD     1      21.980  20.600  30.830  1.00  0.00            
ATOM     11  O5  BCD     1      21.890  21.510  31.940  1.00  0.00            
ATOM     12  H1  BCD     1      19.510  22.070  27.550  1.00  0.00            
ATOM     13  H2  BCD     1      20.940  23.930  28.280  1.00  0.00            
ATOM     14  H3  BCD     1      20.550  23.060  25.920  1.00  0.00            
ATOM     15  H4  BCD     1      23.480  22.510  27.150  1.00  0.00            
ATOM     16  H5  BCD     1      23.650  24.700  27.060  1.00  0.00            
ATOM     17  H6  BCD     1      22.890  23.120  30.010  1.00  0.00            
ATOM     18  H7  BCD     1      22.340  20.320  28.760  1.00  0.00            
ATOM     19  H8  BCD     1      21.190  19.850  30.850  1.00  0.00            
ATOM     20  H9  BCD     1      22.900  20.000  30.920  1.00  0.00            
ATOM     21  H10 BCD     1      21.160  22.100  31.750  1.00  0.00            
ATOM     22  C7  BCD     1      19.730  18.220  23.890  1.00  0.00            
ATOM     23  O6  BCD     1      20.970  18.370  23.250  1.00  0.00            
ATOM     24  C8  BCD     1      19.120  19.580  23.970  1.00  0.00            
ATOM     25  O7  BCD     1      18.900  19.970  22.560  1.00  0.00            
ATOM     26  C9  BCD     1      19.880  20.580  24.780  1.00  0.00            
ATOM     27  O8  BCD     1      19.280  21.880  24.880  1.00  0.00            
ATOM     28  C10 BCD     1      20.110  20.020  26.180  1.00  0.00            
ATOM     29  C11 BCD     1      20.610  18.610  26.070  1.00  0.00            
ATOM     30  O9  BCD     1      19.880  17.780  25.230  1.00  0.00            
ATOM     31  C12 BCD     1      20.760  17.920  27.410  1.00  0.00            
ATOM     32  O10 BCD     1      19.500  17.740  28.070  1.00  0.00            
ATOM     33  H11 BCD     1      19.080  17.500  23.380  1.00  0.00            
ATOM     34  H12 BCD     1      18.080  19.480  24.330  1.00  0.00            
ATOM     35  H13 BCD     1      19.580  19.660  21.950  1.00  0.00            
ATOM     36  H14 BCD     1      20.850  20.550  24.280  1.00  0.00            
ATOM     37  H15 BCD     1      19.280  22.220  23.980  1.00  0.00            
ATOM     38  H16 BCD     1      19.180  20.000  26.770  1.00  0.00            
ATOM     39  H17 BCD     1      21.620  18.590  25.640  1.00  0.00            
ATOM     40  H18 BCD     1      21.120  16.900  27.220  1.00  0.00            
ATOM     41  H19 BCD     1      21.440  18.550  28.000  1.00  0.00            
ATOM     42  H20 BCD     1      19.700  17.250  28.870  1.00  0.00            
ATOM     43  C13 BCD     1      23.100  16.620  20.070  1.00  0.00            
ATOM     44  O11 BCD     1      24.230  17.150  20.660  1.00  0.00            
ATOM     45  C14 BCD     1      22.000  17.630  19.600  1.00  0.00            
ATOM     46  O12 BCD     1      22.540  18.330  18.530  1.00  0.00            
ATOM     47  C15 BCD     1      21.700  18.520  20.840  1.00  0.00            
ATOM     48  O13 BCD     1      20.770  19.530  20.430  1.00  0.00            
ATOM     49  C16 BCD     1      21.110  17.690  22.060  1.00  0.00            
ATOM     50  C17 BCD     1      22.020  16.480  22.250  1.00  0.00            
ATOM     51  O14 BCD     1      22.370  15.820  21.000  1.00  0.00            
ATOM     52  C18 BCD     1      21.470  15.490  23.270  1.00  0.00            
ATOM     53  O15 BCD     1      20.220  14.880  22.850  1.00  0.00            
ATOM     54  H21 BCD     1      23.330  16.000  19.190  1.00  0.00            
ATOM     55  H22 BCD     1      21.160  17.080  19.160  1.00  0.00            
ATOM     56  H23 BCD     1      23.310  18.780  18.900  1.00  0.00            
ATOM     57  H24 BCD     1      22.670  18.890  21.200  1.00  0.00            
ATOM     58  H25 BCD     1      20.820  19.620  19.480  1.00  0.00            
ATOM     59  H26 BCD     1      20.130  17.340  21.720  1.00  0.00            
ATOM     60  H27 BCD     1      22.900  16.770  22.850  1.00  0.00            
ATOM     61  H28 BCD     1      22.280  14.810  23.570  1.00  0.00            
ATOM     62  H29 BCD     1      21.230  15.970  24.220  1.00  0.00            
ATOM     63  H30 BCD     1      20.240  13.950  23.090  1.00  0.00            
ATOM     64  C19 BCD     1      28.040  18.140  20.210  1.00  0.00            
ATOM     65  O16 BCD     1      28.350  18.170  21.610  1.00  0.00            
ATOM     66  C20 BCD     1      27.130  19.250  19.830  1.00  0.00            
ATOM     67  O17 BCD     1      27.570  20.530  20.250  1.00  0.00            
ATOM     68  C21 BCD     1      25.690  18.960  20.210  1.00  0.00            
ATOM     69  O18 BCD     1      24.710  19.830  19.510  1.00  0.00            
ATOM     70  C22 BCD     1      25.310  17.450  19.860  1.00  0.00            
ATOM     71  C23 BCD     1      26.400  16.420  20.280  1.00  0.00            
ATOM     72  O19 BCD     1      27.610  16.870  19.730  1.00  0.00            
ATOM     73  C24 BCD     1      26.080  15.040  19.730  1.00  0.00            
ATOM     74  O20 BCD     1      26.080  14.950  18.300  1.00  0.00            
ATOM     75  H31 BCD     1      28.930  18.380  19.620  1.00  0.00            
ATOM     76  H32 BCD     1      27.120  19.270  18.730  1.00  0.00            
ATOM     77  H33 BCD     1      26.840  21.140  20.110  1.00  0.00            
ATOM     78  H34 BCD     1      25.680  18.990  21.310  1.00  0.00            
ATOM     79  H35 BCD     1      24.870  20.750  19.710  1.00  0.00            
ATOM     80  H36 BCD     1      25.080  17.310  18.800  1.00  0.00            
ATOM     81  H37 BCD     1      26.470  16.400  21.380  1.00  0.00            
ATOM     82  H38 BCD     1      26.880  14.350  20.030  1.00  0.00            
ATOM     83  H39 BCD     1      25.180  14.580  20.150  1.00  0.00            
ATOM     84  H40 BCD     1      26.960  14.740  17.990  1.00  0.00            
ATOM     85  C25 BCD     1      31.470  18.470  24.210  1.00  0.00            
ATOM     86  O21 BCD     1      30.450  18.940  25.180  1.00  0.00            
ATOM     87  C26 BCD     1      31.540  19.490  23.070  1.00  0.00            
ATOM     88  O22 BCD     1      32.040  20.710  23.550  1.00  0.00            
ATOM     89  C27 BCD     1      30.140  19.570  22.450  1.00  0.00            
ATOM     90  O23 BCD     1      30.140  20.560  21.430  1.00  0.00            
ATOM     91  C28 BCD     1      29.710  18.150  21.930  1.00  0.00            
ATOM     92  C29 BCD     1      29.890  17.030  22.980  1.00  0.00            
ATOM     93  O24 BCD     1      31.180  17.200  23.640  1.00  0.00            
ATOM     94  C30 BCD     1      29.920  15.580  22.430  1.00  0.00            
ATOM     95  O25 BCD     1      30.560  15.430  21.120  1.00  0.00            
ATOM     96  H41 BCD     1      32.490  18.560  24.590  1.00  0.00            
ATOM     97  H42 BCD     1      32.230  19.090  22.320  1.00  0.00            
ATOM     98  H43 BCD     1      32.220  21.320  22.830  1.00  0.00            
ATOM     99  H44 BCD     1      29.460  19.870  23.260  1.00  0.00            
ATOM    100  H45 BCD     1      29.250  20.590  21.060  1.00  0.00            
ATOM    101  H46 BCD     1      30.380  17.930  21.100  1.00  0.00            
ATOM    102  H47 BCD     1      29.220  17.030  23.850  1.00  0.00            
ATOM    103  H48 BCD     1      30.330  14.930  23.210  1.00  0.00            
ATOM    104  H49 BCD     1      28.900  15.220  22.270  1.00  0.00            
ATOM    105  H50 BCD     1      30.290  14.640  20.650  1.00  0.00            
ATOM    106  C31 BCD     1      29.650  19.420  29.080  1.00  0.00            
ATOM    107  O26 BCD     1      28.390  20.070  28.650  1.00  0.00            
ATOM    108  C32 BCD     1      30.840  20.160  28.520  1.00  0.00            
ATOM    109  O27 BCD     1      30.910  21.460  29.000  1.00  0.00            
ATOM    110  C33 BCD     1      30.870  20.140  27.040  1.00  0.00            
ATOM    111  C34 BCD     1      30.650  18.710  26.550  1.00  0.00            
ATOM    112  C35 BCD     1      29.530  17.940  27.240  1.00  0.00            
ATOM    113  O28 BCD     1      29.580  18.110  28.660  1.00  0.00            
ATOM    114  C36 BCD     1      29.510  16.450  26.930  1.00  0.00            
ATOM    115  O29 BCD     1      28.430  15.770  27.630  1.00  0.00            
ATOM    116  O30 BCD     1      32.040  20.800  26.410  1.00  0.00            
ATOM    117  H51 BCD     1      29.740  19.390  30.170  1.00  0.00            
ATOM    118  H52 BCD     1      31.720  19.550  28.760  1.00  0.00            
ATOM    119  H53 BCD     1      31.740  21.880  28.750  1.00  0.00            
ATOM    120  H54 BCD     1      29.990  20.770  26.820  1.00  0.00            
ATOM    121  H55 BCD     1      31.910  20.720  25.460  1.00  0.00            
ATOM    122  H56 BCD     1      31.560  18.100  26.700  1.00  0.00            
ATOM    123  H57 BCD     1      28.550  18.350  26.970  1.00  0.00            
ATOM    124  H58 BCD     1      29.630  16.290  25.850  1.00  0.00            
ATOM    125  H59 BCD     1      30.450  16.030  27.310  1.00  0.00            
ATOM    126  H60 BCD     1      27.630  16.210  27.320  1.00  0.00            
ATOM    127  C37 BCD     1      25.080  21.940  30.430  1.00  0.00            
ATOM    128  O31 BCD     1      24.330  21.800  29.280  1.00  0.00            
ATOM    129  C38 BCD     1      26.290  22.800  30.130  1.00  0.00            
ATOM    130  O32 BCD     1      25.900  24.000  29.550  1.00  0.00            
ATOM    131  C39 BCD     1      27.310  22.030  29.160  1.00  0.00            
ATOM    132  O33 BCD     1      28.340  22.880  28.660  1.00  0.00            
ATOM    133  C40 BCD     1      27.710  20.710  29.780  1.00  0.00            
ATOM    134  C41 BCD     1      26.440  19.910  30.130  1.00  0.00            
ATOM    135  O34 BCD     1      25.630  20.680  30.980  1.00  0.00            
ATOM    136  C42 BCD     1      26.770  18.610  30.770  1.00  0.00            
ATOM    137  O35 BCD     1      27.710  18.790  31.860  1.00  0.00            
ATOM    138  H61 BCD     1      24.520  22.410  31.250  1.00  0.00            
ATOM    139  H62 BCD     1      26.770  22.990  31.100  1.00  0.00            
ATOM    140  H63 BCD     1      25.390  23.660  28.810  1.00  0.00            
ATOM    141  H64 BCD     1      26.720  21.760  28.280  1.00  0.00            
ATOM    142  H65 BCD     1      29.150  22.370  28.730  1.00  0.00            
ATOM    143  H66 BCD     1      28.380  20.870  30.630  1.00  0.00            
ATOM    144  H67 BCD     1      25.990  19.720  29.140  1.00  0.00            
ATOM    145  H68 BCD     1      25.840  18.150  31.130  1.00  0.00            
ATOM    146  H69 BCD     1      27.250  17.930  30.050  1.00  0.00            
ATOM    147  H70 BCD     1      27.090  18.980  32.570  1.00  0.00            
ATOM    148  C1  AY6     2      23.150  16.700  30.930  1.00  0.00            
ATOM    149  C2  AY6     2      23.980  16.620  29.670  1.00  0.00            
ATOM    150  C3  AY6     2      24.280  17.610  28.800  1.00  0.00            
ATOM    151  C4  AY6     2      25.140  17.010  27.880  1.00  0.00            
ATOM    152  N1  AY6     2      25.740  17.650  26.920  1.00  0.00            
ATOM    153  S1  AY6     2      25.550  17.170  25.320  1.00  0.00            
ATOM    154  O1  AY6     2      24.330  16.430  25.220  1.00  0.00            
ATOM    155  O2  AY6     2      26.780  16.450  25.150  1.00  0.00            
ATOM    156  C5  AY6     2      25.480  18.720  24.390  1.00  0.00            
ATOM    157  C6  AY6     2      24.290  19.270  23.830  1.00  0.00            
ATOM    158  C7  AY6     2      24.230  20.570  23.330  1.00  0.00            
ATOM    159  C8  AY6     2      25.340  21.370  23.350  1.00  0.00            
ATOM    160  N2  AY6     2      25.180  22.660  22.860  1.00  0.00            
ATOM    161  C9  AY6     2      26.550  20.860  23.930  1.00  0.00            
ATOM    162  C10 AY6     2      26.630  19.570  24.450  1.00  0.00            
ATOM    163  N3  AY6     2      25.390  15.760  28.260  1.00  0.00            
ATOM    164  O3  AY6     2      24.640  15.430  29.390  1.00  0.00            
ATOM    165  H1  AY6     2      22.840  15.690  31.240  1.00  0.00            
ATOM    166  H2  AY6     2      23.570  17.210  31.800  1.00  0.00            
ATOM    167  H3  AY6     2      22.190  17.210  30.770  1.00  0.00            
ATOM    168  H4  AY6     2      24.010  18.660  28.830  1.00  0.00            
ATOM    169  H5  AY6     2      25.420  18.610  27.020  1.00  0.00            
ATOM    170  H6  AY6     2      23.350  18.730  23.940  1.00  0.00            
ATOM    171  H7  AY6     2      23.340  20.970  22.870  1.00  0.00            
ATOM    172  H8  AY6     2      25.900  23.300  23.160  1.00  0.00            
ATOM    173  H9  AY6     2      24.200  22.920  22.980  1.00  0.00            
ATOM    174  H10 AY6     2      27.370  21.570  24.020  1.00  0.00            
ATOM    175  H11 AY6     2      27.560  19.210  24.880  1.00  0.00            
TER
ENDMDL
MODEL        1
ATOM      1  C1  BCD     1      27.010  20.000  24.080  1.00  0.00            
ATOM      2  O1  BCD     1      26.800  20.320  22.740  1.00  0.00            
ATOM      3  C2  BCD     1      27.880  21.080  24.740  1.00  0.00            
ATOM      4  O2  BCD     1      27.210  22.260  24.680  1.00  0.00            
ATOM      5  C3  BCD     1      29.290  21.090  24.130  1.00  0.00            
ATOM      6  O3  BCD     1      30.030  22.190  24.720  1.00  0.00            
ATOM      7  C4  BCD     1      29.770  19.670  24.310  1.00  0.00            
ATOM      8  C5  BCD     1      28.780  18.550  23.740  1.00  0.00            
ATOM      9  O4  BCD     1      27.580  18.800  24.350  1.00  0.00            
ATOM     10  C6  BCD     1      29.230  17.140  24.200  1.00  0.00            
ATOM     11  O5  BCD     1      29.190  16.910  25.550  1.00  0.00            
ATOM     12  H1  BCD     1      26.030  19.960  24.560  1.00  0.00            
ATOM     13  H2  BCD     1      28.000  20.930  25.830  1.00  0.00            
ATOM     14  H3  BCD     1      26.570  22.290  25.400  1.00  0.00            
ATOM     15  H4  BCD     1      29.140  21.330  23.070  1.00  0.00            
ATOM     16  H5  BCD     1      29.820  23.000  24.240  1.00  0.00            
ATOM     17  H6  BCD     1      29.940  19.460  25.370  1.00  0.00            
ATOM     18  H7  BCD     1      28.760  18.630  22.650  1.00  0.00            
ATOM     19  H8  BCD     1      28.670  16.320  23.730  1.00  0.00            
ATOM     20  H9  BCD     1      30.260  16.990  23.850  1.00  0.00            
ATOM     21  H10 BCD     1      28.300  17.140  25.810  1.00  0.00            
ATOM     22  C7  BCD     1      24.420  21.470  19.650  1.00  0.00            
ATOM     23  O6  BCD     1      25.440  21.000  18.680  1.00  0.00            
ATOM     24  C8  BCD     1      24.820  22.630  20.540  1.00  0.00            
ATOM     25  O7  BCD     1      25.240  23.760  19.750  1.00  0.00            
ATOM     26  C9  BCD     1      25.940  22.160  21.520  1.00  0.00            
ATOM     27  O8  BCD     1      26.430  23.260  22.360  1.00  0.00            
ATOM     28  C10 BCD     1      25.590  20.950  22.320  1.00  0.00            
ATOM     29  C11 BCD     1      24.940  19.880  21.400  1.00  0.00            
ATOM     30  O9  BCD     1      23.930  20.490  20.510  1.00  0.00            
ATOM     31  C12 BCD     1      24.150  18.820  22.130  1.00  0.00            
ATOM     32  O10 BCD     1      23.030  19.310  22.760  1.00  0.00            
ATOM     33  H11 BCD     1      23.550  21.730  19.040  1.00  0.00            
ATOM     34  H12 BCD     1      23.960  22.920  21.170  1.00  0.00            
ATOM     35  H13 BCD     1      25.580  24.400  20.380  1.00  0.00            
ATOM     36  H14 BCD     1      26.750  21.940  20.810  1.00  0.00            
ATOM     37  H15 BCD     1      26.930  22.870  23.080  1.00  0.00            
ATOM     38  H16 BCD     1      24.920  21.160  23.170  1.00  0.00            
ATOM     39  H17 BCD     1      25.700  19.390  20.780  1.00  0.00            
ATOM     40  H18 BCD     1      23.830  18.090  21.380  1.00  0.00            
ATOM     41  H19 BCD     1      24.750  18.280  22.870  1.00  0.00            
ATOM     42  H20 BCD     1      22.640  19.810  22.040  1.00  0.00            
ATOM     43  C13 BCD     1      26.220  20.860  14.690  1.00  0.00            
ATOM     44  O11 BCD     1      27.630  20.690  14.860  1.00  0.00            
ATOM     45  C14 BCD     1      25.710  22.220  15.170  1.00  0.00            
ATOM     46  O12 BCD     1      26.420  23.270  14.440  1.00  0.00            
ATOM     47  C15 BCD     1      25.750  22.290  16.660  1.00  0.00            
ATOM     48  O13 BCD     1      25.180  23.620  17.070  1.00  0.00            
ATOM     49  C16 BCD     1      25.090  21.040  17.310  1.00  0.00            
ATOM     50  C17 BCD     1      25.610  19.770  16.660  1.00  0.00            
ATOM     51  O14 BCD     1      25.570  19.750  15.270  1.00  0.00            
ATOM     52  C18 BCD     1      24.920  18.530  17.250  1.00  0.00            
ATOM     53  O15 BCD     1      23.610  18.230  16.660  1.00  0.00            
ATOM     54  H21 BCD     1      25.990  20.990  13.630  1.00  0.00            
ATOM     55  H22 BCD     1      24.670  22.310  14.850  1.00  0.00            
ATOM     56  H23 BCD     1      27.340  22.970  14.390  1.00  0.00            
ATOM     57  H24 BCD     1      26.820  22.230  16.890  1.00  0.00            
ATOM     58  H25 BCD     1      25.100  23.630  18.030  1.00  0.00            
ATOM     59  H26 BCD     1      24.010  21.010  17.140  1.00  0.00            
ATOM     60  H27 BCD     1      26.610  19.530  17.060  1.00  0.00            
ATOM     61  H28 BCD     1      25.620  17.700  17.150  1.00  0.00            
ATOM     62  H29 BCD     1      24.780  18.780  18.310  1.00  0.00            
ATOM     63  H30 BCD     1      23.510  17.290  16.820  1.00  0.00            
ATOM     64  C19 BCD     1      30.800  19.350  12.450  1.00  0.00            
ATOM     65  O16 BCD     1      31.580  19.460  13.630  1.00  0.00            
ATOM     66  C20 BCD     1      30.140  20.620  12.040  1.00  0.00            
ATOM     67  O17 BCD     1      31.210  21.530  11.670  1.00  0.00            
ATOM     68  C21 BCD     1      29.280  21.200  13.220  1.00  0.00            
ATOM     69  O18 BCD     1      28.670  22.540  12.970  1.00  0.00            
ATOM     70  C22 BCD     1      28.280  20.160  13.660  1.00  0.00            
ATOM     71  C23 BCD     1      28.940  18.780  13.870  1.00  0.00            
ATOM     72  O19 BCD     1      29.730  18.460  12.730  1.00  0.00            
ATOM     73  C24 BCD     1      27.940  17.670  14.120  1.00  0.00            
ATOM     74  O20 BCD     1      27.040  17.450  13.040  1.00  0.00            
ATOM     75  H31 BCD     1      31.470  19.060  11.640  1.00  0.00            
ATOM     76  H32 BCD     1      29.440  20.430  11.220  1.00  0.00            
ATOM     77  H33 BCD     1      31.860  21.510  12.370  1.00  0.00            
ATOM     78  H34 BCD     1      29.930  21.320  14.100  1.00  0.00            
ATOM     79  H35 BCD     1      27.970  22.580  12.310  1.00  0.00            
ATOM     80  H36 BCD     1      27.510  20.090  12.870  1.00  0.00            
ATOM     81  H37 BCD     1      29.540  18.900  14.780  1.00  0.00            
ATOM     82  H38 BCD     1      28.440  16.710  14.300  1.00  0.00            
ATOM     83  H39 BCD     1      27.340  17.810  15.030  1.00  0.00            
ATOM     84  H40 BCD     1      27.330  18.010  12.320  1.00  0.00            
ATOM     85  C25 BCD     1      35.120  18.290  15.240  1.00  0.00            
ATOM     86  O21 BCD     1      34.540  18.520  16.600  1.00  0.00            
ATOM     87  C26 BCD     1      35.180  19.560  14.420  1.00  0.00            
ATOM     88  O22 BCD     1      36.070  20.560  14.940  1.00  0.00            
ATOM     89  C27 BCD     1      33.760  20.070  14.120  1.00  0.00            
ATOM     90  O23 BCD     1      33.770  21.160  13.170  1.00  0.00            
ATOM     91  C28 BCD     1      32.880  18.970  13.600  1.00  0.00            
ATOM     92  C29 BCD     1      33.000  17.680  14.310  1.00  0.00            
ATOM     93  O24 BCD     1      34.400  17.330  14.500  1.00  0.00            
ATOM     94  C30 BCD     1      32.270  16.500  13.650  1.00  0.00            
ATOM     95  O25 BCD     1      32.600  16.230  12.260  1.00  0.00            
ATOM     96  H41 BCD     1      36.120  17.880  15.410  1.00  0.00            
ATOM     97  H42 BCD     1      35.640  19.230  13.480  1.00  0.00            
ATOM     98  H43 BCD     1      36.810  20.600  14.340  1.00  0.00            
ATOM     99  H44 BCD     1      33.420  20.440  15.090  1.00  0.00            
ATOM    100  H45 BCD     1      33.910  22.020  13.580  1.00  0.00            
ATOM    101  H46 BCD     1      33.200  18.760  12.570  1.00  0.00            
ATOM    102  H47 BCD     1      32.460  17.800  15.250  1.00  0.00            
ATOM    103  H48 BCD     1      32.570  15.620  14.230  1.00  0.00            
ATOM    104  H49 BCD     1      31.200  16.640  13.830  1.00  0.00            
ATOM    105  H50 BCD     1      32.120  15.460  11.940  1.00  0.00            
ATOM    106  C31 BCD     1      35.530  17.780  20.490  1.00  0.00            
ATOM    107  O26 BCD     1      34.330  18.410  20.880  1.00  0.00            
ATOM    108  C32 BCD     1      36.540  18.750  19.880  1.00  0.00            
ATOM    109  O27 BCD     1      36.860  19.870  20.780  1.00  0.00            
ATOM    110  C33 BCD     1      35.870  19.170  18.560  1.00  0.00            
ATOM    111  C34 BCD     1      35.300  18.010  17.720  1.00  0.00            
ATOM    112  C35 BCD     1      34.510  17.070  18.550  1.00  0.00            
ATOM    113  O28 BCD     1      35.290  16.690  19.640  1.00  0.00            
ATOM    114  C36 BCD     1      34.030  15.820  17.800  1.00  0.00            
ATOM    115  O29 BCD     1      35.180  15.040  17.390  1.00  0.00            
ATOM    116  O30 BCD     1      36.730  20.010  17.740  1.00  0.00            
ATOM    117  H51 BCD     1      36.010  17.280  21.340  1.00  0.00            
ATOM    118  H52 BCD     1      37.450  18.160  19.680  1.00  0.00            
ATOM    119  H53 BCD     1      36.000  20.230  21.010  1.00  0.00            
ATOM    120  H54 BCD     1      34.960  19.710  18.870  1.00  0.00            
ATOM    121  H55 BCD     1      36.280  20.130  16.900  1.00  0.00            
ATOM    122  H56 BCD     1      36.180  17.430  17.430  1.00  0.00            
ATOM    123  H57 BCD     1      33.610  17.630  18.850  1.00  0.00            
ATOM    124  H58 BCD     1      33.370  15.240  18.450  1.00  0.00            
ATOM    125  H59 BCD     1      33.440  16.120  16.920  1.00  0.00            
ATOM    126  H60 BCD     1      35.280  15.090  16.440  1.00  0.00            
ATOM    127  C37 BCD     1      32.120  19.460  24.200  1.00  0.00            
ATOM    128  O31 BCD     1      30.930  19.550  23.470  1.00  0.00            
ATOM    129  C38 BCD     1      33.190  20.460  23.690  1.00  0.00            
ATOM    130  O32 BCD     1      32.660  21.790  23.750  1.00  0.00            
ATOM    131  C39 BCD     1      33.650  20.200  22.250  1.00  0.00            
ATOM    132  O33 BCD     1      34.640  21.140  21.740  1.00  0.00            
ATOM    133  C40 BCD     1      34.020  18.740  22.210  1.00  0.00            
ATOM    134  C41 BCD     1      32.900  17.800  22.640  1.00  0.00            
ATOM    135  O34 BCD     1      32.650  18.110  24.020  1.00  0.00            
ATOM    136  C42 BCD     1      33.380  16.330  22.590  1.00  0.00            
ATOM    137  O35 BCD     1      34.670  16.240  23.270  1.00  0.00            
ATOM    138  H61 BCD     1      31.850  19.590  25.250  1.00  0.00            
ATOM    139  H62 BCD     1      34.010  20.510  24.420  1.00  0.00            
ATOM    140  H63 BCD     1      31.720  21.720  23.920  1.00  0.00            
ATOM    141  H64 BCD     1      32.750  20.190  21.630  1.00  0.00            
ATOM    142  H65 BCD     1      34.120  21.920  21.520  1.00  0.00            
ATOM    143  H66 BCD     1      34.890  18.660  22.880  1.00  0.00            
ATOM    144  H67 BCD     1      31.950  17.970  22.120  1.00  0.00            
ATOM    145  H68 BCD     1      32.560  15.790  23.080  1.00  0.00            
ATOM    146  H69 BCD     1      33.370  15.970  21.550  1.00  0.00            
ATOM    147  H70 BCD     1      34.730  16.850  24.020  1.00  0.00            
ATOM    148  C1  AY6     2      26.710  16.150  21.890  1.00  0.00            
ATOM    149  C2  AY6     2      27.320  16.480  20.550  1.00  0.00            
ATOM    150  C3  AY6     2      27.700  17.720  20.260  1.00  0.00            
ATOM    151  C4  AY6     2      28.250  17.520  18.940  1.00  0.00            
ATOM    152  N1  AY6     2      28.920  18.540  18.380  1.00  0.00            
ATOM    153  S1  AY6     2      30.470  18.310  17.840  1.00  0.00            
ATOM    154  O1  AY6     2      30.300  17.690  16.540  1.00  0.00            
ATOM    155  O2  AY6     2      31.020  17.530  18.950  1.00  0.00            
ATOM    156  C5  AY6     2      31.270  19.880  17.680  1.00  0.00            
ATOM    157  C6  AY6     2      30.630  20.850  16.790  1.00  0.00            
ATOM    158  C7  AY6     2      31.240  22.160  16.680  1.00  0.00            
ATOM    159  C8  AY6     2      32.370  22.450  17.410  1.00  0.00            
ATOM    160  N2  AY6     2      32.990  23.680  17.220  1.00  0.00            
ATOM    161  C9  AY6     2      32.990  21.580  18.320  1.00  0.00            
ATOM    162  C10 AY6     2      32.380  20.280  18.470  1.00  0.00            
ATOM    163  N3  AY6     2      28.080  16.300  18.460  1.00  0.00            
ATOM    164  O3  AY6     2      27.520  15.550  19.560  1.00  0.00            
ATOM    165  H1  AY6     2      27.290  15.410  22.440  1.00  0.00            
ATOM    166  H2  AY6     2      26.670  17.110  22.430  1.00  0.00            
ATOM    167  H3  AY6     2      25.710  15.730  21.750  1.00  0.00            
ATOM    168  H4  AY6     2      27.620  18.620  20.860  1.00  0.00            
ATOM    169  H5  AY6     2      28.930  19.380  18.950  1.00  0.00            
ATOM    170  H6  AY6     2      29.720  20.650  16.230  1.00  0.00            
ATOM    171  H7  AY6     2      30.820  22.930  16.040  1.00  0.00            
ATOM    172  H8  AY6     2      32.310  24.390  16.980  1.00  0.00            
ATOM    173  H9  AY6     2      33.680  23.870  17.930  1.00  0.00            
ATOM    174  H10 AY6     2      33.890  21.850  18.860  1.00  0.00            
ATOM    175  H11 AY6     2      32.630  19.610  19.280  1.00  0.00            
TER
ENDMDL
MODEL        1
ATOM      1  C1  BCD     1      19.780  19.210  19.580  1.00  0.00            
ATOM      2  O1  BCD     1      20.140  17.890  20.010  1.00  0.00            
ATOM      3  C2  BCD     1      20.410  19.480  18.260  1.00  0.00            
ATOM      4  O2  BCD     1      19.780  18.690  17.310  1.00  0.00            
ATOM      5  C3  BCD     1      21.890  19.400  18.280  1.00  0.00            
ATOM      6  O3  BCD     1      22.600  19.690  17.020  1.00  0.00            
ATOM      7  C4  BCD     1      22.360  20.440  19.380  1.00  0.00            
ATOM      8  C5  BCD     1      21.620  20.240  20.710  1.00  0.00            
ATOM      9  O4  BCD     1      20.290  20.150  20.480  1.00  0.00            
ATOM     10  C6  BCD     1      21.820  21.450  21.690  1.00  0.00            
ATOM     11  O5  BCD     1      21.540  22.690  21.180  1.00  0.00            
ATOM     12  H1  BCD     1      18.710  19.280  19.370  1.00  0.00            
ATOM     13  H2  BCD     1      20.240  20.540  18.050  1.00  0.00            
ATOM     14  H3  BCD     1      20.330  18.760  16.520  1.00  0.00            
ATOM     15  H4  BCD     1      22.020  18.350  18.580  1.00  0.00            
ATOM     16  H5  BCD     1      23.540  19.590  17.200  1.00  0.00            
ATOM     17  H6  BCD     1      22.300  21.450  18.950  1.00  0.00            
ATOM     18  H7  BCD     1      21.980  19.360  21.260  1.00  0.00            
ATOM     19  H8  BCD     1      21.160  21.260  22.550  1.00  0.00            
ATOM     20  H9  BCD     1      22.790  21.590  22.170  1.00  0.00            
ATOM     21  H10 BCD     1      22.010  23.210  21.840  1.00  0.00            
ATOM     22  C7  BCD     1      18.300  14.430  21.160  1.00  0.00            
ATOM     23  O6  BCD     1      19.580  13.890  20.780  1.00  0.00            
ATOM     24  C8  BCD     1      17.760  14.990  19.850  1.00  0.00            
ATOM     25  O7  BCD     1      17.660  14.020  18.730  1.00  0.00            
ATOM     26  C9  BCD     1      18.680  16.130  19.320  1.00  0.00            
ATOM     27  O8  BCD     1      18.010  16.900  18.220  1.00  0.00            
ATOM     28  C10 BCD     1      19.050  17.150  20.470  1.00  0.00            
ATOM     29  C11 BCD     1      19.390  16.480  21.790  1.00  0.00            
ATOM     30  O9  BCD     1      18.410  15.510  22.140  1.00  0.00            
ATOM     31  C12 BCD     1      19.460  17.500  22.930  1.00  0.00            
ATOM     32  O10 BCD     1      18.270  18.220  23.100  1.00  0.00            
ATOM     33  H11 BCD     1      17.720  13.630  21.630  1.00  0.00            
ATOM     34  H12 BCD     1      16.780  15.430  20.100  1.00  0.00            
ATOM     35  H13 BCD     1      17.340  14.430  17.930  1.00  0.00            
ATOM     36  H14 BCD     1      19.550  15.640  18.870  1.00  0.00            
ATOM     37  H15 BCD     1      18.600  17.570  17.850  1.00  0.00            
ATOM     38  H16 BCD     1      18.200  17.800  20.690  1.00  0.00            
ATOM     39  H17 BCD     1      20.410  16.090  21.710  1.00  0.00            
ATOM     40  H18 BCD     1      19.490  16.940  23.870  1.00  0.00            
ATOM     41  H19 BCD     1      20.360  18.110  22.970  1.00  0.00            
ATOM     42  H20 BCD     1      18.360  19.130  22.790  1.00  0.00            
ATOM     43  C13 BCD     1      21.770  10.420  21.010  1.00  0.00            
ATOM     44  O11 BCD     1      23.070  11.070  20.950  1.00  0.00            
ATOM     45  C14 BCD     1      20.970  10.670  19.740  1.00  0.00            
ATOM     46  O12 BCD     1      21.670  10.060  18.710  1.00  0.00            
ATOM     47  C15 BCD     1      20.520  12.110  19.540  1.00  0.00            
ATOM     48  O13 BCD     1      19.690  12.260  18.370  1.00  0.00            
ATOM     49  C16 BCD     1      19.770  12.520  20.840  1.00  0.00            
ATOM     50  C17 BCD     1      20.710  12.320  22.100  1.00  0.00            
ATOM     51  O14 BCD     1      21.100  10.970  22.160  1.00  0.00            
ATOM     52  C18 BCD     1      19.910  12.580  23.390  1.00  0.00            
ATOM     53  O15 BCD     1      18.570  12.070  23.450  1.00  0.00            
ATOM     54  H21 BCD     1      21.900   9.350  21.190  1.00  0.00            
ATOM     55  H22 BCD     1      20.050  10.110  19.970  1.00  0.00            
ATOM     56  H23 BCD     1      22.610  10.220  18.800  1.00  0.00            
ATOM     57  H24 BCD     1      21.420  12.690  19.330  1.00  0.00            
ATOM     58  H25 BCD     1      19.070  12.990  18.460  1.00  0.00            
ATOM     59  H26 BCD     1      18.820  11.980  21.010  1.00  0.00            
ATOM     60  H27 BCD     1      21.630  12.930  22.130  1.00  0.00            
ATOM     61  H28 BCD     1      20.430  12.140  24.250  1.00  0.00            
ATOM     62  H29 BCD     1      19.740  13.670  23.410  1.00  0.00            
ATOM     63  H30 BCD     1      18.590  11.110  23.510  1.00  0.00            
ATOM     64  C19 BCD     1      27.110  10.150  21.360  1.00  0.00            
ATOM     65  O16 BCD     1      27.420  11.470  20.810  1.00  0.00            
ATOM     66  C20 BCD     1      26.300   9.350  20.380  1.00  0.00            
ATOM     67  O17 BCD     1      27.000   9.170  19.150  1.00  0.00            
ATOM     68  C21 BCD     1      25.030  10.090  19.990  1.00  0.00            
ATOM     69  O18 BCD     1      24.220   9.320  19.030  1.00  0.00            
ATOM     70  C22 BCD     1      24.200  10.280  21.230  1.00  0.00            
ATOM     71  C23 BCD     1      24.970  10.850  22.320  1.00  0.00            
ATOM     72  O19 BCD     1      26.260  10.240  22.490  1.00  0.00            
ATOM     73  C24 BCD     1      24.180  10.880  23.640  1.00  0.00            
ATOM     74  O20 BCD     1      24.010   9.560  24.070  1.00  0.00            
ATOM     75  H31 BCD     1      28.050   9.610  21.560  1.00  0.00            
ATOM     76  H32 BCD     1      26.020   8.380  20.800  1.00  0.00            
ATOM     77  H33 BCD     1      27.890   9.020  19.500  1.00  0.00            
ATOM     78  H34 BCD     1      25.180  11.100  19.570  1.00  0.00            
ATOM     79  H35 BCD     1      24.720   9.030  18.260  1.00  0.00            
ATOM     80  H36 BCD     1      23.850   9.290  21.540  1.00  0.00            
ATOM     81  H37 BCD     1      25.180  11.900  22.080  1.00  0.00            
ATOM     82  H38 BCD     1      24.650  11.450  24.460  1.00  0.00            
ATOM     83  H39 BCD     1      23.230  11.380  23.420  1.00  0.00            
ATOM     84  H40 BCD     1      24.930   9.290  24.130  1.00  0.00            
ATOM     85  C25 BCD     1      30.460  14.170  21.180  1.00  0.00            
ATOM     86  O21 BCD     1      29.440  15.190  21.300  1.00  0.00            
ATOM     87  C26 BCD     1      30.390  13.460  19.800  1.00  0.00            
ATOM     88  O22 BCD     1      30.400  14.530  18.840  1.00  0.00            
ATOM     89  C27 BCD     1      29.070  12.700  19.640  1.00  0.00            
ATOM     90  O23 BCD     1      28.990  11.910  18.400  1.00  0.00            
ATOM     91  C28 BCD     1      28.830  11.800  20.840  1.00  0.00            
ATOM     92  C29 BCD     1      29.180  12.500  22.190  1.00  0.00            
ATOM     93  O24 BCD     1      30.370  13.190  22.250  1.00  0.00            
ATOM     94  C30 BCD     1      29.100  11.630  23.390  1.00  0.00            
ATOM     95  O25 BCD     1      29.870  10.490  23.210  1.00  0.00            
ATOM     96  H41 BCD     1      31.420  14.690  21.280  1.00  0.00            
ATOM     97  H42 BCD     1      31.240  12.800  19.630  1.00  0.00            
ATOM     98  H43 BCD     1      29.900  14.200  18.090  1.00  0.00            
ATOM     99  H44 BCD     1      28.270  13.450  19.620  1.00  0.00            
ATOM    100  H45 BCD     1      28.100  11.970  18.030  1.00  0.00            
ATOM    101  H46 BCD     1      29.330  10.820  20.750  1.00  0.00            
ATOM    102  H47 BCD     1      28.380  13.230  22.400  1.00  0.00            
ATOM    103  H48 BCD     1      29.450  12.150  24.290  1.00  0.00            
ATOM    104  H49 BCD     1      28.040  11.500  23.620  1.00  0.00            
ATOM    105  H50 BCD     1      30.770  10.700  22.960  1.00  0.00            
ATOM    106  C31 BCD     1      28.900  19.130  22.010  1.00  0.00            
ATOM    107  O26 BCD     1      27.610  19.010  21.440  1.00  0.00            
ATOM    108  C32 BCD     1      29.920  18.790  20.990  1.00  0.00            
ATOM    109  O27 BCD     1      29.960  19.690  19.870  1.00  0.00            
ATOM    110  C33 BCD     1      29.800  17.370  20.620  1.00  0.00            
ATOM    111  C34 BCD     1      29.800  16.420  21.820  1.00  0.00            
ATOM    112  C35 BCD     1      28.790  16.850  22.810  1.00  0.00            
ATOM    113  O28 BCD     1      29.000  18.170  23.070  1.00  0.00            
ATOM    114  C36 BCD     1      28.800  16.030  24.070  1.00  0.00            
ATOM    115  O29 BCD     1      27.630  16.370  24.890  1.00  0.00            
ATOM    116  O30 BCD     1      30.860  17.010  19.760  1.00  0.00            
ATOM    117  H51 BCD     1      29.050  20.130  22.450  1.00  0.00            
ATOM    118  H52 BCD     1      30.800  18.930  21.630  1.00  0.00            
ATOM    119  H53 BCD     1      30.820  19.750  19.440  1.00  0.00            
ATOM    120  H54 BCD     1      28.900  17.150  20.030  1.00  0.00            
ATOM    121  H55 BCD     1      30.610  16.200  19.310  1.00  0.00            
ATOM    122  H56 BCD     1      30.800  16.390  22.270  1.00  0.00            
ATOM    123  H57 BCD     1      27.830  16.600  22.340  1.00  0.00            
ATOM    124  H58 BCD     1      28.740  14.960  23.810  1.00  0.00            
ATOM    125  H59 BCD     1      29.710  16.210  24.650  1.00  0.00            
ATOM    126  H60 BCD     1      27.840  17.220  25.280  1.00  0.00            
ATOM    127  C37 BCD     1      24.760  21.180  19.350  1.00  0.00            
ATOM    128  O31 BCD     1      23.720  20.150  19.600  1.00  0.00            
ATOM    129  C38 BCD     1      25.890  20.560  18.510  1.00  0.00            
ATOM    130  O32 BCD     1      25.370  19.780  17.400  1.00  0.00            
ATOM    131  C39 BCD     1      26.620  19.530  19.390  1.00  0.00            
ATOM    132  O33 BCD     1      27.680  18.820  18.720  1.00  0.00            
ATOM    133  C40 BCD     1      27.140  20.120  20.690  1.00  0.00            
ATOM    134  C41 BCD     1      25.970  20.710  21.430  1.00  0.00            
ATOM    135  O34 BCD     1      25.410  21.690  20.510  1.00  0.00            
ATOM    136  C42 BCD     1      26.340  21.430  22.730  1.00  0.00            
ATOM    137  O35 BCD     1      27.140  22.660  22.610  1.00  0.00            
ATOM    138  H61 BCD     1      24.310  22.060  18.870  1.00  0.00            
ATOM    139  H62 BCD     1      26.580  21.320  18.140  1.00  0.00            
ATOM    140  H63 BCD     1      26.150  19.560  16.880  1.00  0.00            
ATOM    141  H64 BCD     1      25.800  18.850  19.680  1.00  0.00            
ATOM    142  H65 BCD     1      28.520  18.940  19.160  1.00  0.00            
ATOM    143  H66 BCD     1      27.900  20.900  20.520  1.00  0.00            
ATOM    144  H67 BCD     1      25.140  20.020  21.640  1.00  0.00            
ATOM    145  H68 BCD     1      25.340  21.660  23.140  1.00  0.00            
ATOM    146  H69 BCD     1      26.850  20.710  23.380  1.00  0.00            
ATOM    147  H70 BCD     1      26.530  23.370  22.360  1.00  0.00            
ATOM    148  C1  AY6     2      23.680  20.510  25.600  1.00  0.00            
ATOM    149  C2  AY6     2      23.760  19.330  24.710  1.00  0.00            
ATOM    150  C3  AY6     2      24.750  18.470  24.670  1.00  0.00            
ATOM    151  C4  AY6     2      24.400  17.640  23.550  1.00  0.00            
ATOM    152  N1  AY6     2      25.260  16.690  23.100  1.00  0.00            
ATOM    153  S1  AY6     2      24.890  15.190  22.580  1.00  0.00            
ATOM    154  O1  AY6     2      23.590  14.910  23.090  1.00  0.00            
ATOM    155  O2  AY6     2      25.980  14.340  22.940  1.00  0.00            
ATOM    156  C5  AY6     2      24.850  15.360  20.790  1.00  0.00            
ATOM    157  C6  AY6     2      26.110  15.380  20.210  1.00  0.00            
ATOM    158  C7  AY6     2      26.090  15.380  18.790  1.00  0.00            
ATOM    159  C8  AY6     2      24.940  15.520  18.080  1.00  0.00            
ATOM    160  N2  AY6     2      24.950  15.390  16.690  1.00  0.00            
ATOM    161  C9  AY6     2      23.710  15.570  18.710  1.00  0.00            
ATOM    162  C10 AY6     2      23.680  15.540  20.060  1.00  0.00            
ATOM    163  N3  AY6     2      23.200  17.950  23.090  1.00  0.00            
ATOM    164  O3  AY6     2      22.760  19.010  23.870  1.00  0.00            
ATOM    165  H1  AY6     2      22.980  20.210  26.390  1.00  0.00            
ATOM    166  H2  AY6     2      24.610  20.600  26.170  1.00  0.00            
ATOM    167  H3  AY6     2      23.390  21.450  25.120  1.00  0.00            
ATOM    168  H4  AY6     2      25.580  18.360  25.350  1.00  0.00            
ATOM    169  H5  AY6     2      26.190  16.670  23.490  1.00  0.00            
ATOM    170  H6  AY6     2      27.010  15.330  20.810  1.00  0.00            
ATOM    171  H7  AY6     2      27.050  15.220  18.320  1.00  0.00            
ATOM    172  H8  AY6     2      25.840  15.020  16.360  1.00  0.00            
ATOM    173  H9  AY6     2      24.130  15.020  16.230  1.00  0.00            
ATOM    174  H10 AY6     2      22.780  15.640  18.160  1.00  0.00            
ATOM    175  H11 AY6     2      22.730  15.600  20.600  1.00  0.00            
TER
ENDMDL
MODEL        1
ATOM      1  C1  BCD     1      24.550  17.700  24.190  1.00  0.00            
ATOM      2  O1  BCD     1      24.010  18.260  22.980  1.00  0.00            
ATOM      3  C2  BCD     1      25.190  18.750  25.060  1.00  0.00            
ATOM      4  O2  BCD     1      24.290  19.820  25.440  1.00  0.00            
ATOM      5  C3  BCD     1      26.490  19.250  24.400  1.00  0.00            
ATOM      6  O3  BCD     1      27.260  20.030  25.210  1.00  0.00            
ATOM      7  C4  BCD     1      27.350  18.040  23.970  1.00  0.00            
ATOM      8  C5  BCD     1      26.590  16.940  23.250  1.00  0.00            
ATOM      9  O4  BCD     1      25.500  16.590  23.980  1.00  0.00            
ATOM     10  C6  BCD     1      27.400  15.650  22.890  1.00  0.00            
ATOM     11  O5  BCD     1      26.630  14.630  22.230  1.00  0.00            
ATOM     12  H1  BCD     1      23.740  17.330  24.830  1.00  0.00            
ATOM     13  H2  BCD     1      25.590  18.280  25.960  1.00  0.00            
ATOM     14  H3  BCD     1      23.710  20.110  24.740  1.00  0.00            
ATOM     15  H4  BCD     1      26.120  19.680  23.460  1.00  0.00            
ATOM     16  H5  BCD     1      28.180  19.990  24.930  1.00  0.00            
ATOM     17  H6  BCD     1      27.930  17.640  24.820  1.00  0.00            
ATOM     18  H7  BCD     1      26.150  17.400  22.350  1.00  0.00            
ATOM     19  H8  BCD     1      28.260  15.860  22.250  1.00  0.00            
ATOM     20  H9  BCD     1      27.740  15.210  23.830  1.00  0.00            
ATOM     21  H10 BCD     1      26.170  15.110  21.530  1.00  0.00            
ATOM     22  C7  BCD     1      20.460  18.730  20.890  1.00  0.00            
ATOM     23  O6  BCD     1      21.140  19.220  19.740  1.00  0.00            
ATOM     24  C8  BCD     1      20.590  19.690  22.060  1.00  0.00            
ATOM     25  O7  BCD     1      20.140  21.020  21.750  1.00  0.00            
ATOM     26  C9  BCD     1      22.060  19.670  22.490  1.00  0.00            
ATOM     27  O8  BCD     1      22.310  20.370  23.740  1.00  0.00            
ATOM     28  C10 BCD     1      22.560  18.180  22.720  1.00  0.00            
ATOM     29  C11 BCD     1      22.210  17.250  21.570  1.00  0.00            
ATOM     30  O9  BCD     1      20.870  17.480  21.300  1.00  0.00            
ATOM     31  C12 BCD     1      22.530  15.780  21.940  1.00  0.00            
ATOM     32  O10 BCD     1      21.660  15.330  23.010  1.00  0.00            
ATOM     33  H11 BCD     1      19.390  18.730  20.670  1.00  0.00            
ATOM     34  H12 BCD     1      20.030  19.360  22.950  1.00  0.00            
ATOM     35  H13 BCD     1      20.310  21.080  20.810  1.00  0.00            
ATOM     36  H14 BCD     1      22.650  20.160  21.710  1.00  0.00            
ATOM     37  H15 BCD     1      22.300  21.330  23.640  1.00  0.00            
ATOM     38  H16 BCD     1      22.030  17.810  23.600  1.00  0.00            
ATOM     39  H17 BCD     1      22.780  17.530  20.680  1.00  0.00            
ATOM     40  H18 BCD     1      22.440  15.010  21.160  1.00  0.00            
ATOM     41  H19 BCD     1      23.550  15.770  22.340  1.00  0.00            
ATOM     42  H20 BCD     1      21.560  14.390  22.850  1.00  0.00            
ATOM     43  C13 BCD     1      20.370  20.330  15.690  1.00  0.00            
ATOM     44  O11 BCD     1      21.780  20.610  15.400  1.00  0.00            
ATOM     45  C14 BCD     1      19.900  21.300  16.800  1.00  0.00            
ATOM     46  O12 BCD     1      20.050  22.670  16.450  1.00  0.00            
ATOM     47  C15 BCD     1      20.560  20.910  18.160  1.00  0.00            
ATOM     48  O13 BCD     1      20.000  21.840  19.110  1.00  0.00            
ATOM     49  C16 BCD     1      20.320  19.430  18.560  1.00  0.00            
ATOM     50  C17 BCD     1      20.760  18.480  17.370  1.00  0.00            
ATOM     51  O14 BCD     1      20.150  18.970  16.140  1.00  0.00            
ATOM     52  C18 BCD     1      20.470  17.000  17.650  1.00  0.00            
ATOM     53  O15 BCD     1      19.050  16.810  17.740  1.00  0.00            
ATOM     54  H21 BCD     1      19.860  20.470  14.730  1.00  0.00            
ATOM     55  H22 BCD     1      18.830  21.120  16.980  1.00  0.00            
ATOM     56  H23 BCD     1      19.420  23.120  17.030  1.00  0.00            
ATOM     57  H24 BCD     1      21.650  21.030  18.070  1.00  0.00            
ATOM     58  H25 BCD     1      19.070  22.080  18.990  1.00  0.00            
ATOM     59  H26 BCD     1      19.270  19.170  18.780  1.00  0.00            
ATOM     60  H27 BCD     1      21.850  18.540  17.230  1.00  0.00            
ATOM     61  H28 BCD     1      20.940  16.600  16.750  1.00  0.00            
ATOM     62  H29 BCD     1      20.970  16.610  18.550  1.00  0.00            
ATOM     63  H30 BCD     1      18.770  16.410  16.910  1.00  0.00            
ATOM     64  C19 BCD     1      24.470  21.990  12.740  1.00  0.00            
ATOM     65  O16 BCD     1      25.420  21.950  13.820  1.00  0.00            
ATOM     66  C20 BCD     1      23.360  22.970  12.980  1.00  0.00            
ATOM     67  O17 BCD     1      23.980  24.240  13.160  1.00  0.00            
ATOM     68  C21 BCD     1      22.510  22.470  14.190  1.00  0.00            
ATOM     69  O18 BCD     1      21.340  23.310  14.320  1.00  0.00            
ATOM     70  C22 BCD     1      22.160  20.990  14.110  1.00  0.00            
ATOM     71  C23 BCD     1      23.310  20.110  13.710  1.00  0.00            
ATOM     72  O19 BCD     1      23.920  20.680  12.560  1.00  0.00            
ATOM     73  C24 BCD     1      23.010  18.640  13.390  1.00  0.00            
ATOM     74  O20 BCD     1      21.840  18.410  12.660  1.00  0.00            
ATOM     75  H31 BCD     1      24.950  22.230  11.790  1.00  0.00            
ATOM     76  H32 BCD     1      22.690  22.940  12.110  1.00  0.00            
ATOM     77  H33 BCD     1      24.650  24.160  13.850  1.00  0.00            
ATOM     78  H34 BCD     1      23.030  22.680  15.130  1.00  0.00            
ATOM     79  H35 BCD     1      20.890  23.030  15.120  1.00  0.00            
ATOM     80  H36 BCD     1      21.330  20.850  13.400  1.00  0.00            
ATOM     81  H37 BCD     1      24.000  20.120  14.560  1.00  0.00            
ATOM     82  H38 BCD     1      23.820  18.120  12.850  1.00  0.00            
ATOM     83  H39 BCD     1      23.030  18.090  14.340  1.00  0.00            
ATOM     84  H40 BCD     1      21.870  18.840  11.800  1.00  0.00            
ATOM     85  C25 BCD     1      29.360  23.020  14.900  1.00  0.00            
ATOM     86  O21 BCD     1      29.260  22.350  16.130  1.00  0.00            
ATOM     87  C26 BCD     1      28.340  24.110  14.730  1.00  0.00            
ATOM     88  O22 BCD     1      28.650  25.170  15.620  1.00  0.00            
ATOM     89  C27 BCD     1      26.900  23.570  14.920  1.00  0.00            
ATOM     90  O23 BCD     1      25.880  24.600  14.870  1.00  0.00            
ATOM     91  C28 BCD     1      26.680  22.510  13.740  1.00  0.00            
ATOM     92  C29 BCD     1      27.790  21.440  13.810  1.00  0.00            
ATOM     93  O24 BCD     1      29.020  22.140  13.730  1.00  0.00            
ATOM     94  C30 BCD     1      27.790  20.430  12.670  1.00  0.00            
ATOM     95  O25 BCD     1      28.070  20.940  11.390  1.00  0.00            
ATOM     96  H41 BCD     1      30.340  23.430  14.640  1.00  0.00            
ATOM     97  H42 BCD     1      28.360  24.420  13.680  1.00  0.00            
ATOM     98  H43 BCD     1      29.410  25.680  15.310  1.00  0.00            
ATOM     99  H44 BCD     1      26.810  22.990  15.850  1.00  0.00            
ATOM    100  H45 BCD     1      26.170  25.320  15.440  1.00  0.00            
ATOM    101  H46 BCD     1      26.680  23.000  12.760  1.00  0.00            
ATOM    102  H47 BCD     1      27.760  20.840  14.730  1.00  0.00            
ATOM    103  H48 BCD     1      28.470  19.610  12.930  1.00  0.00            
ATOM    104  H49 BCD     1      26.790  19.980  12.670  1.00  0.00            
ATOM    105  H50 BCD     1      28.940  21.360  11.400  1.00  0.00            
ATOM    106  C31 BCD     1      31.740  20.790  19.110  1.00  0.00            
ATOM    107  O26 BCD     1      30.630  20.090  19.800  1.00  0.00            
ATOM    108  C32 BCD     1      31.560  22.330  18.950  1.00  0.00            
ATOM    109  O27 BCD     1      31.350  22.790  20.310  1.00  0.00            
ATOM    110  C33 BCD     1      30.420  22.660  18.050  1.00  0.00            
ATOM    111  C34 BCD     1      30.540  21.960  16.720  1.00  0.00            
ATOM    112  C35 BCD     1      30.710  20.470  16.910  1.00  0.00            
ATOM    113  O28 BCD     1      31.870  20.220  17.780  1.00  0.00            
ATOM    114  C36 BCD     1      30.830  19.720  15.660  1.00  0.00            
ATOM    115  O29 BCD     1      32.150  19.810  15.150  1.00  0.00            
ATOM    116  O30 BCD     1      30.340  24.130  17.940  1.00  0.00            
ATOM    117  H51 BCD     1      32.630  20.510  19.680  1.00  0.00            
ATOM    118  H52 BCD     1      32.480  22.750  18.510  1.00  0.00            
ATOM    119  H53 BCD     1      32.140  23.330  20.340  1.00  0.00            
ATOM    120  H54 BCD     1      29.520  22.300  18.550  1.00  0.00            
ATOM    121  H55 BCD     1      29.900  24.380  17.120  1.00  0.00            
ATOM    122  H56 BCD     1      31.420  22.510  16.350  1.00  0.00            
ATOM    123  H57 BCD     1      29.880  20.040  17.470  1.00  0.00            
ATOM    124  H58 BCD     1      30.650  18.650  15.790  1.00  0.00            
ATOM    125  H59 BCD     1      30.130  20.090  14.890  1.00  0.00            
ATOM    126  H60 BCD     1      32.720  19.790  15.920  1.00  0.00            
ATOM    127  C37 BCD     1      29.640  18.010  23.250  1.00  0.00            
ATOM    128  O31 BCD     1      28.300  18.520  23.080  1.00  0.00            
ATOM    129  C38 BCD     1      30.570  19.310  23.510  1.00  0.00            
ATOM    130  O32 BCD     1      30.110  20.070  24.620  1.00  0.00            
ATOM    131  C39 BCD     1      30.650  20.120  22.220  1.00  0.00            
ATOM    132  O33 BCD     1      31.660  21.200  22.340  1.00  0.00            
ATOM    133  C40 BCD     1      30.920  19.270  20.960  1.00  0.00            
ATOM    134  C41 BCD     1      29.930  18.100  20.800  1.00  0.00            
ATOM    135  O34 BCD     1      30.030  17.380  22.020  1.00  0.00            
ATOM    136  C42 BCD     1      30.110  17.180  19.610  1.00  0.00            
ATOM    137  O35 BCD     1      31.280  16.460  19.740  1.00  0.00            
ATOM    138  H61 BCD     1      29.780  17.250  24.020  1.00  0.00            
ATOM    139  H62 BCD     1      31.590  18.960  23.720  1.00  0.00            
ATOM    140  H63 BCD     1      30.860  20.290  25.170  1.00  0.00            
ATOM    141  H64 BCD     1      29.680  20.600  22.050  1.00  0.00            
ATOM    142  H65 BCD     1      31.490  21.850  21.650  1.00  0.00            
ATOM    143  H66 BCD     1      31.900  18.770  21.010  1.00  0.00            
ATOM    144  H67 BCD     1      28.910  18.460  20.660  1.00  0.00            
ATOM    145  H68 BCD     1      29.270  16.490  19.750  1.00  0.00            
ATOM    146  H69 BCD     1      30.090  17.660  18.630  1.00  0.00            
ATOM    147  H70 BCD     1      31.020  15.540  19.680  1.00  0.00            
ATOM    148  C1  AY6     2      26.780  13.020  18.380  1.00  0.00            
ATOM    149  C2  AY6     2      26.250  14.350  18.590  1.00  0.00            
ATOM    150  C3  AY6     2      26.570  15.500  17.890  1.00  0.00            
ATOM    151  C4  AY6     2      26.090  16.480  18.710  1.00  0.00            
ATOM    152  N1  AY6     2      26.340  17.800  18.550  1.00  0.00            
ATOM    153  S1  AY6     2      26.090  18.500  17.060  1.00  0.00            
ATOM    154  O1  AY6     2      24.740  17.970  16.700  1.00  0.00            
ATOM    155  O2  AY6     2      27.320  18.350  16.280  1.00  0.00            
ATOM    156  C5  AY6     2      26.050  20.230  17.580  1.00  0.00            
ATOM    157  C6  AY6     2      24.900  20.950  17.260  1.00  0.00            
ATOM    158  C7  AY6     2      24.680  22.240  17.790  1.00  0.00            
ATOM    159  C8  AY6     2      25.730  22.850  18.420  1.00  0.00            
ATOM    160  N2  AY6     2      25.600  24.060  18.990  1.00  0.00            
ATOM    161  C9  AY6     2      26.940  22.150  18.640  1.00  0.00            
ATOM    162  C10 AY6     2      27.130  20.810  18.260  1.00  0.00            
ATOM    163  N3  AY6     2      25.370  15.950  19.700  1.00  0.00            
ATOM    164  O3  AY6     2      25.380  14.500  19.590  1.00  0.00            
ATOM    165  H1  AY6     2      27.210  12.850  17.380  1.00  0.00            
ATOM    166  H2  AY6     2      27.490  12.740  19.160  1.00  0.00            
ATOM    167  H3  AY6     2      25.860  12.420  18.480  1.00  0.00            
ATOM    168  H4  AY6     2      27.210  15.580  17.020  1.00  0.00            
ATOM    169  H5  AY6     2      25.810  18.390  19.170  1.00  0.00            
ATOM    170  H6  AY6     2      24.030  20.500  16.800  1.00  0.00            
ATOM    171  H7  AY6     2      23.710  22.730  17.730  1.00  0.00            
ATOM    172  H8  AY6     2      24.650  24.370  18.860  1.00  0.00            
ATOM    173  H9  AY6     2      25.860  23.990  19.970  1.00  0.00            
ATOM    174  H10 AY6     2      27.630  22.700  19.280  1.00  0.00            
ATOM    175  H11 AY6     2      28.040  20.270  18.510  1.00  0.00            
TER
ENDMDL
MODEL        1
ATOM      1  C1  BCD     1      25.360  20.050  20.670  1.00  0.00            
ATOM      2  O1  BCD     1      26.330  19.580  19.760  1.00  0.00            
ATOM      3  C2  BCD     1      25.770  21.410  21.260  1.00  0.00            
ATOM      4  O2  BCD     1      25.730  22.450  20.310  1.00  0.00            
ATOM      5  C3  BCD     1      27.010  21.250  22.110  1.00  0.00            
ATOM      6  O3  BCD     1      27.290  22.470  22.800  1.00  0.00            
ATOM      7  C4  BCD     1      26.970  20.060  23.120  1.00  0.00            
ATOM      8  C5  BCD     1      26.350  18.810  22.410  1.00  0.00            
ATOM      9  O4  BCD     1      25.160  19.130  21.710  1.00  0.00            
ATOM     10  C6  BCD     1      26.020  17.680  23.370  1.00  0.00            
ATOM     11  O5  BCD     1      24.970  18.020  24.110  1.00  0.00            
ATOM     12  H1  BCD     1      24.420  20.190  20.130  1.00  0.00            
ATOM     13  H2  BCD     1      25.000  21.640  21.990  1.00  0.00            
ATOM     14  H3  BCD     1      25.560  23.300  20.720  1.00  0.00            
ATOM     15  H4  BCD     1      27.840  21.040  21.430  1.00  0.00            
ATOM     16  H5  BCD     1      27.960  22.310  23.470  1.00  0.00            
ATOM     17  H6  BCD     1      26.350  20.370  23.960  1.00  0.00            
ATOM     18  H7  BCD     1      27.020  18.320  21.690  1.00  0.00            
ATOM     19  H8  BCD     1      25.800  16.780  22.790  1.00  0.00            
ATOM     20  H9  BCD     1      26.960  17.480  23.910  1.00  0.00            
ATOM     21  H10 BCD     1      24.250  17.940  23.480  1.00  0.00            
ATOM     22  C7  BCD     1      26.670  18.600  15.710  1.00  0.00            
ATOM     23  O6  BCD     1      28.010  19.120  15.730  1.00  0.00            
ATOM     24  C8  BCD     1      25.700  19.750  16.050  1.00  0.00            
ATOM     25  O7  BCD     1      25.800  20.780  14.990  1.00  0.00            
ATOM     26  C9  BCD     1      25.940  20.260  17.490  1.00  0.00            
ATOM     27  O8  BCD     1      24.990  21.270  17.860  1.00  0.00            
ATOM     28  C10 BCD     1      25.930  19.080  18.530  1.00  0.00            
ATOM     29  C11 BCD     1      26.820  17.920  17.980  1.00  0.00            
ATOM     30  O9  BCD     1      26.530  17.600  16.600  1.00  0.00            
ATOM     31  C12 BCD     1      26.780  16.680  18.910  1.00  0.00            
ATOM     32  O10 BCD     1      25.670  15.830  18.580  1.00  0.00            
ATOM     33  H11 BCD     1      26.430  18.320  14.680  1.00  0.00            
ATOM     34  H12 BCD     1      24.690  19.310  16.060  1.00  0.00            
ATOM     35  H13 BCD     1      24.960  21.240  15.000  1.00  0.00            
ATOM     36  H14 BCD     1      26.940  20.710  17.480  1.00  0.00            
ATOM     37  H15 BCD     1      25.350  21.830  18.560  1.00  0.00            
ATOM     38  H16 BCD     1      24.920  18.690  18.690  1.00  0.00            
ATOM     39  H17 BCD     1      27.880  18.200  18.000  1.00  0.00            
ATOM     40  H18 BCD     1      27.650  16.020  18.880  1.00  0.00            
ATOM     41  H19 BCD     1      26.770  17.040  19.950  1.00  0.00            
ATOM     42  H20 BCD     1      25.850  15.210  17.870  1.00  0.00            
ATOM     43  C13 BCD     1      31.530  19.170  13.840  1.00  0.00            
ATOM     44  O11 BCD     1      32.090  19.590  15.020  1.00  0.00            
ATOM     45  C14 BCD     1      30.470  20.050  13.180  1.00  0.00            
ATOM     46  O12 BCD     1      31.030  21.290  12.870  1.00  0.00            
ATOM     47  C15 BCD     1      29.360  20.230  14.220  1.00  0.00            
ATOM     48  O13 BCD     1      28.290  21.090  13.800  1.00  0.00            
ATOM     49  C16 BCD     1      28.800  18.840  14.580  1.00  0.00            
ATOM     50  C17 BCD     1      29.900  17.850  15.020  1.00  0.00            
ATOM     51  O14 BCD     1      30.870  17.880  13.990  1.00  0.00            
ATOM     52  C18 BCD     1      29.400  16.490  15.260  1.00  0.00            
ATOM     53  O15 BCD     1      28.800  15.900  14.070  1.00  0.00            
ATOM     54  H21 BCD     1      32.270  19.040  13.040  1.00  0.00            
ATOM     55  H22 BCD     1      30.070  19.420  12.370  1.00  0.00            
ATOM     56  H23 BCD     1      31.120  21.710  13.730  1.00  0.00            
ATOM     57  H24 BCD     1      29.910  20.620  15.080  1.00  0.00            
ATOM     58  H25 BCD     1      27.630  20.980  14.490  1.00  0.00            
ATOM     59  H26 BCD     1      28.230  18.480  13.710  1.00  0.00            
ATOM     60  H27 BCD     1      30.410  18.210  15.930  1.00  0.00            
ATOM     61  H28 BCD     1      30.210  15.800  15.540  1.00  0.00            
ATOM     62  H29 BCD     1      28.600  16.460  16.010  1.00  0.00            
ATOM     63  H30 BCD     1      28.490  15.030  14.350  1.00  0.00            
ATOM     64  C19 BCD     1      35.460  21.230  16.540  1.00  0.00            
ATOM     65  O16 BCD     1      35.010  20.890  17.890  1.00  0.00            
ATOM     66  C20 BCD     1      34.460  22.290  16.000  1.00  0.00            
ATOM     67  O17 BCD     1      34.360  23.330  16.930  1.00  0.00            
ATOM     68  C21 BCD     1      33.100  21.560  15.760  1.00  0.00            
ATOM     69  O18 BCD     1      32.080  22.480  15.270  1.00  0.00            
ATOM     70  C22 BCD     1      33.300  20.300  14.880  1.00  0.00            
ATOM     71  C23 BCD     1      34.380  19.350  15.500  1.00  0.00            
ATOM     72  O19 BCD     1      35.560  20.110  15.690  1.00  0.00            
ATOM     73  C24 BCD     1      34.640  18.180  14.630  1.00  0.00            
ATOM     74  O20 BCD     1      35.030  18.560  13.360  1.00  0.00            
ATOM     75  H31 BCD     1      36.460  21.690  16.590  1.00  0.00            
ATOM     76  H32 BCD     1      34.890  22.550  15.020  1.00  0.00            
ATOM     77  H33 BCD     1      34.410  24.200  16.520  1.00  0.00            
ATOM     78  H34 BCD     1      32.770  21.310  16.770  1.00  0.00            
ATOM     79  H35 BCD     1      31.710  22.890  16.050  1.00  0.00            
ATOM     80  H36 BCD     1      33.610  20.490  13.840  1.00  0.00            
ATOM     81  H37 BCD     1      34.080  19.030  16.510  1.00  0.00            
ATOM     82  H38 BCD     1      35.480  17.620  15.060  1.00  0.00            
ATOM     83  H39 BCD     1      33.720  17.580  14.630  1.00  0.00            
ATOM     84  H40 BCD     1      35.950  18.360  13.150  1.00  0.00            
ATOM     85  C25 BCD     1      36.790  20.320  21.530  1.00  0.00            
ATOM     86  O21 BCD     1      35.620  19.630  21.960  1.00  0.00            
ATOM     87  C26 BCD     1      36.520  21.800  21.080  1.00  0.00            
ATOM     88  O22 BCD     1      35.990  22.550  22.210  1.00  0.00            
ATOM     89  C27 BCD     1      35.520  21.790  19.990  1.00  0.00            
ATOM     90  O23 BCD     1      35.070  23.110  19.480  1.00  0.00            
ATOM     91  C28 BCD     1      36.010  20.910  18.900  1.00  0.00            
ATOM     92  C29 BCD     1      36.390  19.510  19.330  1.00  0.00            
ATOM     93  O24 BCD     1      37.290  19.600  20.450  1.00  0.00            
ATOM     94  C30 BCD     1      37.050  18.630  18.280  1.00  0.00            
ATOM     95  O25 BCD     1      38.210  19.160  17.670  1.00  0.00            
ATOM     96  H41 BCD     1      37.580  20.350  22.280  1.00  0.00            
ATOM     97  H42 BCD     1      37.450  22.320  20.820  1.00  0.00            
ATOM     98  H43 BCD     1      35.410  23.280  21.970  1.00  0.00            
ATOM     99  H44 BCD     1      34.590  21.350  20.390  1.00  0.00            
ATOM    100  H45 BCD     1      34.800  22.990  18.560  1.00  0.00            
ATOM    101  H46 BCD     1      36.890  21.390  18.450  1.00  0.00            
ATOM    102  H47 BCD     1      35.480  18.980  19.620  1.00  0.00            
ATOM    103  H48 BCD     1      37.450  17.780  18.840  1.00  0.00            
ATOM    104  H49 BCD     1      36.360  18.250  17.510  1.00  0.00            
ATOM    105  H50 BCD     1      39.000  18.650  17.860  1.00  0.00            
ATOM    106  C31 BCD     1      33.520  18.410  25.270  1.00  0.00            
ATOM    107  O26 BCD     1      32.340  18.910  24.650  1.00  0.00            
ATOM    108  C32 BCD     1      34.550  19.490  25.540  1.00  0.00            
ATOM    109  O27 BCD     1      34.030  20.410  26.410  1.00  0.00            
ATOM    110  C33 BCD     1      35.120  20.070  24.240  1.00  0.00            
ATOM    111  C34 BCD     1      35.590  19.000  23.200  1.00  0.00            
ATOM    112  C35 BCD     1      34.580  17.780  23.190  1.00  0.00            
ATOM    113  O28 BCD     1      34.130  17.370  24.540  1.00  0.00            
ATOM    114  C36 BCD     1      35.220  16.610  22.470  1.00  0.00            
ATOM    115  O29 BCD     1      34.240  15.650  22.160  1.00  0.00            
ATOM    116  O30 BCD     1      36.010  21.150  24.470  1.00  0.00            
ATOM    117  H51 BCD     1      33.220  17.940  26.210  1.00  0.00            
ATOM    118  H52 BCD     1      35.360  19.020  26.110  1.00  0.00            
ATOM    119  H53 BCD     1      33.250  20.770  26.000  1.00  0.00            
ATOM    120  H54 BCD     1      34.190  20.460  23.810  1.00  0.00            
ATOM    121  H55 BCD     1      36.030  21.560  23.610  1.00  0.00            
ATOM    122  H56 BCD     1      36.600  18.670  23.460  1.00  0.00            
ATOM    123  H57 BCD     1      33.680  18.050  22.630  1.00  0.00            
ATOM    124  H58 BCD     1      35.680  16.980  21.540  1.00  0.00            
ATOM    125  H59 BCD     1      36.090  16.270  23.050  1.00  0.00            
ATOM    126  H60 BCD     1      34.140  15.140  22.970  1.00  0.00            
ATOM    127  C37 BCD     1      28.470  19.800  25.000  1.00  0.00            
ATOM    128  O31 BCD     1      28.280  19.830  23.570  1.00  0.00            
ATOM    129  C38 BCD     1      29.440  20.880  25.420  1.00  0.00            
ATOM    130  O32 BCD     1      28.990  22.110  24.900  1.00  0.00            
ATOM    131  C39 BCD     1      30.830  20.600  24.970  1.00  0.00            
ATOM    132  O33 BCD     1      31.680  21.580  25.400  1.00  0.00            
ATOM    133  C40 BCD     1      31.220  19.170  25.400  1.00  0.00            
ATOM    134  C41 BCD     1      30.160  18.130  25.150  1.00  0.00            
ATOM    135  O34 BCD     1      28.900  18.550  25.470  1.00  0.00            
ATOM    136  C42 BCD     1      30.390  16.820  25.840  1.00  0.00            
ATOM    137  O35 BCD     1      30.630  16.820  27.200  1.00  0.00            
ATOM    138  H61 BCD     1      27.490  20.000  25.460  1.00  0.00            
ATOM    139  H62 BCD     1      29.410  21.000  26.510  1.00  0.00            
ATOM    140  H63 BCD     1      29.380  22.820  25.410  1.00  0.00            
ATOM    141  H64 BCD     1      30.760  20.760  23.880  1.00  0.00            
ATOM    142  H65 BCD     1      31.480  22.380  24.900  1.00  0.00            
ATOM    143  H66 BCD     1      31.400  19.150  26.480  1.00  0.00            
ATOM    144  H67 BCD     1      30.250  17.980  24.070  1.00  0.00            
ATOM    145  H68 BCD     1      29.470  16.260  25.600  1.00  0.00            
ATOM    146  H69 BCD     1      31.180  16.290  25.300  1.00  0.00            
ATOM    147  H70 BCD     1      29.760  17.020  27.560  1.00  0.00            
ATOM    148  C1  AY6     2      29.130  14.630  23.490  1.00  0.00            
ATOM    149  C2  AY6     2      29.750  15.500  22.440  1.00  0.00            
ATOM    150  C3  AY6     2      30.970  15.280  22.070  1.00  0.00            
ATOM    151  C4  AY6     2      31.010  16.180  20.960  1.00  0.00            
ATOM    152  N1  AY6     2      32.160  16.160  20.280  1.00  0.00            
ATOM    153  S1  AY6     2      32.350  17.320  19.070  1.00  0.00            
ATOM    154  O1  AY6     2      31.510  16.860  17.940  1.00  0.00            
ATOM    155  O2  AY6     2      33.810  17.280  18.940  1.00  0.00            
ATOM    156  C5  AY6     2      31.950  19.020  19.570  1.00  0.00            
ATOM    157  C6  AY6     2      31.010  19.730  18.900  1.00  0.00            
ATOM    158  C7  AY6     2      30.650  20.960  19.440  1.00  0.00            
ATOM    159  C8  AY6     2      31.290  21.510  20.550  1.00  0.00            
ATOM    160  N2  AY6     2      30.810  22.710  20.950  1.00  0.00            
ATOM    161  C9  AY6     2      32.390  20.880  21.160  1.00  0.00            
ATOM    162  C10 AY6     2      32.650  19.570  20.610  1.00  0.00            
ATOM    163  N3  AY6     2      29.800  16.680  20.630  1.00  0.00            
ATOM    164  O3  AY6     2      29.000  16.470  21.750  1.00  0.00            
ATOM    165  H1  AY6     2      28.840  13.690  23.000  1.00  0.00            
ATOM    166  H2  AY6     2      29.840  14.400  24.300  1.00  0.00            
ATOM    167  H3  AY6     2      28.220  15.070  23.900  1.00  0.00            
ATOM    168  H4  AY6     2      31.650  14.480  22.330  1.00  0.00            
ATOM    169  H5  AY6     2      32.920  16.160  20.950  1.00  0.00            
ATOM    170  H6  AY6     2      30.470  19.310  18.060  1.00  0.00            
ATOM    171  H7  AY6     2      29.920  21.590  18.940  1.00  0.00            
ATOM    172  H8  AY6     2      30.110  23.220  20.420  1.00  0.00            
ATOM    173  H9  AY6     2      31.020  22.870  21.930  1.00  0.00            
ATOM    174  H10 AY6     2      32.910  21.260  22.030  1.00  0.00            
ATOM    175  H11 AY6     2      33.530  19.090  21.040  1.00  0.00            
TER
ENDMDL
MODEL        1
ATOM      1  C1  BCD     1      16.160  14.840  23.420  1.00  0.00            
ATOM      2  O1  BCD     1      16.090  15.090  22.000  1.00  0.00            
ATOM      3  C2  BCD     1      17.430  15.550  23.970  1.00  0.00            
ATOM      4  O2  BCD     1      17.260  16.960  23.840  1.00  0.00            
ATOM      5  C3  BCD     1      18.700  15.020  23.450  1.00  0.00            
ATOM      6  O3  BCD     1      19.870  15.640  23.970  1.00  0.00            
ATOM      7  C4  BCD     1      18.700  13.480  23.740  1.00  0.00            
ATOM      8  C5  BCD     1      17.490  12.750  23.170  1.00  0.00            
ATOM      9  O4  BCD     1      16.310  13.400  23.650  1.00  0.00            
ATOM     10  C6  BCD     1      17.470  11.250  23.610  1.00  0.00            
ATOM     11  O5  BCD     1      17.330  11.030  25.020  1.00  0.00            
ATOM     12  H1  BCD     1      15.300  15.160  24.020  1.00  0.00            
ATOM     13  H2  BCD     1      17.470  15.340  25.040  1.00  0.00            
ATOM     14  H3  BCD     1      16.860  17.290  24.650  1.00  0.00            
ATOM     15  H4  BCD     1      18.760  15.120  22.360  1.00  0.00            
ATOM     16  H5  BCD     1      20.600  15.240  23.490  1.00  0.00            
ATOM     17  H6  BCD     1      18.790  13.330  24.820  1.00  0.00            
ATOM     18  H7  BCD     1      17.530  12.760  22.070  1.00  0.00            
ATOM     19  H8  BCD     1      16.670  10.760  23.030  1.00  0.00            
ATOM     20  H9  BCD     1      18.360  10.760  23.180  1.00  0.00            
ATOM     21  H10 BCD     1      16.420  11.260  25.230  1.00  0.00            
ATOM     22  C7  BCD     1      13.800  16.150  18.840  1.00  0.00            
ATOM     23  O6  BCD     1      14.820  15.520  18.100  1.00  0.00            
ATOM     24  C8  BCD     1      14.430  17.320  19.580  1.00  0.00            
ATOM     25  O7  BCD     1      15.010  18.220  18.600  1.00  0.00            
ATOM     26  C9  BCD     1      15.500  16.820  20.500  1.00  0.00            
ATOM     27  O8  BCD     1      16.110  17.860  21.250  1.00  0.00            
ATOM     28  C10 BCD     1      14.970  15.660  21.410  1.00  0.00            
ATOM     29  C11 BCD     1      14.210  14.600  20.660  1.00  0.00            
ATOM     30  O9  BCD     1      13.250  15.240  19.800  1.00  0.00            
ATOM     31  C12 BCD     1      13.530  13.710  21.780  1.00  0.00            
ATOM     32  O10 BCD     1      12.800  14.480  22.780  1.00  0.00            
ATOM     33  H11 BCD     1      13.000  16.630  18.270  1.00  0.00            
ATOM     34  H12 BCD     1      13.680  17.910  20.120  1.00  0.00            
ATOM     35  H13 BCD     1      15.780  18.530  19.090  1.00  0.00            
ATOM     36  H14 BCD     1      16.210  16.370  19.800  1.00  0.00            
ATOM     37  H15 BCD     1      16.710  17.450  21.890  1.00  0.00            
ATOM     38  H16 BCD     1      14.390  16.110  22.220  1.00  0.00            
ATOM     39  H17 BCD     1      14.860  13.970  20.050  1.00  0.00            
ATOM     40  H18 BCD     1      12.800  13.020  21.330  1.00  0.00            
ATOM     41  H19 BCD     1      14.280  13.070  22.260  1.00  0.00            
ATOM     42  H20 BCD     1      12.730  13.900  23.540  1.00  0.00            
ATOM     43  C13 BCD     1      15.510  14.360  14.160  1.00  0.00            
ATOM     44  O11 BCD     1      16.880  14.210  14.480  1.00  0.00            
ATOM     45  C14 BCD     1      15.030  15.800  14.400  1.00  0.00            
ATOM     46  O12 BCD     1      15.540  16.800  13.510  1.00  0.00            
ATOM     47  C15 BCD     1      15.210  16.260  15.820  1.00  0.00            
ATOM     48  O13 BCD     1      14.680  17.560  16.070  1.00  0.00            
ATOM     49  C16 BCD     1      14.500  15.220  16.710  1.00  0.00            
ATOM     50  C17 BCD     1      14.870  13.790  16.330  1.00  0.00            
ATOM     51  O14 BCD     1      14.760  13.520  14.930  1.00  0.00            
ATOM     52  C18 BCD     1      13.890  12.850  17.030  1.00  0.00            
ATOM     53  O15 BCD     1      12.550  12.890  16.480  1.00  0.00            
ATOM     54  H21 BCD     1      15.260  13.970  13.170  1.00  0.00            
ATOM     55  H22 BCD     1      13.960  15.720  14.170  1.00  0.00            
ATOM     56  H23 BCD     1      16.430  17.030  13.810  1.00  0.00            
ATOM     57  H24 BCD     1      16.290  16.130  15.940  1.00  0.00            
ATOM     58  H25 BCD     1      14.810  17.950  16.940  1.00  0.00            
ATOM     59  H26 BCD     1      13.430  15.320  16.490  1.00  0.00            
ATOM     60  H27 BCD     1      15.910  13.620  16.660  1.00  0.00            
ATOM     61  H28 BCD     1      14.300  11.830  17.040  1.00  0.00            
ATOM     62  H29 BCD     1      13.800  13.290  18.030  1.00  0.00            
ATOM     63  H30 BCD     1      12.140  12.080  16.790  1.00  0.00            
ATOM     64  C19 BCD     1      20.590  14.300  12.740  1.00  0.00            
ATOM     65  O16 BCD     1      21.110  13.750  13.970  1.00  0.00            
ATOM     66  C20 BCD     1      20.010  15.670  13.050  1.00  0.00            
ATOM     67  O17 BCD     1      21.030  16.550  13.500  1.00  0.00            
ATOM     68  C21 BCD     1      18.820  15.610  14.020  1.00  0.00            
ATOM     69  O18 BCD     1      18.280  16.910  14.220  1.00  0.00            
ATOM     70  C22 BCD     1      17.870  14.520  13.520  1.00  0.00            
ATOM     71  C23 BCD     1      18.470  13.190  13.140  1.00  0.00            
ATOM     72  O19 BCD     1      19.530  13.510  12.260  1.00  0.00            
ATOM     73  C24 BCD     1      17.360  12.370  12.420  1.00  0.00            
ATOM     74  O20 BCD     1      17.860  11.120  12.040  1.00  0.00            
ATOM     75  H31 BCD     1      21.370  14.440  11.980  1.00  0.00            
ATOM     76  H32 BCD     1      19.630  16.030  12.090  1.00  0.00            
ATOM     77  H33 BCD     1      21.420  16.100  14.260  1.00  0.00            
ATOM     78  H34 BCD     1      19.310  15.300  14.950  1.00  0.00            
ATOM     79  H35 BCD     1      18.810  17.450  14.810  1.00  0.00            
ATOM     80  H36 BCD     1      17.390  14.880  12.600  1.00  0.00            
ATOM     81  H37 BCD     1      18.860  12.690  14.030  1.00  0.00            
ATOM     82  H38 BCD     1      16.450  12.170  13.000  1.00  0.00            
ATOM     83  H39 BCD     1      17.090  12.890  11.490  1.00  0.00            
ATOM     84  H40 BCD     1      18.580  11.270  11.430  1.00  0.00            
ATOM     85  C25 BCD     1      24.500  12.190  15.770  1.00  0.00            
ATOM     86  O21 BCD     1      23.640  11.700  16.800  1.00  0.00            
ATOM     87  C26 BCD     1      24.290  13.670  15.770  1.00  0.00            
ATOM     88  O22 BCD     1      24.640  14.260  17.040  1.00  0.00            
ATOM     89  C27 BCD     1      22.870  14.100  15.290  1.00  0.00            
ATOM     90  O23 BCD     1      22.530  15.500  15.310  1.00  0.00            
ATOM     91  C28 BCD     1      22.470  13.450  13.990  1.00  0.00            
ATOM     92  C29 BCD     1      22.620  11.930  14.180  1.00  0.00            
ATOM     93  O24 BCD     1      23.970  11.580  14.570  1.00  0.00            
ATOM     94  C30 BCD     1      22.330  11.010  12.920  1.00  0.00            
ATOM     95  O25 BCD     1      23.190  11.290  11.810  1.00  0.00            
ATOM     96  H41 BCD     1      25.560  11.970  15.870  1.00  0.00            
ATOM     97  H42 BCD     1      25.030  14.130  15.120  1.00  0.00            
ATOM     98  H43 BCD     1      24.720  13.570  17.710  1.00  0.00            
ATOM     99  H44 BCD     1      22.160  13.700  16.040  1.00  0.00            
ATOM    100  H45 BCD     1      23.020  15.910  16.030  1.00  0.00            
ATOM    101  H46 BCD     1      22.960  13.960  13.160  1.00  0.00            
ATOM    102  H47 BCD     1      21.970  11.620  15.000  1.00  0.00            
ATOM    103  H48 BCD     1      22.470   9.940  13.110  1.00  0.00            
ATOM    104  H49 BCD     1      21.290  11.040  12.590  1.00  0.00            
ATOM    105  H50 BCD     1      23.840  11.920  12.110  1.00  0.00            
ATOM    106  C31 BCD     1      23.840   9.690  20.380  1.00  0.00            
ATOM    107  O26 BCD     1      22.690  10.550  20.650  1.00  0.00            
ATOM    108  C32 BCD     1      25.150  10.460  20.000  1.00  0.00            
ATOM    109  O27 BCD     1      25.700  11.100  21.110  1.00  0.00            
ATOM    110  C33 BCD     1      24.780  11.370  18.860  1.00  0.00            
ATOM    111  C34 BCD     1      24.230  10.630  17.610  1.00  0.00            
ATOM    112  C35 BCD     1      23.150   9.590  18.010  1.00  0.00            
ATOM    113  O28 BCD     1      23.520   8.850  19.260  1.00  0.00            
ATOM    114  C36 BCD     1      22.880   8.650  16.910  1.00  0.00            
ATOM    115  O29 BCD     1      24.040   7.830  16.550  1.00  0.00            
ATOM    116  O30 BCD     1      26.050  11.920  18.440  1.00  0.00            
ATOM    117  H51 BCD     1      23.980   8.980  21.200  1.00  0.00            
ATOM    118  H52 BCD     1      25.830   9.680  19.630  1.00  0.00            
ATOM    119  H53 BCD     1      25.080  11.800  21.350  1.00  0.00            
ATOM    120  H54 BCD     1      24.030  12.120  19.120  1.00  0.00            
ATOM    121  H55 BCD     1      26.590  12.250  19.160  1.00  0.00            
ATOM    122  H56 BCD     1      24.970  10.030  17.060  1.00  0.00            
ATOM    123  H57 BCD     1      22.230  10.180  18.100  1.00  0.00            
ATOM    124  H58 BCD     1      22.040   7.990  17.190  1.00  0.00            
ATOM    125  H59 BCD     1      22.660   9.210  15.990  1.00  0.00            
ATOM    126  H60 BCD     1      23.980   7.530  15.640  1.00  0.00            
ATOM    127  C37 BCD     1      20.950  12.690  23.740  1.00  0.00            
ATOM    128  O31 BCD     1      19.820  13.030  22.950  1.00  0.00            
ATOM    129  C38 BCD     1      22.230  13.260  23.130  1.00  0.00            
ATOM    130  O32 BCD     1      22.020  14.660  22.880  1.00  0.00            
ATOM    131  C39 BCD     1      22.600  12.590  21.810  1.00  0.00            
ATOM    132  O33 BCD     1      23.920  13.100  21.420  1.00  0.00            
ATOM    133  C40 BCD     1      22.560  11.060  21.930  1.00  0.00            
ATOM    134  C41 BCD     1      21.270  10.600  22.620  1.00  0.00            
ATOM    135  O34 BCD     1      21.140  11.270  23.840  1.00  0.00            
ATOM    136  C42 BCD     1      21.160   9.050  22.770  1.00  0.00            
ATOM    137  O35 BCD     1      19.910   8.570  23.210  1.00  0.00            
ATOM    138  H61 BCD     1      20.750  13.150  24.720  1.00  0.00            
ATOM    139  H62 BCD     1      23.020  13.150  23.890  1.00  0.00            
ATOM    140  H63 BCD     1      22.900  15.030  22.780  1.00  0.00            
ATOM    141  H64 BCD     1      21.760  12.750  21.120  1.00  0.00            
ATOM    142  H65 BCD     1      23.810  14.000  21.080  1.00  0.00            
ATOM    143  H66 BCD     1      23.400  10.770  22.570  1.00  0.00            
ATOM    144  H67 BCD     1      20.420  10.900  21.990  1.00  0.00            
ATOM    145  H68 BCD     1      21.420   8.540  21.830  1.00  0.00            
ATOM    146  H69 BCD     1      21.860   8.700  23.540  1.00  0.00            
ATOM    147  H70 BCD     1      20.070   7.620  23.170  1.00  0.00            
ATOM    148  C1  AY6     2      19.130   8.020  13.960  1.00  0.00            
ATOM    149  C2  AY6     2      19.120   9.000  15.010  1.00  0.00            
ATOM    150  C3  AY6     2      18.050   9.660  15.510  1.00  0.00            
ATOM    151  C4  AY6     2      18.490  10.240  16.670  1.00  0.00            
ATOM    152  N1  AY6     2      17.700  10.950  17.450  1.00  0.00            
ATOM    153  S1  AY6     2      18.130  11.280  19.050  1.00  0.00            
ATOM    154  O1  AY6     2      19.060  10.240  19.580  1.00  0.00            
ATOM    155  O2  AY6     2      16.840  11.620  19.530  1.00  0.00            
ATOM    156  C5  AY6     2      19.050  12.820  18.910  1.00  0.00            
ATOM    157  C6  AY6     2      20.450  12.870  18.920  1.00  0.00            
ATOM    158  C7  AY6     2      21.130  14.020  18.530  1.00  0.00            
ATOM    159  C8  AY6     2      20.430  15.240  18.560  1.00  0.00            
ATOM    160  N2  AY6     2      21.070  16.380  18.390  1.00  0.00            
ATOM    161  C9  AY6     2      19.070  15.260  18.900  1.00  0.00            
ATOM    162  C10 AY6     2      18.390  14.080  19.050  1.00  0.00            
ATOM    163  N3  AY6     2      19.760  10.110  16.790  1.00  0.00            
ATOM    164  O3  AY6     2      20.190   9.170  15.810  1.00  0.00            
ATOM    165  H1  AY6     2      18.110   7.650  13.850  1.00  0.00            
ATOM    166  H2  AY6     2      19.390   8.610  13.070  1.00  0.00            
ATOM    167  H3  AY6     2      19.750   7.130  14.170  1.00  0.00            
ATOM    168  H4  AY6     2      17.040   9.600  15.120  1.00  0.00            
ATOM    169  H5  AY6     2      16.720  10.670  17.450  1.00  0.00            
ATOM    170  H6  AY6     2      21.000  11.950  19.030  1.00  0.00            
ATOM    171  H7  AY6     2      22.210  14.060  18.430  1.00  0.00            
ATOM    172  H8  AY6     2      20.590  16.990  17.740  1.00  0.00            
ATOM    173  H9  AY6     2      22.060  16.340  18.170  1.00  0.00            
ATOM    174  H10 AY6     2      18.630  16.250  18.980  1.00  0.00            
ATOM    175  H11 AY6     2      17.330  14.140  19.280  1.00  0.00            
TER
ENDMDL
MODEL        1
ATOM      1  C1  BCD     1      20.690  16.850  22.710  1.00  0.00            
ATOM      2  O1  BCD     1      21.240  15.570  22.360  1.00  0.00            
ATOM      3  C2  BCD     1      20.760  17.810  21.540  1.00  0.00            
ATOM      4  O2  BCD     1      19.980  17.260  20.470  1.00  0.00            
ATOM      5  C3  BCD     1      22.250  18.080  21.170  1.00  0.00            
ATOM      6  O3  BCD     1      22.240  19.150  20.150  1.00  0.00            
ATOM      7  C4  BCD     1      22.950  18.570  22.480  1.00  0.00            
ATOM      8  C5  BCD     1      22.740  17.630  23.700  1.00  0.00            
ATOM      9  O4  BCD     1      21.340  17.360  23.940  1.00  0.00            
ATOM     10  C6  BCD     1      23.400  18.160  25.000  1.00  0.00            
ATOM     11  O5  BCD     1      23.140  19.530  25.300  1.00  0.00            
ATOM     12  H1  BCD     1      19.640  16.670  22.970  1.00  0.00            
ATOM     13  H2  BCD     1      20.220  18.720  21.830  1.00  0.00            
ATOM     14  H3  BCD     1      19.370  17.910  20.110  1.00  0.00            
ATOM     15  H4  BCD     1      22.730  17.150  20.820  1.00  0.00            
ATOM     16  H5  BCD     1      23.180  19.370  20.140  1.00  0.00            
ATOM     17  H6  BCD     1      22.580  19.530  22.850  1.00  0.00            
ATOM     18  H7  BCD     1      23.170  16.620  23.650  1.00  0.00            
ATOM     19  H8  BCD     1      23.060  17.500  25.800  1.00  0.00            
ATOM     20  H9  BCD     1      24.470  17.980  24.890  1.00  0.00            
ATOM     21  H10 BCD     1      23.620  19.600  26.130  1.00  0.00            
ATOM     22  C7  BCD     1      20.490  11.630  21.930  1.00  0.00            
ATOM     23  O6  BCD     1      21.550  11.570  20.980  1.00  0.00            
ATOM     24  C8  BCD     1      19.360  12.550  21.440  1.00  0.00            
ATOM     25  O7  BCD     1      18.910  12.030  20.210  1.00  0.00            
ATOM     26  C9  BCD     1      19.870  14.000  21.340  1.00  0.00            
ATOM     27  O8  BCD     1      18.870  14.920  20.940  1.00  0.00            
ATOM     28  C10 BCD     1      20.500  14.440  22.680  1.00  0.00            
ATOM     29  C11 BCD     1      21.460  13.350  23.260  1.00  0.00            
ATOM     30  O9  BCD     1      20.820  12.050  23.200  1.00  0.00            
ATOM     31  C12 BCD     1      21.830  13.620  24.710  1.00  0.00            
ATOM     32  O10 BCD     1      20.680  13.510  25.550  1.00  0.00            
ATOM     33  H11 BCD     1      20.170  10.620  22.190  1.00  0.00            
ATOM     34  H12 BCD     1      18.590  12.620  22.220  1.00  0.00            
ATOM     35  H13 BCD     1      19.750  11.870  19.780  1.00  0.00            
ATOM     36  H14 BCD     1      20.700  14.030  20.630  1.00  0.00            
ATOM     37  H15 BCD     1      19.270  15.750  20.670  1.00  0.00            
ATOM     38  H16 BCD     1      19.720  14.670  23.420  1.00  0.00            
ATOM     39  H17 BCD     1      22.340  13.370  22.610  1.00  0.00            
ATOM     40  H18 BCD     1      22.640  12.930  24.980  1.00  0.00            
ATOM     41  H19 BCD     1      22.190  14.660  24.670  1.00  0.00            
ATOM     42  H20 BCD     1      20.560  12.570  25.750  1.00  0.00            
ATOM     43  C13 BCD     1      23.460   9.030  18.290  1.00  0.00            
ATOM     44  O11 BCD     1      24.490  10.060  18.420  1.00  0.00            
ATOM     45  C14 BCD     1      22.120   9.570  17.820  1.00  0.00            
ATOM     46  O12 BCD     1      22.220   9.860  16.450  1.00  0.00            
ATOM     47  C15 BCD     1      21.740  10.770  18.750  1.00  0.00            
ATOM     48  O13 BCD     1      20.580  11.380  18.220  1.00  0.00            
ATOM     49  C16 BCD     1      21.620  10.390  20.170  1.00  0.00            
ATOM     50  C17 BCD     1      22.830   9.540  20.630  1.00  0.00            
ATOM     51  O14 BCD     1      23.140   8.510  19.660  1.00  0.00            
ATOM     52  C18 BCD     1      22.640   8.930  22.010  1.00  0.00            
ATOM     53  O15 BCD     1      21.690   7.860  21.990  1.00  0.00            
ATOM     54  H21 BCD     1      23.850   8.240  17.640  1.00  0.00            
ATOM     55  H22 BCD     1      21.360   8.810  18.050  1.00  0.00            
ATOM     56  H23 BCD     1      23.120   9.840  16.100  1.00  0.00            
ATOM     57  H24 BCD     1      22.580  11.470  18.650  1.00  0.00            
ATOM     58  H25 BCD     1      20.810  12.090  17.620  1.00  0.00            
ATOM     59  H26 BCD     1      20.670   9.850  20.280  1.00  0.00            
ATOM     60  H27 BCD     1      23.650  10.260  20.700  1.00  0.00            
ATOM     61  H28 BCD     1      23.650   8.620  22.310  1.00  0.00            
ATOM     62  H29 BCD     1      22.400   9.770  22.660  1.00  0.00            
ATOM     63  H30 BCD     1      21.160   8.000  22.770  1.00  0.00            
ATOM     64  C19 BCD     1      28.450  10.490  17.430  1.00  0.00            
ATOM     65  O16 BCD     1      28.520  11.560  18.300  1.00  0.00            
ATOM     66  C20 BCD     1      27.370  10.860  16.390  1.00  0.00            
ATOM     67  O17 BCD     1      27.630  12.110  15.710  1.00  0.00            
ATOM     68  C21 BCD     1      25.990  10.990  17.060  1.00  0.00            
ATOM     69  O18 BCD     1      25.010  11.110  15.940  1.00  0.00            
ATOM     70  C22 BCD     1      25.690   9.740  17.780  1.00  0.00            
ATOM     71  C23 BCD     1      26.790   9.460  18.830  1.00  0.00            
ATOM     72  O19 BCD     1      28.060   9.310  18.130  1.00  0.00            
ATOM     73  C24 BCD     1      26.500   8.130  19.430  1.00  0.00            
ATOM     74  O20 BCD     1      27.640   7.600  20.070  1.00  0.00            
ATOM     75  H31 BCD     1      29.420  10.360  16.930  1.00  0.00            
ATOM     76  H32 BCD     1      27.320  10.150  15.540  1.00  0.00            
ATOM     77  H33 BCD     1      26.800  12.580  15.580  1.00  0.00            
ATOM     78  H34 BCD     1      25.930  11.830  17.750  1.00  0.00            
ATOM     79  H35 BCD     1      24.350  11.760  16.210  1.00  0.00            
ATOM     80  H36 BCD     1      25.600   8.860  17.130  1.00  0.00            
ATOM     81  H37 BCD     1      26.830  10.260  19.580  1.00  0.00            
ATOM     82  H38 BCD     1      25.700   8.200  20.170  1.00  0.00            
ATOM     83  H39 BCD     1      26.070   7.460  18.670  1.00  0.00            
ATOM     84  H40 BCD     1      28.220   8.370  20.010  1.00  0.00            
ATOM     85  C25 BCD     1      31.510  14.070  19.980  1.00  0.00            
ATOM     86  O21 BCD     1      30.550  15.080  20.350  1.00  0.00            
ATOM     87  C26 BCD     1      31.480  13.770  18.490  1.00  0.00            
ATOM     88  O22 BCD     1      31.640  15.090  17.880  1.00  0.00            
ATOM     89  C27 BCD     1      30.150  13.150  17.990  1.00  0.00            
ATOM     90  O23 BCD     1      30.160  12.970  16.580  1.00  0.00            
ATOM     91  C28 BCD     1      29.870  11.930  18.680  1.00  0.00            
ATOM     92  C29 BCD     1      29.940  12.130  20.200  1.00  0.00            
ATOM     93  O24 BCD     1      31.180  12.850  20.620  1.00  0.00            
ATOM     94  C30 BCD     1      29.870  10.770  20.920  1.00  0.00            
ATOM     95  O25 BCD     1      29.470  10.890  22.250  1.00  0.00            
ATOM     96  H41 BCD     1      32.490  14.470  20.240  1.00  0.00            
ATOM     97  H42 BCD     1      32.200  13.000  18.200  1.00  0.00            
ATOM     98  H43 BCD     1      31.600  14.870  16.940  1.00  0.00            
ATOM     99  H44 BCD     1      29.310  13.820  18.200  1.00  0.00            
ATOM    100  H45 BCD     1      29.380  12.480  16.320  1.00  0.00            
ATOM    101  H46 BCD     1      30.590  11.150  18.390  1.00  0.00            
ATOM    102  H47 BCD     1      29.070  12.780  20.340  1.00  0.00            
ATOM    103  H48 BCD     1      29.110  10.190  20.370  1.00  0.00            
ATOM    104  H49 BCD     1      30.820  10.220  20.850  1.00  0.00            
ATOM    105  H50 BCD     1      29.120  11.790  22.220  1.00  0.00            
ATOM    106  C31 BCD     1      29.910  18.490  22.670  1.00  0.00            
ATOM    107  O26 BCD     1      28.550  18.330  22.260  1.00  0.00            
ATOM    108  C32 BCD     1      30.720  18.610  21.360  1.00  0.00            
ATOM    109  O27 BCD     1      30.320  19.860  20.810  1.00  0.00            
ATOM    110  C33 BCD     1      30.540  17.430  20.440  1.00  0.00            
ATOM    111  C34 BCD     1      30.940  16.200  21.210  1.00  0.00            
ATOM    112  C35 BCD     1      30.070  16.110  22.470  1.00  0.00            
ATOM    113  O28 BCD     1      30.150  17.200  23.260  1.00  0.00            
ATOM    114  C36 BCD     1      30.470  14.920  23.300  1.00  0.00            
ATOM    115  O29 BCD     1      29.470  14.630  24.250  1.00  0.00            
ATOM    116  O30 BCD     1      31.370  17.660  19.240  1.00  0.00            
ATOM    117  H51 BCD     1      30.060  19.220  23.470  1.00  0.00            
ATOM    118  H52 BCD     1      31.810  18.680  21.500  1.00  0.00            
ATOM    119  H53 BCD     1      29.500  19.600  20.380  1.00  0.00            
ATOM    120  H54 BCD     1      29.500  17.270  20.110  1.00  0.00            
ATOM    121  H55 BCD     1      31.310  16.790  18.830  1.00  0.00            
ATOM    122  H56 BCD     1      32.020  16.200  21.410  1.00  0.00            
ATOM    123  H57 BCD     1      29.010  16.050  22.220  1.00  0.00            
ATOM    124  H58 BCD     1      30.620  14.080  22.610  1.00  0.00            
ATOM    125  H59 BCD     1      31.390  15.110  23.850  1.00  0.00            
ATOM    126  H60 BCD     1      28.770  15.270  24.170  1.00  0.00            
ATOM    127  C37 BCD     1      24.890  20.010  22.120  1.00  0.00            
ATOM    128  O31 BCD     1      24.300  18.730  22.060  1.00  0.00            
ATOM    129  C38 BCD     1      25.770  20.260  20.900  1.00  0.00            
ATOM    130  O32 BCD     1      24.930  20.100  19.750  1.00  0.00            
ATOM    131  C39 BCD     1      26.990  19.330  20.970  1.00  0.00            
ATOM    132  O33 BCD     1      27.880  19.650  19.920  1.00  0.00            
ATOM    133  C40 BCD     1      27.770  19.510  22.250  1.00  0.00            
ATOM    134  C41 BCD     1      26.850  19.370  23.490  1.00  0.00            
ATOM    135  O34 BCD     1      25.730  20.260  23.280  1.00  0.00            
ATOM    136  C42 BCD     1      27.530  19.760  24.790  1.00  0.00            
ATOM    137  O35 BCD     1      28.250  20.990  24.760  1.00  0.00            
ATOM    138  H61 BCD     1      24.070  20.730  22.190  1.00  0.00            
ATOM    139  H62 BCD     1      26.160  21.280  20.900  1.00  0.00            
ATOM    140  H63 BCD     1      25.560  19.970  19.040  1.00  0.00            
ATOM    141  H64 BCD     1      26.660  18.280  20.970  1.00  0.00            
ATOM    142  H65 BCD     1      27.750  20.580  19.760  1.00  0.00            
ATOM    143  H66 BCD     1      28.400  20.410  22.250  1.00  0.00            
ATOM    144  H67 BCD     1      26.430  18.360  23.620  1.00  0.00            
ATOM    145  H68 BCD     1      26.800  19.910  25.600  1.00  0.00            
ATOM    146  H69 BCD     1      28.300  19.060  25.160  1.00  0.00            
ATOM    147  H70 BCD     1      27.850  21.680  25.300  1.00  0.00            
ATOM    148  C1  AY6     2      26.220  15.630  27.350  1.00  0.00            
ATOM    149  C2  AY6     2      26.010  15.160  25.890  1.00  0.00            
ATOM    150  C3  AY6     2      25.650  13.930  25.520  1.00  0.00            
ATOM    151  C4  AY6     2      25.760  14.020  24.140  1.00  0.00            
ATOM    152  N1  AY6     2      25.420  13.040  23.350  1.00  0.00            
ATOM    153  S1  AY6     2      26.330  12.760  22.060  1.00  0.00            
ATOM    154  O1  AY6     2      25.770  11.430  21.840  1.00  0.00            
ATOM    155  O2  AY6     2      27.700  13.040  22.400  1.00  0.00            
ATOM    156  C5  AY6     2      25.760  13.820  20.690  1.00  0.00            
ATOM    157  C6  AY6     2      24.410  13.980  20.400  1.00  0.00            
ATOM    158  C7  AY6     2      24.030  14.890  19.410  1.00  0.00            
ATOM    159  C8  AY6     2      24.960  15.720  18.810  1.00  0.00            
ATOM    160  N2  AY6     2      24.580  16.680  17.910  1.00  0.00            
ATOM    161  C9  AY6     2      26.310  15.540  19.140  1.00  0.00            
ATOM    162  C10 AY6     2      26.740  14.670  20.180  1.00  0.00            
ATOM    163  N3  AY6     2      26.070  15.260  23.670  1.00  0.00            
ATOM    164  O3  AY6     2      26.180  16.080  24.830  1.00  0.00            
ATOM    165  H1  AY6     2      26.250  14.820  28.090  1.00  0.00            
ATOM    166  H2  AY6     2      27.150  16.210  27.410  1.00  0.00            
ATOM    167  H3  AY6     2      25.430  16.340  27.630  1.00  0.00            
ATOM    168  H4  AY6     2      25.410  13.070  26.130  1.00  0.00            
ATOM    169  H5  AY6     2      25.310  12.150  23.810  1.00  0.00            
ATOM    170  H6  AY6     2      23.690  13.340  20.920  1.00  0.00            
ATOM    171  H7  AY6     2      22.980  14.960  19.130  1.00  0.00            
ATOM    172  H8  AY6     2      25.260  17.400  17.710  1.00  0.00            
ATOM    173  H9  AY6     2      23.640  17.000  17.700  1.00  0.00            
ATOM    174  H10 AY6     2      27.070  16.010  18.520  1.00  0.00            
ATOM    175  H11 AY6     2      27.800  14.460  20.290  1.00  0.00            
TER
ENDMDL
MODEL        1
ATOM      1  C1  BCD     1      25.810  16.810  31.150  1.00  0.00            
ATOM      2  O1  BCD     1      25.480  15.800  30.200  1.00  0.00            
ATOM      3  C2  BCD     1      27.070  17.600  30.630  1.00  0.00            
ATOM      4  O2  BCD     1      26.800  18.280  29.400  1.00  0.00            
ATOM      5  C3  BCD     1      28.270  16.680  30.410  1.00  0.00            
ATOM      6  O3  BCD     1      29.440  17.490  30.020  1.00  0.00            
ATOM      7  C4  BCD     1      28.570  15.930  31.740  1.00  0.00            
ATOM      8  C5  BCD     1      27.250  15.270  32.310  1.00  0.00            
ATOM      9  O4  BCD     1      26.170  16.210  32.390  1.00  0.00            
ATOM     10  C6  BCD     1      27.490  14.830  33.740  1.00  0.00            
ATOM     11  O5  BCD     1      28.180  15.810  34.560  1.00  0.00            
ATOM     12  H1  BCD     1      24.950  17.480  31.290  1.00  0.00            
ATOM     13  H2  BCD     1      27.400  18.350  31.360  1.00  0.00            
ATOM     14  H3  BCD     1      27.570  18.700  29.000  1.00  0.00            
ATOM     15  H4  BCD     1      28.000  15.970  29.620  1.00  0.00            
ATOM     16  H5  BCD     1      30.210  16.920  29.990  1.00  0.00            
ATOM     17  H6  BCD     1      29.020  16.640  32.440  1.00  0.00            
ATOM     18  H7  BCD     1      26.910  14.440  31.680  1.00  0.00            
ATOM     19  H8  BCD     1      26.660  14.330  34.260  1.00  0.00            
ATOM     20  H9  BCD     1      28.220  14.010  33.630  1.00  0.00            
ATOM     21  H10 BCD     1      28.400  15.290  35.340  1.00  0.00            
ATOM     22  C7  BCD     1      22.220  14.730  27.710  1.00  0.00            
ATOM     23  O6  BCD     1      23.170  13.900  27.010  1.00  0.00            
ATOM     24  C8  BCD     1      22.700  16.170  27.660  1.00  0.00            
ATOM     25  O7  BCD     1      22.770  16.770  26.410  1.00  0.00            
ATOM     26  C9  BCD     1      24.020  16.460  28.390  1.00  0.00            
ATOM     27  O8  BCD     1      24.270  17.840  28.400  1.00  0.00            
ATOM     28  C10 BCD     1      24.090  15.860  29.750  1.00  0.00            
ATOM     29  C11 BCD     1      23.570  14.450  29.720  1.00  0.00            
ATOM     30  O9  BCD     1      22.280  14.260  29.030  1.00  0.00            
ATOM     31  C12 BCD     1      23.590  13.800  31.040  1.00  0.00            
ATOM     32  O10 BCD     1      22.650  14.450  31.860  1.00  0.00            
ATOM     33  H11 BCD     1      21.200  14.630  27.320  1.00  0.00            
ATOM     34  H12 BCD     1      21.950  16.760  28.210  1.00  0.00            
ATOM     35  H13 BCD     1      23.250  17.550  26.710  1.00  0.00            
ATOM     36  H14 BCD     1      24.790  15.850  27.890  1.00  0.00            
ATOM     37  H15 BCD     1      25.190  17.980  28.650  1.00  0.00            
ATOM     38  H16 BCD     1      23.420  16.370  30.460  1.00  0.00            
ATOM     39  H17 BCD     1      24.380  13.890  29.230  1.00  0.00            
ATOM     40  H18 BCD     1      23.380  12.730  30.910  1.00  0.00            
ATOM     41  H19 BCD     1      24.600  13.750  31.480  1.00  0.00            
ATOM     42  H20 BCD     1      22.690  13.950  32.680  1.00  0.00            
ATOM     43  C13 BCD     1      23.090  11.450  23.740  1.00  0.00            
ATOM     44  O11 BCD     1      24.220  10.730  24.220  1.00  0.00            
ATOM     45  C14 BCD     1      23.660  12.850  23.510  1.00  0.00            
ATOM     46  O12 BCD     1      24.800  12.800  22.740  1.00  0.00            
ATOM     47  C15 BCD     1      23.820  13.630  24.800  1.00  0.00            
ATOM     48  O13 BCD     1      23.860  15.080  24.490  1.00  0.00            
ATOM     49  C16 BCD     1      22.700  13.430  25.770  1.00  0.00            
ATOM     50  C17 BCD     1      22.150  12.010  25.860  1.00  0.00            
ATOM     51  O14 BCD     1      21.970  11.470  24.570  1.00  0.00            
ATOM     52  C18 BCD     1      20.900  11.910  26.650  1.00  0.00            
ATOM     53  O15 BCD     1      19.850  12.860  26.350  1.00  0.00            
ATOM     54  H21 BCD     1      22.730  11.090  22.770  1.00  0.00            
ATOM     55  H22 BCD     1      22.890  13.370  22.920  1.00  0.00            
ATOM     56  H23 BCD     1      25.290  13.630  22.760  1.00  0.00            
ATOM     57  H24 BCD     1      24.730  13.340  25.340  1.00  0.00            
ATOM     58  H25 BCD     1      23.590  15.500  25.300  1.00  0.00            
ATOM     59  H26 BCD     1      21.830  14.010  25.420  1.00  0.00            
ATOM     60  H27 BCD     1      22.910  11.450  26.410  1.00  0.00            
ATOM     61  H28 BCD     1      20.490  10.900  26.690  1.00  0.00            
ATOM     62  H29 BCD     1      21.350  12.200  27.610  1.00  0.00            
ATOM     63  H30 BCD     1      19.070  12.800  26.910  1.00  0.00            
ATOM     64  C19 BCD     1      26.620   7.620  23.410  1.00  0.00            
ATOM     65  O16 BCD     1      27.570   8.460  24.080  1.00  0.00            
ATOM     66  C20 BCD     1      26.080   8.280  22.170  1.00  0.00            
ATOM     67  O17 BCD     1      27.020   8.320  21.050  1.00  0.00            
ATOM     68  C21 BCD     1      25.540   9.670  22.560  1.00  0.00            
ATOM     69  O18 BCD     1      24.920  10.300  21.380  1.00  0.00            
ATOM     70  C22 BCD     1      24.430   9.530  23.650  1.00  0.00            
ATOM     71  C23 BCD     1      24.920   8.610  24.710  1.00  0.00            
ATOM     72  O19 BCD     1      25.530   7.360  24.260  1.00  0.00            
ATOM     73  C24 BCD     1      23.830   8.150  25.650  1.00  0.00            
ATOM     74  O20 BCD     1      22.930   7.270  24.950  1.00  0.00            
ATOM     75  H31 BCD     1      27.030   6.630  23.180  1.00  0.00            
ATOM     76  H32 BCD     1      25.180   7.710  21.910  1.00  0.00            
ATOM     77  H33 BCD     1      27.110   7.430  20.720  1.00  0.00            
ATOM     78  H34 BCD     1      26.400  10.230  22.940  1.00  0.00            
ATOM     79  H35 BCD     1      24.840  11.220  21.640  1.00  0.00            
ATOM     80  H36 BCD     1      23.510   9.080  23.270  1.00  0.00            
ATOM     81  H37 BCD     1      25.680   9.110  25.330  1.00  0.00            
ATOM     82  H38 BCD     1      24.330   7.520  26.390  1.00  0.00            
ATOM     83  H39 BCD     1      23.430   9.080  26.070  1.00  0.00            
ATOM     84  H40 BCD     1      23.390   6.550  24.530  1.00  0.00            
ATOM     85  C25 BCD     1      31.460   8.240  25.320  1.00  0.00            
ATOM     86  O21 BCD     1      31.410   9.280  26.270  1.00  0.00            
ATOM     87  C26 BCD     1      31.160   8.720  23.920  1.00  0.00            
ATOM     88  O22 BCD     1      32.010   9.820  23.610  1.00  0.00            
ATOM     89  C27 BCD     1      29.780   9.220  23.780  1.00  0.00            
ATOM     90  O23 BCD     1      29.530   9.720  22.430  1.00  0.00            
ATOM     91  C28 BCD     1      28.880   8.030  24.120  1.00  0.00            
ATOM     92  C29 BCD     1      29.140   7.490  25.530  1.00  0.00            
ATOM     93  O24 BCD     1      30.490   7.220  25.700  1.00  0.00            
ATOM     94  C30 BCD     1      28.300   6.290  25.940  1.00  0.00            
ATOM     95  O25 BCD     1      28.340   5.340  24.880  1.00  0.00            
ATOM     96  H41 BCD     1      32.440   7.750  25.310  1.00  0.00            
ATOM     97  H42 BCD     1      31.230   7.940  23.150  1.00  0.00            
ATOM     98  H43 BCD     1      31.640  10.120  22.770  1.00  0.00            
ATOM     99  H44 BCD     1      29.640  10.050  24.490  1.00  0.00            
ATOM    100  H45 BCD     1      28.590   9.690  22.260  1.00  0.00            
ATOM    101  H46 BCD     1      29.010   7.240  23.370  1.00  0.00            
ATOM    102  H47 BCD     1      28.920   8.310  26.220  1.00  0.00            
ATOM    103  H48 BCD     1      28.760   5.890  26.860  1.00  0.00            
ATOM    104  H49 BCD     1      27.270   6.620  26.150  1.00  0.00            
ATOM    105  H50 BCD     1      29.280   5.200  24.730  1.00  0.00            
ATOM    106  C31 BCD     1      33.230  11.290  29.290  1.00  0.00            
ATOM    107  O26 BCD     1      32.040  12.140  29.550  1.00  0.00            
ATOM    108  C32 BCD     1      33.950  11.360  27.900  1.00  0.00            
ATOM    109  O27 BCD     1      34.280  12.740  27.550  1.00  0.00            
ATOM    110  C33 BCD     1      33.040  10.810  26.850  1.00  0.00            
ATOM    111  C34 BCD     1      32.540   9.370  27.170  1.00  0.00            
ATOM    112  C35 BCD     1      31.900   9.420  28.570  1.00  0.00            
ATOM    113  O28 BCD     1      32.850   9.940  29.620  1.00  0.00            
ATOM    114  C36 BCD     1      31.330   8.070  28.930  1.00  0.00            
ATOM    115  O29 BCD     1      32.310   7.090  28.940  1.00  0.00            
ATOM    116  O30 BCD     1      33.830  10.790  25.600  1.00  0.00            
ATOM    117  H51 BCD     1      33.950  11.480  30.100  1.00  0.00            
ATOM    118  H52 BCD     1      34.840  10.730  27.970  1.00  0.00            
ATOM    119  H53 BCD     1      34.780  12.680  26.730  1.00  0.00            
ATOM    120  H54 BCD     1      32.170  11.490  26.870  1.00  0.00            
ATOM    121  H55 BCD     1      33.260  10.420  24.920  1.00  0.00            
ATOM    122  H56 BCD     1      33.380   8.660  27.160  1.00  0.00            
ATOM    123  H57 BCD     1      31.040  10.100  28.640  1.00  0.00            
ATOM    124  H58 BCD     1      30.750   8.180  29.860  1.00  0.00            
ATOM    125  H59 BCD     1      30.530   7.840  28.210  1.00  0.00            
ATOM    126  H60 BCD     1      31.820   6.270  28.850  1.00  0.00            
ATOM    127  C37 BCD     1      30.680  14.810  32.260  1.00  0.00            
ATOM    128  O31 BCD     1      29.550  15.010  31.420  1.00  0.00            
ATOM    129  C38 BCD     1      31.890  15.230  31.500  1.00  0.00            
ATOM    130  O32 BCD     1      31.980  16.610  30.990  1.00  0.00            
ATOM    131  C39 BCD     1      32.160  14.300  30.310  1.00  0.00            
ATOM    132  O33 BCD     1      33.530  14.550  29.870  1.00  0.00            
ATOM    133  C40 BCD     1      32.050  12.850  30.740  1.00  0.00            
ATOM    134  C41 BCD     1      30.810  12.580  31.540  1.00  0.00            
ATOM    135  O34 BCD     1      30.760  13.500  32.640  1.00  0.00            
ATOM    136  C42 BCD     1      30.670  11.180  32.060  1.00  0.00            
ATOM    137  O35 BCD     1      29.410  10.810  32.610  1.00  0.00            
ATOM    138  H61 BCD     1      30.620  15.480  33.130  1.00  0.00            
ATOM    139  H62 BCD     1      32.720  15.070  32.200  1.00  0.00            
ATOM    140  H63 BCD     1      32.560  16.450  30.240  1.00  0.00            
ATOM    141  H64 BCD     1      31.420  14.460  29.520  1.00  0.00            
ATOM    142  H65 BCD     1      33.840  13.870  29.260  1.00  0.00            
ATOM    143  H66 BCD     1      32.880  12.460  31.350  1.00  0.00            
ATOM    144  H67 BCD     1      29.980  12.650  30.830  1.00  0.00            
ATOM    145  H68 BCD     1      30.710  10.550  31.160  1.00  0.00            
ATOM    146  H69 BCD     1      31.490  10.890  32.730  1.00  0.00            
ATOM    147  H70 BCD     1      28.700  10.840  31.970  1.00  0.00            
ATOM    148  C1  AY6     2      26.760   6.350  30.960  1.00  0.00            
ATOM    149  C2  AY6     2      26.910   7.200  29.790  1.00  0.00            
ATOM    150  C3  AY6     2      27.740   8.260  29.780  1.00  0.00            
ATOM    151  C4  AY6     2      27.200   9.050  28.700  1.00  0.00            
ATOM    152  N1  AY6     2      27.760  10.210  28.320  1.00  0.00            
ATOM    153  S1  AY6     2      27.140  11.480  29.120  1.00  0.00            
ATOM    154  O1  AY6     2      27.610  11.390  30.540  1.00  0.00            
ATOM    155  O2  AY6     2      25.720  11.440  28.900  1.00  0.00            
ATOM    156  C5  AY6     2      27.880  12.890  28.240  1.00  0.00            
ATOM    157  C6  AY6     2      29.280  12.880  28.120  1.00  0.00            
ATOM    158  C7  AY6     2      29.910  13.970  27.380  1.00  0.00            
ATOM    159  C8  AY6     2      29.140  15.030  26.870  1.00  0.00            
ATOM    160  N2  AY6     2      29.710  16.010  26.130  1.00  0.00            
ATOM    161  C9  AY6     2      27.780  14.970  27.080  1.00  0.00            
ATOM    162  C10 AY6     2      27.140  13.920  27.710  1.00  0.00            
ATOM    163  N3  AY6     2      26.240   8.440  28.020  1.00  0.00            
ATOM    164  O3  AY6     2      26.050   7.260  28.720  1.00  0.00            
ATOM    165  H1  AY6     2      27.640   5.730  31.170  1.00  0.00            
ATOM    166  H2  AY6     2      26.570   6.950  31.850  1.00  0.00            
ATOM    167  H3  AY6     2      25.880   5.700  30.920  1.00  0.00            
ATOM    168  H4  AY6     2      28.470   8.530  30.540  1.00  0.00            
ATOM    169  H5  AY6     2      27.590  10.500  27.360  1.00  0.00            
ATOM    170  H6  AY6     2      29.850  11.980  28.320  1.00  0.00            
ATOM    171  H7  AY6     2      30.980  13.960  27.160  1.00  0.00            
ATOM    172  H8  AY6     2      29.310  16.940  26.210  1.00  0.00            
ATOM    173  H9  AY6     2      30.730  15.970  26.160  1.00  0.00            
ATOM    174  H10 AY6     2      27.210  15.720  26.550  1.00  0.00            
ATOM    175  H11 AY6     2      26.050  13.860  27.750  1.00  0.00            
TER
ENDMDL
MODEL        1
ATOM      1  C1  BCD     1      25.540  16.790  27.460  1.00  0.00            
ATOM      2  O1  BCD     1      25.570  15.990  26.270  1.00  0.00            
ATOM      3  C2  BCD     1      26.720  17.800  27.560  1.00  0.00            
ATOM      4  O2  BCD     1      26.660  18.690  26.440  1.00  0.00            
ATOM      5  C3  BCD     1      27.990  16.990  27.720  1.00  0.00            
ATOM      6  O3  BCD     1      29.050  17.890  28.020  1.00  0.00            
ATOM      7  C4  BCD     1      27.900  15.970  28.860  1.00  0.00            
ATOM      8  C5  BCD     1      26.690  15.120  28.650  1.00  0.00            
ATOM      9  O4  BCD     1      25.530  15.970  28.570  1.00  0.00            
ATOM     10  C6  BCD     1      26.390  14.110  29.750  1.00  0.00            
ATOM     11  O5  BCD     1      26.500  14.700  31.050  1.00  0.00            
ATOM     12  H1  BCD     1      24.630  17.400  27.450  1.00  0.00            
ATOM     13  H2  BCD     1      26.610  18.390  28.480  1.00  0.00            
ATOM     14  H3  BCD     1      27.570  18.890  26.240  1.00  0.00            
ATOM     15  H4  BCD     1      28.220  16.440  26.790  1.00  0.00            
ATOM     16  H5  BCD     1      29.910  17.490  28.180  1.00  0.00            
ATOM     17  H6  BCD     1      27.850  16.470  29.830  1.00  0.00            
ATOM     18  H7  BCD     1      26.840  14.590  27.690  1.00  0.00            
ATOM     19  H8  BCD     1      25.410  13.660  29.520  1.00  0.00            
ATOM     20  H9  BCD     1      27.140  13.320  29.610  1.00  0.00            
ATOM     21  H10 BCD     1      26.380  13.940  31.620  1.00  0.00            
ATOM     22  C7  BCD     1      23.420  14.820  23.020  1.00  0.00            
ATOM     23  O6  BCD     1      24.370  13.770  22.650  1.00  0.00            
ATOM     24  C8  BCD     1      24.050  16.190  22.970  1.00  0.00            
ATOM     25  O7  BCD     1      24.490  16.330  21.620  1.00  0.00            
ATOM     26  C9  BCD     1      25.180  16.230  24.010  1.00  0.00            
ATOM     27  O8  BCD     1      25.850  17.550  23.930  1.00  0.00            
ATOM     28  C10 BCD     1      24.560  16.050  25.400  1.00  0.00            
ATOM     29  C11 BCD     1      23.850  14.670  25.390  1.00  0.00            
ATOM     30  O9  BCD     1      22.900  14.660  24.350  1.00  0.00            
ATOM     31  C12 BCD     1      23.210  14.280  26.750  1.00  0.00            
ATOM     32  O10 BCD     1      21.850  14.680  26.830  1.00  0.00            
ATOM     33  H11 BCD     1      22.590  14.770  22.310  1.00  0.00            
ATOM     34  H12 BCD     1      23.330  16.970  23.270  1.00  0.00            
ATOM     35  H13 BCD     1      24.860  17.220  21.580  1.00  0.00            
ATOM     36  H14 BCD     1      25.970  15.510  23.770  1.00  0.00            
ATOM     37  H15 BCD     1      26.300  17.700  24.760  1.00  0.00            
ATOM     38  H16 BCD     1      23.860  16.850  25.680  1.00  0.00            
ATOM     39  H17 BCD     1      24.630  13.920  25.210  1.00  0.00            
ATOM     40  H18 BCD     1      23.230  13.190  26.830  1.00  0.00            
ATOM     41  H19 BCD     1      23.790  14.740  27.560  1.00  0.00            
ATOM     42  H20 BCD     1      21.290  13.900  26.820  1.00  0.00            
ATOM     43  C13 BCD     1      24.840  10.470  20.370  1.00  0.00            
ATOM     44  O11 BCD     1      26.130  10.250  20.940  1.00  0.00            
ATOM     45  C14 BCD     1      24.910  11.770  19.520  1.00  0.00            
ATOM     46  O12 BCD     1      25.970  11.770  18.610  1.00  0.00            
ATOM     47  C15 BCD     1      24.990  13.000  20.430  1.00  0.00            
ATOM     48  O13 BCD     1      24.810  14.220  19.850  1.00  0.00            
ATOM     49  C16 BCD     1      23.990  12.850  21.590  1.00  0.00            
ATOM     50  C17 BCD     1      23.960  11.480  22.330  1.00  0.00            
ATOM     51  O14 BCD     1      23.800  10.490  21.320  1.00  0.00            
ATOM     52  C18 BCD     1      22.960  11.360  23.480  1.00  0.00            
ATOM     53  O15 BCD     1      21.580  11.290  23.150  1.00  0.00            
ATOM     54  H21 BCD     1      24.720   9.610  19.700  1.00  0.00            
ATOM     55  H22 BCD     1      23.980  11.710  18.950  1.00  0.00            
ATOM     56  H23 BCD     1      25.930  12.630  18.190  1.00  0.00            
ATOM     57  H24 BCD     1      26.000  13.070  20.850  1.00  0.00            
ATOM     58  H25 BCD     1      24.820  14.920  20.510  1.00  0.00            
ATOM     59  H26 BCD     1      22.960  13.050  21.260  1.00  0.00            
ATOM     60  H27 BCD     1      24.980  11.400  22.730  1.00  0.00            
ATOM     61  H28 BCD     1      23.110  10.450  24.080  1.00  0.00            
ATOM     62  H29 BCD     1      23.100  12.140  24.240  1.00  0.00            
ATOM     63  H30 BCD     1      21.060  11.860  23.720  1.00  0.00            
ATOM     64  C19 BCD     1      29.250   7.630  21.110  1.00  0.00            
ATOM     65  O16 BCD     1      30.040   8.620  21.640  1.00  0.00            
ATOM     66  C20 BCD     1      28.810   8.140  19.670  1.00  0.00            
ATOM     67  O17 BCD     1      29.980   8.420  18.830  1.00  0.00            
ATOM     68  C21 BCD     1      27.940   9.300  19.780  1.00  0.00            
ATOM     69  O18 BCD     1      27.350   9.500  18.510  1.00  0.00            
ATOM     70  C22 BCD     1      26.810   9.010  20.760  1.00  0.00            
ATOM     71  C23 BCD     1      27.310   8.590  22.120  1.00  0.00            
ATOM     72  O19 BCD     1      28.190   7.420  22.030  1.00  0.00            
ATOM     73  C24 BCD     1      26.190   8.230  23.050  1.00  0.00            
ATOM     74  O20 BCD     1      25.410   7.160  22.510  1.00  0.00            
ATOM     75  H31 BCD     1      29.770   6.670  21.070  1.00  0.00            
ATOM     76  H32 BCD     1      28.280   7.320  19.190  1.00  0.00            
ATOM     77  H33 BCD     1      29.970   7.780  18.110  1.00  0.00            
ATOM     78  H34 BCD     1      28.440  10.240  20.030  1.00  0.00            
ATOM     79  H35 BCD     1      26.810  10.290  18.530  1.00  0.00            
ATOM     80  H36 BCD     1      26.100   8.270  20.350  1.00  0.00            
ATOM     81  H37 BCD     1      27.940   9.370  22.560  1.00  0.00            
ATOM     82  H38 BCD     1      26.580   7.900  24.020  1.00  0.00            
ATOM     83  H39 BCD     1      25.580   9.130  23.220  1.00  0.00            
ATOM     84  H40 BCD     1      24.940   6.800  23.270  1.00  0.00            
ATOM     85  C25 BCD     1      33.650   8.910  23.530  1.00  0.00            
ATOM     86  O21 BCD     1      33.140   9.880  24.450  1.00  0.00            
ATOM     87  C26 BCD     1      33.630   9.430  22.080  1.00  0.00            
ATOM     88  O22 BCD     1      34.220  10.760  21.970  1.00  0.00            
ATOM     89  C27 BCD     1      32.190   9.490  21.580  1.00  0.00            
ATOM     90  O23 BCD     1      32.180   9.630  20.150  1.00  0.00            
ATOM     91  C28 BCD     1      31.380   8.230  21.840  1.00  0.00            
ATOM     92  C29 BCD     1      31.480   7.790  23.270  1.00  0.00            
ATOM     93  O24 BCD     1      32.860   7.720  23.650  1.00  0.00            
ATOM     94  C30 BCD     1      30.940   6.410  23.610  1.00  0.00            
ATOM     95  O25 BCD     1      31.500   5.380  22.800  1.00  0.00            
ATOM     96  H41 BCD     1      34.700   8.740  23.790  1.00  0.00            
ATOM     97  H42 BCD     1      34.110   8.800  21.320  1.00  0.00            
ATOM     98  H43 BCD     1      34.180  11.010  21.040  1.00  0.00            
ATOM     99  H44 BCD     1      31.710  10.380  22.010  1.00  0.00            
ATOM    100  H45 BCD     1      31.330   9.350  19.800  1.00  0.00            
ATOM    101  H46 BCD     1      31.790   7.480  21.150  1.00  0.00            
ATOM    102  H47 BCD     1      30.930   8.550  23.840  1.00  0.00            
ATOM    103  H48 BCD     1      31.210   6.060  24.620  1.00  0.00            
ATOM    104  H49 BCD     1      29.860   6.390  23.450  1.00  0.00            
ATOM    105  H50 BCD     1      32.450   5.530  22.880  1.00  0.00            
ATOM    106  C31 BCD     1      33.680  11.990  27.870  1.00  0.00            
ATOM    107  O26 BCD     1      32.400  12.640  27.770  1.00  0.00            
ATOM    108  C32 BCD     1      34.540  12.380  26.680  1.00  0.00            
ATOM    109  O27 BCD     1      34.620  13.820  26.520  1.00  0.00            
ATOM    110  C33 BCD     1      34.160  11.720  25.370  1.00  0.00            
ATOM    111  C34 BCD     1      33.930  10.250  25.580  1.00  0.00            
ATOM    112  C35 BCD     1      33.200   9.880  26.870  1.00  0.00            
ATOM    113  O28 BCD     1      33.630  10.600  28.020  1.00  0.00            
ATOM    114  C36 BCD     1      33.360   8.310  27.170  1.00  0.00            
ATOM    115  O29 BCD     1      34.670   7.850  27.520  1.00  0.00            
ATOM    116  O30 BCD     1      35.150  12.010  24.410  1.00  0.00            
ATOM    117  H51 BCD     1      34.170  12.360  28.770  1.00  0.00            
ATOM    118  H52 BCD     1      35.560  12.080  26.930  1.00  0.00            
ATOM    119  H53 BCD     1      34.510  13.980  25.570  1.00  0.00            
ATOM    120  H54 BCD     1      33.230  12.220  25.100  1.00  0.00            
ATOM    121  H55 BCD     1      34.920  11.570  23.590  1.00  0.00            
ATOM    122  H56 BCD     1      34.940   9.830  25.610  1.00  0.00            
ATOM    123  H57 BCD     1      32.140  10.120  26.730  1.00  0.00            
ATOM    124  H58 BCD     1      32.630   7.900  27.890  1.00  0.00            
ATOM    125  H59 BCD     1      33.090   7.840  26.220  1.00  0.00            
ATOM    126  H60 BCD     1      35.270   7.950  26.770  1.00  0.00            
ATOM    127  C37 BCD     1      29.750  14.930  29.930  1.00  0.00            
ATOM    128  O31 BCD     1      29.030  15.130  28.770  1.00  0.00            
ATOM    129  C38 BCD     1      31.210  15.470  29.800  1.00  0.00            
ATOM    130  O32 BCD     1      31.000  16.890  29.630  1.00  0.00            
ATOM    131  C39 BCD     1      32.020  14.710  28.680  1.00  0.00            
ATOM    132  O33 BCD     1      33.410  15.080  28.710  1.00  0.00            
ATOM    133  C40 BCD     1      31.960  13.210  28.940  1.00  0.00            
ATOM    134  C41 BCD     1      30.520  12.670  29.310  1.00  0.00            
ATOM    135  O34 BCD     1      29.770  13.510  30.200  1.00  0.00            
ATOM    136  C42 BCD     1      30.670  11.260  29.800  1.00  0.00            
ATOM    137  O35 BCD     1      29.440  10.570  29.660  1.00  0.00            
ATOM    138  H61 BCD     1      29.300  15.340  30.840  1.00  0.00            
ATOM    139  H62 BCD     1      31.590  15.280  30.810  1.00  0.00            
ATOM    140  H63 BCD     1      31.810  17.370  29.820  1.00  0.00            
ATOM    141  H64 BCD     1      31.620  15.010  27.700  1.00  0.00            
ATOM    142  H65 BCD     1      33.910  14.690  27.980  1.00  0.00            
ATOM    143  H66 BCD     1      32.590  13.130  29.830  1.00  0.00            
ATOM    144  H67 BCD     1      29.980  12.680  28.350  1.00  0.00            
ATOM    145  H68 BCD     1      31.300  10.770  29.050  1.00  0.00            
ATOM    146  H69 BCD     1      31.090  11.230  30.810  1.00  0.00            
ATOM    147  H70 BCD     1      29.000  11.070  28.970  1.00  0.00            
ATOM    148  C1  AY6     2      28.160   6.400  28.330  1.00  0.00            
ATOM    149  C2  AY6     2      28.630   7.510  27.510  1.00  0.00            
ATOM    150  C3  AY6     2      27.770   8.500  27.070  1.00  0.00            
ATOM    151  C4  AY6     2      28.620   9.200  26.250  1.00  0.00            
ATOM    152  N1  AY6     2      28.260  10.200  25.420  1.00  0.00            
ATOM    153  S1  AY6     2      27.430  11.550  25.970  1.00  0.00            
ATOM    154  O1  AY6     2      27.730  11.680  27.380  1.00  0.00            
ATOM    155  O2  AY6     2      26.050  11.200  25.500  1.00  0.00            
ATOM    156  C5  AY6     2      28.150  12.850  24.940  1.00  0.00            
ATOM    157  C6  AY6     2      28.980  13.850  25.530  1.00  0.00            
ATOM    158  C7  AY6     2      29.590  14.830  24.730  1.00  0.00            
ATOM    159  C8  AY6     2      29.310  14.860  23.360  1.00  0.00            
ATOM    160  N2  AY6     2      29.870  15.790  22.520  1.00  0.00            
ATOM    161  C9  AY6     2      28.460  13.920  22.800  1.00  0.00            
ATOM    162  C10 AY6     2      27.940  12.880  23.540  1.00  0.00            
ATOM    163  N3  AY6     2      29.900   8.800  26.290  1.00  0.00            
ATOM    164  O3  AY6     2      29.930   7.660  27.160  1.00  0.00            
ATOM    165  H1  AY6     2      29.000   5.900  28.840  1.00  0.00            
ATOM    166  H2  AY6     2      27.490   6.730  29.140  1.00  0.00            
ATOM    167  H3  AY6     2      27.540   5.670  27.790  1.00  0.00            
ATOM    168  H4  AY6     2      26.740   8.790  27.260  1.00  0.00            
ATOM    169  H5  AY6     2      29.080  10.700  25.110  1.00  0.00            
ATOM    170  H6  AY6     2      29.260  13.800  26.570  1.00  0.00            
ATOM    171  H7  AY6     2      30.190  15.620  25.180  1.00  0.00            
ATOM    172  H8  AY6     2      30.110  15.500  21.580  1.00  0.00            
ATOM    173  H9  AY6     2      30.490  16.450  22.960  1.00  0.00            
ATOM    174  H10 AY6     2      28.460  13.760  21.730  1.00  0.00            
ATOM    175  H11 AY6     2      27.270  12.130  23.110  1.00  0.00            
TER
ENDMDL
MODEL        1
ATOM      1  C1  BCD     1      22.360  12.130  24.750  1.00  0.00            
ATOM      2  O1  BCD     1      23.000  12.460  23.500  1.00  0.00            
ATOM      3  C2  BCD     1      21.170  12.970  24.920  1.00  0.00            
ATOM      4  O2  BCD     1      20.280  12.730  23.810  1.00  0.00            
ATOM      5  C3  BCD     1      21.550  14.420  25.080  1.00  0.00            
ATOM      6  O3  BCD     1      20.370  15.290  25.290  1.00  0.00            
ATOM      7  C4  BCD     1      22.580  14.510  26.190  1.00  0.00            
ATOM      8  C5  BCD     1      23.790  13.590  25.960  1.00  0.00            
ATOM      9  O4  BCD     1      23.250  12.280  25.840  1.00  0.00            
ATOM     10  C6  BCD     1      24.680  13.610  27.210  1.00  0.00            
ATOM     11  O5  BCD     1      25.840  12.750  26.960  1.00  0.00            
ATOM     12  H1  BCD     1      22.070  11.070  24.800  1.00  0.00            
ATOM     13  H2  BCD     1      20.730  12.530  25.830  1.00  0.00            
ATOM     14  H3  BCD     1      20.850  12.730  23.040  1.00  0.00            
ATOM     15  H4  BCD     1      22.020  14.670  24.120  1.00  0.00            
ATOM     16  H5  BCD     1      20.690  16.140  24.980  1.00  0.00            
ATOM     17  H6  BCD     1      22.120  14.410  27.180  1.00  0.00            
ATOM     18  H7  BCD     1      24.350  13.940  25.090  1.00  0.00            
ATOM     19  H8  BCD     1      24.880  14.650  27.480  1.00  0.00            
ATOM     20  H9  BCD     1      24.160  13.200  28.090  1.00  0.00            
ATOM     21  H10 BCD     1      26.040  12.350  27.820  1.00  0.00            
ATOM     22  C7  BCD     1      24.220  10.350  20.040  1.00  0.00            
ATOM     23  O6  BCD     1      25.070  11.430  19.800  1.00  0.00            
ATOM     24  C8  BCD     1      22.750  10.850  20.060  1.00  0.00            
ATOM     25  O7  BCD     1      22.310  11.130  18.740  1.00  0.00            
ATOM     26  C9  BCD     1      22.720  12.040  21.100  1.00  0.00            
ATOM     27  O8  BCD     1      21.400  12.520  21.110  1.00  0.00            
ATOM     28  C10 BCD     1      22.990  11.410  22.520  1.00  0.00            
ATOM     29  C11 BCD     1      24.330  10.640  22.480  1.00  0.00            
ATOM     30  O9  BCD     1      24.430   9.810  21.360  1.00  0.00            
ATOM     31  C12 BCD     1      24.460   9.740  23.740  1.00  0.00            
ATOM     32  O10 BCD     1      23.320   8.870  23.830  1.00  0.00            
ATOM     33  H11 BCD     1      24.400   9.570  19.290  1.00  0.00            
ATOM     34  H12 BCD     1      22.160  10.000  20.420  1.00  0.00            
ATOM     35  H13 BCD     1      22.810  11.890  18.420  1.00  0.00            
ATOM     36  H14 BCD     1      23.410  12.850  20.840  1.00  0.00            
ATOM     37  H15 BCD     1      21.240  13.050  20.330  1.00  0.00            
ATOM     38  H16 BCD     1      22.200  10.660  22.680  1.00  0.00            
ATOM     39  H17 BCD     1      25.200  11.310  22.530  1.00  0.00            
ATOM     40  H18 BCD     1      25.420   9.210  23.640  1.00  0.00            
ATOM     41  H19 BCD     1      24.440  10.440  24.590  1.00  0.00            
ATOM     42  H20 BCD     1      23.460   8.030  24.280  1.00  0.00            
ATOM     43  C13 BCD     1      27.710  13.040  17.020  1.00  0.00            
ATOM     44  O11 BCD     1      28.390  13.580  18.090  1.00  0.00            
ATOM     45  C14 BCD     1      26.280  13.500  16.900  1.00  0.00            
ATOM     46  O12 BCD     1      26.290  14.930  16.820  1.00  0.00            
ATOM     47  C15 BCD     1      25.410  13.090  18.170  1.00  0.00            
ATOM     48  O13 BCD     1      24.070  13.530  18.100  1.00  0.00            
ATOM     49  C16 BCD     1      25.440  11.580  18.430  1.00  0.00            
ATOM     50  C17 BCD     1      26.900  11.100  18.350  1.00  0.00            
ATOM     51  O14 BCD     1      27.640  11.620  17.150  1.00  0.00            
ATOM     52  C18 BCD     1      26.980   9.620  18.270  1.00  0.00            
ATOM     53  O15 BCD     1      28.310   9.290  18.250  1.00  0.00            
ATOM     54  H21 BCD     1      28.200  13.240  16.060  1.00  0.00            
ATOM     55  H22 BCD     1      25.860  13.170  15.940  1.00  0.00            
ATOM     56  H23 BCD     1      25.390  15.180  16.580  1.00  0.00            
ATOM     57  H24 BCD     1      25.890  13.560  19.040  1.00  0.00            
ATOM     58  H25 BCD     1      24.090  14.490  18.150  1.00  0.00            
ATOM     59  H26 BCD     1      24.730  11.110  17.730  1.00  0.00            
ATOM     60  H27 BCD     1      27.450  11.180  19.300  1.00  0.00            
ATOM     61  H28 BCD     1      26.480   9.260  19.190  1.00  0.00            
ATOM     62  H29 BCD     1      26.430   9.280  17.380  1.00  0.00            
ATOM     63  H30 BCD     1      28.810   9.910  17.710  1.00  0.00            
ATOM     64  C19 BCD     1      31.680  15.860  18.850  1.00  0.00            
ATOM     65  O16 BCD     1      30.960  16.300  19.970  1.00  0.00            
ATOM     66  C20 BCD     1      30.960  16.200  17.520  1.00  0.00            
ATOM     67  O17 BCD     1      30.880  17.680  17.390  1.00  0.00            
ATOM     68  C21 BCD     1      29.570  15.610  17.590  1.00  0.00            
ATOM     69  O18 BCD     1      28.810  15.960  16.430  1.00  0.00            
ATOM     70  C22 BCD     1      29.690  14.100  17.830  1.00  0.00            
ATOM     71  C23 BCD     1      30.440  13.810  19.070  1.00  0.00            
ATOM     72  O19 BCD     1      31.740  14.460  19.050  1.00  0.00            
ATOM     73  C24 BCD     1      30.810  12.370  19.320  1.00  0.00            
ATOM     74  O20 BCD     1      30.900  12.140  20.750  1.00  0.00            
ATOM     75  H31 BCD     1      32.670  16.320  18.870  1.00  0.00            
ATOM     76  H32 BCD     1      31.430  15.780  16.620  1.00  0.00            
ATOM     77  H33 BCD     1      31.270  17.880  16.540  1.00  0.00            
ATOM     78  H34 BCD     1      29.160  16.150  18.450  1.00  0.00            
ATOM     79  H35 BCD     1      27.950  15.540  16.530  1.00  0.00            
ATOM     80  H36 BCD     1      30.120  13.640  16.940  1.00  0.00            
ATOM     81  H37 BCD     1      29.940  14.200  19.970  1.00  0.00            
ATOM     82  H38 BCD     1      30.060  11.690  18.900  1.00  0.00            
ATOM     83  H39 BCD     1      31.810  12.170  18.900  1.00  0.00            
ATOM     84  H40 BCD     1      30.020  12.420  21.040  1.00  0.00            
ATOM     85  C25 BCD     1      31.130  18.760  23.230  1.00  0.00            
ATOM     86  O21 BCD     1      29.750  18.620  23.460  1.00  0.00            
ATOM     87  C26 BCD     1      31.520  19.380  21.870  1.00  0.00            
ATOM     88  O22 BCD     1      30.900  20.670  21.770  1.00  0.00            
ATOM     89  C27 BCD     1      31.110  18.470  20.720  1.00  0.00            
ATOM     90  O23 BCD     1      31.590  19.120  19.470  1.00  0.00            
ATOM     91  C28 BCD     1      31.620  17.080  20.890  1.00  0.00            
ATOM     92  C29 BCD     1      31.300  16.510  22.260  1.00  0.00            
ATOM     93  O24 BCD     1      31.720  17.440  23.300  1.00  0.00            
ATOM     94  C30 BCD     1      32.080  15.260  22.550  1.00  0.00            
ATOM     95  O25 BCD     1      31.740  14.800  23.870  1.00  0.00            
ATOM     96  H41 BCD     1      31.610  19.410  23.970  1.00  0.00            
ATOM     97  H42 BCD     1      32.610  19.470  21.910  1.00  0.00            
ATOM     98  H43 BCD     1      30.990  20.850  20.830  1.00  0.00            
ATOM     99  H44 BCD     1      30.020  18.520  20.700  1.00  0.00            
ATOM    100  H45 BCD     1      31.250  18.750  18.660  1.00  0.00            
ATOM    101  H46 BCD     1      32.690  17.200  20.670  1.00  0.00            
ATOM    102  H47 BCD     1      30.210  16.460  22.380  1.00  0.00            
ATOM    103  H48 BCD     1      31.630  14.590  21.820  1.00  0.00            
ATOM    104  H49 BCD     1      33.160  15.420  22.440  1.00  0.00            
ATOM    105  H50 BCD     1      30.820  15.020  24.030  1.00  0.00            
ATOM    106  C31 BCD     1      26.890  19.980  26.130  1.00  0.00            
ATOM    107  O26 BCD     1      26.000  18.890  25.960  1.00  0.00            
ATOM    108  C32 BCD     1      27.120  20.820  24.820  1.00  0.00            
ATOM    109  O27 BCD     1      25.800  21.250  24.400  1.00  0.00            
ATOM    110  C33 BCD     1      27.830  19.920  23.810  1.00  0.00            
ATOM    111  C34 BCD     1      29.100  19.420  24.410  1.00  0.00            
ATOM    112  C35 BCD     1      28.810  18.590  25.680  1.00  0.00            
ATOM    113  O28 BCD     1      28.090  19.420  26.630  1.00  0.00            
ATOM    114  C36 BCD     1      30.050  17.980  26.360  1.00  0.00            
ATOM    115  O29 BCD     1      30.980  18.980  26.750  1.00  0.00            
ATOM    116  O30 BCD     1      28.100  20.720  22.640  1.00  0.00            
ATOM    117  H51 BCD     1      26.650  20.650  26.960  1.00  0.00            
ATOM    118  H52 BCD     1      27.710  21.740  25.000  1.00  0.00            
ATOM    119  H53 BCD     1      25.890  21.500  23.480  1.00  0.00            
ATOM    120  H54 BCD     1      27.270  19.000  23.590  1.00  0.00            
ATOM    121  H55 BCD     1      28.900  20.430  22.210  1.00  0.00            
ATOM    122  H56 BCD     1      29.730  20.300  24.620  1.00  0.00            
ATOM    123  H57 BCD     1      28.160  17.770  25.350  1.00  0.00            
ATOM    124  H58 BCD     1      29.760  17.360  27.220  1.00  0.00            
ATOM    125  H59 BCD     1      30.610  17.320  25.680  1.00  0.00            
ATOM    126  H60 BCD     1      30.730  19.110  27.670  1.00  0.00            
ATOM    127  C37 BCD     1      22.630  16.840  26.890  1.00  0.00            
ATOM    128  O31 BCD     1      23.140  15.770  26.050  1.00  0.00            
ATOM    129  C38 BCD     1      22.430  18.060  26.070  1.00  0.00            
ATOM    130  O32 BCD     1      21.460  17.820  25.120  1.00  0.00            
ATOM    131  C39 BCD     1      23.710  18.570  25.440  1.00  0.00            
ATOM    132  O33 BCD     1      23.390  19.740  24.660  1.00  0.00            
ATOM    133  C40 BCD     1      24.680  18.800  26.560  1.00  0.00            
ATOM    134  C41 BCD     1      24.830  17.620  27.570  1.00  0.00            
ATOM    135  O34 BCD     1      23.480  17.190  27.940  1.00  0.00            
ATOM    136  C42 BCD     1      25.630  17.930  28.820  1.00  0.00            
ATOM    137  O35 BCD     1      25.010  18.800  29.730  1.00  0.00            
ATOM    138  H61 BCD     1      21.740  16.460  27.410  1.00  0.00            
ATOM    139  H62 BCD     1      22.050  18.870  26.710  1.00  0.00            
ATOM    140  H63 BCD     1      21.230  18.600  24.610  1.00  0.00            
ATOM    141  H64 BCD     1      24.010  17.730  24.790  1.00  0.00            
ATOM    142  H65 BCD     1      24.230  20.200  24.610  1.00  0.00            
ATOM    143  H66 BCD     1      24.330  19.730  27.020  1.00  0.00            
ATOM    144  H67 BCD     1      25.380  16.810  27.070  1.00  0.00            
ATOM    145  H68 BCD     1      25.750  16.960  29.320  1.00  0.00            
ATOM    146  H69 BCD     1      26.620  18.270  28.510  1.00  0.00            
ATOM    147  H70 BCD     1      24.210  18.330  29.980  1.00  0.00            
ATOM    148  C1  AY6     2      27.640   9.460  22.120  1.00  0.00            
ATOM    149  C2  AY6     2      27.840  10.870  22.630  1.00  0.00            
ATOM    150  C3  AY6     2      27.400  11.420  23.780  1.00  0.00            
ATOM    151  C4  AY6     2      27.710  12.800  23.650  1.00  0.00            
ATOM    152  N1  AY6     2      27.390  13.670  24.570  1.00  0.00            
ATOM    153  S1  AY6     2      27.490  15.300  24.330  1.00  0.00            
ATOM    154  O1  AY6     2      28.930  15.530  24.300  1.00  0.00            
ATOM    155  O2  AY6     2      26.690  15.680  25.430  1.00  0.00            
ATOM    156  C5  AY6     2      26.660  15.460  22.760  1.00  0.00            
ATOM    157  C6  AY6     2      27.280  15.510  21.510  1.00  0.00            
ATOM    158  C7  AY6     2      26.540  15.690  20.270  1.00  0.00            
ATOM    159  C8  AY6     2      25.190  15.960  20.380  1.00  0.00            
ATOM    160  N2  AY6     2      24.470  16.190  19.230  1.00  0.00            
ATOM    161  C9  AY6     2      24.560  16.050  21.630  1.00  0.00            
ATOM    162  C10 AY6     2      25.240  15.680  22.780  1.00  0.00            
ATOM    163  N3  AY6     2      28.400  13.070  22.540  1.00  0.00            
ATOM    164  O3  AY6     2      28.450  11.810  21.820  1.00  0.00            
ATOM    165  H1  AY6     2      28.510   9.130  21.550  1.00  0.00            
ATOM    166  H2  AY6     2      27.450   8.830  22.990  1.00  0.00            
ATOM    167  H3  AY6     2      26.750   9.490  21.470  1.00  0.00            
ATOM    168  H4  AY6     2      26.790  10.930  24.530  1.00  0.00            
ATOM    169  H5  AY6     2      26.940  13.300  25.400  1.00  0.00            
ATOM    170  H6  AY6     2      28.350  15.330  21.470  1.00  0.00            
ATOM    171  H7  AY6     2      27.060  15.620  19.320  1.00  0.00            
ATOM    172  H8  AY6     2      25.000  16.520  18.430  1.00  0.00            
ATOM    173  H9  AY6     2      23.490  16.450  19.310  1.00  0.00            
ATOM    174  H10 AY6     2      23.480  16.190  21.680  1.00  0.00            
ATOM    175  H11 AY6     2      24.690  15.640  23.710  1.00  0.00            
TER
ENDMDL
MODEL        1
ATOM      1  C1  BCD     1      32.020  10.070  18.840  1.00  0.00            
ATOM      2  O1  BCD     1      31.870  11.010  17.740  1.00  0.00            
ATOM      3  C2  BCD     1      32.970  10.680  19.830  1.00  0.00            
ATOM      4  O2  BCD     1      32.490  11.990  20.190  1.00  0.00            
ATOM      5  C3  BCD     1      34.360  10.790  19.250  1.00  0.00            
ATOM      6  O3  BCD     1      35.350  11.290  20.110  1.00  0.00            
ATOM      7  C4  BCD     1      34.730   9.440  18.600  1.00  0.00            
ATOM      8  C5  BCD     1      33.700   8.810  17.720  1.00  0.00            
ATOM      9  O4  BCD     1      32.440   8.770  18.450  1.00  0.00            
ATOM     10  C6  BCD     1      34.130   7.420  17.240  1.00  0.00            
ATOM     11  O5  BCD     1      34.380   6.500  18.270  1.00  0.00            
ATOM     12  H1  BCD     1      31.060   9.880  19.340  1.00  0.00            
ATOM     13  H2  BCD     1      33.100  10.020  20.700  1.00  0.00            
ATOM     14  H3  BCD     1      31.660  12.010  20.670  1.00  0.00            
ATOM     15  H4  BCD     1      34.180  11.530  18.460  1.00  0.00            
ATOM     16  H5  BCD     1      36.140  11.360  19.580  1.00  0.00            
ATOM     17  H6  BCD     1      34.940   8.730  19.410  1.00  0.00            
ATOM     18  H7  BCD     1      33.500   9.520  16.910  1.00  0.00            
ATOM     19  H8  BCD     1      33.390   6.910  16.610  1.00  0.00            
ATOM     20  H9  BCD     1      35.020   7.630  16.620  1.00  0.00            
ATOM     21  H10 BCD     1      34.420   5.620  17.890  1.00  0.00            
ATOM     22  C7  BCD     1      28.890  13.040  15.780  1.00  0.00            
ATOM     23  O6  BCD     1      29.630  13.020  14.550  1.00  0.00            
ATOM     24  C8  BCD     1      29.550  13.830  16.880  1.00  0.00            
ATOM     25  O7  BCD     1      29.680  15.250  16.630  1.00  0.00            
ATOM     26  C9  BCD     1      30.910  13.150  17.220  1.00  0.00            
ATOM     27  O8  BCD     1      31.720  13.900  18.250  1.00  0.00            
ATOM     28  C10 BCD     1      30.620  11.700  17.650  1.00  0.00            
ATOM     29  C11 BCD     1      29.840  11.000  16.530  1.00  0.00            
ATOM     30  O9  BCD     1      28.700  11.700  16.110  1.00  0.00            
ATOM     31  C12 BCD     1      29.410   9.550  16.860  1.00  0.00            
ATOM     32  O10 BCD     1      28.540   9.470  17.980  1.00  0.00            
ATOM     33  H11 BCD     1      27.870  13.400  15.570  1.00  0.00            
ATOM     34  H12 BCD     1      28.950  13.710  17.790  1.00  0.00            
ATOM     35  H13 BCD     1      30.070  15.710  17.370  1.00  0.00            
ATOM     36  H14 BCD     1      31.500  13.070  16.300  1.00  0.00            
ATOM     37  H15 BCD     1      32.020  13.280  18.920  1.00  0.00            
ATOM     38  H16 BCD     1      30.120  11.610  18.620  1.00  0.00            
ATOM     39  H17 BCD     1      30.500  10.890  15.660  1.00  0.00            
ATOM     40  H18 BCD     1      28.950   9.080  15.980  1.00  0.00            
ATOM     41  H19 BCD     1      30.270   8.930  17.130  1.00  0.00            
ATOM     42  H20 BCD     1      28.520   8.590  18.360  1.00  0.00            
ATOM     43  C13 BCD     1      29.670  15.260  10.940  1.00  0.00            
ATOM     44  O11 BCD     1      30.600  14.250  10.430  1.00  0.00            
ATOM     45  C14 BCD     1      30.300  15.840  12.200  1.00  0.00            
ATOM     46  O12 BCD     1      31.450  16.620  11.850  1.00  0.00            
ATOM     47  C15 BCD     1      30.630  14.790  13.270  1.00  0.00            
ATOM     48  O13 BCD     1      31.190  15.430  14.450  1.00  0.00            
ATOM     49  C16 BCD     1      29.360  14.070  13.620  1.00  0.00            
ATOM     50  C17 BCD     1      28.720  13.520  12.300  1.00  0.00            
ATOM     51  O14 BCD     1      28.510  14.600  11.390  1.00  0.00            
ATOM     52  C18 BCD     1      27.390  13.000  12.670  1.00  0.00            
ATOM     53  O15 BCD     1      26.690  13.840  13.540  1.00  0.00            
ATOM     54  H21 BCD     1      29.210  15.940  10.210  1.00  0.00            
ATOM     55  H22 BCD     1      29.560  16.500  12.670  1.00  0.00            
ATOM     56  H23 BCD     1      32.050  16.520  12.590  1.00  0.00            
ATOM     57  H24 BCD     1      31.420  14.100  12.950  1.00  0.00            
ATOM     58  H25 BCD     1      30.610  15.290  15.200  1.00  0.00            
ATOM     59  H26 BCD     1      28.660  14.800  14.040  1.00  0.00            
ATOM     60  H27 BCD     1      29.340  12.780  11.770  1.00  0.00            
ATOM     61  H28 BCD     1      26.860  12.930  11.710  1.00  0.00            
ATOM     62  H29 BCD     1      27.560  12.010  13.100  1.00  0.00            
ATOM     63  H30 BCD     1      25.780  13.540  13.570  1.00  0.00            
ATOM     64  C19 BCD     1      33.190  13.290   7.480  1.00  0.00            
ATOM     65  O16 BCD     1      33.920  12.540   8.460  1.00  0.00            
ATOM     66  C20 BCD     1      33.140  14.770   7.790  1.00  0.00            
ATOM     67  O17 BCD     1      34.470  15.290   7.730  1.00  0.00            
ATOM     68  C21 BCD     1      32.340  15.050   9.070  1.00  0.00            
ATOM     69  O18 BCD     1      32.190  16.430   9.320  1.00  0.00            
ATOM     70  C22 BCD     1      30.980  14.330   9.100  1.00  0.00            
ATOM     71  C23 BCD     1      31.060  12.870   8.610  1.00  0.00            
ATOM     72  O19 BCD     1      31.850  12.870   7.430  1.00  0.00            
ATOM     73  C24 BCD     1      29.640  12.380   8.300  1.00  0.00            
ATOM     74  O20 BCD     1      29.630  11.150   7.600  1.00  0.00            
ATOM     75  H31 BCD     1      33.670  13.180   6.510  1.00  0.00            
ATOM     76  H32 BCD     1      32.640  15.330   6.990  1.00  0.00            
ATOM     77  H33 BCD     1      35.060  14.910   8.390  1.00  0.00            
ATOM     78  H34 BCD     1      32.890  14.560   9.890  1.00  0.00            
ATOM     79  H35 BCD     1      31.930  16.670  10.220  1.00  0.00            
ATOM     80  H36 BCD     1      30.270  14.890   8.490  1.00  0.00            
ATOM     81  H37 BCD     1      31.390  12.170   9.400  1.00  0.00            
ATOM     82  H38 BCD     1      29.180  12.280   9.290  1.00  0.00            
ATOM     83  H39 BCD     1      29.330  13.200   7.630  1.00  0.00            
ATOM     84  H40 BCD     1      30.390  11.150   7.020  1.00  0.00            
ATOM     85  C25 BCD     1      36.820   9.730   8.630  1.00  0.00            
ATOM     86  O21 BCD     1      36.860  10.170  10.060  1.00  0.00            
ATOM     87  C26 BCD     1      37.210  10.850   7.670  1.00  0.00            
ATOM     88  O22 BCD     1      38.560  11.300   7.930  1.00  0.00            
ATOM     89  C27 BCD     1      36.150  11.990   7.810  1.00  0.00            
ATOM     90  O23 BCD     1      36.300  12.710   6.640  1.00  0.00            
ATOM     91  C28 BCD     1      34.670  11.450   7.980  1.00  0.00            
ATOM     92  C29 BCD     1      34.500  10.210   8.850  1.00  0.00            
ATOM     93  O24 BCD     1      35.540   9.210   8.520  1.00  0.00            
ATOM     94  C30 BCD     1      33.150   9.600   8.660  1.00  0.00            
ATOM     95  O25 BCD     1      33.120   8.460   9.490  1.00  0.00            
ATOM     96  H41 BCD     1      37.460   8.850   8.500  1.00  0.00            
ATOM     97  H42 BCD     1      37.300  10.330   6.700  1.00  0.00            
ATOM     98  H43 BCD     1      39.130  10.540   7.890  1.00  0.00            
ATOM     99  H44 BCD     1      36.370  12.570   8.710  1.00  0.00            
ATOM    100  H45 BCD     1      37.040  13.320   6.680  1.00  0.00            
ATOM    101  H46 BCD     1      34.360  11.100   6.990  1.00  0.00            
ATOM    102  H47 BCD     1      34.570  10.510   9.910  1.00  0.00            
ATOM    103  H48 BCD     1      32.400  10.320   9.010  1.00  0.00            
ATOM    104  H49 BCD     1      32.950   9.270   7.640  1.00  0.00            
ATOM    105  H50 BCD     1      33.490   8.730  10.340  1.00  0.00            
ATOM    106  C31 BCD     1      39.570   9.530  13.270  1.00  0.00            
ATOM    107  O26 BCD     1      38.620   9.910  14.260  1.00  0.00            
ATOM    108  C32 BCD     1      39.880  10.730  12.440  1.00  0.00            
ATOM    109  O27 BCD     1      40.270  11.790  13.320  1.00  0.00            
ATOM    110  C33 BCD     1      38.570  11.100  11.670  1.00  0.00            
ATOM    111  C34 BCD     1      38.080   9.880  10.840  1.00  0.00            
ATOM    112  C35 BCD     1      37.980   8.640  11.770  1.00  0.00            
ATOM    113  O28 BCD     1      39.170   8.430  12.520  1.00  0.00            
ATOM    114  C36 BCD     1      37.510   7.380  11.070  1.00  0.00            
ATOM    115  O29 BCD     1      38.400   6.950  10.030  1.00  0.00            
ATOM    116  O30 BCD     1      38.930  12.170  10.790  1.00  0.00            
ATOM    117  H51 BCD     1      40.490   9.170  13.750  1.00  0.00            
ATOM    118  H52 BCD     1      40.620  10.430  11.690  1.00  0.00            
ATOM    119  H53 BCD     1      40.250  12.590  12.780  1.00  0.00            
ATOM    120  H54 BCD     1      37.790  11.450  12.370  1.00  0.00            
ATOM    121  H55 BCD     1      38.310  11.890  10.100  1.00  0.00            
ATOM    122  H56 BCD     1      38.850   9.630  10.100  1.00  0.00            
ATOM    123  H57 BCD     1      37.210   8.910  12.500  1.00  0.00            
ATOM    124  H58 BCD     1      37.400   6.470  11.680  1.00  0.00            
ATOM    125  H59 BCD     1      36.590   7.620  10.520  1.00  0.00            
ATOM    126  H60 BCD     1      39.010   6.480  10.610  1.00  0.00            
ATOM    127  C37 BCD     1      37.100   9.100  18.090  1.00  0.00            
ATOM    128  O31 BCD     1      35.850   9.670  17.730  1.00  0.00            
ATOM    129  C38 BCD     1      38.190  10.180  17.970  1.00  0.00            
ATOM    130  O32 BCD     1      37.840  11.300  18.790  1.00  0.00            
ATOM    131  C39 BCD     1      38.370  10.680  16.470  1.00  0.00            
ATOM    132  O33 BCD     1      39.370  11.700  16.300  1.00  0.00            
ATOM    133  C40 BCD     1      38.660   9.460  15.570  1.00  0.00            
ATOM    134  C41 BCD     1      37.710   8.330  15.870  1.00  0.00            
ATOM    135  O34 BCD     1      37.470   8.060  17.250  1.00  0.00            
ATOM    136  C42 BCD     1      38.070   6.940  15.280  1.00  0.00            
ATOM    137  O35 BCD     1      39.190   6.460  16.050  1.00  0.00            
ATOM    138  H61 BCD     1      37.050   8.720  19.120  1.00  0.00            
ATOM    139  H62 BCD     1      39.140   9.770  18.350  1.00  0.00            
ATOM    140  H63 BCD     1      38.590  11.710  19.230  1.00  0.00            
ATOM    141  H64 BCD     1      37.460  11.200  16.150  1.00  0.00            
ATOM    142  H65 BCD     1      39.630  11.790  15.370  1.00  0.00            
ATOM    143  H66 BCD     1      39.640   9.010  15.750  1.00  0.00            
ATOM    144  H67 BCD     1      36.700   8.570  15.500  1.00  0.00            
ATOM    145  H68 BCD     1      37.260   6.200  15.350  1.00  0.00            
ATOM    146  H69 BCD     1      38.310   7.020  14.210  1.00  0.00            
ATOM    147  H70 BCD     1      38.790   6.520  16.930  1.00  0.00            
ATOM    148  C1  AY6     2      28.210   9.340  11.590  1.00  0.00            
ATOM    149  C2  AY6     2      29.470   9.900  12.080  1.00  0.00            
ATOM    150  C3  AY6     2      30.240   9.190  12.880  1.00  0.00            
ATOM    151  C4  AY6     2      31.510   9.590  12.640  1.00  0.00            
ATOM    152  N1  AY6     2      32.510   8.990  13.310  1.00  0.00            
ATOM    153  S1  AY6     2      34.160   9.290  13.170  1.00  0.00            
ATOM    154  O1  AY6     2      34.390   8.960  11.770  1.00  0.00            
ATOM    155  O2  AY6     2      34.730   8.330  14.150  1.00  0.00            
ATOM    156  C5  AY6     2      34.190  11.060  13.630  1.00  0.00            
ATOM    157  C6  AY6     2      33.870  12.060  12.660  1.00  0.00            
ATOM    158  C7  AY6     2      33.860  13.420  12.940  1.00  0.00            
ATOM    159  C8  AY6     2      34.050  13.830  14.240  1.00  0.00            
ATOM    160  N2  AY6     2      34.080  15.110  14.700  1.00  0.00            
ATOM    161  C9  AY6     2      34.480  12.950  15.190  1.00  0.00            
ATOM    162  C10 AY6     2      34.570  11.540  14.910  1.00  0.00            
ATOM    163  N3  AY6     2      31.560  10.520  11.690  1.00  0.00            
ATOM    164  O3  AY6     2      30.210  10.780  11.350  1.00  0.00            
ATOM    165  H1  AY6     2      28.040   8.400  12.130  1.00  0.00            
ATOM    166  H2  AY6     2      27.340   9.990  11.740  1.00  0.00            
ATOM    167  H3  AY6     2      28.280   9.010  10.540  1.00  0.00            
ATOM    168  H4  AY6     2      29.940   8.400  13.560  1.00  0.00            
ATOM    169  H5  AY6     2      32.240   8.150  13.810  1.00  0.00            
ATOM    170  H6  AY6     2      33.680  11.750  11.640  1.00  0.00            
ATOM    171  H7  AY6     2      33.690  14.160  12.160  1.00  0.00            
ATOM    172  H8  AY6     2      33.440  15.830  14.370  1.00  0.00            
ATOM    173  H9  AY6     2      34.540  15.100  15.600  1.00  0.00            
ATOM    174  H10 AY6     2      34.860  13.320  16.140  1.00  0.00            
ATOM    175  H11 AY6     2      34.840  10.830  15.690  1.00  0.00            
TER
ENDMDL
MODEL        1
ATOM      1  C1  BCD     1      19.300  16.410  22.380  1.00  0.00            
ATOM      2  O1  BCD     1      19.970  15.560  21.450  1.00  0.00            
ATOM      3  C2  BCD     1      20.100  16.680  23.670  1.00  0.00            
ATOM      4  O2  BCD     1      21.480  17.070  23.360  1.00  0.00            
ATOM      5  C3  BCD     1      20.180  15.500  24.630  1.00  0.00            
ATOM      6  O3  BCD     1      20.810  15.820  25.890  1.00  0.00            
ATOM      7  C4  BCD     1      18.820  14.850  24.770  1.00  0.00            
ATOM      8  C5  BCD     1      18.030  14.700  23.430  1.00  0.00            
ATOM      9  O4  BCD     1      18.060  15.930  22.770  1.00  0.00            
ATOM     10  C6  BCD     1      16.560  14.310  23.770  1.00  0.00            
ATOM     11  O5  BCD     1      15.860  14.030  22.500  1.00  0.00            
ATOM     12  H1  BCD     1      19.170  17.410  21.960  1.00  0.00            
ATOM     13  H2  BCD     1      19.650  17.550  24.170  1.00  0.00            
ATOM     14  H3  BCD     1      22.030  16.850  24.110  1.00  0.00            
ATOM     15  H4  BCD     1      20.740  14.710  24.110  1.00  0.00            
ATOM     16  H5  BCD     1      21.750  15.990  25.800  1.00  0.00            
ATOM     17  H6  BCD     1      18.250  15.510  25.440  1.00  0.00            
ATOM     18  H7  BCD     1      18.430  13.930  22.760  1.00  0.00            
ATOM     19  H8  BCD     1      16.600  13.360  24.320  1.00  0.00            
ATOM     20  H9  BCD     1      16.110  15.150  24.320  1.00  0.00            
ATOM     21  H10 BCD     1      16.270  13.270  22.070  1.00  0.00            
ATOM     22  C7  BCD     1      21.220  15.300  17.560  1.00  0.00            
ATOM     23  O6  BCD     1      22.020  14.200  18.070  1.00  0.00            
ATOM     24  C8  BCD     1      21.710  16.500  18.370  1.00  0.00            
ATOM     25  O7  BCD     1      23.050  16.860  17.990  1.00  0.00            
ATOM     26  C9  BCD     1      21.470  16.320  19.900  1.00  0.00            
ATOM     27  O8  BCD     1      21.870  17.490  20.710  1.00  0.00            
ATOM     28  C10 BCD     1      20.040  16.020  20.140  1.00  0.00            
ATOM     29  C11 BCD     1      19.480  14.910  19.240  1.00  0.00            
ATOM     30  O9  BCD     1      19.770  15.100  17.870  1.00  0.00            
ATOM     31  C12 BCD     1      17.970  14.620  19.490  1.00  0.00            
ATOM     32  O10 BCD     1      17.390  13.530  18.720  1.00  0.00            
ATOM     33  H11 BCD     1      21.370  15.420  16.480  1.00  0.00            
ATOM     34  H12 BCD     1      21.050  17.280  17.960  1.00  0.00            
ATOM     35  H13 BCD     1      23.610  16.120  18.230  1.00  0.00            
ATOM     36  H14 BCD     1      22.090  15.450  20.140  1.00  0.00            
ATOM     37  H15 BCD     1      21.470  17.400  21.580  1.00  0.00            
ATOM     38  H16 BCD     1      19.480  16.950  19.970  1.00  0.00            
ATOM     39  H17 BCD     1      20.030  14.000  19.540  1.00  0.00            
ATOM     40  H18 BCD     1      17.770  14.390  20.540  1.00  0.00            
ATOM     41  H19 BCD     1      17.470  15.570  19.230  1.00  0.00            
ATOM     42  H20 BCD     1      17.400  13.690  17.780  1.00  0.00            
ATOM     43  C13 BCD     1      24.580  11.200  17.150  1.00  0.00            
ATOM     44  O11 BCD     1      24.930  11.330  18.510  1.00  0.00            
ATOM     45  C14 BCD     1      24.810  12.510  16.300  1.00  0.00            
ATOM     46  O12 BCD     1      26.230  12.850  16.400  1.00  0.00            
ATOM     47  C15 BCD     1      23.930  13.690  16.780  1.00  0.00            
ATOM     48  O13 BCD     1      23.930  14.730  15.790  1.00  0.00            
ATOM     49  C16 BCD     1      22.510  13.280  17.120  1.00  0.00            
ATOM     50  C17 BCD     1      22.350  11.930  17.660  1.00  0.00            
ATOM     51  O14 BCD     1      23.170  10.950  17.050  1.00  0.00            
ATOM     52  C18 BCD     1      20.880  11.490  17.660  1.00  0.00            
ATOM     53  O15 BCD     1      20.640  10.270  18.320  1.00  0.00            
ATOM     54  H21 BCD     1      25.040  10.330  16.650  1.00  0.00            
ATOM     55  H22 BCD     1      24.500  12.320  15.270  1.00  0.00            
ATOM     56  H23 BCD     1      26.430  12.910  17.340  1.00  0.00            
ATOM     57  H24 BCD     1      24.300  14.030  17.750  1.00  0.00            
ATOM     58  H25 BCD     1      24.830  15.030  15.670  1.00  0.00            
ATOM     59  H26 BCD     1      21.940  13.350  16.190  1.00  0.00            
ATOM     60  H27 BCD     1      22.690  11.970  18.710  1.00  0.00            
ATOM     61  H28 BCD     1      20.310  12.260  18.190  1.00  0.00            
ATOM     62  H29 BCD     1      20.560  11.390  16.610  1.00  0.00            
ATOM     63  H30 BCD     1      20.890   9.590  17.690  1.00  0.00            
ATOM     64  C19 BCD     1      27.780  10.090  21.260  1.00  0.00            
ATOM     65  O16 BCD     1      26.820  10.400  22.180  1.00  0.00            
ATOM     66  C20 BCD     1      28.130  11.390  20.490  1.00  0.00            
ATOM     67  O17 BCD     1      28.610  12.400  21.410  1.00  0.00            
ATOM     68  C21 BCD     1      26.830  11.890  19.820  1.00  0.00            
ATOM     69  O18 BCD     1      27.020  13.150  19.090  1.00  0.00            
ATOM     70  C22 BCD     1      26.220  10.850  18.940  1.00  0.00            
ATOM     71  C23 BCD     1      26.100   9.510  19.670  1.00  0.00            
ATOM     72  O19 BCD     1      27.340   9.130  20.270  1.00  0.00            
ATOM     73  C24 BCD     1      25.540   8.340  18.870  1.00  0.00            
ATOM     74  O20 BCD     1      26.350   7.990  17.700  1.00  0.00            
ATOM     75  H31 BCD     1      28.580   9.690  21.890  1.00  0.00            
ATOM     76  H32 BCD     1      28.880  11.180  19.720  1.00  0.00            
ATOM     77  H33 BCD     1      29.170  13.070  21.010  1.00  0.00            
ATOM     78  H34 BCD     1      26.050  11.970  20.590  1.00  0.00            
ATOM     79  H35 BCD     1      27.700  13.670  19.520  1.00  0.00            
ATOM     80  H36 BCD     1      26.830  10.670  18.050  1.00  0.00            
ATOM     81  H37 BCD     1      25.320   9.600  20.430  1.00  0.00            
ATOM     82  H38 BCD     1      25.500   7.490  19.560  1.00  0.00            
ATOM     83  H39 BCD     1      24.500   8.550  18.590  1.00  0.00            
ATOM     84  H40 BCD     1      27.230   8.290  17.940  1.00  0.00            
ATOM     85  C25 BCD     1      26.290   9.880  26.200  1.00  0.00            
ATOM     86  O21 BCD     1      24.870  10.090  26.080  1.00  0.00            
ATOM     87  C26 BCD     1      26.970  11.140  25.850  1.00  0.00            
ATOM     88  O22 BCD     1      26.590  12.230  26.670  1.00  0.00            
ATOM     89  C27 BCD     1      26.760  11.410  24.340  1.00  0.00            
ATOM     90  O23 BCD     1      27.510  12.600  23.850  1.00  0.00            
ATOM     91  C28 BCD     1      27.170  10.190  23.550  1.00  0.00            
ATOM     92  C29 BCD     1      26.570   8.840  24.000  1.00  0.00            
ATOM     93  O24 BCD     1      26.830   8.770  25.430  1.00  0.00            
ATOM     94  C30 BCD     1      27.170   7.670  23.250  1.00  0.00            
ATOM     95  O25 BCD     1      26.790   6.420  23.910  1.00  0.00            
ATOM     96  H41 BCD     1      26.420   9.660  27.270  1.00  0.00            
ATOM     97  H42 BCD     1      28.070  11.150  25.860  1.00  0.00            
ATOM     98  H43 BCD     1      26.870  12.140  27.580  1.00  0.00            
ATOM     99  H44 BCD     1      25.710  11.620  24.110  1.00  0.00            
ATOM    100  H45 BCD     1      27.650  12.590  22.900  1.00  0.00            
ATOM    101  H46 BCD     1      28.260  10.030  23.630  1.00  0.00            
ATOM    102  H47 BCD     1      25.480   8.830  23.840  1.00  0.00            
ATOM    103  H48 BCD     1      26.960   7.600  22.180  1.00  0.00            
ATOM    104  H49 BCD     1      28.240   7.860  23.360  1.00  0.00            
ATOM    105  H50 BCD     1      26.580   6.580  24.840  1.00  0.00            
ATOM    106  C31 BCD     1      21.380   9.640  28.120  1.00  0.00            
ATOM    107  O26 BCD     1      21.060  10.800  27.420  1.00  0.00            
ATOM    108  C32 BCD     1      22.560   9.970  28.960  1.00  0.00            
ATOM    109  O27 BCD     1      22.230  10.910  29.970  1.00  0.00            
ATOM    110  C33 BCD     1      23.750  10.470  28.150  1.00  0.00            
ATOM    111  C34 BCD     1      23.980   9.510  27.000  1.00  0.00            
ATOM    112  C35 BCD     1      22.790   8.960  26.250  1.00  0.00            
ATOM    113  O28 BCD     1      21.730   8.590  27.190  1.00  0.00            
ATOM    114  C36 BCD     1      23.060   7.840  25.300  1.00  0.00            
ATOM    115  O29 BCD     1      23.450   6.690  25.960  1.00  0.00            
ATOM    116  O30 BCD     1      24.940  10.630  28.980  1.00  0.00            
ATOM    117  H51 BCD     1      20.580   9.280  28.770  1.00  0.00            
ATOM    118  H52 BCD     1      22.780   9.020  29.480  1.00  0.00            
ATOM    119  H53 BCD     1      22.060  11.730  29.510  1.00  0.00            
ATOM    120  H54 BCD     1      23.510  11.400  27.610  1.00  0.00            
ATOM    121  H55 BCD     1      25.310   9.770  29.190  1.00  0.00            
ATOM    122  H56 BCD     1      24.580   8.650  27.350  1.00  0.00            
ATOM    123  H57 BCD     1      22.390   9.790  25.660  1.00  0.00            
ATOM    124  H58 BCD     1      22.230   7.480  24.690  1.00  0.00            
ATOM    125  H59 BCD     1      23.830   8.200  24.600  1.00  0.00            
ATOM    126  H60 BCD     1      22.710   6.410  26.510  1.00  0.00            
ATOM    127  C37 BCD     1      18.100  13.440  26.640  1.00  0.00            
ATOM    128  O31 BCD     1      18.920  13.670  25.430  1.00  0.00            
ATOM    129  C38 BCD     1      18.940  13.750  27.840  1.00  0.00            
ATOM    130  O32 BCD     1      19.190  15.160  27.890  1.00  0.00            
ATOM    131  C39 BCD     1      20.220  12.950  27.860  1.00  0.00            
ATOM    132  O33 BCD     1      21.030  13.250  28.970  1.00  0.00            
ATOM    133  C40 BCD     1      19.850  11.440  27.760  1.00  0.00            
ATOM    134  C41 BCD     1      18.830  11.180  26.690  1.00  0.00            
ATOM    135  O34 BCD     1      17.770  12.090  26.710  1.00  0.00            
ATOM    136  C42 BCD     1      18.390   9.740  26.630  1.00  0.00            
ATOM    137  O35 BCD     1      17.710   9.350  27.830  1.00  0.00            
ATOM    138  H61 BCD     1      17.160  14.010  26.680  1.00  0.00            
ATOM    139  H62 BCD     1      18.270  13.530  28.680  1.00  0.00            
ATOM    140  H63 BCD     1      19.800  15.390  27.170  1.00  0.00            
ATOM    141  H64 BCD     1      20.810  13.360  27.030  1.00  0.00            
ATOM    142  H65 BCD     1      21.500  14.080  28.840  1.00  0.00            
ATOM    143  H66 BCD     1      19.440  10.960  28.650  1.00  0.00            
ATOM    144  H67 BCD     1      19.260  11.330  25.700  1.00  0.00            
ATOM    145  H68 BCD     1      17.650   9.630  25.830  1.00  0.00            
ATOM    146  H69 BCD     1      19.230   9.100  26.360  1.00  0.00            
ATOM    147  H70 BCD     1      17.150  10.100  28.010  1.00  0.00            
ATOM    148  C1  AY6     2      23.340   6.100  20.880  1.00  0.00            
ATOM    149  C2  AY6     2      22.950   7.440  21.260  1.00  0.00            
ATOM    150  C3  AY6     2      21.990   8.190  20.760  1.00  0.00            
ATOM    151  C4  AY6     2      22.160   9.410  21.460  1.00  0.00            
ATOM    152  N1  AY6     2      21.460  10.530  21.170  1.00  0.00            
ATOM    153  S1  AY6     2      20.570  11.390  22.280  1.00  0.00            
ATOM    154  O1  AY6     2      20.030  10.520  23.280  1.00  0.00            
ATOM    155  O2  AY6     2      19.710  12.060  21.300  1.00  0.00            
ATOM    156  C5  AY6     2      21.780  12.460  23.030  1.00  0.00            
ATOM    157  C6  AY6     2      22.550  13.220  22.120  1.00  0.00            
ATOM    158  C7  AY6     2      23.690  13.930  22.570  1.00  0.00            
ATOM    159  C8  AY6     2      23.990  13.950  23.960  1.00  0.00            
ATOM    160  N2  AY6     2      25.060  14.670  24.410  1.00  0.00            
ATOM    161  C9  AY6     2      23.150  13.310  24.800  1.00  0.00            
ATOM    162  C10 AY6     2      22.080  12.510  24.360  1.00  0.00            
ATOM    163  N3  AY6     2      23.170   9.360  22.280  1.00  0.00            
ATOM    164  O3  AY6     2      23.700   8.110  22.190  1.00  0.00            
ATOM    165  H1  AY6     2      24.190   5.760  21.470  1.00  0.00            
ATOM    166  H2  AY6     2      22.530   5.420  21.170  1.00  0.00            
ATOM    167  H3  AY6     2      23.590   6.060  19.810  1.00  0.00            
ATOM    168  H4  AY6     2      21.270   7.810  20.040  1.00  0.00            
ATOM    169  H5  AY6     2      20.920  10.610  20.320  1.00  0.00            
ATOM    170  H6  AY6     2      22.180  13.290  21.100  1.00  0.00            
ATOM    171  H7  AY6     2      24.280  14.540  21.900  1.00  0.00            
ATOM    172  H8  AY6     2      25.420  14.450  25.330  1.00  0.00            
ATOM    173  H9  AY6     2      25.630  15.180  23.750  1.00  0.00            
ATOM    174  H10 AY6     2      23.390  13.390  25.850  1.00  0.00            
ATOM    175  H11 AY6     2      21.500  11.870  25.020  1.00  0.00            
TER
ENDMDL
MODEL        1
ATOM      1  C1  BCD     1      15.840  27.590  18.380  1.00  0.00            
ATOM      2  O1  BCD     1      16.200  26.670  19.430  1.00  0.00            
ATOM      3  C2  BCD     1      16.320  27.070  17.040  1.00  0.00            
ATOM      4  O2  BCD     1      15.720  25.790  16.740  1.00  0.00            
ATOM      5  C3  BCD     1      17.810  27.070  16.960  1.00  0.00            
ATOM      6  O3  BCD     1      18.250  26.730  15.580  1.00  0.00            
ATOM      7  C4  BCD     1      18.400  28.420  17.430  1.00  0.00            
ATOM      8  C5  BCD     1      17.800  28.980  18.730  1.00  0.00            
ATOM      9  O4  BCD     1      16.370  28.860  18.610  1.00  0.00            
ATOM     10  C6  BCD     1      18.070  30.420  19.010  1.00  0.00            
ATOM     11  O5  BCD     1      18.000  31.260  17.840  1.00  0.00            
ATOM     12  H1  BCD     1      14.740  27.630  18.400  1.00  0.00            
ATOM     13  H2  BCD     1      16.020  27.800  16.270  1.00  0.00            
ATOM     14  H3  BCD     1      16.350  25.340  16.170  1.00  0.00            
ATOM     15  H4  BCD     1      18.210  26.310  17.640  1.00  0.00            
ATOM     16  H5  BCD     1      17.820  27.250  14.900  1.00  0.00            
ATOM     17  H6  BCD     1      18.410  29.110  16.570  1.00  0.00            
ATOM     18  H7  BCD     1      18.200  28.340  19.530  1.00  0.00            
ATOM     19  H8  BCD     1      17.420  30.800  19.810  1.00  0.00            
ATOM     20  H9  BCD     1      19.110  30.610  19.330  1.00  0.00            
ATOM     21  H10 BCD     1      18.190  32.120  18.210  1.00  0.00            
ATOM     22  C7  BCD     1      14.640  25.100  22.880  1.00  0.00            
ATOM     23  O6  BCD     1      15.860  24.460  23.300  1.00  0.00            
ATOM     24  C8  BCD     1      14.210  24.440  21.620  1.00  0.00            
ATOM     25  O7  BCD     1      14.160  23.020  21.630  1.00  0.00            
ATOM     26  C9  BCD     1      15.110  24.910  20.440  1.00  0.00            
ATOM     27  O8  BCD     1      14.680  24.230  19.260  1.00  0.00            
ATOM     28  C10 BCD     1      15.140  26.390  20.330  1.00  0.00            
ATOM     29  C11 BCD     1      15.520  26.980  21.600  1.00  0.00            
ATOM     30  O9  BCD     1      14.710  26.560  22.670  1.00  0.00            
ATOM     31  C12 BCD     1      15.520  28.470  21.600  1.00  0.00            
ATOM     32  O10 BCD     1      14.320  29.050  21.060  1.00  0.00            
ATOM     33  H11 BCD     1      13.900  24.880  23.660  1.00  0.00            
ATOM     34  H12 BCD     1      13.250  24.940  21.430  1.00  0.00            
ATOM     35  H13 BCD     1      14.000  22.680  20.750  1.00  0.00            
ATOM     36  H14 BCD     1      16.140  24.570  20.590  1.00  0.00            
ATOM     37  H15 BCD     1      15.280  24.470  18.540  1.00  0.00            
ATOM     38  H16 BCD     1      14.130  26.800  20.150  1.00  0.00            
ATOM     39  H17 BCD     1      16.510  26.620  21.920  1.00  0.00            
ATOM     40  H18 BCD     1      15.580  28.790  22.650  1.00  0.00            
ATOM     41  H19 BCD     1      16.400  28.780  21.010  1.00  0.00            
ATOM     42  H20 BCD     1      14.050  29.830  21.560  1.00  0.00            
ATOM     43  C13 BCD     1      17.350  22.790  26.850  1.00  0.00            
ATOM     44  O11 BCD     1      18.740  22.780  26.380  1.00  0.00            
ATOM     45  C14 BCD     1      16.440  21.880  25.990  1.00  0.00            
ATOM     46  O12 BCD     1      17.010  20.580  26.040  1.00  0.00            
ATOM     47  C15 BCD     1      16.210  22.500  24.600  1.00  0.00            
ATOM     48  O13 BCD     1      15.210  21.820  23.780  1.00  0.00            
ATOM     49  C16 BCD     1      15.740  23.990  24.730  1.00  0.00            
ATOM     50  C17 BCD     1      16.810  24.690  25.590  1.00  0.00            
ATOM     51  O14 BCD     1      16.920  24.080  26.890  1.00  0.00            
ATOM     52  C18 BCD     1      16.450  26.160  25.780  1.00  0.00            
ATOM     53  O15 BCD     1      15.240  26.180  26.400  1.00  0.00            
ATOM     54  H21 BCD     1      17.290  22.380  27.860  1.00  0.00            
ATOM     55  H22 BCD     1      15.450  21.850  26.460  1.00  0.00            
ATOM     56  H23 BCD     1      16.520  20.000  25.440  1.00  0.00            
ATOM     57  H24 BCD     1      17.160  22.440  24.060  1.00  0.00            
ATOM     58  H25 BCD     1      14.910  22.440  23.100  1.00  0.00            
ATOM     59  H26 BCD     1      14.740  24.020  25.160  1.00  0.00            
ATOM     60  H27 BCD     1      17.800  24.700  25.130  1.00  0.00            
ATOM     61  H28 BCD     1      17.190  26.690  26.390  1.00  0.00            
ATOM     62  H29 BCD     1      16.370  26.620  24.790  1.00  0.00            
ATOM     63  H30 BCD     1      15.140  25.410  26.980  1.00  0.00            
ATOM     64  C19 BCD     1      22.630  21.650  26.900  1.00  0.00            
ATOM     65  O16 BCD     1      22.920  22.380  25.680  1.00  0.00            
ATOM     66  C20 BCD     1      21.650  20.530  26.620  1.00  0.00            
ATOM     67  O17 BCD     1      22.230  19.440  25.920  1.00  0.00            
ATOM     68  C21 BCD     1      20.280  21.040  26.080  1.00  0.00            
ATOM     69  O18 BCD     1      19.430  19.910  26.020  1.00  0.00            
ATOM     70  C22 BCD     1      19.820  22.100  27.050  1.00  0.00            
ATOM     71  C23 BCD     1      20.790  23.170  27.550  1.00  0.00            
ATOM     72  O19 BCD     1      22.110  22.600  27.810  1.00  0.00            
ATOM     73  C24 BCD     1      20.410  24.090  28.660  1.00  0.00            
ATOM     74  O20 BCD     1      20.480  23.500  29.970  1.00  0.00            
ATOM     75  H31 BCD     1      23.580  21.280  27.320  1.00  0.00            
ATOM     76  H32 BCD     1      21.410  20.150  27.620  1.00  0.00            
ATOM     77  H33 BCD     1      21.500  18.830  25.790  1.00  0.00            
ATOM     78  H34 BCD     1      20.270  21.520  25.090  1.00  0.00            
ATOM     79  H35 BCD     1      18.510  20.200  26.120  1.00  0.00            
ATOM     80  H36 BCD     1      19.420  21.590  27.940  1.00  0.00            
ATOM     81  H37 BCD     1      20.910  23.680  26.590  1.00  0.00            
ATOM     82  H38 BCD     1      21.140  24.910  28.700  1.00  0.00            
ATOM     83  H39 BCD     1      19.430  24.500  28.360  1.00  0.00            
ATOM     84  H40 BCD     1      19.980  24.100  30.530  1.00  0.00            
ATOM     85  C25 BCD     1      26.010  23.600  23.370  1.00  0.00            
ATOM     86  O21 BCD     1      25.070  24.050  22.350  1.00  0.00            
ATOM     87  C26 BCD     1      25.750  22.060  23.440  1.00  0.00            
ATOM     88  O22 BCD     1      25.910  21.430  22.200  1.00  0.00            
ATOM     89  C27 BCD     1      24.360  21.780  23.990  1.00  0.00            
ATOM     90  O23 BCD     1      24.130  20.310  24.180  1.00  0.00            
ATOM     91  C28 BCD     1      24.280  22.510  25.280  1.00  0.00            
ATOM     92  C29 BCD     1      24.580  24.020  25.220  1.00  0.00            
ATOM     93  O24 BCD     1      25.870  24.200  24.660  1.00  0.00            
ATOM     94  C30 BCD     1      24.380  24.720  26.530  1.00  0.00            
ATOM     95  O25 BCD     1      25.400  24.220  27.480  1.00  0.00            
ATOM     96  H41 BCD     1      27.060  23.670  23.070  1.00  0.00            
ATOM     97  H42 BCD     1      26.400  21.670  24.240  1.00  0.00            
ATOM     98  H43 BCD     1      26.100  20.510  22.400  1.00  0.00            
ATOM     99  H44 BCD     1      23.580  22.050  23.270  1.00  0.00            
ATOM    100  H45 BCD     1      23.390  20.220  24.790  1.00  0.00            
ATOM    101  H46 BCD     1      25.030  22.030  25.930  1.00  0.00            
ATOM    102  H47 BCD     1      23.830  24.520  24.590  1.00  0.00            
ATOM    103  H48 BCD     1      24.450  25.810  26.390  1.00  0.00            
ATOM    104  H49 BCD     1      23.410  24.550  27.020  1.00  0.00            
ATOM    105  H50 BCD     1      25.600  24.770  28.240  1.00  0.00            
ATOM    106  C31 BCD     1      25.330  26.510  18.890  1.00  0.00            
ATOM    107  O26 BCD     1      23.920  26.580  18.810  1.00  0.00            
ATOM    108  C32 BCD     1      25.760  25.000  18.730  1.00  0.00            
ATOM    109  O27 BCD     1      25.170  24.470  17.490  1.00  0.00            
ATOM    110  C33 BCD     1      25.350  24.090  19.920  1.00  0.00            
ATOM    111  C34 BCD     1      25.680  24.760  21.270  1.00  0.00            
ATOM    112  C35 BCD     1      25.360  26.320  21.340  1.00  0.00            
ATOM    113  O28 BCD     1      25.780  27.020  20.140  1.00  0.00            
ATOM    114  C36 BCD     1      26.050  26.900  22.480  1.00  0.00            
ATOM    115  O29 BCD     1      25.580  28.260  22.570  1.00  0.00            
ATOM    116  O30 BCD     1      26.000  22.840  19.840  1.00  0.00            
ATOM    117  H51 BCD     1      25.820  27.070  18.100  1.00  0.00            
ATOM    118  H52 BCD     1      26.850  25.050  18.870  1.00  0.00            
ATOM    119  H53 BCD     1      25.610  23.640  17.320  1.00  0.00            
ATOM    120  H54 BCD     1      24.260  24.020  19.820  1.00  0.00            
ATOM    121  H55 BCD     1      25.920  22.490  20.740  1.00  0.00            
ATOM    122  H56 BCD     1      26.770  24.630  21.280  1.00  0.00            
ATOM    123  H57 BCD     1      24.270  26.420  21.470  1.00  0.00            
ATOM    124  H58 BCD     1      25.760  26.380  23.400  1.00  0.00            
ATOM    125  H59 BCD     1      27.120  26.760  22.270  1.00  0.00            
ATOM    126  H60 BCD     1      25.930  28.780  21.840  1.00  0.00            
ATOM    127  C37 BCD     1      20.890  28.890  17.300  1.00  0.00            
ATOM    128  O31 BCD     1      19.770  28.090  17.700  1.00  0.00            
ATOM    129  C38 BCD     1      21.780  28.140  16.370  1.00  0.00            
ATOM    130  O32 BCD     1      20.960  27.750  15.250  1.00  0.00            
ATOM    131  C39 BCD     1      22.580  27.110  17.030  1.00  0.00            
ATOM    132  O33 BCD     1      23.570  26.520  16.160  1.00  0.00            
ATOM    133  C40 BCD     1      23.300  27.670  18.230  1.00  0.00            
ATOM    134  C41 BCD     1      22.340  28.440  19.200  1.00  0.00            
ATOM    135  O34 BCD     1      21.550  29.410  18.450  1.00  0.00            
ATOM    136  C42 BCD     1      23.010  29.130  20.400  1.00  0.00            
ATOM    137  O35 BCD     1      23.850  30.220  20.020  1.00  0.00            
ATOM    138  H61 BCD     1      20.490  29.780  16.800  1.00  0.00            
ATOM    139  H62 BCD     1      22.490  28.910  16.050  1.00  0.00            
ATOM    140  H63 BCD     1      20.130  27.440  15.620  1.00  0.00            
ATOM    141  H64 BCD     1      21.840  26.370  17.340  1.00  0.00            
ATOM    142  H65 BCD     1      23.940  25.800  16.680  1.00  0.00            
ATOM    143  H66 BCD     1      24.020  28.450  17.940  1.00  0.00            
ATOM    144  H67 BCD     1      21.810  27.670  19.780  1.00  0.00            
ATOM    145  H68 BCD     1      22.220  29.450  21.080  1.00  0.00            
ATOM    146  H69 BCD     1      23.480  28.410  21.080  1.00  0.00            
ATOM    147  H70 BCD     1      24.250  30.470  20.860  1.00  0.00            
ATOM    148  C1  AY6     2      19.950  31.210  24.370  1.00  0.00            
ATOM    149  C2  AY6     2      19.800  30.030  23.470  1.00  0.00            
ATOM    150  C3  AY6     2      19.800  28.770  23.960  1.00  0.00            
ATOM    151  C4  AY6     2      19.770  27.970  22.750  1.00  0.00            
ATOM    152  N1  AY6     2      19.750  26.630  22.690  1.00  0.00            
ATOM    153  S1  AY6     2      20.870  25.720  23.480  1.00  0.00            
ATOM    154  O1  AY6     2      20.360  25.540  24.820  1.00  0.00            
ATOM    155  O2  AY6     2      22.190  26.430  23.220  1.00  0.00            
ATOM    156  C5  AY6     2      20.990  24.080  22.740  1.00  0.00            
ATOM    157  C6  AY6     2      20.080  23.100  23.190  1.00  0.00            
ATOM    158  C7  AY6     2      20.010  21.860  22.540  1.00  0.00            
ATOM    159  C8  AY6     2      20.840  21.610  21.450  1.00  0.00            
ATOM    160  N2  AY6     2      20.810  20.360  20.860  1.00  0.00            
ATOM    161  C9  AY6     2      21.780  22.540  20.960  1.00  0.00            
ATOM    162  C10 AY6     2      21.800  23.810  21.580  1.00  0.00            
ATOM    163  N3  AY6     2      19.630  28.730  21.690  1.00  0.00            
ATOM    164  O3  AY6     2      19.640  30.120  22.100  1.00  0.00            
ATOM    165  H1  AY6     2      19.200  31.950  24.050  1.00  0.00            
ATOM    166  H2  AY6     2      19.710  30.800  25.360  1.00  0.00            
ATOM    167  H3  AY6     2      20.920  31.710  24.330  1.00  0.00            
ATOM    168  H4  AY6     2      19.840  28.360  24.970  1.00  0.00            
ATOM    169  H5  AY6     2      19.750  26.260  21.750  1.00  0.00            
ATOM    170  H6  AY6     2      19.520  23.300  24.090  1.00  0.00            
ATOM    171  H7  AY6     2      19.340  21.140  23.010  1.00  0.00            
ATOM    172  H8  AY6     2      20.470  19.590  21.420  1.00  0.00            
ATOM    173  H9  AY6     2      21.760  20.270  20.520  1.00  0.00            
ATOM    174  H10 AY6     2      22.430  22.370  20.100  1.00  0.00            
ATOM    175  H11 AY6     2      22.380  24.640  21.190  1.00  0.00            
TER
ENDMDL
MODEL        1
ATOM      1  C1  BCD     1      15.020  22.910  16.510  1.00  0.00            
ATOM      2  O1  BCD     1      16.100  22.210  15.910  1.00  0.00            
ATOM      3  C2  BCD     1      15.000  22.700  18.040  1.00  0.00            
ATOM      4  O2  BCD     1      16.140  23.350  18.630  1.00  0.00            
ATOM      5  C3  BCD     1      14.900  21.240  18.300  1.00  0.00            
ATOM      6  O3  BCD     1      14.820  20.890  19.720  1.00  0.00            
ATOM      7  C4  BCD     1      13.750  20.540  17.520  1.00  0.00            
ATOM      8  C5  BCD     1      13.670  20.970  16.060  1.00  0.00            
ATOM      9  O4  BCD     1      13.870  22.410  16.030  1.00  0.00            
ATOM     10  C6  BCD     1      12.300  20.680  15.470  1.00  0.00            
ATOM     11  O5  BCD     1      12.120  21.180  14.140  1.00  0.00            
ATOM     12  H1  BCD     1      14.990  24.000  16.410  1.00  0.00            
ATOM     13  H2  BCD     1      14.120  23.180  18.490  1.00  0.00            
ATOM     14  H3  BCD     1      16.870  23.340  18.010  1.00  0.00            
ATOM     15  H4  BCD     1      15.820  20.780  17.920  1.00  0.00            
ATOM     16  H5  BCD     1      14.890  19.930  19.680  1.00  0.00            
ATOM     17  H6  BCD     1      12.850  20.760  18.110  1.00  0.00            
ATOM     18  H7  BCD     1      14.450  20.520  15.430  1.00  0.00            
ATOM     19  H8  BCD     1      12.260  19.580  15.450  1.00  0.00            
ATOM     20  H9  BCD     1      11.520  21.050  16.140  1.00  0.00            
ATOM     21  H10 BCD     1      12.890  20.800  13.710  1.00  0.00            
ATOM     22  C7  BCD     1      19.220  23.140  13.300  1.00  0.00            
ATOM     23  O6  BCD     1      19.830  21.920  13.480  1.00  0.00            
ATOM     24  C8  BCD     1      19.110  23.920  14.550  1.00  0.00            
ATOM     25  O7  BCD     1      20.470  24.200  14.940  1.00  0.00            
ATOM     26  C9  BCD     1      18.280  23.160  15.630  1.00  0.00            
ATOM     27  O8  BCD     1      18.120  23.900  16.870  1.00  0.00            
ATOM     28  C10 BCD     1      16.890  22.940  14.950  1.00  0.00            
ATOM     29  C11 BCD     1      16.920  22.250  13.560  1.00  0.00            
ATOM     30  O9  BCD     1      17.960  22.870  12.730  1.00  0.00            
ATOM     31  C12 BCD     1      15.610  22.380  12.930  1.00  0.00            
ATOM     32  O10 BCD     1      15.650  21.840  11.620  1.00  0.00            
ATOM     33  H11 BCD     1      19.830  23.710  12.590  1.00  0.00            
ATOM     34  H12 BCD     1      18.590  24.840  14.250  1.00  0.00            
ATOM     35  H13 BCD     1      20.820  23.410  15.360  1.00  0.00            
ATOM     36  H14 BCD     1      18.740  22.180  15.840  1.00  0.00            
ATOM     37  H15 BCD     1      18.970  24.160  17.230  1.00  0.00            
ATOM     38  H16 BCD     1      16.470  23.940  14.840  1.00  0.00            
ATOM     39  H17 BCD     1      17.070  21.180  13.790  1.00  0.00            
ATOM     40  H18 BCD     1      14.860  21.870  13.540  1.00  0.00            
ATOM     41  H19 BCD     1      15.570  23.470  12.850  1.00  0.00            
ATOM     42  H20 BCD     1      14.760  21.880  11.260  1.00  0.00            
ATOM     43  C13 BCD     1      23.240  19.960  12.360  1.00  0.00            
ATOM     44  O11 BCD     1      22.660  18.700  12.560  1.00  0.00            
ATOM     45  C14 BCD     1      23.310  20.610  13.680  1.00  0.00            
ATOM     46  O12 BCD     1      23.990  19.660  14.550  1.00  0.00            
ATOM     47  C15 BCD     1      21.900  21.060  14.180  1.00  0.00            
ATOM     48  O13 BCD     1      21.900  21.890  15.350  1.00  0.00            
ATOM     49  C16 BCD     1      21.180  21.790  13.080  1.00  0.00            
ATOM     50  C17 BCD     1      21.170  20.950  11.770  1.00  0.00            
ATOM     51  O14 BCD     1      22.560  20.720  11.330  1.00  0.00            
ATOM     52  C18 BCD     1      20.530  21.620  10.600  1.00  0.00            
ATOM     53  O15 BCD     1      21.250  22.790  10.190  1.00  0.00            
ATOM     54  H21 BCD     1      24.290  19.770  12.100  1.00  0.00            
ATOM     55  H22 BCD     1      24.000  21.450  13.590  1.00  0.00            
ATOM     56  H23 BCD     1      23.720  18.840  14.130  1.00  0.00            
ATOM     57  H24 BCD     1      21.360  20.140  14.430  1.00  0.00            
ATOM     58  H25 BCD     1      21.990  21.310  16.110  1.00  0.00            
ATOM     59  H26 BCD     1      21.690  22.740  12.870  1.00  0.00            
ATOM     60  H27 BCD     1      20.700  19.970  11.950  1.00  0.00            
ATOM     61  H28 BCD     1      20.470  20.950   9.730  1.00  0.00            
ATOM     62  H29 BCD     1      19.480  21.850  10.810  1.00  0.00            
ATOM     63  H30 BCD     1      22.030  22.820  10.750  1.00  0.00            
ATOM     64  C19 BCD     1      22.730  14.750  11.460  1.00  0.00            
ATOM     65  O16 BCD     1      21.600  14.420  12.250  1.00  0.00            
ATOM     66  C20 BCD     1      23.840  15.260  12.380  1.00  0.00            
ATOM     67  O17 BCD     1      24.010  14.340  13.470  1.00  0.00            
ATOM     68  C21 BCD     1      23.680  16.710  12.800  1.00  0.00            
ATOM     69  O18 BCD     1      24.890  17.200  13.350  1.00  0.00            
ATOM     70  C22 BCD     1      23.120  17.670  11.720  1.00  0.00            
ATOM     71  C23 BCD     1      21.940  17.030  10.950  1.00  0.00            
ATOM     72  O19 BCD     1      22.440  15.810  10.430  1.00  0.00            
ATOM     73  C24 BCD     1      21.510  17.870   9.760  1.00  0.00            
ATOM     74  O20 BCD     1      20.540  17.270   8.920  1.00  0.00            
ATOM     75  H31 BCD     1      23.110  13.910  10.870  1.00  0.00            
ATOM     76  H32 BCD     1      24.770  15.260  11.800  1.00  0.00            
ATOM     77  H33 BCD     1      23.110  14.130  13.700  1.00  0.00            
ATOM     78  H34 BCD     1      22.850  16.740  13.520  1.00  0.00            
ATOM     79  H35 BCD     1      25.090  16.670  14.140  1.00  0.00            
ATOM     80  H36 BCD     1      23.930  18.040  11.070  1.00  0.00            
ATOM     81  H37 BCD     1      21.160  16.860  11.710  1.00  0.00            
ATOM     82  H38 BCD     1      21.190  18.860  10.110  1.00  0.00            
ATOM     83  H39 BCD     1      22.440  18.080   9.210  1.00  0.00            
ATOM     84  H40 BCD     1      20.940  16.490   8.530  1.00  0.00            
ATOM     85  C25 BCD     1      18.340  12.000  12.730  1.00  0.00            
ATOM     86  O21 BCD     1      17.930  12.950  13.680  1.00  0.00            
ATOM     87  C26 BCD     1      19.640  11.350  13.150  1.00  0.00            
ATOM     88  O22 BCD     1      19.550  10.680  14.400  1.00  0.00            
ATOM     89  C27 BCD     1      20.740  12.480  13.210  1.00  0.00            
ATOM     90  O23 BCD     1      22.020  11.920  13.550  1.00  0.00            
ATOM     91  C28 BCD     1      20.870  13.290  11.890  1.00  0.00            
ATOM     92  C29 BCD     1      19.490  13.640  11.390  1.00  0.00            
ATOM     93  O24 BCD     1      18.570  12.580  11.490  1.00  0.00            
ATOM     94  C30 BCD     1      19.450  14.110   9.980  1.00  0.00            
ATOM     95  O25 BCD     1      18.150  14.520   9.740  1.00  0.00            
ATOM     96  H41 BCD     1      17.570  11.220  12.700  1.00  0.00            
ATOM     97  H42 BCD     1      19.940  10.730  12.300  1.00  0.00            
ATOM     98  H43 BCD     1      19.180  11.340  14.980  1.00  0.00            
ATOM     99  H44 BCD     1      20.420  13.160  14.010  1.00  0.00            
ATOM    100  H45 BCD     1      22.020  11.130  14.100  1.00  0.00            
ATOM    101  H46 BCD     1      21.350  12.570  11.220  1.00  0.00            
ATOM    102  H47 BCD     1      19.060  14.410  12.050  1.00  0.00            
ATOM    103  H48 BCD     1      20.160  14.940   9.880  1.00  0.00            
ATOM    104  H49 BCD     1      19.830  13.360   9.280  1.00  0.00            
ATOM    105  H50 BCD     1      18.060  15.400  10.090  1.00  0.00            
ATOM    106  C31 BCD     1      15.020  13.630  16.490  1.00  0.00            
ATOM    107  O26 BCD     1      15.180  14.990  16.500  1.00  0.00            
ATOM    108  C32 BCD     1      16.280  12.920  16.980  1.00  0.00            
ATOM    109  O27 BCD     1      16.750  13.420  18.290  1.00  0.00            
ATOM    110  C33 BCD     1      17.360  13.160  15.910  1.00  0.00            
ATOM    111  C34 BCD     1      16.900  12.680  14.600  1.00  0.00            
ATOM    112  C35 BCD     1      15.670  13.410  14.110  1.00  0.00            
ATOM    113  O28 BCD     1      14.740  13.180  15.180  1.00  0.00            
ATOM    114  C36 BCD     1      15.100  12.910  12.790  1.00  0.00            
ATOM    115  O29 BCD     1      15.030  11.470  12.710  1.00  0.00            
ATOM    116  O30 BCD     1      18.570  12.480  16.190  1.00  0.00            
ATOM    117  H51 BCD     1      14.230  13.260  17.150  1.00  0.00            
ATOM    118  H52 BCD     1      16.120  11.830  17.030  1.00  0.00            
ATOM    119  H53 BCD     1      17.470  12.880  18.630  1.00  0.00            
ATOM    120  H54 BCD     1      17.580  14.230  15.860  1.00  0.00            
ATOM    121  H55 BCD     1      19.070  13.010  16.820  1.00  0.00            
ATOM    122  H56 BCD     1      16.690  11.620  14.830  1.00  0.00            
ATOM    123  H57 BCD     1      15.860  14.480  13.990  1.00  0.00            
ATOM    124  H58 BCD     1      14.130  13.400  12.670  1.00  0.00            
ATOM    125  H59 BCD     1      15.640  13.400  11.970  1.00  0.00            
ATOM    126  H60 BCD     1      14.710  11.290  11.820  1.00  0.00            
ATOM    127  C37 BCD     1      13.010  18.330  17.930  1.00  0.00            
ATOM    128  O31 BCD     1      14.120  19.160  17.530  1.00  0.00            
ATOM    129  C38 BCD     1      13.590  17.370  19.010  1.00  0.00            
ATOM    130  O32 BCD     1      14.190  18.080  20.030  1.00  0.00            
ATOM    131  C39 BCD     1      14.680  16.550  18.360  1.00  0.00            
ATOM    132  O33 BCD     1      15.180  15.580  19.360  1.00  0.00            
ATOM    133  C40 BCD     1      14.120  15.770  17.160  1.00  0.00            
ATOM    134  C41 BCD     1      13.460  16.710  16.180  1.00  0.00            
ATOM    135  O34 BCD     1      12.480  17.580  16.840  1.00  0.00            
ATOM    136  C42 BCD     1      12.810  15.900  15.050  1.00  0.00            
ATOM    137  O35 BCD     1      12.410  16.620  13.930  1.00  0.00            
ATOM    138  H61 BCD     1      12.150  18.900  18.310  1.00  0.00            
ATOM    139  H62 BCD     1      12.770  16.680  19.230  1.00  0.00            
ATOM    140  H63 BCD     1      14.630  17.390  20.540  1.00  0.00            
ATOM    141  H64 BCD     1      15.500  17.200  18.010  1.00  0.00            
ATOM    142  H65 BCD     1      15.670  14.810  19.050  1.00  0.00            
ATOM    143  H66 BCD     1      13.220  15.180  17.400  1.00  0.00            
ATOM    144  H67 BCD     1      14.330  17.290  15.820  1.00  0.00            
ATOM    145  H68 BCD     1      13.560  15.220  14.610  1.00  0.00            
ATOM    146  H69 BCD     1      11.950  15.300  15.370  1.00  0.00            
ATOM    147  H70 BCD     1      11.850  17.360  14.200  1.00  0.00            
ATOM    148  C1  AY6     2      13.820  18.020  11.300  1.00  0.00            
ATOM    149  C2  AY6     2      14.820  17.880  12.460  1.00  0.00            
ATOM    150  C3  AY6     2      15.730  16.950  12.560  1.00  0.00            
ATOM    151  C4  AY6     2      16.630  17.430  13.450  1.00  0.00            
ATOM    152  N1  AY6     2      17.640  16.600  13.810  1.00  0.00            
ATOM    153  S1  AY6     2      19.010  17.220  14.420  1.00  0.00            
ATOM    154  O1  AY6     2      19.290  18.330  13.430  1.00  0.00            
ATOM    155  O2  AY6     2      19.810  15.960  14.480  1.00  0.00            
ATOM    156  C5  AY6     2      18.540  17.910  15.970  1.00  0.00            
ATOM    157  C6  AY6     2      18.230  17.070  17.040  1.00  0.00            
ATOM    158  C7  AY6     2      17.910  17.620  18.290  1.00  0.00            
ATOM    159  C8  AY6     2      17.940  19.000  18.450  1.00  0.00            
ATOM    160  N2  AY6     2      17.660  19.590  19.650  1.00  0.00            
ATOM    161  C9  AY6     2      18.120  19.840  17.350  1.00  0.00            
ATOM    162  C10 AY6     2      18.390  19.310  16.100  1.00  0.00            
ATOM    163  N3  AY6     2      16.150  18.550  14.040  1.00  0.00            
ATOM    164  O3  AY6     2      14.920  18.900  13.360  1.00  0.00            
ATOM    165  H1  AY6     2      12.820  18.220  11.720  1.00  0.00            
ATOM    166  H2  AY6     2      14.050  18.910  10.710  1.00  0.00            
ATOM    167  H3  AY6     2      13.700  17.110  10.700  1.00  0.00            
ATOM    168  H4  AY6     2      15.850  16.080  11.920  1.00  0.00            
ATOM    169  H5  AY6     2      18.100  16.100  13.060  1.00  0.00            
ATOM    170  H6  AY6     2      18.350  16.010  16.820  1.00  0.00            
ATOM    171  H7  AY6     2      17.620  16.990  19.130  1.00  0.00            
ATOM    172  H8  AY6     2      17.600  20.600  19.670  1.00  0.00            
ATOM    173  H9  AY6     2      17.110  19.140  20.370  1.00  0.00            
ATOM    174  H10 AY6     2      18.210  20.910  17.560  1.00  0.00            
ATOM    175  H11 AY6     2      18.620  19.970  15.270  1.00  0.00            
TER
ENDMDL
MODEL        1
ATOM      1  C1  BCD     1      30.310  21.770  22.030  1.00  0.00            
ATOM      2  O1  BCD     1      30.130  21.120  20.780  1.00  0.00            
ATOM      3  C2  BCD     1      29.140  22.690  22.440  1.00  0.00            
ATOM      4  O2  BCD     1      27.930  21.890  22.580  1.00  0.00            
ATOM      5  C3  BCD     1      28.960  23.880  21.550  1.00  0.00            
ATOM      6  O3  BCD     1      27.970  24.820  22.070  1.00  0.00            
ATOM      7  C4  BCD     1      30.300  24.620  21.360  1.00  0.00            
ATOM      8  C5  BCD     1      31.430  23.600  20.980  1.00  0.00            
ATOM      9  O4  BCD     1      31.520  22.580  21.970  1.00  0.00            
ATOM     10  C6  BCD     1      32.790  24.180  20.830  1.00  0.00            
ATOM     11  O5  BCD     1      33.010  25.200  21.780  1.00  0.00            
ATOM     12  H1  BCD     1      30.520  21.070  22.850  1.00  0.00            
ATOM     13  H2  BCD     1      29.320  23.130  23.430  1.00  0.00            
ATOM     14  H3  BCD     1      27.140  22.420  22.720  1.00  0.00            
ATOM     15  H4  BCD     1      28.730  23.470  20.560  1.00  0.00            
ATOM     16  H5  BCD     1      27.870  25.500  21.390  1.00  0.00            
ATOM     17  H6  BCD     1      30.560  25.070  22.330  1.00  0.00            
ATOM     18  H7  BCD     1      31.220  23.050  20.050  1.00  0.00            
ATOM     19  H8  BCD     1      33.570  23.410  20.840  1.00  0.00            
ATOM     20  H9  BCD     1      32.860  24.700  19.870  1.00  0.00            
ATOM     21  H10 BCD     1      33.720  25.780  21.510  1.00  0.00            
ATOM     22  C7  BCD     1      30.270  17.500  18.880  1.00  0.00            
ATOM     23  O6  BCD     1      30.300  18.390  17.790  1.00  0.00            
ATOM     24  C8  BCD     1      29.030  17.770  19.680  1.00  0.00            
ATOM     25  O7  BCD     1      27.850  17.500  18.910  1.00  0.00            
ATOM     26  C9  BCD     1      28.940  19.260  20.140  1.00  0.00            
ATOM     27  O8  BCD     1      27.880  19.530  21.110  1.00  0.00            
ATOM     28  C10 BCD     1      30.190  19.670  20.850  1.00  0.00            
ATOM     29  C11 BCD     1      31.500  19.200  20.140  1.00  0.00            
ATOM     30  O9  BCD     1      31.400  17.860  19.680  1.00  0.00            
ATOM     31  C12 BCD     1      32.780  19.380  20.980  1.00  0.00            
ATOM     32  O10 BCD     1      33.910  18.890  20.210  1.00  0.00            
ATOM     33  H11 BCD     1      30.300  16.470  18.510  1.00  0.00            
ATOM     34  H12 BCD     1      29.130  17.200  20.610  1.00  0.00            
ATOM     35  H13 BCD     1      27.200  18.170  19.110  1.00  0.00            
ATOM     36  H14 BCD     1      28.710  19.780  19.200  1.00  0.00            
ATOM     37  H15 BCD     1      27.940  20.450  21.400  1.00  0.00            
ATOM     38  H16 BCD     1      30.150  19.220  21.850  1.00  0.00            
ATOM     39  H17 BCD     1      31.700  19.870  19.290  1.00  0.00            
ATOM     40  H18 BCD     1      32.900  20.440  21.220  1.00  0.00            
ATOM     41  H19 BCD     1      32.800  18.860  21.950  1.00  0.00            
ATOM     42  H20 BCD     1      33.750  17.960  20.050  1.00  0.00            
ATOM     43  C13 BCD     1      30.820  18.030  13.760  1.00  0.00            
ATOM     44  O11 BCD     1      30.180  19.270  13.580  1.00  0.00            
ATOM     45  C14 BCD     1      29.830  16.990  14.370  1.00  0.00            
ATOM     46  O12 BCD     1      28.730  16.860  13.510  1.00  0.00            
ATOM     47  C15 BCD     1      29.460  17.500  15.720  1.00  0.00            
ATOM     48  O13 BCD     1      28.680  16.590  16.480  1.00  0.00            
ATOM     49  C16 BCD     1      30.700  17.810  16.590  1.00  0.00            
ATOM     50  C17 BCD     1      31.620  18.790  15.910  1.00  0.00            
ATOM     51  O14 BCD     1      31.930  18.210  14.570  1.00  0.00            
ATOM     52  C18 BCD     1      33.000  19.020  16.500  1.00  0.00            
ATOM     53  O15 BCD     1      33.630  17.780  16.770  1.00  0.00            
ATOM     54  H21 BCD     1      31.220  17.640  12.810  1.00  0.00            
ATOM     55  H22 BCD     1      30.430  16.070  14.510  1.00  0.00            
ATOM     56  H23 BCD     1      28.440  15.980  13.770  1.00  0.00            
ATOM     57  H24 BCD     1      28.960  18.480  15.650  1.00  0.00            
ATOM     58  H25 BCD     1      28.560  16.970  17.350  1.00  0.00            
ATOM     59  H26 BCD     1      31.250  16.860  16.580  1.00  0.00            
ATOM     60  H27 BCD     1      31.160  19.760  15.710  1.00  0.00            
ATOM     61  H28 BCD     1      33.650  19.450  15.720  1.00  0.00            
ATOM     62  H29 BCD     1      32.980  19.600  17.430  1.00  0.00            
ATOM     63  H30 BCD     1      34.510  17.920  17.130  1.00  0.00            
ATOM     64  C19 BCD     1      29.000  21.740  10.520  1.00  0.00            
ATOM     65  O16 BCD     1      29.090  22.850  11.350  1.00  0.00            
ATOM     66  C20 BCD     1      27.950  20.730  11.000  1.00  0.00            
ATOM     67  O17 BCD     1      26.590  21.190  10.960  1.00  0.00            
ATOM     68  C21 BCD     1      28.380  20.240  12.330  1.00  0.00            
ATOM     69  O18 BCD     1      27.380  19.250  12.830  1.00  0.00            
ATOM     70  C22 BCD     1      29.800  19.520  12.230  1.00  0.00            
ATOM     71  C23 BCD     1      30.750  20.500  11.600  1.00  0.00            
ATOM     72  O19 BCD     1      30.260  21.120  10.400  1.00  0.00            
ATOM     73  C24 BCD     1      32.090  19.940  11.220  1.00  0.00            
ATOM     74  O20 BCD     1      31.980  18.930  10.170  1.00  0.00            
ATOM     75  H31 BCD     1      28.560  22.070   9.580  1.00  0.00            
ATOM     76  H32 BCD     1      28.100  19.890  10.320  1.00  0.00            
ATOM     77  H33 BCD     1      26.280  20.940  10.090  1.00  0.00            
ATOM     78  H34 BCD     1      28.470  21.110  12.990  1.00  0.00            
ATOM     79  H35 BCD     1      27.870  18.490  13.170  1.00  0.00            
ATOM     80  H36 BCD     1      29.690  18.580  11.680  1.00  0.00            
ATOM     81  H37 BCD     1      30.900  21.340  12.300  1.00  0.00            
ATOM     82  H38 BCD     1      32.670  20.720  10.720  1.00  0.00            
ATOM     83  H39 BCD     1      32.690  19.580  12.060  1.00  0.00            
ATOM     84  H40 BCD     1      32.890  18.680  10.030  1.00  0.00            
ATOM     85  C25 BCD     1      29.160  26.880  11.260  1.00  0.00            
ATOM     86  O21 BCD     1      29.510  26.820  12.670  1.00  0.00            
ATOM     87  C26 BCD     1      27.790  26.270  11.010  1.00  0.00            
ATOM     88  O22 BCD     1      26.790  27.070  11.660  1.00  0.00            
ATOM     89  C27 BCD     1      27.900  24.810  11.580  1.00  0.00            
ATOM     90  O23 BCD     1      26.690  24.080  11.530  1.00  0.00            
ATOM     91  C28 BCD     1      28.880  24.140  10.680  1.00  0.00            
ATOM     92  C29 BCD     1      30.250  24.850  10.630  1.00  0.00            
ATOM     93  O24 BCD     1      30.050  26.240  10.410  1.00  0.00            
ATOM     94  C30 BCD     1      31.160  24.280   9.550  1.00  0.00            
ATOM     95  O25 BCD     1      30.650  24.400   8.230  1.00  0.00            
ATOM     96  H41 BCD     1      29.280  27.930  10.970  1.00  0.00            
ATOM     97  H42 BCD     1      27.700  26.290   9.920  1.00  0.00            
ATOM     98  H43 BCD     1      27.280  27.630  12.270  1.00  0.00            
ATOM     99  H44 BCD     1      28.380  24.740  12.560  1.00  0.00            
ATOM    100  H45 BCD     1      26.850  23.200  11.870  1.00  0.00            
ATOM    101  H46 BCD     1      28.520  24.030   9.650  1.00  0.00            
ATOM    102  H47 BCD     1      30.790  24.720  11.580  1.00  0.00            
ATOM    103  H48 BCD     1      32.180  24.670   9.640  1.00  0.00            
ATOM    104  H49 BCD     1      31.170  23.210   9.760  1.00  0.00            
ATOM    105  H50 BCD     1      30.090  25.180   8.190  1.00  0.00            
ATOM    106  C31 BCD     1      31.100  28.870  15.840  1.00  0.00            
ATOM    107  O26 BCD     1      30.780  27.740  16.690  1.00  0.00            
ATOM    108  C32 BCD     1      29.910  29.590  15.060  1.00  0.00            
ATOM    109  O27 BCD     1      28.980  30.170  15.980  1.00  0.00            
ATOM    110  C33 BCD     1      29.200  28.580  14.150  1.00  0.00            
ATOM    111  C34 BCD     1      30.220  27.900  13.280  1.00  0.00            
ATOM    112  C35 BCD     1      31.450  27.330  14.060  1.00  0.00            
ATOM    113  O28 BCD     1      31.960  28.400  14.860  1.00  0.00            
ATOM    114  C36 BCD     1      32.590  26.880  13.100  1.00  0.00            
ATOM    115  O29 BCD     1      32.950  27.900  12.260  1.00  0.00            
ATOM    116  O30 BCD     1      28.280  29.330  13.330  1.00  0.00            
ATOM    117  H51 BCD     1      31.780  29.620  16.260  1.00  0.00            
ATOM    118  H52 BCD     1      30.360  30.380  14.440  1.00  0.00            
ATOM    119  H53 BCD     1      28.840  29.670  16.790  1.00  0.00            
ATOM    120  H54 BCD     1      28.730  27.820  14.790  1.00  0.00            
ATOM    121  H55 BCD     1      27.720  30.010  13.730  1.00  0.00            
ATOM    122  H56 BCD     1      30.540  28.620  12.520  1.00  0.00            
ATOM    123  H57 BCD     1      31.170  26.480  14.700  1.00  0.00            
ATOM    124  H58 BCD     1      33.380  26.600  13.810  1.00  0.00            
ATOM    125  H59 BCD     1      32.250  25.970  12.590  1.00  0.00            
ATOM    126  H60 BCD     1      33.790  28.300  12.500  1.00  0.00            
ATOM    127  C37 BCD     1      30.150  26.970  20.580  1.00  0.00            
ATOM    128  O31 BCD     1      30.190  25.560  20.280  1.00  0.00            
ATOM    129  C38 BCD     1      28.980  27.560  19.830  1.00  0.00            
ATOM    130  O32 BCD     1      27.810  26.850  20.160  1.00  0.00            
ATOM    131  C39 BCD     1      29.210  27.460  18.340  1.00  0.00            
ATOM    132  O33 BCD     1      28.170  28.160  17.730  1.00  0.00            
ATOM    133  C40 BCD     1      30.580  28.120  18.050  1.00  0.00            
ATOM    134  C41 BCD     1      31.660  27.440  18.800  1.00  0.00            
ATOM    135  O34 BCD     1      31.410  27.530  20.160  1.00  0.00            
ATOM    136  C42 BCD     1      33.060  27.980  18.590  1.00  0.00            
ATOM    137  O35 BCD     1      33.240  29.310  19.000  1.00  0.00            
ATOM    138  H61 BCD     1      30.110  27.080  21.670  1.00  0.00            
ATOM    139  H62 BCD     1      28.830  28.620  20.080  1.00  0.00            
ATOM    140  H63 BCD     1      27.040  27.310  19.800  1.00  0.00            
ATOM    141  H64 BCD     1      29.210  26.400  18.060  1.00  0.00            
ATOM    142  H65 BCD     1      27.420  27.610  17.460  1.00  0.00            
ATOM    143  H66 BCD     1      30.480  29.200  18.210  1.00  0.00            
ATOM    144  H67 BCD     1      31.740  26.400  18.470  1.00  0.00            
ATOM    145  H68 BCD     1      33.800  27.350  19.100  1.00  0.00            
ATOM    146  H69 BCD     1      33.250  27.870  17.520  1.00  0.00            
ATOM    147  H70 BCD     1      34.150  29.500  18.760  1.00  0.00            
ATOM    148  C1  AY6     2      34.650  24.160  17.450  1.00  0.00            
ATOM    149  C2  AY6     2      33.270  23.700  17.160  1.00  0.00            
ATOM    150  C3  AY6     2      32.370  24.650  16.850  1.00  0.00            
ATOM    151  C4  AY6     2      31.160  23.960  16.890  1.00  0.00            
ATOM    152  N1  AY6     2      30.080  24.640  16.610  1.00  0.00            
ATOM    153  S1  AY6     2      28.890  24.040  15.700  1.00  0.00            
ATOM    154  O1  AY6     2      29.660  23.410  14.600  1.00  0.00            
ATOM    155  O2  AY6     2      28.100  25.210  15.480  1.00  0.00            
ATOM    156  C5  AY6     2      28.070  22.810  16.740  1.00  0.00            
ATOM    157  C6  AY6     2      28.050  21.470  16.250  1.00  0.00            
ATOM    158  C7  AY6     2      27.240  20.530  16.880  1.00  0.00            
ATOM    159  C8  AY6     2      26.500  20.880  18.000  1.00  0.00            
ATOM    160  N2  AY6     2      25.650  19.890  18.470  1.00  0.00            
ATOM    161  C9  AY6     2      26.490  22.200  18.500  1.00  0.00            
ATOM    162  C10 AY6     2      27.300  23.190  17.880  1.00  0.00            
ATOM    163  N3  AY6     2      31.330  22.720  17.350  1.00  0.00            
ATOM    164  O3  AY6     2      32.710  22.520  17.580  1.00  0.00            
ATOM    165  H1  AY6     2      35.130  23.760  18.350  1.00  0.00            
ATOM    166  H2  AY6     2      35.300  23.930  16.600  1.00  0.00            
ATOM    167  H3  AY6     2      34.580  25.250  17.600  1.00  0.00            
ATOM    168  H4  AY6     2      32.600  25.680  16.620  1.00  0.00            
ATOM    169  H5  AY6     2      30.220  25.610  16.350  1.00  0.00            
ATOM    170  H6  AY6     2      28.590  21.210  15.340  1.00  0.00            
ATOM    171  H7  AY6     2      27.100  19.540  16.450  1.00  0.00            
ATOM    172  H8  AY6     2      25.110  19.290  17.850  1.00  0.00            
ATOM    173  H9  AY6     2      25.110  20.110  19.300  1.00  0.00            
ATOM    174  H10 AY6     2      25.860  22.420  19.360  1.00  0.00            
ATOM    175  H11 AY6     2      27.340  24.190  18.300  1.00  0.00            
TER
ENDMDL
MODEL        1
ATOM      1  C1  BCD     1      27.370  25.700   9.940  1.00  0.00            
ATOM      2  O1  BCD     1      28.130  25.400   8.770  1.00  0.00            
ATOM      3  C2  BCD     1      28.030  26.790  10.790  1.00  0.00            
ATOM      4  O2  BCD     1      28.150  27.930  10.030  1.00  0.00            
ATOM      5  C3  BCD     1      29.430  26.340  11.210  1.00  0.00            
ATOM      6  O3  BCD     1      30.070  27.350  12.030  1.00  0.00            
ATOM      7  C4  BCD     1      29.290  24.960  11.920  1.00  0.00            
ATOM      8  C5  BCD     1      28.500  23.930  11.140  1.00  0.00            
ATOM      9  O4  BCD     1      27.200  24.500  10.720  1.00  0.00            
ATOM     10  C6  BCD     1      28.170  22.690  11.890  1.00  0.00            
ATOM     11  O5  BCD     1      27.180  21.920  11.230  1.00  0.00            
ATOM     12  H1  BCD     1      26.390  26.040   9.580  1.00  0.00            
ATOM     13  H2  BCD     1      27.370  26.940  11.650  1.00  0.00            
ATOM     14  H3  BCD     1      27.270  28.200   9.750  1.00  0.00            
ATOM     15  H4  BCD     1      30.050  26.190  10.310  1.00  0.00            
ATOM     16  H5  BCD     1      30.940  27.060  12.280  1.00  0.00            
ATOM     17  H6  BCD     1      28.880  25.160  12.920  1.00  0.00            
ATOM     18  H7  BCD     1      29.050  23.640  10.230  1.00  0.00            
ATOM     19  H8  BCD     1      29.080  22.080  11.990  1.00  0.00            
ATOM     20  H9  BCD     1      27.820  22.940  12.900  1.00  0.00            
ATOM     21  H10 BCD     1      26.620  22.500  10.700  1.00  0.00            
ATOM     22  C7  BCD     1      27.920  25.690   4.790  1.00  0.00            
ATOM     23  O6  BCD     1      29.260  26.120   4.920  1.00  0.00            
ATOM     24  C8  BCD     1      27.020  26.620   5.480  1.00  0.00            
ATOM     25  O7  BCD     1      27.080  27.880   4.870  1.00  0.00            
ATOM     26  C9  BCD     1      27.360  26.730   6.960  1.00  0.00            
ATOM     27  O8  BCD     1      26.510  27.610   7.750  1.00  0.00            
ATOM     28  C10 BCD     1      27.410  25.320   7.580  1.00  0.00            
ATOM     29  C11 BCD     1      28.140  24.270   6.730  1.00  0.00            
ATOM     30  O9  BCD     1      27.740  24.410   5.350  1.00  0.00            
ATOM     31  C12 BCD     1      27.970  22.820   7.220  1.00  0.00            
ATOM     32  O10 BCD     1      26.550  22.550   7.030  1.00  0.00            
ATOM     33  H11 BCD     1      27.600  25.690   3.740  1.00  0.00            
ATOM     34  H12 BCD     1      26.010  26.210   5.320  1.00  0.00            
ATOM     35  H13 BCD     1      27.980  28.180   5.060  1.00  0.00            
ATOM     36  H14 BCD     1      28.420  27.020   7.040  1.00  0.00            
ATOM     37  H15 BCD     1      26.660  28.550   7.670  1.00  0.00            
ATOM     38  H16 BCD     1      26.420  24.900   7.780  1.00  0.00            
ATOM     39  H17 BCD     1      29.200  24.530   6.770  1.00  0.00            
ATOM     40  H18 BCD     1      28.460  22.080   6.580  1.00  0.00            
ATOM     41  H19 BCD     1      28.190  22.720   8.290  1.00  0.00            
ATOM     42  H20 BCD     1      26.330  21.660   7.310  1.00  0.00            
ATOM     43  C13 BCD     1      32.320  27.330   2.490  1.00  0.00            
ATOM     44  O11 BCD     1      33.430  26.900   3.270  1.00  0.00            
ATOM     45  C14 BCD     1      31.560  28.470   3.200  1.00  0.00            
ATOM     46  O12 BCD     1      32.490  29.440   3.610  1.00  0.00            
ATOM     47  C15 BCD     1      30.730  27.880   4.310  1.00  0.00            
ATOM     48  O13 BCD     1      29.860  28.830   4.940  1.00  0.00            
ATOM     49  C16 BCD     1      29.920  26.720   3.800  1.00  0.00            
ATOM     50  C17 BCD     1      30.750  25.650   3.130  1.00  0.00            
ATOM     51  O14 BCD     1      31.520  26.240   2.070  1.00  0.00            
ATOM     52  C18 BCD     1      29.900  24.630   2.390  1.00  0.00            
ATOM     53  O15 BCD     1      28.760  25.200   1.720  1.00  0.00            
ATOM     54  H21 BCD     1      32.580  27.700   1.490  1.00  0.00            
ATOM     55  H22 BCD     1      30.760  28.940   2.610  1.00  0.00            
ATOM     56  H23 BCD     1      31.930  30.150   3.940  1.00  0.00            
ATOM     57  H24 BCD     1      31.420  27.540   5.100  1.00  0.00            
ATOM     58  H25 BCD     1      30.450  29.520   5.260  1.00  0.00            
ATOM     59  H26 BCD     1      29.200  27.140   3.080  1.00  0.00            
ATOM     60  H27 BCD     1      31.400  25.130   3.860  1.00  0.00            
ATOM     61  H28 BCD     1      30.520  24.020   1.720  1.00  0.00            
ATOM     62  H29 BCD     1      29.470  23.940   3.120  1.00  0.00            
ATOM     63  H30 BCD     1      28.260  24.540   1.230  1.00  0.00            
ATOM     64  C19 BCD     1      37.280  25.670   3.620  1.00  0.00            
ATOM     65  O16 BCD     1      37.020  25.230   4.960  1.00  0.00            
ATOM     66  C20 BCD     1      37.060  27.210   3.570  1.00  0.00            
ATOM     67  O17 BCD     1      37.760  27.880   4.640  1.00  0.00            
ATOM     68  C21 BCD     1      35.530  27.460   3.770  1.00  0.00            
ATOM     69  O18 BCD     1      35.240  28.840   3.790  1.00  0.00            
ATOM     70  C22 BCD     1      34.730  26.680   2.800  1.00  0.00            
ATOM     71  C23 BCD     1      35.040  25.190   2.900  1.00  0.00            
ATOM     72  O19 BCD     1      36.420  24.960   2.710  1.00  0.00            
ATOM     73  C24 BCD     1      34.320  24.350   1.900  1.00  0.00            
ATOM     74  O20 BCD     1      34.340  24.930   0.510  1.00  0.00            
ATOM     75  H31 BCD     1      38.300  25.380   3.350  1.00  0.00            
ATOM     76  H32 BCD     1      37.320  27.590   2.580  1.00  0.00            
ATOM     77  H33 BCD     1      37.420  28.780   4.560  1.00  0.00            
ATOM     78  H34 BCD     1      35.240  27.060   4.750  1.00  0.00            
ATOM     79  H35 BCD     1      34.300  28.930   3.990  1.00  0.00            
ATOM     80  H36 BCD     1      34.960  27.060   1.800  1.00  0.00            
ATOM     81  H37 BCD     1      34.680  24.910   3.900  1.00  0.00            
ATOM     82  H38 BCD     1      34.840  23.380   1.900  1.00  0.00            
ATOM     83  H39 BCD     1      33.290  24.190   2.220  1.00  0.00            
ATOM     84  H40 BCD     1      33.680  24.490  -0.020  1.00  0.00            
ATOM     85  C25 BCD     1      38.450  22.940   8.170  1.00  0.00            
ATOM     86  O21 BCD     1      37.180  22.740   8.740  1.00  0.00            
ATOM     87  C26 BCD     1      38.820  24.400   8.210  1.00  0.00            
ATOM     88  O22 BCD     1      38.700  24.840   9.490  1.00  0.00            
ATOM     89  C27 BCD     1      37.980  25.230   7.120  1.00  0.00            
ATOM     90  O23 BCD     1      38.420  26.580   7.040  1.00  0.00            
ATOM     91  C28 BCD     1      38.010  24.520   5.770  1.00  0.00            
ATOM     92  C29 BCD     1      37.610  23.010   5.910  1.00  0.00            
ATOM     93  O24 BCD     1      38.510  22.430   6.860  1.00  0.00            
ATOM     94  C30 BCD     1      37.370  22.280   4.660  1.00  0.00            
ATOM     95  O25 BCD     1      38.560  21.880   3.980  1.00  0.00            
ATOM     96  H41 BCD     1      39.100  22.360   8.840  1.00  0.00            
ATOM     97  H42 BCD     1      39.850  24.490   7.860  1.00  0.00            
ATOM     98  H43 BCD     1      38.530  25.780   9.570  1.00  0.00            
ATOM     99  H44 BCD     1      36.960  25.290   7.520  1.00  0.00            
ATOM    100  H45 BCD     1      38.250  26.860   6.140  1.00  0.00            
ATOM    101  H46 BCD     1      39.030  24.620   5.370  1.00  0.00            
ATOM    102  H47 BCD     1      36.610  23.000   6.360  1.00  0.00            
ATOM    103  H48 BCD     1      36.700  21.430   4.880  1.00  0.00            
ATOM    104  H49 BCD     1      36.730  22.910   4.030  1.00  0.00            
ATOM    105  H50 BCD     1      39.010  21.320   4.610  1.00  0.00            
ATOM    106  C31 BCD     1      35.100  21.000  12.010  1.00  0.00            
ATOM    107  O26 BCD     1      34.020  21.880  11.640  1.00  0.00            
ATOM    108  C32 BCD     1      36.420  21.680  12.260  1.00  0.00            
ATOM    109  O27 BCD     1      36.400  22.420  13.500  1.00  0.00            
ATOM    110  C33 BCD     1      36.850  22.610  11.070  1.00  0.00            
ATOM    111  C34 BCD     1      37.010  21.840   9.850  1.00  0.00            
ATOM    112  C35 BCD     1      35.690  21.000   9.560  1.00  0.00            
ATOM    113  O28 BCD     1      35.410  20.280  10.760  1.00  0.00            
ATOM    114  C36 BCD     1      35.670  20.080   8.360  1.00  0.00            
ATOM    115  O29 BCD     1      36.720  19.100   8.390  1.00  0.00            
ATOM    116  O30 BCD     1      38.140  23.200  11.400  1.00  0.00            
ATOM    117  H51 BCD     1      34.950  20.290  12.820  1.00  0.00            
ATOM    118  H52 BCD     1      37.110  20.840  12.440  1.00  0.00            
ATOM    119  H53 BCD     1      36.010  23.280  13.310  1.00  0.00            
ATOM    120  H54 BCD     1      36.150  23.420  10.810  1.00  0.00            
ATOM    121  H55 BCD     1      38.400  23.620  10.570  1.00  0.00            
ATOM    122  H56 BCD     1      37.820  21.110   9.950  1.00  0.00            
ATOM    123  H57 BCD     1      34.910  21.750   9.370  1.00  0.00            
ATOM    124  H58 BCD     1      34.720  19.540   8.420  1.00  0.00            
ATOM    125  H59 BCD     1      35.570  20.630   7.410  1.00  0.00            
ATOM    126  H60 BCD     1      36.370  18.360   8.890  1.00  0.00            
ATOM    127  C37 BCD     1      31.030  24.140  13.360  1.00  0.00            
ATOM    128  O31 BCD     1      30.500  24.300  12.040  1.00  0.00            
ATOM    129  C38 BCD     1      32.490  24.740  13.380  1.00  0.00            
ATOM    130  O32 BCD     1      32.500  26.160  13.110  1.00  0.00            
ATOM    131  C39 BCD     1      33.410  24.020  12.430  1.00  0.00            
ATOM    132  O33 BCD     1      34.790  24.450  12.500  1.00  0.00            
ATOM    133  C40 BCD     1      33.340  22.540  12.720  1.00  0.00            
ATOM    134  C41 BCD     1      31.900  21.950  12.790  1.00  0.00            
ATOM    135  O34 BCD     1      31.010  22.730  13.650  1.00  0.00            
ATOM    136  C42 BCD     1      32.020  20.550  13.260  1.00  0.00            
ATOM    137  O35 BCD     1      32.590  20.450  14.610  1.00  0.00            
ATOM    138  H61 BCD     1      30.340  24.660  14.040  1.00  0.00            
ATOM    139  H62 BCD     1      32.880  24.710  14.410  1.00  0.00            
ATOM    140  H63 BCD     1      33.420  26.420  13.200  1.00  0.00            
ATOM    141  H64 BCD     1      32.960  24.180  11.440  1.00  0.00            
ATOM    142  H65 BCD     1      34.840  25.270  12.000  1.00  0.00            
ATOM    143  H66 BCD     1      33.930  22.320  13.620  1.00  0.00            
ATOM    144  H67 BCD     1      31.560  21.930  11.750  1.00  0.00            
ATOM    145  H68 BCD     1      31.020  20.130  13.350  1.00  0.00            
ATOM    146  H69 BCD     1      32.660  19.970  12.590  1.00  0.00            
ATOM    147  H70 BCD     1      32.650  19.530  14.890  1.00  0.00            
ATOM    148  C1  AY6     2      30.410  19.410  10.070  1.00  0.00            
ATOM    149  C2  AY6     2      30.990  20.540   9.250  1.00  0.00            
ATOM    150  C3  AY6     2      31.950  20.380   8.280  1.00  0.00            
ATOM    151  C4  AY6     2      32.030  21.670   7.750  1.00  0.00            
ATOM    152  N1  AY6     2      32.890  21.920   6.800  1.00  0.00            
ATOM    153  S1  AY6     2      32.870  23.220   5.820  1.00  0.00            
ATOM    154  O1  AY6     2      31.600  23.140   5.070  1.00  0.00            
ATOM    155  O2  AY6     2      34.160  22.880   5.220  1.00  0.00            
ATOM    156  C5  AY6     2      32.950  24.650   6.910  1.00  0.00            
ATOM    157  C6  AY6     2      31.840  25.570   7.040  1.00  0.00            
ATOM    158  C7  AY6     2      31.890  26.450   8.120  1.00  0.00            
ATOM    159  C8  AY6     2      33.040  26.570   8.930  1.00  0.00            
ATOM    160  N2  AY6     2      32.930  27.360  10.040  1.00  0.00            
ATOM    161  C9  AY6     2      34.070  25.650   8.780  1.00  0.00            
ATOM    162  C10 AY6     2      34.020  24.670   7.830  1.00  0.00            
ATOM    163  N3  AY6     2      31.220  22.550   8.370  1.00  0.00            
ATOM    164  O3  AY6     2      30.480  21.800   9.340  1.00  0.00            
ATOM    165  H1  AY6     2      31.120  18.600  10.290  1.00  0.00            
ATOM    166  H2  AY6     2      30.170  19.850  11.050  1.00  0.00            
ATOM    167  H3  AY6     2      29.470  18.940   9.750  1.00  0.00            
ATOM    168  H4  AY6     2      32.580  19.550   7.980  1.00  0.00            
ATOM    169  H5  AY6     2      33.060  21.130   6.180  1.00  0.00            
ATOM    170  H6  AY6     2      30.890  25.530   6.530  1.00  0.00            
ATOM    171  H7  AY6     2      30.990  26.980   8.380  1.00  0.00            
ATOM    172  H8  AY6     2      32.140  27.980  10.140  1.00  0.00            
ATOM    173  H9  AY6     2      33.670  27.390  10.730  1.00  0.00            
ATOM    174  H10 AY6     2      34.860  25.600   9.520  1.00  0.00            
ATOM    175  H11 AY6     2      34.860  23.990   7.690  1.00  0.00            
TER
ENDMDL
MODEL        1
ATOM      1  C1  BCD     1      31.950  26.150  20.860  1.00  0.00            
ATOM      2  O1  BCD     1      31.700  25.060  20.020  1.00  0.00            
ATOM      3  C2  BCD     1      30.780  27.180  20.810  1.00  0.00            
ATOM      4  O2  BCD     1      29.510  26.600  21.100  1.00  0.00            
ATOM      5  C3  BCD     1      30.690  28.010  19.500  1.00  0.00            
ATOM      6  O3  BCD     1      29.750  29.080  19.500  1.00  0.00            
ATOM      7  C4  BCD     1      32.080  28.550  19.290  1.00  0.00            
ATOM      8  C5  BCD     1      33.150  27.480  19.330  1.00  0.00            
ATOM      9  O4  BCD     1      33.160  26.730  20.510  1.00  0.00            
ATOM     10  C6  BCD     1      34.520  28.140  19.250  1.00  0.00            
ATOM     11  O5  BCD     1      34.700  29.000  20.340  1.00  0.00            
ATOM     12  H1  BCD     1      31.970  25.730  21.870  1.00  0.00            
ATOM     13  H2  BCD     1      31.050  27.840  21.640  1.00  0.00            
ATOM     14  H3  BCD     1      28.870  27.220  20.730  1.00  0.00            
ATOM     15  H4  BCD     1      30.340  27.300  18.740  1.00  0.00            
ATOM     16  H5  BCD     1      29.840  29.470  18.630  1.00  0.00            
ATOM     17  H6  BCD     1      32.300  29.310  20.050  1.00  0.00            
ATOM     18  H7  BCD     1      33.080  26.870  18.420  1.00  0.00            
ATOM     19  H8  BCD     1      35.230  27.300  19.300  1.00  0.00            
ATOM     20  H9  BCD     1      34.530  28.630  18.270  1.00  0.00            
ATOM     21  H10 BCD     1      35.650  29.110  20.470  1.00  0.00            
ATOM     22  C7  BCD     1      30.830  21.190  19.400  1.00  0.00            
ATOM     23  O6  BCD     1      30.790  21.580  18.000  1.00  0.00            
ATOM     24  C8  BCD     1      29.800  21.840  20.300  1.00  0.00            
ATOM     25  O7  BCD     1      28.600  21.440  19.720  1.00  0.00            
ATOM     26  C9  BCD     1      30.010  23.340  20.330  1.00  0.00            
ATOM     27  O8  BCD     1      29.210  23.970  21.350  1.00  0.00            
ATOM     28  C10 BCD     1      31.510  23.730  20.460  1.00  0.00            
ATOM     29  C11 BCD     1      32.500  22.800  19.800  1.00  0.00            
ATOM     30  O9  BCD     1      32.080  21.430  19.960  1.00  0.00            
ATOM     31  C12 BCD     1      33.900  22.970  20.380  1.00  0.00            
ATOM     32  O10 BCD     1      34.690  21.880  19.950  1.00  0.00            
ATOM     33  H11 BCD     1      30.710  20.100  19.400  1.00  0.00            
ATOM     34  H12 BCD     1      29.900  21.530  21.340  1.00  0.00            
ATOM     35  H13 BCD     1      27.890  21.940  20.150  1.00  0.00            
ATOM     36  H14 BCD     1      29.740  23.770  19.360  1.00  0.00            
ATOM     37  H15 BCD     1      29.310  24.920  21.260  1.00  0.00            
ATOM     38  H16 BCD     1      31.630  23.460  21.520  1.00  0.00            
ATOM     39  H17 BCD     1      32.620  23.010  18.720  1.00  0.00            
ATOM     40  H18 BCD     1      34.270  23.960  20.110  1.00  0.00            
ATOM     41  H19 BCD     1      33.820  22.920  21.480  1.00  0.00            
ATOM     42  H20 BCD     1      33.940  21.350  19.680  1.00  0.00            
ATOM     43  C13 BCD     1      30.710  20.450  14.030  1.00  0.00            
ATOM     44  O11 BCD     1      30.600  21.880  13.720  1.00  0.00            
ATOM     45  C14 BCD     1      29.430  20.060  14.810  1.00  0.00            
ATOM     46  O12 BCD     1      28.300  20.380  13.960  1.00  0.00            
ATOM     47  C15 BCD     1      29.510  20.700  16.210  1.00  0.00            
ATOM     48  O13 BCD     1      28.400  20.240  17.010  1.00  0.00            
ATOM     49  C16 BCD     1      30.810  20.560  16.940  1.00  0.00            
ATOM     50  C17 BCD     1      31.980  20.960  15.960  1.00  0.00            
ATOM     51  O14 BCD     1      31.870  20.200  14.760  1.00  0.00            
ATOM     52  C18 BCD     1      33.320  20.610  16.580  1.00  0.00            
ATOM     53  O15 BCD     1      33.510  19.170  16.820  1.00  0.00            
ATOM     54  H21 BCD     1      30.840  19.800  13.160  1.00  0.00            
ATOM     55  H22 BCD     1      29.430  18.990  15.080  1.00  0.00            
ATOM     56  H23 BCD     1      28.160  21.330  13.920  1.00  0.00            
ATOM     57  H24 BCD     1      29.340  21.780  16.100  1.00  0.00            
ATOM     58  H25 BCD     1      28.270  20.920  17.680  1.00  0.00            
ATOM     59  H26 BCD     1      30.790  19.510  17.280  1.00  0.00            
ATOM     60  H27 BCD     1      31.970  22.020  15.670  1.00  0.00            
ATOM     61  H28 BCD     1      34.090  21.000  15.900  1.00  0.00            
ATOM     62  H29 BCD     1      33.450  21.160  17.520  1.00  0.00            
ATOM     63  H30 BCD     1      34.440  19.020  17.020  1.00  0.00            
ATOM     64  C19 BCD     1      29.330  24.060  10.420  1.00  0.00            
ATOM     65  O16 BCD     1      30.160  25.190  10.740  1.00  0.00            
ATOM     66  C20 BCD     1      28.260  23.780  11.520  1.00  0.00            
ATOM     67  O17 BCD     1      27.490  24.970  11.710  1.00  0.00            
ATOM     68  C21 BCD     1      29.020  23.460  12.810  1.00  0.00            
ATOM     69  O18 BCD     1      28.100  23.270  13.910  1.00  0.00            
ATOM     70  C22 BCD     1      29.940  22.230  12.510  1.00  0.00            
ATOM     71  C23 BCD     1      30.890  22.430  11.320  1.00  0.00            
ATOM     72  O19 BCD     1      30.120  22.920  10.240  1.00  0.00            
ATOM     73  C24 BCD     1      31.670  21.140  10.920  1.00  0.00            
ATOM     74  O20 BCD     1      30.810  20.070  10.940  1.00  0.00            
ATOM     75  H31 BCD     1      28.900  24.280   9.430  1.00  0.00            
ATOM     76  H32 BCD     1      27.570  22.950  11.300  1.00  0.00            
ATOM     77  H33 BCD     1      26.870  24.780  12.420  1.00  0.00            
ATOM     78  H34 BCD     1      29.610  24.360  13.030  1.00  0.00            
ATOM     79  H35 BCD     1      27.850  24.100  14.330  1.00  0.00            
ATOM     80  H36 BCD     1      29.340  21.390  12.150  1.00  0.00            
ATOM     81  H37 BCD     1      31.630  23.160  11.670  1.00  0.00            
ATOM     82  H38 BCD     1      32.230  21.290   9.980  1.00  0.00            
ATOM     83  H39 BCD     1      32.410  20.900  11.700  1.00  0.00            
ATOM     84  H40 BCD     1      31.180  19.310  10.480  1.00  0.00            
ATOM     85  C25 BCD     1      31.460  28.600   9.050  1.00  0.00            
ATOM     86  O21 BCD     1      31.810  28.820  10.440  1.00  0.00            
ATOM     87  C26 BCD     1      29.940  28.290   8.910  1.00  0.00            
ATOM     88  O22 BCD     1      29.150  29.480   9.140  1.00  0.00            
ATOM     89  C27 BCD     1      29.490  27.150   9.800  1.00  0.00            
ATOM     90  O23 BCD     1      28.170  26.820   9.680  1.00  0.00            
ATOM     91  C28 BCD     1      30.370  25.930   9.540  1.00  0.00            
ATOM     92  C29 BCD     1      31.860  26.240   9.530  1.00  0.00            
ATOM     93  O24 BCD     1      32.100  27.420   8.640  1.00  0.00            
ATOM     94  C30 BCD     1      32.630  25.080   8.910  1.00  0.00            
ATOM     95  O25 BCD     1      32.220  24.650   7.620  1.00  0.00            
ATOM     96  H41 BCD     1      31.740  29.400   8.360  1.00  0.00            
ATOM     97  H42 BCD     1      29.800  28.010   7.860  1.00  0.00            
ATOM     98  H43 BCD     1      28.240  29.200   9.010  1.00  0.00            
ATOM     99  H44 BCD     1      29.650  27.510  10.830  1.00  0.00            
ATOM    100  H45 BCD     1      27.980  26.060  10.240  1.00  0.00            
ATOM    101  H46 BCD     1      30.070  25.560   8.560  1.00  0.00            
ATOM    102  H47 BCD     1      32.220  26.460  10.540  1.00  0.00            
ATOM    103  H48 BCD     1      33.720  25.200   9.010  1.00  0.00            
ATOM    104  H49 BCD     1      32.460  24.230   9.580  1.00  0.00            
ATOM    105  H50 BCD     1      32.770  23.870   7.500  1.00  0.00            
ATOM    106  C31 BCD     1      34.260  30.790  13.000  1.00  0.00            
ATOM    107  O26 BCD     1      33.580  30.180  14.130  1.00  0.00            
ATOM    108  C32 BCD     1      33.440  31.710  12.100  1.00  0.00            
ATOM    109  O27 BCD     1      33.020  32.870  12.830  1.00  0.00            
ATOM    110  C33 BCD     1      32.310  30.910  11.500  1.00  0.00            
ATOM    111  C34 BCD     1      32.890  29.710  10.770  1.00  0.00            
ATOM    112  C35 BCD     1      33.900  28.890  11.530  1.00  0.00            
ATOM    113  O28 BCD     1      34.840  29.750  12.190  1.00  0.00            
ATOM    114  C36 BCD     1      34.790  27.820  10.860  1.00  0.00            
ATOM    115  O29 BCD     1      35.430  28.350   9.660  1.00  0.00            
ATOM    116  O30 BCD     1      31.560  31.680  10.620  1.00  0.00            
ATOM    117  H51 BCD     1      34.970  31.480  13.450  1.00  0.00            
ATOM    118  H52 BCD     1      34.100  32.000  11.270  1.00  0.00            
ATOM    119  H53 BCD     1      32.270  32.540  13.330  1.00  0.00            
ATOM    120  H54 BCD     1      31.690  30.520  12.320  1.00  0.00            
ATOM    121  H55 BCD     1      30.840  31.120  10.330  1.00  0.00            
ATOM    122  H56 BCD     1      33.320  30.120   9.850  1.00  0.00            
ATOM    123  H57 BCD     1      33.420  28.430  12.410  1.00  0.00            
ATOM    124  H58 BCD     1      35.520  27.460  11.600  1.00  0.00            
ATOM    125  H59 BCD     1      34.080  27.060  10.530  1.00  0.00            
ATOM    126  H60 BCD     1      35.930  27.630   9.270  1.00  0.00            
ATOM    127  C37 BCD     1      32.290  30.540  17.970  1.00  0.00            
ATOM    128  O31 BCD     1      32.100  29.100  17.980  1.00  0.00            
ATOM    129  C38 BCD     1      31.470  31.330  16.960  1.00  0.00            
ATOM    130  O32 BCD     1      30.080  31.250  17.350  1.00  0.00            
ATOM    131  C39 BCD     1      31.810  30.890  15.520  1.00  0.00            
ATOM    132  O33 BCD     1      31.160  31.640  14.490  1.00  0.00            
ATOM    133  C40 BCD     1      33.270  30.960  15.300  1.00  0.00            
ATOM    134  C41 BCD     1      34.130  30.380  16.510  1.00  0.00            
ATOM    135  O34 BCD     1      33.590  30.910  17.680  1.00  0.00            
ATOM    136  C42 BCD     1      35.650  30.720  16.370  1.00  0.00            
ATOM    137  O35 BCD     1      35.880  32.140  16.130  1.00  0.00            
ATOM    138  H61 BCD     1      32.150  31.080  18.910  1.00  0.00            
ATOM    139  H62 BCD     1      31.740  32.400  16.970  1.00  0.00            
ATOM    140  H63 BCD     1      29.610  31.890  16.800  1.00  0.00            
ATOM    141  H64 BCD     1      31.540  29.830  15.500  1.00  0.00            
ATOM    142  H65 BCD     1      30.540  31.130  13.970  1.00  0.00            
ATOM    143  H66 BCD     1      33.540  32.010  15.150  1.00  0.00            
ATOM    144  H67 BCD     1      33.990  29.290  16.510  1.00  0.00            
ATOM    145  H68 BCD     1      36.050  30.440  17.360  1.00  0.00            
ATOM    146  H69 BCD     1      36.110  30.060  15.630  1.00  0.00            
ATOM    147  H70 BCD     1      36.840  32.210  16.120  1.00  0.00            
ATOM    148  C1  AY6     2      37.410  25.880  16.380  1.00  0.00            
ATOM    149  C2  AY6     2      35.970  25.860  16.010  1.00  0.00            
ATOM    150  C3  AY6     2      35.330  26.800  15.250  1.00  0.00            
ATOM    151  C4  AY6     2      34.020  26.350  15.270  1.00  0.00            
ATOM    152  N1  AY6     2      33.140  27.200  14.710  1.00  0.00            
ATOM    153  S1  AY6     2      31.770  26.690  13.890  1.00  0.00            
ATOM    154  O1  AY6     2      32.270  25.580  13.130  1.00  0.00            
ATOM    155  O2  AY6     2      31.390  27.900  13.170  1.00  0.00            
ATOM    156  C5  AY6     2      30.570  26.370  15.170  1.00  0.00            
ATOM    157  C6  AY6     2      30.430  25.060  15.690  1.00  0.00            
ATOM    158  C7  AY6     2      29.520  24.780  16.740  1.00  0.00            
ATOM    159  C8  AY6     2      28.730  25.860  17.230  1.00  0.00            
ATOM    160  N2  AY6     2      27.840  25.680  18.250  1.00  0.00            
ATOM    161  C9  AY6     2      28.710  27.130  16.610  1.00  0.00            
ATOM    162  C10 AY6     2      29.640  27.350  15.580  1.00  0.00            
ATOM    163  N3  AY6     2      33.880  25.230  15.980  1.00  0.00            
ATOM    164  O3  AY6     2      35.120  24.890  16.510  1.00  0.00            
ATOM    165  H1  AY6     2      37.700  26.910  16.650  1.00  0.00            
ATOM    166  H2  AY6     2      37.590  25.160  17.190  1.00  0.00            
ATOM    167  H3  AY6     2      38.100  25.780  15.540  1.00  0.00            
ATOM    168  H4  AY6     2      35.770  27.650  14.740  1.00  0.00            
ATOM    169  H5  AY6     2      33.390  28.110  14.360  1.00  0.00            
ATOM    170  H6  AY6     2      31.220  24.370  15.400  1.00  0.00            
ATOM    171  H7  AY6     2      29.490  23.820  17.250  1.00  0.00            
ATOM    172  H8  AY6     2      27.820  24.890  18.880  1.00  0.00            
ATOM    173  H9  AY6     2      27.540  26.510  18.750  1.00  0.00            
ATOM    174  H10 AY6     2      28.020  27.920  16.890  1.00  0.00            
ATOM    175  H11 AY6     2      29.580  28.300  15.070  1.00  0.00            
TER
ENDMDL
MODEL        1
ATOM      1  C1  BCD     1      33.720  16.550  11.590  1.00  0.00            
ATOM      2  O1  BCD     1      32.330  16.710  11.930  1.00  0.00            
ATOM      3  C2  BCD     1      34.510  17.500  12.480  1.00  0.00            
ATOM      4  O2  BCD     1      34.270  17.270  13.880  1.00  0.00            
ATOM      5  C3  BCD     1      34.220  18.930  12.110  1.00  0.00            
ATOM      6  O3  BCD     1      34.850  19.850  12.950  1.00  0.00            
ATOM      7  C4  BCD     1      34.440  19.190  10.630  1.00  0.00            
ATOM      8  C5  BCD     1      33.610  18.170   9.740  1.00  0.00            
ATOM      9  O4  BCD     1      33.920  16.850  10.210  1.00  0.00            
ATOM     10  C6  BCD     1      34.070  18.150   8.270  1.00  0.00            
ATOM     11  O5  BCD     1      35.470  17.900   8.220  1.00  0.00            
ATOM     12  H1  BCD     1      34.030  15.500  11.730  1.00  0.00            
ATOM     13  H2  BCD     1      35.540  17.180  12.310  1.00  0.00            
ATOM     14  H3  BCD     1      34.710  17.870  14.500  1.00  0.00            
ATOM     15  H4  BCD     1      33.150  19.150  12.190  1.00  0.00            
ATOM     16  H5  BCD     1      35.800  19.860  12.820  1.00  0.00            
ATOM     17  H6  BCD     1      35.510  19.020  10.480  1.00  0.00            
ATOM     18  H7  BCD     1      32.530  18.320   9.840  1.00  0.00            
ATOM     19  H8  BCD     1      33.510  17.380   7.730  1.00  0.00            
ATOM     20  H9  BCD     1      33.900  19.090   7.720  1.00  0.00            
ATOM     21  H10 BCD     1      35.690  18.090   7.300  1.00  0.00            
ATOM     22  C7  BCD     1      28.970  14.550  13.170  1.00  0.00            
ATOM     23  O6  BCD     1      28.290  15.780  12.930  1.00  0.00            
ATOM     24  C8  BCD     1      30.130  14.770  14.220  1.00  0.00            
ATOM     25  O7  BCD     1      29.510  15.040  15.530  1.00  0.00            
ATOM     26  C9  BCD     1      31.070  15.910  13.850  1.00  0.00            
ATOM     27  O8  BCD     1      32.080  16.100  14.870  1.00  0.00            
ATOM     28  C10 BCD     1      31.690  15.590  12.530  1.00  0.00            
ATOM     29  C11 BCD     1      30.630  15.120  11.510  1.00  0.00            
ATOM     30  O9  BCD     1      29.780  14.120  12.070  1.00  0.00            
ATOM     31  C12 BCD     1      31.420  14.460  10.390  1.00  0.00            
ATOM     32  O10 BCD     1      32.070  13.290  10.850  1.00  0.00            
ATOM     33  H11 BCD     1      28.250  13.740  13.340  1.00  0.00            
ATOM     34  H12 BCD     1      30.680  13.820  14.350  1.00  0.00            
ATOM     35  H13 BCD     1      30.170  14.780  16.170  1.00  0.00            
ATOM     36  H14 BCD     1      30.440  16.810  13.790  1.00  0.00            
ATOM     37  H15 BCD     1      32.870  16.530  14.530  1.00  0.00            
ATOM     38  H16 BCD     1      32.460  14.830  12.730  1.00  0.00            
ATOM     39  H17 BCD     1      30.090  15.990  11.120  1.00  0.00            
ATOM     40  H18 BCD     1      30.630  14.260   9.650  1.00  0.00            
ATOM     41  H19 BCD     1      32.140  15.110   9.880  1.00  0.00            
ATOM     42  H20 BCD     1      31.560  12.680  11.400  1.00  0.00            
ATOM     43  C13 BCD     1      24.410  17.240  13.300  1.00  0.00            
ATOM     44  O11 BCD     1      24.770  18.600  13.010  1.00  0.00            
ATOM     45  C14 BCD     1      25.150  16.760  14.580  1.00  0.00            
ATOM     46  O12 BCD     1      24.970  17.770  15.660  1.00  0.00            
ATOM     47  C15 BCD     1      26.640  16.600  14.450  1.00  0.00            
ATOM     48  O13 BCD     1      27.080  16.050  15.680  1.00  0.00            
ATOM     49  C16 BCD     1      26.890  15.770  13.170  1.00  0.00            
ATOM     50  C17 BCD     1      26.180  16.350  11.970  1.00  0.00            
ATOM     51  O14 BCD     1      24.800  16.370  12.250  1.00  0.00            
ATOM     52  C18 BCD     1      26.480  15.480  10.820  1.00  0.00            
ATOM     53  O15 BCD     1      25.900  14.080  10.860  1.00  0.00            
ATOM     54  H21 BCD     1      23.320  17.100  13.380  1.00  0.00            
ATOM     55  H22 BCD     1      24.710  15.840  14.990  1.00  0.00            
ATOM     56  H23 BCD     1      25.680  17.580  16.270  1.00  0.00            
ATOM     57  H24 BCD     1      27.140  17.570  14.340  1.00  0.00            
ATOM     58  H25 BCD     1      28.010  15.820  15.550  1.00  0.00            
ATOM     59  H26 BCD     1      26.540  14.730  13.310  1.00  0.00            
ATOM     60  H27 BCD     1      26.560  17.370  11.830  1.00  0.00            
ATOM     61  H28 BCD     1      25.960  15.890   9.950  1.00  0.00            
ATOM     62  H29 BCD     1      27.530  15.570  10.500  1.00  0.00            
ATOM     63  H30 BCD     1      25.800  13.810   9.950  1.00  0.00            
ATOM     64  C19 BCD     1      23.330  22.260  12.280  1.00  0.00            
ATOM     65  O16 BCD     1      24.480  22.610  11.460  1.00  0.00            
ATOM     66  C20 BCD     1      23.610  21.920  13.810  1.00  0.00            
ATOM     67  O17 BCD     1      24.300  23.000  14.410  1.00  0.00            
ATOM     68  C21 BCD     1      24.350  20.580  13.990  1.00  0.00            
ATOM     69  O18 BCD     1      24.200  20.260  15.370  1.00  0.00            
ATOM     70  C22 BCD     1      23.750  19.570  13.060  1.00  0.00            
ATOM     71  C23 BCD     1      23.440  20.030  11.610  1.00  0.00            
ATOM     72  O19 BCD     1      22.660  21.220  11.660  1.00  0.00            
ATOM     73  C24 BCD     1      22.850  19.030  10.730  1.00  0.00            
ATOM     74  O20 BCD     1      21.690  18.490  11.260  1.00  0.00            
ATOM     75  H31 BCD     1      22.700  23.150  12.370  1.00  0.00            
ATOM     76  H32 BCD     1      22.670  21.800  14.380  1.00  0.00            
ATOM     77  H33 BCD     1      24.510  22.920  15.340  1.00  0.00            
ATOM     78  H34 BCD     1      25.380  20.870  13.730  1.00  0.00            
ATOM     79  H35 BCD     1      24.450  19.330  15.410  1.00  0.00            
ATOM     80  H36 BCD     1      22.820  19.130  13.440  1.00  0.00            
ATOM     81  H37 BCD     1      24.400  20.290  11.130  1.00  0.00            
ATOM     82  H38 BCD     1      22.630  19.480   9.750  1.00  0.00            
ATOM     83  H39 BCD     1      23.590  18.230  10.630  1.00  0.00            
ATOM     84  H40 BCD     1      21.590  17.540  11.150  1.00  0.00            
ATOM     85  C25 BCD     1      26.370  25.760   9.720  1.00  0.00            
ATOM     86  O21 BCD     1      27.650  25.130   9.880  1.00  0.00            
ATOM     87  C26 BCD     1      25.680  26.170  11.000  1.00  0.00            
ATOM     88  O22 BCD     1      26.430  27.030  11.850  1.00  0.00            
ATOM     89  C27 BCD     1      25.240  24.900  11.750  1.00  0.00            
ATOM     90  O23 BCD     1      24.510  25.130  12.960  1.00  0.00            
ATOM     91  C28 BCD     1      24.440  23.910  10.890  1.00  0.00            
ATOM     92  C29 BCD     1      25.110  23.790   9.440  1.00  0.00            
ATOM     93  O24 BCD     1      25.440  25.070   8.920  1.00  0.00            
ATOM     94  C30 BCD     1      24.180  23.120   8.470  1.00  0.00            
ATOM     95  O25 BCD     1      22.820  23.550   8.600  1.00  0.00            
ATOM     96  H41 BCD     1      26.700  26.670   9.220  1.00  0.00            
ATOM     97  H42 BCD     1      24.780  26.710  10.680  1.00  0.00            
ATOM     98  H43 BCD     1      25.860  27.710  12.220  1.00  0.00            
ATOM     99  H44 BCD     1      26.210  24.500  12.040  1.00  0.00            
ATOM    100  H45 BCD     1      24.400  24.250  13.340  1.00  0.00            
ATOM    101  H46 BCD     1      23.380  24.190  10.780  1.00  0.00            
ATOM    102  H47 BCD     1      26.040  23.240   9.610  1.00  0.00            
ATOM    103  H48 BCD     1      24.570  23.350   7.470  1.00  0.00            
ATOM    104  H49 BCD     1      24.320  22.040   8.540  1.00  0.00            
ATOM    105  H50 BCD     1      22.280  22.760   8.700  1.00  0.00            
ATOM    106  C31 BCD     1      31.390  24.950   8.110  1.00  0.00            
ATOM    107  O26 BCD     1      31.780  23.830   8.810  1.00  0.00            
ATOM    108  C32 BCD     1      31.090  26.210   8.990  1.00  0.00            
ATOM    109  O27 BCD     1      32.190  26.520   9.780  1.00  0.00            
ATOM    110  C33 BCD     1      29.860  25.880   9.850  1.00  0.00            
ATOM    111  C34 BCD     1      28.690  25.460   8.980  1.00  0.00            
ATOM    112  C35 BCD     1      29.000  24.320   8.040  1.00  0.00            
ATOM    113  O28 BCD     1      30.270  24.550   7.390  1.00  0.00            
ATOM    114  C36 BCD     1      27.990  24.010   7.030  1.00  0.00            
ATOM    115  O29 BCD     1      27.720  25.010   6.040  1.00  0.00            
ATOM    116  O30 BCD     1      29.510  26.880  10.730  1.00  0.00            
ATOM    117  H51 BCD     1      32.160  25.200   7.360  1.00  0.00            
ATOM    118  H52 BCD     1      30.860  27.080   8.360  1.00  0.00            
ATOM    119  H53 BCD     1      32.640  25.760  10.150  1.00  0.00            
ATOM    120  H54 BCD     1      30.170  24.960  10.360  1.00  0.00            
ATOM    121  H55 BCD     1      28.740  26.600  11.230  1.00  0.00            
ATOM    122  H56 BCD     1      28.450  26.380   8.430  1.00  0.00            
ATOM    123  H57 BCD     1      29.220  23.450   8.680  1.00  0.00            
ATOM    124  H58 BCD     1      28.390  23.120   6.520  1.00  0.00            
ATOM    125  H59 BCD     1      27.070  23.610   7.480  1.00  0.00            
ATOM    126  H60 BCD     1      26.970  24.750   5.490  1.00  0.00            
ATOM    127  C37 BCD     1      34.970  21.360   9.640  1.00  0.00            
ATOM    128  O31 BCD     1      34.070  20.530  10.360  1.00  0.00            
ATOM    129  C38 BCD     1      35.070  22.730  10.310  1.00  0.00            
ATOM    130  O32 BCD     1      35.500  22.540  11.700  1.00  0.00            
ATOM    131  C39 BCD     1      33.570  23.310  10.260  1.00  0.00            
ATOM    132  O33 BCD     1      33.460  24.570  10.950  1.00  0.00            
ATOM    133  C40 BCD     1      33.150  23.390   8.810  1.00  0.00            
ATOM    134  C41 BCD     1      33.340  21.950   8.080  1.00  0.00            
ATOM    135  O34 BCD     1      34.700  21.510   8.340  1.00  0.00            
ATOM    136  C42 BCD     1      33.130  21.910   6.580  1.00  0.00            
ATOM    137  O35 BCD     1      33.760  23.000   5.950  1.00  0.00            
ATOM    138  H61 BCD     1      35.980  20.930   9.590  1.00  0.00            
ATOM    139  H62 BCD     1      35.760  23.390   9.760  1.00  0.00            
ATOM    140  H63 BCD     1      35.190  21.690  12.010  1.00  0.00            
ATOM    141  H64 BCD     1      32.850  22.590  10.680  1.00  0.00            
ATOM    142  H65 BCD     1      33.520  24.340  11.890  1.00  0.00            
ATOM    143  H66 BCD     1      33.780  24.020   8.170  1.00  0.00            
ATOM    144  H67 BCD     1      32.660  21.220   8.540  1.00  0.00            
ATOM    145  H68 BCD     1      33.580  20.940   6.350  1.00  0.00            
ATOM    146  H69 BCD     1      32.060  21.850   6.360  1.00  0.00            
ATOM    147  H70 BCD     1      33.410  23.160   5.070  1.00  0.00            
ATOM    148  C1  AY6     2      27.920  15.830   6.610  1.00  0.00            
ATOM    149  C2  AY6     2      28.470  16.620   7.690  1.00  0.00            
ATOM    150  C3  AY6     2      27.760  17.630   8.300  1.00  0.00            
ATOM    151  C4  AY6     2      28.770  18.200   9.130  1.00  0.00            
ATOM    152  N1  AY6     2      28.530  19.210  10.010  1.00  0.00            
ATOM    153  S1  AY6     2      28.520  20.800   9.580  1.00  0.00            
ATOM    154  O1  AY6     2      27.170  20.850   9.020  1.00  0.00            
ATOM    155  O2  AY6     2      29.700  20.900   8.710  1.00  0.00            
ATOM    156  C5  AY6     2      28.730  21.800  11.070  1.00  0.00            
ATOM    157  C6  AY6     2      27.690  21.830  12.010  1.00  0.00            
ATOM    158  C7  AY6     2      27.900  22.420  13.300  1.00  0.00            
ATOM    159  C8  AY6     2      29.060  23.150  13.500  1.00  0.00            
ATOM    160  N2  AY6     2      29.160  23.870  14.720  1.00  0.00            
ATOM    161  C9  AY6     2      30.130  23.150  12.590  1.00  0.00            
ATOM    162  C10 AY6     2      29.960  22.440  11.330  1.00  0.00            
ATOM    163  N3  AY6     2      29.910  17.460   9.110  1.00  0.00            
ATOM    164  O3  AY6     2      29.710  16.320   8.240  1.00  0.00            
ATOM    165  H1  AY6     2      27.990  16.470   5.720  1.00  0.00            
ATOM    166  H2  AY6     2      28.510  14.900   6.590  1.00  0.00            
ATOM    167  H3  AY6     2      26.880  15.660   6.900  1.00  0.00            
ATOM    168  H4  AY6     2      26.710  17.870   8.190  1.00  0.00            
ATOM    169  H5  AY6     2      29.240  19.260  10.730  1.00  0.00            
ATOM    170  H6  AY6     2      26.690  21.420  11.850  1.00  0.00            
ATOM    171  H7  AY6     2      27.110  22.500  14.050  1.00  0.00            
ATOM    172  H8  AY6     2      28.320  23.960  15.270  1.00  0.00            
ATOM    173  H9  AY6     2      29.870  24.580  14.800  1.00  0.00            
ATOM    174  H10 AY6     2      31.050  23.640  12.890  1.00  0.00            
ATOM    175  H11 AY6     2      30.760  22.400  10.600  1.00  0.00            
TER
ENDMDL
MODEL        1
ATOM      1  C1  BCD     1      33.860  16.030  13.730  1.00  0.00            
ATOM      2  O1  BCD     1      32.920  16.890  14.370  1.00  0.00            
ATOM      3  C2  BCD     1      35.340  16.480  14.060  1.00  0.00            
ATOM      4  O2  BCD     1      35.590  16.230  15.470  1.00  0.00            
ATOM      5  C3  BCD     1      35.590  17.900  13.510  1.00  0.00            
ATOM      6  O3  BCD     1      36.950  18.290  13.740  1.00  0.00            
ATOM      7  C4  BCD     1      35.260  18.070  12.070  1.00  0.00            
ATOM      8  C5  BCD     1      33.890  17.490  11.780  1.00  0.00            
ATOM      9  O4  BCD     1      33.740  16.110  12.290  1.00  0.00            
ATOM     10  C6  BCD     1      33.440  17.550  10.330  1.00  0.00            
ATOM     11  O5  BCD     1      34.290  16.770   9.500  1.00  0.00            
ATOM     12  H1  BCD     1      33.650  15.000  14.030  1.00  0.00            
ATOM     13  H2  BCD     1      35.970  15.790  13.480  1.00  0.00            
ATOM     14  H3  BCD     1      36.530  16.080  15.590  1.00  0.00            
ATOM     15  H4  BCD     1      34.990  18.620  14.080  1.00  0.00            
ATOM     16  H5  BCD     1      37.480  17.620  13.280  1.00  0.00            
ATOM     17  H6  BCD     1      35.970  17.550  11.410  1.00  0.00            
ATOM     18  H7  BCD     1      33.160  18.100  12.330  1.00  0.00            
ATOM     19  H8  BCD     1      32.480  17.020  10.210  1.00  0.00            
ATOM     20  H9  BCD     1      33.160  18.550   9.980  1.00  0.00            
ATOM     21  H10 BCD     1      34.080  16.920   8.570  1.00  0.00            
ATOM     22  C7  BCD     1      29.270  16.270  16.370  1.00  0.00            
ATOM     23  O6  BCD     1      28.670  17.350  15.640  1.00  0.00            
ATOM     24  C8  BCD     1      30.400  16.740  17.200  1.00  0.00            
ATOM     25  O7  BCD     1      30.000  17.630  18.210  1.00  0.00            
ATOM     26  C9  BCD     1      31.520  17.260  16.310  1.00  0.00            
ATOM     27  O8  BCD     1      32.620  17.640  17.110  1.00  0.00            
ATOM     28  C10 BCD     1      31.980  16.220  15.250  1.00  0.00            
ATOM     29  C11 BCD     1      30.750  15.790  14.480  1.00  0.00            
ATOM     30  O9  BCD     1      29.750  15.310  15.360  1.00  0.00            
ATOM     31  C12 BCD     1      30.900  14.820  13.400  1.00  0.00            
ATOM     32  O10 BCD     1      31.500  13.600  13.790  1.00  0.00            
ATOM     33  H11 BCD     1      28.570  15.660  16.950  1.00  0.00            
ATOM     34  H12 BCD     1      30.750  15.900  17.810  1.00  0.00            
ATOM     35  H13 BCD     1      30.640  18.340  18.200  1.00  0.00            
ATOM     36  H14 BCD     1      31.140  18.080  15.690  1.00  0.00            
ATOM     37  H15 BCD     1      33.190  18.270  16.670  1.00  0.00            
ATOM     38  H16 BCD     1      32.360  15.330  15.770  1.00  0.00            
ATOM     39  H17 BCD     1      30.340  16.620  13.880  1.00  0.00            
ATOM     40  H18 BCD     1      29.920  14.610  12.950  1.00  0.00            
ATOM     41  H19 BCD     1      31.450  15.320  12.590  1.00  0.00            
ATOM     42  H20 BCD     1      32.070  13.340  13.060  1.00  0.00            
ATOM     43  C13 BCD     1      25.180  19.560  14.860  1.00  0.00            
ATOM     44  O11 BCD     1      25.810  20.310  13.850  1.00  0.00            
ATOM     45  C14 BCD     1      25.780  19.710  16.280  1.00  0.00            
ATOM     46  O12 BCD     1      25.770  21.080  16.670  1.00  0.00            
ATOM     47  C15 BCD     1      27.220  19.190  16.310  1.00  0.00            
ATOM     48  O13 BCD     1      27.780  19.350  17.610  1.00  0.00            
ATOM     49  C16 BCD     1      27.260  17.720  15.840  1.00  0.00            
ATOM     50  C17 BCD     1      26.520  17.510  14.500  1.00  0.00            
ATOM     51  O14 BCD     1      25.190  18.140  14.560  1.00  0.00            
ATOM     52  C18 BCD     1      26.240  16.070  14.280  1.00  0.00            
ATOM     53  O15 BCD     1      25.200  15.660  15.160  1.00  0.00            
ATOM     54  H21 BCD     1      24.110  19.760  14.850  1.00  0.00            
ATOM     55  H22 BCD     1      25.120  19.100  16.900  1.00  0.00            
ATOM     56  H23 BCD     1      26.680  21.360  16.820  1.00  0.00            
ATOM     57  H24 BCD     1      27.740  19.760  15.530  1.00  0.00            
ATOM     58  H25 BCD     1      28.520  18.740  17.680  1.00  0.00            
ATOM     59  H26 BCD     1      26.750  17.110  16.600  1.00  0.00            
ATOM     60  H27 BCD     1      27.150  17.960  13.730  1.00  0.00            
ATOM     61  H28 BCD     1      25.870  15.960  13.250  1.00  0.00            
ATOM     62  H29 BCD     1      27.080  15.380  14.340  1.00  0.00            
ATOM     63  H30 BCD     1      24.530  16.350  15.180  1.00  0.00            
ATOM     64  C19 BCD     1      25.340  23.120  10.910  1.00  0.00            
ATOM     65  O16 BCD     1      26.700  23.440  10.830  1.00  0.00            
ATOM     66  C20 BCD     1      24.670  23.430  12.310  1.00  0.00            
ATOM     67  O17 BCD     1      24.770  24.850  12.440  1.00  0.00            
ATOM     68  C21 BCD     1      25.370  22.580  13.360  1.00  0.00            
ATOM     69  O18 BCD     1      24.690  22.770  14.700  1.00  0.00            
ATOM     70  C22 BCD     1      25.220  21.140  12.960  1.00  0.00            
ATOM     71  C23 BCD     1      25.720  20.810  11.560  1.00  0.00            
ATOM     72  O19 BCD     1      25.180  21.750  10.570  1.00  0.00            
ATOM     73  C24 BCD     1      25.450  19.380  11.170  1.00  0.00            
ATOM     74  O20 BCD     1      24.030  19.090  11.100  1.00  0.00            
ATOM     75  H31 BCD     1      24.900  23.710  10.100  1.00  0.00            
ATOM     76  H32 BCD     1      23.620  23.140  12.310  1.00  0.00            
ATOM     77  H33 BCD     1      24.190  25.290  11.810  1.00  0.00            
ATOM     78  H34 BCD     1      26.440  22.820  13.430  1.00  0.00            
ATOM     79  H35 BCD     1      25.160  22.200  15.310  1.00  0.00            
ATOM     80  H36 BCD     1      24.140  20.950  13.070  1.00  0.00            
ATOM     81  H37 BCD     1      26.810  20.950  11.450  1.00  0.00            
ATOM     82  H38 BCD     1      25.860  19.240  10.160  1.00  0.00            
ATOM     83  H39 BCD     1      25.960  18.710  11.870  1.00  0.00            
ATOM     84  H40 BCD     1      24.040  18.130  11.020  1.00  0.00            
ATOM     85  C25 BCD     1      29.190  25.820   8.620  1.00  0.00            
ATOM     86  O21 BCD     1      30.050  24.680   8.910  1.00  0.00            
ATOM     87  C26 BCD     1      28.660  26.490   9.880  1.00  0.00            
ATOM     88  O22 BCD     1      29.740  27.230  10.480  1.00  0.00            
ATOM     89  C27 BCD     1      28.030  25.440  10.770  1.00  0.00            
ATOM     90  O23 BCD     1      27.420  26.100  11.910  1.00  0.00            
ATOM     91  C28 BCD     1      26.990  24.610   9.970  1.00  0.00            
ATOM     92  C29 BCD     1      27.380  24.260   8.500  1.00  0.00            
ATOM     93  O24 BCD     1      28.100  25.320   7.900  1.00  0.00            
ATOM     94  C30 BCD     1      26.110  24.020   7.710  1.00  0.00            
ATOM     95  O25 BCD     1      25.270  25.140   7.620  1.00  0.00            
ATOM     96  H41 BCD     1      29.660  26.520   7.920  1.00  0.00            
ATOM     97  H42 BCD     1      27.780  27.130   9.700  1.00  0.00            
ATOM     98  H43 BCD     1      29.240  27.850  11.010  1.00  0.00            
ATOM     99  H44 BCD     1      28.830  24.750  11.070  1.00  0.00            
ATOM    100  H45 BCD     1      26.600  25.650  12.110  1.00  0.00            
ATOM    101  H46 BCD     1      26.110  25.260   9.960  1.00  0.00            
ATOM    102  H47 BCD     1      28.070  23.410   8.510  1.00  0.00            
ATOM    103  H48 BCD     1      26.410  23.810   6.680  1.00  0.00            
ATOM    104  H49 BCD     1      25.600  23.120   8.090  1.00  0.00            
ATOM    105  H50 BCD     1      24.560  24.840   7.040  1.00  0.00            
ATOM    106  C31 BCD     1      33.900  23.480   8.060  1.00  0.00            
ATOM    107  O26 BCD     1      34.030  22.690   9.270  1.00  0.00            
ATOM    108  C32 BCD     1      33.700  25.000   8.400  1.00  0.00            
ATOM    109  O27 BCD     1      34.730  25.470   9.290  1.00  0.00            
ATOM    110  C33 BCD     1      32.350  25.200   9.020  1.00  0.00            
ATOM    111  C34 BCD     1      31.210  24.610   8.120  1.00  0.00            
ATOM    112  C35 BCD     1      31.530  23.110   7.820  1.00  0.00            
ATOM    113  O28 BCD     1      32.830  22.880   7.320  1.00  0.00            
ATOM    114  C36 BCD     1      30.410  22.550   6.950  1.00  0.00            
ATOM    115  O29 BCD     1      30.610  23.090   5.640  1.00  0.00            
ATOM    116  O30 BCD     1      32.180  26.670   9.340  1.00  0.00            
ATOM    117  H51 BCD     1      34.780  23.350   7.430  1.00  0.00            
ATOM    118  H52 BCD     1      33.720  25.570   7.470  1.00  0.00            
ATOM    119  H53 BCD     1      34.740  24.780   9.960  1.00  0.00            
ATOM    120  H54 BCD     1      32.350  24.570   9.920  1.00  0.00            
ATOM    121  H55 BCD     1      31.300  26.790   9.700  1.00  0.00            
ATOM    122  H56 BCD     1      31.020  25.170   7.200  1.00  0.00            
ATOM    123  H57 BCD     1      31.430  22.570   8.770  1.00  0.00            
ATOM    124  H58 BCD     1      30.580  21.460   6.940  1.00  0.00            
ATOM    125  H59 BCD     1      29.350  22.700   7.190  1.00  0.00            
ATOM    126  H60 BCD     1      29.930  22.750   5.050  1.00  0.00            
ATOM    127  C37 BCD     1      36.400  20.110  11.280  1.00  0.00            
ATOM    128  O31 BCD     1      35.190  19.450  11.680  1.00  0.00            
ATOM    129  C38 BCD     1      36.540  21.560  11.640  1.00  0.00            
ATOM    130  O32 BCD     1      36.720  21.660  13.050  1.00  0.00            
ATOM    131  C39 BCD     1      35.400  22.450  11.150  1.00  0.00            
ATOM    132  O33 BCD     1      35.720  23.810  11.350  1.00  0.00            
ATOM    133  C40 BCD     1      35.360  22.220   9.620  1.00  0.00            
ATOM    134  C41 BCD     1      35.320  20.720   9.210  1.00  0.00            
ATOM    135  O34 BCD     1      36.460  20.060   9.860  1.00  0.00            
ATOM    136  C42 BCD     1      35.600  20.520   7.790  1.00  0.00            
ATOM    137  O35 BCD     1      36.950  20.620   7.380  1.00  0.00            
ATOM    138  H61 BCD     1      37.300  19.520  11.520  1.00  0.00            
ATOM    139  H62 BCD     1      37.440  21.970  11.170  1.00  0.00            
ATOM    140  H63 BCD     1      37.520  21.150  13.210  1.00  0.00            
ATOM    141  H64 BCD     1      34.480  22.100  11.630  1.00  0.00            
ATOM    142  H65 BCD     1      35.560  24.110  12.250  1.00  0.00            
ATOM    143  H66 BCD     1      36.190  22.760   9.140  1.00  0.00            
ATOM    144  H67 BCD     1      34.390  20.240   9.540  1.00  0.00            
ATOM    145  H68 BCD     1      35.180  19.550   7.520  1.00  0.00            
ATOM    146  H69 BCD     1      34.960  21.230   7.240  1.00  0.00            
ATOM    147  H70 BCD     1      37.000  21.450   6.890  1.00  0.00            
ATOM    148  C1  AY6     2      29.400  16.220   8.190  1.00  0.00            
ATOM    149  C2  AY6     2      29.270  16.920   9.410  1.00  0.00            
ATOM    150  C3  AY6     2      29.620  18.220   9.570  1.00  0.00            
ATOM    151  C4  AY6     2      29.700  18.300  10.970  1.00  0.00            
ATOM    152  N1  AY6     2      29.930  19.510  11.540  1.00  0.00            
ATOM    153  S1  AY6     2      30.300  20.890  10.720  1.00  0.00            
ATOM    154  O1  AY6     2      29.120  21.120   9.890  1.00  0.00            
ATOM    155  O2  AY6     2      31.690  20.650  10.280  1.00  0.00            
ATOM    156  C5  AY6     2      30.320  22.130  12.010  1.00  0.00            
ATOM    157  C6  AY6     2      29.220  22.180  12.890  1.00  0.00            
ATOM    158  C7  AY6     2      29.110  23.180  13.870  1.00  0.00            
ATOM    159  C8  AY6     2      30.020  24.230  13.790  1.00  0.00            
ATOM    160  N2  AY6     2      29.890  25.260  14.570  1.00  0.00            
ATOM    161  C9  AY6     2      31.120  24.200  12.950  1.00  0.00            
ATOM    162  C10 AY6     2      31.300  23.110  11.980  1.00  0.00            
ATOM    163  N3  AY6     2      29.270  17.230  11.550  1.00  0.00            
ATOM    164  O3  AY6     2      29.030  16.220  10.590  1.00  0.00            
ATOM    165  H1  AY6     2      28.380  15.990   7.880  1.00  0.00            
ATOM    166  H2  AY6     2      29.860  16.840   7.410  1.00  0.00            
ATOM    167  H3  AY6     2      29.890  15.240   8.260  1.00  0.00            
ATOM    168  H4  AY6     2      29.910  19.010   8.890  1.00  0.00            
ATOM    169  H5  AY6     2      30.650  19.470  12.250  1.00  0.00            
ATOM    170  H6  AY6     2      28.440  21.420  12.860  1.00  0.00            
ATOM    171  H7  AY6     2      28.250  23.260  14.520  1.00  0.00            
ATOM    172  H8  AY6     2      28.980  25.390  14.990  1.00  0.00            
ATOM    173  H9  AY6     2      30.550  26.030  14.540  1.00  0.00            
ATOM    174  H10 AY6     2      31.820  25.030  12.880  1.00  0.00            
ATOM    175  H11 AY6     2      32.160  23.100  11.330  1.00  0.00            
TER
ENDMDL
MODEL        1
ATOM      1  C1  BCD     1      14.450  17.150  23.360  1.00  0.00            
ATOM      2  O1  BCD     1      13.510  16.380  24.000  1.00  0.00            
ATOM      3  C2  BCD     1      14.830  16.490  22.010  1.00  0.00            
ATOM      4  O2  BCD     1      13.680  16.400  21.240  1.00  0.00            
ATOM      5  C3  BCD     1      15.310  15.050  22.310  1.00  0.00            
ATOM      6  O3  BCD     1      15.650  14.570  21.020  1.00  0.00            
ATOM      7  C4  BCD     1      16.510  15.140  23.250  1.00  0.00            
ATOM      8  C5  BCD     1      16.200  15.950  24.480  1.00  0.00            
ATOM      9  O4  BCD     1      15.600  17.250  24.150  1.00  0.00            
ATOM     10  C6  BCD     1      17.470  16.310  25.310  1.00  0.00            
ATOM     11  O5  BCD     1      18.660  16.680  24.510  1.00  0.00            
ATOM     12  H1  BCD     1      14.080  18.170  23.170  1.00  0.00            
ATOM     13  H2  BCD     1      15.590  17.060  21.450  1.00  0.00            
ATOM     14  H3  BCD     1      12.950  16.090  21.780  1.00  0.00            
ATOM     15  H4  BCD     1      14.490  14.480  22.760  1.00  0.00            
ATOM     16  H5  BCD     1      14.870  14.850  20.540  1.00  0.00            
ATOM     17  H6  BCD     1      17.360  15.600  22.730  1.00  0.00            
ATOM     18  H7  BCD     1      15.510  15.430  25.150  1.00  0.00            
ATOM     19  H8  BCD     1      17.270  17.140  26.000  1.00  0.00            
ATOM     20  H9  BCD     1      17.780  15.520  26.000  1.00  0.00            
ATOM     21  H10 BCD     1      18.430  17.370  23.880  1.00  0.00            
ATOM     22  C7  BCD     1       9.890  16.270  25.710  1.00  0.00            
ATOM     23  O6  BCD     1      10.340  15.120  26.490  1.00  0.00            
ATOM     24  C8  BCD     1       9.880  15.940  24.240  1.00  0.00            
ATOM     25  O7  BCD     1       9.050  14.790  23.990  1.00  0.00            
ATOM     26  C9  BCD     1      11.320  15.690  23.770  1.00  0.00            
ATOM     27  O8  BCD     1      11.510  15.260  22.390  1.00  0.00            
ATOM     28  C10 BCD     1      12.200  16.880  24.140  1.00  0.00            
ATOM     29  C11 BCD     1      12.080  17.280  25.610  1.00  0.00            
ATOM     30  O9  BCD     1      10.710  17.440  25.890  1.00  0.00            
ATOM     31  C12 BCD     1      12.770  18.540  25.960  1.00  0.00            
ATOM     32  O10 BCD     1      12.310  19.620  25.220  1.00  0.00            
ATOM     33  H11 BCD     1       8.940  16.650  26.100  1.00  0.00            
ATOM     34  H12 BCD     1       9.460  16.770  23.650  1.00  0.00            
ATOM     35  H13 BCD     1       9.000  14.750  23.030  1.00  0.00            
ATOM     36  H14 BCD     1      11.690  14.840  24.360  1.00  0.00            
ATOM     37  H15 BCD     1      10.780  14.720  22.080  1.00  0.00            
ATOM     38  H16 BCD     1      12.090  17.750  23.480  1.00  0.00            
ATOM     39  H17 BCD     1      12.460  16.450  26.220  1.00  0.00            
ATOM     40  H18 BCD     1      12.530  18.730  27.020  1.00  0.00            
ATOM     41  H19 BCD     1      13.870  18.490  25.950  1.00  0.00            
ATOM     42  H20 BCD     1      11.410  19.850  25.470  1.00  0.00            
ATOM     43  C13 BCD     1       9.180  12.270  29.300  1.00  0.00            
ATOM     44  O11 BCD     1      10.350  11.600  28.940  1.00  0.00            
ATOM     45  C14 BCD     1       8.220  12.430  28.100  1.00  0.00            
ATOM     46  O12 BCD     1       7.880  11.110  27.770  1.00  0.00            
ATOM     47  C15 BCD     1       8.860  13.240  26.950  1.00  0.00            
ATOM     48  O13 BCD     1       7.930  13.480  25.870  1.00  0.00            
ATOM     49  C16 BCD     1       9.420  14.570  27.430  1.00  0.00            
ATOM     50  C17 BCD     1      10.220  14.370  28.710  1.00  0.00            
ATOM     51  O14 BCD     1       9.530  13.570  29.710  1.00  0.00            
ATOM     52  C18 BCD     1      10.610  15.710  29.390  1.00  0.00            
ATOM     53  O15 BCD     1       9.520  16.500  29.860  1.00  0.00            
ATOM     54  H21 BCD     1       8.760  11.770  30.190  1.00  0.00            
ATOM     55  H22 BCD     1       7.410  13.050  28.490  1.00  0.00            
ATOM     56  H23 BCD     1       8.660  10.570  27.610  1.00  0.00            
ATOM     57  H24 BCD     1       9.700  12.620  26.620  1.00  0.00            
ATOM     58  H25 BCD     1       8.400  13.910  25.150  1.00  0.00            
ATOM     59  H26 BCD     1       8.510  15.150  27.630  1.00  0.00            
ATOM     60  H27 BCD     1      11.180  13.860  28.550  1.00  0.00            
ATOM     61  H28 BCD     1      11.420  15.510  30.100  1.00  0.00            
ATOM     62  H29 BCD     1      11.120  16.290  28.610  1.00  0.00            
ATOM     63  H30 BCD     1       9.940  17.170  30.400  1.00  0.00            
ATOM     64  C19 BCD     1      12.480   8.310  30.230  1.00  0.00            
ATOM     65  O16 BCD     1      13.720   8.810  29.830  1.00  0.00            
ATOM     66  C20 BCD     1      11.700   8.140  28.960  1.00  0.00            
ATOM     67  O17 BCD     1      12.280   7.450  27.910  1.00  0.00            
ATOM     68  C21 BCD     1      11.180   9.480  28.480  1.00  0.00            
ATOM     69  O18 BCD     1      10.120   9.280  27.410  1.00  0.00            
ATOM     70  C22 BCD     1      10.560  10.350  29.510  1.00  0.00            
ATOM     71  C23 BCD     1      11.560  10.420  30.650  1.00  0.00            
ATOM     72  O19 BCD     1      11.890   9.180  31.230  1.00  0.00            
ATOM     73  C24 BCD     1      11.030  11.370  31.820  1.00  0.00            
ATOM     74  O20 BCD     1       9.830  10.820  32.380  1.00  0.00            
ATOM     75  H31 BCD     1      12.620   7.310  30.660  1.00  0.00            
ATOM     76  H32 BCD     1      10.860   7.540  29.330  1.00  0.00            
ATOM     77  H33 BCD     1      12.250   6.520  28.160  1.00  0.00            
ATOM     78  H34 BCD     1      12.060  10.040  28.140  1.00  0.00            
ATOM     79  H35 BCD     1      10.500   8.640  26.800  1.00  0.00            
ATOM     80  H36 BCD     1       9.620   9.870  29.820  1.00  0.00            
ATOM     81  H37 BCD     1      12.440  10.930  30.240  1.00  0.00            
ATOM     82  H38 BCD     1      11.810  11.450  32.580  1.00  0.00            
ATOM     83  H39 BCD     1      11.010  12.390  31.410  1.00  0.00            
ATOM     84  H40 BCD     1       9.390  11.570  32.790  1.00  0.00            
ATOM     85  C25 BCD     1      17.680   8.590  30.810  1.00  0.00            
ATOM     86  O21 BCD     1      17.890   9.090  29.520  1.00  0.00            
ATOM     87  C26 BCD     1      17.050   7.310  30.700  1.00  0.00            
ATOM     88  O22 BCD     1      17.850   6.350  29.970  1.00  0.00            
ATOM     89  C27 BCD     1      15.630   7.350  30.040  1.00  0.00            
ATOM     90  O23 BCD     1      14.950   6.160  30.140  1.00  0.00            
ATOM     91  C28 BCD     1      14.810   8.450  30.730  1.00  0.00            
ATOM     92  C29 BCD     1      15.670   9.710  31.030  1.00  0.00            
ATOM     93  O24 BCD     1      16.870   9.350  31.630  1.00  0.00            
ATOM     94  C30 BCD     1      15.070  10.770  32.010  1.00  0.00            
ATOM     95  O25 BCD     1      14.880  10.200  33.320  1.00  0.00            
ATOM     96  H41 BCD     1      18.640   8.440  31.320  1.00  0.00            
ATOM     97  H42 BCD     1      16.960   6.950  31.730  1.00  0.00            
ATOM     98  H43 BCD     1      18.250   6.880  29.280  1.00  0.00            
ATOM     99  H44 BCD     1      15.670   7.660  28.990  1.00  0.00            
ATOM    100  H45 BCD     1      15.490   5.570  29.610  1.00  0.00            
ATOM    101  H46 BCD     1      14.310   8.020  31.610  1.00  0.00            
ATOM    102  H47 BCD     1      15.770  10.150  30.030  1.00  0.00            
ATOM    103  H48 BCD     1      15.790  11.590  32.030  1.00  0.00            
ATOM    104  H49 BCD     1      14.080  11.060  31.630  1.00  0.00            
ATOM    105  H50 BCD     1      14.320  10.780  33.850  1.00  0.00            
ATOM    106  C31 BCD     1      20.500  10.720  26.880  1.00  0.00            
ATOM    107  O26 BCD     1      19.440  11.440  26.240  1.00  0.00            
ATOM    108  C32 BCD     1      20.350   9.150  26.790  1.00  0.00            
ATOM    109  O27 BCD     1      20.170   8.760  25.410  1.00  0.00            
ATOM    110  C33 BCD     1      19.140   8.700  27.650  1.00  0.00            
ATOM    111  C34 BCD     1      19.210   9.250  29.110  1.00  0.00            
ATOM    112  C35 BCD     1      19.540  10.770  29.160  1.00  0.00            
ATOM    113  O28 BCD     1      20.580  11.130  28.270  1.00  0.00            
ATOM    114  C36 BCD     1      19.730  11.370  30.570  1.00  0.00            
ATOM    115  O29 BCD     1      20.830  10.670  31.270  1.00  0.00            
ATOM    116  O30 BCD     1      18.920   7.310  27.560  1.00  0.00            
ATOM    117  H51 BCD     1      21.400  11.000  26.330  1.00  0.00            
ATOM    118  H52 BCD     1      21.220   8.690  27.280  1.00  0.00            
ATOM    119  H53 BCD     1      19.400   9.230  25.080  1.00  0.00            
ATOM    120  H54 BCD     1      18.220   9.180  27.300  1.00  0.00            
ATOM    121  H55 BCD     1      18.810   7.030  26.650  1.00  0.00            
ATOM    122  H56 BCD     1      19.990   8.680  29.630  1.00  0.00            
ATOM    123  H57 BCD     1      18.730  11.290  28.630  1.00  0.00            
ATOM    124  H58 BCD     1      20.100  12.370  30.320  1.00  0.00            
ATOM    125  H59 BCD     1      18.830  11.450  31.200  1.00  0.00            
ATOM    126  H60 BCD     1      20.700  10.620  32.220  1.00  0.00            
ATOM    127  C37 BCD     1      17.850  13.140  22.890  1.00  0.00            
ATOM    128  O31 BCD     1      16.870  13.800  23.760  1.00  0.00            
ATOM    129  C38 BCD     1      17.780  11.640  22.990  1.00  0.00            
ATOM    130  O32 BCD     1      16.480  11.230  22.670  1.00  0.00            
ATOM    131  C39 BCD     1      18.010  11.230  24.410  1.00  0.00            
ATOM    132  O33 BCD     1      17.820   9.840  24.510  1.00  0.00            
ATOM    133  C40 BCD     1      19.420  11.730  24.860  1.00  0.00            
ATOM    134  C41 BCD     1      19.560  13.260  24.580  1.00  0.00            
ATOM    135  O34 BCD     1      19.190  13.510  23.170  1.00  0.00            
ATOM    136  C42 BCD     1      20.910  13.810  24.860  1.00  0.00            
ATOM    137  O35 BCD     1      20.970  15.210  24.660  1.00  0.00            
ATOM    138  H61 BCD     1      17.500  13.350  21.880  1.00  0.00            
ATOM    139  H62 BCD     1      18.490  11.170  22.310  1.00  0.00            
ATOM    140  H63 BCD     1      16.490  11.030  21.730  1.00  0.00            
ATOM    141  H64 BCD     1      17.340  11.730  25.120  1.00  0.00            
ATOM    142  H65 BCD     1      16.980   9.590  24.120  1.00  0.00            
ATOM    143  H66 BCD     1      20.190  11.240  24.250  1.00  0.00            
ATOM    144  H67 BCD     1      18.870  13.760  25.280  1.00  0.00            
ATOM    145  H68 BCD     1      21.240  13.730  25.900  1.00  0.00            
ATOM    146  H69 BCD     1      21.670  13.450  24.150  1.00  0.00            
ATOM    147  H70 BCD     1      20.080  15.490  24.460  1.00  0.00            
ATOM    148  C1  AY6     2      13.390  14.780  33.300  1.00  0.00            
ATOM    149  C2  AY6     2      13.760  14.250  31.980  1.00  0.00            
ATOM    150  C3  AY6     2      15.040  13.980  31.570  1.00  0.00            
ATOM    151  C4  AY6     2      14.800  13.640  30.240  1.00  0.00            
ATOM    152  N1  AY6     2      15.850  13.450  29.460  1.00  0.00            
ATOM    153  S1  AY6     2      15.960  13.900  27.880  1.00  0.00            
ATOM    154  O1  AY6     2      17.410  13.840  27.710  1.00  0.00            
ATOM    155  O2  AY6     2      15.200  15.180  27.870  1.00  0.00            
ATOM    156  C5  AY6     2      15.260  12.540  26.950  1.00  0.00            
ATOM    157  C6  AY6     2      14.210  12.820  26.030  1.00  0.00            
ATOM    158  C7  AY6     2      13.480  11.720  25.420  1.00  0.00            
ATOM    159  C8  AY6     2      13.810  10.430  25.790  1.00  0.00            
ATOM    160  N2  AY6     2      13.060   9.390  25.420  1.00  0.00            
ATOM    161  C9  AY6     2      14.900  10.250  26.690  1.00  0.00            
ATOM    162  C10 AY6     2      15.640  11.260  27.200  1.00  0.00            
ATOM    163  N3  AY6     2      13.540  13.490  29.930  1.00  0.00            
ATOM    164  O3  AY6     2      12.810  13.930  31.030  1.00  0.00            
ATOM    165  H1  AY6     2      12.550  14.300  33.810  1.00  0.00            
ATOM    166  H2  AY6     2      14.290  14.920  33.910  1.00  0.00            
ATOM    167  H3  AY6     2      13.020  15.790  33.090  1.00  0.00            
ATOM    168  H4  AY6     2      15.970  14.210  32.070  1.00  0.00            
ATOM    169  H5  AY6     2      16.790  13.610  29.800  1.00  0.00            
ATOM    170  H6  AY6     2      13.920  13.830  25.790  1.00  0.00            
ATOM    171  H7  AY6     2      12.620  11.920  24.780  1.00  0.00            
ATOM    172  H8  AY6     2      12.310   9.560  24.760  1.00  0.00            
ATOM    173  H9  AY6     2      13.040   8.620  26.070  1.00  0.00            
ATOM    174  H10 AY6     2      15.220   9.240  26.910  1.00  0.00            
ATOM    175  H11 AY6     2      16.460  11.000  27.860  1.00  0.00            
TER
ENDMDL
MODEL        1
ATOM      1  C1  BCD     1      36.390  27.840  18.560  1.00  0.00            
ATOM      2  O1  BCD     1      36.250  26.580  17.830  1.00  0.00            
ATOM      3  C2  BCD     1      35.000  28.450  18.840  1.00  0.00            
ATOM      4  O2  BCD     1      34.350  27.720  19.850  1.00  0.00            
ATOM      5  C3  BCD     1      34.290  28.540  17.520  1.00  0.00            
ATOM      6  O3  BCD     1      32.900  28.990  17.740  1.00  0.00            
ATOM      7  C4  BCD     1      35.030  29.510  16.590  1.00  0.00            
ATOM      8  C5  BCD     1      36.490  29.000  16.430  1.00  0.00            
ATOM      9  O4  BCD     1      37.090  28.750  17.720  1.00  0.00            
ATOM     10  C6  BCD     1      37.400  30.020  15.800  1.00  0.00            
ATOM     11  O5  BCD     1      37.520  31.240  16.570  1.00  0.00            
ATOM     12  H1  BCD     1      36.970  27.760  19.490  1.00  0.00            
ATOM     13  H2  BCD     1      35.050  29.480  19.210  1.00  0.00            
ATOM     14  H3  BCD     1      33.620  28.280  20.120  1.00  0.00            
ATOM     15  H4  BCD     1      34.230  27.550  17.060  1.00  0.00            
ATOM     16  H5  BCD     1      32.550  29.010  16.850  1.00  0.00            
ATOM     17  H6  BCD     1      35.150  30.530  16.980  1.00  0.00            
ATOM     18  H7  BCD     1      36.490  28.050  15.890  1.00  0.00            
ATOM     19  H8  BCD     1      38.400  29.640  15.570  1.00  0.00            
ATOM     20  H9  BCD     1      36.860  30.280  14.880  1.00  0.00            
ATOM     21  H10 BCD     1      38.370  31.670  16.420  1.00  0.00            
ATOM     22  C7  BCD     1      36.900  22.650  18.000  1.00  0.00            
ATOM     23  O6  BCD     1      35.860  22.570  16.970  1.00  0.00            
ATOM     24  C8  BCD     1      36.400  23.260  19.370  1.00  0.00            
ATOM     25  O7  BCD     1      35.300  22.460  19.860  1.00  0.00            
ATOM     26  C9  BCD     1      35.800  24.640  19.140  1.00  0.00            
ATOM     27  O8  BCD     1      35.380  25.280  20.430  1.00  0.00            
ATOM     28  C10 BCD     1      36.830  25.410  18.370  1.00  0.00            
ATOM     29  C11 BCD     1      37.480  24.740  17.140  1.00  0.00            
ATOM     30  O9  BCD     1      37.900  23.400  17.420  1.00  0.00            
ATOM     31  C12 BCD     1      38.550  25.550  16.460  1.00  0.00            
ATOM     32  O10 BCD     1      39.730  25.630  17.290  1.00  0.00            
ATOM     33  H11 BCD     1      37.240  21.640  18.280  1.00  0.00            
ATOM     34  H12 BCD     1      37.220  23.390  20.080  1.00  0.00            
ATOM     35  H13 BCD     1      34.580  22.610  19.250  1.00  0.00            
ATOM     36  H14 BCD     1      34.930  24.480  18.480  1.00  0.00            
ATOM     37  H15 BCD     1      34.920  26.100  20.230  1.00  0.00            
ATOM     38  H16 BCD     1      37.650  25.730  19.030  1.00  0.00            
ATOM     39  H17 BCD     1      36.710  24.700  16.360  1.00  0.00            
ATOM     40  H18 BCD     1      38.830  25.020  15.530  1.00  0.00            
ATOM     41  H19 BCD     1      38.110  26.470  16.060  1.00  0.00            
ATOM     42  H20 BCD     1      39.930  24.790  17.730  1.00  0.00            
ATOM     43  C13 BCD     1      33.280  20.340  15.040  1.00  0.00            
ATOM     44  O11 BCD     1      33.200  21.360  14.040  1.00  0.00            
ATOM     45  C14 BCD     1      32.760  20.880  16.320  1.00  0.00            
ATOM     46  O12 BCD     1      31.410  21.270  16.090  1.00  0.00            
ATOM     47  C15 BCD     1      33.660  21.980  16.730  1.00  0.00            
ATOM     48  O13 BCD     1      33.190  22.540  17.960  1.00  0.00            
ATOM     49  C16 BCD     1      35.100  21.450  16.810  1.00  0.00            
ATOM     50  C17 BCD     1      35.530  20.800  15.510  1.00  0.00            
ATOM     51  O14 BCD     1      34.590  19.800  15.240  1.00  0.00            
ATOM     52  C18 BCD     1      36.960  20.220  15.660  1.00  0.00            
ATOM     53  O15 BCD     1      37.180  19.320  16.760  1.00  0.00            
ATOM     54  H21 BCD     1      32.680  19.490  14.690  1.00  0.00            
ATOM     55  H22 BCD     1      32.790  20.040  17.020  1.00  0.00            
ATOM     56  H23 BCD     1      30.990  21.210  16.960  1.00  0.00            
ATOM     57  H24 BCD     1      33.610  22.740  15.940  1.00  0.00            
ATOM     58  H25 BCD     1      32.270  22.790  17.960  1.00  0.00            
ATOM     59  H26 BCD     1      35.170  20.750  17.650  1.00  0.00            
ATOM     60  H27 BCD     1      35.540  21.520  14.680  1.00  0.00            
ATOM     61  H28 BCD     1      37.090  19.700  14.700  1.00  0.00            
ATOM     62  H29 BCD     1      37.710  21.020  15.630  1.00  0.00            
ATOM     63  H30 BCD     1      38.040  19.460  17.170  1.00  0.00            
ATOM     64  C19 BCD     1      31.730  22.030  10.240  1.00  0.00            
ATOM     65  O16 BCD     1      32.190  23.320  10.020  1.00  0.00            
ATOM     66  C20 BCD     1      30.730  22.030  11.440  1.00  0.00            
ATOM     67  O17 BCD     1      29.830  23.100  11.180  1.00  0.00            
ATOM     68  C21 BCD     1      31.360  21.980  12.810  1.00  0.00            
ATOM     69  O18 BCD     1      30.390  21.610  13.830  1.00  0.00            
ATOM     70  C22 BCD     1      32.570  21.040  12.860  1.00  0.00            
ATOM     71  C23 BCD     1      33.500  21.330  11.690  1.00  0.00            
ATOM     72  O19 BCD     1      32.870  21.180  10.440  1.00  0.00            
ATOM     73  C24 BCD     1      34.800  20.530  11.660  1.00  0.00            
ATOM     74  O20 BCD     1      34.470  19.150  11.440  1.00  0.00            
ATOM     75  H31 BCD     1      31.110  21.880   9.340  1.00  0.00            
ATOM     76  H32 BCD     1      30.140  21.130  11.240  1.00  0.00            
ATOM     77  H33 BCD     1      29.140  22.960  11.840  1.00  0.00            
ATOM     78  H34 BCD     1      31.760  22.970  13.060  1.00  0.00            
ATOM     79  H35 BCD     1      30.820  21.700  14.690  1.00  0.00            
ATOM     80  H36 BCD     1      32.110  20.040  12.900  1.00  0.00            
ATOM     81  H37 BCD     1      33.670  22.410  11.800  1.00  0.00            
ATOM     82  H38 BCD     1      35.490  21.000  10.940  1.00  0.00            
ATOM     83  H39 BCD     1      35.390  20.560  12.590  1.00  0.00            
ATOM     84  H40 BCD     1      33.570  19.090  11.100  1.00  0.00            
ATOM     85  C25 BCD     1      33.020  26.350   7.320  1.00  0.00            
ATOM     86  O21 BCD     1      33.200  27.170   8.420  1.00  0.00            
ATOM     87  C26 BCD     1      31.570  25.730   7.370  1.00  0.00            
ATOM     88  O22 BCD     1      30.620  26.720   7.220  1.00  0.00            
ATOM     89  C27 BCD     1      31.310  24.950   8.620  1.00  0.00            
ATOM     90  O23 BCD     1      29.940  24.500   8.660  1.00  0.00            
ATOM     91  C28 BCD     1      32.340  23.890   8.740  1.00  0.00            
ATOM     92  C29 BCD     1      33.790  24.530   8.630  1.00  0.00            
ATOM     93  O24 BCD     1      33.960  25.240   7.360  1.00  0.00            
ATOM     94  C30 BCD     1      34.900  23.470   8.760  1.00  0.00            
ATOM     95  O25 BCD     1      35.000  22.540   7.690  1.00  0.00            
ATOM     96  H41 BCD     1      33.150  26.920   6.390  1.00  0.00            
ATOM     97  H42 BCD     1      31.410  25.030   6.540  1.00  0.00            
ATOM     98  H43 BCD     1      30.990  27.470   7.700  1.00  0.00            
ATOM     99  H44 BCD     1      31.430  25.570   9.520  1.00  0.00            
ATOM    100  H45 BCD     1      29.850  23.930   9.430  1.00  0.00            
ATOM    101  H46 BCD     1      32.280  23.050   8.030  1.00  0.00            
ATOM    102  H47 BCD     1      33.920  25.200   9.490  1.00  0.00            
ATOM    103  H48 BCD     1      35.880  23.960   8.850  1.00  0.00            
ATOM    104  H49 BCD     1      34.750  22.850   9.650  1.00  0.00            
ATOM    105  H50 BCD     1      35.070  23.060   6.880  1.00  0.00            
ATOM    106  C31 BCD     1      34.020  30.790  10.070  1.00  0.00            
ATOM    107  O26 BCD     1      33.860  30.170  11.250  1.00  0.00            
ATOM    108  C32 BCD     1      32.710  30.780   9.310  1.00  0.00            
ATOM    109  O27 BCD     1      31.630  31.360  10.000  1.00  0.00            
ATOM    110  C33 BCD     1      32.340  29.310   8.910  1.00  0.00            
ATOM    111  C34 BCD     1      33.500  28.540   8.240  1.00  0.00            
ATOM    112  C35 BCD     1      34.790  28.760   9.030  1.00  0.00            
ATOM    113  O28 BCD     1      35.010  30.160   9.220  1.00  0.00            
ATOM    114  C36 BCD     1      35.990  28.160   8.340  1.00  0.00            
ATOM    115  O29 BCD     1      36.170  28.910   7.100  1.00  0.00            
ATOM    116  O30 BCD     1      31.210  29.290   8.050  1.00  0.00            
ATOM    117  H51 BCD     1      34.440  31.780  10.250  1.00  0.00            
ATOM    118  H52 BCD     1      32.870  31.350   8.390  1.00  0.00            
ATOM    119  H53 BCD     1      31.610  30.980  10.880  1.00  0.00            
ATOM    120  H54 BCD     1      32.180  28.760   9.850  1.00  0.00            
ATOM    121  H55 BCD     1      30.510  29.860   8.360  1.00  0.00            
ATOM    122  H56 BCD     1      33.550  28.860   7.200  1.00  0.00            
ATOM    123  H57 BCD     1      34.670  28.260  10.000  1.00  0.00            
ATOM    124  H58 BCD     1      36.880  28.230   8.980  1.00  0.00            
ATOM    125  H59 BCD     1      35.790  27.090   8.210  1.00  0.00            
ATOM    126  H60 BCD     1      35.900  29.790   7.350  1.00  0.00            
ATOM    127  C37 BCD     1      33.670  30.790  15.230  1.00  0.00            
ATOM    128  O31 BCD     1      34.340  29.590  15.330  1.00  0.00            
ATOM    129  C38 BCD     1      32.310  30.550  14.590  1.00  0.00            
ATOM    130  O32 BCD     1      31.430  29.650  15.390  1.00  0.00            
ATOM    131  C39 BCD     1      32.510  30.060  13.160  1.00  0.00            
ATOM    132  O33 BCD     1      31.260  30.180  12.470  1.00  0.00            
ATOM    133  C40 BCD     1      33.580  30.870  12.420  1.00  0.00            
ATOM    134  C41 BCD     1      34.780  31.130  13.180  1.00  0.00            
ATOM    135  O34 BCD     1      34.430  31.650  14.460  1.00  0.00            
ATOM    136  C42 BCD     1      35.600  32.180  12.490  1.00  0.00            
ATOM    137  O35 BCD     1      34.860  33.290  12.100  1.00  0.00            
ATOM    138  H61 BCD     1      33.460  31.250  16.200  1.00  0.00            
ATOM    139  H62 BCD     1      31.760  31.470  14.350  1.00  0.00            
ATOM    140  H63 BCD     1      30.520  29.610  15.070  1.00  0.00            
ATOM    141  H64 BCD     1      32.800  29.010  13.230  1.00  0.00            
ATOM    142  H65 BCD     1      30.720  29.390  12.440  1.00  0.00            
ATOM    143  H66 BCD     1      33.010  31.790  12.250  1.00  0.00            
ATOM    144  H67 BCD     1      35.390  30.230  13.350  1.00  0.00            
ATOM    145  H68 BCD     1      36.310  32.550  13.240  1.00  0.00            
ATOM    146  H69 BCD     1      36.160  31.810  11.610  1.00  0.00            
ATOM    147  H70 BCD     1      35.330  33.720  11.380  1.00  0.00            
ATOM    148  C1  AY6     2      39.180  21.340  12.970  1.00  0.00            
ATOM    149  C2  AY6     2      38.320  22.510  13.180  1.00  0.00            
ATOM    150  C3  AY6     2      38.690  23.790  13.360  1.00  0.00            
ATOM    151  C4  AY6     2      37.440  24.420  13.410  1.00  0.00            
ATOM    152  N1  AY6     2      37.410  25.720  13.500  1.00  0.00            
ATOM    153  S1  AY6     2      36.250  26.630  12.690  1.00  0.00            
ATOM    154  O1  AY6     2      36.450  26.230  11.300  1.00  0.00            
ATOM    155  O2  AY6     2      36.790  27.930  13.150  1.00  0.00            
ATOM    156  C5  AY6     2      34.620  26.150  13.390  1.00  0.00            
ATOM    157  C6  AY6     2      33.610  25.960  12.440  1.00  0.00            
ATOM    158  C7  AY6     2      32.310  25.570  12.840  1.00  0.00            
ATOM    159  C8  AY6     2      32.010  25.590  14.200  1.00  0.00            
ATOM    160  N2  AY6     2      30.850  24.990  14.590  1.00  0.00            
ATOM    161  C9  AY6     2      32.940  25.920  15.160  1.00  0.00            
ATOM    162  C10 AY6     2      34.300  26.130  14.740  1.00  0.00            
ATOM    163  N3  AY6     2      36.450  23.610  13.140  1.00  0.00            
ATOM    164  O3  AY6     2      37.000  22.340  13.080  1.00  0.00            
ATOM    165  H1  AY6     2      40.260  21.480  13.060  1.00  0.00            
ATOM    166  H2  AY6     2      38.900  20.460  13.560  1.00  0.00            
ATOM    167  H3  AY6     2      39.190  21.040  11.910  1.00  0.00            
ATOM    168  H4  AY6     2      39.700  24.170  13.440  1.00  0.00            
ATOM    169  H5  AY6     2      38.290  26.230  13.490  1.00  0.00            
ATOM    170  H6  AY6     2      33.740  26.010  11.360  1.00  0.00            
ATOM    171  H7  AY6     2      31.600  25.330  12.060  1.00  0.00            
ATOM    172  H8  AY6     2      30.230  24.470  13.980  1.00  0.00            
ATOM    173  H9  AY6     2      31.070  24.470  15.430  1.00  0.00            
ATOM    174  H10 AY6     2      32.720  25.750  16.210  1.00  0.00            
ATOM    175  H11 AY6     2      35.090  26.320  15.460  1.00  0.00            
TER
ENDMDL
MODEL        1
ATOM      1  C1  BCD     1      34.540  27.770  18.320  1.00  0.00            
ATOM      2  O1  BCD     1      34.270  26.730  17.320  1.00  0.00            
ATOM      3  C2  BCD     1      33.220  28.520  18.630  1.00  0.00            
ATOM      4  O2  BCD     1      32.160  27.600  18.960  1.00  0.00            
ATOM      5  C3  BCD     1      32.770  29.300  17.430  1.00  0.00            
ATOM      6  O3  BCD     1      31.700  30.240  17.650  1.00  0.00            
ATOM      7  C4  BCD     1      33.970  30.080  16.740  1.00  0.00            
ATOM      8  C5  BCD     1      35.260  29.280  16.630  1.00  0.00            
ATOM      9  O4  BCD     1      35.600  28.670  17.850  1.00  0.00            
ATOM     10  C6  BCD     1      36.370  30.100  16.100  1.00  0.00            
ATOM     11  O5  BCD     1      36.730  31.130  17.070  1.00  0.00            
ATOM     12  H1  BCD     1      34.920  27.240  19.200  1.00  0.00            
ATOM     13  H2  BCD     1      33.400  29.220  19.460  1.00  0.00            
ATOM     14  H3  BCD     1      31.460  28.150  19.330  1.00  0.00            
ATOM     15  H4  BCD     1      32.400  28.550  16.710  1.00  0.00            
ATOM     16  H5  BCD     1      31.450  30.460  16.750  1.00  0.00            
ATOM     17  H6  BCD     1      34.130  30.970  17.360  1.00  0.00            
ATOM     18  H7  BCD     1      35.190  28.430  15.930  1.00  0.00            
ATOM     19  H8  BCD     1      37.170  29.390  15.860  1.00  0.00            
ATOM     20  H9  BCD     1      36.040  30.490  15.130  1.00  0.00            
ATOM     21  H10 BCD     1      37.190  31.860  16.660  1.00  0.00            
ATOM     22  C7  BCD     1      34.710  22.630  16.760  1.00  0.00            
ATOM     23  O6  BCD     1      34.060  22.860  15.540  1.00  0.00            
ATOM     24  C8  BCD     1      33.830  23.110  17.940  1.00  0.00            
ATOM     25  O7  BCD     1      32.670  22.170  18.060  1.00  0.00            
ATOM     26  C9  BCD     1      33.410  24.550  17.830  1.00  0.00            
ATOM     27  O8  BCD     1      32.540  24.990  18.870  1.00  0.00            
ATOM     28  C10 BCD     1      34.690  25.400  17.710  1.00  0.00            
ATOM     29  C11 BCD     1      35.630  24.890  16.630  1.00  0.00            
ATOM     30  O9  BCD     1      35.860  23.460  16.780  1.00  0.00            
ATOM     31  C12 BCD     1      36.890  25.720  16.500  1.00  0.00            
ATOM     32  O10 BCD     1      37.750  25.660  17.590  1.00  0.00            
ATOM     33  H11 BCD     1      35.010  21.590  16.900  1.00  0.00            
ATOM     34  H12 BCD     1      34.500  23.070  18.810  1.00  0.00            
ATOM     35  H13 BCD     1      32.280  22.330  17.200  1.00  0.00            
ATOM     36  H14 BCD     1      32.810  24.740  16.930  1.00  0.00            
ATOM     37  H15 BCD     1      32.400  25.930  18.720  1.00  0.00            
ATOM     38  H16 BCD     1      35.230  25.380  18.670  1.00  0.00            
ATOM     39  H17 BCD     1      35.030  25.060  15.720  1.00  0.00            
ATOM     40  H18 BCD     1      37.380  25.520  15.540  1.00  0.00            
ATOM     41  H19 BCD     1      36.620  26.780  16.560  1.00  0.00            
ATOM     42  H20 BCD     1      38.650  25.680  17.260  1.00  0.00            
ATOM     43  C13 BCD     1      31.940  20.830  12.610  1.00  0.00            
ATOM     44  O11 BCD     1      32.080  21.930  11.820  1.00  0.00            
ATOM     45  C14 BCD     1      31.170  21.210  13.900  1.00  0.00            
ATOM     46  O12 BCD     1      29.800  21.770  13.490  1.00  0.00            
ATOM     47  C15 BCD     1      31.880  22.250  14.750  1.00  0.00            
ATOM     48  O13 BCD     1      30.960  22.610  15.900  1.00  0.00            
ATOM     49  C16 BCD     1      33.300  21.770  15.050  1.00  0.00            
ATOM     50  C17 BCD     1      34.080  21.240  13.830  1.00  0.00            
ATOM     51  O14 BCD     1      33.230  20.340  13.080  1.00  0.00            
ATOM     52  C18 BCD     1      35.410  20.590  14.240  1.00  0.00            
ATOM     53  O15 BCD     1      35.250  19.670  15.250  1.00  0.00            
ATOM     54  H21 BCD     1      31.530  19.960  12.090  1.00  0.00            
ATOM     55  H22 BCD     1      31.000  20.270  14.440  1.00  0.00            
ATOM     56  H23 BCD     1      29.240  21.960  14.240  1.00  0.00            
ATOM     57  H24 BCD     1      31.980  23.120  14.090  1.00  0.00            
ATOM     58  H25 BCD     1      30.050  22.860  15.670  1.00  0.00            
ATOM     59  H26 BCD     1      33.180  20.970  15.790  1.00  0.00            
ATOM     60  H27 BCD     1      34.350  22.110  13.220  1.00  0.00            
ATOM     61  H28 BCD     1      35.770  20.030  13.370  1.00  0.00            
ATOM     62  H29 BCD     1      36.150  21.360  14.510  1.00  0.00            
ATOM     63  H30 BCD     1      35.980  19.040  15.230  1.00  0.00            
ATOM     64  C19 BCD     1      31.950  23.410   8.120  1.00  0.00            
ATOM     65  O16 BCD     1      32.650  24.560   8.410  1.00  0.00            
ATOM     66  C20 BCD     1      30.590  23.440   8.840  1.00  0.00            
ATOM     67  O17 BCD     1      29.930  24.640   8.670  1.00  0.00            
ATOM     68  C21 BCD     1      30.750  23.040  10.280  1.00  0.00            
ATOM     69  O18 BCD     1      29.490  22.630  10.930  1.00  0.00            
ATOM     70  C22 BCD     1      31.660  21.870  10.490  1.00  0.00            
ATOM     71  C23 BCD     1      32.950  21.950   9.690  1.00  0.00            
ATOM     72  O19 BCD     1      32.710  22.160   8.320  1.00  0.00            
ATOM     73  C24 BCD     1      33.840  20.750   9.930  1.00  0.00            
ATOM     74  O20 BCD     1      33.290  19.400   9.580  1.00  0.00            
ATOM     75  H31 BCD     1      31.780  23.470   7.040  1.00  0.00            
ATOM     76  H32 BCD     1      30.080  22.580   8.400  1.00  0.00            
ATOM     77  H33 BCD     1      30.640  25.170   8.290  1.00  0.00            
ATOM     78  H34 BCD     1      31.220  23.920  10.730  1.00  0.00            
ATOM     79  H35 BCD     1      29.670  22.500  11.870  1.00  0.00            
ATOM     80  H36 BCD     1      31.110  20.940  10.280  1.00  0.00            
ATOM     81  H37 BCD     1      33.390  22.880  10.070  1.00  0.00            
ATOM     82  H38 BCD     1      34.720  20.910   9.290  1.00  0.00            
ATOM     83  H39 BCD     1      34.120  20.680  10.990  1.00  0.00            
ATOM     84  H40 BCD     1      33.690  18.700  10.100  1.00  0.00            
ATOM     85  C25 BCD     1      34.620  27.800   6.840  1.00  0.00            
ATOM     86  O21 BCD     1      34.030  28.430   7.970  1.00  0.00            
ATOM     87  C26 BCD     1      33.460  27.330   5.960  1.00  0.00            
ATOM     88  O22 BCD     1      32.860  28.470   5.460  1.00  0.00            
ATOM     89  C27 BCD     1      32.600  26.360   6.850  1.00  0.00            
ATOM     90  O23 BCD     1      31.350  26.010   6.200  1.00  0.00            
ATOM     91  C28 BCD     1      33.420  25.150   7.370  1.00  0.00            
ATOM     92  C29 BCD     1      34.800  25.590   7.840  1.00  0.00            
ATOM     93  O24 BCD     1      35.430  26.680   7.130  1.00  0.00            
ATOM     94  C30 BCD     1      35.750  24.390   7.760  1.00  0.00            
ATOM     95  O25 BCD     1      35.840  23.810   6.410  1.00  0.00            
ATOM     96  H41 BCD     1      35.180  28.510   6.220  1.00  0.00            
ATOM     97  H42 BCD     1      33.910  26.780   5.110  1.00  0.00            
ATOM     98  H43 BCD     1      32.430  28.860   6.220  1.00  0.00            
ATOM     99  H44 BCD     1      32.250  26.900   7.740  1.00  0.00            
ATOM    100  H45 BCD     1      30.950  26.830   5.890  1.00  0.00            
ATOM    101  H46 BCD     1      33.470  24.360   6.600  1.00  0.00            
ATOM    102  H47 BCD     1      34.760  25.800   8.910  1.00  0.00            
ATOM    103  H48 BCD     1      36.730  24.740   8.100  1.00  0.00            
ATOM    104  H49 BCD     1      35.410  23.620   8.460  1.00  0.00            
ATOM    105  H50 BCD     1      36.110  22.890   6.530  1.00  0.00            
ATOM    106  C31 BCD     1      33.440  31.720   9.980  1.00  0.00            
ATOM    107  O26 BCD     1      33.310  31.070  11.230  1.00  0.00            
ATOM    108  C32 BCD     1      32.350  31.330   8.980  1.00  0.00            
ATOM    109  O27 BCD     1      31.030  31.540   9.580  1.00  0.00            
ATOM    110  C33 BCD     1      32.450  29.890   8.440  1.00  0.00            
ATOM    111  C34 BCD     1      33.930  29.790   7.950  1.00  0.00            
ATOM    112  C35 BCD     1      34.990  30.250   8.930  1.00  0.00            
ATOM    113  O28 BCD     1      34.680  31.550   9.440  1.00  0.00            
ATOM    114  C36 BCD     1      36.410  30.340   8.280  1.00  0.00            
ATOM    115  O29 BCD     1      36.410  31.110   7.080  1.00  0.00            
ATOM    116  O30 BCD     1      31.550  29.700   7.350  1.00  0.00            
ATOM    117  H51 BCD     1      33.370  32.780  10.230  1.00  0.00            
ATOM    118  H52 BCD     1      32.560  32.020   8.150  1.00  0.00            
ATOM    119  H53 BCD     1      31.060  31.420  10.530  1.00  0.00            
ATOM    120  H54 BCD     1      32.280  29.130   9.220  1.00  0.00            
ATOM    121  H55 BCD     1      31.040  30.510   7.460  1.00  0.00            
ATOM    122  H56 BCD     1      34.070  30.220   6.950  1.00  0.00            
ATOM    123  H57 BCD     1      35.100  29.510   9.740  1.00  0.00            
ATOM    124  H58 BCD     1      37.160  30.670   9.010  1.00  0.00            
ATOM    125  H59 BCD     1      36.700  29.300   8.100  1.00  0.00            
ATOM    126  H60 BCD     1      37.180  31.680   7.130  1.00  0.00            
ATOM    127  C37 BCD     1      33.070  31.790  15.230  1.00  0.00            
ATOM    128  O31 BCD     1      33.430  30.430  15.420  1.00  0.00            
ATOM    129  C38 BCD     1      31.690  31.810  14.540  1.00  0.00            
ATOM    130  O32 BCD     1      30.660  31.140  15.380  1.00  0.00            
ATOM    131  C39 BCD     1      31.890  31.150  13.140  1.00  0.00            
ATOM    132  O33 BCD     1      30.720  31.210  12.330  1.00  0.00            
ATOM    133  C40 BCD     1      33.110  31.830  12.410  1.00  0.00            
ATOM    134  C41 BCD     1      34.320  31.900  13.300  1.00  0.00            
ATOM    135  O34 BCD     1      34.040  32.560  14.540  1.00  0.00            
ATOM    136  C42 BCD     1      35.450  32.590  12.640  1.00  0.00            
ATOM    137  O35 BCD     1      35.490  34.060  12.460  1.00  0.00            
ATOM    138  H61 BCD     1      33.000  32.400  16.140  1.00  0.00            
ATOM    139  H62 BCD     1      31.300  32.810  14.300  1.00  0.00            
ATOM    140  H63 BCD     1      29.810  31.110  14.950  1.00  0.00            
ATOM    141  H64 BCD     1      32.160  30.100  13.310  1.00  0.00            
ATOM    142  H65 BCD     1      30.100  30.480  12.430  1.00  0.00            
ATOM    143  H66 BCD     1      32.910  32.890  12.210  1.00  0.00            
ATOM    144  H67 BCD     1      34.690  30.860  13.350  1.00  0.00            
ATOM    145  H68 BCD     1      36.340  32.370  13.240  1.00  0.00            
ATOM    146  H69 BCD     1      35.690  32.120  11.680  1.00  0.00            
ATOM    147  H70 BCD     1      36.410  34.320  12.320  1.00  0.00            
ATOM    148  C1  AY6     2      37.900  22.190  12.190  1.00  0.00            
ATOM    149  C2  AY6     2      37.040  23.380  12.200  1.00  0.00            
ATOM    150  C3  AY6     2      37.280  24.520  12.800  1.00  0.00            
ATOM    151  C4  AY6     2      36.260  25.340  12.330  1.00  0.00            
ATOM    152  N1  AY6     2      36.220  26.520  12.920  1.00  0.00            
ATOM    153  S1  AY6     2      35.420  27.860  12.300  1.00  0.00            
ATOM    154  O1  AY6     2      35.920  27.660  10.970  1.00  0.00            
ATOM    155  O2  AY6     2      35.980  28.790  13.330  1.00  0.00            
ATOM    156  C5  AY6     2      33.670  27.320  12.530  1.00  0.00            
ATOM    157  C6  AY6     2      32.950  26.870  11.450  1.00  0.00            
ATOM    158  C7  AY6     2      31.660  26.350  11.610  1.00  0.00            
ATOM    159  C8  AY6     2      31.120  26.280  12.900  1.00  0.00            
ATOM    160  N2  AY6     2      29.920  25.770  13.080  1.00  0.00            
ATOM    161  C9  AY6     2      31.850  26.630  14.030  1.00  0.00            
ATOM    162  C10 AY6     2      33.150  27.250  13.860  1.00  0.00            
ATOM    163  N3  AY6     2      35.340  24.690  11.630  1.00  0.00            
ATOM    164  O3  AY6     2      35.920  23.410  11.420  1.00  0.00            
ATOM    165  H1  AY6     2      38.890  22.620  11.990  1.00  0.00            
ATOM    166  H2  AY6     2      37.980  21.780  13.200  1.00  0.00            
ATOM    167  H3  AY6     2      37.480  21.440  11.520  1.00  0.00            
ATOM    168  H4  AY6     2      38.120  24.760  13.430  1.00  0.00            
ATOM    169  H5  AY6     2      37.170  26.830  13.050  1.00  0.00            
ATOM    170  H6  AY6     2      33.370  26.920  10.440  1.00  0.00            
ATOM    171  H7  AY6     2      31.210  26.010  10.680  1.00  0.00            
ATOM    172  H8  AY6     2      29.580  25.100  12.390  1.00  0.00            
ATOM    173  H9  AY6     2      29.420  25.900  13.950  1.00  0.00            
ATOM    174  H10 AY6     2      31.470  26.410  15.020  1.00  0.00            
ATOM    175  H11 AY6     2      33.840  27.510  14.650  1.00  0.00            
TER
ENDMDL
MODEL        1
ATOM      1  C1  BCD     1      35.870  30.310  19.050  1.00  0.00            
ATOM      2  O1  BCD     1      35.960  29.150  18.280  1.00  0.00            
ATOM      3  C2  BCD     1      34.480  30.440  19.650  1.00  0.00            
ATOM      4  O2  BCD     1      34.120  29.520  20.660  1.00  0.00            
ATOM      5  C3  BCD     1      33.470  30.650  18.510  1.00  0.00            
ATOM      6  O3  BCD     1      32.160  30.820  18.990  1.00  0.00            
ATOM      7  C4  BCD     1      33.900  31.860  17.780  1.00  0.00            
ATOM      8  C5  BCD     1      35.340  31.890  17.300  1.00  0.00            
ATOM      9  O4  BCD     1      36.280  31.480  18.300  1.00  0.00            
ATOM     10  C6  BCD     1      35.750  33.160  16.540  1.00  0.00            
ATOM     11  O5  BCD     1      35.560  34.290  17.340  1.00  0.00            
ATOM     12  H1  BCD     1      36.570  30.220  19.890  1.00  0.00            
ATOM     13  H2  BCD     1      34.460  31.360  20.250  1.00  0.00            
ATOM     14  H3  BCD     1      33.240  29.820  20.890  1.00  0.00            
ATOM     15  H4  BCD     1      33.560  29.770  17.860  1.00  0.00            
ATOM     16  H5  BCD     1      31.550  31.110  18.310  1.00  0.00            
ATOM     17  H6  BCD     1      33.680  32.720  18.420  1.00  0.00            
ATOM     18  H7  BCD     1      35.260  31.130  16.510  1.00  0.00            
ATOM     19  H8  BCD     1      36.790  32.890  16.280  1.00  0.00            
ATOM     20  H9  BCD     1      35.240  33.280  15.580  1.00  0.00            
ATOM     21  H10 BCD     1      36.080  34.090  18.120  1.00  0.00            
ATOM     22  C7  BCD     1      37.810  25.570  18.150  1.00  0.00            
ATOM     23  O6  BCD     1      36.700  25.280  17.320  1.00  0.00            
ATOM     24  C8  BCD     1      37.280  25.900  19.520  1.00  0.00            
ATOM     25  O7  BCD     1      36.670  24.790  20.260  1.00  0.00            
ATOM     26  C9  BCD     1      36.370  27.110  19.490  1.00  0.00            
ATOM     27  O8  BCD     1      35.960  27.470  20.840  1.00  0.00            
ATOM     28  C10 BCD     1      37.030  28.190  18.680  1.00  0.00            
ATOM     29  C11 BCD     1      37.710  27.810  17.360  1.00  0.00            
ATOM     30  O9  BCD     1      38.550  26.690  17.570  1.00  0.00            
ATOM     31  C12 BCD     1      38.510  29.000  16.830  1.00  0.00            
ATOM     32  O10 BCD     1      39.750  29.080  17.460  1.00  0.00            
ATOM     33  H11 BCD     1      38.520  24.740  18.180  1.00  0.00            
ATOM     34  H12 BCD     1      38.160  26.160  20.120  1.00  0.00            
ATOM     35  H13 BCD     1      35.800  24.800  19.870  1.00  0.00            
ATOM     36  H14 BCD     1      35.420  26.920  18.970  1.00  0.00            
ATOM     37  H15 BCD     1      35.330  28.190  20.740  1.00  0.00            
ATOM     38  H16 BCD     1      37.720  28.700  19.370  1.00  0.00            
ATOM     39  H17 BCD     1      36.950  27.550  16.600  1.00  0.00            
ATOM     40  H18 BCD     1      38.580  28.930  15.730  1.00  0.00            
ATOM     41  H19 BCD     1      37.930  29.920  17.020  1.00  0.00            
ATOM     42  H20 BCD     1      40.210  28.240  17.540  1.00  0.00            
ATOM     43  C13 BCD     1      34.560  21.990  16.010  1.00  0.00            
ATOM     44  O11 BCD     1      34.220  22.830  14.960  1.00  0.00            
ATOM     45  C14 BCD     1      34.100  22.520  17.300  1.00  0.00            
ATOM     46  O12 BCD     1      32.630  22.410  17.390  1.00  0.00            
ATOM     47  C15 BCD     1      34.700  23.940  17.540  1.00  0.00            
ATOM     48  O13 BCD     1      34.250  24.510  18.730  1.00  0.00            
ATOM     49  C16 BCD     1      36.220  23.960  17.460  1.00  0.00            
ATOM     50  C17 BCD     1      36.700  23.140  16.220  1.00  0.00            
ATOM     51  O14 BCD     1      35.960  21.930  16.080  1.00  0.00            
ATOM     52  C18 BCD     1      38.210  22.890  16.290  1.00  0.00            
ATOM     53  O15 BCD     1      38.480  22.150  17.490  1.00  0.00            
ATOM     54  H21 BCD     1      34.190  21.000  15.730  1.00  0.00            
ATOM     55  H22 BCD     1      34.640  21.830  17.970  1.00  0.00            
ATOM     56  H23 BCD     1      32.390  22.930  18.160  1.00  0.00            
ATOM     57  H24 BCD     1      34.230  24.650  16.840  1.00  0.00            
ATOM     58  H25 BCD     1      33.430  25.000  18.600  1.00  0.00            
ATOM     59  H26 BCD     1      36.580  23.500  18.390  1.00  0.00            
ATOM     60  H27 BCD     1      36.630  23.670  15.260  1.00  0.00            
ATOM     61  H28 BCD     1      38.620  22.310  15.450  1.00  0.00            
ATOM     62  H29 BCD     1      38.600  23.910  16.200  1.00  0.00            
ATOM     63  H30 BCD     1      39.260  22.560  17.870  1.00  0.00            
ATOM     64  C19 BCD     1      32.260  23.250  11.280  1.00  0.00            
ATOM     65  O16 BCD     1      32.310  24.650  11.290  1.00  0.00            
ATOM     66  C20 BCD     1      31.390  22.770  12.500  1.00  0.00            
ATOM     67  O17 BCD     1      30.100  23.410  12.480  1.00  0.00            
ATOM     68  C21 BCD     1      32.170  23.100  13.800  1.00  0.00            
ATOM     69  O18 BCD     1      31.480  22.630  14.970  1.00  0.00            
ATOM     70  C22 BCD     1      33.560  22.390  13.780  1.00  0.00            
ATOM     71  C23 BCD     1      34.400  22.750  12.560  1.00  0.00            
ATOM     72  O19 BCD     1      33.620  22.610  11.370  1.00  0.00            
ATOM     73  C24 BCD     1      35.710  21.910  12.480  1.00  0.00            
ATOM     74  O20 BCD     1      35.600  20.540  12.410  1.00  0.00            
ATOM     75  H31 BCD     1      31.820  22.960  10.320  1.00  0.00            
ATOM     76  H32 BCD     1      31.200  21.680  12.470  1.00  0.00            
ATOM     77  H33 BCD     1      30.160  24.360  12.370  1.00  0.00            
ATOM     78  H34 BCD     1      32.360  24.180  13.850  1.00  0.00            
ATOM     79  H35 BCD     1      32.030  22.550  15.760  1.00  0.00            
ATOM     80  H36 BCD     1      33.380  21.310  13.770  1.00  0.00            
ATOM     81  H37 BCD     1      34.830  23.750  12.700  1.00  0.00            
ATOM     82  H38 BCD     1      36.400  22.300  11.720  1.00  0.00            
ATOM     83  H39 BCD     1      36.190  22.210  13.420  1.00  0.00            
ATOM     84  H40 BCD     1      36.430  20.240  12.010  1.00  0.00            
ATOM     85  C25 BCD     1      32.570  27.840   8.780  1.00  0.00            
ATOM     86  O21 BCD     1      32.380  28.580   9.960  1.00  0.00            
ATOM     87  C26 BCD     1      31.350  26.910   8.480  1.00  0.00            
ATOM     88  O22 BCD     1      30.120  27.530   8.170  1.00  0.00            
ATOM     89  C27 BCD     1      31.230  25.940   9.600  1.00  0.00            
ATOM     90  O23 BCD     1      30.190  24.900   9.340  1.00  0.00            
ATOM     91  C28 BCD     1      32.580  25.190  10.030  1.00  0.00            
ATOM     92  C29 BCD     1      33.790  26.160  10.180  1.00  0.00            
ATOM     93  O24 BCD     1      33.760  27.090   9.000  1.00  0.00            
ATOM     94  C30 BCD     1      35.140  25.430  10.170  1.00  0.00            
ATOM     95  O25 BCD     1      35.300  24.610   9.000  1.00  0.00            
ATOM     96  H41 BCD     1      32.730  28.510   7.930  1.00  0.00            
ATOM     97  H42 BCD     1      31.710  26.350   7.600  1.00  0.00            
ATOM     98  H43 BCD     1      29.930  28.140   8.890  1.00  0.00            
ATOM     99  H44 BCD     1      30.870  26.480  10.490  1.00  0.00            
ATOM    100  H45 BCD     1      29.450  25.170   9.900  1.00  0.00            
ATOM    101  H46 BCD     1      32.810  24.440   9.260  1.00  0.00            
ATOM    102  H47 BCD     1      33.730  26.810  11.060  1.00  0.00            
ATOM    103  H48 BCD     1      35.930  26.190  10.220  1.00  0.00            
ATOM    104  H49 BCD     1      35.220  24.860  11.100  1.00  0.00            
ATOM    105  H50 BCD     1      35.140  25.180   8.240  1.00  0.00            
ATOM    106  C31 BCD     1      31.320  32.380  11.250  1.00  0.00            
ATOM    107  O26 BCD     1      31.630  31.910  12.570  1.00  0.00            
ATOM    108  C32 BCD     1      30.190  31.440  10.680  1.00  0.00            
ATOM    109  O27 BCD     1      29.020  31.630  11.520  1.00  0.00            
ATOM    110  C33 BCD     1      30.660  29.990  10.700  1.00  0.00            
ATOM    111  C34 BCD     1      31.810  29.890   9.740  1.00  0.00            
ATOM    112  C35 BCD     1      32.900  30.880  10.100  1.00  0.00            
ATOM    113  O28 BCD     1      32.420  32.230  10.350  1.00  0.00            
ATOM    114  C36 BCD     1      33.930  31.010   8.940  1.00  0.00            
ATOM    115  O29 BCD     1      33.380  31.600   7.740  1.00  0.00            
ATOM    116  O30 BCD     1      29.540  29.150  10.270  1.00  0.00            
ATOM    117  H51 BCD     1      31.060  33.440  11.180  1.00  0.00            
ATOM    118  H52 BCD     1      30.060  31.860   9.680  1.00  0.00            
ATOM    119  H53 BCD     1      29.210  31.440  12.440  1.00  0.00            
ATOM    120  H54 BCD     1      31.040  29.700  11.680  1.00  0.00            
ATOM    121  H55 BCD     1      28.920  29.150  11.010  1.00  0.00            
ATOM    122  H56 BCD     1      31.470  30.060   8.710  1.00  0.00            
ATOM    123  H57 BCD     1      33.530  30.500  10.920  1.00  0.00            
ATOM    124  H58 BCD     1      34.810  31.590   9.220  1.00  0.00            
ATOM    125  H59 BCD     1      34.320  30.020   8.690  1.00  0.00            
ATOM    126  H60 BCD     1      33.640  32.520   7.770  1.00  0.00            
ATOM    127  C37 BCD     1      32.220  32.960  16.450  1.00  0.00            
ATOM    128  O31 BCD     1      32.990  31.830  16.590  1.00  0.00            
ATOM    129  C38 BCD     1      30.760  32.520  16.050  1.00  0.00            
ATOM    130  O32 BCD     1      30.210  31.640  17.080  1.00  0.00            
ATOM    131  C39 BCD     1      30.830  31.830  14.690  1.00  0.00            
ATOM    132  O33 BCD     1      29.580  31.340  14.220  1.00  0.00            
ATOM    133  C40 BCD     1      31.440  32.800  13.680  1.00  0.00            
ATOM    134  C41 BCD     1      32.810  33.370  14.090  1.00  0.00            
ATOM    135  O34 BCD     1      32.670  33.860  15.440  1.00  0.00            
ATOM    136  C42 BCD     1      33.360  34.500  13.240  1.00  0.00            
ATOM    137  O35 BCD     1      32.420  35.530  13.240  1.00  0.00            
ATOM    138  H61 BCD     1      32.200  33.570  17.370  1.00  0.00            
ATOM    139  H62 BCD     1      30.180  33.440  15.960  1.00  0.00            
ATOM    140  H63 BCD     1      29.420  31.210  16.740  1.00  0.00            
ATOM    141  H64 BCD     1      31.500  30.960  14.770  1.00  0.00            
ATOM    142  H65 BCD     1      28.910  31.240  14.900  1.00  0.00            
ATOM    143  H66 BCD     1      30.700  33.600  13.570  1.00  0.00            
ATOM    144  H67 BCD     1      33.550  32.560  14.160  1.00  0.00            
ATOM    145  H68 BCD     1      34.350  34.770  13.630  1.00  0.00            
ATOM    146  H69 BCD     1      33.580  34.260  12.180  1.00  0.00            
ATOM    147  H70 BCD     1      32.860  36.360  13.060  1.00  0.00            
ATOM    148  C1  AY6     2      39.450  24.250  13.160  1.00  0.00            
ATOM    149  C2  AY6     2      38.380  25.290  13.120  1.00  0.00            
ATOM    150  C3  AY6     2      38.490  26.500  13.620  1.00  0.00            
ATOM    151  C4  AY6     2      37.200  27.040  13.490  1.00  0.00            
ATOM    152  N1  AY6     2      36.980  28.230  13.860  1.00  0.00            
ATOM    153  S1  AY6     2      35.700  29.060  13.350  1.00  0.00            
ATOM    154  O1  AY6     2      35.790  29.060  11.910  1.00  0.00            
ATOM    155  O2  AY6     2      35.960  30.320  14.110  1.00  0.00            
ATOM    156  C5  AY6     2      34.160  28.490  14.010  1.00  0.00            
ATOM    157  C6  AY6     2      33.000  28.210  13.270  1.00  0.00            
ATOM    158  C7  AY6     2      31.840  27.730  13.920  1.00  0.00            
ATOM    159  C8  AY6     2      31.800  27.490  15.300  1.00  0.00            
ATOM    160  N2  AY6     2      30.640  26.990  15.910  1.00  0.00            
ATOM    161  C9  AY6     2      32.900  27.770  16.050  1.00  0.00            
ATOM    162  C10 AY6     2      34.070  28.320  15.410  1.00  0.00            
ATOM    163  N3  AY6     2      36.480  26.290  12.700  1.00  0.00            
ATOM    164  O3  AY6     2      37.170  25.060  12.550  1.00  0.00            
ATOM    165  H1  AY6     2      39.100  23.230  12.970  1.00  0.00            
ATOM    166  H2  AY6     2      40.080  24.530  12.300  1.00  0.00            
ATOM    167  H3  AY6     2      40.070  24.360  14.050  1.00  0.00            
ATOM    168  H4  AY6     2      39.380  26.890  14.100  1.00  0.00            
ATOM    169  H5  AY6     2      37.780  28.790  13.610  1.00  0.00            
ATOM    170  H6  AY6     2      33.180  28.370  12.210  1.00  0.00            
ATOM    171  H7  AY6     2      30.910  27.610  13.370  1.00  0.00            
ATOM    172  H8  AY6     2      29.890  26.740  15.280  1.00  0.00            
ATOM    173  H9  AY6     2      30.370  27.520  16.740  1.00  0.00            
ATOM    174  H10 AY6     2      32.940  27.650  17.130  1.00  0.00            
ATOM    175  H11 AY6     2      34.960  28.540  16.000  1.00  0.00            
TER
ENDMDL
MODEL        1
ATOM      1  C1  BCD     1      36.390  31.270  14.790  1.00  0.00            
ATOM      2  O1  BCD     1      35.760  30.060  15.010  1.00  0.00            
ATOM      3  C2  BCD     1      35.610  32.430  15.420  1.00  0.00            
ATOM      4  O2  BCD     1      35.590  32.200  16.870  1.00  0.00            
ATOM      5  C3  BCD     1      34.190  32.430  14.880  1.00  0.00            
ATOM      6  O3  BCD     1      33.430  33.430  15.570  1.00  0.00            
ATOM      7  C4  BCD     1      34.250  32.730  13.440  1.00  0.00            
ATOM      8  C5  BCD     1      35.280  31.790  12.730  1.00  0.00            
ATOM      9  O4  BCD     1      36.520  31.550  13.430  1.00  0.00            
ATOM     10  C6  BCD     1      35.400  32.080  11.290  1.00  0.00            
ATOM     11  O5  BCD     1      36.080  33.330  11.100  1.00  0.00            
ATOM     12  H1  BCD     1      37.380  31.320  15.270  1.00  0.00            
ATOM     13  H2  BCD     1      36.060  33.390  15.140  1.00  0.00            
ATOM     14  H3  BCD     1      34.750  32.630  17.030  1.00  0.00            
ATOM     15  H4  BCD     1      33.770  31.430  15.060  1.00  0.00            
ATOM     16  H5  BCD     1      32.480  33.280  15.510  1.00  0.00            
ATOM     17  H6  BCD     1      34.610  33.750  13.210  1.00  0.00            
ATOM     18  H7  BCD     1      34.760  30.830  12.640  1.00  0.00            
ATOM     19  H8  BCD     1      35.970  31.280  10.800  1.00  0.00            
ATOM     20  H9  BCD     1      34.410  32.230  10.840  1.00  0.00            
ATOM     21  H10 BCD     1      36.270  33.380  10.160  1.00  0.00            
ATOM     22  C7  BCD     1      36.450  26.180  16.430  1.00  0.00            
ATOM     23  O6  BCD     1      35.160  25.780  15.940  1.00  0.00            
ATOM     24  C8  BCD     1      36.130  27.190  17.560  1.00  0.00            
ATOM     25  O7  BCD     1      35.490  26.720  18.750  1.00  0.00            
ATOM     26  C9  BCD     1      35.600  28.530  16.920  1.00  0.00            
ATOM     27  O8  BCD     1      35.270  29.610  17.830  1.00  0.00            
ATOM     28  C10 BCD     1      36.450  29.050  15.800  1.00  0.00            
ATOM     29  C11 BCD     1      36.790  27.840  14.830  1.00  0.00            
ATOM     30  O9  BCD     1      37.300  26.760  15.520  1.00  0.00            
ATOM     31  C12 BCD     1      37.600  28.190  13.590  1.00  0.00            
ATOM     32  O10 BCD     1      38.890  28.770  13.920  1.00  0.00            
ATOM     33  H11 BCD     1      36.960  25.280  16.830  1.00  0.00            
ATOM     34  H12 BCD     1      37.100  27.500  17.970  1.00  0.00            
ATOM     35  H13 BCD     1      34.550  26.660  18.560  1.00  0.00            
ATOM     36  H14 BCD     1      34.620  28.180  16.550  1.00  0.00            
ATOM     37  H15 BCD     1      34.780  30.250  17.310  1.00  0.00            
ATOM     38  H16 BCD     1      37.330  29.550  16.210  1.00  0.00            
ATOM     39  H17 BCD     1      35.790  27.620  14.440  1.00  0.00            
ATOM     40  H18 BCD     1      37.620  27.330  12.910  1.00  0.00            
ATOM     41  H19 BCD     1      36.990  28.960  13.090  1.00  0.00            
ATOM     42  H20 BCD     1      39.390  27.970  14.120  1.00  0.00            
ATOM     43  C13 BCD     1      32.700  22.450  15.850  1.00  0.00            
ATOM     44  O11 BCD     1      32.160  23.150  14.720  1.00  0.00            
ATOM     45  C14 BCD     1      32.530  23.450  17.010  1.00  0.00            
ATOM     46  O12 BCD     1      31.150  23.530  17.410  1.00  0.00            
ATOM     47  C15 BCD     1      33.240  24.780  16.820  1.00  0.00            
ATOM     48  O13 BCD     1      33.060  25.690  17.890  1.00  0.00            
ATOM     49  C16 BCD     1      34.690  24.550  16.420  1.00  0.00            
ATOM     50  C17 BCD     1      34.760  23.590  15.230  1.00  0.00            
ATOM     51  O14 BCD     1      34.100  22.380  15.570  1.00  0.00            
ATOM     52  C18 BCD     1      36.200  23.250  14.830  1.00  0.00            
ATOM     53  O15 BCD     1      36.960  22.720  15.930  1.00  0.00            
ATOM     54  H21 BCD     1      32.260  21.460  16.030  1.00  0.00            
ATOM     55  H22 BCD     1      33.150  22.950  17.770  1.00  0.00            
ATOM     56  H23 BCD     1      31.060  23.830  18.310  1.00  0.00            
ATOM     57  H24 BCD     1      32.740  25.200  15.940  1.00  0.00            
ATOM     58  H25 BCD     1      32.190  26.090  17.930  1.00  0.00            
ATOM     59  H26 BCD     1      35.210  24.220  17.330  1.00  0.00            
ATOM     60  H27 BCD     1      34.180  24.100  14.460  1.00  0.00            
ATOM     61  H28 BCD     1      36.110  22.460  14.080  1.00  0.00            
ATOM     62  H29 BCD     1      36.710  24.100  14.370  1.00  0.00            
ATOM     63  H30 BCD     1      36.320  22.130  16.350  1.00  0.00            
ATOM     64  C19 BCD     1      29.370  22.540  11.760  1.00  0.00            
ATOM     65  O16 BCD     1      29.470  23.840  11.320  1.00  0.00            
ATOM     66  C20 BCD     1      28.770  22.450  13.100  1.00  0.00            
ATOM     67  O17 BCD     1      27.510  23.140  13.220  1.00  0.00            
ATOM     68  C21 BCD     1      29.820  23.110  14.060  1.00  0.00            
ATOM     69  O18 BCD     1      29.380  23.030  15.410  1.00  0.00            
ATOM     70  C22 BCD     1      31.170  22.380  13.960  1.00  0.00            
ATOM     71  C23 BCD     1      31.670  22.330  12.520  1.00  0.00            
ATOM     72  O19 BCD     1      30.610  21.850  11.730  1.00  0.00            
ATOM     73  C24 BCD     1      32.910  21.440  12.500  1.00  0.00            
ATOM     74  O20 BCD     1      32.590  20.030  12.540  1.00  0.00            
ATOM     75  H31 BCD     1      28.660  21.980  11.150  1.00  0.00            
ATOM     76  H32 BCD     1      28.650  21.360  13.170  1.00  0.00            
ATOM     77  H33 BCD     1      27.140  22.880  14.060  1.00  0.00            
ATOM     78  H34 BCD     1      30.010  24.120  13.670  1.00  0.00            
ATOM     79  H35 BCD     1      30.000  23.510  15.970  1.00  0.00            
ATOM     80  H36 BCD     1      31.120  21.360  14.370  1.00  0.00            
ATOM     81  H37 BCD     1      31.970  23.340  12.210  1.00  0.00            
ATOM     82  H38 BCD     1      33.400  21.640  11.530  1.00  0.00            
ATOM     83  H39 BCD     1      33.620  21.710  13.290  1.00  0.00            
ATOM     84  H40 BCD     1      33.120  19.630  13.230  1.00  0.00            
ATOM     85  C25 BCD     1      28.710  26.330   7.960  1.00  0.00            
ATOM     86  O21 BCD     1      28.880  27.400   8.870  1.00  0.00            
ATOM     87  C26 BCD     1      27.540  25.510   8.580  1.00  0.00            
ATOM     88  O22 BCD     1      26.410  26.300   8.530  1.00  0.00            
ATOM     89  C27 BCD     1      27.940  25.090  10.040  1.00  0.00            
ATOM     90  O23 BCD     1      26.810  24.420  10.590  1.00  0.00            
ATOM     91  C28 BCD     1      29.110  24.110   9.960  1.00  0.00            
ATOM     92  C29 BCD     1      30.240  24.930   9.280  1.00  0.00            
ATOM     93  O24 BCD     1      29.900  25.490   7.960  1.00  0.00            
ATOM     94  C30 BCD     1      31.570  24.160   9.170  1.00  0.00            
ATOM     95  O25 BCD     1      31.520  23.040   8.300  1.00  0.00            
ATOM     96  H41 BCD     1      28.450  26.720   6.970  1.00  0.00            
ATOM     97  H42 BCD     1      27.450  24.640   7.920  1.00  0.00            
ATOM     98  H43 BCD     1      26.550  27.070   9.090  1.00  0.00            
ATOM     99  H44 BCD     1      28.340  25.950  10.580  1.00  0.00            
ATOM    100  H45 BCD     1      26.990  24.250  11.520  1.00  0.00            
ATOM    101  H46 BCD     1      28.770  23.240   9.380  1.00  0.00            
ATOM    102  H47 BCD     1      30.450  25.850   9.850  1.00  0.00            
ATOM    103  H48 BCD     1      32.340  24.870   8.840  1.00  0.00            
ATOM    104  H49 BCD     1      31.970  23.910  10.150  1.00  0.00            
ATOM    105  H50 BCD     1      31.060  23.360   7.520  1.00  0.00            
ATOM    106  C31 BCD     1      28.970  31.440   9.260  1.00  0.00            
ATOM    107  O26 BCD     1      29.930  31.290  10.260  1.00  0.00            
ATOM    108  C32 BCD     1      27.710  30.760   9.610  1.00  0.00            
ATOM    109  O27 BCD     1      27.190  31.380  10.780  1.00  0.00            
ATOM    110  C33 BCD     1      27.940  29.250   9.870  1.00  0.00            
ATOM    111  C34 BCD     1      28.510  28.650   8.560  1.00  0.00            
ATOM    112  C35 BCD     1      29.790  29.450   8.120  1.00  0.00            
ATOM    113  O28 BCD     1      29.530  30.870   8.010  1.00  0.00            
ATOM    114  C36 BCD     1      30.370  28.950   6.780  1.00  0.00            
ATOM    115  O29 BCD     1      29.510  29.170   5.630  1.00  0.00            
ATOM    116  O30 BCD     1      26.670  28.570  10.290  1.00  0.00            
ATOM    117  H51 BCD     1      28.880  32.530   9.160  1.00  0.00            
ATOM    118  H52 BCD     1      26.990  30.870   8.790  1.00  0.00            
ATOM    119  H53 BCD     1      27.780  31.130  11.490  1.00  0.00            
ATOM    120  H54 BCD     1      28.700  29.210  10.650  1.00  0.00            
ATOM    121  H55 BCD     1      26.310  29.020  11.060  1.00  0.00            
ATOM    122  H56 BCD     1      27.740  28.690   7.770  1.00  0.00            
ATOM    123  H57 BCD     1      30.470  29.330   8.960  1.00  0.00            
ATOM    124  H58 BCD     1      31.280  29.550   6.660  1.00  0.00            
ATOM    125  H59 BCD     1      30.630  27.890   6.690  1.00  0.00            
ATOM    126  H60 BCD     1      30.020  29.050   4.820  1.00  0.00            
ATOM    127  C37 BCD     1      32.000  33.550  12.950  1.00  0.00            
ATOM    128  O31 BCD     1      32.980  32.490  12.970  1.00  0.00            
ATOM    129  C38 BCD     1      30.690  32.980  13.550  1.00  0.00            
ATOM    130  O32 BCD     1      30.940  32.480  14.840  1.00  0.00            
ATOM    131  C39 BCD     1      30.210  31.910  12.580  1.00  0.00            
ATOM    132  O33 BCD     1      28.920  31.360  12.890  1.00  0.00            
ATOM    133  C40 BCD     1      30.080  32.470  11.160  1.00  0.00            
ATOM    134  C41 BCD     1      31.310  33.220  10.710  1.00  0.00            
ATOM    135  O34 BCD     1      31.700  34.100  11.700  1.00  0.00            
ATOM    136  C42 BCD     1      31.130  34.060   9.480  1.00  0.00            
ATOM    137  O35 BCD     1      30.050  34.960   9.640  1.00  0.00            
ATOM    138  H61 BCD     1      32.220  34.380  13.630  1.00  0.00            
ATOM    139  H62 BCD     1      29.860  33.680  13.680  1.00  0.00            
ATOM    140  H63 BCD     1      30.090  32.310  15.260  1.00  0.00            
ATOM    141  H64 BCD     1      30.920  31.080  12.500  1.00  0.00            
ATOM    142  H65 BCD     1      29.060  30.790  13.650  1.00  0.00            
ATOM    143  H66 BCD     1      29.200  33.130  11.110  1.00  0.00            
ATOM    144  H67 BCD     1      32.160  32.530  10.630  1.00  0.00            
ATOM    145  H68 BCD     1      32.060  34.630   9.530  1.00  0.00            
ATOM    146  H69 BCD     1      31.130  33.420   8.590  1.00  0.00            
ATOM    147  H70 BCD     1      30.330  35.380  10.460  1.00  0.00            
ATOM    148  C1  AY6     2      36.460  23.390   9.750  1.00  0.00            
ATOM    149  C2  AY6     2      35.540  24.380  10.380  1.00  0.00            
ATOM    150  C3  AY6     2      35.730  25.700  10.420  1.00  0.00            
ATOM    151  C4  AY6     2      34.660  26.160  11.310  1.00  0.00            
ATOM    152  N1  AY6     2      34.540  27.470  11.520  1.00  0.00            
ATOM    153  S1  AY6     2      32.970  28.150  11.730  1.00  0.00            
ATOM    154  O1  AY6     2      32.050  27.500  10.810  1.00  0.00            
ATOM    155  O2  AY6     2      33.340  29.550  11.590  1.00  0.00            
ATOM    156  C5  AY6     2      32.470  27.890  13.400  1.00  0.00            
ATOM    157  C6  AY6     2      31.610  26.830  13.720  1.00  0.00            
ATOM    158  C7  AY6     2      30.990  26.720  15.000  1.00  0.00            
ATOM    159  C8  AY6     2      31.300  27.620  15.940  1.00  0.00            
ATOM    160  N2  AY6     2      30.640  27.550  17.170  1.00  0.00            
ATOM    161  C9  AY6     2      32.190  28.740  15.620  1.00  0.00            
ATOM    162  C10 AY6     2      32.740  28.890  14.340  1.00  0.00            
ATOM    163  N3  AY6     2      33.880  25.150  11.650  1.00  0.00            
ATOM    164  O3  AY6     2      34.490  23.970  11.130  1.00  0.00            
ATOM    165  H1  AY6     2      35.950  22.420   9.650  1.00  0.00            
ATOM    166  H2  AY6     2      36.720  23.760   8.750  1.00  0.00            
ATOM    167  H3  AY6     2      37.390  23.140  10.290  1.00  0.00            
ATOM    168  H4  AY6     2      36.510  26.290   9.940  1.00  0.00            
ATOM    169  H5  AY6     2      35.190  28.060  11.030  1.00  0.00            
ATOM    170  H6  AY6     2      31.400  26.030  13.010  1.00  0.00            
ATOM    171  H7  AY6     2      30.270  25.920  15.060  1.00  0.00            
ATOM    172  H8  AY6     2      29.840  26.940  17.190  1.00  0.00            
ATOM    173  H9  AY6     2      30.660  28.420  17.690  1.00  0.00            
ATOM    174  H10 AY6     2      32.320  29.510  16.380  1.00  0.00            
ATOM    175  H11 AY6     2      33.240  29.820  14.060  1.00  0.00            
TER
ENDMDL
MODEL        1
ATOM      1  C1  BCD     1      30.240  22.330   8.050  1.00  0.00            
ATOM      2  O1  BCD     1      29.890  23.650   7.750  1.00  0.00            
ATOM      3  C2  BCD     1      29.920  21.940   9.530  1.00  0.00            
ATOM      4  O2  BCD     1      28.490  22.070   9.680  1.00  0.00            
ATOM      5  C3  BCD     1      30.650  22.870  10.420  1.00  0.00            
ATOM      6  O3  BCD     1      30.440  22.510  11.890  1.00  0.00            
ATOM      7  C4  BCD     1      32.110  22.900  10.180  1.00  0.00            
ATOM      8  C5  BCD     1      32.440  23.090   8.660  1.00  0.00            
ATOM      9  O4  BCD     1      31.640  22.190   7.880  1.00  0.00            
ATOM     10  C6  BCD     1      33.970  22.880   8.280  1.00  0.00            
ATOM     11  O5  BCD     1      34.490  21.600   8.630  1.00  0.00            
ATOM     12  H1  BCD     1      29.750  21.630   7.370  1.00  0.00            
ATOM     13  H2  BCD     1      30.130  20.880   9.710  1.00  0.00            
ATOM     14  H3  BCD     1      28.190  21.800  10.560  1.00  0.00            
ATOM     15  H4  BCD     1      30.180  23.810  10.110  1.00  0.00            
ATOM     16  H5  BCD     1      30.780  23.260  12.390  1.00  0.00            
ATOM     17  H6  BCD     1      32.470  21.940  10.550  1.00  0.00            
ATOM     18  H7  BCD     1      32.170  24.120   8.380  1.00  0.00            
ATOM     19  H8  BCD     1      34.090  22.980   7.190  1.00  0.00            
ATOM     20  H9  BCD     1      34.590  23.640   8.790  1.00  0.00            
ATOM     21  H10 BCD     1      33.810  20.930   8.660  1.00  0.00            
ATOM     22  C7  BCD     1      27.520  25.640   4.870  1.00  0.00            
ATOM     23  O6  BCD     1      27.540  26.810   5.590  1.00  0.00            
ATOM     24  C8  BCD     1      26.840  24.570   5.660  1.00  0.00            
ATOM     25  O7  BCD     1      25.530  24.990   5.940  1.00  0.00            
ATOM     26  C9  BCD     1      27.690  24.130   6.910  1.00  0.00            
ATOM     27  O8  BCD     1      27.060  23.010   7.510  1.00  0.00            
ATOM     28  C10 BCD     1      29.140  23.760   6.530  1.00  0.00            
ATOM     29  C11 BCD     1      29.660  24.860   5.620  1.00  0.00            
ATOM     30  O9  BCD     1      28.800  25.240   4.540  1.00  0.00            
ATOM     31  C12 BCD     1      30.970  24.440   4.930  1.00  0.00            
ATOM     32  O10 BCD     1      30.830  23.250   4.220  1.00  0.00            
ATOM     33  H11 BCD     1      26.930  25.690   3.950  1.00  0.00            
ATOM     34  H12 BCD     1      26.860  23.650   5.070  1.00  0.00            
ATOM     35  H13 BCD     1      25.230  24.540   6.730  1.00  0.00            
ATOM     36  H14 BCD     1      27.670  24.990   7.590  1.00  0.00            
ATOM     37  H15 BCD     1      27.510  22.920   8.360  1.00  0.00            
ATOM     38  H16 BCD     1      29.070  22.800   6.010  1.00  0.00            
ATOM     39  H17 BCD     1      29.910  25.780   6.180  1.00  0.00            
ATOM     40  H18 BCD     1      31.330  25.250   4.290  1.00  0.00            
ATOM     41  H19 BCD     1      31.730  24.300   5.720  1.00  0.00            
ATOM     42  H20 BCD     1      30.160  23.490   3.570  1.00  0.00            
ATOM     43  C13 BCD     1      27.140  30.750   5.820  1.00  0.00            
ATOM     44  O11 BCD     1      28.100  30.650   6.950  1.00  0.00            
ATOM     45  C14 BCD     1      25.790  29.970   6.060  1.00  0.00            
ATOM     46  O12 BCD     1      25.140  30.480   7.260  1.00  0.00            
ATOM     47  C15 BCD     1      26.150  28.520   6.230  1.00  0.00            
ATOM     48  O13 BCD     1      24.980  27.740   6.350  1.00  0.00            
ATOM     49  C16 BCD     1      27.010  28.000   5.110  1.00  0.00            
ATOM     50  C17 BCD     1      28.180  28.980   4.760  1.00  0.00            
ATOM     51  O14 BCD     1      27.670  30.220   4.620  1.00  0.00            
ATOM     52  C18 BCD     1      28.940  28.690   3.430  1.00  0.00            
ATOM     53  O15 BCD     1      28.090  28.480   2.300  1.00  0.00            
ATOM     54  H21 BCD     1      27.030  31.810   5.560  1.00  0.00            
ATOM     55  H22 BCD     1      25.160  30.100   5.170  1.00  0.00            
ATOM     56  H23 BCD     1      25.200  31.440   7.220  1.00  0.00            
ATOM     57  H24 BCD     1      26.790  28.480   7.120  1.00  0.00            
ATOM     58  H25 BCD     1      25.280  26.840   6.180  1.00  0.00            
ATOM     59  H26 BCD     1      26.390  27.830   4.220  1.00  0.00            
ATOM     60  H27 BCD     1      28.840  29.000   5.640  1.00  0.00            
ATOM     61  H28 BCD     1      29.670  29.460   3.150  1.00  0.00            
ATOM     62  H29 BCD     1      29.500  27.770   3.640  1.00  0.00            
ATOM     63  H30 BCD     1      28.650  28.130   1.600  1.00  0.00            
ATOM     64  C19 BCD     1      30.060  33.300   9.500  1.00  0.00            
ATOM     65  O16 BCD     1      31.130  32.400   9.790  1.00  0.00            
ATOM     66  C20 BCD     1      28.720  32.770  10.070  1.00  0.00            
ATOM     67  O17 BCD     1      28.690  32.650  11.450  1.00  0.00            
ATOM     68  C21 BCD     1      28.280  31.540   9.250  1.00  0.00            
ATOM     69  O18 BCD     1      26.930  31.310   9.680  1.00  0.00            
ATOM     70  C22 BCD     1      28.320  31.820   7.720  1.00  0.00            
ATOM     71  C23 BCD     1      29.740  32.320   7.360  1.00  0.00            
ATOM     72  O19 BCD     1      30.030  33.510   8.070  1.00  0.00            
ATOM     73  C24 BCD     1      29.860  32.550   5.860  1.00  0.00            
ATOM     74  O20 BCD     1      28.850  33.440   5.380  1.00  0.00            
ATOM     75  H31 BCD     1      30.260  34.250  10.020  1.00  0.00            
ATOM     76  H32 BCD     1      27.940  33.520   9.850  1.00  0.00            
ATOM     77  H33 BCD     1      27.820  32.280  11.590  1.00  0.00            
ATOM     78  H34 BCD     1      28.900  30.650   9.430  1.00  0.00            
ATOM     79  H35 BCD     1      26.470  30.710   9.080  1.00  0.00            
ATOM     80  H36 BCD     1      27.600  32.610   7.460  1.00  0.00            
ATOM     81  H37 BCD     1      30.500  31.560   7.550  1.00  0.00            
ATOM     82  H38 BCD     1      30.850  32.870   5.520  1.00  0.00            
ATOM     83  H39 BCD     1      29.620  31.590   5.380  1.00  0.00            
ATOM     84  H40 BCD     1      28.500  33.020   4.580  1.00  0.00            
ATOM     85  C25 BCD     1      34.940  32.450  11.300  1.00  0.00            
ATOM     86  O21 BCD     1      34.940  31.020  11.360  1.00  0.00            
ATOM     87  C26 BCD     1      33.760  33.000  12.110  1.00  0.00            
ATOM     88  O22 BCD     1      33.980  32.780  13.440  1.00  0.00            
ATOM     89  C27 BCD     1      32.400  32.450  11.670  1.00  0.00            
ATOM     90  O23 BCD     1      31.300  32.750  12.540  1.00  0.00            
ATOM     91  C28 BCD     1      32.320  32.930  10.250  1.00  0.00            
ATOM     92  C29 BCD     1      33.440  32.420   9.350  1.00  0.00            
ATOM     93  O24 BCD     1      34.750  32.730   9.900  1.00  0.00            
ATOM     94  C30 BCD     1      33.410  32.980   7.920  1.00  0.00            
ATOM     95  O25 BCD     1      33.370  34.380   7.910  1.00  0.00            
ATOM     96  H41 BCD     1      35.940  32.850  11.510  1.00  0.00            
ATOM     97  H42 BCD     1      33.780  34.100  12.020  1.00  0.00            
ATOM     98  H43 BCD     1      33.170  33.120  13.840  1.00  0.00            
ATOM     99  H44 BCD     1      32.490  31.360  11.540  1.00  0.00            
ATOM    100  H45 BCD     1      30.470  32.730  12.050  1.00  0.00            
ATOM    101  H46 BCD     1      32.230  34.020  10.230  1.00  0.00            
ATOM    102  H47 BCD     1      33.380  31.330   9.240  1.00  0.00            
ATOM    103  H48 BCD     1      34.220  32.610   7.280  1.00  0.00            
ATOM    104  H49 BCD     1      32.480  32.580   7.490  1.00  0.00            
ATOM    105  H50 BCD     1      33.770  34.660   7.090  1.00  0.00            
ATOM    106  C31 BCD     1      37.030  27.650  12.210  1.00  0.00            
ATOM    107  O26 BCD     1      35.770  27.110  11.910  1.00  0.00            
ATOM    108  C32 BCD     1      36.930  28.640  13.370  1.00  0.00            
ATOM    109  O27 BCD     1      36.460  27.920  14.510  1.00  0.00            
ATOM    110  C33 BCD     1      36.010  29.790  12.960  1.00  0.00            
ATOM    111  C34 BCD     1      36.240  30.370  11.600  1.00  0.00            
ATOM    112  C35 BCD     1      36.510  29.270  10.520  1.00  0.00            
ATOM    113  O28 BCD     1      37.500  28.340  11.080  1.00  0.00            
ATOM    114  C36 BCD     1      36.990  29.810   9.190  1.00  0.00            
ATOM    115  O29 BCD     1      38.220  30.460   9.300  1.00  0.00            
ATOM    116  O30 BCD     1      35.900  30.800  14.040  1.00  0.00            
ATOM    117  H51 BCD     1      37.710  26.810  12.370  1.00  0.00            
ATOM    118  H52 BCD     1      37.920  29.020  13.660  1.00  0.00            
ATOM    119  H53 BCD     1      36.680  28.540  15.210  1.00  0.00            
ATOM    120  H54 BCD     1      35.010  29.320  12.980  1.00  0.00            
ATOM    121  H55 BCD     1      35.330  31.470  13.670  1.00  0.00            
ATOM    122  H56 BCD     1      36.970  31.190  11.650  1.00  0.00            
ATOM    123  H57 BCD     1      35.530  28.800  10.330  1.00  0.00            
ATOM    124  H58 BCD     1      37.070  29.070   8.390  1.00  0.00            
ATOM    125  H59 BCD     1      36.300  30.560   8.790  1.00  0.00            
ATOM    126  H60 BCD     1      38.910  29.810   9.130  1.00  0.00            
ATOM    127  C37 BCD     1      33.700  23.400  11.870  1.00  0.00            
ATOM    128  O31 BCD     1      32.710  23.950  10.940  1.00  0.00            
ATOM    129  C38 BCD     1      33.650  24.220  13.210  1.00  0.00            
ATOM    130  O32 BCD     1      32.340  24.040  13.750  1.00  0.00            
ATOM    131  C39 BCD     1      34.060  25.750  13.020  1.00  0.00            
ATOM    132  O33 BCD     1      34.150  26.340  14.330  1.00  0.00            
ATOM    133  C40 BCD     1      35.420  25.820  12.340  1.00  0.00            
ATOM    134  C41 BCD     1      35.520  24.950  11.050  1.00  0.00            
ATOM    135  O34 BCD     1      35.010  23.610  11.360  1.00  0.00            
ATOM    136  C42 BCD     1      36.900  24.850  10.470  1.00  0.00            
ATOM    137  O35 BCD     1      37.650  24.400  11.540  1.00  0.00            
ATOM    138  H61 BCD     1      33.580  22.310  12.010  1.00  0.00            
ATOM    139  H62 BCD     1      34.370  23.830  13.940  1.00  0.00            
ATOM    140  H63 BCD     1      32.400  24.270  14.680  1.00  0.00            
ATOM    141  H64 BCD     1      33.340  26.350  12.450  1.00  0.00            
ATOM    142  H65 BCD     1      34.920  26.930  14.330  1.00  0.00            
ATOM    143  H66 BCD     1      36.220  25.500  13.020  1.00  0.00            
ATOM    144  H67 BCD     1      34.860  25.400  10.300  1.00  0.00            
ATOM    145  H68 BCD     1      36.930  24.150   9.630  1.00  0.00            
ATOM    146  H69 BCD     1      37.360  25.810  10.170  1.00  0.00            
ATOM    147  H70 BCD     1      38.310  23.790  11.200  1.00  0.00            
ATOM    148  C1  AY6     2      37.270  25.340   6.180  1.00  0.00            
ATOM    149  C2  AY6     2      36.210  26.250   6.590  1.00  0.00            
ATOM    150  C3  AY6     2      35.130  26.550   5.930  1.00  0.00            
ATOM    151  C4  AY6     2      34.320  27.280   6.750  1.00  0.00            
ATOM    152  N1  AY6     2      33.140  27.730   6.320  1.00  0.00            
ATOM    153  S1  AY6     2      32.470  29.010   7.060  1.00  0.00            
ATOM    154  O1  AY6     2      31.500  29.420   6.100  1.00  0.00            
ATOM    155  O2  AY6     2      33.630  29.860   7.430  1.00  0.00            
ATOM    156  C5  AY6     2      31.550  28.390   8.510  1.00  0.00            
ATOM    157  C6  AY6     2      30.170  28.130   8.380  1.00  0.00            
ATOM    158  C7  AY6     2      29.410  27.730   9.500  1.00  0.00            
ATOM    159  C8  AY6     2      30.030  27.590  10.730  1.00  0.00            
ATOM    160  N2  AY6     2      29.300  27.360  11.840  1.00  0.00            
ATOM    161  C9  AY6     2      31.380  27.800  10.830  1.00  0.00            
ATOM    162  C10 AY6     2      32.170  28.160   9.700  1.00  0.00            
ATOM    163  N3  AY6     2      34.780  27.360   7.960  1.00  0.00            
ATOM    164  O3  AY6     2      36.040  26.730   7.860  1.00  0.00            
ATOM    165  H1  AY6     2      36.890  24.480   5.600  1.00  0.00            
ATOM    166  H2  AY6     2      37.920  25.880   5.490  1.00  0.00            
ATOM    167  H3  AY6     2      37.780  24.880   7.030  1.00  0.00            
ATOM    168  H4  AY6     2      34.920  26.190   4.930  1.00  0.00            
ATOM    169  H5  AY6     2      33.050  27.930   5.330  1.00  0.00            
ATOM    170  H6  AY6     2      29.580  28.240   7.480  1.00  0.00            
ATOM    171  H7  AY6     2      28.330  27.750   9.430  1.00  0.00            
ATOM    172  H8  AY6     2      29.740  26.790  12.550  1.00  0.00            
ATOM    173  H9  AY6     2      28.390  27.030  11.550  1.00  0.00            
ATOM    174  H10 AY6     2      31.920  27.710  11.770  1.00  0.00            
ATOM    175  H11 AY6     2      33.220  28.370   9.880  1.00  0.00            
TER
ENDMDL
MODEL        1
ATOM      1  C1  BCD     1      32.930  31.990  18.170  1.00  0.00            
ATOM      2  O1  BCD     1      33.080  30.550  18.340  1.00  0.00            
ATOM      3  C2  BCD     1      31.530  32.480  18.560  1.00  0.00            
ATOM      4  O2  BCD     1      31.280  32.000  19.880  1.00  0.00            
ATOM      5  C3  BCD     1      30.540  31.960  17.580  1.00  0.00            
ATOM      6  O3  BCD     1      29.180  32.250  17.870  1.00  0.00            
ATOM      7  C4  BCD     1      30.890  32.180  16.110  1.00  0.00            
ATOM      8  C5  BCD     1      32.290  31.780  15.780  1.00  0.00            
ATOM      9  O4  BCD     1      33.180  32.320  16.760  1.00  0.00            
ATOM     10  C6  BCD     1      32.610  32.240  14.370  1.00  0.00            
ATOM     11  O5  BCD     1      32.950  33.650  14.330  1.00  0.00            
ATOM     12  H1  BCD     1      33.670  32.450  18.840  1.00  0.00            
ATOM     13  H2  BCD     1      31.480  33.580  18.540  1.00  0.00            
ATOM     14  H3  BCD     1      30.330  31.950  19.990  1.00  0.00            
ATOM     15  H4  BCD     1      30.600  30.870  17.690  1.00  0.00            
ATOM     16  H5  BCD     1      28.660  31.680  17.300  1.00  0.00            
ATOM     17  H6  BCD     1      30.740  33.200  15.760  1.00  0.00            
ATOM     18  H7  BCD     1      32.230  30.680  15.740  1.00  0.00            
ATOM     19  H8  BCD     1      33.410  31.660  13.880  1.00  0.00            
ATOM     20  H9  BCD     1      31.660  32.220  13.830  1.00  0.00            
ATOM     21  H10 BCD     1      33.520  33.730  15.100  1.00  0.00            
ATOM     22  C7  BCD     1      35.230  27.520  19.820  1.00  0.00            
ATOM     23  O6  BCD     1      34.220  26.730  19.260  1.00  0.00            
ATOM     24  C8  BCD     1      34.650  28.410  20.880  1.00  0.00            
ATOM     25  O7  BCD     1      33.980  27.740  21.950  1.00  0.00            
ATOM     26  C9  BCD     1      33.620  29.340  20.220  1.00  0.00            
ATOM     27  O8  BCD     1      33.050  30.380  21.150  1.00  0.00            
ATOM     28  C10 BCD     1      34.200  30.020  19.070  1.00  0.00            
ATOM     29  C11 BCD     1      34.970  29.210  18.070  1.00  0.00            
ATOM     30  O9  BCD     1      35.790  28.200  18.710  1.00  0.00            
ATOM     31  C12 BCD     1      35.860  29.990  17.130  1.00  0.00            
ATOM     32  O10 BCD     1      36.240  29.070  16.030  1.00  0.00            
ATOM     33  H11 BCD     1      35.940  26.830  20.270  1.00  0.00            
ATOM     34  H12 BCD     1      35.420  29.110  21.240  1.00  0.00            
ATOM     35  H13 BCD     1      33.270  27.170  21.640  1.00  0.00            
ATOM     36  H14 BCD     1      32.800  28.700  19.860  1.00  0.00            
ATOM     37  H15 BCD     1      32.550  31.010  20.620  1.00  0.00            
ATOM     38  H16 BCD     1      34.980  30.730  19.380  1.00  0.00            
ATOM     39  H17 BCD     1      34.230  28.600  17.530  1.00  0.00            
ATOM     40  H18 BCD     1      35.350  30.850  16.670  1.00  0.00            
ATOM     41  H19 BCD     1      36.800  30.330  17.590  1.00  0.00            
ATOM     42  H20 BCD     1      35.880  28.210  16.280  1.00  0.00            
ATOM     43  C13 BCD     1      33.150  22.750  19.670  1.00  0.00            
ATOM     44  O11 BCD     1      32.530  22.930  18.390  1.00  0.00            
ATOM     45  C14 BCD     1      32.470  23.710  20.620  1.00  0.00            
ATOM     46  O12 BCD     1      31.090  23.400  20.760  1.00  0.00            
ATOM     47  C15 BCD     1      32.650  25.130  20.090  1.00  0.00            
ATOM     48  O13 BCD     1      32.000  26.110  21.030  1.00  0.00            
ATOM     49  C16 BCD     1      34.110  25.500  19.890  1.00  0.00            
ATOM     50  C17 BCD     1      34.760  24.490  18.990  1.00  0.00            
ATOM     51  O14 BCD     1      34.520  23.170  19.570  1.00  0.00            
ATOM     52  C18 BCD     1      36.200  24.710  18.790  1.00  0.00            
ATOM     53  O15 BCD     1      37.040  24.700  19.920  1.00  0.00            
ATOM     54  H21 BCD     1      33.090  21.710  20.010  1.00  0.00            
ATOM     55  H22 BCD     1      33.080  23.620  21.530  1.00  0.00            
ATOM     56  H23 BCD     1      30.730  22.840  20.070  1.00  0.00            
ATOM     57  H24 BCD     1      32.140  25.230  19.120  1.00  0.00            
ATOM     58  H25 BCD     1      31.120  25.740  21.130  1.00  0.00            
ATOM     59  H26 BCD     1      34.550  25.500  20.890  1.00  0.00            
ATOM     60  H27 BCD     1      34.220  24.510  18.040  1.00  0.00            
ATOM     61  H28 BCD     1      36.550  23.880  18.150  1.00  0.00            
ATOM     62  H29 BCD     1      36.330  25.600  18.170  1.00  0.00            
ATOM     63  H30 BCD     1      37.890  24.880  19.530  1.00  0.00            
ATOM     64  C19 BCD     1      31.040  20.910  15.160  1.00  0.00            
ATOM     65  O16 BCD     1      30.960  22.130  14.430  1.00  0.00            
ATOM     66  C20 BCD     1      30.130  20.980  16.360  1.00  0.00            
ATOM     67  O17 BCD     1      28.760  21.150  16.000  1.00  0.00            
ATOM     68  C21 BCD     1      30.510  22.000  17.440  1.00  0.00            
ATOM     69  O18 BCD     1      29.770  21.800  18.680  1.00  0.00            
ATOM     70  C22 BCD     1      32.030  21.810  17.680  1.00  0.00            
ATOM     71  C23 BCD     1      32.830  21.650  16.430  1.00  0.00            
ATOM     72  O19 BCD     1      32.230  20.640  15.580  1.00  0.00            
ATOM     73  C24 BCD     1      34.340  21.280  16.650  1.00  0.00            
ATOM     74  O20 BCD     1      34.380  20.010  17.300  1.00  0.00            
ATOM     75  H31 BCD     1      30.710  20.100  14.510  1.00  0.00            
ATOM     76  H32 BCD     1      30.240  19.970  16.780  1.00  0.00            
ATOM     77  H33 BCD     1      28.610  21.400  15.080  1.00  0.00            
ATOM     78  H34 BCD     1      30.320  23.030  17.130  1.00  0.00            
ATOM     79  H35 BCD     1      29.500  20.900  18.860  1.00  0.00            
ATOM     80  H36 BCD     1      32.190  20.930  18.330  1.00  0.00            
ATOM     81  H37 BCD     1      32.930  22.600  15.880  1.00  0.00            
ATOM     82  H38 BCD     1      34.770  21.280  15.640  1.00  0.00            
ATOM     83  H39 BCD     1      34.910  22.050  17.180  1.00  0.00            
ATOM     84  H40 BCD     1      35.320  19.860  17.400  1.00  0.00            
ATOM     85  C25 BCD     1      29.810  23.530  10.790  1.00  0.00            
ATOM     86  O21 BCD     1      29.290  24.600  11.460  1.00  0.00            
ATOM     87  C26 BCD     1      28.970  22.360  11.230  1.00  0.00            
ATOM     88  O22 BCD     1      27.590  22.530  10.900  1.00  0.00            
ATOM     89  C27 BCD     1      29.160  22.250  12.730  1.00  0.00            
ATOM     90  O23 BCD     1      28.320  21.170  13.240  1.00  0.00            
ATOM     91  C28 BCD     1      30.680  22.020  13.030  1.00  0.00            
ATOM     92  C29 BCD     1      31.570  23.210  12.440  1.00  0.00            
ATOM     93  O24 BCD     1      31.230  23.320  11.060  1.00  0.00            
ATOM     94  C30 BCD     1      33.120  22.960  12.610  1.00  0.00            
ATOM     95  O25 BCD     1      33.590  22.020  11.710  1.00  0.00            
ATOM     96  H41 BCD     1      29.710  23.830   9.740  1.00  0.00            
ATOM     97  H42 BCD     1      29.460  21.470  10.810  1.00  0.00            
ATOM     98  H43 BCD     1      27.320  23.380  11.260  1.00  0.00            
ATOM     99  H44 BCD     1      28.800  23.130  13.260  1.00  0.00            
ATOM    100  H45 BCD     1      27.420  21.430  13.020  1.00  0.00            
ATOM    101  H46 BCD     1      31.100  21.090  12.610  1.00  0.00            
ATOM    102  H47 BCD     1      31.200  24.130  12.910  1.00  0.00            
ATOM    103  H48 BCD     1      33.540  23.950  12.380  1.00  0.00            
ATOM    104  H49 BCD     1      33.360  22.610  13.620  1.00  0.00            
ATOM    105  H50 BCD     1      32.860  21.910  11.080  1.00  0.00            
ATOM    106  C31 BCD     1      27.810  28.320  11.190  1.00  0.00            
ATOM    107  O26 BCD     1      28.550  28.630  12.370  1.00  0.00            
ATOM    108  C32 BCD     1      26.710  27.270  11.410  1.00  0.00            
ATOM    109  O27 BCD     1      25.790  27.720  12.350  1.00  0.00            
ATOM    110  C33 BCD     1      27.400  25.980  11.870  1.00  0.00            
ATOM    111  C34 BCD     1      28.570  25.560  10.880  1.00  0.00            
ATOM    112  C35 BCD     1      29.570  26.760  10.680  1.00  0.00            
ATOM    113  O28 BCD     1      28.770  27.850  10.270  1.00  0.00            
ATOM    114  C36 BCD     1      30.590  26.560   9.580  1.00  0.00            
ATOM    115  O29 BCD     1      29.740  26.520   8.380  1.00  0.00            
ATOM    116  O30 BCD     1      26.460  24.830  11.820  1.00  0.00            
ATOM    117  H51 BCD     1      27.320  29.180  10.730  1.00  0.00            
ATOM    118  H52 BCD     1      26.210  27.030  10.450  1.00  0.00            
ATOM    119  H53 BCD     1      25.000  27.190  12.230  1.00  0.00            
ATOM    120  H54 BCD     1      27.690  26.070  12.920  1.00  0.00            
ATOM    121  H55 BCD     1      26.180  24.520  12.690  1.00  0.00            
ATOM    122  H56 BCD     1      28.170  25.330   9.890  1.00  0.00            
ATOM    123  H57 BCD     1      29.980  26.960  11.680  1.00  0.00            
ATOM    124  H58 BCD     1      31.350  27.340   9.500  1.00  0.00            
ATOM    125  H59 BCD     1      31.130  25.630   9.800  1.00  0.00            
ATOM    126  H60 BCD     1      29.560  27.450   8.200  1.00  0.00            
ATOM    127  C37 BCD     1      28.850  32.010  14.800  1.00  0.00            
ATOM    128  O31 BCD     1      29.930  31.370  15.390  1.00  0.00            
ATOM    129  C38 BCD     1      27.620  31.210  15.000  1.00  0.00            
ATOM    130  O32 BCD     1      27.500  30.970  16.410  1.00  0.00            
ATOM    131  C39 BCD     1      27.810  29.910  14.310  1.00  0.00            
ATOM    132  O33 BCD     1      26.660  29.040  14.550  1.00  0.00            
ATOM    133  C40 BCD     1      28.210  29.980  12.810  1.00  0.00            
ATOM    134  C41 BCD     1      29.360  30.990  12.630  1.00  0.00            
ATOM    135  O34 BCD     1      29.070  32.210  13.410  1.00  0.00            
ATOM    136  C42 BCD     1      29.660  31.220  11.180  1.00  0.00            
ATOM    137  O35 BCD     1      28.630  31.610  10.340  1.00  0.00            
ATOM    138  H61 BCD     1      28.750  33.030  15.200  1.00  0.00            
ATOM    139  H62 BCD     1      26.730  31.690  14.590  1.00  0.00            
ATOM    140  H63 BCD     1      27.360  30.020  16.500  1.00  0.00            
ATOM    141  H64 BCD     1      28.650  29.340  14.720  1.00  0.00            
ATOM    142  H65 BCD     1      26.390  28.540  13.780  1.00  0.00            
ATOM    143  H66 BCD     1      27.290  30.410  12.390  1.00  0.00            
ATOM    144  H67 BCD     1      30.250  30.510  13.050  1.00  0.00            
ATOM    145  H68 BCD     1      30.540  31.840  10.970  1.00  0.00            
ATOM    146  H69 BCD     1      29.980  30.230  10.840  1.00  0.00            
ATOM    147  H70 BCD     1      28.330  32.430  10.750  1.00  0.00            
ATOM    148  C1  AY6     2      37.230  23.680  15.020  1.00  0.00            
ATOM    149  C2  AY6     2      36.060  24.540  15.020  1.00  0.00            
ATOM    150  C3  AY6     2      35.990  25.870  14.740  1.00  0.00            
ATOM    151  C4  AY6     2      34.620  26.160  14.760  1.00  0.00            
ATOM    152  N1  AY6     2      34.170  27.400  14.690  1.00  0.00            
ATOM    153  S1  AY6     2      32.760  27.680  13.980  1.00  0.00
[truncated: 1,677,721 more chars]
