# Supplementary material for: Achieving Chemical Accuracy in Cyclodextrin Host–Guest Binding via Integrative Atomistic Modelling
Source: Adv Sci (Weinh). 2025 Dec 14;13(10):e19782. doi: 10.1002/advs.202519782 (PMC12915143; doi:10.1002/advs.202519782)
Supplement: Supplementary file 1 — Supporting Information [file ADVS-13-e19782-s003.zip › all_poses/BCD.AZ8.pdb]

MODEL        1
ATOM      1  C1  BCD     1      24.590  33.070  26.780  1.00  0.00            
ATOM      2  O1  BCD     1      23.700  32.690  25.760  1.00  0.00            
ATOM      3  C2  BCD     1      26.050  32.740  26.350  1.00  0.00            
ATOM      4  O2  BCD     1      26.280  33.450  25.130  1.00  0.00            
ATOM      5  C3  BCD     1      26.160  31.200  26.180  1.00  0.00            
ATOM      6  O3  BCD     1      27.470  30.730  25.730  1.00  0.00            
ATOM      7  C4  BCD     1      25.720  30.550  27.480  1.00  0.00            
ATOM      8  C5  BCD     1      24.300  30.970  27.890  1.00  0.00            
ATOM      9  O4  BCD     1      24.260  32.400  28.020  1.00  0.00            
ATOM     10  C6  BCD     1      23.810  30.300  29.120  1.00  0.00            
ATOM     11  O5  BCD     1      24.690  30.520  30.240  1.00  0.00            
ATOM     12  H1  BCD     1      24.640  34.160  26.920  1.00  0.00            
ATOM     13  H2  BCD     1      26.700  33.100  27.160  1.00  0.00            
ATOM     14  H3  BCD     1      25.440  33.730  24.750  1.00  0.00            
ATOM     15  H4  BCD     1      25.500  30.960  25.340  1.00  0.00            
ATOM     16  H5  BCD     1      27.760  31.240  24.970  1.00  0.00            
ATOM     17  H6  BCD     1      26.480  30.910  28.180  1.00  0.00            
ATOM     18  H7  BCD     1      23.630  30.730  27.060  1.00  0.00            
ATOM     19  H8  BCD     1      22.870  30.800  29.390  1.00  0.00            
ATOM     20  H9  BCD     1      23.630  29.220  29.090  1.00  0.00            
ATOM     21  H10 BCD     1      24.200  30.130  30.970  1.00  0.00            
ATOM     22  C7  BCD     1      20.660  34.060  23.540  1.00  0.00            
ATOM     23  O6  BCD     1      20.660  32.960  22.640  1.00  0.00            
ATOM     24  C8  BCD     1      21.920  34.880  23.430  1.00  0.00            
ATOM     25  O7  BCD     1      22.190  35.210  22.080  1.00  0.00            
ATOM     26  C9  BCD     1      23.130  34.120  23.990  1.00  0.00            
ATOM     27  O8  BCD     1      24.340  34.910  24.080  1.00  0.00            
ATOM     28  C10 BCD     1      22.710  33.640  25.420  1.00  0.00            
ATOM     29  C11 BCD     1      21.360  32.930  25.500  1.00  0.00            
ATOM     30  O9  BCD     1      20.360  33.650  24.850  1.00  0.00            
ATOM     31  C12 BCD     1      21.020  32.460  26.990  1.00  0.00            
ATOM     32  O10 BCD     1      21.070  33.620  27.880  1.00  0.00            
ATOM     33  H11 BCD     1      19.820  34.670  23.180  1.00  0.00            
ATOM     34  H12 BCD     1      21.670  35.850  23.880  1.00  0.00            
ATOM     35  H13 BCD     1      22.130  34.360  21.650  1.00  0.00            
ATOM     36  H14 BCD     1      23.240  33.250  23.330  1.00  0.00            
ATOM     37  H15 BCD     1      24.730  35.040  23.210  1.00  0.00            
ATOM     38  H16 BCD     1      22.720  34.530  26.060  1.00  0.00            
ATOM     39  H17 BCD     1      21.450  32.010  24.910  1.00  0.00            
ATOM     40  H18 BCD     1      20.040  31.970  27.100  1.00  0.00            
ATOM     41  H19 BCD     1      21.790  31.760  27.330  1.00  0.00            
ATOM     42  H20 BCD     1      20.500  34.330  27.570  1.00  0.00            
ATOM     43  C13 BCD     1      19.300  31.210  19.180  1.00  0.00            
ATOM     44  O11 BCD     1      19.680  29.960  19.720  1.00  0.00            
ATOM     45  C14 BCD     1      20.510  32.140  19.070  1.00  0.00            
ATOM     46  O12 BCD     1      21.490  31.750  18.060  1.00  0.00            
ATOM     47  C15 BCD     1      21.120  32.320  20.390  1.00  0.00            
ATOM     48  O13 BCD     1      22.400  33.050  20.450  1.00  0.00            
ATOM     49  C16 BCD     1      20.120  32.980  21.350  1.00  0.00            
ATOM     50  C17 BCD     1      18.860  32.220  21.390  1.00  0.00            
ATOM     51  O14 BCD     1      18.370  31.800  20.020  1.00  0.00            
ATOM     52  C18 BCD     1      17.750  32.930  22.050  1.00  0.00            
ATOM     53  O15 BCD     1      17.400  34.130  21.470  1.00  0.00            
ATOM     54  H21 BCD     1      18.830  31.020  18.210  1.00  0.00            
ATOM     55  H22 BCD     1      20.200  33.170  18.840  1.00  0.00            
ATOM     56  H23 BCD     1      22.000  32.540  17.840  1.00  0.00            
ATOM     57  H24 BCD     1      21.340  31.330  20.810  1.00  0.00            
ATOM     58  H25 BCD     1      23.000  32.650  19.820  1.00  0.00            
ATOM     59  H26 BCD     1      19.990  34.020  21.040  1.00  0.00            
ATOM     60  H27 BCD     1      19.190  31.320  21.920  1.00  0.00            
ATOM     61  H28 BCD     1      16.900  32.270  22.220  1.00  0.00            
ATOM     62  H29 BCD     1      18.060  33.060  23.100  1.00  0.00            
ATOM     63  H30 BCD     1      16.750  34.540  22.040  1.00  0.00            
ATOM     64  C19 BCD     1      19.510  25.870  18.890  1.00  0.00            
ATOM     65  O16 BCD     1      20.320  25.580  20.040  1.00  0.00            
ATOM     66  C20 BCD     1      20.180  26.770  17.840  1.00  0.00            
ATOM     67  O17 BCD     1      21.350  26.230  17.340  1.00  0.00            
ATOM     68  C21 BCD     1      20.530  28.130  18.390  1.00  0.00            
ATOM     69  O18 BCD     1      20.970  29.080  17.320  1.00  0.00            
ATOM     70  C22 BCD     1      19.250  28.760  19.040  1.00  0.00            
ATOM     71  C23 BCD     1      18.500  27.860  20.000  1.00  0.00            
ATOM     72  O19 BCD     1      18.270  26.510  19.410  1.00  0.00            
ATOM     73  C24 BCD     1      17.130  28.450  20.470  1.00  0.00            
ATOM     74  O20 BCD     1      16.340  28.860  19.340  1.00  0.00            
ATOM     75  H31 BCD     1      19.130  24.970  18.390  1.00  0.00            
ATOM     76  H32 BCD     1      19.480  26.880  17.010  1.00  0.00            
ATOM     77  H33 BCD     1      21.320  25.780  16.490  1.00  0.00            
ATOM     78  H34 BCD     1      21.240  28.100  19.220  1.00  0.00            
ATOM     79  H35 BCD     1      20.970  29.960  17.700  1.00  0.00            
ATOM     80  H36 BCD     1      18.510  28.950  18.250  1.00  0.00            
ATOM     81  H37 BCD     1      19.100  27.610  20.880  1.00  0.00            
ATOM     82  H38 BCD     1      16.640  27.610  20.980  1.00  0.00            
ATOM     83  H39 BCD     1      17.360  29.320  21.090  1.00  0.00            
ATOM     84  H40 BCD     1      16.070  28.080  18.860  1.00  0.00            
ATOM     85  C25 BCD     1      22.200  22.680  21.990  1.00  0.00            
ATOM     86  O21 BCD     1      22.340  23.720  23.020  1.00  0.00            
ATOM     87  C26 BCD     1      22.950  23.020  20.710  1.00  0.00            
ATOM     88  O22 BCD     1      24.400  23.040  20.980  1.00  0.00            
ATOM     89  C27 BCD     1      22.400  24.360  20.190  1.00  0.00            
ATOM     90  O23 BCD     1      23.050  24.760  18.980  1.00  0.00            
ATOM     91  C28 BCD     1      20.900  24.260  20.050  1.00  0.00            
ATOM     92  C29 BCD     1      20.190  23.590  21.190  1.00  0.00            
ATOM     93  O24 BCD     1      20.890  22.500  21.620  1.00  0.00            
ATOM     94  C30 BCD     1      18.720  23.200  20.950  1.00  0.00            
ATOM     95  O25 BCD     1      18.550  22.480  19.720  1.00  0.00            
ATOM     96  H41 BCD     1      22.500  21.700  22.370  1.00  0.00            
ATOM     97  H42 BCD     1      22.760  22.220  19.990  1.00  0.00            
ATOM     98  H43 BCD     1      24.790  22.990  20.110  1.00  0.00            
ATOM     99  H44 BCD     1      22.530  25.180  20.910  1.00  0.00            
ATOM    100  H45 BCD     1      22.610  25.530  18.600  1.00  0.00            
ATOM    101  H46 BCD     1      20.660  23.720  19.130  1.00  0.00            
ATOM    102  H47 BCD     1      20.140  24.270  22.050  1.00  0.00            
ATOM    103  H48 BCD     1      18.280  22.740  21.840  1.00  0.00            
ATOM    104  H49 BCD     1      18.200  24.160  20.800  1.00  0.00            
ATOM    105  H50 BCD     1      19.390  22.080  19.490  1.00  0.00            
ATOM    106  C31 BCD     1      23.710  23.830  26.920  1.00  0.00            
ATOM    107  O26 BCD     1      24.240  25.170  26.610  1.00  0.00            
ATOM    108  C32 BCD     1      24.420  22.820  25.980  1.00  0.00            
ATOM    109  O27 BCD     1      25.800  22.840  26.270  1.00  0.00            
ATOM    110  C33 BCD     1      24.020  23.240  24.530  1.00  0.00            
ATOM    111  C34 BCD     1      22.540  23.250  24.270  1.00  0.00            
ATOM    112  C35 BCD     1      21.840  24.080  25.370  1.00  0.00            
ATOM    113  O28 BCD     1      22.340  23.760  26.660  1.00  0.00            
ATOM    114  C36 BCD     1      20.380  23.720  25.400  1.00  0.00            
ATOM    115  O29 BCD     1      19.710  24.490  26.370  1.00  0.00            
ATOM    116  O30 BCD     1      24.640  22.340  23.600  1.00  0.00            
ATOM    117  H51 BCD     1      23.930  23.610  27.970  1.00  0.00            
ATOM    118  H52 BCD     1      23.970  21.840  26.180  1.00  0.00            
ATOM    119  H53 BCD     1      26.170  23.720  26.210  1.00  0.00            
ATOM    120  H54 BCD     1      24.410  24.250  24.320  1.00  0.00            
ATOM    121  H55 BCD     1      24.400  22.610  22.710  1.00  0.00            
ATOM    122  H56 BCD     1      22.210  22.210  24.400  1.00  0.00            
ATOM    123  H57 BCD     1      21.910  25.160  25.190  1.00  0.00            
ATOM    124  H58 BCD     1      20.020  23.970  24.400  1.00  0.00            
ATOM    125  H59 BCD     1      20.120  22.660  25.530  1.00  0.00            
ATOM    126  H60 BCD     1      19.640  23.850  27.080  1.00  0.00            
ATOM    127  C37 BCD     1      26.350  28.270  28.260  1.00  0.00            
ATOM    128  O31 BCD     1      25.700  29.110  27.350  1.00  0.00            
ATOM    129  C38 BCD     1      27.120  27.310  27.420  1.00  0.00            
ATOM    130  O32 BCD     1      28.030  27.920  26.520  1.00  0.00            
ATOM    131  C39 BCD     1      26.210  26.330  26.600  1.00  0.00            
ATOM    132  O33 BCD     1      27.020  25.300  26.000  1.00  0.00            
ATOM    133  C40 BCD     1      25.130  25.770  27.510  1.00  0.00            
ATOM    134  C41 BCD     1      24.440  26.780  28.460  1.00  0.00            
ATOM    135  O34 BCD     1      25.480  27.530  29.100  1.00  0.00            
ATOM    136  C42 BCD     1      23.700  26.010  29.510  1.00  0.00            
ATOM    137  O35 BCD     1      24.520  25.010  30.210  1.00  0.00            
ATOM    138  H61 BCD     1      26.970  28.910  28.900  1.00  0.00            
ATOM    139  H62 BCD     1      27.710  26.680  28.100  1.00  0.00            
ATOM    140  H63 BCD     1      27.610  28.760  26.310  1.00  0.00            
ATOM    141  H64 BCD     1      25.660  26.840  25.790  1.00  0.00            
ATOM    142  H65 BCD     1      27.720  25.780  25.540  1.00  0.00            
ATOM    143  H66 BCD     1      25.670  24.990  28.050  1.00  0.00            
ATOM    144  H67 BCD     1      23.820  27.420  27.820  1.00  0.00            
ATOM    145  H68 BCD     1      23.100  26.680  30.140  1.00  0.00            
ATOM    146  H69 BCD     1      22.910  25.480  28.950  1.00  0.00            
ATOM    147  H70 BCD     1      23.950  24.340  30.600  1.00  0.00            
ATOM    148  C1  AZ8     2      26.320  26.010  19.960  1.00  0.00            
ATOM    149  C2  AZ8     2      27.100  26.180  21.270  1.00  0.00            
ATOM    150  C3  AZ8     2      26.160  26.110  22.520  1.00  0.00            
ATOM    151  O1  AZ8     2      25.420  27.320  22.580  1.00  0.00            
ATOM    152  C4  AZ8     2      25.990  28.550  22.440  1.00  0.00            
ATOM    153  C5  AZ8     2      25.320  29.730  22.800  1.00  0.00            
ATOM    154  N1  AZ8     2      24.060  29.660  23.460  1.00  0.00            
ATOM    155  C6  AZ8     2      22.870  30.100  22.650  1.00  0.00            
ATOM    156  C7  AZ8     2      21.740  29.010  22.660  1.00  0.00            
ATOM    157  N2  AZ8     2      21.560  28.410  24.010  1.00  0.00            
ATOM    158  C8  AZ8     2      20.550  27.290  23.900  1.00  0.00            
ATOM    159  C9  AZ8     2      22.760  27.740  24.560  1.00  0.00            
ATOM    160  C10 AZ8     2      23.850  28.850  24.710  1.00  0.00            
ATOM    161  C11 AZ8     2      25.860  31.010  22.490  1.00  0.00            
ATOM    162  F1  AZ8     2      25.190  32.190  22.850  1.00  0.00            
ATOM    163  C12 AZ8     2      27.080  31.050  21.800  1.00  0.00            
ATOM    164  C13 AZ8     2      27.720  29.910  21.360  1.00  0.00            
ATOM    165  C14 AZ8     2      28.950  29.960  20.520  1.00  0.00            
ATOM    166  O2  AZ8     2      29.290  31.000  20.110  1.00  0.00            
ATOM    167  C15 AZ8     2      29.600  28.730  20.270  1.00  0.00            
ATOM    168  C16 AZ8     2      30.980  28.810  19.760  1.00  0.00            
ATOM    169  O3  AZ8     2      31.650  29.810  19.570  1.00  0.00            
ATOM    170  O4  AZ8     2      31.530  27.630  19.510  1.00  0.00            
ATOM    171  C17 AZ8     2      29.150  27.470  20.810  1.00  0.00            
ATOM    172  N3  AZ8     2      27.820  27.470  21.330  1.00  0.00            
ATOM    173  C18 AZ8     2      27.210  28.650  21.760  1.00  0.00            
ATOM    174  H1  AZ8     2      26.870  26.080  19.010  1.00  0.00            
ATOM    175  H2  AZ8     2      25.980  24.970  19.990  1.00  0.00            
ATOM    176  H3  AZ8     2      25.480  26.720  19.910  1.00  0.00            
ATOM    177  H4  AZ8     2      27.850  25.390  21.360  1.00  0.00            
ATOM    178  H5  AZ8     2      26.760  26.000  23.430  1.00  0.00            
ATOM    179  H6  AZ8     2      25.550  25.210  22.520  1.00  0.00            
ATOM    180  H7  AZ8     2      23.280  30.330  21.660  1.00  0.00            
ATOM    181  H8  AZ8     2      22.500  31.030  23.110  1.00  0.00            
ATOM    182  H9  AZ8     2      22.030  28.220  21.950  1.00  0.00            
ATOM    183  H10 AZ8     2      20.840  29.500  22.280  1.00  0.00            
ATOM    184  H11 AZ8     2      20.850  26.510  23.200  1.00  0.00            
ATOM    185  H12 AZ8     2      20.270  26.890  24.880  1.00  0.00            
ATOM    186  H13 AZ8     2      19.600  27.700  23.540  1.00  0.00            
ATOM    187  H14 AZ8     2      23.060  26.980  23.830  1.00  0.00            
ATOM    188  H15 AZ8     2      22.560  27.200  25.490  1.00  0.00            
ATOM    189  H16 AZ8     2      23.500  29.600  25.430  1.00  0.00            
ATOM    190  H17 AZ8     2      24.800  28.490  25.120  1.00  0.00            
ATOM    191  H18 AZ8     2      27.510  32.020  21.540  1.00  0.00            
ATOM    192  H19 AZ8     2      30.800  26.990  19.430  1.00  0.00            
ATOM    193  H20 AZ8     2      29.610  26.510  20.670  1.00  0.00            
TER
ENDMDL
MODEL        1
ATOM      1  C1  BCD     1      22.410  32.620  25.730  1.00  0.00            
ATOM      2  O1  BCD     1      21.910  31.700  24.760  1.00  0.00            
ATOM      3  C2  BCD     1      23.750  33.130  25.390  1.00  0.00            
ATOM      4  O2  BCD     1      23.720  33.880  24.210  1.00  0.00            
ATOM      5  C3  BCD     1      24.720  31.940  25.390  1.00  0.00            
ATOM      6  O3  BCD     1      26.110  32.310  25.270  1.00  0.00            
ATOM      7  C4  BCD     1      24.590  31.140  26.700  1.00  0.00            
ATOM      8  C5  BCD     1      23.180  30.910  27.140  1.00  0.00            
ATOM      9  O4  BCD     1      22.380  32.080  27.040  1.00  0.00            
ATOM     10  C6  BCD     1      23.200  30.400  28.590  1.00  0.00            
ATOM     11  O5  BCD     1      23.880  31.300  29.440  1.00  0.00            
ATOM     12  H1  BCD     1      21.670  33.420  25.790  1.00  0.00            
ATOM     13  H2  BCD     1      24.000  33.820  26.210  1.00  0.00            
ATOM     14  H3  BCD     1      23.460  34.790  24.410  1.00  0.00            
ATOM     15  H4  BCD     1      24.490  31.280  24.540  1.00  0.00            
ATOM     16  H5  BCD     1      26.230  32.860  24.500  1.00  0.00            
ATOM     17  H6  BCD     1      25.140  31.750  27.420  1.00  0.00            
ATOM     18  H7  BCD     1      22.720  30.170  26.480  1.00  0.00            
ATOM     19  H8  BCD     1      22.190  30.160  28.950  1.00  0.00            
ATOM     20  H9  BCD     1      23.740  29.440  28.660  1.00  0.00            
ATOM     21  H10 BCD     1      23.290  32.050  29.350  1.00  0.00            
ATOM     22  C7  BCD     1      18.960  30.850  21.830  1.00  0.00            
ATOM     23  O6  BCD     1      19.510  29.600  21.440  1.00  0.00            
ATOM     24  C8  BCD     1      19.900  32.060  21.600  1.00  0.00            
ATOM     25  O7  BCD     1      20.110  32.240  20.200  1.00  0.00            
ATOM     26  C9  BCD     1      21.140  32.000  22.500  1.00  0.00            
ATOM     27  O8  BCD     1      21.980  33.110  22.280  1.00  0.00            
ATOM     28  C10 BCD     1      20.710  31.890  23.960  1.00  0.00            
ATOM     29  C11 BCD     1      19.730  30.750  24.180  1.00  0.00            
ATOM     30  O9  BCD     1      18.630  30.750  23.250  1.00  0.00            
ATOM     31  C12 BCD     1      19.190  30.800  25.630  1.00  0.00            
ATOM     32  O10 BCD     1      18.690  32.100  25.890  1.00  0.00            
ATOM     33  H11 BCD     1      18.000  30.900  21.300  1.00  0.00            
ATOM     34  H12 BCD     1      19.310  32.930  21.920  1.00  0.00            
ATOM     35  H13 BCD     1      20.810  32.890  20.180  1.00  0.00            
ATOM     36  H14 BCD     1      21.720  31.120  22.180  1.00  0.00            
ATOM     37  H15 BCD     1      22.730  33.130  22.880  1.00  0.00            
ATOM     38  H16 BCD     1      20.240  32.780  24.400  1.00  0.00            
ATOM     39  H17 BCD     1      20.290  29.810  24.280  1.00  0.00            
ATOM     40  H18 BCD     1      18.330  30.130  25.790  1.00  0.00            
ATOM     41  H19 BCD     1      19.950  30.400  26.320  1.00  0.00            
ATOM     42  H20 BCD     1      17.740  32.160  25.720  1.00  0.00            
ATOM     43  C13 BCD     1      19.200  26.390  19.100  1.00  0.00            
ATOM     44  O11 BCD     1      19.990  25.580  20.040  1.00  0.00            
ATOM     45  C14 BCD     1      20.000  27.470  18.470  1.00  0.00            
ATOM     46  O12 BCD     1      21.250  27.010  17.880  1.00  0.00            
ATOM     47  C15 BCD     1      20.250  28.630  19.460  1.00  0.00            
ATOM     48  O13 BCD     1      20.720  29.860  18.850  1.00  0.00            
ATOM     49  C16 BCD     1      19.070  28.950  20.270  1.00  0.00            
ATOM     50  C17 BCD     1      18.290  27.720  20.800  1.00  0.00            
ATOM     51  O14 BCD     1      18.020  26.920  19.710  1.00  0.00            
ATOM     52  C18 BCD     1      17.030  28.170  21.550  1.00  0.00            
ATOM     53  O15 BCD     1      16.210  29.150  20.870  1.00  0.00            
ATOM     54  H21 BCD     1      18.820  25.850  18.230  1.00  0.00            
ATOM     55  H22 BCD     1      19.530  27.880  17.570  1.00  0.00            
ATOM     56  H23 BCD     1      21.420  27.850  17.440  1.00  0.00            
ATOM     57  H24 BCD     1      21.050  28.300  20.150  1.00  0.00            
ATOM     58  H25 BCD     1      20.550  30.620  19.420  1.00  0.00            
ATOM     59  H26 BCD     1      18.380  29.560  19.670  1.00  0.00            
ATOM     60  H27 BCD     1      18.980  27.160  21.450  1.00  0.00            
ATOM     61  H28 BCD     1      16.430  27.260  21.660  1.00  0.00            
ATOM     62  H29 BCD     1      17.330  28.590  22.520  1.00  0.00            
ATOM     63  H30 BCD     1      15.750  29.720  21.490  1.00  0.00            
ATOM     64  C19 BCD     1      20.810  21.850  21.100  1.00  0.00            
ATOM     65  O16 BCD     1      21.660  22.250  22.190  1.00  0.00            
ATOM     66  C20 BCD     1      21.350  22.240  19.750  1.00  0.00            
ATOM     67  O17 BCD     1      22.690  21.720  19.700  1.00  0.00            
ATOM     68  C21 BCD     1      21.350  23.740  19.630  1.00  0.00            
ATOM     69  O18 BCD     1      21.920  24.270  18.430  1.00  0.00            
ATOM     70  C22 BCD     1      19.930  24.220  19.850  1.00  0.00            
ATOM     71  C23 BCD     1      19.240  23.670  21.100  1.00  0.00            
ATOM     72  O19 BCD     1      19.480  22.290  21.370  1.00  0.00            
ATOM     73  C24 BCD     1      17.770  23.850  21.150  1.00  0.00            
ATOM     74  O20 BCD     1      17.160  23.020  20.160  1.00  0.00            
ATOM     75  H31 BCD     1      20.830  20.750  21.140  1.00  0.00            
ATOM     76  H32 BCD     1      20.780  21.830  18.900  1.00  0.00            
ATOM     77  H33 BCD     1      23.090  21.860  18.840  1.00  0.00            
ATOM     78  H34 BCD     1      21.910  23.970  20.540  1.00  0.00            
ATOM     79  H35 BCD     1      21.770  25.210  18.530  1.00  0.00            
ATOM     80  H36 BCD     1      19.250  23.930  19.040  1.00  0.00            
ATOM     81  H37 BCD     1      19.630  24.150  22.010  1.00  0.00            
ATOM     82  H38 BCD     1      17.470  23.500  22.140  1.00  0.00            
ATOM     83  H39 BCD     1      17.470  24.900  21.110  1.00  0.00            
ATOM     84  H40 BCD     1      16.220  22.950  20.370  1.00  0.00            
ATOM     85  C25 BCD     1      23.450  20.780  25.540  1.00  0.00            
ATOM     86  O21 BCD     1      23.940  22.060  25.600  1.00  0.00            
ATOM     87  C26 BCD     1      23.870  20.070  24.300  1.00  0.00            
ATOM     88  O22 BCD     1      25.190  19.760  24.230  1.00  0.00            
ATOM     89  C27 BCD     1      23.420  20.930  23.080  1.00  0.00            
ATOM     90  O23 BCD     1      23.820  20.510  21.820  1.00  0.00            
ATOM     91  C28 BCD     1      21.870  21.160  23.140  1.00  0.00            
ATOM     92  C29 BCD     1      21.440  21.540  24.540  1.00  0.00            
ATOM     93  O24 BCD     1      22.040  20.750  25.580  1.00  0.00            
ATOM     94  C30 BCD     1      19.880  21.460  24.500  1.00  0.00            
ATOM     95  O25 BCD     1      19.360  20.140  24.300  1.00  0.00            
ATOM     96  H41 BCD     1      23.750  20.180  26.400  1.00  0.00            
ATOM     97  H42 BCD     1      23.330  19.120  24.220  1.00  0.00            
ATOM     98  H43 BCD     1      25.290  19.130  23.510  1.00  0.00            
ATOM     99  H44 BCD     1      23.860  21.900  23.340  1.00  0.00            
ATOM    100  H45 BCD     1      23.540  21.100  21.120  1.00  0.00            
ATOM    101  H46 BCD     1      21.340  20.230  22.850  1.00  0.00            
ATOM    102  H47 BCD     1      21.730  22.590  24.730  1.00  0.00            
ATOM    103  H48 BCD     1      19.570  21.830  25.490  1.00  0.00            
ATOM    104  H49 BCD     1      19.510  22.170  23.750  1.00  0.00            
ATOM    105  H50 BCD     1      19.130  19.680  25.110  1.00  0.00            
ATOM    106  C31 BCD     1      26.620  24.460  27.850  1.00  0.00            
ATOM    107  O26 BCD     1      26.090  25.600  27.110  1.00  0.00            
ATOM    108  C32 BCD     1      27.280  23.500  26.870  1.00  0.00            
ATOM    109  O27 BCD     1      28.380  24.120  26.330  1.00  0.00            
ATOM    110  C33 BCD     1      26.290  23.020  25.880  1.00  0.00            
ATOM    111  C34 BCD     1      25.030  22.380  26.550  1.00  0.00            
ATOM    112  C35 BCD     1      24.540  23.380  27.550  1.00  0.00            
ATOM    113  O28 BCD     1      25.540  23.790  28.480  1.00  0.00            
ATOM    114  C36 BCD     1      23.320  22.890  28.330  1.00  0.00            
ATOM    115  O29 BCD     1      22.890  23.930  29.200  1.00  0.00            
ATOM    116  O30 BCD     1      26.800  22.240  24.810  1.00  0.00            
ATOM    117  H51 BCD     1      27.350  24.830  28.580  1.00  0.00            
ATOM    118  H52 BCD     1      27.620  22.610  27.420  1.00  0.00            
ATOM    119  H53 BCD     1      28.140  24.910  25.860  1.00  0.00            
ATOM    120  H54 BCD     1      25.890  23.920  25.390  1.00  0.00            
ATOM    121  H55 BCD     1      26.140  21.560  24.660  1.00  0.00            
ATOM    122  H56 BCD     1      25.300  21.450  27.070  1.00  0.00            
ATOM    123  H57 BCD     1      24.160  24.270  27.040  1.00  0.00            
ATOM    124  H58 BCD     1      22.590  22.420  27.660  1.00  0.00            
ATOM    125  H59 BCD     1      23.580  22.030  28.960  1.00  0.00            
ATOM    126  H60 BCD     1      23.560  24.620  29.120  1.00  0.00            
ATOM    127  C37 BCD     1      26.560  29.690  27.020  1.00  0.00            
ATOM    128  O31 BCD     1      25.250  29.850  26.460  1.00  0.00            
ATOM    129  C38 BCD     1      27.540  28.940  26.050  1.00  0.00            
ATOM    130  O32 BCD     1      27.410  29.590  24.770  1.00  0.00            
ATOM    131  C39 BCD     1      27.000  27.470  25.970  1.00  0.00            
ATOM    132  O33 BCD     1      27.780  26.640  25.090  1.00  0.00            
ATOM    133  C40 BCD     1      26.730  26.850  27.330  1.00  0.00            
ATOM    134  C41 BCD     1      25.790  27.700  28.150  1.00  0.00            
ATOM    135  O34 BCD     1      26.410  29.000  28.270  1.00  0.00            
ATOM    136  C42 BCD     1      25.530  27.160  29.530  1.00  0.00            
ATOM    137  O35 BCD     1      26.690  27.170  30.350  1.00  0.00            
ATOM    138  H61 BCD     1      26.990  30.650  27.320  1.00  0.00            
ATOM    139  H62 BCD     1      28.590  29.010  26.360  1.00  0.00            
ATOM    140  H63 BCD     1      26.900  30.380  24.970  1.00  0.00            
ATOM    141  H64 BCD     1      25.960  27.620  25.650  1.00  0.00            
ATOM    142  H65 BCD     1      27.980  27.240  24.370  1.00  0.00            
ATOM    143  H66 BCD     1      27.700  26.890  27.840  1.00  0.00            
ATOM    144  H67 BCD     1      24.820  27.770  27.630  1.00  0.00            
ATOM    145  H68 BCD     1      24.780  27.710  30.120  1.00  0.00            
ATOM    146  H69 BCD     1      25.150  26.140  29.430  1.00  0.00            
ATOM    147  H70 BCD     1      26.920  28.030  30.730  1.00  0.00            
ATOM    148  C1  AZ8     2      25.110  24.310  19.570  1.00  0.00            
ATOM    149  C2  AZ8     2      26.080  24.410  20.750  1.00  0.00            
ATOM    150  C3  AZ8     2      25.350  24.210  22.100  1.00  0.00            
ATOM    151  O1  AZ8     2      24.600  25.400  22.500  1.00  0.00            
ATOM    152  C4  AZ8     2      25.120  26.610  22.190  1.00  0.00            
ATOM    153  C5  AZ8     2      24.500  27.730  22.710  1.00  0.00            
ATOM    154  N1  AZ8     2      23.420  27.510  23.520  1.00  0.00            
ATOM    155  C6  AZ8     2      22.100  28.190  23.340  1.00  0.00            
ATOM    156  C7  AZ8     2      21.010  27.170  23.430  1.00  0.00            
ATOM    157  N2  AZ8     2      21.070  26.480  24.740  1.00  0.00            
ATOM    158  C8  AZ8     2      20.030  25.470  24.820  1.00  0.00            
ATOM    159  C9  AZ8     2      22.390  25.810  24.960  1.00  0.00            
ATOM    160  C10 AZ8     2      23.550  26.820  24.840  1.00  0.00            
ATOM    161  C11 AZ8     2      24.820  29.060  22.350  1.00  0.00            
ATOM    162  F1  AZ8     2      24.240  30.230  22.710  1.00  0.00            
ATOM    163  C12 AZ8     2      25.850  29.240  21.390  1.00  0.00            
ATOM    164  C13 AZ8     2      26.640  28.130  20.890  1.00  0.00            
ATOM    165  C14 AZ8     2      27.790  28.250  20.020  1.00  0.00            
ATOM    166  O2  AZ8     2      28.110  29.300  19.490  1.00  0.00            
ATOM    167  C15 AZ8     2      28.610  27.030  19.870  1.00  0.00            
ATOM    168  C16 AZ8     2      30.010  27.050  19.300  1.00  0.00            
ATOM    169  O3  AZ8     2      30.650  27.990  18.950  1.00  0.00            
ATOM    170  O4  AZ8     2      30.570  25.830  19.050  1.00  0.00            
ATOM    171  C17 AZ8     2      28.120  25.770  20.190  1.00  0.00            
ATOM    172  N3  AZ8     2      26.880  25.650  20.800  1.00  0.00            
ATOM    173  C18 AZ8     2      26.250  26.810  21.350  1.00  0.00            
ATOM    174  H1  AZ8     2      24.700  23.310  19.720  1.00  0.00            
ATOM    175  H2  AZ8     2      24.320  25.070  19.550  1.00  0.00            
ATOM    176  H3  AZ8     2      25.640  24.280  18.610  1.00  0.00            
ATOM    177  H4  AZ8     2      26.830  23.620  20.770  1.00  0.00            
ATOM    178  H5  AZ8     2      26.170  24.120  22.830  1.00  0.00            
ATOM    179  H6  AZ8     2      24.740  23.300  22.200  1.00  0.00            
ATOM    180  H7  AZ8     2      22.160  28.720  22.380  1.00  0.00            
ATOM    181  H8  AZ8     2      22.000  28.930  24.150  1.00  0.00            
ATOM    182  H9  AZ8     2      21.120  26.440  22.620  1.00  0.00            
ATOM    183  H10 AZ8     2      20.030  27.620  23.280  1.00  0.00            
ATOM    184  H11 AZ8     2      20.000  25.010  25.810  1.00  0.00            
ATOM    185  H12 AZ8     2      19.020  25.890  24.660  1.00  0.00            
ATOM    186  H13 AZ8     2      20.070  24.670  24.070  1.00  0.00            
ATOM    187  H14 AZ8     2      22.520  25.060  24.170  1.00  0.00            
ATOM    188  H15 AZ8     2      22.430  25.200  25.870  1.00  0.00            
ATOM    189  H16 AZ8     2      23.570  27.620  25.590  1.00  0.00            
ATOM    190  H17 AZ8     2      24.510  26.290  24.880  1.00  0.00            
ATOM    191  H18 AZ8     2      26.090  30.240  21.020  1.00  0.00            
ATOM    192  H19 AZ8     2      31.340  26.260  18.650  1.00  0.00            
ATOM    193  H20 AZ8     2      28.600  24.820  20.010  1.00  0.00            
TER
ENDMDL
MODEL        1
ATOM      1  C1  BCD     1      23.840  36.390  24.520  1.00  0.00            
ATOM      2  O1  BCD     1      22.790  35.500  24.770  1.00  0.00            
ATOM      3  C2  BCD     1      24.540  35.830  23.290  1.00  0.00            
ATOM      4  O2  BCD     1      23.650  35.910  22.130  1.00  0.00            
ATOM      5  C3  BCD     1      25.090  34.450  23.450  1.00  0.00            
ATOM      6  O3  BCD     1      25.740  33.960  22.230  1.00  0.00            
ATOM      7  C4  BCD     1      26.080  34.530  24.590  1.00  0.00            
ATOM      8  C5  BCD     1      25.490  35.190  25.880  1.00  0.00            
ATOM      9  O4  BCD     1      24.800  36.460  25.680  1.00  0.00            
ATOM     10  C6  BCD     1      26.490  35.520  26.860  1.00  0.00            
ATOM     11  O5  BCD     1      27.570  36.320  26.320  1.00  0.00            
ATOM     12  H1  BCD     1      23.390  37.390  24.470  1.00  0.00            
ATOM     13  H2  BCD     1      25.430  36.470  23.190  1.00  0.00            
ATOM     14  H3  BCD     1      22.880  35.350  22.270  1.00  0.00            
ATOM     15  H4  BCD     1      24.300  33.780  23.810  1.00  0.00            
ATOM     16  H5  BCD     1      25.510  34.530  21.490  1.00  0.00            
ATOM     17  H6  BCD     1      26.980  34.990  24.170  1.00  0.00            
ATOM     18  H7  BCD     1      24.860  34.460  26.400  1.00  0.00            
ATOM     19  H8  BCD     1      26.050  36.000  27.740  1.00  0.00            
ATOM     20  H9  BCD     1      26.870  34.560  27.240  1.00  0.00            
ATOM     21  H10 BCD     1      28.200  36.460  27.020  1.00  0.00            
ATOM     22  C7  BCD     1      18.790  35.140  25.350  1.00  0.00            
ATOM     23  O6  BCD     1      18.940  34.050  24.430  1.00  0.00            
ATOM     24  C8  BCD     1      19.110  36.480  24.740  1.00  0.00            
ATOM     25  O7  BCD     1      18.240  36.760  23.640  1.00  0.00            
ATOM     26  C9  BCD     1      20.580  36.530  24.310  1.00  0.00            
ATOM     27  O8  BCD     1      20.930  37.820  23.830  1.00  0.00            
ATOM     28  C10 BCD     1      21.560  36.020  25.400  1.00  0.00            
ATOM     29  C11 BCD     1      21.070  34.860  26.230  1.00  0.00            
ATOM     30  O9  BCD     1      19.670  35.030  26.470  1.00  0.00            
ATOM     31  C12 BCD     1      21.820  34.730  27.560  1.00  0.00            
ATOM     32  O10 BCD     1      21.660  35.860  28.380  1.00  0.00            
ATOM     33  H11 BCD     1      17.810  35.140  25.820  1.00  0.00            
ATOM     34  H12 BCD     1      18.860  37.180  25.540  1.00  0.00            
ATOM     35  H13 BCD     1      18.190  35.960  23.110  1.00  0.00            
ATOM     36  H14 BCD     1      20.780  35.870  23.450  1.00  0.00            
ATOM     37  H15 BCD     1      20.620  38.110  22.960  1.00  0.00            
ATOM     38  H16 BCD     1      21.770  36.910  26.020  1.00  0.00            
ATOM     39  H17 BCD     1      21.250  33.920  25.690  1.00  0.00            
ATOM     40  H18 BCD     1      21.430  33.820  28.040  1.00  0.00            
ATOM     41  H19 BCD     1      22.860  34.510  27.300  1.00  0.00            
ATOM     42  H20 BCD     1      21.960  35.520  29.230  1.00  0.00            
ATOM     43  C13 BCD     1      16.710  30.920  22.610  1.00  0.00            
ATOM     44  O11 BCD     1      17.890  30.120  22.570  1.00  0.00            
ATOM     45  C14 BCD     1      16.910  32.300  21.800  1.00  0.00            
ATOM     46  O12 BCD     1      17.340  32.000  20.480  1.00  0.00            
ATOM     47  C15 BCD     1      17.940  33.240  22.400  1.00  0.00            
ATOM     48  O13 BCD     1      18.110  34.450  21.740  1.00  0.00            
ATOM     49  C16 BCD     1      17.750  33.430  23.900  1.00  0.00            
ATOM     50  C17 BCD     1      17.450  32.060  24.630  1.00  0.00            
ATOM     51  O14 BCD     1      16.400  31.250  23.980  1.00  0.00            
ATOM     52  C18 BCD     1      17.120  32.240  26.110  1.00  0.00            
ATOM     53  O15 BCD     1      15.960  33.100  26.260  1.00  0.00            
ATOM     54  H21 BCD     1      15.900  30.290  22.230  1.00  0.00            
ATOM     55  H22 BCD     1      15.900  32.720  21.770  1.00  0.00            
ATOM     56  H23 BCD     1      17.270  32.740  19.880  1.00  0.00            
ATOM     57  H24 BCD     1      18.900  32.730  22.240  1.00  0.00            
ATOM     58  H25 BCD     1      18.140  34.350  20.790  1.00  0.00            
ATOM     59  H26 BCD     1      16.840  34.020  24.040  1.00  0.00            
ATOM     60  H27 BCD     1      18.290  31.370  24.830  1.00  0.00            
ATOM     61  H28 BCD     1      16.860  31.260  26.540  1.00  0.00            
ATOM     62  H29 BCD     1      17.990  32.630  26.660  1.00  0.00            
ATOM     63  H30 BCD     1      15.620  33.200  25.370  1.00  0.00            
ATOM     64  C19 BCD     1      19.230  26.420  21.430  1.00  0.00            
ATOM     65  O16 BCD     1      20.270  26.520  22.480  1.00  0.00            
ATOM     66  C20 BCD     1      19.380  27.520  20.360  1.00  0.00            
ATOM     67  O17 BCD     1      20.580  27.440  19.660  1.00  0.00            
ATOM     68  C21 BCD     1      19.240  28.940  21.040  1.00  0.00            
ATOM     69  O18 BCD     1      19.380  30.120  20.180  1.00  0.00            
ATOM     70  C22 BCD     1      17.920  29.020  21.750  1.00  0.00            
ATOM     71  C23 BCD     1      17.760  27.880  22.750  1.00  0.00            
ATOM     72  O19 BCD     1      17.950  26.620  22.030  1.00  0.00            
ATOM     73  C24 BCD     1      16.400  27.840  23.510  1.00  0.00            
ATOM     74  O20 BCD     1      15.340  27.690  22.610  1.00  0.00            
ATOM     75  H31 BCD     1      19.350  25.440  20.970  1.00  0.00            
ATOM     76  H32 BCD     1      18.550  27.320  19.670  1.00  0.00            
ATOM     77  H33 BCD     1      20.770  28.190  19.090  1.00  0.00            
ATOM     78  H34 BCD     1      20.060  29.020  21.770  1.00  0.00            
ATOM     79  H35 BCD     1      18.670  30.750  20.300  1.00  0.00            
ATOM     80  H36 BCD     1      17.120  29.000  21.000  1.00  0.00            
ATOM     81  H37 BCD     1      18.620  28.040  23.410  1.00  0.00            
ATOM     82  H38 BCD     1      16.380  27.000  24.220  1.00  0.00            
ATOM     83  H39 BCD     1      16.320  28.780  24.060  1.00  0.00            
ATOM     84  H40 BCD     1      14.550  28.020  23.060  1.00  0.00            
ATOM     85  C25 BCD     1      23.680  24.580  23.620  1.00  0.00            
ATOM     86  O21 BCD     1      24.250  25.920  23.820  1.00  0.00            
ATOM     87  C26 BCD     1      23.320  24.410  22.180  1.00  0.00            
ATOM     88  O22 BCD     1      24.510  24.470  21.390  1.00  0.00            
ATOM     89  C27 BCD     1      22.340  25.470  21.750  1.00  0.00            
ATOM     90  O23 BCD     1      22.000  25.400  20.370  1.00  0.00            
ATOM     91  C28 BCD     1      21.160  25.380  22.680  1.00  0.00            
ATOM     92  C29 BCD     1      21.510  25.350  24.130  1.00  0.00            
ATOM     93  O24 BCD     1      22.490  24.330  24.420  1.00  0.00            
ATOM     94  C30 BCD     1      20.290  25.080  24.990  1.00  0.00            
ATOM     95  O25 BCD     1      19.850  23.770  24.830  1.00  0.00            
ATOM     96  H41 BCD     1      24.410  23.810  23.870  1.00  0.00            
ATOM     97  H42 BCD     1      22.810  23.440  22.060  1.00  0.00            
ATOM     98  H43 BCD     1      24.300  24.200  20.490  1.00  0.00            
ATOM     99  H44 BCD     1      22.770  26.460  21.990  1.00  0.00            
ATOM    100  H45 BCD     1      21.560  26.250  20.210  1.00  0.00            
ATOM    101  H46 BCD     1      20.620  24.430  22.550  1.00  0.00            
ATOM    102  H47 BCD     1      21.990  26.300  24.410  1.00  0.00            
ATOM    103  H48 BCD     1      20.530  25.280  26.050  1.00  0.00            
ATOM    104  H49 BCD     1      19.470  25.780  24.750  1.00  0.00            
ATOM    105  H50 BCD     1      20.060  23.300  25.640  1.00  0.00            
ATOM    106  C31 BCD     1      27.650  27.610  25.340  1.00  0.00            
ATOM    107  O26 BCD     1      27.160  28.810  24.850  1.00  0.00            
ATOM    108  C32 BCD     1      27.880  26.660  24.150  1.00  0.00            
ATOM    109  O27 BCD     1      28.680  27.300  23.150  1.00  0.00            
ATOM    110  C33 BCD     1      26.550  26.340  23.450  1.00  0.00            
ATOM    111  C34 BCD     1      25.470  25.910  24.510  1.00  0.00            
ATOM    112  C35 BCD     1      25.400  26.790  25.720  1.00  0.00            
ATOM    113  O28 BCD     1      26.760  26.920  26.230  1.00  0.00            
ATOM    114  C36 BCD     1      24.520  26.320  26.870  1.00  0.00            
ATOM    115  O29 BCD     1      24.320  27.330  27.860  1.00  0.00            
ATOM    116  O30 BCD     1      26.800  25.260  22.530  1.00  0.00            
ATOM    117  H51 BCD     1      28.620  27.730  25.840  1.00  0.00            
ATOM    118  H52 BCD     1      28.480  25.860  24.600  1.00  0.00            
ATOM    119  H53 BCD     1      28.260  28.120  22.880  1.00  0.00            
ATOM    120  H54 BCD     1      26.240  27.240  22.910  1.00  0.00            
ATOM    121  H55 BCD     1      25.940  25.100  22.110  1.00  0.00            
ATOM    122  H56 BCD     1      25.740  24.880  24.800  1.00  0.00            
ATOM    123  H57 BCD     1      24.950  27.710  25.330  1.00  0.00            
ATOM    124  H58 BCD     1      23.560  26.130  26.360  1.00  0.00            
ATOM    125  H59 BCD     1      24.860  25.350  27.260  1.00  0.00            
ATOM    126  H60 BCD     1      24.140  26.860  28.670  1.00  0.00            
ATOM    127  C37 BCD     1      27.870  32.880  25.040  1.00  0.00            
ATOM    128  O31 BCD     1      26.480  33.160  24.910  1.00  0.00            
ATOM    129  C38 BCD     1      28.440  32.110  23.870  1.00  0.00            
ATOM    130  O32 BCD     1      28.410  32.860  22.690  1.00  0.00            
ATOM    131  C39 BCD     1      27.690  30.760  23.730  1.00  0.00            
ATOM    132  O33 BCD     1      28.170  30.000  22.590  1.00  0.00            
ATOM    133  C40 BCD     1      27.780  29.990  25.070  1.00  0.00            
ATOM    134  C41 BCD     1      27.290  30.830  26.250  1.00  0.00            
ATOM    135  O34 BCD     1      27.970  32.040  26.180  1.00  0.00            
ATOM    136  C42 BCD     1      27.510  30.220  27.650  1.00  0.00            
ATOM    137  O35 BCD     1      28.850  29.920  27.890  1.00  0.00            
ATOM    138  H61 BCD     1      28.410  33.820  25.150  1.00  0.00            
ATOM    139  H62 BCD     1      29.480  31.900  24.150  1.00  0.00            
ATOM    140  H63 BCD     1      27.540  33.280  22.660  1.00  0.00            
ATOM    141  H64 BCD     1      26.620  30.970  23.580  1.00  0.00            
ATOM    142  H65 BCD     1      28.410  30.670  21.940  1.00  0.00            
ATOM    143  H66 BCD     1      28.790  29.760  25.440  1.00  0.00            
ATOM    144  H67 BCD     1      26.220  31.020  26.120  1.00  0.00            
ATOM    145  H68 BCD     1      27.190  30.930  28.410  1.00  0.00            
ATOM    146  H69 BCD     1      26.900  29.310  27.700  1.00  0.00            
ATOM    147  H70 BCD     1      28.970  29.770  28.830  1.00  0.00            
ATOM    148  C1  AZ8     2      24.030  27.780  18.880  1.00  0.00            
ATOM    149  C2  AZ8     2      25.140  28.810  19.190  1.00  0.00            
ATOM    150  C3  AZ8     2      25.350  28.760  20.740  1.00  0.00            
ATOM    151  O1  AZ8     2      24.300  29.470  21.380  1.00  0.00            
ATOM    152  C4  AZ8     2      23.870  30.700  20.980  1.00  0.00            
ATOM    153  C5  AZ8     2      23.020  31.490  21.820  1.00  0.00            
ATOM    154  N1  AZ8     2      22.620  31.190  23.050  1.00  0.00            
ATOM    155  C6  AZ8     2      21.200  31.090  23.430  1.00  0.00            
ATOM    156  C7  AZ8     2      20.860  29.720  24.120  1.00  0.00            
ATOM    157  N2  AZ8     2      21.680  29.610  25.310  1.00  0.00            
ATOM    158  C8  AZ8     2      21.240  28.520  26.240  1.00  0.00            
ATOM    159  C9  AZ8     2      23.070  29.500  24.900  1.00  0.00            
ATOM    160  C10 AZ8     2      23.500  30.850  24.170  1.00  0.00            
ATOM    161  C11 AZ8     2      22.520  32.720  21.300  1.00  0.00            
ATOM    162  F1  AZ8     2      21.830  33.620  22.070  1.00  0.00            
ATOM    163  C12 AZ8     2      22.900  33.080  20.040  1.00  0.00            
ATOM    164  C13 AZ8     2      23.600  32.210  19.160  1.00  0.00            
ATOM    165  C14 AZ8     2      23.860  32.640  17.780  1.00  0.00            
ATOM    166  O2  AZ8     2      23.140  33.510  17.240  1.00  0.00            
ATOM    167  C15 AZ8     2      25.050  31.990  17.240  1.00  0.00            
ATOM    168  C16 AZ8     2      25.560  32.600  16.020  1.00  0.00            
ATOM    169  O3  AZ8     2      25.130  33.590  15.480  1.00  0.00            
ATOM    170  O4  AZ8     2      26.530  31.840  15.400  1.00  0.00            
ATOM    171  C17 AZ8     2      25.530  30.790  17.760  1.00  0.00            
ATOM    172  N3  AZ8     2      24.860  30.230  18.860  1.00  0.00            
ATOM    173  C18 AZ8     2      24.170  31.080  19.700  1.00  0.00            
ATOM    174  H1  AZ8     2      24.040  26.790  19.330  1.00  0.00            
ATOM    175  H2  AZ8     2      23.020  28.200  18.980  1.00  0.00            
ATOM    176  H3  AZ8     2      24.230  27.540  17.830  1.00  0.00            
ATOM    177  H4  AZ8     2      26.090  28.490  18.750  1.00  0.00            
ATOM    178  H5  AZ8     2      26.360  29.120  20.960  1.00  0.00            
ATOM    179  H6  AZ8     2      25.250  27.710  21.060  1.00  0.00            
ATOM    180  H7  AZ8     2      20.560  31.100  22.540  1.00  0.00            
ATOM    181  H8  AZ8     2      20.940  31.960  24.060  1.00  0.00            
ATOM    182  H9  AZ8     2      21.130  28.870  23.480  1.00  0.00            
ATOM    183  H10 AZ8     2      19.800  29.690  24.380  1.00  0.00            
ATOM    184  H11 AZ8     2      20.320  28.840  26.730  1.00  0.00            
ATOM    185  H12 AZ8     2      21.060  27.580  25.710  1.00  0.00            
ATOM    186  H13 AZ8     2      21.970  28.350  27.040  1.00  0.00            
ATOM    187  H14 AZ8     2      23.270  28.710  24.170  1.00  0.00            
ATOM    188  H15 AZ8     2      23.720  29.420  25.780  1.00  0.00            
ATOM    189  H16 AZ8     2      23.520  31.710  24.860  1.00  0.00            
ATOM    190  H17 AZ8     2      24.500  30.550  23.820  1.00  0.00            
ATOM    191  H18 AZ8     2      22.540  34.030  19.660  1.00  0.00            
ATOM    192  H19 AZ8     2      26.720  32.300  14.560  1.00  0.00            
ATOM    193  H20 AZ8     2      26.400  30.290  17.360  1.00  0.00            
TER
ENDMDL
MODEL        1
ATOM      1  C1  BCD     1      19.890  30.690  19.490  1.00  0.00            
ATOM      2  O1  BCD     1      19.300  29.450  19.110  1.00  0.00            
ATOM      3  C2  BCD     1      21.330  30.460  19.800  1.00  0.00            
ATOM      4  O2  BCD     1      22.080  30.020  18.700  1.00  0.00            
ATOM      5  C3  BCD     1      21.550  29.640  21.080  1.00  0.00            
ATOM      6  O3  BCD     1      22.900  29.600  21.450  1.00  0.00            
ATOM      7  C4  BCD     1      20.670  30.220  22.220  1.00  0.00            
ATOM      8  C5  BCD     1      19.180  30.440  21.760  1.00  0.00            
ATOM      9  O4  BCD     1      19.210  31.250  20.620  1.00  0.00            
ATOM     10  C6  BCD     1      18.300  31.100  22.830  1.00  0.00            
ATOM     11  O5  BCD     1      18.940  32.280  23.170  1.00  0.00            
ATOM     12  H1  BCD     1      19.810  31.340  18.610  1.00  0.00            
ATOM     13  H2  BCD     1      21.710  31.480  19.980  1.00  0.00            
ATOM     14  H3  BCD     1      22.950  30.420  18.780  1.00  0.00            
ATOM     15  H4  BCD     1      21.160  28.630  20.900  1.00  0.00            
ATOM     16  H5  BCD     1      22.870  29.200  22.330  1.00  0.00            
ATOM     17  H6  BCD     1      21.140  31.160  22.520  1.00  0.00            
ATOM     18  H7  BCD     1      18.690  29.470  21.590  1.00  0.00            
ATOM     19  H8  BCD     1      17.300  31.240  22.390  1.00  0.00            
ATOM     20  H9  BCD     1      18.180  30.390  23.650  1.00  0.00            
ATOM     21  H10 BCD     1      18.300  32.890  23.570  1.00  0.00            
ATOM     22  C7  BCD     1      16.560  27.840  16.430  1.00  0.00            
ATOM     23  O6  BCD     1      17.120  26.610  16.760  1.00  0.00            
ATOM     24  C8  BCD     1      17.710  28.740  15.860  1.00  0.00            
ATOM     25  O7  BCD     1      18.150  28.270  14.560  1.00  0.00            
ATOM     26  C9  BCD     1      18.880  28.920  16.880  1.00  0.00            
ATOM     27  O8  BCD     1      19.880  29.820  16.340  1.00  0.00            
ATOM     28  C10 BCD     1      18.290  29.520  18.160  1.00  0.00            
ATOM     29  C11 BCD     1      16.990  28.880  18.700  1.00  0.00            
ATOM     30  O9  BCD     1      16.070  28.500  17.590  1.00  0.00            
ATOM     31  C12 BCD     1      16.230  29.880  19.570  1.00  0.00            
ATOM     32  O10 BCD     1      16.110  31.160  18.920  1.00  0.00            
ATOM     33  H11 BCD     1      15.690  27.590  15.810  1.00  0.00            
ATOM     34  H12 BCD     1      17.250  29.720  15.660  1.00  0.00            
ATOM     35  H13 BCD     1      18.890  28.840  14.310  1.00  0.00            
ATOM     36  H14 BCD     1      19.360  27.940  17.060  1.00  0.00            
ATOM     37  H15 BCD     1      20.740  29.790  16.780  1.00  0.00            
ATOM     38  H16 BCD     1      18.080  30.560  17.860  1.00  0.00            
ATOM     39  H17 BCD     1      17.270  27.920  19.170  1.00  0.00            
ATOM     40  H18 BCD     1      15.260  29.380  19.690  1.00  0.00            
ATOM     41  H19 BCD     1      16.760  30.000  20.530  1.00  0.00            
ATOM     42  H20 BCD     1      15.440  30.970  18.240  1.00  0.00            
ATOM     43  C13 BCD     1      17.230  22.720  16.150  1.00  0.00            
ATOM     44  O11 BCD     1      17.840  22.620  17.440  1.00  0.00            
ATOM     45  C14 BCD     1      18.140  23.460  15.180  1.00  0.00            
ATOM     46  O12 BCD     1      19.290  22.820  15.010  1.00  0.00            
ATOM     47  C15 BCD     1      18.320  24.900  15.580  1.00  0.00            
ATOM     48  O13 BCD     1      19.070  25.750  14.690  1.00  0.00            
ATOM     49  C16 BCD     1      16.970  25.540  15.900  1.00  0.00            
ATOM     50  C17 BCD     1      16.110  24.570  16.820  1.00  0.00            
ATOM     51  O14 BCD     1      16.050  23.390  16.170  1.00  0.00            
ATOM     52  C18 BCD     1      14.700  25.010  17.230  1.00  0.00            
ATOM     53  O15 BCD     1      14.030  25.460  16.100  1.00  0.00            
ATOM     54  H21 BCD     1      17.000  21.730  15.750  1.00  0.00            
ATOM     55  H22 BCD     1      17.580  23.570  14.240  1.00  0.00            
ATOM     56  H23 BCD     1      19.650  23.050  14.150  1.00  0.00            
ATOM     57  H24 BCD     1      18.910  24.910  16.510  1.00  0.00            
ATOM     58  H25 BCD     1      18.580  26.580  14.720  1.00  0.00            
ATOM     59  H26 BCD     1      16.410  25.810  14.990  1.00  0.00            
ATOM     60  H27 BCD     1      16.630  24.510  17.780  1.00  0.00            
ATOM     61  H28 BCD     1      14.090  24.170  17.600  1.00  0.00            
ATOM     62  H29 BCD     1      14.740  25.780  18.010  1.00  0.00            
ATOM     63  H30 BCD     1      13.100  25.230  16.170  1.00  0.00            
ATOM     64  C19 BCD     1      18.740  19.590  20.060  1.00  0.00            
ATOM     65  O16 BCD     1      18.670  20.600  21.080  1.00  0.00            
ATOM     66  C20 BCD     1      19.830  19.940  19.050  1.00  0.00            
ATOM     67  O17 BCD     1      21.090  19.860  19.670  1.00  0.00            
ATOM     68  C21 BCD     1      19.580  21.330  18.500  1.00  0.00            
ATOM     69  O18 BCD     1      20.620  21.610  17.470  1.00  0.00            
ATOM     70  C22 BCD     1      18.160  21.260  17.840  1.00  0.00            
ATOM     71  C23 BCD     1      17.140  20.810  18.790  1.00  0.00            
ATOM     72  O19 BCD     1      17.490  19.590  19.360  1.00  0.00            
ATOM     73  C24 BCD     1      15.810  20.680  18.070  1.00  0.00            
ATOM     74  O20 BCD     1      15.750  19.730  17.000  1.00  0.00            
ATOM     75  H31 BCD     1      18.910  18.620  20.530  1.00  0.00            
ATOM     76  H32 BCD     1      19.810  19.190  18.250  1.00  0.00            
ATOM     77  H33 BCD     1      21.710  20.010  18.960  1.00  0.00            
ATOM     78  H34 BCD     1      19.790  22.050  19.300  1.00  0.00            
ATOM     79  H35 BCD     1      20.570  22.560  17.320  1.00  0.00            
ATOM     80  H36 BCD     1      18.240  20.550  17.010  1.00  0.00            
ATOM     81  H37 BCD     1      16.870  21.510  19.600  1.00  0.00            
ATOM     82  H38 BCD     1      15.010  20.530  18.810  1.00  0.00            
ATOM     83  H39 BCD     1      15.500  21.640  17.630  1.00  0.00            
ATOM     84  H40 BCD     1      14.870  19.740  16.610  1.00  0.00            
ATOM     85  C25 BCD     1      19.060  20.790  25.270  1.00  0.00            
ATOM     86  O21 BCD     1      19.350  22.200  25.320  1.00  0.00            
ATOM     87  C26 BCD     1      20.200  20.000  24.510  1.00  0.00            
ATOM     88  O22 BCD     1      21.450  20.410  25.050  1.00  0.00            
ATOM     89  C27 BCD     1      20.160  20.260  23.030  1.00  0.00            
ATOM     90  O23 BCD     1      21.190  19.480  22.320  1.00  0.00            
ATOM     91  C28 BCD     1      18.730  20.050  22.470  1.00  0.00            
ATOM     92  C29 BCD     1      17.620  20.800  23.310  1.00  0.00            
ATOM     93  O24 BCD     1      17.780  20.520  24.710  1.00  0.00            
ATOM     94  C30 BCD     1      16.260  20.260  22.890  1.00  0.00            
ATOM     95  O25 BCD     1      16.180  18.820  22.900  1.00  0.00            
ATOM     96  H41 BCD     1      19.000  20.470  26.310  1.00  0.00            
ATOM     97  H42 BCD     1      20.140  18.930  24.720  1.00  0.00            
ATOM     98  H43 BCD     1      22.150  19.930  24.590  1.00  0.00            
ATOM     99  H44 BCD     1      20.350  21.340  22.900  1.00  0.00            
ATOM    100  H45 BCD     1      21.150  19.720  21.390  1.00  0.00            
ATOM    101  H46 BCD     1      18.650  18.950  22.440  1.00  0.00            
ATOM    102  H47 BCD     1      17.810  21.860  23.080  1.00  0.00            
ATOM    103  H48 BCD     1      15.450  20.780  23.420  1.00  0.00            
ATOM    104  H49 BCD     1      16.070  20.590  21.860  1.00  0.00            
ATOM    105  H50 BCD     1      15.310  18.560  22.580  1.00  0.00            
ATOM    106  C31 BCD     1      19.530  25.480  27.440  1.00  0.00            
ATOM    107  O26 BCD     1      19.920  26.060  26.170  1.00  0.00            
ATOM    108  C32 BCD     1      20.580  24.430  27.870  1.00  0.00            
ATOM    109  O27 BCD     1      21.890  25.010  27.940  1.00  0.00            
ATOM    110  C33 BCD     1      20.630  23.330  26.840  1.00  0.00            
ATOM    111  C34 BCD     1      19.200  22.760  26.560  1.00  0.00            
ATOM    112  C35 BCD     1      18.110  23.850  26.470  1.00  0.00            
ATOM    113  O28 BCD     1      18.280  24.790  27.500  1.00  0.00            
ATOM    114  C36 BCD     1      16.710  23.350  26.610  1.00  0.00            
ATOM    115  O29 BCD     1      16.470  22.720  27.860  1.00  0.00            
ATOM    116  O30 BCD     1      21.650  22.290  27.010  1.00  0.00            
ATOM    117  H51 BCD     1      19.410  26.250  28.200  1.00  0.00            
ATOM    118  H52 BCD     1      20.270  24.020  28.830  1.00  0.00            
ATOM    119  H53 BCD     1      22.420  24.460  28.530  1.00  0.00            
ATOM    120  H54 BCD     1      20.920  23.720  25.860  1.00  0.00            
ATOM    121  H55 BCD     1      21.570  21.630  26.330  1.00  0.00            
ATOM    122  H56 BCD     1      18.970  22.100  27.410  1.00  0.00            
ATOM    123  H57 BCD     1      18.260  24.370  25.520  1.00  0.00            
ATOM    124  H58 BCD     1      16.100  24.250  26.520  1.00  0.00            
ATOM    125  H59 BCD     1      16.470  22.740  25.720  1.00  0.00            
ATOM    126  H60 BCD     1      15.750  22.100  27.730  1.00  0.00            
ATOM    127  C37 BCD     1      21.050  29.740  24.580  1.00  0.00            
ATOM    128  O31 BCD     1      20.550  29.300  23.280  1.00  0.00            
ATOM    129  C38 BCD     1      22.170  28.810  25.090  1.00  0.00            
ATOM    130  O32 BCD     1      23.210  28.830  24.130  1.00  0.00            
ATOM    131  C39 BCD     1      21.770  27.350  25.250  1.00  0.00            
ATOM    132  O33 BCD     1      22.800  26.550  25.800  1.00  0.00            
ATOM    133  C40 BCD     1      20.550  27.330  26.180  1.00  0.00            
ATOM    134  C41 BCD     1      19.470  28.390  25.820  1.00  0.00            
ATOM    135  O34 BCD     1      20.000  29.700  25.500  1.00  0.00            
ATOM    136  C42 BCD     1      18.490  28.710  26.930  1.00  0.00            
ATOM    137  O35 BCD     1      19.300  29.140  28.020  1.00  0.00            
ATOM    138  H61 BCD     1      21.530  30.730  24.550  1.00  0.00            
ATOM    139  H62 BCD     1      22.490  29.170  26.070  1.00  0.00            
ATOM    140  H63 BCD     1      23.910  28.310  24.540  1.00  0.00            
ATOM    141  H64 BCD     1      21.450  26.950  24.280  1.00  0.00            
ATOM    142  H65 BCD     1      22.430  25.750  26.200  1.00  0.00            
ATOM    143  H66 BCD     1      20.900  27.460  27.220  1.00  0.00            
ATOM    144  H67 BCD     1      18.910  27.950  24.990  1.00  0.00            
ATOM    145  H68 BCD     1      17.740  29.450  26.610  1.00  0.00            
ATOM    146  H69 BCD     1      18.000  27.740  27.080  1.00  0.00            
ATOM    147  H70 BCD     1      18.840  28.770  28.780  1.00  0.00            
ATOM    148  C1  AZ8     2      23.550  22.160  22.220  1.00  0.00            
ATOM    149  C2  AZ8     2      23.630  23.400  23.140  1.00  0.00            
ATOM    150  C3  AZ8     2      22.370  23.740  23.770  1.00  0.00            
ATOM    151  O1  AZ8     2      21.350  24.330  22.910  1.00  0.00            
ATOM    152  C4  AZ8     2      21.810  25.140  21.820  1.00  0.00            
ATOM    153  C5  AZ8     2      20.850  25.740  21.000  1.00  0.00            
ATOM    154  N1  AZ8     2      19.500  25.500  21.290  1.00  0.00            
ATOM    155  C6  AZ8     2      18.610  25.070  20.220  1.00  0.00            
ATOM    156  C7  AZ8     2      17.430  24.270  20.730  1.00  0.00            
ATOM    157  N2  AZ8     2      16.820  24.800  21.910  1.00  0.00            
ATOM    158  C8  AZ8     2      15.650  24.040  22.370  1.00  0.00            
ATOM    159  C9  AZ8     2      17.780  25.130  23.010  1.00  0.00            
ATOM    160  C10 AZ8     2      18.870  26.070  22.500  1.00  0.00            
ATOM    161  C11 AZ8     2      21.240  26.410  19.780  1.00  0.00            
ATOM    162  F1  AZ8     2      20.410  27.000  18.960  1.00  0.00            
ATOM    163  C12 AZ8     2      22.620  26.590  19.550  1.00  0.00            
ATOM    164  C13 AZ8     2      23.590  26.060  20.450  1.00  0.00            
ATOM    165  C14 AZ8     2      25.060  26.280  20.280  1.00  0.00            
ATOM    166  O2  AZ8     2      25.520  26.730  19.240  1.00  0.00            
ATOM    167  C15 AZ8     2      25.850  25.970  21.450  1.00  0.00            
ATOM    168  C16 AZ8     2      27.290  26.390  21.520  1.00  0.00            
ATOM    169  O3  AZ8     2      27.810  27.180  20.750  1.00  0.00            
ATOM    170  O4  AZ8     2      28.020  25.840  22.470  1.00  0.00            
ATOM    171  C17 AZ8     2      25.330  25.250  22.530  1.00  0.00            
ATOM    172  N3  AZ8     2      24.070  24.610  22.330  1.00  0.00            
ATOM    173  C18 AZ8     2      23.160  25.270  21.520  1.00  0.00            
ATOM    174  H1  AZ8     2      24.270  22.130  21.390  1.00  0.00            
ATOM    175  H2  AZ8     2      23.810  21.260  22.790  1.00  0.00            
ATOM    176  H3  AZ8     2      22.510  21.990  21.890  1.00  0.00            
ATOM    177  H4  AZ8     2      24.340  23.200  23.950  1.00  0.00            
ATOM    178  H5  AZ8     2      22.440  24.390  24.650  1.00  0.00            
ATOM    179  H6  AZ8     2      22.020  22.730  24.010  1.00  0.00            
ATOM    180  H7  AZ8     2      19.110  24.390  19.510  1.00  0.00            
ATOM    181  H8  AZ8     2      18.280  25.940  19.640  1.00  0.00            
ATOM    182  H9  AZ8     2      17.880  23.290  20.880  1.00  0.00            
ATOM    183  H10 AZ8     2      16.670  24.120  19.950  1.00  0.00            
ATOM    184  H11 AZ8     2      15.900  23.000  22.610  1.00  0.00            
ATOM    185  H12 AZ8     2      15.220  24.490  23.270  1.00  0.00            
ATOM    186  H13 AZ8     2      14.920  23.970  21.560  1.00  0.00            
ATOM    187  H14 AZ8     2      18.310  24.220  23.310  1.00  0.00            
ATOM    188  H15 AZ8     2      17.360  25.570  23.920  1.00  0.00            
ATOM    189  H16 AZ8     2      18.380  27.030  22.280  1.00  0.00            
ATOM    190  H17 AZ8     2      19.560  26.260  23.330  1.00  0.00            
ATOM    191  H18 AZ8     2      22.930  27.170  18.690  1.00  0.00            
ATOM    192  H19 AZ8     2      28.890  26.250  22.360  1.00  0.00            
ATOM    193  H20 AZ8     2      25.870  24.860  23.380  1.00  0.00            
TER
ENDMDL
MODEL        1
ATOM      1  C1  BCD     1      22.190  32.830  17.350  1.00  0.00            
ATOM      2  O1  BCD     1      21.580  31.620  17.050  1.00  0.00            
ATOM      3  C2  BCD     1      23.600  32.600  17.890  1.00  0.00            
ATOM      4  O2  BCD     1      24.400  31.920  16.920  1.00  0.00            
ATOM      5  C3  BCD     1      23.510  31.710  19.090  1.00  0.00            
ATOM      6  O3  BCD     1      24.830  31.550  19.620  1.00  0.00            
ATOM      7  C4  BCD     1      22.620  32.240  20.180  1.00  0.00            
ATOM      8  C5  BCD     1      21.270  32.600  19.550  1.00  0.00            
ATOM      9  O4  BCD     1      21.400  33.500  18.360  1.00  0.00            
ATOM     10  C6  BCD     1      20.410  33.230  20.590  1.00  0.00            
ATOM     11  O5  BCD     1      20.870  34.440  21.290  1.00  0.00            
ATOM     12  H1  BCD     1      22.220  33.510  16.490  1.00  0.00            
ATOM     13  H2  BCD     1      24.160  33.530  18.060  1.00  0.00            
ATOM     14  H3  BCD     1      25.230  31.690  17.340  1.00  0.00            
ATOM     15  H4  BCD     1      23.070  30.740  18.840  1.00  0.00            
ATOM     16  H5  BCD     1      24.740  30.890  20.310  1.00  0.00            
ATOM     17  H6  BCD     1      23.070  33.130  20.620  1.00  0.00            
ATOM     18  H7  BCD     1      20.760  31.670  19.280  1.00  0.00            
ATOM     19  H8  BCD     1      19.520  33.590  20.040  1.00  0.00            
ATOM     20  H9  BCD     1      20.050  32.490  21.320  1.00  0.00            
ATOM     21  H10 BCD     1      20.170  34.730  21.880  1.00  0.00            
ATOM     22  C7  BCD     1      19.420  29.990  13.990  1.00  0.00            
ATOM     23  O6  BCD     1      19.280  28.730  14.650  1.00  0.00            
ATOM     24  C8  BCD     1      20.930  30.300  13.760  1.00  0.00            
ATOM     25  O7  BCD     1      21.530  29.180  13.090  1.00  0.00            
ATOM     26  C9  BCD     1      21.660  30.560  15.060  1.00  0.00            
ATOM     27  O8  BCD     1      22.880  31.170  14.650  1.00  0.00            
ATOM     28  C10 BCD     1      20.860  31.540  15.860  1.00  0.00            
ATOM     29  C11 BCD     1      19.420  31.150  16.100  1.00  0.00            
ATOM     30  O9  BCD     1      18.750  30.900  14.830  1.00  0.00            
ATOM     31  C12 BCD     1      18.600  32.220  16.890  1.00  0.00            
ATOM     32  O10 BCD     1      18.930  33.490  16.280  1.00  0.00            
ATOM     33  H11 BCD     1      18.870  29.910  13.050  1.00  0.00            
ATOM     34  H12 BCD     1      20.930  31.240  13.200  1.00  0.00            
ATOM     35  H13 BCD     1      22.410  29.250  12.710  1.00  0.00            
ATOM     36  H14 BCD     1      21.840  29.620  15.580  1.00  0.00            
ATOM     37  H15 BCD     1      23.300  31.450  15.470  1.00  0.00            
ATOM     38  H16 BCD     1      20.980  32.440  15.240  1.00  0.00            
ATOM     39  H17 BCD     1      19.380  30.200  16.650  1.00  0.00            
ATOM     40  H18 BCD     1      17.520  32.120  16.770  1.00  0.00            
ATOM     41  H19 BCD     1      18.740  32.070  17.970  1.00  0.00            
ATOM     42  H20 BCD     1      18.970  33.340  15.330  1.00  0.00            
ATOM     43  C13 BCD     1      17.500  24.870  14.460  1.00  0.00            
ATOM     44  O11 BCD     1      18.200  24.300  15.560  1.00  0.00            
ATOM     45  C14 BCD     1      18.590  25.230  13.380  1.00  0.00            
ATOM     46  O12 BCD     1      19.480  24.110  13.120  1.00  0.00            
ATOM     47  C15 BCD     1      19.360  26.560  13.670  1.00  0.00            
ATOM     48  O13 BCD     1      20.260  26.910  12.620  1.00  0.00            
ATOM     49  C16 BCD     1      18.480  27.650  14.210  1.00  0.00            
ATOM     50  C17 BCD     1      17.610  27.170  15.370  1.00  0.00            
ATOM     51  O14 BCD     1      16.780  26.060  14.900  1.00  0.00            
ATOM     52  C18 BCD     1      16.640  28.200  15.910  1.00  0.00            
ATOM     53  O15 BCD     1      15.700  28.550  14.940  1.00  0.00            
ATOM     54  H21 BCD     1      16.750  24.200  14.030  1.00  0.00            
ATOM     55  H22 BCD     1      18.040  25.460  12.460  1.00  0.00            
ATOM     56  H23 BCD     1      18.920  23.330  13.060  1.00  0.00            
ATOM     57  H24 BCD     1      19.920  26.170  14.540  1.00  0.00            
ATOM     58  H25 BCD     1      20.780  27.630  12.970  1.00  0.00            
ATOM     59  H26 BCD     1      17.940  28.060  13.350  1.00  0.00            
ATOM     60  H27 BCD     1      18.250  26.760  16.170  1.00  0.00            
ATOM     61  H28 BCD     1      16.180  27.660  16.750  1.00  0.00            
ATOM     62  H29 BCD     1      17.170  29.080  16.300  1.00  0.00            
ATOM     63  H30 BCD     1      15.390  27.700  14.620  1.00  0.00            
ATOM     64  C19 BCD     1      17.610  21.640  18.680  1.00  0.00            
ATOM     65  O16 BCD     1      17.750  22.740  19.590  1.00  0.00            
ATOM     66  C20 BCD     1      18.830  21.440  17.760  1.00  0.00            
ATOM     67  O17 BCD     1      20.010  21.070  18.550  1.00  0.00            
ATOM     68  C21 BCD     1      19.120  22.580  16.850  1.00  0.00            
ATOM     69  O18 BCD     1      20.210  22.400  15.940  1.00  0.00            
ATOM     70  C22 BCD     1      17.870  22.980  16.080  1.00  0.00            
ATOM     71  C23 BCD     1      16.680  23.120  17.010  1.00  0.00            
ATOM     72  O19 BCD     1      16.500  21.940  17.800  1.00  0.00            
ATOM     73  C24 BCD     1      15.290  23.270  16.350  1.00  0.00            
ATOM     74  O20 BCD     1      15.160  22.290  15.300  1.00  0.00            
ATOM     75  H31 BCD     1      17.220  20.750  19.190  1.00  0.00            
ATOM     76  H32 BCD     1      18.660  20.620  17.050  1.00  0.00            
ATOM     77  H33 BCD     1      20.530  20.460  18.010  1.00  0.00            
ATOM     78  H34 BCD     1      19.310  23.450  17.490  1.00  0.00            
ATOM     79  H35 BCD     1      20.260  23.250  15.480  1.00  0.00            
ATOM     80  H36 BCD     1      17.620  22.320  15.250  1.00  0.00            
ATOM     81  H37 BCD     1      16.810  23.970  17.690  1.00  0.00            
ATOM     82  H38 BCD     1      14.550  23.060  17.130  1.00  0.00            
ATOM     83  H39 BCD     1      15.230  24.290  15.950  1.00  0.00            
ATOM     84  H40 BCD     1      14.470  22.590  14.700  1.00  0.00            
ATOM     85  C25 BCD     1      17.730  23.390  23.660  1.00  0.00            
ATOM     86  O21 BCD     1      18.390  24.630  23.330  1.00  0.00            
ATOM     87  C26 BCD     1      18.650  22.270  23.240  1.00  0.00            
ATOM     88  O22 BCD     1      19.980  22.400  23.860  1.00  0.00            
ATOM     89  C27 BCD     1      18.870  22.380  21.740  1.00  0.00            
ATOM     90  O23 BCD     1      19.680  21.290  21.330  1.00  0.00            
ATOM     91  C28 BCD     1      17.520  22.370  21.010  1.00  0.00            
ATOM     92  C29 BCD     1      16.550  23.440  21.560  1.00  0.00            
ATOM     93  O24 BCD     1      16.480  23.260  22.930  1.00  0.00            
ATOM     94  C30 BCD     1      15.160  23.370  20.930  1.00  0.00            
ATOM     95  O25 BCD     1      14.780  22.010  20.690  1.00  0.00            
ATOM     96  H41 BCD     1      17.590  23.260  24.740  1.00  0.00            
ATOM     97  H42 BCD     1      18.180  21.310  23.480  1.00  0.00            
ATOM     98  H43 BCD     1      20.480  21.670  23.480  1.00  0.00            
ATOM     99  H44 BCD     1      19.350  23.360  21.650  1.00  0.00            
ATOM    100  H45 BCD     1      19.810  21.190  20.380  1.00  0.00            
ATOM    101  H46 BCD     1      17.050  21.380  21.100  1.00  0.00            
ATOM    102  H47 BCD     1      17.010  24.430  21.460  1.00  0.00            
ATOM    103  H48 BCD     1      14.380  23.780  21.590  1.00  0.00            
ATOM    104  H49 BCD     1      15.170  23.990  20.030  1.00  0.00            
ATOM    105  H50 BCD     1      14.360  22.060  19.830  1.00  0.00            
ATOM    106  C31 BCD     1      19.810  28.100  25.090  1.00  0.00            
ATOM    107  O26 BCD     1      20.540  28.370  23.950  1.00  0.00            
ATOM    108  C32 BCD     1      20.410  26.800  25.660  1.00  0.00            
ATOM    109  O27 BCD     1      21.890  27.130  25.830  1.00  0.00            
ATOM    110  C33 BCD     1      20.240  25.600  24.730  1.00  0.00            
ATOM    111  C34 BCD     1      18.680  25.500  24.360  1.00  0.00            
ATOM    112  C35 BCD     1      18.070  26.820  23.880  1.00  0.00            
ATOM    113  O28 BCD     1      18.460  27.830  24.860  1.00  0.00            
ATOM    114  C36 BCD     1      16.590  26.810  23.620  1.00  0.00            
ATOM    115  O29 BCD     1      15.910  26.860  24.890  1.00  0.00            
ATOM    116  O30 BCD     1      20.810  24.370  25.270  1.00  0.00            
ATOM    117  H51 BCD     1      19.830  28.980  25.740  1.00  0.00            
ATOM    118  H52 BCD     1      19.900  26.650  26.620  1.00  0.00            
ATOM    119  H53 BCD     1      22.220  26.520  26.500  1.00  0.00            
ATOM    120  H54 BCD     1      20.710  25.820  23.770  1.00  0.00            
ATOM    121  H55 BCD     1      20.660  23.620  24.690  1.00  0.00            
ATOM    122  H56 BCD     1      18.110  25.250  25.270  1.00  0.00            
ATOM    123  H57 BCD     1      18.610  27.000  22.940  1.00  0.00            
ATOM    124  H58 BCD     1      16.220  27.770  23.220  1.00  0.00            
ATOM    125  H59 BCD     1      16.290  26.000  22.950  1.00  0.00            
ATOM    126  H60 BCD     1      16.250  27.610  25.370  1.00  0.00            
ATOM    127  C37 BCD     1      22.960  31.410  22.340  1.00  0.00            
ATOM    128  O31 BCD     1      22.370  31.230  21.080  1.00  0.00            
ATOM    129  C38 BCD     1      23.680  30.140  22.810  1.00  0.00            
ATOM    130  O32 BCD     1      24.640  29.720  21.900  1.00  0.00            
ATOM    131  C39 BCD     1      22.660  29.000  23.030  1.00  0.00            
ATOM    132  O33 BCD     1      23.450  27.890  23.530  1.00  0.00            
ATOM    133  C40 BCD     1      21.520  29.420  23.940  1.00  0.00            
ATOM    134  C41 BCD     1      20.970  30.760  23.400  1.00  0.00            
ATOM    135  O34 BCD     1      22.000  31.700  23.280  1.00  0.00            
ATOM    136  C42 BCD     1      19.880  31.390  24.300  1.00  0.00            
ATOM    137  O35 BCD     1      20.310  31.700  25.610  1.00  0.00            
ATOM    138  H61 BCD     1      23.610  32.300  22.330  1.00  0.00            
ATOM    139  H62 BCD     1      24.150  30.380  23.770  1.00  0.00            
ATOM    140  H63 BCD     1      24.640  28.770  22.010  1.00  0.00            
ATOM    141  H64 BCD     1      22.330  28.730  22.020  1.00  0.00            
ATOM    142  H65 BCD     1      23.310  27.700  24.460  1.00  0.00            
ATOM    143  H66 BCD     1      21.950  29.590  24.940  1.00  0.00            
ATOM    144  H67 BCD     1      20.390  30.640  22.480  1.00  0.00            
ATOM    145  H68 BCD     1      19.650  32.310  23.760  1.00  0.00            
ATOM    146  H69 BCD     1      19.040  30.710  24.470  1.00  0.00            
ATOM    147  H70 BCD     1      20.640  32.600  25.610  1.00  0.00            
ATOM    148  C1  AZ8     2      22.950  22.210  21.430  1.00  0.00            
ATOM    149  C2  AZ8     2      23.390  23.520  21.860  1.00  0.00            
ATOM    150  C3  AZ8     2      22.150  24.440  22.030  1.00  0.00            
ATOM    151  O1  AZ8     2      21.810  24.920  20.710  1.00  0.00            
ATOM    152  C4  AZ8     2      22.770  25.550  19.980  1.00  0.00            
ATOM    153  C5  AZ8     2      22.440  26.610  19.150  1.00  0.00            
ATOM    154  N1  AZ8     2      21.100  26.950  19.170  1.00  0.00            
ATOM    155  C6  AZ8     2      20.080  26.210  18.350  1.00  0.00            
ATOM    156  C7  AZ8     2      18.640  26.180  18.920  1.00  0.00            
ATOM    157  N2  AZ8     2      18.310  27.580  19.330  1.00  0.00            
ATOM    158  C8  AZ8     2      16.940  27.590  19.900  1.00  0.00            
ATOM    159  C9  AZ8     2      19.280  28.330  20.150  1.00  0.00            
ATOM    160  C10 AZ8     2      20.690  28.320  19.570  1.00  0.00            
ATOM    161  C11 AZ8     2      23.370  27.170  18.330  1.00  0.00            
ATOM    162  F1  AZ8     2      23.070  28.240  17.590  1.00  0.00            
ATOM    163  C12 AZ8     2      24.690  26.730  18.360  1.00  0.00            
ATOM    164  C13 AZ8     2      25.060  25.710  19.210  1.00  0.00            
ATOM    165  C14 AZ8     2      26.520  25.290  19.360  1.00  0.00            
ATOM    166  O2  AZ8     2      27.380  25.940  18.670  1.00  0.00            
ATOM    167  C15 AZ8     2      26.710  24.140  20.180  1.00  0.00            
ATOM    168  C16 AZ8     2      28.070  23.580  20.200  1.00  0.00            
ATOM    169  O3  AZ8     2      28.960  23.820  19.440  1.00  0.00            
ATOM    170  O4  AZ8     2      28.310  22.550  21.090  1.00  0.00            
ATOM    171  C17 AZ8     2      25.790  23.610  20.970  1.00  0.00            
ATOM    172  N3  AZ8     2      24.400  24.050  20.930  1.00  0.00            
ATOM    173  C18 AZ8     2      24.120  25.100  20.000  1.00  0.00            
ATOM    174  H1  AZ8     2      22.440  22.290  20.460  1.00  0.00            
ATOM    175  H2  AZ8     2      23.700  21.410  21.390  1.00  0.00            
ATOM    176  H3  AZ8     2      22.250  21.760  22.140  1.00  0.00            
ATOM    177  H4  AZ8     2      23.830  23.480  22.860  1.00  0.00            
ATOM    178  H5  AZ8     2      22.340  25.300  22.690  1.00  0.00            
ATOM    179  H6  AZ8     2      21.360  23.910  22.580  1.00  0.00            
ATOM    180  H7  AZ8     2      20.510  25.210  18.230  1.00  0.00            
ATOM    181  H8  AZ8     2      19.910  26.760  17.420  1.00  0.00            
ATOM    182  H9  AZ8     2      18.610  25.450  19.730  1.00  0.00            
ATOM    183  H10 AZ8     2      18.060  25.730  18.110  1.00  0.00            
ATOM    184  H11 AZ8     2      16.160  27.340  19.160  1.00  0.00            
ATOM    185  H12 AZ8     2      16.860  27.000  20.820  1.00  0.00            
ATOM    186  H13 AZ8     2      16.690  28.620  20.190  1.00  0.00            
ATOM    187  H14 AZ8     2      19.360  27.800  21.110  1.00  0.00            
ATOM    188  H15 AZ8     2      18.910  29.340  20.340  1.00  0.00            
ATOM    189  H16 AZ8     2      20.770  28.910  18.640  1.00  0.00            
ATOM    190  H17 AZ8     2      21.350  28.920  20.200  1.00  0.00            
ATOM    191  H18 AZ8     2      25.470  27.090  17.690  1.00  0.00            
ATOM    192  H19 AZ8     2      29.250  22.500  20.820  1.00  0.00            
ATOM    193  H20 AZ8     2      25.990  22.850  21.700  1.00  0.00            
TER
ENDMDL
MODEL        1
ATOM      1  C1  BCD     1      19.250  33.560  29.700  1.00  0.00            
ATOM      2  O1  BCD     1      19.000  32.980  28.390  1.00  0.00            
ATOM      3  C2  BCD     1      20.100  34.810  29.640  1.00  0.00            
ATOM      4  O2  BCD     1      19.490  35.840  28.890  1.00  0.00            
ATOM      5  C3  BCD     1      21.510  34.400  29.160  1.00  0.00            
ATOM      6  O3  BCD     1      22.520  35.440  28.990  1.00  0.00            
ATOM      7  C4  BCD     1      22.090  33.260  30.020  1.00  0.00            
ATOM      8  C5  BCD     1      21.110  32.140  30.180  1.00  0.00            
ATOM      9  O4  BCD     1      19.780  32.620  30.600  1.00  0.00            
ATOM     10  C6  BCD     1      21.590  31.110  31.150  1.00  0.00            
ATOM     11  O5  BCD     1      21.610  31.590  32.460  1.00  0.00            
ATOM     12  H1  BCD     1      18.290  33.910  30.110  1.00  0.00            
ATOM     13  H2  BCD     1      20.220  35.130  30.680  1.00  0.00            
ATOM     14  H3  BCD     1      19.620  35.700  27.950  1.00  0.00            
ATOM     15  H4  BCD     1      21.370  33.960  28.170  1.00  0.00            
ATOM     16  H5  BCD     1      23.400  35.040  28.990  1.00  0.00            
ATOM     17  H6  BCD     1      22.230  33.550  31.070  1.00  0.00            
ATOM     18  H7  BCD     1      21.140  31.620  29.210  1.00  0.00            
ATOM     19  H8  BCD     1      20.870  30.290  31.220  1.00  0.00            
ATOM     20  H9  BCD     1      22.570  30.710  30.860  1.00  0.00            
ATOM     21  H10 BCD     1      21.410  30.820  33.010  1.00  0.00            
ATOM     22  C7  BCD     1      16.100  32.370  25.720  1.00  0.00            
ATOM     23  O6  BCD     1      16.900  31.200  25.330  1.00  0.00            
ATOM     24  C8  BCD     1      16.950  33.600  25.350  1.00  0.00            
ATOM     25  O7  BCD     1      17.320  33.610  23.970  1.00  0.00            
ATOM     26  C9  BCD     1      18.170  33.690  26.270  1.00  0.00            
ATOM     27  O8  BCD     1      18.700  34.980  26.200  1.00  0.00            
ATOM     28  C10 BCD     1      17.840  33.390  27.790  1.00  0.00            
ATOM     29  C11 BCD     1      16.770  32.330  28.060  1.00  0.00            
ATOM     30  O9  BCD     1      15.700  32.400  27.100  1.00  0.00            
ATOM     31  C12 BCD     1      16.200  32.380  29.480  1.00  0.00            
ATOM     32  O10 BCD     1      15.910  33.660  30.000  1.00  0.00            
ATOM     33  H11 BCD     1      15.270  32.460  25.000  1.00  0.00            
ATOM     34  H12 BCD     1      16.370  34.490  25.620  1.00  0.00            
ATOM     35  H13 BCD     1      17.680  34.460  23.690  1.00  0.00            
ATOM     36  H14 BCD     1      18.890  32.930  25.940  1.00  0.00            
ATOM     37  H15 BCD     1      19.470  35.060  25.640  1.00  0.00            
ATOM     38  H16 BCD     1      17.500  34.360  28.150  1.00  0.00            
ATOM     39  H17 BCD     1      17.210  31.330  27.920  1.00  0.00            
ATOM     40  H18 BCD     1      15.270  31.790  29.440  1.00  0.00            
ATOM     41  H19 BCD     1      16.920  31.900  30.150  1.00  0.00            
ATOM     42  H20 BCD     1      15.630  34.010  29.140  1.00  0.00            
ATOM     43  C13 BCD     1      16.340  27.910  23.160  1.00  0.00            
ATOM     44  O11 BCD     1      17.770  27.890  23.310  1.00  0.00            
ATOM     45  C14 BCD     1      15.880  29.180  22.460  1.00  0.00            
ATOM     46  O12 BCD     1      16.140  29.070  21.050  1.00  0.00            
ATOM     47  C15 BCD     1      16.520  30.370  23.140  1.00  0.00            
ATOM     48  O13 BCD     1      16.040  31.650  22.610  1.00  0.00            
ATOM     49  C16 BCD     1      16.140  30.210  24.650  1.00  0.00            
ATOM     50  C17 BCD     1      16.270  28.840  25.350  1.00  0.00            
ATOM     51  O14 BCD     1      15.810  27.760  24.450  1.00  0.00            
ATOM     52  C18 BCD     1      15.490  28.710  26.610  1.00  0.00            
ATOM     53  O15 BCD     1      14.040  28.830  26.420  1.00  0.00            
ATOM     54  H21 BCD     1      16.060  27.040  22.570  1.00  0.00            
ATOM     55  H22 BCD     1      14.810  29.360  22.660  1.00  0.00            
ATOM     56  H23 BCD     1      16.960  28.580  20.930  1.00  0.00            
ATOM     57  H24 BCD     1      17.620  30.300  23.130  1.00  0.00            
ATOM     58  H25 BCD     1      16.500  32.360  23.070  1.00  0.00            
ATOM     59  H26 BCD     1      15.090  30.550  24.720  1.00  0.00            
ATOM     60  H27 BCD     1      17.330  28.720  25.600  1.00  0.00            
ATOM     61  H28 BCD     1      15.710  27.760  27.110  1.00  0.00            
ATOM     62  H29 BCD     1      15.820  29.500  27.300  1.00  0.00            
ATOM     63  H30 BCD     1      13.670  28.010  26.760  1.00  0.00            
ATOM     64  C19 BCD     1      20.720  25.070  22.600  1.00  0.00            
ATOM     65  O16 BCD     1      21.740  26.070  23.060  1.00  0.00            
ATOM     66  C20 BCD     1      19.990  25.650  21.450  1.00  0.00            
ATOM     67  O17 BCD     1      20.920  25.790  20.360  1.00  0.00            
ATOM     68  C21 BCD     1      19.320  27.010  21.750  1.00  0.00            
ATOM     69  O18 BCD     1      18.600  27.550  20.610  1.00  0.00            
ATOM     70  C22 BCD     1      18.430  26.690  22.920  1.00  0.00            
ATOM     71  C23 BCD     1      19.040  26.000  24.090  1.00  0.00            
ATOM     72  O19 BCD     1      19.740  24.860  23.610  1.00  0.00            
ATOM     73  C24 BCD     1      18.110  25.570  25.200  1.00  0.00            
ATOM     74  O20 BCD     1      16.970  24.860  24.710  1.00  0.00            
ATOM     75  H31 BCD     1      21.210  24.090  22.460  1.00  0.00            
ATOM     76  H32 BCD     1      19.200  24.920  21.200  1.00  0.00            
ATOM     77  H33 BCD     1      20.440  25.460  19.590  1.00  0.00            
ATOM     78  H34 BCD     1      20.060  27.730  22.110  1.00  0.00            
ATOM     79  H35 BCD     1      18.650  26.930  19.870  1.00  0.00            
ATOM     80  H36 BCD     1      17.710  25.950  22.530  1.00  0.00            
ATOM     81  H37 BCD     1      19.740  26.720  24.540  1.00  0.00            
ATOM     82  H38 BCD     1      18.580  24.950  25.980  1.00  0.00            
ATOM     83  H39 BCD     1      17.800  26.540  25.610  1.00  0.00            
ATOM     84  H40 BCD     1      17.380  24.120  24.250  1.00  0.00            
ATOM     85  C25 BCD     1      25.730  26.570  23.340  1.00  0.00            
ATOM     86  O21 BCD     1      25.600  27.440  24.510  1.00  0.00            
ATOM     87  C26 BCD     1      25.090  27.090  22.030  1.00  0.00            
ATOM     88  O22 BCD     1      25.700  28.380  21.730  1.00  0.00            
ATOM     89  C27 BCD     1      23.570  27.130  22.130  1.00  0.00            
ATOM     90  O23 BCD     1      23.000  27.390  20.830  1.00  0.00            
ATOM     91  C28 BCD     1      23.080  25.850  22.670  1.00  0.00            
ATOM     92  C29 BCD     1      23.790  25.400  23.890  1.00  0.00            
ATOM     93  O24 BCD     1      25.150  25.350  23.670  1.00  0.00            
ATOM     94  C30 BCD     1      23.360  23.990  24.290  1.00  0.00            
ATOM     95  O25 BCD     1      23.640  23.080  23.230  1.00  0.00            
ATOM     96  H41 BCD     1      26.800  26.390  23.210  1.00  0.00            
ATOM     97  H42 BCD     1      25.400  26.400  21.230  1.00  0.00            
ATOM     98  H43 BCD     1      25.420  28.740  20.880  1.00  0.00            
ATOM     99  H44 BCD     1      23.200  27.880  22.850  1.00  0.00            
ATOM    100  H45 BCD     1      22.100  27.050  20.780  1.00  0.00            
ATOM    101  H46 BCD     1      23.200  25.050  21.940  1.00  0.00            
ATOM    102  H47 BCD     1      23.560  26.230  24.580  1.00  0.00            
ATOM    103  H48 BCD     1      23.910  23.620  25.160  1.00  0.00            
ATOM    104  H49 BCD     1      22.300  23.890  24.570  1.00  0.00            
ATOM    105  H50 BCD     1      23.990  22.220  23.500  1.00  0.00            
ATOM    106  C31 BCD     1      27.580  29.780  27.210  1.00  0.00            
ATOM    107  O26 BCD     1      26.450  30.520  27.410  1.00  0.00            
ATOM    108  C32 BCD     1      27.950  29.980  25.770  1.00  0.00            
ATOM    109  O27 BCD     1      28.170  31.320  25.520  1.00  0.00            
ATOM    110  C33 BCD     1      26.870  29.370  24.840  1.00  0.00            
ATOM    111  C34 BCD     1      26.760  27.900  25.210  1.00  0.00            
ATOM    112  C35 BCD     1      26.440  27.650  26.710  1.00  0.00            
ATOM    113  O28 BCD     1      27.440  28.370  27.420  1.00  0.00            
ATOM    114  C36 BCD     1      26.620  26.180  27.060  1.00  0.00            
ATOM    115  O29 BCD     1      26.100  25.910  28.360  1.00  0.00            
ATOM    116  O30 BCD     1      27.010  29.700  23.450  1.00  0.00            
ATOM    117  H51 BCD     1      28.340  30.140  27.900  1.00  0.00            
ATOM    118  H52 BCD     1      28.870  29.420  25.560  1.00  0.00            
ATOM    119  H53 BCD     1      28.270  31.490  24.580  1.00  0.00            
ATOM    120  H54 BCD     1      25.890  29.730  25.190  1.00  0.00            
ATOM    121  H55 BCD     1      26.350  29.260  22.910  1.00  0.00            
ATOM    122  H56 BCD     1      27.680  27.440  24.830  1.00  0.00            
ATOM    123  H57 BCD     1      25.400  27.950  26.910  1.00  0.00            
ATOM    124  H58 BCD     1      26.060  25.650  26.280  1.00  0.00            
ATOM    125  H59 BCD     1      27.700  26.020  26.940  1.00  0.00            
ATOM    126  H60 BCD     1      26.770  25.510  28.920  1.00  0.00            
ATOM    127  C37 BCD     1      24.500  32.900  30.130  1.00  0.00            
ATOM    128  O31 BCD     1      23.330  32.860  29.360  1.00  0.00            
ATOM    129  C38 BCD     1      25.690  33.530  29.380  1.00  0.00            
ATOM    130  O32 BCD     1      25.360  34.910  29.090  1.00  0.00            
ATOM    131  C39 BCD     1      25.910  32.720  28.150  1.00  0.00            
ATOM    132  O33 BCD     1      26.960  33.120  27.370  1.00  0.00            
ATOM    133  C40 BCD     1      26.280  31.290  28.610  1.00  0.00            
ATOM    134  C41 BCD     1      25.130  30.690  29.470  1.00  0.00            
ATOM    135  O34 BCD     1      24.820  31.600  30.550  1.00  0.00            
ATOM    136  C42 BCD     1      25.480  29.350  30.090  1.00  0.00            
ATOM    137  O35 BCD     1      26.680  29.500  30.850  1.00  0.00            
ATOM    138  H61 BCD     1      24.310  33.490  31.040  1.00  0.00            
ATOM    139  H62 BCD     1      26.550  33.470  30.060  1.00  0.00            
ATOM    140  H63 BCD     1      26.220  35.310  28.930  1.00  0.00            
ATOM    141  H64 BCD     1      24.970  32.630  27.590  1.00  0.00            
ATOM    142  H65 BCD     1      27.080  32.410  26.730  1.00  0.00            
ATOM    143  H66 BCD     1      27.190  31.340  29.230  1.00  0.00            
ATOM    144  H67 BCD     1      24.200  30.590  28.900  1.00  0.00            
ATOM    145  H68 BCD     1      24.780  28.900  30.810  1.00  0.00            
ATOM    146  H69 BCD     1      25.620  28.770  29.170  1.00  0.00            
ATOM    147  H70 BCD     1      26.830  28.600  31.150  1.00  0.00            
ATOM    148  C1  AZ8     2      19.190  32.880  21.030  1.00  0.00            
ATOM    149  C2  AZ8     2      20.330  31.870  20.660  1.00  0.00            
ATOM    150  C3  AZ8     2      19.980  30.430  21.050  1.00  0.00            
ATOM    151  O1  AZ8     2      20.420  30.370  22.400  1.00  0.00            
ATOM    152  C4  AZ8     2      21.600  30.960  22.900  1.00  0.00            
ATOM    153  C5  AZ8     2      22.120  30.650  24.180  1.00  0.00            
ATOM    154  N1  AZ8     2      21.500  29.710  24.990  1.00  0.00            
ATOM    155  C6  AZ8     2      20.050  29.970  25.230  1.00  0.00            
ATOM    156  C7  AZ8     2      19.730  29.900  26.780  1.00  0.00            
ATOM    157  N2  AZ8     2      20.390  28.680  27.370  1.00  0.00            
ATOM    158  C8  AZ8     2      20.000  28.350  28.780  1.00  0.00            
ATOM    159  C9  AZ8     2      21.860  28.830  27.270  1.00  0.00            
ATOM    160  C10 AZ8     2      22.190  28.660  25.760  1.00  0.00            
ATOM    161  C11 AZ8     2      23.340  31.240  24.600  1.00  0.00            
ATOM    162  F1  AZ8     2      23.850  31.020  25.850  1.00  0.00            
ATOM    163  C12 AZ8     2      24.100  32.040  23.750  1.00  0.00            
ATOM    164  C13 AZ8     2      23.560  32.400  22.510  1.00  0.00            
ATOM    165  C14 AZ8     2      24.390  33.130  21.530  1.00  0.00            
ATOM    166  O2  AZ8     2      25.490  33.480  21.830  1.00  0.00            
ATOM    167  C15 AZ8     2      23.740  33.280  20.190  1.00  0.00            
ATOM    168  C16 AZ8     2      24.520  34.050  19.180  1.00  0.00            
ATOM    169  O3  AZ8     2      25.620  34.520  19.220  1.00  0.00            
ATOM    170  O4  AZ8     2      23.800  34.460  18.130  1.00  0.00            
ATOM    171  C17 AZ8     2      22.420  32.870  19.850  1.00  0.00            
ATOM    172  N3  AZ8     2      21.730  32.260  20.910  1.00  0.00            
ATOM    173  C18 AZ8     2      22.330  31.890  22.060  1.00  0.00            
ATOM    174  H1  AZ8     2      18.160  32.530  20.920  1.00  0.00            
ATOM    175  H2  AZ8     2      19.220  33.120  22.100  1.00  0.00            
ATOM    176  H3  AZ8     2      19.370  33.790  20.460  1.00  0.00            
ATOM    177  H4  AZ8     2      20.130  31.720  19.600  1.00  0.00            
ATOM    178  H5  AZ8     2      20.640  29.810  20.430  1.00  0.00            
ATOM    179  H6  AZ8     2      18.930  30.140  20.940  1.00  0.00            
ATOM    180  H7  AZ8     2      19.400  29.240  24.740  1.00  0.00            
ATOM    181  H8  AZ8     2      19.730  30.950  24.870  1.00  0.00            
ATOM    182  H9  AZ8     2      18.660  29.720  26.920  1.00  0.00            
ATOM    183  H10 AZ8     2      20.170  30.750  27.330  1.00  0.00            
ATOM    184  H11 AZ8     2      20.240  27.300  29.010  1.00  0.00            
ATOM    185  H12 AZ8     2      20.550  29.030  29.440  1.00  0.00            
ATOM    186  H13 AZ8     2      18.920  28.430  28.920  1.00  0.00            
ATOM    187  H14 AZ8     2      22.300  28.110  27.970  1.00  0.00            
ATOM    188  H15 AZ8     2      22.120  29.830  27.630  1.00  0.00            
ATOM    189  H16 AZ8     2      23.270  28.690  25.600  1.00  0.00            
ATOM    190  H17 AZ8     2      21.820  27.650  25.540  1.00  0.00            
ATOM    191  H18 AZ8     2      25.100  32.390  24.000  1.00  0.00            
ATOM    192  H19 AZ8     2      24.410  35.030  17.630  1.00  0.00            
ATOM    193  H20 AZ8     2      21.990  33.190  18.910  1.00  0.00            
TER
ENDMDL
MODEL        1
ATOM      1  C1  BCD     1      27.690  32.510  27.580  1.00  0.00            
ATOM      2  O1  BCD     1      26.340  32.220  27.240  1.00  0.00            
ATOM      3  C2  BCD     1      28.530  31.890  26.500  1.00  0.00            
ATOM      4  O2  BCD     1      28.060  32.380  25.220  1.00  0.00            
ATOM      5  C3  BCD     1      28.360  30.380  26.690  1.00  0.00            
ATOM      6  O3  BCD     1      29.190  29.670  25.670  1.00  0.00            
ATOM      7  C4  BCD     1      28.740  29.970  28.050  1.00  0.00            
ATOM      8  C5  BCD     1      28.020  30.780  29.140  1.00  0.00            
ATOM      9  O4  BCD     1      28.090  32.170  28.900  1.00  0.00            
ATOM     10  C6  BCD     1      28.570  30.500  30.490  1.00  0.00            
ATOM     11  O5  BCD     1      29.990  30.610  30.490  1.00  0.00            
ATOM     12  H1  BCD     1      27.850  33.590  27.490  1.00  0.00            
ATOM     13  H2  BCD     1      29.580  32.160  26.690  1.00  0.00            
ATOM     14  H3  BCD     1      27.180  32.670  25.480  1.00  0.00            
ATOM     15  H4  BCD     1      27.290  30.180  26.540  1.00  0.00            
ATOM     16  H5  BCD     1      29.110  30.050  24.790  1.00  0.00            
ATOM     17  H6  BCD     1      29.820  30.150  28.130  1.00  0.00            
ATOM     18  H7  BCD     1      26.990  30.390  29.060  1.00  0.00            
ATOM     19  H8  BCD     1      28.180  31.170  31.270  1.00  0.00            
ATOM     20  H9  BCD     1      28.250  29.490  30.810  1.00  0.00            
ATOM     21  H10 BCD     1      30.200  31.540  30.600  1.00  0.00            
ATOM     22  C7  BCD     1      22.720  34.270  27.330  1.00  0.00            
ATOM     23  O6  BCD     1      22.240  33.150  26.650  1.00  0.00            
ATOM     24  C8  BCD     1      23.850  34.910  26.500  1.00  0.00            
ATOM     25  O7  BCD     1      23.360  35.500  25.320  1.00  0.00            
ATOM     26  C9  BCD     1      24.890  33.870  26.180  1.00  0.00            
ATOM     27  O8  BCD     1      25.990  34.510  25.470  1.00  0.00            
ATOM     28  C10 BCD     1      25.420  33.320  27.490  1.00  0.00            
ATOM     29  C11 BCD     1      24.280  32.780  28.430  1.00  0.00            
ATOM     30  O9  BCD     1      23.250  33.760  28.590  1.00  0.00            
ATOM     31  C12 BCD     1      24.800  32.400  29.810  1.00  0.00            
ATOM     32  O10 BCD     1      25.620  33.410  30.520  1.00  0.00            
ATOM     33  H11 BCD     1      21.950  34.980  27.660  1.00  0.00            
ATOM     34  H12 BCD     1      24.380  35.690  27.070  1.00  0.00            
ATOM     35  H13 BCD     1      22.900  34.790  24.860  1.00  0.00            
ATOM     36  H14 BCD     1      24.310  33.140  25.600  1.00  0.00            
ATOM     37  H15 BCD     1      25.560  35.040  24.790  1.00  0.00            
ATOM     38  H16 BCD     1      25.920  34.170  27.970  1.00  0.00            
ATOM     39  H17 BCD     1      23.830  31.900  27.960  1.00  0.00            
ATOM     40  H18 BCD     1      23.990  32.030  30.440  1.00  0.00            
ATOM     41  H19 BCD     1      25.460  31.550  29.590  1.00  0.00            
ATOM     42  H20 BCD     1      25.880  33.000  31.350  1.00  0.00            
ATOM     43  C13 BCD     1      18.640  31.810  25.240  1.00  0.00            
ATOM     44  O11 BCD     1      18.920  30.470  25.430  1.00  0.00            
ATOM     45  C14 BCD     1      19.560  32.470  24.210  1.00  0.00            
ATOM     46  O12 BCD     1      19.400  31.750  22.940  1.00  0.00            
ATOM     47  C15 BCD     1      21.020  32.550  24.760  1.00  0.00            
ATOM     48  O13 BCD     1      21.790  33.350  23.860  1.00  0.00            
ATOM     49  C16 BCD     1      20.930  33.200  26.170  1.00  0.00            
ATOM     50  C17 BCD     1      19.980  32.440  27.140  1.00  0.00            
ATOM     51  O14 BCD     1      18.730  32.480  26.480  1.00  0.00            
ATOM     52  C18 BCD     1      19.900  32.950  28.530  1.00  0.00            
ATOM     53  O15 BCD     1      19.510  34.370  28.610  1.00  0.00            
ATOM     54  H21 BCD     1      17.640  31.930  24.820  1.00  0.00            
ATOM     55  H22 BCD     1      19.200  33.480  23.970  1.00  0.00            
ATOM     56  H23 BCD     1      19.900  32.270  22.300  1.00  0.00            
ATOM     57  H24 BCD     1      21.380  31.510  24.850  1.00  0.00            
ATOM     58  H25 BCD     1      22.160  32.830  23.140  1.00  0.00            
ATOM     59  H26 BCD     1      20.590  34.230  26.030  1.00  0.00            
ATOM     60  H27 BCD     1      20.350  31.410  27.190  1.00  0.00            
ATOM     61  H28 BCD     1      19.180  32.340  29.100  1.00  0.00            
ATOM     62  H29 BCD     1      20.890  32.780  28.960  1.00  0.00            
ATOM     63  H30 BCD     1      18.890  34.510  29.330  1.00  0.00            
ATOM     64  C19 BCD     1      17.690  26.580  25.780  1.00  0.00            
ATOM     65  O16 BCD     1      19.040  26.210  25.620  1.00  0.00            
ATOM     66  C20 BCD     1      17.180  27.280  24.570  1.00  0.00            
ATOM     67  O17 BCD     1      17.250  26.420  23.420  1.00  0.00            
ATOM     68  C21 BCD     1      17.960  28.610  24.380  1.00  0.00            
ATOM     69  O18 BCD     1      17.540  29.310  23.180  1.00  0.00            
ATOM     70  C22 BCD     1      17.900  29.530  25.640  1.00  0.00            
ATOM     71  C23 BCD     1      18.200  28.680  26.850  1.00  0.00            
ATOM     72  O19 BCD     1      17.560  27.420  26.870  1.00  0.00            
ATOM     73  C24 BCD     1      17.920  29.420  28.120  1.00  0.00            
ATOM     74  O20 BCD     1      16.490  29.640  28.270  1.00  0.00            
ATOM     75  H31 BCD     1      17.020  25.730  25.970  1.00  0.00            
ATOM     76  H32 BCD     1      16.170  27.650  24.800  1.00  0.00            
ATOM     77  H33 BCD     1      17.080  26.870  22.590  1.00  0.00            
ATOM     78  H34 BCD     1      18.970  28.230  24.190  1.00  0.00            
ATOM     79  H35 BCD     1      18.080  30.110  23.150  1.00  0.00            
ATOM     80  H36 BCD     1      16.910  29.990  25.750  1.00  0.00            
ATOM     81  H37 BCD     1      19.280  28.510  26.740  1.00  0.00            
ATOM     82  H38 BCD     1      18.340  28.800  28.920  1.00  0.00            
ATOM     83  H39 BCD     1      18.410  30.400  28.160  1.00  0.00            
ATOM     84  H40 BCD     1      16.060  28.860  27.900  1.00  0.00            
ATOM     85  C25 BCD     1      21.660  23.030  25.500  1.00  0.00            
ATOM     86  O21 BCD     1      22.460  23.850  26.360  1.00  0.00            
ATOM     87  C26 BCD     1      21.270  23.620  24.150  1.00  0.00            
ATOM     88  O22 BCD     1      22.430  23.840  23.420  1.00  0.00            
ATOM     89  C27 BCD     1      20.550  24.990  24.300  1.00  0.00            
ATOM     90  O23 BCD     1      20.140  25.500  23.040  1.00  0.00            
ATOM     91  C28 BCD     1      19.300  24.860  25.190  1.00  0.00            
ATOM     92  C29 BCD     1      19.650  23.940  26.480  1.00  0.00            
ATOM     93  O24 BCD     1      20.390  22.770  26.090  1.00  0.00            
ATOM     94  C30 BCD     1      18.450  23.470  27.330  1.00  0.00            
ATOM     95  O25 BCD     1      17.450  22.890  26.590  1.00  0.00            
ATOM     96  H41 BCD     1      22.150  22.060  25.310  1.00  0.00            
ATOM     97  H42 BCD     1      20.550  22.920  23.690  1.00  0.00            
ATOM     98  H43 BCD     1      22.110  24.450  22.750  1.00  0.00            
ATOM     99  H44 BCD     1      21.310  25.670  24.690  1.00  0.00            
ATOM    100  H45 BCD     1      19.440  26.100  23.320  1.00  0.00            
ATOM    101  H46 BCD     1      18.540  24.370  24.570  1.00  0.00            
ATOM    102  H47 BCD     1      20.290  24.540  27.140  1.00  0.00            
ATOM    103  H48 BCD     1      18.840  22.890  28.170  1.00  0.00            
ATOM    104  H49 BCD     1      18.070  24.330  27.910  1.00  0.00            
ATOM    105  H50 BCD     1      16.800  22.630  27.250  1.00  0.00            
ATOM    106  C31 BCD     1      26.270  23.450  27.920  1.00  0.00            
ATOM    107  O26 BCD     1      26.570  24.790  27.710  1.00  0.00            
ATOM    108  C32 BCD     1      26.080  22.840  26.580  1.00  0.00            
ATOM    109  O27 BCD     1      27.260  23.020  25.810  1.00  0.00            
ATOM    110  C33 BCD     1      24.830  23.380  25.890  1.00  0.00            
ATOM    111  C34 BCD     1      23.620  23.180  26.850  1.00  0.00            
ATOM    112  C35 BCD     1      23.940  23.910  28.170  1.00  0.00            
ATOM    113  O28 BCD     1      25.120  23.320  28.680  1.00  0.00            
ATOM    114  C36 BCD     1      22.840  23.740  29.230  1.00  0.00            
ATOM    115  O29 BCD     1      23.250  24.480  30.370  1.00  0.00            
ATOM    116  O30 BCD     1      24.630  22.880  24.510  1.00  0.00            
ATOM    117  H51 BCD     1      27.010  23.040  28.620  1.00  0.00            
ATOM    118  H52 BCD     1      25.940  21.770  26.750  1.00  0.00            
ATOM    119  H53 BCD     1      27.260  22.480  25.020  1.00  0.00            
ATOM    120  H54 BCD     1      24.970  24.460  25.800  1.00  0.00            
ATOM    121  H55 BCD     1      23.980  23.360  24.000  1.00  0.00            
ATOM    122  H56 BCD     1      23.320  22.130  26.960  1.00  0.00            
ATOM    123  H57 BCD     1      24.130  24.960  27.930  1.00  0.00            
ATOM    124  H58 BCD     1      22.000  24.290  28.800  1.00  0.00            
ATOM    125  H59 BCD     1      22.620  22.700  29.490  1.00  0.00            
ATOM    126  H60 BCD     1      24.140  24.170  30.530  1.00  0.00            
ATOM    127  C37 BCD     1      29.290  27.780  28.810  1.00  0.00            
ATOM    128  O31 BCD     1      28.390  28.600  28.130  1.00  0.00            
ATOM    129  C38 BCD     1      29.760  26.800  27.670  1.00  0.00            
ATOM    130  O32 BCD     1      30.640  27.460  26.690  1.00  0.00            
ATOM    131  C39 BCD     1      28.630  25.920  27.180  1.00  0.00            
ATOM    132  O33 BCD     1      29.140  24.840  26.390  1.00  0.00            
ATOM    133  C40 BCD     1      27.820  25.300  28.330  1.00  0.00            
ATOM    134  C41 BCD     1      27.370  26.420  29.370  1.00  0.00            
ATOM    135  O34 BCD     1      28.530  27.060  29.840  1.00  0.00            
ATOM    136  C42 BCD     1      26.610  25.900  30.600  1.00  0.00            
ATOM    137  O35 BCD     1      27.200  24.790  31.340  1.00  0.00            
ATOM    138  H61 BCD     1      30.110  28.380  29.240  1.00  0.00            
ATOM    139  H62 BCD     1      30.380  26.120  28.270  1.00  0.00            
ATOM    140  H63 BCD     1      30.080  28.190  26.410  1.00  0.00            
ATOM    141  H64 BCD     1      27.960  26.590  26.630  1.00  0.00            
ATOM    142  H65 BCD     1      28.400  24.260  26.190  1.00  0.00            
ATOM    143  H66 BCD     1      28.400  24.480  28.750  1.00  0.00            
ATOM    144  H67 BCD     1      26.610  27.030  28.870  1.00  0.00            
ATOM    145  H68 BCD     1      26.510  26.770  31.270  1.00  0.00            
ATOM    146  H69 BCD     1      25.580  25.710  30.300  1.00  0.00            
ATOM    147  H70 BCD     1      28.070  25.020  31.670  1.00  0.00            
ATOM    148  C1  AZ8     2      25.630  25.180  22.510  1.00  0.00            
ATOM    149  C2  AZ8     2      26.490  26.440  22.370  1.00  0.00            
ATOM    150  C3  AZ8     2      26.740  27.150  23.700  1.00  0.00            
ATOM    151  O1  AZ8     2      25.460  27.530  24.170  1.00  0.00            
ATOM    152  C4  AZ8     2      24.470  28.000  23.270  1.00  0.00            
ATOM    153  C5  AZ8     2      23.230  28.470  23.720  1.00  0.00            
ATOM    154  N1  AZ8     2      23.020  28.690  25.070  1.00  0.00            
ATOM    155  C6  AZ8     2      21.880  28.180  25.800  1.00  0.00            
ATOM    156  C7  AZ8     2      22.130  27.700  27.250  1.00  0.00            
ATOM    157  N2  AZ8     2      23.060  28.520  28.040  1.00  0.00            
ATOM    158  C8  AZ8     2      23.440  27.970  29.340  1.00  0.00            
ATOM    159  C9  AZ8     2      24.240  28.900  27.230  1.00  0.00            
ATOM    160  C10 AZ8     2      23.960  29.600  25.850  1.00  0.00            
ATOM    161  C11 AZ8     2      22.180  28.860  22.850  1.00  0.00            
ATOM    162  F1  AZ8     2      20.990  29.180  23.400  1.00  0.00            
ATOM    163  C12 AZ8     2      22.350  28.770  21.470  1.00  0.00            
ATOM    164  C13 AZ8     2      23.600  28.310  21.000  1.00  0.00            
ATOM    165  C14 AZ8     2      23.870  28.210  19.560  1.00  0.00            
ATOM    166  O2  AZ8     2      22.990  28.400  18.730  1.00  0.00            
ATOM    167  C15 AZ8     2      25.190  27.810  19.130  1.00  0.00            
ATOM    168  C16 AZ8     2      25.590  28.150  17.730  1.00  0.00            
ATOM    169  O3  AZ8     2      24.930  28.570  16.850  1.00  0.00            
ATOM    170  O4  AZ8     2      26.810  27.770  17.350  1.00  0.00            
ATOM    171  C17 AZ8     2      26.160  27.420  20.030  1.00  0.00            
ATOM    172  N3  AZ8     2      25.780  27.260  21.410  1.00  0.00            
ATOM    173  C18 AZ8     2      24.620  27.880  21.860  1.00  0.00            
ATOM    174  H1  AZ8     2      25.590  24.560  21.610  1.00  0.00            
ATOM    175  H2  AZ8     2      26.020  24.530  23.290  1.00  0.00            
ATOM    176  H3  AZ8     2      24.560  25.320  22.740  1.00  0.00            
ATOM    177  H4  AZ8     2      27.510  26.190  22.060  1.00  0.00            
ATOM    178  H5  AZ8     2      27.500  27.940  23.600  1.00  0.00            
ATOM    179  H6  AZ8     2      27.240  26.570  24.480  1.00  0.00            
ATOM    180  H7  AZ8     2      21.170  27.550  25.260  1.00  0.00            
ATOM    181  H8  AZ8     2      21.230  29.050  25.910  1.00  0.00            
ATOM    182  H9  AZ8     2      22.540  26.690  27.170  1.00  0.00            
ATOM    183  H10 AZ8     2      21.140  27.650  27.740  1.00  0.00            
ATOM    184  H11 AZ8     2      22.590  27.920  30.040  1.00  0.00            
ATOM    185  H12 AZ8     2      23.690  26.910  29.180  1.00  0.00            
ATOM    186  H13 AZ8     2      24.210  28.490  29.910  1.00  0.00            
ATOM    187  H14 AZ8     2      24.920  28.070  26.980  1.00  0.00            
ATOM    188  H15 AZ8     2      24.920  29.570  27.760  1.00  0.00            
ATOM    189  H16 AZ8     2      23.480  30.570  26.040  1.00  0.00            
ATOM    190  H17 AZ8     2      24.880  29.820  25.290  1.00  0.00            
ATOM    191  H18 AZ8     2      21.540  29.050  20.800  1.00  0.00            
ATOM    192  H19 AZ8     2      26.660  28.160  16.470  1.00  0.00            
ATOM    193  H20 AZ8     2      27.210  27.220  19.910  1.00  0.00            
TER
ENDMDL
MODEL        1
ATOM      1  C1  BCD     1      15.270  30.970  30.320  1.00  0.00            
ATOM      2  O1  BCD     1      15.440  30.730  28.950  1.00  0.00            
ATOM      3  C2  BCD     1      15.660  32.390  30.710  1.00  0.00            
ATOM      4  O2  BCD     1      14.900  33.400  30.000  1.00  0.00            
ATOM      5  C3  BCD     1      17.120  32.570  30.430  1.00  0.00            
ATOM      6  O3  BCD     1      17.630  33.830  30.830  1.00  0.00            
ATOM      7  C4  BCD     1      17.980  31.420  31.080  1.00  0.00            
ATOM      8  C5  BCD     1      17.550  30.030  30.740  1.00  0.00            
ATOM      9  O4  BCD     1      16.090  29.990  30.980  1.00  0.00            
ATOM     10  C6  BCD     1      18.100  29.000  31.640  1.00  0.00            
ATOM     11  O5  BCD     1      17.820  27.680  31.300  1.00  0.00            
ATOM     12  H1  BCD     1      14.230  30.810  30.610  1.00  0.00            
ATOM     13  H2  BCD     1      15.400  32.510  31.770  1.00  0.00            
ATOM     14  H3  BCD     1      15.280  33.420  29.110  1.00  0.00            
ATOM     15  H4  BCD     1      17.210  32.520  29.340  1.00  0.00            
ATOM     16  H5  BCD     1      18.570  33.790  30.630  1.00  0.00            
ATOM     17  H6  BCD     1      17.960  31.690  32.150  1.00  0.00            
ATOM     18  H7  BCD     1      17.760  29.870  29.680  1.00  0.00            
ATOM     19  H8  BCD     1      19.190  29.070  31.570  1.00  0.00            
ATOM     20  H9  BCD     1      17.730  29.240  32.650  1.00  0.00            
ATOM     21  H10 BCD     1      17.120  27.670  30.640  1.00  0.00            
ATOM     22  C7  BCD     1      13.170  30.320  25.520  1.00  0.00            
ATOM     23  O6  BCD     1      14.120  29.450  24.960  1.00  0.00            
ATOM     24  C8  BCD     1      13.750  31.690  25.850  1.00  0.00            
ATOM     25  O7  BCD     1      14.140  32.430  24.630  1.00  0.00            
ATOM     26  C9  BCD     1      14.810  31.640  26.930  1.00  0.00            
ATOM     27  O8  BCD     1      15.310  33.000  27.230  1.00  0.00            
ATOM     28  C10 BCD     1      14.280  30.920  28.120  1.00  0.00            
ATOM     29  C11 BCD     1      13.810  29.510  27.730  1.00  0.00            
ATOM     30  O9  BCD     1      12.760  29.670  26.720  1.00  0.00            
ATOM     31  C12 BCD     1      13.210  28.640  28.840  1.00  0.00            
ATOM     32  O10 BCD     1      12.100  29.280  29.430  1.00  0.00            
ATOM     33  H11 BCD     1      12.290  30.400  24.880  1.00  0.00            
ATOM     34  H12 BCD     1      12.890  32.210  26.300  1.00  0.00            
ATOM     35  H13 BCD     1      14.380  33.340  24.810  1.00  0.00            
ATOM     36  H14 BCD     1      15.570  30.930  26.570  1.00  0.00            
ATOM     37  H15 BCD     1      15.650  33.360  26.410  1.00  0.00            
ATOM     38  H16 BCD     1      13.550  31.520  28.690  1.00  0.00            
ATOM     39  H17 BCD     1      14.640  29.020  27.210  1.00  0.00            
ATOM     40  H18 BCD     1      12.980  27.610  28.540  1.00  0.00            
ATOM     41  H19 BCD     1      13.970  28.670  29.640  1.00  0.00            
ATOM     42  H20 BCD     1      11.700  28.690  30.070  1.00  0.00            
ATOM     43  C13 BCD     1      14.990  27.300  21.350  1.00  0.00            
ATOM     44  O11 BCD     1      16.380  27.210  21.800  1.00  0.00            
ATOM     45  C14 BCD     1      14.630  28.770  21.240  1.00  0.00            
ATOM     46  O12 BCD     1      15.200  29.440  20.120  1.00  0.00            
ATOM     47  C15 BCD     1      14.850  29.580  22.580  1.00  0.00            
ATOM     48  O13 BCD     1      14.450  31.020  22.520  1.00  0.00            
ATOM     49  C16 BCD     1      13.990  28.860  23.630  1.00  0.00            
ATOM     50  C17 BCD     1      14.350  27.390  23.700  1.00  0.00            
ATOM     51  O14 BCD     1      14.190  26.760  22.400  1.00  0.00            
ATOM     52  C18 BCD     1      13.380  26.570  24.590  1.00  0.00            
ATOM     53  O15 BCD     1      12.030  26.670  24.100  1.00  0.00            
ATOM     54  H21 BCD     1      14.870  26.830  20.370  1.00  0.00            
ATOM     55  H22 BCD     1      13.540  28.790  21.060  1.00  0.00            
ATOM     56  H23 BCD     1      15.970  28.970  19.790  1.00  0.00            
ATOM     57  H24 BCD     1      15.890  29.340  22.840  1.00  0.00            
ATOM     58  H25 BCD     1      14.370  31.420  23.390  1.00  0.00            
ATOM     59  H26 BCD     1      12.950  28.910  23.280  1.00  0.00            
ATOM     60  H27 BCD     1      15.340  27.290  24.150  1.00  0.00            
ATOM     61  H28 BCD     1      13.630  25.500  24.610  1.00  0.00            
ATOM     62  H29 BCD     1      13.420  26.910  25.630  1.00  0.00            
ATOM     63  H30 BCD     1      12.030  26.350  23.190  1.00  0.00            
ATOM     64  C19 BCD     1      20.140  26.460  20.410  1.00  0.00            
ATOM     65  O16 BCD     1      20.440  27.630  21.100  1.00  0.00            
ATOM     66  C20 BCD     1      19.180  26.850  19.310  1.00  0.00            
ATOM     67  O17 BCD     1      19.790  27.750  18.350  1.00  0.00            
ATOM     68  C21 BCD     1      17.910  27.400  19.950  1.00  0.00            
ATOM     69  O18 BCD     1      16.950  27.740  18.950  1.00  0.00            
ATOM     70  C22 BCD     1      17.280  26.430  20.950  1.00  0.00            
ATOM     71  C23 BCD     1      18.360  25.860  21.850  1.00  0.00            
ATOM     72  O19 BCD     1      19.610  25.500  21.240  1.00  0.00            
ATOM     73  C24 BCD     1      17.830  24.650  22.560  1.00  0.00            
ATOM     74  O20 BCD     1      17.940  23.460  21.750  1.00  0.00            
ATOM     75  H31 BCD     1      21.080  26.180  19.920  1.00  0.00            
ATOM     76  H32 BCD     1      18.910  25.940  18.770  1.00  0.00            
ATOM     77  H33 BCD     1      19.370  27.630  17.500  1.00  0.00            
ATOM     78  H34 BCD     1      18.290  28.250  20.540  1.00  0.00            
ATOM     79  H35 BCD     1      16.640  26.950  18.500  1.00  0.00            
ATOM     80  H36 BCD     1      16.880  25.540  20.450  1.00  0.00            
ATOM     81  H37 BCD     1      18.540  26.580  22.670  1.00  0.00            
ATOM     82  H38 BCD     1      18.440  24.370  23.430  1.00  0.00            
ATOM     83  H39 BCD     1      16.820  24.820  22.940  1.00  0.00            
ATOM     84  H40 BCD     1      18.580  23.660  21.060  1.00  0.00            
ATOM     85  C25 BCD     1      23.830  29.620  22.410  1.00  0.00            
ATOM     86  O21 BCD     1      23.170  29.890  23.590  1.00  0.00            
ATOM     87  C26 BCD     1      23.130  30.260  21.210  1.00  0.00            
ATOM     88  O22 BCD     1      23.070  31.670  21.390  1.00  0.00            
ATOM     89  C27 BCD     1      21.710  29.680  21.010  1.00  0.00            
ATOM     90  O23 BCD     1      21.200  30.090  19.720  1.00  0.00            
ATOM     91  C28 BCD     1      21.780  28.170  21.040  1.00  0.00            
ATOM     92  C29 BCD     1      22.640  27.550  22.120  1.00  0.00            
ATOM     93  O24 BCD     1      23.920  28.230  22.280  1.00  0.00            
ATOM     94  C30 BCD     1      22.970  26.090  21.870  1.00  0.00            
ATOM     95  O25 BCD     1      23.510  25.860  20.550  1.00  0.00            
ATOM     96  H41 BCD     1      24.820  30.090  22.410  1.00  0.00            
ATOM     97  H42 BCD     1      23.640  30.070  20.260  1.00  0.00            
ATOM     98  H43 BCD     1      22.470  31.990  20.710  1.00  0.00            
ATOM     99  H44 BCD     1      21.090  30.120  21.810  1.00  0.00            
ATOM    100  H45 BCD     1      20.580  29.390  19.500  1.00  0.00            
ATOM    101  H46 BCD     1      22.190  27.940  20.050  1.00  0.00            
ATOM    102  H47 BCD     1      22.100  27.620  23.070  1.00  0.00            
ATOM    103  H48 BCD     1      23.700  25.810  22.650  1.00  0.00            
ATOM    104  H49 BCD     1      22.060  25.540  22.120  1.00  0.00            
ATOM    105  H50 BCD     1      24.310  26.390  20.420  1.00  0.00            
ATOM    106  C31 BCD     1      24.070  31.530  27.440  1.00  0.00            
ATOM    107  O26 BCD     1      22.760  31.110  27.980  1.00  0.00            
ATOM    108  C32 BCD     1      23.920  32.450  26.260  1.00  0.00            
ATOM    109  O27 BCD     1      23.390  33.680  26.690  1.00  0.00            
ATOM    110  C33 BCD     1      23.110  31.780  25.140  1.00  0.00            
ATOM    111  C34 BCD     1      23.860  30.530  24.710  1.00  0.00            
ATOM    112  C35 BCD     1      24.120  29.550  25.920  1.00  0.00            
ATOM    113  O28 BCD     1      24.740  30.300  27.020  1.00  0.00            
ATOM    114  C36 BCD     1      24.930  28.310  25.600  1.00  0.00            
ATOM    115  O29 BCD     1      24.910  27.480  26.730  1.00  0.00            
ATOM    116  O30 BCD     1      22.980  32.600  23.930  1.00  0.00            
ATOM    117  H51 BCD     1      24.680  31.900  28.270  1.00  0.00            
ATOM    118  H52 BCD     1      24.890  32.730  25.820  1.00  0.00            
ATOM    119  H53 BCD     1      23.290  34.180  25.880  1.00  0.00            
ATOM    120  H54 BCD     1      22.140  31.500  25.570  1.00  0.00            
ATOM    121  H55 BCD     1      22.940  32.050  23.150  1.00  0.00            
ATOM    122  H56 BCD     1      24.820  30.870  24.290  1.00  0.00            
ATOM    123  H57 BCD     1      23.120  29.280  26.290  1.00  0.00            
ATOM    124  H58 BCD     1      24.590  27.760  24.720  1.00  0.00            
ATOM    125  H59 BCD     1      25.980  28.510  25.350  1.00  0.00            
ATOM    126  H60 BCD     1      25.380  27.980  27.400  1.00  0.00            
ATOM    127  C37 BCD     1      20.410  31.570  31.410  1.00  0.00            
ATOM    128  O31 BCD     1      19.310  31.680  30.590  1.00  0.00            
ATOM    129  C38 BCD     1      21.330  32.750  31.180  1.00  0.00            
ATOM    130  O32 BCD     1      20.690  33.960  31.550  1.00  0.00            
ATOM    131  C39 BCD     1      21.840  32.640  29.700  1.00  0.00            
ATOM    132  O33 BCD     1      22.820  33.780  29.360  1.00  0.00            
ATOM    133  C40 BCD     1      22.540  31.290  29.320  1.00  0.00            
ATOM    134  C41 BCD     1      21.610  30.200  29.790  1.00  0.00            
ATOM    135  O34 BCD     1      21.140  30.420  31.100  1.00  0.00            
ATOM    136  C42 BCD     1      22.140  28.790  29.680  1.00  0.00            
ATOM    137  O35 BCD     1      22.930  28.340  30.800  1.00  0.00            
ATOM    138  H61 BCD     1      20.030  31.360  32.420  1.00  0.00            
ATOM    139  H62 BCD     1      22.140  32.510  31.880  1.00  0.00            
ATOM    140  H63 BCD     1      20.600  34.030  32.500  1.00  0.00            
ATOM    141  H64 BCD     1      20.990  32.680  29.000  1.00  0.00            
ATOM    142  H65 BCD     1      22.700  34.060  28.450  1.00  0.00            
ATOM    143  H66 BCD     1      23.520  31.210  29.800  1.00  0.00            
ATOM    144  H67 BCD     1      20.750  30.220  29.110  1.00  0.00            
ATOM    145  H68 BCD     1      21.300  28.130  29.420  1.00  0.00            
ATOM    146  H69 BCD     1      22.800  28.630  28.810  1.00  0.00            
ATOM    147  H70 BCD     1      22.990  29.010  31.480  1.00  0.00            
ATOM    148  C1  AZ8     2      17.570  32.970  20.620  1.00  0.00            
ATOM    149  C2  AZ8     2      18.630  32.160  21.280  1.00  0.00            
ATOM    150  C3  AZ8     2      18.290  30.710  21.630  1.00  0.00            
ATOM    151  O1  AZ8     2      18.130  30.510  23.050  1.00  0.00            
ATOM    152  C4  AZ8     2      18.830  31.250  24.000  1.00  0.00            
ATOM    153  C5  AZ8     2      18.890  30.770  25.300  1.00  0.00            
ATOM    154  N1  AZ8     2      18.530  29.470  25.550  1.00  0.00            
ATOM    155  C6  AZ8     2      17.510  28.820  26.440  1.00  0.00            
ATOM    156  C7  AZ8     2      18.370  28.020  27.480  1.00  0.00            
ATOM    157  N2  AZ8     2      19.040  26.930  26.790  1.00  0.00            
ATOM    158  C8  AZ8     2      19.700  25.950  27.640  1.00  0.00            
ATOM    159  C9  AZ8     2      19.970  27.430  25.740  1.00  0.00            
ATOM    160  C10 AZ8     2      19.120  28.420  24.790  1.00  0.00            
ATOM    161  C11 AZ8     2      19.160  31.700  26.320  1.00  0.00            
ATOM    162  F1  AZ8     2      19.180  31.270  27.540  1.00  0.00            
ATOM    163  C12 AZ8     2      19.620  33.000  26.050  1.00  0.00            
ATOM    164  C13 AZ8     2      19.650  33.450  24.700  1.00  0.00            
ATOM    165  C14 AZ8     2      20.350  34.750  24.340  1.00  0.00            
ATOM    166  O2  AZ8     2      20.740  35.450  25.280  1.00  0.00            
ATOM    167  C15 AZ8     2      20.540  34.940  22.920  1.00  0.00            
ATOM    168  C16 AZ8     2      21.280  36.220  22.510  1.00  0.00            
ATOM    169  O3  AZ8     2      21.560  37.180  23.220  1.00  0.00            
ATOM    170  O4  AZ8     2      21.300  36.340  21.180  1.00  0.00            
ATOM    171  C17 AZ8     2      20.210  33.960  21.940  1.00  0.00            
ATOM    172  N3  AZ8     2      19.340  32.920  22.300  1.00  0.00            
ATOM    173  C18 AZ8     2      19.270  32.550  23.660  1.00  0.00            
ATOM    174  H1  AZ8     2      17.010  32.260  20.010  1.00  0.00            
ATOM    175  H2  AZ8     2      16.900  33.380  21.380  1.00  0.00            
ATOM    176  H3  AZ8     2      18.100  33.730  20.020  1.00  0.00            
ATOM    177  H4  AZ8     2      19.400  32.000  20.510  1.00  0.00            
ATOM    178  H5  AZ8     2      19.150  30.170  21.230  1.00  0.00            
ATOM    179  H6  AZ8     2      17.340  30.440  21.160  1.00  0.00            
ATOM    180  H7  AZ8     2      16.830  28.150  25.910  1.00  0.00            
ATOM    181  H8  AZ8     2      16.920  29.500  27.070  1.00  0.00            
ATOM    182  H9  AZ8     2      17.750  27.560  28.260  1.00  0.00            
ATOM    183  H10 AZ8     2      19.120  28.680  27.940  1.00  0.00            
ATOM    184  H11 AZ8     2      20.270  25.210  27.060  1.00  0.00            
ATOM    185  H12 AZ8     2      20.390  26.380  28.370  1.00  0.00            
ATOM    186  H13 AZ8     2      18.940  25.370  28.180  1.00  0.00            
ATOM    187  H14 AZ8     2      20.520  26.670  25.160  1.00  0.00            
ATOM    188  H15 AZ8     2      20.750  27.990  26.260  1.00  0.00            
ATOM    189  H16 AZ8     2      19.860  28.770  24.070  1.00  0.00            
ATOM    190  H17 AZ8     2      18.420  27.810  24.200  1.00  0.00            
ATOM    191  H18 AZ8     2      19.900  33.670  26.850  1.00  0.00            
ATOM    192  H19 AZ8     2      21.750  37.200  21.120  1.00  0.00            
ATOM    193  H20 AZ8     2      20.350  34.110  20.880  1.00  0.00            
TER
ENDMDL
MODEL        1
ATOM      1  C1  BCD     1      34.640  21.770  35.620  1.00  0.00            
ATOM      2  O1  BCD     1      33.990  22.950  35.060  1.00  0.00            
ATOM      3  C2  BCD     1      34.590  20.570  34.680  1.00  0.00            
ATOM      4  O2  BCD     1      35.070  20.960  33.360  1.00  0.00            
ATOM      5  C3  BCD     1      33.160  19.910  34.670  1.00  0.00            
ATOM      6  O3  BCD     1      33.080  18.520  34.270  1.00  0.00            
ATOM      7  C4  BCD     1      32.420  20.080  36.030  1.00  0.00            
ATOM      8  C5  BCD     1      32.620  21.260  36.880  1.00  0.00            
ATOM      9  O4  BCD     1      34.020  21.520  36.930  1.00  0.00            
ATOM     10  C6  BCD     1      32.130  21.150  38.310  1.00  0.00            
ATOM     11  O5  BCD     1      32.450  19.940  38.990  1.00  0.00            
ATOM     12  H1  BCD     1      35.700  22.020  35.800  1.00  0.00            
ATOM     13  H2  BCD     1      35.250  19.920  35.270  1.00  0.00            
ATOM     14  H3  BCD     1      35.170  20.120  32.900  1.00  0.00            
ATOM     15  H4  BCD     1      32.650  20.520  33.910  1.00  0.00            
ATOM     16  H5  BCD     1      32.350  18.170  34.800  1.00  0.00            
ATOM     17  H6  BCD     1      32.660  19.190  36.630  1.00  0.00            
ATOM     18  H7  BCD     1      32.170  22.110  36.350  1.00  0.00            
ATOM     19  H8  BCD     1      32.410  21.980  38.970  1.00  0.00            
ATOM     20  H9  BCD     1      31.040  21.140  38.190  1.00  0.00            
ATOM     21  H10 BCD     1      33.400  19.900  38.820  1.00  0.00            
ATOM     22  C7  BCD     1      35.510  26.760  34.380  1.00  0.00            
ATOM     23  O6  BCD     1      34.750  26.710  33.180  1.00  0.00            
ATOM     24  C8  BCD     1      36.450  25.610  34.210  1.00  0.00            
ATOM     25  O7  BCD     1      37.240  25.830  33.050  1.00  0.00            
ATOM     26  C9  BCD     1      35.670  24.270  34.090  1.00  0.00            
ATOM     27  O8  BCD     1      36.650  23.180  34.000  1.00  0.00            
ATOM     28  C10 BCD     1      34.770  24.150  35.290  1.00  0.00            
ATOM     29  C11 BCD     1      33.870  25.410  35.470  1.00  0.00            
ATOM     30  O9  BCD     1      34.780  26.550  35.550  1.00  0.00            
ATOM     31  C12 BCD     1      33.090  25.260  36.740  1.00  0.00            
ATOM     32  O10 BCD     1      32.340  26.470  36.860  1.00  0.00            
ATOM     33  H11 BCD     1      35.990  27.740  34.430  1.00  0.00            
ATOM     34  H12 BCD     1      37.010  25.670  35.150  1.00  0.00            
ATOM     35  H13 BCD     1      36.640  25.940  32.300  1.00  0.00            
ATOM     36  H14 BCD     1      35.080  24.300  33.160  1.00  0.00            
ATOM     37  H15 BCD     1      36.230  22.320  33.830  1.00  0.00            
ATOM     38  H16 BCD     1      35.370  23.990  36.200  1.00  0.00            
ATOM     39  H17 BCD     1      33.210  25.520  34.600  1.00  0.00            
ATOM     40  H18 BCD     1      32.450  24.380  36.610  1.00  0.00            
ATOM     41  H19 BCD     1      33.690  25.140  37.650  1.00  0.00            
ATOM     42  H20 BCD     1      32.530  26.950  36.050  1.00  0.00            
ATOM     43  C13 BCD     1      32.570  28.690  30.500  1.00  0.00            
ATOM     44  O11 BCD     1      31.790  27.540  30.550  1.00  0.00            
ATOM     45  C14 BCD     1      34.020  28.350  30.050  1.00  0.00            
ATOM     46  O12 BCD     1      34.020  27.840  28.700  1.00  0.00            
ATOM     47  C15 BCD     1      34.620  27.360  30.980  1.00  0.00            
ATOM     48  O13 BCD     1      35.950  27.050  30.490  1.00  0.00            
ATOM     49  C16 BCD     1      34.610  27.880  32.390  1.00  0.00            
ATOM     50  C17 BCD     1      33.180  28.440  32.790  1.00  0.00            
ATOM     51  O14 BCD     1      32.700  29.280  31.750  1.00  0.00            
ATOM     52  C18 BCD     1      33.210  29.380  34.010  1.00  0.00            
ATOM     53  O15 BCD     1      31.910  29.170  34.580  1.00  0.00            
ATOM     54  H21 BCD     1      32.250  29.410  29.730  1.00  0.00            
ATOM     55  H22 BCD     1      34.650  29.240  30.140  1.00  0.00            
ATOM     56  H23 BCD     1      33.110  27.650  28.480  1.00  0.00            
ATOM     57  H24 BCD     1      33.970  26.470  30.940  1.00  0.00            
ATOM     58  H25 BCD     1      35.990  26.460  29.720  1.00  0.00            
ATOM     59  H26 BCD     1      35.460  28.570  32.450  1.00  0.00            
ATOM     60  H27 BCD     1      32.470  27.660  33.070  1.00  0.00            
ATOM     61  H28 BCD     1      33.920  28.960  34.730  1.00  0.00            
ATOM     62  H29 BCD     1      33.500  30.420  33.810  1.00  0.00            
ATOM     63  H30 BCD     1      31.300  29.700  34.070  1.00  0.00            
ATOM     64  C19 BCD     1      28.230  26.170  28.720  1.00  0.00            
ATOM     65  O16 BCD     1      28.210  24.710  29.010  1.00  0.00            
ATOM     66  C20 BCD     1      29.400  26.650  27.830  1.00  0.00            
ATOM     67  O17 BCD     1      29.430  25.820  26.670  1.00  0.00            
ATOM     68  C21 BCD     1      30.720  26.650  28.570  1.00  0.00            
ATOM     69  O18 BCD     1      31.660  27.320  27.600  1.00  0.00            
ATOM     70  C22 BCD     1      30.560  27.540  29.780  1.00  0.00            
ATOM     71  C23 BCD     1      29.470  26.960  30.710  1.00  0.00            
ATOM     72  O19 BCD     1      28.190  26.860  29.960  1.00  0.00            
ATOM     73  C24 BCD     1      29.240  27.790  31.960  1.00  0.00            
ATOM     74  O20 BCD     1      29.030  29.180  31.700  1.00  0.00            
ATOM     75  H31 BCD     1      27.320  26.470  28.190  1.00  0.00            
ATOM     76  H32 BCD     1      29.090  27.640  27.460  1.00  0.00            
ATOM     77  H33 BCD     1      29.310  26.370  25.880  1.00  0.00            
ATOM     78  H34 BCD     1      31.020  25.620  28.790  1.00  0.00            
ATOM     79  H35 BCD     1      31.870  26.680  26.910  1.00  0.00            
ATOM     80  H36 BCD     1      30.290  28.570  29.520  1.00  0.00            
ATOM     81  H37 BCD     1      29.650  25.910  30.970  1.00  0.00            
ATOM     82  H38 BCD     1      28.330  27.420  32.460  1.00  0.00            
ATOM     83  H39 BCD     1      30.040  27.710  32.720  1.00  0.00            
ATOM     84  H40 BCD     1      29.770  29.720  32.020  1.00  0.00            
ATOM     85  C25 BCD     1      26.240  21.180  28.420  1.00  0.00            
ATOM     86  O21 BCD     1      26.820  20.690  29.620  1.00  0.00            
ATOM     87  C26 BCD     1      27.260  21.470  27.330  1.00  0.00            
ATOM     88  O22 BCD     1      28.070  20.340  27.120  1.00  0.00            
ATOM     89  C27 BCD     1      28.060  22.740  27.650  1.00  0.00            
ATOM     90  O23 BCD     1      28.990  23.140  26.620  1.00  0.00            
ATOM     91  C28 BCD     1      27.250  23.900  28.240  1.00  0.00            
ATOM     92  C29 BCD     1      26.200  23.460  29.200  1.00  0.00            
ATOM     93  O24 BCD     1      25.500  22.360  28.700  1.00  0.00            
ATOM     94  C30 BCD     1      25.260  24.550  29.510  1.00  0.00            
ATOM     95  O25 BCD     1      24.380  24.670  28.390  1.00  0.00            
ATOM     96  H41 BCD     1      25.460  20.540  28.000  1.00  0.00            
ATOM     97  H42 BCD     1      26.710  21.610  26.390  1.00  0.00            
ATOM     98  H43 BCD     1      28.800  20.490  26.510  1.00  0.00            
ATOM     99  H44 BCD     1      28.740  22.490  28.480  1.00  0.00            
ATOM    100  H45 BCD     1      29.300  24.030  26.830  1.00  0.00            
ATOM    101  H46 BCD     1      26.790  24.510  27.450  1.00  0.00            
ATOM    102  H47 BCD     1      26.730  23.020  30.050  1.00  0.00            
ATOM    103  H48 BCD     1      24.680  24.170  30.360  1.00  0.00            
ATOM    104  H49 BCD     1      25.730  25.500  29.790  1.00  0.00            
ATOM    105  H50 BCD     1      23.670  24.070  28.630  1.00  0.00            
ATOM    106  C31 BCD     1      27.070  17.730  32.360  1.00  0.00            
ATOM    107  O26 BCD     1      27.860  18.720  32.980  1.00  0.00            
ATOM    108  C32 BCD     1      27.640  17.400  31.030  1.00  0.00            
ATOM    109  O27 BCD     1      28.880  16.730  31.260  1.00  0.00            
ATOM    110  C33 BCD     1      27.690  18.650  30.130  1.00  0.00            
ATOM    111  C34 BCD     1      26.360  19.420  30.040  1.00  0.00            
ATOM    112  C35 BCD     1      25.610  19.490  31.400  1.00  0.00            
ATOM    113  O28 BCD     1      25.690  18.270  32.130  1.00  0.00            
ATOM    114  C36 BCD     1      24.200  19.970  31.120  1.00  0.00            
ATOM    115  O29 BCD     1      23.410  20.430  32.240  1.00  0.00            
ATOM    116  O30 BCD     1      28.050  18.260  28.860  1.00  0.00            
ATOM    117  H51 BCD     1      26.880  16.830  32.950  1.00  0.00            
ATOM    118  H52 BCD     1      26.900  16.700  30.630  1.00  0.00            
ATOM    119  H53 BCD     1      29.150  16.600  30.350  1.00  0.00            
ATOM    120  H54 BCD     1      28.420  19.350  30.560  1.00  0.00            
ATOM    121  H55 BCD     1      28.250  18.990  28.270  1.00  0.00            
ATOM    122  H56 BCD     1      25.810  18.950  29.220  1.00  0.00            
ATOM    123  H57 BCD     1      26.110  20.270  31.980  1.00  0.00            
ATOM    124  H58 BCD     1      24.250  20.910  30.570  1.00  0.00            
ATOM    125  H59 BCD     1      23.640  19.340  30.420  1.00  0.00            
ATOM    126  H60 BCD     1      23.310  19.670  32.820  1.00  0.00            
ATOM    127  C37 BCD     1      30.160  19.170  36.460  1.00  0.00            
ATOM    128  O31 BCD     1      31.010  19.980  35.700  1.00  0.00            
ATOM    129  C38 BCD     1      30.080  17.810  35.850  1.00  0.00            
ATOM    130  O32 BCD     1      31.390  17.170  36.110  1.00  0.00            
ATOM    131  C39 BCD     1      29.620  17.940  34.440  1.00  0.00            
ATOM    132  O33 BCD     1      29.750  16.650  33.790  1.00  0.00            
ATOM    133  C40 BCD     1      28.240  18.470  34.410  1.00  0.00            
ATOM    134  C41 BCD     1      28.200  19.760  35.090  1.00  0.00            
ATOM    135  O34 BCD     1      28.860  19.730  36.430  1.00  0.00            
ATOM    136  C42 BCD     1      26.830  20.270  35.340  1.00  0.00            
ATOM    137  O35 BCD     1      26.040  19.560  36.240  1.00  0.00            
ATOM    138  H61 BCD     1      30.560  19.170  37.480  1.00  0.00            
ATOM    139  H62 BCD     1      29.310  17.300  36.450  1.00  0.00            
ATOM    140  H63 BCD     1      31.310  16.210  36.150  1.00  0.00            
ATOM    141  H64 BCD     1      30.190  18.720  33.920  1.00  0.00            
ATOM    142  H65 BCD     1      29.510  16.770  32.860  1.00  0.00            
ATOM    143  H66 BCD     1      27.510  17.800  34.870  1.00  0.00            
ATOM    144  H67 BCD     1      28.680  20.530  34.470  1.00  0.00            
ATOM    145  H68 BCD     1      26.900  21.280  35.780  1.00  0.00            
ATOM    146  H69 BCD     1      26.270  20.310  34.400  1.00  0.00            
ATOM    147  H70 BCD     1      25.260  20.090  36.440  1.00  0.00            
ATOM    148  C1  AZ8     2      31.630  18.550  28.920  1.00  0.00            
ATOM    149  C2  AZ8     2      32.580  18.590  30.110  1.00  0.00            
ATOM    150  C3  AZ8     2      31.640  18.680  31.290  1.00  0.00            
ATOM    151  O1  AZ8     2      31.190  20.030  31.530  1.00  0.00            
ATOM    152  C4  AZ8     2      32.020  21.110  31.170  1.00  0.00            
ATOM    153  C5  AZ8     2      31.700  22.380  31.640  1.00  0.00            
ATOM    154  N1  AZ8     2      30.580  22.610  32.410  1.00  0.00            
ATOM    155  C6  AZ8     2      29.230  22.220  31.980  1.00  0.00            
ATOM    156  C7  AZ8     2      28.240  23.230  32.590  1.00  0.00            
ATOM    157  N2  AZ8     2      28.370  23.390  34.020  1.00  0.00            
ATOM    158  C8  AZ8     2      27.410  24.470  34.390  1.00  0.00            
ATOM    159  C9  AZ8     2      29.740  23.640  34.550  1.00  0.00            
ATOM    160  C10 AZ8     2      30.730  22.630  33.850  1.00  0.00            
ATOM    161  C11 AZ8     2      32.670  23.430  31.580  1.00  0.00            
ATOM    162  F1  AZ8     2      32.430  24.670  32.020  1.00  0.00            
ATOM    163  C12 AZ8     2      33.840  23.280  30.850  1.00  0.00            
ATOM    164  C13 AZ8     2      34.180  22.050  30.390  1.00  0.00            
ATOM    165  C14 AZ8     2      35.530  21.790  29.890  1.00  0.00            
ATOM    166  O2  AZ8     2      36.400  22.640  29.990  1.00  0.00            
ATOM    167  C15 AZ8     2      35.780  20.440  29.410  1.00  0.00            
ATOM    168  C16 AZ8     2      37.050  20.240  28.700  1.00  0.00            
ATOM    169  O3  AZ8     2      37.870  21.020  28.300  1.00  0.00            
ATOM    170  O4  AZ8     2      37.320  18.930  28.470  1.00  0.00            
ATOM    171  C17 AZ8     2      34.840  19.380  29.620  1.00  0.00            
ATOM    172  N3  AZ8     2      33.570  19.680  30.150  1.00  0.00            
ATOM    173  C18 AZ8     2      33.320  20.950  30.610  1.00  0.00            
ATOM    174  H1  AZ8     2      32.130  18.480  27.950  1.00  0.00            
ATOM    175  H2  AZ8     2      30.730  17.930  28.990  1.00  0.00            
ATOM    176  H3  AZ8     2      31.170  19.540  28.880  1.00  0.00            
ATOM    177  H4  AZ8     2      33.060  17.610  30.140  1.00  0.00            
ATOM    178  H5  AZ8     2      32.190  18.420  32.200  1.00  0.00            
ATOM    179  H6  AZ8     2      30.900  17.890  31.110  1.00  0.00            
ATOM    180  H7  AZ8     2      28.890  21.230  32.310  1.00  0.00            
ATOM    181  H8  AZ8     2      29.070  22.290  30.900  1.00  0.00            
ATOM    182  H9  AZ8     2      27.240  22.810  32.430  1.00  0.00            
ATOM    183  H10 AZ8     2      28.340  24.160  32.020  1.00  0.00            
ATOM    184  H11 AZ8     2      27.930  25.350  34.000  1.00  0.00            
ATOM    185  H12 AZ8     2      26.430  24.270  33.940  1.00  0.00            
ATOM    186  H13 AZ8     2      27.410  24.570  35.480  1.00  0.00            
ATOM    187  H14 AZ8     2      29.710  23.580  35.650  1.00  0.00            
ATOM    188  H15 AZ8     2      30.010  24.640  34.200  1.00  0.00            
ATOM    189  H16 AZ8     2      31.740  22.860  34.220  1.00  0.00            
ATOM    190  H17 AZ8     2      30.540  21.610  34.230  1.00  0.00            
ATOM    191  H18 AZ8     2      34.530  24.090  30.630  1.00  0.00            
ATOM    192  H19 AZ8     2      38.120  18.940  27.910  1.00  0.00            
ATOM    193  H20 AZ8     2      34.970  18.330  29.370  1.00  0.00            
TER
ENDMDL
MODEL        1
ATOM      1  C1  BCD     1      31.450  31.400  22.630  1.00  0.00            
ATOM      2  O1  BCD     1      30.440  30.440  22.390  1.00  0.00            
ATOM      3  C2  BCD     1      32.280  31.520  21.310  1.00  0.00            
ATOM      4  O2  BCD     1      31.530  32.070  20.210  1.00  0.00            
ATOM      5  C3  BCD     1      32.850  30.150  21.060  1.00  0.00            
ATOM      6  O3  BCD     1      33.660  30.150  19.920  1.00  0.00            
ATOM      7  C4  BCD     1      33.750  29.740  22.280  1.00  0.00            
ATOM      8  C5  BCD     1      32.910  29.760  23.580  1.00  0.00            
ATOM      9  O4  BCD     1      32.330  31.030  23.710  1.00  0.00            
ATOM     10  C6  BCD     1      33.770  29.630  24.790  1.00  0.00            
ATOM     11  O5  BCD     1      35.060  30.310  24.760  1.00  0.00            
ATOM     12  H1  BCD     1      30.980  32.320  22.980  1.00  0.00            
ATOM     13  H2  BCD     1      33.100  32.210  21.540  1.00  0.00            
ATOM     14  H3  BCD     1      30.850  31.390  20.150  1.00  0.00            
ATOM     15  H4  BCD     1      32.130  29.340  20.840  1.00  0.00            
ATOM     16  H5  BCD     1      34.080  29.280  19.870  1.00  0.00            
ATOM     17  H6  BCD     1      34.570  30.470  22.320  1.00  0.00            
ATOM     18  H7  BCD     1      32.110  29.010  23.560  1.00  0.00            
ATOM     19  H8  BCD     1      33.230  30.060  25.630  1.00  0.00            
ATOM     20  H9  BCD     1      33.820  28.570  25.080  1.00  0.00            
ATOM     21  H10 BCD     1      35.570  29.930  24.040  1.00  0.00            
ATOM     22  C7  BCD     1      26.330  30.250  22.220  1.00  0.00            
ATOM     23  O6  BCD     1      26.530  28.810  22.440  1.00  0.00            
ATOM     24  C8  BCD     1      27.040  30.590  20.940  1.00  0.00            
ATOM     25  O7  BCD     1      26.290  30.010  19.850  1.00  0.00            
ATOM     26  C9  BCD     1      28.490  30.220  20.980  1.00  0.00            
ATOM     27  O8  BCD     1      29.170  30.650  19.840  1.00  0.00            
ATOM     28  C10 BCD     1      29.110  30.890  22.240  1.00  0.00            
ATOM     29  C11 BCD     1      28.340  30.640  23.510  1.00  0.00            
ATOM     30  O9  BCD     1      26.940  30.960  23.250  1.00  0.00            
ATOM     31  C12 BCD     1      28.820  31.320  24.770  1.00  0.00            
ATOM     32  O10 BCD     1      29.050  32.760  24.640  1.00  0.00            
ATOM     33  H11 BCD     1      25.250  30.440  22.180  1.00  0.00            
ATOM     34  H12 BCD     1      27.090  31.680  20.880  1.00  0.00            
ATOM     35  H13 BCD     1      26.080  29.090  20.040  1.00  0.00            
ATOM     36  H14 BCD     1      28.540  29.130  20.980  1.00  0.00            
ATOM     37  H15 BCD     1      28.740  30.250  19.080  1.00  0.00            
ATOM     38  H16 BCD     1      29.070  31.980  22.090  1.00  0.00            
ATOM     39  H17 BCD     1      28.380  29.570  23.760  1.00  0.00            
ATOM     40  H18 BCD     1      27.980  31.160  25.460  1.00  0.00            
ATOM     41  H19 BCD     1      29.710  30.840  25.190  1.00  0.00            
ATOM     42  H20 BCD     1      29.470  33.180  25.390  1.00  0.00            
ATOM     43  C13 BCD     1      24.220  25.440  23.610  1.00  0.00            
ATOM     44  O11 BCD     1      25.300  24.740  23.960  1.00  0.00            
ATOM     45  C14 BCD     1      24.120  25.800  22.110  1.00  0.00            
ATOM     46  O12 BCD     1      24.250  24.650  21.270  1.00  0.00            
ATOM     47  C15 BCD     1      25.280  26.800  21.820  1.00  0.00            
ATOM     48  O13 BCD     1      25.300  27.230  20.440  1.00  0.00            
ATOM     49  C16 BCD     1      25.330  28.000  22.700  1.00  0.00            
ATOM     50  C17 BCD     1      25.270  27.610  24.150  1.00  0.00            
ATOM     51  O14 BCD     1      24.180  26.690  24.330  1.00  0.00            
ATOM     52  C18 BCD     1      25.150  28.750  25.050  1.00  0.00            
ATOM     53  O15 BCD     1      25.200  28.300  26.370  1.00  0.00            
ATOM     54  H21 BCD     1      23.300  24.950  23.940  1.00  0.00            
ATOM     55  H22 BCD     1      23.210  26.360  21.880  1.00  0.00            
ATOM     56  H23 BCD     1      23.890  24.930  20.430  1.00  0.00            
ATOM     57  H24 BCD     1      26.210  26.310  22.140  1.00  0.00            
ATOM     58  H25 BCD     1      25.790  26.740  19.780  1.00  0.00            
ATOM     59  H26 BCD     1      24.380  28.520  22.500  1.00  0.00            
ATOM     60  H27 BCD     1      26.220  27.080  24.320  1.00  0.00            
ATOM     61  H28 BCD     1      25.930  29.520  24.940  1.00  0.00            
ATOM     62  H29 BCD     1      24.190  29.230  24.830  1.00  0.00            
ATOM     63  H30 BCD     1      24.400  27.800  26.550  1.00  0.00            
ATOM     64  C19 BCD     1      26.640  21.000  25.220  1.00  0.00            
ATOM     65  O16 BCD     1      27.940  21.250  24.660  1.00  0.00            
ATOM     66  C20 BCD     1      25.510  20.960  24.120  1.00  0.00            
ATOM     67  O17 BCD     1      25.750  19.950  23.110  1.00  0.00            
ATOM     68  C21 BCD     1      25.290  22.360  23.450  1.00  0.00            
ATOM     69  O18 BCD     1      24.040  22.310  22.730  1.00  0.00            
ATOM     70  C22 BCD     1      25.220  23.420  24.560  1.00  0.00            
ATOM     71  C23 BCD     1      26.320  23.310  25.740  1.00  0.00            
ATOM     72  O19 BCD     1      26.280  22.010  26.220  1.00  0.00            
ATOM     73  C24 BCD     1      26.090  24.230  26.890  1.00  0.00            
ATOM     74  O20 BCD     1      24.800  24.050  27.460  1.00  0.00            
ATOM     75  H31 BCD     1      26.670  20.010  25.700  1.00  0.00            
ATOM     76  H32 BCD     1      24.560  20.720  24.620  1.00  0.00            
ATOM     77  H33 BCD     1      25.140  20.110  22.380  1.00  0.00            
ATOM     78  H34 BCD     1      26.160  22.570  22.810  1.00  0.00            
ATOM     79  H35 BCD     1      24.080  23.040  22.110  1.00  0.00            
ATOM     80  H36 BCD     1      24.220  23.430  25.020  1.00  0.00            
ATOM     81  H37 BCD     1      27.320  23.510  25.350  1.00  0.00            
ATOM     82  H38 BCD     1      26.900  24.140  27.630  1.00  0.00            
ATOM     83  H39 BCD     1      26.070  25.280  26.560  1.00  0.00            
ATOM     84  H40 BCD     1      24.620  23.140  27.690  1.00  0.00            
ATOM     85  C25 BCD     1      31.730  19.860  24.400  1.00  0.00            
ATOM     86  O21 BCD     1      32.350  21.050  23.870  1.00  0.00            
ATOM     87  C26 BCD     1      30.710  19.250  23.540  1.00  0.00            
ATOM     88  O22 BCD     1      31.270  18.820  22.360  1.00  0.00            
ATOM     89  C27 BCD     1      29.450  20.050  23.380  1.00  0.00            
ATOM     90  O23 BCD     1      28.450  19.320  22.630  1.00  0.00            
ATOM     91  C28 BCD     1      29.010  20.380  24.820  1.00  0.00            
ATOM     92  C29 BCD     1      30.130  21.040  25.670  1.00  0.00            
ATOM     93  O24 BCD     1      31.200  20.130  25.680  1.00  0.00            
ATOM     94  C30 BCD     1      29.650  21.390  27.090  1.00  0.00            
ATOM     95  O25 BCD     1      30.390  22.480  27.710  1.00  0.00            
ATOM     96  H41 BCD     1      32.540  19.150  24.620  1.00  0.00            
ATOM     97  H42 BCD     1      30.470  18.380  24.150  1.00  0.00            
ATOM     98  H43 BCD     1      30.900  17.940  22.220  1.00  0.00            
ATOM     99  H44 BCD     1      29.650  20.990  22.850  1.00  0.00            
ATOM    100  H45 BCD     1      27.590  19.700  22.800  1.00  0.00            
ATOM    101  H46 BCD     1      28.650  19.570  25.460  1.00  0.00            
ATOM    102  H47 BCD     1      30.440  21.990  25.200  1.00  0.00            
ATOM    103  H48 BCD     1      28.610  21.740  27.200  1.00  0.00            
ATOM    104  H49 BCD     1      29.770  20.560  27.790  1.00  0.00            
ATOM    105  H50 BCD     1      30.100  22.560  28.620  1.00  0.00            
ATOM    106  C31 BCD     1      35.320  22.890  21.910  1.00  0.00            
ATOM    107  O26 BCD     1      34.740  24.160  22.280  1.00  0.00            
ATOM    108  C32 BCD     1      34.490  21.960  21.060  1.00  0.00            
ATOM    109  O27 BCD     1      34.250  22.540  19.760  1.00  0.00            
ATOM    110  C33 BCD     1      33.210  21.640  21.800  1.00  0.00            
ATOM    111  C34 BCD     1      33.520  21.020  23.180  1.00  0.00            
ATOM    112  C35 BCD     1      34.600  21.820  23.890  1.00  0.00            
ATOM    113  O28 BCD     1      35.680  22.120  23.070  1.00  0.00            
ATOM    114  C36 BCD     1      35.160  21.060  25.110  1.00  0.00            
ATOM    115  O29 BCD     1      35.380  21.980  26.180  1.00  0.00            
ATOM    116  O30 BCD     1      32.330  20.820  21.020  1.00  0.00            
ATOM    117  H51 BCD     1      36.200  23.120  21.300  1.00  0.00            
ATOM    118  H52 BCD     1      35.060  21.020  21.010  1.00  0.00            
ATOM    119  H53 BCD     1      33.680  21.990  19.220  1.00  0.00            
ATOM    120  H54 BCD     1      32.670  22.580  21.970  1.00  0.00            
ATOM    121  H55 BCD     1      31.920  20.230  21.660  1.00  0.00            
ATOM    122  H56 BCD     1      33.880  19.980  23.090  1.00  0.00            
ATOM    123  H57 BCD     1      34.090  22.760  24.160  1.00  0.00            
ATOM    124  H58 BCD     1      34.480  20.250  25.400  1.00  0.00            
ATOM    125  H59 BCD     1      36.130  20.610  24.880  1.00  0.00            
ATOM    126  H60 BCD     1      34.490  22.180  26.490  1.00  0.00            
ATOM    127  C37 BCD     1      35.480  28.190  21.690  1.00  0.00            
ATOM    128  O31 BCD     1      34.180  28.430  22.060  1.00  0.00            
ATOM    129  C38 BCD     1      35.590  27.340  20.420  1.00  0.00            
ATOM    130  O32 BCD     1      34.850  27.890  19.380  1.00  0.00            
ATOM    131  C39 BCD     1      35.130  25.890  20.660  1.00  0.00            
ATOM    132  O33 BCD     1      35.480  25.010  19.630  1.00  0.00            
ATOM    133  C40 BCD     1      35.620  25.300  21.980  1.00  0.00            
ATOM    134  C41 BCD     1      35.590  26.260  23.080  1.00  0.00            
ATOM    135  O34 BCD     1      36.220  27.470  22.680  1.00  0.00            
ATOM    136  C42 BCD     1      36.260  25.780  24.300  1.00  0.00            
ATOM    137  O35 BCD     1      37.600  25.350  24.140  1.00  0.00            
ATOM    138  H61 BCD     1      35.980  29.170  21.640  1.00  0.00            
ATOM    139  H62 BCD     1      36.610  27.170  20.060  1.00  0.00            
ATOM    140  H63 BCD     1      35.120  27.380  18.620  1.00  0.00            
ATOM    141  H64 BCD     1      34.040  26.020  20.780  1.00  0.00            
ATOM    142  H65 BCD     1      35.150  24.150  19.900  1.00  0.00            
ATOM    143  H66 BCD     1      36.630  24.940  21.770  1.00  0.00            
ATOM    144  H67 BCD     1      34.530  26.440  23.270  1.00  0.00            
ATOM    145  H68 BCD     1      36.210  26.680  24.920  1.00  0.00            
ATOM    146  H69 BCD     1      35.560  25.050  24.730  1.00  0.00            
ATOM    147  H70 BCD     1      37.740  24.500  24.560  1.00  0.00            
ATOM    148  C1  AZ8     2      32.720  26.220  17.470  1.00  0.00            
ATOM    149  C2  AZ8     2      31.300  26.650  17.910  1.00  0.00            
ATOM    150  C3  AZ8     2      31.340  27.460  19.190  1.00  0.00            
ATOM    151  O1  AZ8     2      31.450  26.590  20.350  1.00  0.00            
ATOM    152  C4  AZ8     2      30.440  25.620  20.430  1.00  0.00            
ATOM    153  C5  AZ8     2      29.910  25.250  21.650  1.00  0.00            
ATOM    154  N1  AZ8     2      30.420  25.680  22.840  1.00  0.00            
ATOM    155  C6  AZ8     2      31.770  25.560  23.240  1.00  0.00            
ATOM    156  C7  AZ8     2      31.690  25.160  24.760  1.00  0.00            
ATOM    157  N2  AZ8     2      31.040  26.200  25.510  1.00  0.00            
ATOM    158  C8  AZ8     2      31.180  25.910  26.980  1.00  0.00            
ATOM    159  C9  AZ8     2      29.660  26.630  25.060  1.00  0.00            
ATOM    160  C10 AZ8     2      29.740  26.790  23.550  1.00  0.00            
ATOM    161  C11 AZ8     2      28.680  24.600  21.730  1.00  0.00            
ATOM    162  F1  AZ8     2      28.270  24.310  22.920  1.00  0.00            
ATOM    163  C12 AZ8     2      28.090  24.140  20.540  1.00  0.00            
ATOM    164  C13 AZ8     2      28.630  24.380  19.290  1.00  0.00            
ATOM    165  C14 AZ8     2      28.130  23.690  18.060  1.00  0.00            
ATOM    166  O2  AZ8     2      27.180  22.910  18.060  1.00  0.00            
ATOM    167  C15 AZ8     2      28.840  24.060  16.810  1.00  0.00            
ATOM    168  C16 AZ8     2      28.440  23.500  15.500  1.00  0.00            
ATOM    169  O3  AZ8     2      27.460  22.850  15.330  1.00  0.00            
ATOM    170  O4  AZ8     2      29.240  23.820  14.460  1.00  0.00            
ATOM    171  C17 AZ8     2      29.880  25.040  16.760  1.00  0.00            
ATOM    172  N3  AZ8     2      30.380  25.580  17.950  1.00  0.00            
ATOM    173  C18 AZ8     2      29.750  25.230  19.180  1.00  0.00            
ATOM    174  H1  AZ8     2      33.220  25.540  18.170  1.00  0.00            
ATOM    175  H2  AZ8     2      32.690  25.720  16.490  1.00  0.00            
ATOM    176  H3  AZ8     2      33.440  27.060  17.440  1.00  0.00            
ATOM    177  H4  AZ8     2      30.970  27.370  17.160  1.00  0.00            
ATOM    178  H5  AZ8     2      30.460  28.100  19.350  1.00  0.00            
ATOM    179  H6  AZ8     2      32.220  28.120  19.090  1.00  0.00            
ATOM    180  H7  AZ8     2      32.260  26.510  23.010  1.00  0.00            
ATOM    181  H8  AZ8     2      32.300  24.790  22.660  1.00  0.00            
ATOM    182  H9  AZ8     2      32.670  24.910  25.180  1.00  0.00            
ATOM    183  H10 AZ8     2      31.090  24.250  24.760  1.00  0.00            
ATOM    184  H11 AZ8     2      30.830  26.810  27.510  1.00  0.00            
ATOM    185  H12 AZ8     2      30.590  25.060  27.350  1.00  0.00            
ATOM    186  H13 AZ8     2      32.240  25.680  27.150  1.00  0.00            
ATOM    187  H14 AZ8     2      29.290  27.500  25.620  1.00  0.00            
ATOM    188  H15 AZ8     2      28.980  25.810  25.300  1.00  0.00            
ATOM    189  H16 AZ8     2      28.760  26.960  23.090  1.00  0.00            
ATOM    190  H17 AZ8     2      30.170  27.750  23.220  1.00  0.00            
ATOM    191  H18 AZ8     2      27.180  23.570  20.680  1.00  0.00            
ATOM    192  H19 AZ8     2      28.690  23.350  13.810  1.00  0.00            
ATOM    193  H20 AZ8     2      30.480  25.310  15.900  1.00  0.00            
TER
ENDMDL
MODEL        1
ATOM      1  C1  BCD     1      21.580  36.610  26.710  1.00  0.00            
ATOM      2  O1  BCD     1      22.140  35.480  26.060  1.00  0.00            
ATOM      3  C2  BCD     1      22.560  37.780  26.720  1.00  0.00            
ATOM      4  O2  BCD     1      22.720  38.170  25.360  1.00  0.00            
ATOM      5  C3  BCD     1      23.760  37.480  27.540  1.00  0.00            
ATOM      6  O3  BCD     1      24.530  38.700  27.650  1.00  0.00            
ATOM      7  C4  BCD     1      23.380  36.870  28.920  1.00  0.00            
ATOM      8  C5  BCD     1      22.380  35.760  28.850  1.00  0.00            
ATOM      9  O4  BCD     1      21.260  36.280  28.100  1.00  0.00            
ATOM     10  C6  BCD     1      22.000  35.420  30.230  1.00  0.00            
ATOM     11  O5  BCD     1      20.860  34.520  30.260  1.00  0.00            
ATOM     12  H1  BCD     1      20.650  36.810  26.180  1.00  0.00            
ATOM     13  H2  BCD     1      21.940  38.510  27.240  1.00  0.00            
ATOM     14  H3  BCD     1      23.490  38.750  25.400  1.00  0.00            
ATOM     15  H4  BCD     1      24.400  36.740  27.050  1.00  0.00            
ATOM     16  H5  BCD     1      25.420  38.360  27.790  1.00  0.00            
ATOM     17  H6  BCD     1      22.880  37.640  29.520  1.00  0.00            
ATOM     18  H7  BCD     1      22.790  34.870  28.360  1.00  0.00            
ATOM     19  H8  BCD     1      22.910  35.090  30.740  1.00  0.00            
ATOM     20  H9  BCD     1      21.700  36.310  30.810  1.00  0.00            
ATOM     21  H10 BCD     1      20.230  34.750  29.580  1.00  0.00            
ATOM     22  C7  BCD     1      21.600  32.940  22.940  1.00  0.00            
ATOM     23  O6  BCD     1      22.560  31.950  23.460  1.00  0.00            
ATOM     24  C8  BCD     1      22.220  34.280  22.680  1.00  0.00            
ATOM     25  O7  BCD     1      23.400  34.040  21.880  1.00  0.00            
ATOM     26  C9  BCD     1      22.760  34.890  23.960  1.00  0.00            
ATOM     27  O8  BCD     1      23.350  36.150  23.660  1.00  0.00            
ATOM     28  C10 BCD     1      21.580  34.970  24.870  1.00  0.00            
ATOM     29  C11 BCD     1      20.940  33.630  25.140  1.00  0.00            
ATOM     30  O9  BCD     1      20.530  33.090  23.910  1.00  0.00            
ATOM     31  C12 BCD     1      19.780  33.700  26.080  1.00  0.00            
ATOM     32  O10 BCD     1      18.640  34.290  25.460  1.00  0.00            
ATOM     33  H11 BCD     1      21.160  32.510  22.020  1.00  0.00            
ATOM     34  H12 BCD     1      21.470  34.950  22.250  1.00  0.00            
ATOM     35  H13 BCD     1      23.760  34.900  21.650  1.00  0.00            
ATOM     36  H14 BCD     1      23.490  34.220  24.440  1.00  0.00            
ATOM     37  H15 BCD     1      23.310  36.760  24.410  1.00  0.00            
ATOM     38  H16 BCD     1      20.900  35.710  24.420  1.00  0.00            
ATOM     39  H17 BCD     1      21.650  32.910  25.570  1.00  0.00            
ATOM     40  H18 BCD     1      19.520  32.650  26.290  1.00  0.00            
ATOM     41  H19 BCD     1      20.150  34.200  26.990  1.00  0.00            
ATOM     42  H20 BCD     1      18.280  34.990  26.000  1.00  0.00            
ATOM     43  C13 BCD     1      24.020  28.190  23.060  1.00  0.00            
ATOM     44  O11 BCD     1      24.230  28.320  24.440  1.00  0.00            
ATOM     45  C14 BCD     1      24.860  29.300  22.360  1.00  0.00            
ATOM     46  O12 BCD     1      26.250  29.050  22.610  1.00  0.00            
ATOM     47  C15 BCD     1      24.390  30.710  22.750  1.00  0.00            
ATOM     48  O13 BCD     1      24.950  31.760  21.950  1.00  0.00            
ATOM     49  C16 BCD     1      22.850  30.800  22.670  1.00  0.00            
ATOM     50  C17 BCD     1      22.070  29.610  23.220  1.00  0.00            
ATOM     51  O14 BCD     1      22.680  28.460  22.700  1.00  0.00            
ATOM     52  C18 BCD     1      20.540  29.510  22.910  1.00  0.00            
ATOM     53  O15 BCD     1      20.300  29.680  21.530  1.00  0.00            
ATOM     54  H21 BCD     1      24.160  27.150  22.730  1.00  0.00            
ATOM     55  H22 BCD     1      24.660  29.120  21.290  1.00  0.00            
ATOM     56  H23 BCD     1      26.780  29.510  21.950  1.00  0.00            
ATOM     57  H24 BCD     1      24.710  30.820  23.790  1.00  0.00            
ATOM     58  H25 BCD     1      24.310  32.480  21.990  1.00  0.00            
ATOM     59  H26 BCD     1      22.530  31.000  21.640  1.00  0.00            
ATOM     60  H27 BCD     1      22.110  29.590  24.320  1.00  0.00            
ATOM     61  H28 BCD     1      20.170  28.530  23.240  1.00  0.00            
ATOM     62  H29 BCD     1      20.040  30.320  23.460  1.00  0.00            
ATOM     63  H30 BCD     1      19.420  29.330  21.340  1.00  0.00            
ATOM     64  C19 BCD     1      25.760  26.050  27.560  1.00  0.00            
ATOM     65  O16 BCD     1      26.430  27.150  28.190  1.00  0.00            
ATOM     66  C20 BCD     1      26.430  25.850  26.190  1.00  0.00            
ATOM     67  O17 BCD     1      27.860  25.650  26.330  1.00  0.00            
ATOM     68  C21 BCD     1      26.050  27.000  25.180  1.00  0.00            
ATOM     69  O18 BCD     1      26.590  26.700  23.840  1.00  0.00            
ATOM     70  C22 BCD     1      24.550  27.240  25.180  1.00  0.00            
ATOM     71  C23 BCD     1      24.090  27.470  26.600  1.00  0.00            
ATOM     72  O19 BCD     1      24.280  26.340  27.460  1.00  0.00            
ATOM     73  C24 BCD     1      22.670  27.950  26.780  1.00  0.00            
ATOM     74  O20 BCD     1      21.770  27.070  26.020  1.00  0.00            
ATOM     75  H31 BCD     1      25.940  25.130  28.130  1.00  0.00            
ATOM     76  H32 BCD     1      25.940  24.920  25.900  1.00  0.00            
ATOM     77  H33 BCD     1      28.180  25.370  25.460  1.00  0.00            
ATOM     78  H34 BCD     1      26.560  27.880  25.600  1.00  0.00            
ATOM     79  H35 BCD     1      26.390  27.470  23.290  1.00  0.00            
ATOM     80  H36 BCD     1      24.060  26.310  24.850  1.00  0.00            
ATOM     81  H37 BCD     1      24.650  28.330  27.000  1.00  0.00            
ATOM     82  H38 BCD     1      22.460  27.900  27.860  1.00  0.00            
ATOM     83  H39 BCD     1      22.590  28.980  26.410  1.00  0.00            
ATOM     84  H40 BCD     1      20.940  27.440  26.320  1.00  0.00            
ATOM     85  C25 BCD     1      28.010  28.380  31.770  1.00  0.00            
ATOM     86  O21 BCD     1      27.900  29.690  31.210  1.00  0.00            
ATOM     87  C26 BCD     1      28.960  27.630  30.830  1.00  0.00            
ATOM     88  O22 BCD     1      30.220  28.270  30.830  1.00  0.00            
ATOM     89  C27 BCD     1      28.310  27.550  29.420  1.00  0.00            
ATOM     90  O23 BCD     1      29.180  26.750  28.480  1.00  0.00            
ATOM     91  C28 BCD     1      26.900  26.910  29.510  1.00  0.00            
ATOM     92  C29 BCD     1      26.020  27.690  30.550  1.00  0.00            
ATOM     93  O24 BCD     1      26.780  27.680  31.750  1.00  0.00            
ATOM     94  C30 BCD     1      24.630  27.120  30.800  1.00  0.00            
ATOM     95  O25 BCD     1      24.650  25.770  31.260  1.00  0.00            
ATOM     96  H41 BCD     1      28.480  28.380  32.760  1.00  0.00            
ATOM     97  H42 BCD     1      29.060  26.590  31.160  1.00  0.00            
ATOM     98  H43 BCD     1      30.920  27.640  31.020  1.00  0.00            
ATOM     99  H44 BCD     1      28.230  28.530  28.950  1.00  0.00            
ATOM    100  H45 BCD     1      28.790  26.700  27.610  1.00  0.00            
ATOM    101  H46 BCD     1      26.990  25.850  29.750  1.00  0.00            
ATOM    102  H47 BCD     1      25.820  28.760  30.400  1.00  0.00            
ATOM    103  H48 BCD     1      24.180  27.710  31.600  1.00  0.00            
ATOM    104  H49 BCD     1      23.990  27.100  29.910  1.00  0.00            
ATOM    105  H50 BCD     1      25.320  25.670  31.950  1.00  0.00            
ATOM    106  C31 BCD     1      28.570  33.610  32.190  1.00  0.00            
ATOM    107  O26 BCD     1      27.390  34.010  31.410  1.00  0.00            
ATOM    108  C32 BCD     1      29.630  32.940  31.310  1.00  0.00            
ATOM    109  O27 BCD     1      29.960  33.790  30.250  1.00  0.00            
ATOM    110  C33 BCD     1      29.130  31.590  30.810  1.00  0.00            
ATOM    111  C34 BCD     1      28.620  30.730  31.990  1.00  0.00            
ATOM    112  C35 BCD     1      27.680  31.510  32.830  1.00  0.00            
ATOM    113  O28 BCD     1      28.180  32.760  33.200  1.00  0.00            
ATOM    114  C36 BCD     1      27.300  30.710  34.070  1.00  0.00            
ATOM    115  O29 BCD     1      28.410  30.420  34.870  1.00  0.00            
ATOM    116  O30 BCD     1      30.140  31.010  30.000  1.00  0.00            
ATOM    117  H51 BCD     1      29.010  34.520  32.620  1.00  0.00            
ATOM    118  H52 BCD     1      30.470  32.690  31.970  1.00  0.00            
ATOM    119  H53 BCD     1      30.470  33.160  29.730  1.00  0.00            
ATOM    120  H54 BCD     1      28.290  31.860  30.170  1.00  0.00            
ATOM    121  H55 BCD     1      30.000  30.070  30.100  1.00  0.00            
ATOM    122  H56 BCD     1      29.510  30.360  32.520  1.00  0.00            
ATOM    123  H57 BCD     1      26.770  31.680  32.240  1.00  0.00            
ATOM    124  H58 BCD     1      26.650  31.270  34.760  1.00  0.00            
ATOM    125  H59 BCD     1      26.760  29.820  33.720  1.00  0.00            
ATOM    126  H60 BCD     1      28.430  29.530  35.210  1.00  0.00            
ATOM    127  C37 BCD     1      25.220  37.250  30.360  1.00  0.00            
ATOM    128  O31 BCD     1      24.570  36.360  29.410  1.00  0.00            
ATOM    129  C38 BCD     1      26.720  37.340  30.040  1.00  0.00            
ATOM    130  O32 BCD     1      26.980  37.790  28.730  1.00  0.00            
ATOM    131  C39 BCD     1      27.390  35.980  30.210  1.00  0.00            
ATOM    132  O33 BCD     1      28.780  36.150  29.970  1.00  0.00            
ATOM    133  C40 BCD     1      27.060  35.410  31.560  1.00  0.00            
ATOM    134  C41 BCD     1      25.540  35.460  31.880  1.00  0.00            
ATOM    135  O34 BCD     1      25.040  36.770  31.630  1.00  0.00            
ATOM    136  C42 BCD     1      25.140  35.050  33.290  1.00  0.00            
ATOM    137  O35 BCD     1      23.690  34.880  33.360  1.00  0.00            
ATOM    138  H61 BCD     1      24.690  38.210  30.310  1.00  0.00            
ATOM    139  H62 BCD     1      27.160  38.040  30.760  1.00  0.00            
ATOM    140  H63 BCD     1      27.880  37.540  28.510  1.00  0.00            
ATOM    141  H64 BCD     1      27.020  35.280  29.450  1.00  0.00            
ATOM    142  H65 BCD     1      29.110  35.250  29.930  1.00  0.00            
ATOM    143  H66 BCD     1      27.570  35.940  32.370  1.00  0.00            
ATOM    144  H67 BCD     1      25.060  34.700  31.260  1.00  0.00            
ATOM    145  H68 BCD     1      25.590  34.050  33.370  1.00  0.00            
ATOM    146  H69 BCD     1      25.460  35.670  34.130  1.00  0.00            
ATOM    147  H70 BCD     1      23.280  35.720  33.130  1.00  0.00            
ATOM    148  C1  AZ8     2      29.750  30.230  24.110  1.00  0.00            
ATOM    149  C2  AZ8     2      30.230  30.370  25.530  1.00  0.00            
ATOM    150  C3  AZ8     2      29.240  29.700  26.540  1.00  0.00            
ATOM    151  O1  AZ8     2      27.960  30.370  26.600  1.00  0.00            
ATOM    152  C4  AZ8     2      28.000  31.770  26.590  1.00  0.00            
ATOM    153  C5  AZ8     2      26.870  32.540  26.940  1.00  0.00            
ATOM    154  N1  AZ8     2      25.730  31.940  27.460  1.00  0.00            
ATOM    155  C6  AZ8     2      24.600  31.650  26.560  1.00  0.00            
ATOM    156  C7  AZ8     2      23.240  31.560  27.360  1.00  0.00            
ATOM    157  N2  AZ8     2      23.290  30.750  28.590  1.00  0.00            
ATOM    158  C8  AZ8     2      21.940  30.540  29.210  1.00  0.00            
ATOM    159  C9  AZ8     2      24.270  31.350  29.510  1.00  0.00            
ATOM    160  C10 AZ8     2      25.710  31.440  28.850  1.00  0.00            
ATOM    161  C11 AZ8     2      26.850  33.870  26.890  1.00  0.00            
ATOM    162  F1  AZ8     2      25.690  34.480  27.170  1.00  0.00            
ATOM    163  C12 AZ8     2      27.940  34.590  26.510  1.00  0.00            
ATOM    164  C13 AZ8     2      29.110  33.900  26.130  1.00  0.00            
ATOM    165  C14 AZ8     2      30.400  34.650  25.700  1.00  0.00            
ATOM    166  O2  AZ8     2      30.350  35.840  25.620  1.00  0.00            
ATOM    167  C15 AZ8     2      31.600  33.790  25.470  1.00  0.00            
ATOM    168  C16 AZ8     2      32.880  34.460  25.180  1.00  0.00            
ATOM    169  O3  AZ8     2      33.120  35.620  24.910  1.00  0.00            
ATOM    170  O4  AZ8     2      33.990  33.640  25.220  1.00  0.00            
ATOM    171  C17 AZ8     2      31.590  32.420  25.730  1.00  0.00            
ATOM    172  N3  AZ8     2      30.330  31.780  25.870  1.00  0.00            
ATOM    173  C18 AZ8     2      29.170  32.510  26.180  1.00  0.00            
ATOM    174  H1  AZ8     2      30.510  30.640  23.440  1.00  0.00            
ATOM    175  H2  AZ8     2      29.630  29.160  23.910  1.00  0.00            
ATOM    176  H3  AZ8     2      28.840  30.840  24.020  1.00  0.00            
ATOM    177  H4  AZ8     2      31.180  29.830  25.660  1.00  0.00            
ATOM    178  H5  AZ8     2      29.660  29.810  27.550  1.00  0.00            
ATOM    179  H6  AZ8     2      29.100  28.650  26.260  1.00  0.00            
ATOM    180  H7  AZ8     2      24.730  30.760  25.930  1.00  0.00            
ATOM    181  H8  AZ8     2      24.360  32.480  25.880  1.00  0.00            
ATOM    182  H9  AZ8     2      22.460  31.200  26.680  1.00  0.00            
ATOM    183  H10 AZ8     2      23.080  32.600  27.680  1.00  0.00            
ATOM    184  H11 AZ8     2      21.440  31.520  29.180  1.00  0.00            
ATOM    185  H12 AZ8     2      21.330  29.770  28.720  1.00  0.00            
ATOM    186  H13 AZ8     2      22.060  30.240  30.250  1.00  0.00            
ATOM    187  H14 AZ8     2      24.280  30.750  30.430  1.00  0.00            
ATOM    188  H15 AZ8     2      24.050  32.370  29.840  1.00  0.00            
ATOM    189  H16 AZ8     2      26.320  32.150  29.420  1.00  0.00            
ATOM    190  H17 AZ8     2      26.180  30.460  28.810  1.00  0.00            
ATOM    191  H18 AZ8     2      27.850  35.670  26.570  1.00  0.00            
ATOM    192  H19 AZ8     2      34.690  34.240  24.900  1.00  0.00            
ATOM    193  H20 AZ8     2      32.470  31.790  25.760  1.00  0.00            
TER
ENDMDL
MODEL        1
ATOM      1  C1  BCD     1      30.530  30.180  20.810  1.00  0.00            
ATOM      2  O1  BCD     1      29.550  29.150  20.850  1.00  0.00            
ATOM      3  C2  BCD     1      31.150  30.170  19.420  1.00  0.00            
ATOM      4  O2  BCD     1      30.150  30.540  18.440  1.00  0.00            
ATOM      5  C3  BCD     1      31.860  28.860  19.080  1.00  0.00            
ATOM      6  O3  BCD     1      32.500  28.840  17.760  1.00  0.00            
ATOM      7  C4  BCD     1      32.860  28.570  20.240  1.00  0.00            
ATOM      8  C5  BCD     1      32.170  28.610  21.590  1.00  0.00            
ATOM      9  O4  BCD     1      31.470  29.880  21.820  1.00  0.00            
ATOM     10  C6  BCD     1      33.200  28.480  22.690  1.00  0.00            
ATOM     11  O5  BCD     1      34.340  29.400  22.680  1.00  0.00            
ATOM     12  H1  BCD     1      30.140  31.160  21.100  1.00  0.00            
ATOM     13  H2  BCD     1      31.980  30.890  19.410  1.00  0.00            
ATOM     14  H3  BCD     1      29.390  29.980  18.600  1.00  0.00            
ATOM     15  H4  BCD     1      31.070  28.100  19.030  1.00  0.00            
ATOM     16  H5  BCD     1      32.900  27.990  17.590  1.00  0.00            
ATOM     17  H6  BCD     1      33.660  29.300  20.130  1.00  0.00            
ATOM     18  H7  BCD     1      31.450  27.780  21.640  1.00  0.00            
ATOM     19  H8  BCD     1      32.710  28.430  23.670  1.00  0.00            
ATOM     20  H9  BCD     1      33.620  27.480  22.510  1.00  0.00            
ATOM     21  H10 BCD     1      34.140  30.330  22.800  1.00  0.00            
ATOM     22  C7  BCD     1      25.950  27.920  22.180  1.00  0.00            
ATOM     23  O6  BCD     1      26.410  26.660  22.540  1.00  0.00            
ATOM     24  C8  BCD     1      26.090  28.280  20.700  1.00  0.00            
ATOM     25  O7  BCD     1      25.390  27.310  19.860  1.00  0.00            
ATOM     26  C9  BCD     1      27.540  28.370  20.250  1.00  0.00            
ATOM     27  O8  BCD     1      27.550  28.840  18.910  1.00  0.00            
ATOM     28  C10 BCD     1      28.200  29.400  21.130  1.00  0.00            
ATOM     29  C11 BCD     1      28.000  29.200  22.620  1.00  0.00            
ATOM     30  O9  BCD     1      26.720  28.850  22.980  1.00  0.00            
ATOM     31  C12 BCD     1      28.420  30.380  23.500  1.00  0.00            
ATOM     32  O10 BCD     1      27.570  31.470  23.150  1.00  0.00            
ATOM     33  H11 BCD     1      24.960  28.090  22.640  1.00  0.00            
ATOM     34  H12 BCD     1      25.620  29.240  20.460  1.00  0.00            
ATOM     35  H13 BCD     1      25.630  26.440  20.180  1.00  0.00            
ATOM     36  H14 BCD     1      28.080  27.420  20.350  1.00  0.00            
ATOM     37  H15 BCD     1      27.100  28.200  18.350  1.00  0.00            
ATOM     38  H16 BCD     1      27.870  30.420  20.880  1.00  0.00            
ATOM     39  H17 BCD     1      28.530  28.300  22.950  1.00  0.00            
ATOM     40  H18 BCD     1      28.420  29.990  24.530  1.00  0.00            
ATOM     41  H19 BCD     1      29.430  30.720  23.260  1.00  0.00            
ATOM     42  H20 BCD     1      26.680  31.310  23.500  1.00  0.00            
ATOM     43  C13 BCD     1      25.050  23.180  24.260  1.00  0.00            
ATOM     44  O11 BCD     1      26.360  22.770  24.460  1.00  0.00            
ATOM     45  C14 BCD     1      24.770  23.280  22.780  1.00  0.00            
ATOM     46  O12 BCD     1      25.000  21.980  22.200  1.00  0.00            
ATOM     47  C15 BCD     1      25.710  24.350  22.220  1.00  0.00            
ATOM     48  O13 BCD     1      25.560  24.570  20.820  1.00  0.00            
ATOM     49  C16 BCD     1      25.490  25.720  22.940  1.00  0.00            
ATOM     50  C17 BCD     1      25.750  25.540  24.480  1.00  0.00            
ATOM     51  O14 BCD     1      24.940  24.410  24.930  1.00  0.00            
ATOM     52  C18 BCD     1      25.270  26.820  25.180  1.00  0.00            
ATOM     53  O15 BCD     1      25.570  26.970  26.600  1.00  0.00            
ATOM     54  H21 BCD     1      24.270  22.600  24.750  1.00  0.00            
ATOM     55  H22 BCD     1      23.720  23.560  22.600  1.00  0.00            
ATOM     56  H23 BCD     1      24.300  21.950  21.550  1.00  0.00            
ATOM     57  H24 BCD     1      26.740  23.980  22.350  1.00  0.00            
ATOM     58  H25 BCD     1      25.700  23.760  20.310  1.00  0.00            
ATOM     59  H26 BCD     1      24.440  26.050  22.890  1.00  0.00            
ATOM     60  H27 BCD     1      26.800  25.360  24.750  1.00  0.00            
ATOM     61  H28 BCD     1      25.740  27.710  24.740  1.00  0.00            
ATOM     62  H29 BCD     1      24.180  26.870  25.130  1.00  0.00            
ATOM     63  H30 BCD     1      26.420  27.410  26.710  1.00  0.00            
ATOM     64  C19 BCD     1      28.510  19.790  26.300  1.00  0.00            
ATOM     65  O16 BCD     1      29.570  20.070  25.370  1.00  0.00            
ATOM     66  C20 BCD     1      27.220  19.370  25.610  1.00  0.00            
ATOM     67  O17 BCD     1      27.360  18.240  24.800  1.00  0.00            
ATOM     68  C21 BCD     1      26.730  20.440  24.700  1.00  0.00            
ATOM     69  O18 BCD     1      25.500  20.060  24.090  1.00  0.00            
ATOM     70  C22 BCD     1      26.600  21.730  25.440  1.00  0.00            
ATOM     71  C23 BCD     1      27.810  22.050  26.250  1.00  0.00            
ATOM     72  O19 BCD     1      28.210  20.970  27.020  1.00  0.00            
ATOM     73  C24 BCD     1      27.670  23.260  27.200  1.00  0.00            
ATOM     74  O20 BCD     1      26.630  22.980  28.140  1.00  0.00            
ATOM     75  H31 BCD     1      28.830  19.030  27.020  1.00  0.00            
ATOM     76  H32 BCD     1      26.450  19.180  26.370  1.00  0.00            
ATOM     77  H33 BCD     1      26.850  18.430  24.000  1.00  0.00            
ATOM     78  H34 BCD     1      27.470  20.570  23.900  1.00  0.00            
ATOM     79  H35 BCD     1      25.280  20.710  23.430  1.00  0.00            
ATOM     80  H36 BCD     1      25.730  21.650  26.110  1.00  0.00            
ATOM     81  H37 BCD     1      28.570  22.290  25.500  1.00  0.00            
ATOM     82  H38 BCD     1      28.660  23.440  27.630  1.00  0.00            
ATOM     83  H39 BCD     1      27.310  24.190  26.740  1.00  0.00            
ATOM     84  H40 BCD     1      27.030  22.370  28.770  1.00  0.00            
ATOM     85  C25 BCD     1      33.470  19.180  24.310  1.00  0.00            
ATOM     86  O21 BCD     1      33.390  20.210  23.300  1.00  0.00            
ATOM     87  C26 BCD     1      32.490  18.040  24.150  1.00  0.00            
ATOM     88  O22 BCD     1      32.670  17.310  22.890  1.00  0.00            
ATOM     89  C27 BCD     1      31.050  18.530  24.250  1.00  0.00            
ATOM     90  O23 BCD     1      30.080  17.500  24.340  1.00  0.00            
ATOM     91  C28 BCD     1      30.850  19.380  25.540  1.00  0.00            
ATOM     92  C29 BCD     1      31.970  20.480  25.630  1.00  0.00            
ATOM     93  O24 BCD     1      33.220  19.890  25.540  1.00  0.00            
ATOM     94  C30 BCD     1      31.770  21.360  26.850  1.00  0.00            
ATOM     95  O25 BCD     1      32.670  22.500  26.760  1.00  0.00            
ATOM     96  H41 BCD     1      34.530  18.890  24.310  1.00  0.00            
ATOM     97  H42 BCD     1      32.570  17.350  25.000  1.00  0.00            
ATOM     98  H43 BCD     1      32.730  17.930  22.160  1.00  0.00            
ATOM     99  H44 BCD     1      30.930  19.260  23.440  1.00  0.00            
ATOM    100  H45 BCD     1      29.240  17.970  24.360  1.00  0.00            
ATOM    101  H46 BCD     1      30.740  18.760  26.440  1.00  0.00            
ATOM    102  H47 BCD     1      31.780  21.150  24.790  1.00  0.00            
ATOM    103  H48 BCD     1      30.700  21.640  26.860  1.00  0.00            
ATOM    104  H49 BCD     1      31.930  20.750  27.750  1.00  0.00            
ATOM    105  H50 BCD     1      33.520  22.110  26.540  1.00  0.00            
ATOM    106  C31 BCD     1      35.240  21.800  20.130  1.00  0.00            
ATOM    107  O26 BCD     1      34.490  23.040  20.310  1.00  0.00            
ATOM    108  C32 BCD     1      34.280  20.690  19.790  1.00  0.00            
ATOM    109  O27 BCD     1      33.400  21.010  18.700  1.00  0.00            
ATOM    110  C33 BCD     1      33.460  20.280  20.970  1.00  0.00            
ATOM    111  C34 BCD     1      34.290  20.180  22.220  1.00  0.00            
ATOM    112  C35 BCD     1      35.320  21.370  22.420  1.00  0.00            
ATOM    113  O28 BCD     1      36.050  21.580  21.210  1.00  0.00            
ATOM    114  C36 BCD     1      36.420  21.160  23.460  1.00  0.00            
ATOM    115  O29 BCD     1      37.190  22.330  23.660  1.00  0.00            
ATOM    116  O30 BCD     1      32.850  19.020  20.790  1.00  0.00            
ATOM    117  H51 BCD     1      35.810  21.910  19.200  1.00  0.00            
ATOM    118  H52 BCD     1      34.920  19.840  19.520  1.00  0.00            
ATOM    119  H53 BCD     1      32.610  20.480  18.810  1.00  0.00            
ATOM    120  H54 BCD     1      32.680  21.050  21.000  1.00  0.00            
ATOM    121  H55 BCD     1      32.240  19.020  20.040  1.00  0.00            
ATOM    122  H56 BCD     1      34.870  19.250  22.200  1.00  0.00            
ATOM    123  H57 BCD     1      34.760  22.290  22.650  1.00  0.00            
ATOM    124  H58 BCD     1      35.950  20.810  24.390  1.00  0.00            
ATOM    125  H59 BCD     1      37.100  20.340  23.220  1.00  0.00            
ATOM    126  H60 BCD     1      37.220  22.610  24.580  1.00  0.00            
ATOM    127  C37 BCD     1      34.640  27.020  19.400  1.00  0.00            
ATOM    128  O31 BCD     1      33.350  27.220  20.020  1.00  0.00            
ATOM    129  C38 BCD     1      34.570  26.010  18.260  1.00  0.00            
ATOM    130  O32 BCD     1      33.720  26.500  17.230  1.00  0.00            
ATOM    131  C39 BCD     1      34.150  24.610  18.710  1.00  0.00            
ATOM    132  O33 BCD     1      34.220  23.740  17.600  1.00  0.00            
ATOM    133  C40 BCD     1      35.100  24.180  19.930  1.00  0.00            
ATOM    134  C41 BCD     1      35.200  25.290  21.030  1.00  0.00            
ATOM    135  O34 BCD     1      35.570  26.590  20.350  1.00  0.00            
ATOM    136  C42 BCD     1      36.210  25.030  22.160  1.00  0.00            
ATOM    137  O35 BCD     1      37.360  24.320  21.760  1.00  0.00            
ATOM    138  H61 BCD     1      35.060  27.990  19.110  1.00  0.00            
ATOM    139  H62 BCD     1      35.540  26.020  17.730  1.00  0.00            
ATOM    140  H63 BCD     1      33.780  25.830  16.550  1.00  0.00            
ATOM    141  H64 BCD     1      33.100  24.640  19.050  1.00  0.00            
ATOM    142  H65 BCD     1      33.930  22.870  17.890  1.00  0.00            
ATOM    143  H66 BCD     1      36.110  23.900  19.600  1.00  0.00            
ATOM    144  H67 BCD     1      34.220  25.410  21.500  1.00  0.00            
ATOM    145  H68 BCD     1      36.440  26.020  22.590  1.00  0.00            
ATOM    146  H69 BCD     1      35.700  24.380  22.880  1.00  0.00            
ATOM    147  H70 BCD     1      37.320  23.420  22.100  1.00  0.00            
ATOM    148  C1  AZ8     2      30.680  24.140  16.880  1.00  0.00            
ATOM    149  C2  AZ8     2      29.270  24.540  17.400  1.00  0.00            
ATOM    150  C3  AZ8     2      29.430  25.620  18.520  1.00  0.00            
ATOM    151  O1  AZ8     2      29.980  25.100  19.760  1.00  0.00            
ATOM    152  C4  AZ8     2      29.600  23.920  20.230  1.00  0.00            
ATOM    153  C5  AZ8     2      29.860  23.550  21.560  1.00  0.00            
ATOM    154  N1  AZ8     2      30.340  24.510  22.400  1.00  0.00            
ATOM    155  C6  AZ8     2      31.810  24.620  22.530  1.00  0.00            
ATOM    156  C7  AZ8     2      32.130  24.790  24.010  1.00  0.00            
ATOM    157  N2  AZ8     2      31.610  26.140  24.360  1.00  0.00            
ATOM    158  C8  AZ8     2      32.190  26.570  25.610  1.00  0.00            
ATOM    159  C9  AZ8     2      30.170  26.030  24.440  1.00  0.00            
ATOM    160  C10 AZ8     2      29.530  25.540  23.050  1.00  0.00            
ATOM    161  C11 AZ8     2      29.450  22.290  22.050  1.00  0.00            
ATOM    162  F1  AZ8     2      29.530  22.080  23.310  1.00  0.00            
ATOM    163  C12 AZ8     2      28.890  21.390  21.230  1.00  0.00            
ATOM    164  C13 AZ8     2      28.680  21.690  19.860  1.00  0.00            
ATOM    165  C14 AZ8     2      28.080  20.680  18.950  1.00  0.00            
ATOM    166  O2  AZ8     2      27.910  19.540  19.360  1.00  0.00            
ATOM    167  C15 AZ8     2      27.760  21.160  17.620  1.00  0.00            
ATOM    168  C16 AZ8     2      27.190  20.190  16.690  1.00  0.00            
ATOM    169  O3  AZ8     2      26.800  19.080  16.960  1.00  0.00            
ATOM    170  O4  AZ8     2      26.860  20.610  15.440  1.00  0.00            
ATOM    171  C17 AZ8     2      28.000  22.440  17.170  1.00  0.00            
ATOM    172  N3  AZ8     2      28.680  23.340  18.000  1.00  0.00            
ATOM    173  C18 AZ8     2      28.950  22.980  19.340  1.00  0.00            
ATOM    174  H1  AZ8     2      31.270  23.530  17.560  1.00  0.00            
ATOM    175  H2  AZ8     2      30.680  23.580  15.930  1.00  0.00            
ATOM    176  H3  AZ8     2      31.250  25.050  16.630  1.00  0.00            
ATOM    177  H4  AZ8     2      28.700  24.970  16.570  1.00  0.00            
ATOM    178  H5  AZ8     2      28.510  26.180  18.740  1.00  0.00            
ATOM    179  H6  AZ8     2      30.010  26.510  18.240  1.00  0.00            
ATOM    180  H7  AZ8     2      32.130  25.430  21.860  1.00  0.00            
ATOM    181  H8  AZ8     2      32.250  23.710  22.090  1.00  0.00            
ATOM    182  H9  AZ8     2      33.220  24.780  24.150  1.00  0.00            
ATOM    183  H10 AZ8     2      31.720  23.950  24.590  1.00  0.00            
ATOM    184  H11 AZ8     2      31.980  25.800  26.360  1.00  0.00            
ATOM    185  H12 AZ8     2      33.280  26.660  25.510  1.00  0.00            
ATOM    186  H13 AZ8     2      31.850  27.540  26.010  1.00  0.00            
ATOM    187  H14 AZ8     2      29.770  27.000  24.740  1.00  0.00            
ATOM    188  H15 AZ8     2      29.880  25.290  25.200  1.00  0.00            
ATOM    189  H16 AZ8     2      28.530  25.150  23.260  1.00  0.00            
ATOM    190  H17 AZ8     2      29.520  26.370  22.330  1.00  0.00            
ATOM    191  H18 AZ8     2      28.770  20.360  21.560  1.00  0.00            
ATOM    192  H19 AZ8     2      26.420  19.800  15.140  1.00  0.00            
ATOM    193  H20 AZ8     2      27.800  22.700  16.130  1.00  0.00            
TER
ENDMDL
MODEL        1
ATOM      1  C1  BCD     1      18.850  33.770  22.740  1.00  0.00            
ATOM      2  O1  BCD     1      18.600  32.470  22.210  1.00  0.00            
ATOM      3  C2  BCD     1      19.970  34.570  22.050  1.00  0.00            
ATOM      4  O2  BCD     1      19.560  35.000  20.820  1.00  0.00            
ATOM      5  C3  BCD     1      21.230  33.760  22.080  1.00  0.00            
ATOM      6  O3  BCD     1      22.210  34.560  21.350  1.00  0.00            
ATOM      7  C4  BCD     1      21.590  33.480  23.540  1.00  0.00            
ATOM      8  C5  BCD     1      20.430  32.860  24.360  1.00  0.00            
ATOM      9  O4  BCD     1      19.240  33.550  24.100  1.00  0.00            
ATOM     10  C6  BCD     1      20.690  33.030  25.860  1.00  0.00            
ATOM     11  O5  BCD     1      19.550  32.570  26.590  1.00  0.00            
ATOM     12  H1  BCD     1      17.930  34.340  22.670  1.00  0.00            
ATOM     13  H2  BCD     1      20.230  35.490  22.580  1.00  0.00            
ATOM     14  H3  BCD     1      20.350  35.200  20.320  1.00  0.00            
ATOM     15  H4  BCD     1      21.110  32.800  21.550  1.00  0.00            
ATOM     16  H5  BCD     1      23.070  34.170  21.540  1.00  0.00            
ATOM     17  H6  BCD     1      22.020  34.440  23.880  1.00  0.00            
ATOM     18  H7  BCD     1      20.390  31.780  24.190  1.00  0.00            
ATOM     19  H8  BCD     1      21.620  32.500  26.100  1.00  0.00            
ATOM     20  H9  BCD     1      20.760  34.110  26.050  1.00  0.00            
ATOM     21  H10 BCD     1      18.740  32.970  26.270  1.00  0.00            
ATOM     22  C7  BCD     1      15.240  30.640  20.440  1.00  0.00            
ATOM     23  O6  BCD     1      16.020  29.760  19.580  1.00  0.00            
ATOM     24  C8  BCD     1      15.380  32.120  20.210  1.00  0.00            
ATOM     25  O7  BCD     1      15.050  32.490  18.870  1.00  0.00            
ATOM     26  C9  BCD     1      16.800  32.590  20.670  1.00  0.00            
ATOM     27  O8  BCD     1      16.900  33.990  20.630  1.00  0.00            
ATOM     28  C10 BCD     1      17.180  32.120  22.060  1.00  0.00            
ATOM     29  C11 BCD     1      16.850  30.650  22.220  1.00  0.00            
ATOM     30  O9  BCD     1      15.530  30.330  21.830  1.00  0.00            
ATOM     31  C12 BCD     1      16.800  30.240  23.690  1.00  0.00            
ATOM     32  O10 BCD     1      16.780  28.840  23.920  1.00  0.00            
ATOM     33  H11 BCD     1      14.180  30.380  20.310  1.00  0.00            
ATOM     34  H12 BCD     1      14.740  32.620  20.950  1.00  0.00            
ATOM     35  H13 BCD     1      15.100  33.450  18.810  1.00  0.00            
ATOM     36  H14 BCD     1      17.530  32.210  19.940  1.00  0.00            
ATOM     37  H15 BCD     1      17.810  34.200  20.880  1.00  0.00            
ATOM     38  H16 BCD     1      16.620  32.720  22.790  1.00  0.00            
ATOM     39  H17 BCD     1      17.570  30.070  21.640  1.00  0.00            
ATOM     40  H18 BCD     1      17.770  30.580  24.060  1.00  0.00            
ATOM     41  H19 BCD     1      15.930  30.720  24.150  1.00  0.00            
ATOM     42  H20 BCD     1      15.910  28.490  24.150  1.00  0.00            
ATOM     43  C13 BCD     1      15.980  27.430  16.140  1.00  0.00            
ATOM     44  O11 BCD     1      17.130  26.800  16.560  1.00  0.00            
ATOM     45  C14 BCD     1      16.240  28.850  15.900  1.00  0.00            
ATOM     46  O12 BCD     1      17.300  28.940  14.990  1.00  0.00            
ATOM     47  C15 BCD     1      16.490  29.660  17.200  1.00  0.00            
ATOM     48  O13 BCD     1      16.560  31.010  16.910  1.00  0.00            
ATOM     49  C16 BCD     1      15.460  29.440  18.310  1.00  0.00            
ATOM     50  C17 BCD     1      15.150  27.880  18.360  1.00  0.00            
ATOM     51  O14 BCD     1      14.900  27.350  17.080  1.00  0.00            
ATOM     52  C18 BCD     1      13.980  27.570  19.200  1.00  0.00            
ATOM     53  O15 BCD     1      12.840  28.430  18.940  1.00  0.00            
ATOM     54  H21 BCD     1      15.590  26.940  15.240  1.00  0.00            
ATOM     55  H22 BCD     1      15.350  29.250  15.400  1.00  0.00            
ATOM     56  H23 BCD     1      17.490  29.880  14.840  1.00  0.00            
ATOM     57  H24 BCD     1      17.510  29.480  17.550  1.00  0.00            
ATOM     58  H25 BCD     1      16.290  31.590  17.630  1.00  0.00            
ATOM     59  H26 BCD     1      14.530  29.950  18.020  1.00  0.00            
ATOM     60  H27 BCD     1      15.990  27.390  18.870  1.00  0.00            
ATOM     61  H28 BCD     1      13.670  26.560  18.900  1.00  0.00            
ATOM     62  H29 BCD     1      14.200  27.560  20.270  1.00  0.00            
ATOM     63  H30 BCD     1      12.520  28.770  19.780  1.00  0.00            
ATOM     64  C19 BCD     1      19.730  23.770  16.200  1.00  0.00            
ATOM     65  O16 BCD     1      20.380  24.480  17.220  1.00  0.00            
ATOM     66  C20 BCD     1      19.620  24.660  15.010  1.00  0.00            
ATOM     67  O17 BCD     1      20.870  24.950  14.470  1.00  0.00            
ATOM     68  C21 BCD     1      18.890  25.910  15.330  1.00  0.00            
ATOM     69  O18 BCD     1      18.690  26.740  14.200  1.00  0.00            
ATOM     70  C22 BCD     1      17.540  25.610  16.010  1.00  0.00            
ATOM     71  C23 BCD     1      17.590  24.550  17.080  1.00  0.00            
ATOM     72  O19 BCD     1      18.430  23.390  16.710  1.00  0.00            
ATOM     73  C24 BCD     1      16.220  24.080  17.450  1.00  0.00            
ATOM     74  O20 BCD     1      15.520  23.310  16.470  1.00  0.00            
ATOM     75  H31 BCD     1      20.300  22.860  15.980  1.00  0.00            
ATOM     76  H32 BCD     1      19.000  24.120  14.290  1.00  0.00            
ATOM     77  H33 BCD     1      20.690  25.700  13.900  1.00  0.00            
ATOM     78  H34 BCD     1      19.290  26.570  16.110  1.00  0.00            
ATOM     79  H35 BCD     1      18.240  27.530  14.520  1.00  0.00            
ATOM     80  H36 BCD     1      16.790  25.280  15.270  1.00  0.00            
ATOM     81  H37 BCD     1      18.050  25.020  17.950  1.00  0.00            
ATOM     82  H38 BCD     1      16.320  23.420  18.320  1.00  0.00            
ATOM     83  H39 BCD     1      15.530  24.890  17.720  1.00  0.00            
ATOM     84  H40 BCD     1      14.700  23.050  16.890  1.00  0.00            
ATOM     85  C25 BCD     1      23.530  23.980  19.860  1.00  0.00            
ATOM     86  O21 BCD     1      23.410  25.330  20.140  1.00  0.00            
ATOM     87  C26 BCD     1      23.820  23.750  18.390  1.00  0.00            
ATOM     88  O22 BCD     1      25.050  24.430  18.030  1.00  0.00            
ATOM     89  C27 BCD     1      22.760  24.340  17.490  1.00  0.00            
ATOM     90  O23 BCD     1      22.980  24.180  16.130  1.00  0.00            
ATOM     91  C28 BCD     1      21.430  23.750  17.900  1.00  0.00            
ATOM     92  C29 BCD     1      21.110  23.940  19.410  1.00  0.00            
ATOM     93  O24 BCD     1      22.250  23.400  20.190  1.00  0.00            
ATOM     94  C30 BCD     1      19.840  23.190  19.830  1.00  0.00            
ATOM     95  O25 BCD     1      19.420  23.610  21.100  1.00  0.00            
ATOM     96  H41 BCD     1      24.300  23.570  20.520  1.00  0.00            
ATOM     97  H42 BCD     1      23.850  22.650  18.370  1.00  0.00            
ATOM     98  H43 BCD     1      25.120  24.200  17.090  1.00  0.00            
ATOM     99  H44 BCD     1      22.680  25.410  17.720  1.00  0.00            
ATOM    100  H45 BCD     1      22.230  24.630  15.740  1.00  0.00            
ATOM    101  H46 BCD     1      21.400  22.670  17.690  1.00  0.00            
ATOM    102  H47 BCD     1      21.050  25.010  19.640  1.00  0.00            
ATOM    103  H48 BCD     1      19.040  23.370  19.100  1.00  0.00            
ATOM    104  H49 BCD     1      20.030  22.110  19.800  1.00  0.00            
ATOM    105  H50 BCD     1      18.810  24.340  20.930  1.00  0.00            
ATOM    106  C31 BCD     1      25.400  27.790  22.910  1.00  0.00            
ATOM    107  O26 BCD     1      25.070  29.050  22.360  1.00  0.00            
ATOM    108  C32 BCD     1      26.330  26.900  22.000  1.00  0.00            
ATOM    109  O27 BCD     1      27.480  27.670  21.630  1.00  0.00            
ATOM    110  C33 BCD     1      25.540  26.400  20.750  1.00  0.00            
ATOM    111  C34 BCD     1      24.220  25.740  21.200  1.00  0.00            
ATOM    112  C35 BCD     1      23.400  26.750  22.070  1.00  0.00            
ATOM    113  O28 BCD     1      24.190  27.100  23.150  1.00  0.00            
ATOM    114  C36 BCD     1      22.110  26.250  22.660  1.00  0.00            
ATOM    115  O29 BCD     1      22.390  25.110  23.510  1.00  0.00            
ATOM    116  O30 BCD     1      26.360  25.380  20.010  1.00  0.00            
ATOM    117  H51 BCD     1      25.850  27.910  23.900  1.00  0.00            
ATOM    118  H52 BCD     1      26.580  26.030  22.620  1.00  0.00            
ATOM    119  H53 BCD     1      28.030  27.150  21.030  1.00  0.00            
ATOM    120  H54 BCD     1      25.310  27.240  20.080  1.00  0.00            
ATOM    121  H55 BCD     1      25.850  25.030  19.280  1.00  0.00            
ATOM    122  H56 BCD     1      24.490  24.900  21.850  1.00  0.00            
ATOM    123  H57 BCD     1      23.250  27.670  21.490  1.00  0.00            
ATOM    124  H58 BCD     1      21.730  27.120  23.220  1.00  0.00            
ATOM    125  H59 BCD     1      21.360  25.970  21.900  1.00  0.00            
ATOM    126  H60 BCD     1      22.960  25.550  24.160  1.00  0.00            
ATOM    127  C37 BCD     1      23.800  32.670  24.020  1.00  0.00            
ATOM    128  O31 BCD     1      22.560  32.480  23.380  1.00  0.00            
ATOM    129  C38 BCD     1      24.940  32.700  22.990  1.00  0.00            
ATOM    130  O32 BCD     1      24.780  33.750  21.980  1.00  0.00            
ATOM    131  C39 BCD     1      25.180  31.320  22.250  1.00  0.00            
ATOM    132  O33 BCD     1      26.330  31.330  21.270  1.00  0.00            
ATOM    133  C40 BCD     1      25.230  30.160  23.220  1.00  0.00            
ATOM    134  C41 BCD     1      24.010  30.250  24.200  1.00  0.00            
ATOM    135  O34 BCD     1      24.000  31.510  24.810  1.00  0.00            
ATOM    136  C42 BCD     1      24.020  29.330  25.390  1.00  0.00            
ATOM    137  O35 BCD     1      25.310  29.220  26.020  1.00  0.00            
ATOM    138  H61 BCD     1      23.790  33.530  24.680  1.00  0.00            
ATOM    139  H62 BCD     1      25.850  32.930  23.550  1.00  0.00            
ATOM    140  H63 BCD     1      25.660  33.990  21.690  1.00  0.00            
ATOM    141  H64 BCD     1      24.280  31.250  21.630  1.00  0.00            
ATOM    142  H65 BCD     1      26.130  30.650  20.630  1.00  0.00            
ATOM    143  H66 BCD     1      26.220  30.200  23.700  1.00  0.00            
ATOM    144  H67 BCD     1      23.110  30.250  23.570  1.00  0.00            
ATOM    145  H68 BCD     1      23.310  29.700  26.140  1.00  0.00            
ATOM    146  H69 BCD     1      23.670  28.300  25.220  1.00  0.00            
ATOM    147  H70 BCD     1      25.360  28.470  26.620  1.00  0.00            
ATOM    148  C1  AZ8     2      21.610  34.040  16.890  1.00  0.00            
ATOM    149  C2  AZ8     2      20.250  33.420  16.490  1.00  0.00            
ATOM    150  C3  AZ8     2      19.640  32.750  17.760  1.00  0.00            
ATOM    151  O1  AZ8     2      20.460  31.520  18.020  1.00  0.00            
ATOM    152  C4  AZ8     2      20.800  30.660  17.040  1.00  0.00            
ATOM    153  C5  AZ8     2      21.170  29.380  17.390  1.00  0.00            
ATOM    154  N1  AZ8     2      21.450  29.000  18.710  1.00  0.00            
ATOM    155  C6  AZ8     2      22.320  29.730  19.650  1.00  0.00            
ATOM    156  C7  AZ8     2      21.480  30.210  20.890  1.00  0.00            
ATOM    157  N2  AZ8     2      20.830  29.010  21.500  1.00  0.00            
ATOM    158  C8  AZ8     2      20.090  29.310  22.760  1.00  0.00            
ATOM    159  C9  AZ8     2      20.050  28.180  20.650  1.00  0.00            
ATOM    160  C10 AZ8     2      20.860  27.850  19.380  1.00  0.00            
ATOM    161  C11 AZ8     2      21.410  28.470  16.320  1.00  0.00            
ATOM    162  F1  AZ8     2      21.980  27.260  16.510  1.00  0.00            
ATOM    163  C12 AZ8     2      21.120  28.820  15.000  1.00  0.00            
ATOM    164  C13 AZ8     2      20.790  30.130  14.670  1.00  0.00            
ATOM    165  C14 AZ8     2      20.360  30.500  13.260  1.00  0.00            
ATOM    166  O2  AZ8     2      20.310  29.570  12.440  1.00  0.00            
ATOM    167  C15 AZ8     2      20.080  31.920  13.000  1.00  0.00            
ATOM    168  C16 AZ8     2      19.930  32.450  11.660  1.00  0.00            
ATOM    169  O3  AZ8     2      20.300  31.830  10.620  1.00  0.00            
ATOM    170  O4  AZ8     2      19.600  33.730  11.510  1.00  0.00            
ATOM    171  C17 AZ8     2      20.090  32.840  14.060  1.00  0.00            
ATOM    172  N3  AZ8     2      20.400  32.430  15.370  1.00  0.00            
ATOM    173  C18 AZ8     2      20.620  31.050  15.690  1.00  0.00            
ATOM    174  H1  AZ8     2      22.420  33.300  17.010  1.00  0.00            
ATOM    175  H2  AZ8     2      21.910  34.820  16.180  1.00  0.00            
ATOM    176  H3  AZ8     2      21.520  34.710  17.760  1.00  0.00            
ATOM    177  H4  AZ8     2      19.590  34.220  16.140  1.00  0.00            
ATOM    178  H5  AZ8     2      18.620  32.470  17.450  1.00  0.00            
ATOM    179  H6  AZ8     2      19.720  33.460  18.580  1.00  0.00            
ATOM    180  H7  AZ8     2      22.670  30.650  19.170  1.00  0.00            
ATOM    181  H8  AZ8     2      23.170  29.140  20.020  1.00  0.00            
ATOM    182  H9  AZ8     2      20.790  31.010  20.610  1.00  0.00            
ATOM    183  H10 AZ8     2      22.190  30.660  21.590  1.00  0.00            
ATOM    184  H11 AZ8     2      19.210  29.920  22.530  1.00  0.00            
ATOM    185  H12 AZ8     2      19.740  28.430  23.310  1.00  0.00            
ATOM    186  H13 AZ8     2      20.770  29.900  23.390  1.00  0.00            
ATOM    187  H14 AZ8     2      19.120  28.650  20.320  1.00  0.00            
ATOM    188  H15 AZ8     2      19.850  27.210  21.120  1.00  0.00            
ATOM    189  H16 AZ8     2      21.580  27.050  19.600  1.00  0.00            
ATOM    190  H17 AZ8     2      20.200  27.420  18.610  1.00  0.00            
ATOM    191  H18 AZ8     2      21.270  28.140  14.170  1.00  0.00            
ATOM    192  H19 AZ8     2      19.890  33.910  10.600  1.00  0.00            
ATOM    193  H20 AZ8     2      20.150  33.900  13.850  1.00  0.00            
TER
ENDMDL
MODEL        1
ATOM      1  C1  BCD     1      30.420  41.460  26.680  1.00  0.00            
ATOM      2  O1  BCD     1      30.400  40.490  27.750  1.00  0.00            
ATOM      3  C2  BCD     1      29.660  40.870  25.510  1.00  0.00            
ATOM      4  O2  BCD     1      28.320  40.470  25.820  1.00  0.00            
ATOM      5  C3  BCD     1      30.480  39.720  24.850  1.00  0.00            
ATOM      6  O3  BCD     1      29.970  39.370  23.570  1.00  0.00            
ATOM      7  C4  BCD     1      31.900  40.150  24.570  1.00  0.00            
ATOM      8  C5  BCD     1      32.610  40.750  25.820  1.00  0.00            
ATOM      9  O4  BCD     1      31.790  41.810  26.310  1.00  0.00            
ATOM     10  C6  BCD     1      33.980  41.390  25.510  1.00  0.00            
ATOM     11  O5  BCD     1      34.640  41.570  26.760  1.00  0.00            
ATOM     12  H1  BCD     1      29.890  42.350  27.030  1.00  0.00            
ATOM     13  H2  BCD     1      29.580  41.750  24.860  1.00  0.00            
ATOM     14  H3  BCD     1      27.820  40.630  25.020  1.00  0.00            
ATOM     15  H4  BCD     1      30.470  38.830  25.490  1.00  0.00            
ATOM     16  H5  BCD     1      29.100  38.960  23.570  1.00  0.00            
ATOM     17  H6  BCD     1      31.920  40.860  23.720  1.00  0.00            
ATOM     18  H7  BCD     1      32.730  39.990  26.600  1.00  0.00            
ATOM     19  H8  BCD     1      34.670  40.780  24.920  1.00  0.00            
ATOM     20  H9  BCD     1      33.910  42.370  25.020  1.00  0.00            
ATOM     21  H10 BCD     1      35.100  40.740  26.930  1.00  0.00            
ATOM     22  C7  BCD     1      29.390  39.700  31.620  1.00  0.00            
ATOM     23  O6  BCD     1      29.850  38.330  31.500  1.00  0.00            
ATOM     24  C8  BCD     1      28.190  39.940  30.690  1.00  0.00            
ATOM     25  O7  BCD     1      27.130  39.010  30.910  1.00  0.00            
ATOM     26  C9  BCD     1      28.680  39.880  29.250  1.00  0.00            
ATOM     27  O8  BCD     1      27.660  40.300  28.360  1.00  0.00            
ATOM     28  C10 BCD     1      29.890  40.780  29.010  1.00  0.00            
ATOM     29  C11 BCD     1      31.000  40.510  29.990  1.00  0.00            
ATOM     30  O9  BCD     1      30.460  40.650  31.320  1.00  0.00            
ATOM     31  C12 BCD     1      32.160  41.530  29.980  1.00  0.00            
ATOM     32  O10 BCD     1      31.760  42.910  29.960  1.00  0.00            
ATOM     33  H11 BCD     1      29.140  39.910  32.670  1.00  0.00            
ATOM     34  H12 BCD     1      27.890  40.960  30.960  1.00  0.00            
ATOM     35  H13 BCD     1      26.380  39.350  30.420  1.00  0.00            
ATOM     36  H14 BCD     1      28.970  38.840  29.070  1.00  0.00            
ATOM     37  H15 BCD     1      27.850  40.320  27.420  1.00  0.00            
ATOM     38  H16 BCD     1      29.480  41.790  29.160  1.00  0.00            
ATOM     39  H17 BCD     1      31.370  39.480  29.890  1.00  0.00            
ATOM     40  H18 BCD     1      32.800  41.400  30.870  1.00  0.00            
ATOM     41  H19 BCD     1      32.810  41.310  29.120  1.00  0.00            
ATOM     42  H20 BCD     1      32.330  43.430  30.530  1.00  0.00            
ATOM     43  C13 BCD     1      30.500  34.880  33.710  1.00  0.00            
ATOM     44  O11 BCD     1      30.720  34.180  32.470  1.00  0.00            
ATOM     45  C14 BCD     1      29.130  35.370  33.680  1.00  0.00            
ATOM     46  O12 BCD     1      28.140  34.270  33.510  1.00  0.00            
ATOM     47  C15 BCD     1      28.930  36.430  32.630  1.00  0.00            
ATOM     48  O13 BCD     1      27.620  37.030  32.620  1.00  0.00            
ATOM     49  C16 BCD     1      29.970  37.550  32.680  1.00  0.00            
ATOM     50  C17 BCD     1      31.400  36.940  32.840  1.00  0.00            
ATOM     51  O14 BCD     1      31.350  36.000  33.910  1.00  0.00            
ATOM     52  C18 BCD     1      32.470  37.990  33.170  1.00  0.00            
ATOM     53  O15 BCD     1      33.820  37.540  33.440  1.00  0.00            
ATOM     54  H21 BCD     1      30.690  34.250  34.590  1.00  0.00            
ATOM     55  H22 BCD     1      28.950  35.830  34.660  1.00  0.00            
ATOM     56  H23 BCD     1      27.290  34.670  33.690  1.00  0.00            
ATOM     57  H24 BCD     1      29.040  35.950  31.650  1.00  0.00            
ATOM     58  H25 BCD     1      27.550  37.660  31.900  1.00  0.00            
ATOM     59  H26 BCD     1      29.600  38.120  33.550  1.00  0.00            
ATOM     60  H27 BCD     1      31.660  36.470  31.890  1.00  0.00            
ATOM     61  H28 BCD     1      32.510  38.800  32.430  1.00  0.00            
ATOM     62  H29 BCD     1      32.060  38.570  34.010  1.00  0.00            
ATOM     63  H30 BCD     1      34.300  37.470  32.610  1.00  0.00            
ATOM     64  C19 BCD     1      32.360  30.630  30.970  1.00  0.00            
ATOM     65  O16 BCD     1      32.230  31.240  29.630  1.00  0.00            
ATOM     66  C20 BCD     1      31.030  30.480  31.650  1.00  0.00            
ATOM     67  O17 BCD     1      30.340  29.590  30.870  1.00  0.00            
ATOM     68  C21 BCD     1      30.360  31.890  31.880  1.00  0.00            
ATOM     69  O18 BCD     1      29.110  31.880  32.510  1.00  0.00            
ATOM     70  C22 BCD     1      31.290  32.850  32.610  1.00  0.00            
ATOM     71  C23 BCD     1      32.660  32.840  31.950  1.00  0.00            
ATOM     72  O19 BCD     1      33.090  31.530  31.820  1.00  0.00            
ATOM     73  C24 BCD     1      33.680  33.580  32.690  1.00  0.00            
ATOM     74  O20 BCD     1      33.990  32.880  33.900  1.00  0.00            
ATOM     75  H31 BCD     1      32.900  29.680  30.950  1.00  0.00            
ATOM     76  H32 BCD     1      31.290  30.050  32.630  1.00  0.00            
ATOM     77  H33 BCD     1      30.310  29.960  29.990  1.00  0.00            
ATOM     78  H34 BCD     1      30.220  32.360  30.890  1.00  0.00            
ATOM     79  H35 BCD     1      28.830  32.740  32.850  1.00  0.00            
ATOM     80  H36 BCD     1      31.360  32.480  33.640  1.00  0.00            
ATOM     81  H37 BCD     1      32.560  33.190  30.920  1.00  0.00            
ATOM     82  H38 BCD     1      34.550  33.680  32.030  1.00  0.00            
ATOM     83  H39 BCD     1      33.340  34.600  32.900  1.00  0.00            
ATOM     84  H40 BCD     1      33.970  33.580  34.560  1.00  0.00            
ATOM     85  C25 BCD     1      33.120  29.910  25.800  1.00  0.00            
ATOM     86  O21 BCD     1      33.270  31.240  25.420  1.00  0.00            
ATOM     87  C26 BCD     1      31.710  29.690  26.300  1.00  0.00            
ATOM     88  O22 BCD     1      30.720  29.850  25.290  1.00  0.00            
ATOM     89  C27 BCD     1      31.480  30.550  27.520  1.00  0.00            
ATOM     90  O23 BCD     1      30.130  30.260  28.130  1.00  0.00            
ATOM     91  C28 BCD     1      32.490  30.270  28.600  1.00  0.00            
ATOM     92  C29 BCD     1      33.880  30.630  28.020  1.00  0.00            
ATOM     93  O24 BCD     1      34.070  29.750  26.880  1.00  0.00            
ATOM     94  C30 BCD     1      34.950  30.430  29.030  1.00  0.00            
ATOM     95  O25 BCD     1      34.960  29.120  29.690  1.00  0.00            
ATOM     96  H41 BCD     1      33.210  29.200  24.970  1.00  0.00            
ATOM     97  H42 BCD     1      31.490  28.690  26.680  1.00  0.00            
ATOM     98  H43 BCD     1      29.840  29.760  25.680  1.00  0.00            
ATOM     99  H44 BCD     1      31.500  31.610  27.240  1.00  0.00            
ATOM    100  H45 BCD     1      29.540  30.730  27.540  1.00  0.00            
ATOM    101  H46 BCD     1      32.260  29.250  28.930  1.00  0.00            
ATOM    102  H47 BCD     1      33.840  31.690  27.710  1.00  0.00            
ATOM    103  H48 BCD     1      35.940  30.660  28.630  1.00  0.00            
ATOM    104  H49 BCD     1      34.840  31.110  29.890  1.00  0.00            
ATOM    105  H50 BCD     1      35.640  29.160  30.360  1.00  0.00            
ATOM    106  C31 BCD     1      34.060  33.790  22.350  1.00  0.00            
ATOM    107  O26 BCD     1      33.680  34.980  23.150  1.00  0.00            
ATOM    108  C32 BCD     1      32.980  32.830  22.080  1.00  0.00            
ATOM    109  O27 BCD     1      31.900  33.500  21.450  1.00  0.00            
ATOM    110  C33 BCD     1      32.610  32.110  23.400  1.00  0.00            
ATOM    111  C34 BCD     1      33.770  31.500  24.130  1.00  0.00            
ATOM    112  C35 BCD     1      34.920  32.540  24.290  1.00  0.00            
ATOM    113  O28 BCD     1      35.210  33.140  23.000  1.00  0.00            
ATOM    114  C36 BCD     1      36.230  31.960  24.860  1.00  0.00            
ATOM    115  O29 BCD     1      36.880  31.110  23.910  1.00  0.00            
ATOM    116  O30 BCD     1      31.610  31.130  23.120  1.00  0.00            
ATOM    117  H51 BCD     1      34.370  34.230  21.390  1.00  0.00            
ATOM    118  H52 BCD     1      33.260  32.090  21.320  1.00  0.00            
ATOM    119  H53 BCD     1      32.170  34.420  21.390  1.00  0.00            
ATOM    120  H54 BCD     1      32.160  32.940  23.960  1.00  0.00            
ATOM    121  H55 BCD     1      31.310  30.700  23.920  1.00  0.00            
ATOM    122  H56 BCD     1      34.180  30.620  23.620  1.00  0.00            
ATOM    123  H57 BCD     1      34.610  33.270  25.040  1.00  0.00            
ATOM    124  H58 BCD     1      36.770  32.850  25.220  1.00  0.00            
ATOM    125  H59 BCD     1      35.890  31.320  25.690  1.00  0.00            
ATOM    126  H60 BCD     1      36.610  30.240  24.200  1.00  0.00            
ATOM    127  C37 BCD     1      33.530  39.080  23.090  1.00  0.00            
ATOM    128  O31 BCD     1      32.660  39.010  24.160  1.00  0.00            
ATOM    129  C38 BCD     1      32.860  38.470  21.870  1.00  0.00            
ATOM    130  O32 BCD     1      31.680  39.180  21.430  1.00  0.00            
ATOM    131  C39 BCD     1      32.650  36.910  22.170  1.00  0.00            
ATOM    132  O33 BCD     1      32.090  36.170  21.070  1.00  0.00            
ATOM    133  C40 BCD     1      33.970  36.290  22.610  1.00  0.00            
ATOM    134  C41 BCD     1      34.580  36.990  23.810  1.00  0.00            
ATOM    135  O34 BCD     1      34.770  38.390  23.480  1.00  0.00            
ATOM    136  C42 BCD     1      35.910  36.390  24.200  1.00  0.00            
ATOM    137  O35 BCD     1      36.540  37.020  25.290  1.00  0.00            
ATOM    138  H61 BCD     1      33.750  40.140  22.920  1.00  0.00            
ATOM    139  H62 BCD     1      33.590  38.500  21.060  1.00  0.00            
ATOM    140  H63 BCD     1      31.140  39.390  22.200  1.00  0.00            
ATOM    141  H64 BCD     1      31.970  36.780  23.030  1.00  0.00            
ATOM    142  H65 BCD     1      31.260  36.600  20.870  1.00  0.00            
ATOM    143  H66 BCD     1      34.730  36.260  21.820  1.00  0.00            
ATOM    144  H67 BCD     1      33.910  36.870  24.660  1.00  0.00            
ATOM    145  H68 BCD     1      35.770  35.320  24.420  1.00  0.00            
ATOM    146  H69 BCD     1      36.580  36.430  23.330  1.00  0.00            
ATOM    147  H70 BCD     1      37.310  36.540  25.610  1.00  0.00            
ATOM    148  C1  AZ8     2      25.880  35.960  29.650  1.00  0.00            
ATOM    149  C2  AZ8     2      26.370  34.650  28.980  1.00  0.00            
ATOM    150  C3  AZ8     2      27.730  34.080  29.550  1.00  0.00            
ATOM    151  O1  AZ8     2      28.870  34.820  29.010  1.00  0.00            
ATOM    152  C4  AZ8     2      28.830  35.370  27.700  1.00  0.00            
ATOM    153  C5  AZ8     2      30.090  35.660  27.050  1.00  0.00            
ATOM    154  N1  AZ8     2      31.240  35.740  27.820  1.00  0.00            
ATOM    155  C6  AZ8     2      31.740  37.080  28.160  1.00  0.00            
ATOM    156  C7  AZ8     2      33.210  37.190  27.890  1.00  0.00            
ATOM    157  N2  AZ8     2      33.870  36.140  28.670  1.00  0.00            
ATOM    158  C8  AZ8     2      35.280  36.140  28.400  1.00  0.00            
ATOM    159  C9  AZ8     2      33.300  34.740  28.480  1.00  0.00            
ATOM    160  C10 AZ8     2      31.750  34.760  28.730  1.00  0.00            
ATOM    161  C11 AZ8     2      30.050  35.760  25.660  1.00  0.00            
ATOM    162  F1  AZ8     2      31.160  36.150  25.020  1.00  0.00            
ATOM    163  C12 AZ8     2      28.870  35.830  24.900  1.00  0.00            
ATOM    164  C13 AZ8     2      27.680  35.550  25.560  1.00  0.00            
ATOM    165  C14 AZ8     2      26.480  35.460  24.780  1.00  0.00            
ATOM    166  O2  AZ8     2      26.500  35.790  23.600  1.00  0.00            
ATOM    167  C15 AZ8     2      25.300  35.010  25.500  1.00  0.00            
ATOM    168  C16 AZ8     2      24.050  35.070  24.710  1.00  0.00            
ATOM    169  O3  AZ8     2      23.890  35.350  23.560  1.00  0.00            
ATOM    170  O4  AZ8     2      22.890  34.790  25.330  1.00  0.00            
ATOM    171  C17 AZ8     2      25.250  34.590  26.840  1.00  0.00            
ATOM    172  N3  AZ8     2      26.430  34.840  27.510  1.00  0.00            
ATOM    173  C18 AZ8     2      27.630  35.280  26.900  1.00  0.00            
ATOM    174  H1  AZ8     2      26.650  36.730  29.510  1.00  0.00            
ATOM    175  H2  AZ8     2      24.990  36.350  29.130  1.00  0.00            
ATOM    176  H3  AZ8     2      25.760  35.760  30.720  1.00  0.00            
ATOM    177  H4  AZ8     2      25.590  33.940  29.290  1.00  0.00            
ATOM    178  H5  AZ8     2      27.770  33.030  29.230  1.00  0.00            
ATOM    179  H6  AZ8     2      27.800  34.050  30.650  1.00  0.00            
ATOM    180  H7  AZ8     2      31.570  37.270  29.220  1.00  0.00            
ATOM    181  H8  AZ8     2      31.150  37.810  27.590  1.00  0.00            
ATOM    182  H9  AZ8     2      33.590  38.180  28.190  1.00  0.00            
ATOM    183  H10 AZ8     2      33.320  37.140  26.800  1.00  0.00            
ATOM    184  H11 AZ8     2      35.860  35.400  28.960  1.00  0.00            
ATOM    185  H12 AZ8     2      35.380  35.830  27.360  1.00  0.00            
ATOM    186  H13 AZ8     2      35.720  37.130  28.510  1.00  0.00            
ATOM    187  H14 AZ8     2      33.760  34.000  29.140  1.00  0.00            
ATOM    188  H15 AZ8     2      33.470  34.410  27.450  1.00  0.00            
ATOM    189  H16 AZ8     2      31.270  33.780  28.590  1.00  0.00            
ATOM    190  H17 AZ8     2      31.590  35.120  29.750  1.00  0.00            
ATOM    191  H18 AZ8     2      28.920  35.950  23.830  1.00  0.00            
ATOM    192  H19 AZ8     2      22.280  34.910  24.580  1.00  0.00            
ATOM    193  H20 AZ8     2      24.390  34.270  27.400  1.00  0.00            
TER
ENDMDL
MODEL        1
ATOM      1  C1  BCD     1      25.920  29.930  18.650  1.00  0.00            
ATOM      2  O1  BCD     1      27.150  29.570  18.090  1.00  0.00            
ATOM      3  C2  BCD     1      26.080  30.100  20.080  1.00  0.00            
ATOM      4  O2  BCD     1      26.890  31.340  20.280  1.00  0.00            
ATOM      5  C3  BCD     1      26.740  28.870  20.760  1.00  0.00            
ATOM      6  O3  BCD     1      26.970  29.130  22.110  1.00  0.00            
ATOM      7  C4  BCD     1      25.860  27.630  20.480  1.00  0.00            
ATOM      8  C5  BCD     1      25.390  27.530  19.020  1.00  0.00            
ATOM      9  O4  BCD     1      24.970  28.800  18.460  1.00  0.00            
ATOM     10  C6  BCD     1      24.230  26.540  18.790  1.00  0.00            
ATOM     11  O5  BCD     1      23.100  26.910  19.520  1.00  0.00            
ATOM     12  H1  BCD     1      25.630  30.790  18.030  1.00  0.00            
ATOM     13  H2  BCD     1      25.120  30.290  20.590  1.00  0.00            
ATOM     14  H3  BCD     1      26.360  31.860  20.890  1.00  0.00            
ATOM     15  H4  BCD     1      27.660  28.660  20.190  1.00  0.00            
ATOM     16  H5  BCD     1      27.470  28.410  22.500  1.00  0.00            
ATOM     17  H6  BCD     1      24.920  27.610  21.050  1.00  0.00            
ATOM     18  H7  BCD     1      26.190  27.180  18.350  1.00  0.00            
ATOM     19  H8  BCD     1      23.920  26.480  17.740  1.00  0.00            
ATOM     20  H9  BCD     1      24.440  25.500  19.080  1.00  0.00            
ATOM     21  H10 BCD     1      22.300  26.660  19.050  1.00  0.00            
ATOM     22  C7  BCD     1      30.320  30.340  15.530  1.00  0.00            
ATOM     23  O6  BCD     1      30.700  28.930  15.840  1.00  0.00            
ATOM     24  C8  BCD     1      30.340  31.130  16.830  1.00  0.00            
ATOM     25  O7  BCD     1      31.690  31.040  17.430  1.00  0.00            
ATOM     26  C9  BCD     1      29.190  30.720  17.820  1.00  0.00            
ATOM     27  O8  BCD     1      29.050  31.650  18.960  1.00  0.00            
ATOM     28  C10 BCD     1      27.830  30.460  17.180  1.00  0.00            
ATOM     29  C11 BCD     1      28.060  29.700  15.850  1.00  0.00            
ATOM     30  O9  BCD     1      29.020  30.350  15.020  1.00  0.00            
ATOM     31  C12 BCD     1      26.750  29.710  15.050  1.00  0.00            
ATOM     32  O10 BCD     1      27.090  29.260  13.740  1.00  0.00            
ATOM     33  H11 BCD     1      30.860  30.810  14.700  1.00  0.00            
ATOM     34  H12 BCD     1      30.080  32.180  16.630  1.00  0.00            
ATOM     35  H13 BCD     1      32.270  31.660  16.990  1.00  0.00            
ATOM     36  H14 BCD     1      29.520  29.750  18.210  1.00  0.00            
ATOM     37  H15 BCD     1      28.270  31.310  19.410  1.00  0.00            
ATOM     38  H16 BCD     1      27.410  31.440  16.930  1.00  0.00            
ATOM     39  H17 BCD     1      28.420  28.670  15.950  1.00  0.00            
ATOM     40  H18 BCD     1      25.880  29.240  15.520  1.00  0.00            
ATOM     41  H19 BCD     1      26.470  30.760  14.870  1.00  0.00            
ATOM     42  H20 BCD     1      27.900  29.720  13.480  1.00  0.00            
ATOM     43  C13 BCD     1      33.920  26.360  15.000  1.00  0.00            
ATOM     44  O11 BCD     1      33.090  25.190  15.170  1.00  0.00            
ATOM     45  C14 BCD     1      34.010  27.130  16.270  1.00  0.00            
ATOM     46  O12 BCD     1      34.510  26.270  17.290  1.00  0.00            
ATOM     47  C15 BCD     1      32.690  27.690  16.640  1.00  0.00            
ATOM     48  O13 BCD     1      32.810  28.410  17.910  1.00  0.00            
ATOM     49  C16 BCD     1      32.070  28.540  15.570  1.00  0.00            
ATOM     50  C17 BCD     1      32.060  27.690  14.300  1.00  0.00            
ATOM     51  O14 BCD     1      33.390  27.230  14.070  1.00  0.00            
ATOM     52  C18 BCD     1      31.590  28.400  13.050  1.00  0.00            
ATOM     53  O15 BCD     1      31.210  27.470  12.050  1.00  0.00            
ATOM     54  H21 BCD     1      34.910  25.960  14.770  1.00  0.00            
ATOM     55  H22 BCD     1      34.710  27.980  16.250  1.00  0.00            
ATOM     56  H23 BCD     1      34.360  26.660  18.160  1.00  0.00            
ATOM     57  H24 BCD     1      31.990  26.860  16.800  1.00  0.00            
ATOM     58  H25 BCD     1      32.150  29.100  18.020  1.00  0.00            
ATOM     59  H26 BCD     1      32.740  29.410  15.570  1.00  0.00            
ATOM     60  H27 BCD     1      31.440  26.810  14.540  1.00  0.00            
ATOM     61  H28 BCD     1      30.770  29.120  13.170  1.00  0.00            
ATOM     62  H29 BCD     1      32.540  28.830  12.720  1.00  0.00            
ATOM     63  H30 BCD     1      31.960  26.930  11.780  1.00  0.00            
ATOM     64  C19 BCD     1      33.320  21.150  14.440  1.00  0.00            
ATOM     65  O16 BCD     1      32.450  20.850  15.500  1.00  0.00            
ATOM     66  C20 BCD     1      34.580  21.750  15.150  1.00  0.00            
ATOM     67  O17 BCD     1      35.000  20.910  16.280  1.00  0.00            
ATOM     68  C21 BCD     1      34.170  23.150  15.690  1.00  0.00            
ATOM     69  O18 BCD     1      35.400  23.910  16.180  1.00  0.00            
ATOM     70  C22 BCD     1      33.570  24.000  14.580  1.00  0.00            
ATOM     71  C23 BCD     1      32.370  23.290  14.030  1.00  0.00            
ATOM     72  O19 BCD     1      32.780  22.050  13.500  1.00  0.00            
ATOM     73  C24 BCD     1      31.660  23.980  12.880  1.00  0.00            
ATOM     74  O20 BCD     1      32.490  24.420  11.850  1.00  0.00            
ATOM     75  H31 BCD     1      33.650  20.190  14.020  1.00  0.00            
ATOM     76  H32 BCD     1      35.420  21.880  14.460  1.00  0.00            
ATOM     77  H33 BCD     1      35.780  21.160  16.790  1.00  0.00            
ATOM     78  H34 BCD     1      33.350  23.060  16.410  1.00  0.00            
ATOM     79  H35 BCD     1      35.060  24.750  16.480  1.00  0.00            
ATOM     80  H36 BCD     1      34.260  24.260  13.760  1.00  0.00            
ATOM     81  H37 BCD     1      31.590  23.060  14.770  1.00  0.00            
ATOM     82  H38 BCD     1      30.940  23.270  12.450  1.00  0.00            
ATOM     83  H39 BCD     1      31.020  24.800  13.220  1.00  0.00            
ATOM     84  H40 BCD     1      32.340  23.960  11.010  1.00  0.00            
ATOM     85  C25 BCD     1      29.670  18.530  17.330  1.00  0.00            
ATOM     86  O21 BCD     1      29.380  19.600  18.210  1.00  0.00            
ATOM     87  C26 BCD     1      31.140  18.010  17.330  1.00  0.00            
ATOM     88  O22 BCD     1      31.510  17.420  18.570  1.00  0.00            
ATOM     89  C27 BCD     1      32.180  19.050  16.960  1.00  0.00            
ATOM     90  O23 BCD     1      33.520  18.630  16.820  1.00  0.00            
ATOM     91  C28 BCD     1      31.800  19.640  15.630  1.00  0.00            
ATOM     92  C29 BCD     1      30.270  20.030  15.520  1.00  0.00            
ATOM     93  O24 BCD     1      29.390  18.980  15.980  1.00  0.00            
ATOM     94  C30 BCD     1      29.870  20.360  14.080  1.00  0.00            
ATOM     95  O25 BCD     1      30.190  19.420  13.090  1.00  0.00            
ATOM     96  H41 BCD     1      28.900  17.780  17.520  1.00  0.00            
ATOM     97  H42 BCD     1      31.160  17.190  16.590  1.00  0.00            
ATOM     98  H43 BCD     1      31.340  18.080  19.250  1.00  0.00            
ATOM     99  H44 BCD     1      32.150  19.870  17.690  1.00  0.00            
ATOM    100  H45 BCD     1      33.880  19.490  16.560  1.00  0.00            
ATOM    101  H46 BCD     1      32.110  18.940  14.840  1.00  0.00            
ATOM    102  H47 BCD     1      29.980  20.880  16.160  1.00  0.00            
ATOM    103  H48 BCD     1      28.790  20.540  14.090  1.00  0.00            
ATOM    104  H49 BCD     1      30.320  21.340  13.880  1.00  0.00            
ATOM    105  H50 BCD     1      30.770  19.810  12.420  1.00  0.00            
ATOM    106  C31 BCD     1      27.830  20.980  21.710  1.00  0.00            
ATOM    107  O26 BCD     1      27.890  22.330  21.260  1.00  0.00            
ATOM    108  C32 BCD     1      29.210  20.430  21.800  1.00  0.00            
ATOM    109  O27 BCD     1      30.070  21.250  22.530  1.00  0.00            
ATOM    110  C33 BCD     1      29.780  20.140  20.410  1.00  0.00            
ATOM    111  C34 BCD     1      28.860  19.420  19.500  1.00  0.00            
ATOM    112  C35 BCD     1      27.530  20.090  19.530  1.00  0.00            
ATOM    113  O28 BCD     1      27.040  20.200  20.840  1.00  0.00            
ATOM    114  C36 BCD     1      26.480  19.490  18.600  1.00  0.00            
ATOM    115  O29 BCD     1      26.070  18.190  19.160  1.00  0.00            
ATOM    116  O30 BCD     1      30.990  19.330  20.480  1.00  0.00            
ATOM    117  H51 BCD     1      27.330  21.010  22.680  1.00  0.00            
ATOM    118  H52 BCD     1      29.080  19.450  22.270  1.00  0.00            
ATOM    119  H53 BCD     1      30.930  20.830  22.510  1.00  0.00            
ATOM    120  H54 BCD     1      29.980  21.130  19.990  1.00  0.00            
ATOM    121  H55 BCD     1      31.620  19.590  21.160  1.00  0.00            
ATOM    122  H56 BCD     1      28.780  18.390  19.880  1.00  0.00            
ATOM    123  H57 BCD     1      27.720  21.110  19.170  1.00  0.00            
ATOM    124  H58 BCD     1      25.630  20.160  18.420  1.00  0.00            
ATOM    125  H59 BCD     1      26.980  19.400  17.630  1.00  0.00            
ATOM    126  H60 BCD     1      26.210  17.550  18.460  1.00  0.00            
ATOM    127  C37 BCD     1      26.550  26.020  22.090  1.00  0.00            
ATOM    128  O31 BCD     1      26.650  26.510  20.750  1.00  0.00            
ATOM    129  C38 BCD     1      27.830  25.620  22.730  1.00  0.00            
ATOM    130  O32 BCD     1      28.630  26.820  22.780  1.00  0.00            
ATOM    131  C39 BCD     1      28.430  24.410  22.070  1.00  0.00            
ATOM    132  O33 BCD     1      29.600  23.940  22.750  1.00  0.00            
ATOM    133  C40 BCD     1      27.370  23.300  22.050  1.00  0.00            
ATOM    134  C41 BCD     1      25.980  23.740  21.480  1.00  0.00            
ATOM    135  O34 BCD     1      25.570  24.960  22.180  1.00  0.00            
ATOM    136  C42 BCD     1      24.880  22.810  21.700  1.00  0.00            
ATOM    137  O35 BCD     1      24.590  22.410  23.020  1.00  0.00            
ATOM    138  H61 BCD     1      26.200  26.860  22.710  1.00  0.00            
ATOM    139  H62 BCD     1      27.560  25.330  23.750  1.00  0.00            
ATOM    140  H63 BCD     1      29.380  26.500  23.280  1.00  0.00            
ATOM    141  H64 BCD     1      28.670  24.840  21.090  1.00  0.00            
ATOM    142  H65 BCD     1      29.690  23.000  22.540  1.00  0.00            
ATOM    143  H66 BCD     1      27.340  23.070  23.120  1.00  0.00            
ATOM    144  H67 BCD     1      26.130  23.870  20.400  1.00  0.00            
ATOM    145  H68 BCD     1      24.030  23.340  21.260  1.00  0.00            
ATOM    146  H69 BCD     1      25.140  21.910  21.140  1.00  0.00            
ATOM    147  H70 BCD     1      23.850  21.800  23.050  1.00  0.00            
ATOM    148  C1  AZ8     2      34.510  23.500  19.530  1.00  0.00            
ATOM    149  C2  AZ8     2      33.230  23.250  20.330  1.00  0.00            
ATOM    150  C3  AZ8     2      32.210  22.550  19.460  1.00  0.00            
ATOM    151  O1  AZ8     2      31.700  23.500  18.520  1.00  0.00            
ATOM    152  C4  AZ8     2      31.260  24.720  19.040  1.00  0.00            
ATOM    153  C5  AZ8     2      30.230  25.390  18.330  1.00  0.00            
ATOM    154  N1  AZ8     2      29.500  24.800  17.290  1.00  0.00            
ATOM    155  C6  AZ8     2      29.260  25.410  15.960  1.00  0.00            
ATOM    156  C7  AZ8     2      27.680  25.600  15.760  1.00  0.00            
ATOM    157  N2  AZ8     2      26.840  24.480  16.200  1.00  0.00            
ATOM    158  C8  AZ8     2      25.430  24.760  15.950  1.00  0.00            
ATOM    159  C9  AZ8     2      27.250  23.910  17.530  1.00  0.00            
ATOM    160  C10 AZ8     2      28.750  23.540  17.470  1.00  0.00            
ATOM    161  C11 AZ8     2      29.860  26.670  18.830  1.00  0.00            
ATOM    162  F1  AZ8     2      28.910  27.380  18.190  1.00  0.00            
ATOM    163  C12 AZ8     2      30.440  27.240  19.990  1.00  0.00            
ATOM    164  C13 AZ8     2      31.460  26.520  20.650  1.00  0.00            
ATOM    165  C14 AZ8     2      32.080  27.240  21.780  1.00  0.00            
ATOM    166  O2  AZ8     2      31.880  28.390  22.070  1.00  0.00            
ATOM    167  C15 AZ8     2      32.910  26.290  22.600  1.00  0.00            
ATOM    168  C16 AZ8     2      33.360  26.670  23.860  1.00  0.00            
ATOM    169  O3  AZ8     2      34.000  25.910  24.620  1.00  0.00            
ATOM    170  O4  AZ8     2      33.140  27.920  24.230  1.00  0.00            
ATOM    171  C17 AZ8     2      33.210  24.990  22.220  1.00  0.00            
ATOM    172  N3  AZ8     2      32.760  24.490  20.960  1.00  0.00            
ATOM    173  C18 AZ8     2      31.880  25.270  20.190  1.00  0.00            
ATOM    174  H1  AZ8     2      34.800  22.520  19.150  1.00  0.00            
ATOM    175  H2  AZ8     2      34.290  24.130  18.660  1.00  0.00            
ATOM    176  H3  AZ8     2      35.300  23.990  20.130  1.00  0.00            
ATOM    177  H4  AZ8     2      33.570  22.570  21.120  1.00  0.00            
ATOM    178  H5  AZ8     2      31.420  22.260  20.160  1.00  0.00            
ATOM    179  H6  AZ8     2      32.610  21.640  19.000  1.00  0.00            
ATOM    180  H7  AZ8     2      29.600  24.730  15.170  1.00  0.00            
ATOM    181  H8  AZ8     2      29.750  26.390  15.920  1.00  0.00            
ATOM    182  H9  AZ8     2      27.490  25.810  14.700  1.00  0.00            
ATOM    183  H10 AZ8     2      27.280  26.450  16.320  1.00  0.00            
ATOM    184  H11 AZ8     2      25.230  25.760  16.350  1.00  0.00            
ATOM    185  H12 AZ8     2      25.170  24.820  14.890  1.00  0.00            
ATOM    186  H13 AZ8     2      24.720  24.000  16.310  1.00  0.00            
ATOM    187  H14 AZ8     2      26.590  23.090  17.840  1.00  0.00            
ATOM    188  H15 AZ8     2      27.110  24.640  18.330  1.00  0.00            
ATOM    189  H16 AZ8     2      29.120  23.040  18.380  1.00  0.00            
ATOM    190  H17 AZ8     2      29.030  22.800  16.720  1.00  0.00            
ATOM    191  H18 AZ8     2      30.100  28.210  20.350  1.00  0.00            
ATOM    192  H19 AZ8     2      32.650  28.270  23.470  1.00  0.00            
ATOM    193  H20 AZ8     2      33.720  24.260  22.840  1.00  0.00            
TER
ENDMDL
MODEL        1
ATOM      1  C1  BCD     1      19.570  16.500  23.760  1.00  0.00            
ATOM      2  O1  BCD     1      19.550  15.960  22.490  1.00  0.00            
ATOM      3  C2  BCD     1      19.140  17.970  23.760  1.00  0.00            
ATOM      4  O2  BCD     1      17.870  18.090  23.090  1.00  0.00            
ATOM      5  C3  BCD     1      20.160  18.850  23.070  1.00  0.00            
ATOM      6  O3  BCD     1      19.840  20.270  23.220  1.00  0.00            
ATOM      7  C4  BCD     1      21.600  18.570  23.570  1.00  0.00            
ATOM      8  C5  BCD     1      21.900  17.110  23.520  1.00  0.00            
ATOM      9  O4  BCD     1      20.920  16.370  24.260  1.00  0.00            
ATOM     10  C6  BCD     1      23.300  16.810  24.190  1.00  0.00            
ATOM     11  O5  BCD     1      23.440  17.370  25.470  1.00  0.00            
ATOM     12  H1  BCD     1      18.930  15.930  24.440  1.00  0.00            
ATOM     13  H2  BCD     1      19.070  18.200  24.830  1.00  0.00            
ATOM     14  H3  BCD     1      17.950  17.880  22.150  1.00  0.00            
ATOM     15  H4  BCD     1      20.100  18.630  22.000  1.00  0.00            
ATOM     16  H5  BCD     1      20.610  20.810  23.030  1.00  0.00            
ATOM     17  H6  BCD     1      21.590  19.000  24.580  1.00  0.00            
ATOM     18  H7  BCD     1      21.980  16.770  22.480  1.00  0.00            
ATOM     19  H8  BCD     1      23.420  15.720  24.310  1.00  0.00            
ATOM     20  H9  BCD     1      24.030  17.140  23.450  1.00  0.00            
ATOM     21  H10 BCD     1      22.630  17.200  25.970  1.00  0.00            
ATOM     22  C7  BCD     1      17.790  13.160  20.110  1.00  0.00            
ATOM     23  O6  BCD     1      18.950  13.170  19.280  1.00  0.00            
ATOM     24  C8  BCD     1      17.220  14.570  20.010  1.00  0.00            
ATOM     25  O7  BCD     1      16.790  14.860  18.680  1.00  0.00            
ATOM     26  C9  BCD     1      18.070  15.570  20.700  1.00  0.00            
ATOM     27  O8  BCD     1      17.470  16.910  20.680  1.00  0.00            
ATOM     28  C10 BCD     1      18.430  15.180  22.110  1.00  0.00            
ATOM     29  C11 BCD     1      18.900  13.700  22.240  1.00  0.00            
ATOM     30  O9  BCD     1      18.040  12.850  21.470  1.00  0.00            
ATOM     31  C12 BCD     1      18.890  13.270  23.700  1.00  0.00            
ATOM     32  O10 BCD     1      17.640  13.410  24.410  1.00  0.00            
ATOM     33  H11 BCD     1      17.030  12.480  19.720  1.00  0.00            
ATOM     34  H12 BCD     1      16.310  14.500  20.610  1.00  0.00            
ATOM     35  H13 BCD     1      16.180  15.610  18.750  1.00  0.00            
ATOM     36  H14 BCD     1      19.030  15.560  20.170  1.00  0.00            
ATOM     37  H15 BCD     1      17.900  17.290  19.910  1.00  0.00            
ATOM     38  H16 BCD     1      17.590  15.250  22.810  1.00  0.00            
ATOM     39  H17 BCD     1      19.950  13.610  21.940  1.00  0.00            
ATOM     40  H18 BCD     1      19.120  12.210  23.820  1.00  0.00            
ATOM     41  H19 BCD     1      19.620  13.860  24.270  1.00  0.00            
ATOM     42  H20 BCD     1      17.040  12.720  24.130  1.00  0.00            
ATOM     43  C13 BCD     1      20.780  11.030  16.370  1.00  0.00            
ATOM     44  O11 BCD     1      21.820  12.050  16.400  1.00  0.00            
ATOM     45  C14 BCD     1      19.390  11.550  16.070  1.00  0.00            
ATOM     46  O12 BCD     1      19.300  11.910  14.700  1.00  0.00            
ATOM     47  C15 BCD     1      18.980  12.730  16.970  1.00  0.00            
ATOM     48  O13 BCD     1      17.590  13.140  16.830  1.00  0.00            
ATOM     49  C16 BCD     1      19.170  12.090  18.360  1.00  0.00            
ATOM     50  C17 BCD     1      20.480  11.480  18.720  1.00  0.00            
ATOM     51  O14 BCD     1      20.740  10.520  17.690  1.00  0.00            
ATOM     52  C18 BCD     1      20.360  10.720  20.060  1.00  0.00            
ATOM     53  O15 BCD     1      21.700  10.340  20.530  1.00  0.00            
ATOM     54  H21 BCD     1      21.060  10.200  15.720  1.00  0.00            
ATOM     55  H22 BCD     1      18.670  10.750  16.300  1.00  0.00            
ATOM     56  H23 BCD     1      18.450  12.350  14.630  1.00  0.00            
ATOM     57  H24 BCD     1      19.630  13.610  16.960  1.00  0.00            
ATOM     58  H25 BCD     1      17.360  13.770  17.500  1.00  0.00            
ATOM     59  H26 BCD     1      18.330  11.390  18.490  1.00  0.00            
ATOM     60  H27 BCD     1      21.290  12.220  18.720  1.00  0.00            
ATOM     61  H28 BCD     1      19.980  11.350  20.880  1.00  0.00            
ATOM     62  H29 BCD     1      19.670   9.870  20.010  1.00  0.00            
ATOM     63  H30 BCD     1      21.960   9.820  19.760  1.00  0.00            
ATOM     64  C19 BCD     1      25.290  12.860  14.450  1.00  0.00            
ATOM     65  O16 BCD     1      25.070  14.190  14.850  1.00  0.00            
ATOM     66  C20 BCD     1      24.140  12.270  13.570  1.00  0.00            
ATOM     67  O17 BCD     1      24.220  12.890  12.280  1.00  0.00            
ATOM     68  C21 BCD     1      22.800  12.470  14.320  1.00  0.00            
ATOM     69  O18 BCD     1      21.840  11.820  13.550  1.00  0.00            
ATOM     70  C22 BCD     1      22.960  11.800  15.740  1.00  0.00            
ATOM     71  C23 BCD     1      24.210  12.210  16.510  1.00  0.00            
ATOM     72  O19 BCD     1      25.370  12.110  15.720  1.00  0.00            
ATOM     73  C24 BCD     1      24.530  11.360  17.680  1.00  0.00            
ATOM     74  O20 BCD     1      25.260  12.140  18.630  1.00  0.00            
ATOM     75  H31 BCD     1      26.290  12.700  14.040  1.00  0.00            
ATOM     76  H32 BCD     1      24.300  11.190  13.480  1.00  0.00            
ATOM     77  H33 BCD     1      23.350  12.880  11.860  1.00  0.00            
ATOM     78  H34 BCD     1      22.620  13.540  14.480  1.00  0.00            
ATOM     79  H35 BCD     1      21.050  11.890  14.100  1.00  0.00            
ATOM     80  H36 BCD     1      23.100  10.730  15.530  1.00  0.00            
ATOM     81  H37 BCD     1      24.130  13.260  16.820  1.00  0.00            
ATOM     82  H38 BCD     1      23.640  10.980  18.190  1.00  0.00            
ATOM     83  H39 BCD     1      25.080  10.450  17.370  1.00  0.00            
ATOM     84  H40 BCD     1      24.590  12.710  19.040  1.00  0.00            
ATOM     85  C25 BCD     1      26.660  17.910  14.460  1.00  0.00            
ATOM     86  O21 BCD     1      25.860  18.240  15.600  1.00  0.00            
ATOM     87  C26 BCD     1      25.820  17.470  13.300  1.00  0.00            
ATOM     88  O22 BCD     1      25.200  18.600  12.710  1.00  0.00            
ATOM     89  C27 BCD     1      24.950  16.260  13.670  1.00  0.00            
ATOM     90  O23 BCD     1      24.110  15.770  12.590  1.00  0.00            
ATOM     91  C28 BCD     1      25.880  15.150  14.170  1.00  0.00            
ATOM     92  C29 BCD     1      26.880  15.640  15.210  1.00  0.00            
ATOM     93  O24 BCD     1      27.530  16.840  14.770  1.00  0.00            
ATOM     94  C30 BCD     1      27.960  14.590  15.450  1.00  0.00            
ATOM     95  O25 BCD     1      28.810  14.520  14.380  1.00  0.00            
ATOM     96  H41 BCD     1      27.270  18.780  14.190  1.00  0.00            
ATOM     97  H42 BCD     1      26.510  17.070  12.540  1.00  0.00            
ATOM     98  H43 BCD     1      24.490  18.350  12.110  1.00  0.00            
ATOM     99  H44 BCD     1      24.140  16.520  14.370  1.00  0.00            
ATOM    100  H45 BCD     1      23.900  14.870  12.820  1.00  0.00            
ATOM    101  H46 BCD     1      26.440  14.730  13.330  1.00  0.00            
ATOM    102  H47 BCD     1      26.320  15.830  16.130  1.00  0.00            
ATOM    103  H48 BCD     1      28.500  14.750  16.390  1.00  0.00            
ATOM    104  H49 BCD     1      27.460  13.620  15.550  1.00  0.00            
ATOM    105  H50 BCD     1      29.350  15.310  14.360  1.00  0.00            
ATOM    106  C31 BCD     1      25.590  21.380  18.390  1.00  0.00            
ATOM    107  O26 BCD     1      24.550  20.700  19.200  1.00  0.00            
ATOM    108  C32 BCD     1      25.010  21.600  17.040  1.00  0.00            
ATOM    109  O27 BCD     1      23.950  22.540  17.090  1.00  0.00            
ATOM    110  C33 BCD     1      24.780  20.270  16.280  1.00  0.00            
ATOM    111  C34 BCD     1      26.130  19.510  16.310  1.00  0.00            
ATOM    112  C35 BCD     1      26.570  19.370  17.790  1.00  0.00            
ATOM    113  O28 BCD     1      26.760  20.700  18.270  1.00  0.00            
ATOM    114  C36 BCD     1      27.880  18.620  17.900  1.00  0.00            
ATOM    115  O29 BCD     1      28.950  19.260  17.170  1.00  0.00            
ATOM    116  O30 BCD     1      24.210  20.390  14.960  1.00  0.00            
ATOM    117  H51 BCD     1      25.790  22.340  18.890  1.00  0.00            
ATOM    118  H52 BCD     1      25.760  22.160  16.470  1.00  0.00            
ATOM    119  H53 BCD     1      23.290  22.210  17.700  1.00  0.00            
ATOM    120  H54 BCD     1      24.160  19.610  16.890  1.00  0.00            
ATOM    121  H55 BCD     1      24.650  19.830  14.310  1.00  0.00            
ATOM    122  H56 BCD     1      26.860  20.120  15.760  1.00  0.00            
ATOM    123  H57 BCD     1      25.720  18.890  18.300  1.00  0.00            
ATOM    124  H58 BCD     1      28.150  18.420  18.950  1.00  0.00            
ATOM    125  H59 BCD     1      27.710  17.610  17.500  1.00  0.00            
ATOM    126  H60 BCD     1      28.940  20.210  17.350  1.00  0.00            
ATOM    127  C37 BCD     1      23.310  20.190  23.120  1.00  0.00            
ATOM    128  O31 BCD     1      22.480  19.120  22.590  1.00  0.00            
ATOM    129  C38 BCD     1      23.030  21.600  22.540  1.00  0.00            
ATOM    130  O32 BCD     1      21.770  22.060  22.990  1.00  0.00            
ATOM    131  C39 BCD     1      23.170  21.480  21.060  1.00  0.00            
ATOM    132  O33 BCD     1      22.830  22.760  20.460  1.00  0.00            
ATOM    133  C40 BCD     1      24.590  20.920  20.630  1.00  0.00            
ATOM    134  C41 BCD     1      24.940  19.650  21.450  1.00  0.00            
ATOM    135  O34 BCD     1      24.700  19.950  22.840  1.00  0.00            
ATOM    136  C42 BCD     1      26.390  19.150  21.300  1.00  0.00            
ATOM    137  O35 BCD     1      26.560  18.070  22.170  1.00  0.00            
ATOM    138  H61 BCD     1      23.210  20.190  24.210  1.00  0.00            
ATOM    139  H62 BCD     1      23.810  22.320  22.830  1.00  0.00            
ATOM    140  H63 BCD     1      21.940  22.970  23.230  1.00  0.00            
ATOM    141  H64 BCD     1      22.320  20.870  20.730  1.00  0.00            
ATOM    142  H65 BCD     1      21.950  22.990  20.790  1.00  0.00            
ATOM    143  H66 BCD     1      25.380  21.640  20.870  1.00  0.00            
ATOM    144  H67 BCD     1      24.300  18.860  21.030  1.00  0.00            
ATOM    145  H68 BCD     1      26.660  18.900  20.260  1.00  0.00            
ATOM    146  H69 BCD     1      27.160  19.930  21.430  1.00  0.00            
ATOM    147  H70 BCD     1      26.560  18.330  23.100  1.00  0.00            
ATOM    148  C1  AZ8     2      19.010  18.010  13.090  1.00  0.00            
ATOM    149  C2  AZ8     2      20.430  18.690  13.260  1.00  0.00            
ATOM    150  C3  AZ8     2      21.560  17.640  13.550  1.00  0.00            
ATOM    151  O1  AZ8     2      21.350  17.230  14.890  1.00  0.00            
ATOM    152  C4  AZ8     2      21.290  18.190  15.950  1.00  0.00            
ATOM    153  C5  AZ8     2      21.780  17.860  17.220  1.00  0.00            
ATOM    154  N1  AZ8     2      22.380  16.640  17.450  1.00  0.00            
ATOM    155  C6  AZ8     2      21.640  15.550  18.080  1.00  0.00            
ATOM    156  C7  AZ8     2      22.110  15.150  19.520  1.00  0.00            
ATOM    157  N2  AZ8     2      23.550  14.920  19.470  1.00  0.00            
ATOM    158  C8  AZ8     2      24.040  14.590  20.830  1.00  0.00            
ATOM    159  C9  AZ8     2      24.260  16.040  18.900  1.00  0.00            
ATOM    160  C10 AZ8     2      23.800  16.350  17.470  1.00  0.00            
ATOM    161  C11 AZ8     2      21.670  18.780  18.240  1.00  0.00            
ATOM    162  F1  AZ8     2      22.060  18.490  19.480  1.00  0.00            
ATOM    163  C12 AZ8     2      21.080  20.010  17.950  1.00  0.00            
ATOM    164  C13 AZ8     2      20.800  20.400  16.600  1.00  0.00            
ATOM    165  C14 AZ8     2      20.450  21.830  16.350  1.00  0.00            
ATOM    166  O2  AZ8     2      20.620  22.650  17.190  1.00  0.00            
ATOM    167  C15 AZ8     2      19.900  22.050  14.970  1.00  0.00            
ATOM    168  C16 AZ8     2      19.460  23.420  14.550  1.00  0.00            
ATOM    169  O3  AZ8     2      19.900  24.510  14.960  1.00  0.00            
ATOM    170  O4  AZ8     2      18.780  23.430  13.400  1.00  0.00            
ATOM    171  C17 AZ8     2      19.990  21.060  13.950  1.00  0.00            
ATOM    172  N3  AZ8     2      20.430  19.750  14.280  1.00  0.00            
ATOM    173  C18 AZ8     2      20.870  19.520  15.610  1.00  0.00            
ATOM    174  H1  AZ8     2      18.770  17.530  14.050  1.00  0.00            
ATOM    175  H2  AZ8     2      18.210  18.730  12.860  1.00  0.00            
ATOM    176  H3  AZ8     2      19.050  17.230  12.320  1.00  0.00            
ATOM    177  H4  AZ8     2      20.670  19.160  12.300  1.00  0.00            
ATOM    178  H5  AZ8     2      22.530  18.140  13.410  1.00  0.00            
ATOM    179  H6  AZ8     2      21.470  16.770  12.890  1.00  0.00            
ATOM    180  H7  AZ8     2      21.710  14.680  17.410  1.00  0.00            
ATOM    181  H8  AZ8     2      20.560  15.730  17.970  1.00  0.00            
ATOM    182  H9  AZ8     2      21.500  14.320  19.920  1.00  0.00            
ATOM    183  H10 AZ8     2      21.950  16.000  20.200  1.00  0.00            
ATOM    184  H11 AZ8     2      25.110  14.800  20.940  1.00  0.00            
ATOM    185  H12 AZ8     2      23.470  15.100  21.620  1.00  0.00            
ATOM    186  H13 AZ8     2      23.960  13.500  20.930  1.00  0.00            
ATOM    187  H14 AZ8     2      25.310  15.720  18.870  1.00  0.00            
ATOM    188  H15 AZ8     2      24.330  16.920  19.550  1.00  0.00            
ATOM    189  H16 AZ8     2      24.340  17.280  17.250  1.00  0.00            
ATOM    190  H17 AZ8     2      24.110  15.540  16.810  1.00  0.00            
ATOM    191  H18 AZ8     2      20.820  20.650  18.790  1.00  0.00            
ATOM    192  H19 AZ8     2      18.200  22.660  13.370  1.00  0.00            
ATOM    193  H20 AZ8     2      19.740  21.290  12.920  1.00  0.00            
TER
ENDMDL
MODEL        1
ATOM      1  C1  BCD     1      34.640  19.220  24.620  1.00  0.00            
ATOM      2  O1  BCD     1      33.450  19.990  24.860  1.00  0.00            
ATOM      3  C2  BCD     1      34.460  18.480  23.290  1.00  0.00            
ATOM      4  O2  BCD     1      34.440  19.420  22.240  1.00  0.00            
ATOM      5  C3  BCD     1      33.370  17.450  23.290  1.00  0.00            
ATOM      6  O3  BCD     1      33.240  16.700  22.070  1.00  0.00            
ATOM      7  C4  BCD     1      33.630  16.530  24.430  1.00  0.00            
ATOM      8  C5  BCD     1      33.740  17.270  25.740  1.00  0.00            
ATOM      9  O4  BCD     1      34.760  18.160  25.650  1.00  0.00            
ATOM     10  C6  BCD     1      33.850  16.430  27.000  1.00  0.00            
ATOM     11  O5  BCD     1      33.550  17.200  28.140  1.00  0.00            
ATOM     12  H1  BCD     1      35.490  19.910  24.540  1.00  0.00            
ATOM     13  H2  BCD     1      35.420  17.970  23.160  1.00  0.00            
ATOM     14  H3  BCD     1      34.810  19.040  21.440  1.00  0.00            
ATOM     15  H4  BCD     1      32.420  17.960  23.500  1.00  0.00            
ATOM     16  H5  BCD     1      33.160  17.330  21.350  1.00  0.00            
ATOM     17  H6  BCD     1      34.460  15.870  24.150  1.00  0.00            
ATOM     18  H7  BCD     1      32.760  17.760  25.810  1.00  0.00            
ATOM     19  H8  BCD     1      33.110  15.610  27.000  1.00  0.00            
ATOM     20  H9  BCD     1      34.800  15.870  26.970  1.00  0.00            
ATOM     21  H10 BCD     1      32.630  17.470  28.200  1.00  0.00            
ATOM     22  C7  BCD     1      32.140  23.800  25.860  1.00  0.00            
ATOM     23  O6  BCD     1      30.770  23.360  25.650  1.00  0.00            
ATOM     24  C8  BCD     1      32.900  23.540  24.520  1.00  0.00            
ATOM     25  O7  BCD     1      32.380  24.270  23.350  1.00  0.00            
ATOM     26  C9  BCD     1      32.890  22.110  24.170  1.00  0.00            
ATOM     27  O8  BCD     1      33.540  21.970  22.840  1.00  0.00            
ATOM     28  C10 BCD     1      33.660  21.360  25.150  1.00  0.00            
ATOM     29  C11 BCD     1      32.920  21.680  26.560  1.00  0.00            
ATOM     30  O9  BCD     1      32.750  23.050  26.880  1.00  0.00            
ATOM     31  C12 BCD     1      33.420  20.900  27.680  1.00  0.00            
ATOM     32  O10 BCD     1      34.830  21.140  27.920  1.00  0.00            
ATOM     33  H11 BCD     1      32.220  24.850  26.190  1.00  0.00            
ATOM     34  H12 BCD     1      33.910  23.830  24.820  1.00  0.00            
ATOM     35  H13 BCD     1      32.650  23.670  22.640  1.00  0.00            
ATOM     36  H14 BCD     1      31.920  21.610  24.060  1.00  0.00            
ATOM     37  H15 BCD     1      33.740  21.040  22.700  1.00  0.00            
ATOM     38  H16 BCD     1      34.720  21.640  25.130  1.00  0.00            
ATOM     39  H17 BCD     1      31.890  21.310  26.430  1.00  0.00            
ATOM     40  H18 BCD     1      32.830  21.210  28.550  1.00  0.00            
ATOM     41  H19 BCD     1      33.360  19.830  27.470  1.00  0.00            
ATOM     42  H20 BCD     1      34.900  21.940  28.450  1.00  0.00            
ATOM     43  C13 BCD     1      26.930  24.480  25.860  1.00  0.00            
ATOM     44  O11 BCD     1      26.670  23.380  24.940  1.00  0.00            
ATOM     45  C14 BCD     1      27.860  25.560  25.370  1.00  0.00            
ATOM     46  O12 BCD     1      27.220  26.120  24.210  1.00  0.00            
ATOM     47  C15 BCD     1      29.200  24.950  25.100  1.00  0.00            
ATOM     48  O13 BCD     1      30.180  25.830  24.460  1.00  0.00            
ATOM     49  C16 BCD     1      29.750  24.140  26.220  1.00  0.00            
ATOM     50  C17 BCD     1      28.660  23.310  26.940  1.00  0.00            
ATOM     51  O14 BCD     1      27.450  24.000  27.070  1.00  0.00            
ATOM     52  C18 BCD     1      29.150  22.980  28.300  1.00  0.00            
ATOM     53  O15 BCD     1      29.260  24.190  29.040  1.00  0.00            
ATOM     54  H21 BCD     1      25.980  24.950  26.140  1.00  0.00            
ATOM     55  H22 BCD     1      28.010  26.350  26.110  1.00  0.00            
ATOM     56  H23 BCD     1      27.400  27.040  24.010  1.00  0.00            
ATOM     57  H24 BCD     1      29.000  24.200  24.320  1.00  0.00            
ATOM     58  H25 BCD     1      30.930  25.320  24.130  1.00  0.00            
ATOM     59  H26 BCD     1      30.160  24.870  26.940  1.00  0.00            
ATOM     60  H27 BCD     1      28.410  22.410  26.360  1.00  0.00            
ATOM     61  H28 BCD     1      28.450  22.350  28.870  1.00  0.00            
ATOM     62  H29 BCD     1      30.090  22.410  28.230  1.00  0.00            
ATOM     63  H30 BCD     1      29.810  24.170  29.830  1.00  0.00            
ATOM     64  C19 BCD     1      23.660  21.730  22.620  1.00  0.00            
ATOM     65  O16 BCD     1      24.260  20.440  22.710  1.00  0.00            
ATOM     66  C20 BCD     1      24.550  22.720  21.890  1.00  0.00            
ATOM     67  O17 BCD     1      24.800  22.230  20.570  1.00  0.00            
ATOM     68  C21 BCD     1      25.840  22.900  22.720  1.00  0.00            
ATOM     69  O18 BCD     1      26.730  23.870  22.120  1.00  0.00            
ATOM     70  C22 BCD     1      25.460  23.380  24.180  1.00  0.00            
ATOM     71  C23 BCD     1      24.440  22.480  24.820  1.00  0.00            
ATOM     72  O19 BCD     1      23.350  22.190  23.880  1.00  0.00            
ATOM     73  C24 BCD     1      23.860  23.070  26.070  1.00  0.00            
ATOM     74  O20 BCD     1      23.330  24.350  25.730  1.00  0.00            
ATOM     75  H31 BCD     1      22.730  21.610  22.050  1.00  0.00            
ATOM     76  H32 BCD     1      23.940  23.630  21.890  1.00  0.00            
ATOM     77  H33 BCD     1      25.660  22.550  20.270  1.00  0.00            
ATOM     78  H34 BCD     1      26.250  21.880  22.700  1.00  0.00            
ATOM     79  H35 BCD     1      27.310  24.230  22.790  1.00  0.00            
ATOM     80  H36 BCD     1      25.040  24.390  24.060  1.00  0.00            
ATOM     81  H37 BCD     1      24.980  21.550  25.060  1.00  0.00            
ATOM     82  H38 BCD     1      23.100  22.390  26.480  1.00  0.00            
ATOM     83  H39 BCD     1      24.640  23.250  26.820  1.00  0.00            
ATOM     84  H40 BCD     1      22.840  24.760  26.450  1.00  0.00            
ATOM     85  C25 BCD     1      23.700  16.430  21.800  1.00  0.00            
ATOM     86  O21 BCD     1      25.060  16.090  22.090  1.00  0.00            
ATOM     87  C26 BCD     1      23.630  17.400  20.600  1.00  0.00            
ATOM     88  O22 BCD     1      24.330  16.810  19.500  1.00  0.00            
ATOM     89  C27 BCD     1      24.210  18.770  20.960  1.00  0.00            
ATOM     90  O23 BCD     1      23.910  19.700  19.890  1.00  0.00            
ATOM     91  C28 BCD     1      23.540  19.270  22.240  1.00  0.00            
ATOM     92  C29 BCD     1      23.700  18.250  23.390  1.00  0.00            
ATOM     93  O24 BCD     1      23.150  17.010  22.960  1.00  0.00            
ATOM     94  C30 BCD     1      22.850  18.820  24.540  1.00  0.00            
ATOM     95  O25 BCD     1      22.940  17.850  25.570  1.00  0.00            
ATOM     96  H41 BCD     1      23.190  15.470  21.650  1.00  0.00            
ATOM     97  H42 BCD     1      22.560  17.550  20.410  1.00  0.00            
ATOM     98  H43 BCD     1      24.600  17.550  18.950  1.00  0.00            
ATOM     99  H44 BCD     1      25.290  18.800  21.190  1.00  0.00            
ATOM    100  H45 BCD     1      24.120  20.620  20.060  1.00  0.00            
ATOM    101  H46 BCD     1      22.470  19.430  22.050  1.00  0.00            
ATOM    102  H47 BCD     1      24.780  18.230  23.590  1.00  0.00            
ATOM    103  H48 BCD     1      23.090  19.830  24.900  1.00  0.00            
ATOM    104  H49 BCD     1      21.840  18.890  24.120  1.00  0.00            
ATOM    105  H50 BCD     1      23.010  17.060  25.030  1.00  0.00            
ATOM    106  C31 BCD     1      27.720  13.120  22.660  1.00  0.00            
ATOM    107  O26 BCD     1      28.760  14.070  23.160  1.00  0.00            
ATOM    108  C32 BCD     1      27.350  13.420  21.220  1.00  0.00            
ATOM    109  O27 BCD     1      28.570  13.540  20.430  1.00  0.00            
ATOM    110  C33 BCD     1      26.630  14.730  21.070  1.00  0.00            
ATOM    111  C34 BCD     1      25.450  14.760  21.990  1.00  0.00            
ATOM    112  C35 BCD     1      25.870  14.400  23.410  1.00  0.00            
ATOM    113  O28 BCD     1      26.600  13.190  23.540  1.00  0.00            
ATOM    114  C36 BCD     1      24.650  14.120  24.310  1.00  0.00            
ATOM    115  O29 BCD     1      23.690  13.150  23.770  1.00  0.00            
ATOM    116  O30 BCD     1      26.150  14.890  19.730  1.00  0.00            
ATOM    117  H51 BCD     1      28.150  12.110  22.680  1.00  0.00            
ATOM    118  H52 BCD     1      26.710  12.630  20.790  1.00  0.00            
ATOM    119  H53 BCD     1      28.570  12.700  19.970  1.00  0.00            
ATOM    120  H54 BCD     1      27.340  15.530  21.340  1.00  0.00            
ATOM    121  H55 BCD     1      25.550  15.640  19.740  1.00  0.00            
ATOM    122  H56 BCD     1      24.640  14.140  21.570  1.00  0.00            
ATOM    123  H57 BCD     1      26.360  15.280  23.850  1.00  0.00            
ATOM    124  H58 BCD     1      25.120  13.890  25.280  1.00  0.00            
ATOM    125  H59 BCD     1      24.220  15.110  24.520  1.00  0.00            
ATOM    126  H60 BCD     1      24.130  12.300  23.820  1.00  0.00            
ATOM    127  C37 BCD     1      32.550  14.400  24.750  1.00  0.00            
ATOM    128  O31 BCD     1      32.460  15.790  24.500  1.00  0.00            
ATOM    129  C38 BCD     1      32.390  13.690  23.400  1.00  0.00            
ATOM    130  O32 BCD     1      33.410  14.090  22.490  1.00  0.00            
ATOM    131  C39 BCD     1      31.090  13.910  22.760  1.00  0.00            
ATOM    132  O33 BCD     1      30.980  13.110  21.520  1.00  0.00            
ATOM    133  C40 BCD     1      29.970  13.590  23.790  1.00  0.00            
ATOM    134  C41 BCD     1      30.120  14.330  25.090  1.00  0.00            
ATOM    135  O34 BCD     1      31.460  13.920  25.550  1.00  0.00            
ATOM    136  C42 BCD     1      28.980  13.920  26.030  1.00  0.00            
ATOM    137  O35 BCD     1      29.320  14.200  27.370  1.00  0.00            
ATOM    138  H61 BCD     1      33.530  14.200  25.200  1.00  0.00            
ATOM    139  H62 BCD     1      32.460  12.590  23.480  1.00  0.00            
ATOM    140  H63 BCD     1      33.190  14.970  22.200  1.00  0.00            
ATOM    141  H64 BCD     1      31.020  14.950  22.440  1.00  0.00            
ATOM    142  H65 BCD     1      30.170  13.340  21.040  1.00  0.00            
ATOM    143  H66 BCD     1      29.810  12.510  23.830  1.00  0.00            
ATOM    144  H67 BCD     1      30.050  15.400  24.850  1.00  0.00            
ATOM    145  H68 BCD     1      28.070  14.470  25.760  1.00  0.00            
ATOM    146  H69 BCD     1      28.810  12.850  25.840  1.00  0.00            
ATOM    147  H70 BCD     1      28.640  13.790  27.900  1.00  0.00            
ATOM    148  C1  AZ8     2      28.860  17.250  17.940  1.00  0.00            
ATOM    149  C2  AZ8     2      30.170  17.750  18.660  1.00  0.00            
ATOM    150  C3  AZ8     2      30.200  17.070  20.020  1.00  0.00            
ATOM    151  O1  AZ8     2      29.340  17.840  20.860  1.00  0.00            
ATOM    152  C4  AZ8     2      29.550  19.240  20.940  1.00  0.00            
ATOM    153  C5  AZ8     2      29.290  19.920  22.210  1.00  0.00            
ATOM    154  N1  AZ8     2      28.870  19.250  23.330  1.00  0.00            
ATOM    155  C6  AZ8     2      27.460  19.010  23.660  1.00  0.00            
ATOM    156  C7  AZ8     2      27.120  19.450  25.140  1.00  0.00            
ATOM    157  N2  AZ8     2      28.130  18.960  26.100  1.00  0.00            
ATOM    158  C8  AZ8     2      27.790  19.180  27.480  1.00  0.00            
ATOM    159  C9  AZ8     2      29.480  19.310  25.750  1.00  0.00            
ATOM    160  C10 AZ8     2      29.810  18.820  24.340  1.00  0.00            
ATOM    161  C11 AZ8     2      29.330  21.350  22.180  1.00  0.00            
ATOM    162  F1  AZ8     2      28.890  22.010  23.280  1.00  0.00            
ATOM    163  C12 AZ8     2      29.680  22.010  20.990  1.00  0.00            
ATOM    164  C13 AZ8     2      30.000  21.320  19.790  1.00  0.00            
ATOM    165  C14 AZ8     2      30.510  22.110  18.610  1.00  0.00            
ATOM    166  O2  AZ8     2      30.610  23.340  18.680  1.00  0.00            
ATOM    167  C15 AZ8     2      30.760  21.280  17.440  1.00  0.00            
ATOM    168  C16 AZ8     2      31.160  21.910  16.230  1.00  0.00            
ATOM    169  O3  AZ8     2      31.030  23.100  15.980  1.00  0.00            
ATOM    170  O4  AZ8     2      31.540  21.090  15.250  1.00  0.00            
ATOM    171  C17 AZ8     2      30.660  19.920  17.410  1.00  0.00            
ATOM    172  N3  AZ8     2      30.240  19.240  18.600  1.00  0.00            
ATOM    173  C18 AZ8     2      29.920  19.960  19.770  1.00  0.00            
ATOM    174  H1  AZ8     2      27.970  17.570  18.490  1.00  0.00            
ATOM    175  H2  AZ8     2      28.720  17.520  16.890  1.00  0.00            
ATOM    176  H3  AZ8     2      28.890  16.160  17.840  1.00  0.00            
ATOM    177  H4  AZ8     2      31.020  17.460  18.030  1.00  0.00            
ATOM    178  H5  AZ8     2      31.180  17.120  20.500  1.00  0.00            
ATOM    179  H6  AZ8     2      29.850  16.030  20.000  1.00  0.00            
ATOM    180  H7  AZ8     2      27.320  17.920  23.730  1.00  0.00            
ATOM    181  H8  AZ8     2      26.840  19.470  22.880  1.00  0.00            
ATOM    182  H9  AZ8     2      26.240  18.980  25.610  1.00  0.00            
ATOM    183  H10 AZ8     2      27.030  20.540  25.220  1.00  0.00            
ATOM    184  H11 AZ8     2      28.490  18.700  28.180  1.00  0.00            
ATOM    185  H12 AZ8     2      27.740  20.250  27.680  1.00  0.00            
ATOM    186  H13 AZ8     2      26.820  18.730  27.740  1.00  0.00            
ATOM    187  H14 AZ8     2      30.230  18.920  26.460  1.00  0.00            
ATOM    188  H15 AZ8     2      29.590  20.400  25.680  1.00  0.00            
ATOM    189  H16 AZ8     2      30.810  19.220  24.150  1.00  0.00            
ATOM    190  H17 AZ8     2      29.990  17.740  24.220  1.00  0.00            
ATOM    191  H18 AZ8     2      29.650  23.100  20.970  1.00  0.00            
ATOM    192  H19 AZ8     2      31.820  21.770  14.610  1.00  0.00            
ATOM    193  H20 AZ8     2      30.950  19.240  16.620  1.00  0.00            
TER
ENDMDL
MODEL        1
ATOM      1  C1  BCD     1      22.970  27.820  19.740  1.00  0.00            
ATOM      2  O1  BCD     1      24.060  27.320  18.930  1.00  0.00            
ATOM      3  C2  BCD     1      23.370  28.150  21.210  1.00  0.00            
ATOM      4  O2  BCD     1      24.290  29.220  21.280  1.00  0.00            
ATOM      5  C3  BCD     1      23.860  26.930  21.970  1.00  0.00            
ATOM      6  O3  BCD     1      23.870  27.270  23.340  1.00  0.00            
ATOM      7  C4  BCD     1      22.900  25.780  21.830  1.00  0.00            
ATOM      8  C5  BCD     1      22.430  25.520  20.420  1.00  0.00            
ATOM      9  O4  BCD     1      21.980  26.730  19.800  1.00  0.00            
ATOM     10  C6  BCD     1      21.340  24.440  20.210  1.00  0.00            
ATOM     11  O5  BCD     1      20.050  24.870  20.750  1.00  0.00            
ATOM     12  H1  BCD     1      22.470  28.630  19.200  1.00  0.00            
ATOM     13  H2  BCD     1      22.450  28.470  21.720  1.00  0.00            
ATOM     14  H3  BCD     1      24.050  29.720  22.070  1.00  0.00            
ATOM     15  H4  BCD     1      24.910  26.800  21.670  1.00  0.00            
ATOM     16  H5  BCD     1      23.790  26.420  23.770  1.00  0.00            
ATOM     17  H6  BCD     1      22.040  25.950  22.490  1.00  0.00            
ATOM     18  H7  BCD     1      23.280  25.190  19.800  1.00  0.00            
ATOM     19  H8  BCD     1      21.290  24.260  19.130  1.00  0.00            
ATOM     20  H9  BCD     1      21.680  23.520  20.690  1.00  0.00            
ATOM     21  H10 BCD     1      19.820  25.800  20.630  1.00  0.00            
ATOM     22  C7  BCD     1      26.930  28.520  16.260  1.00  0.00            
ATOM     23  O6  BCD     1      27.150  27.120  15.960  1.00  0.00            
ATOM     24  C8  BCD     1      27.270  28.830  17.720  1.00  0.00            
ATOM     25  O7  BCD     1      28.590  28.400  17.960  1.00  0.00            
ATOM     26  C9  BCD     1      26.340  28.120  18.680  1.00  0.00            
ATOM     27  O8  BCD     1      26.610  28.600  20.080  1.00  0.00            
ATOM     28  C10 BCD     1      24.840  28.330  18.290  1.00  0.00            
ATOM     29  C11 BCD     1      24.650  28.120  16.790  1.00  0.00            
ATOM     30  O9  BCD     1      25.590  28.900  16.080  1.00  0.00            
ATOM     31  C12 BCD     1      23.290  28.540  16.320  1.00  0.00            
ATOM     32  O10 BCD     1      23.140  28.510  14.950  1.00  0.00            
ATOM     33  H11 BCD     1      27.540  29.180  15.630  1.00  0.00            
ATOM     34  H12 BCD     1      27.190  29.910  17.840  1.00  0.00            
ATOM     35  H13 BCD     1      28.660  28.350  18.910  1.00  0.00            
ATOM     36  H14 BCD     1      26.620  27.050  18.680  1.00  0.00            
ATOM     37  H15 BCD     1      25.750  28.660  20.500  1.00  0.00            
ATOM     38  H16 BCD     1      24.580  29.340  18.620  1.00  0.00            
ATOM     39  H17 BCD     1      24.790  27.070  16.510  1.00  0.00            
ATOM     40  H18 BCD     1      22.630  27.900  16.900  1.00  0.00            
ATOM     41  H19 BCD     1      23.050  29.550  16.690  1.00  0.00            
ATOM     42  H20 BCD     1      23.870  28.970  14.520  1.00  0.00            
ATOM     43  C13 BCD     1      29.150  25.090  13.010  1.00  0.00            
ATOM     44  O11 BCD     1      29.120  23.950  13.850  1.00  0.00            
ATOM     45  C14 BCD     1      29.940  26.310  13.620  1.00  0.00            
ATOM     46  O12 BCD     1      31.240  25.870  13.780  1.00  0.00            
ATOM     47  C15 BCD     1      29.230  26.680  14.930  1.00  0.00            
ATOM     48  O13 BCD     1      29.830  27.800  15.520  1.00  0.00            
ATOM     49  C16 BCD     1      27.790  26.960  14.660  1.00  0.00            
ATOM     50  C17 BCD     1      27.150  25.810  13.950  1.00  0.00            
ATOM     51  O14 BCD     1      27.840  25.500  12.710  1.00  0.00            
ATOM     52  C18 BCD     1      25.780  26.220  13.560  1.00  0.00            
ATOM     53  O15 BCD     1      25.010  25.100  13.080  1.00  0.00            
ATOM     54  H21 BCD     1      29.590  24.880  12.030  1.00  0.00            
ATOM     55  H22 BCD     1      29.980  27.220  13.020  1.00  0.00            
ATOM     56  H23 BCD     1      31.660  26.610  14.210  1.00  0.00            
ATOM     57  H24 BCD     1      29.200  25.800  15.590  1.00  0.00            
ATOM     58  H25 BCD     1      29.480  27.770  16.420  1.00  0.00            
ATOM     59  H26 BCD     1      27.800  27.880  14.070  1.00  0.00            
ATOM     60  H27 BCD     1      27.320  24.930  14.580  1.00  0.00            
ATOM     61  H28 BCD     1      25.320  26.630  14.480  1.00  0.00            
ATOM     62  H29 BCD     1      25.780  27.020  12.810  1.00  0.00            
ATOM     63  H30 BCD     1      25.450  24.760  12.290  1.00  0.00            
ATOM     64  C19 BCD     1      30.370  20.040  14.370  1.00  0.00            
ATOM     65  O16 BCD     1      29.930  20.050  15.720  1.00  0.00            
ATOM     66  C20 BCD     1      31.530  21.000  14.130  1.00  0.00            
ATOM     67  O17 BCD     1      32.630  20.770  14.960  1.00  0.00            
ATOM     68  C21 BCD     1      30.990  22.440  14.300  1.00  0.00            
ATOM     69  O18 BCD     1      32.080  23.320  13.900  1.00  0.00            
ATOM     70  C22 BCD     1      29.750  22.740  13.490  1.00  0.00            
ATOM     71  C23 BCD     1      28.760  21.600  13.740  1.00  0.00            
ATOM     72  O19 BCD     1      29.340  20.350  13.420  1.00  0.00            
ATOM     73  C24 BCD     1      27.530  21.740  12.890  1.00  0.00            
ATOM     74  O20 BCD     1      27.710  21.800  11.430  1.00  0.00            
ATOM     75  H31 BCD     1      30.860  19.090  14.130  1.00  0.00            
ATOM     76  H32 BCD     1      31.820  20.810  13.090  1.00  0.00            
ATOM     77  H33 BCD     1      33.340  21.340  14.640  1.00  0.00            
ATOM     78  H34 BCD     1      30.630  22.640  15.320  1.00  0.00            
ATOM     79  H35 BCD     1      31.700  24.200  13.970  1.00  0.00            
ATOM     80  H36 BCD     1      29.990  22.740  12.420  1.00  0.00            
ATOM     81  H37 BCD     1      28.500  21.640  14.800  1.00  0.00            
ATOM     82  H38 BCD     1      26.810  20.950  13.150  1.00  0.00            
ATOM     83  H39 BCD     1      27.180  22.730  13.200  1.00  0.00            
ATOM     84  H40 BCD     1      28.380  21.200  11.060  1.00  0.00            
ATOM     85  C25 BCD     1      29.270  17.640  18.920  1.00  0.00            
ATOM     86  O21 BCD     1      28.770  18.850  19.440  1.00  0.00            
ATOM     87  C26 BCD     1      30.710  17.880  18.530  1.00  0.00            
ATOM     88  O22 BCD     1      31.490  18.110  19.700  1.00  0.00            
ATOM     89  C27 BCD     1      30.820  19.030  17.580  1.00  0.00            
ATOM     90  O23 BCD     1      32.210  19.090  17.220  1.00  0.00            
ATOM     91  C28 BCD     1      29.890  18.780  16.370  1.00  0.00            
ATOM     92  C29 BCD     1      28.540  18.330  16.710  1.00  0.00            
ATOM     93  O24 BCD     1      28.510  17.290  17.730  1.00  0.00            
ATOM     94  C30 BCD     1      27.890  17.750  15.480  1.00  0.00            
ATOM     95  O25 BCD     1      28.420  16.510  15.030  1.00  0.00            
ATOM     96  H41 BCD     1      29.170  16.800  19.620  1.00  0.00            
ATOM     97  H42 BCD     1      30.980  16.940  18.020  1.00  0.00            
ATOM     98  H43 BCD     1      31.560  17.230  20.070  1.00  0.00            
ATOM     99  H44 BCD     1      30.580  19.940  18.150  1.00  0.00            
ATOM    100  H45 BCD     1      32.270  19.890  16.690  1.00  0.00            
ATOM    101  H46 BCD     1      30.310  17.970  15.760  1.00  0.00            
ATOM    102  H47 BCD     1      27.990  19.210  17.100  1.00  0.00            
ATOM    103  H48 BCD     1      26.890  17.540  15.880  1.00  0.00            
ATOM    104  H49 BCD     1      27.650  18.470  14.700  1.00  0.00            
ATOM    105  H50 BCD     1      28.080  16.270  14.170  1.00  0.00            
ATOM    106  C31 BCD     1      27.130  20.120  23.080  1.00  0.00            
ATOM    107  O26 BCD     1      26.260  21.120  22.420  1.00  0.00            
ATOM    108  C32 BCD     1      28.590  20.420  22.820  1.00  0.00            
ATOM    109  O27 BCD     1      29.030  21.750  23.210  1.00  0.00            
ATOM    110  C33 BCD     1      29.070  20.120  21.400  1.00  0.00            
ATOM    111  C34 BCD     1      28.580  18.800  20.870  1.00  0.00            
ATOM    112  C35 BCD     1      27.100  18.530  21.210  1.00  0.00            
ATOM    113  O28 BCD     1      26.860  18.810  22.620  1.00  0.00            
ATOM    114  C36 BCD     1      26.720  17.100  21.010  1.00  0.00            
ATOM    115  O29 BCD     1      27.470  16.170  21.810  1.00  0.00            
ATOM    116  O30 BCD     1      30.460  20.300  21.300  1.00  0.00            
ATOM    117  H51 BCD     1      27.000  20.150  24.160  1.00  0.00            
ATOM    118  H52 BCD     1      29.100  19.740  23.520  1.00  0.00            
ATOM    119  H53 BCD     1      29.990  21.840  23.210  1.00  0.00            
ATOM    120  H54 BCD     1      28.520  20.790  20.730  1.00  0.00            
ATOM    121  H55 BCD     1      30.780  19.980  20.450  1.00  0.00            
ATOM    122  H56 BCD     1      29.120  17.990  21.370  1.00  0.00            
ATOM    123  H57 BCD     1      26.390  19.150  20.660  1.00  0.00            
ATOM    124  H58 BCD     1      25.660  17.100  21.270  1.00  0.00            
ATOM    125  H59 BCD     1      26.730  16.830  19.950  1.00  0.00            
ATOM    126  H60 BCD     1      27.590  16.590  22.660  1.00  0.00            
ATOM    127  C37 BCD     1      23.340  23.900  23.300  1.00  0.00            
ATOM    128  O31 BCD     1      23.640  24.660  22.160  1.00  0.00            
ATOM    129  C38 BCD     1      24.540  23.750  24.250  1.00  0.00            
ATOM    130  O32 BCD     1      24.920  25.040  24.730  1.00  0.00            
ATOM    131  C39 BCD     1      25.730  23.030  23.580  1.00  0.00            
ATOM    132  O33 BCD     1      26.860  22.950  24.510  1.00  0.00            
ATOM    133  C40 BCD     1      25.210  21.660  23.180  1.00  0.00            
ATOM    134  C41 BCD     1      23.960  21.810  22.260  1.00  0.00            
ATOM    135  O34 BCD     1      22.920  22.560  22.990  1.00  0.00            
ATOM    136  C42 BCD     1      23.340  20.510  21.840  1.00  0.00            
ATOM    137  O35 BCD     1      23.280  19.600  22.910  1.00  0.00            
ATOM    138  H61 BCD     1      22.510  24.340  23.870  1.00  0.00            
ATOM    139  H62 BCD     1      24.210  23.190  25.140  1.00  0.00            
ATOM    140  H63 BCD     1      25.520  24.810  25.440  1.00  0.00            
ATOM    141  H64 BCD     1      26.030  23.610  22.700  1.00  0.00            
ATOM    142  H65 BCD     1      27.570  22.620  23.960  1.00  0.00            
ATOM    143  H66 BCD     1      24.970  21.070  24.070  1.00  0.00            
ATOM    144  H67 BCD     1      24.130  22.490  21.420  1.00  0.00            
ATOM    145  H68 BCD     1      22.330  20.770  21.480  1.00  0.00            
ATOM    146  H69 BCD     1      24.030  20.080  21.100  1.00  0.00            
ATOM    147  H70 BCD     1      22.570  19.870  23.510  1.00  0.00            
ATOM    148  C1  AZ8     2      32.350  24.490  17.230  1.00  0.00            
ATOM    149  C2  AZ8     2      32.100  23.690  18.450  1.00  0.00            
ATOM    150  C3  AZ8     2      31.280  22.480  18.060  1.00  0.00            
ATOM    151  O1  AZ8     2      29.900  22.960  17.950  1.00  0.00            
ATOM    152  C4  AZ8     2      29.310  23.730  18.900  1.00  0.00            
ATOM    153  C5  AZ8     2      27.910  23.780  18.970  1.00  0.00            
ATOM    154  N1  AZ8     2      27.130  23.080  18.080  1.00  0.00            
ATOM    155  C6  AZ8     2      26.230  23.750  17.120  1.00  0.00            
ATOM    156  C7  AZ8     2      24.800  23.480  17.550  1.00  0.00            
ATOM    157  N2  AZ8     2      24.490  22.050  17.690  1.00  0.00            
ATOM    158  C8  AZ8     2      23.090  21.830  18.070  1.00  0.00            
ATOM    159  C9  AZ8     2      25.440  21.380  18.570  1.00  0.00            
ATOM    160  C10 AZ8     2      26.860  21.660  18.240  1.00  0.00            
ATOM    161  C11 AZ8     2      27.370  24.640  19.940  1.00  0.00            
ATOM    162  F1  AZ8     2      26.120  24.610  20.180  1.00  0.00            
ATOM    163  C12 AZ8     2      28.190  25.220  20.920  1.00  0.00            
ATOM    164  C13 AZ8     2      29.590  25.150  20.800  1.00  0.00            
ATOM    165  C14 AZ8     2      30.430  26.010  21.760  1.00  0.00            
ATOM    166  O2  AZ8     2      30.030  26.680  22.640  1.00  0.00            
ATOM    167  C15 AZ8     2      31.860  25.940  21.490  1.00  0.00            
ATOM    168  C16 AZ8     2      32.830  26.760  22.210  1.00  0.00            
ATOM    169  O3  AZ8     2      34.040  26.590  21.960  1.00  0.00            
ATOM    170  O4  AZ8     2      32.490  27.350  23.330  1.00  0.00            
ATOM    171  C17 AZ8     2      32.410  25.100  20.520  1.00  0.00            
ATOM    172  N3  AZ8     2      31.550  24.400  19.620  1.00  0.00            
ATOM    173  C18 AZ8     2      30.150  24.430  19.770  1.00  0.00            
ATOM    174  H1  AZ8     2      33.020  23.930  16.570  1.00  0.00            
ATOM    175  H2  AZ8     2      31.480  24.800  16.650  1.00  0.00            
ATOM    176  H3  AZ8     2      32.880  25.440  17.420  1.00  0.00            
ATOM    177  H4  AZ8     2      33.080  23.340  18.780  1.00  0.00            
ATOM    178  H5  AZ8     2      31.350  21.780  18.910  1.00  0.00            
ATOM    179  H6  AZ8     2      31.660  22.040  17.130  1.00  0.00            
ATOM    180  H7  AZ8     2      26.270  23.430  16.070  1.00  0.00            
ATOM    181  H8  AZ8     2      26.320  24.840  17.090  1.00  0.00            
ATOM    182  H9  AZ8     2      24.230  23.880  16.700  1.00  0.00            
ATOM    183  H10 AZ8     2      24.480  24.060  18.420  1.00  0.00            
ATOM    184  H11 AZ8     2      22.900  20.760  17.970  1.00  0.00            
ATOM    185  H12 AZ8     2      22.900  22.100  19.120  1.00  0.00            
ATOM    186  H13 AZ8     2      22.480  22.400  17.370  1.00  0.00            
ATOM    187  H14 AZ8     2      25.200  20.310  18.570  1.00  0.00            
ATOM    188  H15 AZ8     2      25.260  21.870  19.540  1.00  0.00            
ATOM    189  H16 AZ8     2      27.570  21.210  18.940  1.00  0.00            
ATOM    190  H17 AZ8     2      27.110  21.100  17.330  1.00  0.00            
ATOM    191  H18 AZ8     2      27.670  25.760  21.710  1.00  0.00            
ATOM    192  H19 AZ8     2      31.530  27.200  23.390  1.00  0.00            
ATOM    193  H20 AZ8     2      33.430  25.000  20.170  1.00  0.00            
TER
ENDMDL
MODEL        1
ATOM      1  C1  BCD     1      26.980  26.870  18.730  1.00  0.00            
ATOM      2  O1  BCD     1      27.950  26.060  19.270  1.00  0.00            
ATOM      3  C2  BCD     1      25.810  27.090  19.660  1.00  0.00            
ATOM      4  O2  BCD     1      26.330  27.710  20.880  1.00  0.00            
ATOM      5  C3  BCD     1      24.950  25.750  19.870  1.00  0.00            
ATOM      6  O3  BCD     1      23.750  25.820  20.640  1.00  0.00            
ATOM      7  C4  BCD     1      24.670  25.080  18.580  1.00  0.00            
ATOM      8  C5  BCD     1      25.830  25.030  17.580  1.00  0.00            
ATOM      9  O4  BCD     1      26.540  26.230  17.490  1.00  0.00            
ATOM     10  C6  BCD     1      25.370  24.690  16.090  1.00  0.00            
ATOM     11  O5  BCD     1      24.770  25.770  15.410  1.00  0.00            
ATOM     12  H1  BCD     1      27.480  27.830  18.580  1.00  0.00            
ATOM     13  H2  BCD     1      25.070  27.740  19.180  1.00  0.00            
ATOM     14  H3  BCD     1      25.550  27.870  21.420  1.00  0.00            
ATOM     15  H4  BCD     1      25.590  25.060  20.450  1.00  0.00            
ATOM     16  H5  BCD     1      23.370  24.940  20.530  1.00  0.00            
ATOM     17  H6  BCD     1      23.850  25.620  18.080  1.00  0.00            
ATOM     18  H7  BCD     1      26.520  24.230  17.880  1.00  0.00            
ATOM     19  H8  BCD     1      26.170  24.300  15.460  1.00  0.00            
ATOM     20  H9  BCD     1      24.650  23.870  16.170  1.00  0.00            
ATOM     21  H10 BCD     1      25.160  25.660  14.530  1.00  0.00            
ATOM     22  C7  BCD     1      31.990  26.020  20.080  1.00  0.00            
ATOM     23  O6  BCD     1      31.920  25.130  21.260  1.00  0.00            
ATOM     24  C8  BCD     1      31.270  27.270  20.440  1.00  0.00            
ATOM     25  O7  BCD     1      31.780  27.730  21.720  1.00  0.00            
ATOM     26  C9  BCD     1      29.730  27.110  20.450  1.00  0.00            
ATOM     27  O8  BCD     1      29.010  28.350  20.640  1.00  0.00            
ATOM     28  C10 BCD     1      29.280  26.440  19.100  1.00  0.00            
ATOM     29  C11 BCD     1      30.060  25.130  18.950  1.00  0.00            
ATOM     30  O9  BCD     1      31.430  25.370  18.890  1.00  0.00            
ATOM     31  C12 BCD     1      29.520  24.270  17.790  1.00  0.00            
ATOM     32  O10 BCD     1      29.740  24.910  16.520  1.00  0.00            
ATOM     33  H11 BCD     1      33.030  26.250  19.800  1.00  0.00            
ATOM     34  H12 BCD     1      31.550  28.060  19.720  1.00  0.00            
ATOM     35  H13 BCD     1      32.570  28.240  21.530  1.00  0.00            
ATOM     36  H14 BCD     1      29.430  26.390  21.210  1.00  0.00            
ATOM     37  H15 BCD     1      28.070  28.130  20.710  1.00  0.00            
ATOM     38  H16 BCD     1      29.450  27.170  18.290  1.00  0.00            
ATOM     39  H17 BCD     1      29.930  24.500  19.840  1.00  0.00            
ATOM     40  H18 BCD     1      30.040  23.300  17.800  1.00  0.00            
ATOM     41  H19 BCD     1      28.450  24.080  17.970  1.00  0.00            
ATOM     42  H20 BCD     1      30.100  25.760  16.790  1.00  0.00            
ATOM     43  C13 BCD     1      34.250  22.180  22.860  1.00  0.00            
ATOM     44  O11 BCD     1      33.210  21.270  22.590  1.00  0.00            
ATOM     45  C14 BCD     1      33.710  23.230  23.760  1.00  0.00            
ATOM     46  O12 BCD     1      33.300  22.590  24.960  1.00  0.00            
ATOM     47  C15 BCD     1      32.670  24.060  23.140  1.00  0.00            
ATOM     48  O13 BCD     1      32.300  25.180  24.000  1.00  0.00            
ATOM     49  C16 BCD     1      33.130  24.540  21.770  1.00  0.00            
ATOM     50  C17 BCD     1      33.660  23.460  20.910  1.00  0.00            
ATOM     51  O14 BCD     1      34.720  22.860  21.690  1.00  0.00            
ATOM     52  C18 BCD     1      34.310  23.920  19.630  1.00  0.00            
ATOM     53  O15 BCD     1      35.140  25.080  19.670  1.00  0.00            
ATOM     54  H21 BCD     1      35.110  21.720  23.360  1.00  0.00            
ATOM     55  H22 BCD     1      34.590  23.850  23.980  1.00  0.00            
ATOM     56  H23 BCD     1      32.730  21.860  24.720  1.00  0.00            
ATOM     57  H24 BCD     1      31.850  23.360  22.930  1.00  0.00            
ATOM     58  H25 BCD     1      31.790  25.780  23.460  1.00  0.00            
ATOM     59  H26 BCD     1      33.820  25.380  21.930  1.00  0.00            
ATOM     60  H27 BCD     1      32.810  22.800  20.680  1.00  0.00            
ATOM     61  H28 BCD     1      34.940  23.100  19.260  1.00  0.00            
ATOM     62  H29 BCD     1      33.550  23.980  18.840  1.00  0.00            
ATOM     63  H30 BCD     1      35.640  25.120  18.850  1.00  0.00            
ATOM     64  C19 BCD     1      32.420  17.260  22.140  1.00  0.00            
ATOM     65  O16 BCD     1      31.210  17.430  21.350  1.00  0.00            
ATOM     66  C20 BCD     1      32.390  17.850  23.580  1.00  0.00            
ATOM     67  O17 BCD     1      31.330  17.150  24.340  1.00  0.00            
ATOM     68  C21 BCD     1      32.360  19.350  23.590  1.00  0.00            
ATOM     69  O18 BCD     1      32.360  19.900  24.920  1.00  0.00            
ATOM     70  C22 BCD     1      33.470  19.920  22.680  1.00  0.00            
ATOM     71  C23 BCD     1      33.490  19.270  21.270  1.00  0.00            
ATOM     72  O19 BCD     1      33.560  17.870  21.470  1.00  0.00            
ATOM     73  C24 BCD     1      34.730  19.620  20.350  1.00  0.00            
ATOM     74  O20 BCD     1      34.600  19.220  18.960  1.00  0.00            
ATOM     75  H31 BCD     1      32.680  16.190  22.160  1.00  0.00            
ATOM     76  H32 BCD     1      33.310  17.550  24.100  1.00  0.00            
ATOM     77  H33 BCD     1      31.570  17.080  25.270  1.00  0.00            
ATOM     78  H34 BCD     1      31.340  19.570  23.260  1.00  0.00            
ATOM     79  H35 BCD     1      31.730  19.470  25.500  1.00  0.00            
ATOM     80  H36 BCD     1      34.440  19.690  23.150  1.00  0.00            
ATOM     81  H37 BCD     1      32.630  19.620  20.680  1.00  0.00            
ATOM     82  H38 BCD     1      34.850  20.710  20.470  1.00  0.00            
ATOM     83  H39 BCD     1      35.670  19.180  20.720  1.00  0.00            
ATOM     84  H40 BCD     1      34.190  19.970  18.510  1.00  0.00            
ATOM     85  C25 BCD     1      27.930  15.640  19.750  1.00  0.00            
ATOM     86  O21 BCD     1      27.170  16.770  20.030  1.00  0.00            
ATOM     87  C26 BCD     1      28.390  15.000  21.040  1.00  0.00            
ATOM     88  O22 BCD     1      27.280  14.710  21.870  1.00  0.00            
ATOM     89  C27 BCD     1      29.440  15.930  21.760  1.00  0.00            
ATOM     90  O23 BCD     1      29.980  15.250  22.900  1.00  0.00            
ATOM     91  C28 BCD     1      30.580  16.290  20.830  1.00  0.00            
ATOM     92  C29 BCD     1      30.160  16.630  19.370  1.00  0.00            
ATOM     93  O24 BCD     1      29.140  15.770  18.920  1.00  0.00            
ATOM     94  C30 BCD     1      31.280  16.650  18.370  1.00  0.00            
ATOM     95  O25 BCD     1      32.020  15.410  18.430  1.00  0.00            
ATOM     96  H41 BCD     1      27.260  14.950  19.220  1.00  0.00            
ATOM     97  H42 BCD     1      28.840  14.060  20.730  1.00  0.00            
ATOM     98  H43 BCD     1      26.800  15.540  21.900  1.00  0.00            
ATOM     99  H44 BCD     1      28.930  16.870  22.000  1.00  0.00            
ATOM    100  H45 BCD     1      30.310  15.960  23.460  1.00  0.00            
ATOM    101  H46 BCD     1      31.290  15.450  20.910  1.00  0.00            
ATOM    102  H47 BCD     1      29.740  17.640  19.470  1.00  0.00            
ATOM    103  H48 BCD     1      30.760  16.680  17.400  1.00  0.00            
ATOM    104  H49 BCD     1      31.920  17.540  18.470  1.00  0.00            
ATOM    105  H50 BCD     1      32.710  15.490  17.770  1.00  0.00            
ATOM    106  C31 BCD     1      23.440  18.290  19.750  1.00  0.00            
ATOM    107  O26 BCD     1      23.930  19.550  19.430  1.00  0.00            
ATOM    108  C32 BCD     1      23.880  17.840  21.150  1.00  0.00            
ATOM    109  O27 BCD     1      23.500  18.850  22.140  1.00  0.00            
ATOM    110  C33 BCD     1      25.350  17.540  21.150  1.00  0.00            
ATOM    111  C34 BCD     1      25.740  16.720  19.990  1.00  0.00            
ATOM    112  C35 BCD     1      25.230  17.130  18.680  1.00  0.00            
ATOM    113  O28 BCD     1      23.810  17.320  18.750  1.00  0.00            
ATOM    114  C36 BCD     1      25.460  16.070  17.590  1.00  0.00            
ATOM    115  O29 BCD     1      24.930  14.760  17.950  1.00  0.00            
ATOM    116  O30 BCD     1      25.850  17.020  22.400  1.00  0.00            
ATOM    117  H51 BCD     1      22.350  18.330  19.630  1.00  0.00            
ATOM    118  H52 BCD     1      23.360  16.970  21.560  1.00  0.00            
ATOM    119  H53 BCD     1      23.770  18.620  23.040  1.00  0.00            
ATOM    120  H54 BCD     1      25.830  18.510  20.950  1.00  0.00            
ATOM    121  H55 BCD     1      25.920  17.660  23.120  1.00  0.00            
ATOM    122  H56 BCD     1      25.400  15.710  20.250  1.00  0.00            
ATOM    123  H57 BCD     1      25.640  18.100  18.380  1.00  0.00            
ATOM    124  H58 BCD     1      24.950  16.400  16.680  1.00  0.00            
ATOM    125  H59 BCD     1      26.530  15.960  17.370  1.00  0.00            
ATOM    126  H60 BCD     1      23.970  14.800  17.900  1.00  0.00            
ATOM    127  C37 BCD     1      22.990  23.320  18.340  1.00  0.00            
ATOM    128  O31 BCD     1      24.250  23.740  18.920  1.00  0.00            
ATOM    129  C38 BCD     1      22.110  22.790  19.430  1.00  0.00            
ATOM    130  O32 BCD     1      21.870  23.940  20.330  1.00  0.00            
ATOM    131  C39 BCD     1      22.720  21.470  20.070  1.00  0.00            
ATOM    132  O33 BCD     1      22.030  20.780  21.100  1.00  0.00            
ATOM    133  C40 BCD     1      23.110  20.520  18.940  1.00  0.00            
ATOM    134  C41 BCD     1      23.880  21.210  17.810  1.00  0.00            
ATOM    135  O34 BCD     1      23.170  22.310  17.380  1.00  0.00            
ATOM    136  C42 BCD     1      23.960  20.250  16.620  1.00  0.00            
ATOM    137  O35 BCD     1      24.640  20.830  15.500  1.00  0.00            
ATOM    138  H61 BCD     1      22.450  24.180  17.940  1.00  0.00            
ATOM    139  H62 BCD     1      21.210  22.480  18.890  1.00  0.00            
ATOM    140  H63 BCD     1      21.050  23.670  20.750  1.00  0.00            
ATOM    141  H64 BCD     1      23.700  21.730  20.490  1.00  0.00            
ATOM    142  H65 BCD     1      22.580  20.050  21.390  1.00  0.00            
ATOM    143  H66 BCD     1      22.150  20.110  18.590  1.00  0.00            
ATOM    144  H67 BCD     1      24.880  21.470  18.180  1.00  0.00            
ATOM    145  H68 BCD     1      24.550  19.390  16.950  1.00  0.00            
ATOM    146  H69 BCD     1      22.990  19.820  16.340  1.00  0.00            
ATOM    147  H70 BCD     1      25.010  20.150  14.930  1.00  0.00            
ATOM    148  C1  AZ8     2      25.380  25.350  23.450  1.00  0.00            
ATOM    149  C2  AZ8     2      26.790  25.210  24.160  1.00  0.00            
ATOM    150  C3  AZ8     2      27.970  25.220  23.170  1.00  0.00            
ATOM    151  O1  AZ8     2      27.950  23.930  22.490  1.00  0.00            
ATOM    152  C4  AZ8     2      27.750  22.770  23.170  1.00  0.00            
ATOM    153  C5  AZ8     2      28.010  21.570  22.470  1.00  0.00            
ATOM    154  N1  AZ8     2      28.490  21.670  21.180  1.00  0.00            
ATOM    155  C6  AZ8     2      27.600  22.030  20.110  1.00  0.00            
ATOM    156  C7  AZ8     2      27.810  20.910  19.000  1.00  0.00            
ATOM    157  N2  AZ8     2      29.210  20.710  18.610  1.00  0.00            
ATOM    158  C8  AZ8     2      29.290  19.720  17.620  1.00  0.00            
ATOM    159  C9  AZ8     2      30.040  20.430  19.820  1.00  0.00            
ATOM    160  C10 AZ8     2      29.850  21.490  20.900  1.00  0.00            
ATOM    161  C11 AZ8     2      27.810  20.380  23.170  1.00  0.00            
ATOM    162  F1  AZ8     2      28.170  19.180  22.690  1.00  0.00            
ATOM    163  C12 AZ8     2      27.320  20.310  24.490  1.00  0.00            
ATOM    164  C13 AZ8     2      27.040  21.570  25.110  1.00  0.00            
ATOM    165  C14 AZ8     2      26.350  21.590  26.460  1.00  0.00            
ATOM    166  O2  AZ8     2      25.960  20.520  27.000  1.00  0.00            
ATOM    167  C15 AZ8     2      26.230  22.910  27.040  1.00  0.00            
ATOM    168  C16 AZ8     2      25.770  22.920  28.440  1.00  0.00            
ATOM    169  O3  AZ8     2      25.550  22.090  29.260  1.00  0.00            
ATOM    170  O4  AZ8     2      25.560  24.160  28.850  1.00  0.00            
ATOM    171  C17 AZ8     2      26.550  24.060  26.370  1.00  0.00            
ATOM    172  N3  AZ8     2      26.840  24.050  24.990  1.00  0.00            
ATOM    173  C18 AZ8     2      27.270  22.810  24.480  1.00  0.00            
ATOM    174  H1  AZ8     2      25.050  24.470  22.870  1.00  0.00            
ATOM    175  H2  AZ8     2      24.590  25.420  24.210  1.00  0.00            
ATOM    176  H3  AZ8     2      25.400  26.220  22.780  1.00  0.00            
ATOM    177  H4  AZ8     2      26.950  26.100  24.780  1.00  0.00            
ATOM    178  H5  AZ8     2      28.870  25.280  23.800  1.00  0.00            
ATOM    179  H6  AZ8     2      27.860  25.990  22.390  1.00  0.00            
ATOM    180  H7  AZ8     2      27.760  23.020  19.650  1.00  0.00            
ATOM    181  H8  AZ8     2      26.550  22.060  20.410  1.00  0.00            
ATOM    182  H9  AZ8     2      27.190  21.230  18.150  1.00  0.00            
ATOM    183  H10 AZ8     2      27.390  19.980  19.390  1.00  0.00            
ATOM    184  H11 AZ8     2      28.600  19.990  16.820  1.00  0.00            
ATOM    185  H12 AZ8     2      30.320  19.630  17.250  1.00  0.00            
ATOM    186  H13 AZ8     2      28.900  18.780  18.040  1.00  0.00            
ATOM    187  H14 AZ8     2      31.100  20.310  19.580  1.00  0.00            
ATOM    188  H15 AZ8     2      29.810  19.530  20.400  1.00  0.00            
ATOM    189  H16 AZ8     2      30.380  21.090  21.780  1.00  0.00            
ATOM    190  H17 AZ8     2      30.360  22.410  20.600  1.00  0.00            
ATOM    191  H18 AZ8     2      27.240  19.340  24.980  1.00  0.00            
ATOM    192  H19 AZ8     2      25.530  23.950  29.800  1.00  0.00            
ATOM    193  H20 AZ8     2      26.510  25.070  26.760  1.00  0.00            
TER
ENDMDL
MODEL        1
ATOM      1  C1  BCD     1      29.290  31.510  31.990  1.00  0.00            
ATOM      2  O1  BCD     1      28.310  32.560  32.210  1.00  0.00            
ATOM      3  C2  BCD     1      30.700  32.160  31.750  1.00  0.00            
ATOM      4  O2  BCD     1      31.070  33.090  32.830  1.00  0.00            
ATOM      5  C3  BCD     1      30.630  32.890  30.460  1.00  0.00            
ATOM      6  O3  BCD     1      31.930  33.330  30.130  1.00  0.00            
ATOM      7  C4  BCD     1      30.040  32.090  29.260  1.00  0.00            
ATOM      8  C5  BCD     1      28.780  31.420  29.710  1.00  0.00            
ATOM      9  O4  BCD     1      28.940  30.700  30.890  1.00  0.00            
ATOM     10  C6  BCD     1      28.160  30.460  28.750  1.00  0.00            
ATOM     11  O5  BCD     1      28.950  29.300  28.460  1.00  0.00            
ATOM     12  H1  BCD     1      29.130  30.820  32.830  1.00  0.00            
ATOM     13  H2  BCD     1      31.450  31.360  31.690  1.00  0.00            
ATOM     14  H3  BCD     1      31.770  33.520  32.340  1.00  0.00            
ATOM     15  H4  BCD     1      29.980  33.750  30.660  1.00  0.00            
ATOM     16  H5  BCD     1      32.060  33.580  29.210  1.00  0.00            
ATOM     17  H6  BCD     1      30.810  31.390  28.920  1.00  0.00            
ATOM     18  H7  BCD     1      27.980  32.150  29.880  1.00  0.00            
ATOM     19  H8  BCD     1      27.180  30.190  29.150  1.00  0.00            
ATOM     20  H9  BCD     1      27.960  30.890  27.760  1.00  0.00            
ATOM     21  H10 BCD     1      28.370  28.700  27.980  1.00  0.00            
ATOM     22  C7  BCD     1      25.870  33.760  35.230  1.00  0.00            
ATOM     23  O6  BCD     1      26.000  35.160  34.940  1.00  0.00            
ATOM     24  C8  BCD     1      27.190  33.100  35.650  1.00  0.00            
ATOM     25  O7  BCD     1      27.810  33.760  36.850  1.00  0.00            
ATOM     26  C9  BCD     1      28.200  33.110  34.540  1.00  0.00            
ATOM     27  O8  BCD     1      29.360  32.530  34.870  1.00  0.00            
ATOM     28  C10 BCD     1      27.530  32.410  33.350  1.00  0.00            
ATOM     29  C11 BCD     1      26.200  33.030  32.980  1.00  0.00            
ATOM     30  O9  BCD     1      25.410  33.080  34.110  1.00  0.00            
ATOM     31  C12 BCD     1      25.460  32.220  31.890  1.00  0.00            
ATOM     32  O10 BCD     1      24.370  32.990  31.490  1.00  0.00            
ATOM     33  H11 BCD     1      25.090  33.590  35.980  1.00  0.00            
ATOM     34  H12 BCD     1      26.930  32.070  35.920  1.00  0.00            
ATOM     35  H13 BCD     1      28.690  33.390  36.950  1.00  0.00            
ATOM     36  H14 BCD     1      28.350  34.180  34.340  1.00  0.00            
ATOM     37  H15 BCD     1      29.980  32.750  34.170  1.00  0.00            
ATOM     38  H16 BCD     1      27.310  31.360  33.600  1.00  0.00            
ATOM     39  H17 BCD     1      26.420  34.020  32.550  1.00  0.00            
ATOM     40  H18 BCD     1      26.050  32.090  30.970  1.00  0.00            
ATOM     41  H19 BCD     1      25.160  31.240  32.260  1.00  0.00            
ATOM     42  H20 BCD     1      23.850  33.030  32.290  1.00  0.00            
ATOM     43  C13 BCD     1      24.480  38.940  35.750  1.00  0.00            
ATOM     44  O11 BCD     1      25.560  39.520  35.020  1.00  0.00            
ATOM     45  C14 BCD     1      24.970  38.090  37.000  1.00  0.00            
ATOM     46  O12 BCD     1      25.760  38.970  37.750  1.00  0.00            
ATOM     47  C15 BCD     1      25.820  36.890  36.550  1.00  0.00            
ATOM     48  O13 BCD     1      26.240  36.030  37.640  1.00  0.00            
ATOM     49  C16 BCD     1      25.030  36.020  35.540  1.00  0.00            
ATOM     50  C17 BCD     1      24.390  36.900  34.400  1.00  0.00            
ATOM     51  O14 BCD     1      23.710  38.080  34.920  1.00  0.00            
ATOM     52  C18 BCD     1      23.450  36.230  33.360  1.00  0.00            
ATOM     53  O15 BCD     1      22.180  35.910  33.970  1.00  0.00            
ATOM     54  H21 BCD     1      23.850  39.780  36.040  1.00  0.00            
ATOM     55  H22 BCD     1      24.090  37.710  37.540  1.00  0.00            
ATOM     56  H23 BCD     1      26.690  38.820  37.520  1.00  0.00            
ATOM     57  H24 BCD     1      26.690  37.250  35.990  1.00  0.00            
ATOM     58  H25 BCD     1      26.730  35.270  37.300  1.00  0.00            
ATOM     59  H26 BCD     1      24.150  35.500  35.940  1.00  0.00            
ATOM     60  H27 BCD     1      25.300  37.230  33.890  1.00  0.00            
ATOM     61  H28 BCD     1      23.480  36.920  32.510  1.00  0.00            
ATOM     62  H29 BCD     1      23.840  35.270  32.990  1.00  0.00            
ATOM     63  H30 BCD     1      22.210  34.950  33.940  1.00  0.00            
ATOM     64  C19 BCD     1      26.230  42.640  32.440  1.00  0.00            
ATOM     65  O16 BCD     1      26.760  41.730  31.460  1.00  0.00            
ATOM     66  C20 BCD     1      27.070  42.600  33.760  1.00  0.00            
ATOM     67  O17 BCD     1      28.440  42.960  33.460  1.00  0.00            
ATOM     68  C21 BCD     1      26.930  41.310  34.470  1.00  0.00            
ATOM     69  O18 BCD     1      27.630  41.230  35.740  1.00  0.00            
ATOM     70  C22 BCD     1      25.480  40.890  34.610  1.00  0.00            
ATOM     71  C23 BCD     1      24.640  41.040  33.300  1.00  0.00            
ATOM     72  O19 BCD     1      24.890  42.330  32.780  1.00  0.00            
ATOM     73  C24 BCD     1      23.150  40.950  33.450  1.00  0.00            
ATOM     74  O20 BCD     1      22.590  41.190  32.170  1.00  0.00            
ATOM     75  H31 BCD     1      26.270  43.640  31.990  1.00  0.00            
ATOM     76  H32 BCD     1      26.640  43.420  34.350  1.00  0.00            
ATOM     77  H33 BCD     1      28.990  42.520  34.110  1.00  0.00            
ATOM     78  H34 BCD     1      27.330  40.550  33.780  1.00  0.00            
ATOM     79  H35 BCD     1      27.830  40.300  35.890  1.00  0.00            
ATOM     80  H36 BCD     1      25.000  41.390  35.450  1.00  0.00            
ATOM     81  H37 BCD     1      24.950  40.340  32.510  1.00  0.00            
ATOM     82  H38 BCD     1      22.850  39.990  33.910  1.00  0.00            
ATOM     83  H39 BCD     1      22.740  41.650  34.190  1.00  0.00            
ATOM     84  H40 BCD     1      23.090  41.990  31.970  1.00  0.00            
ATOM     85  C25 BCD     1      27.620  41.860  27.280  1.00  0.00            
ATOM     86  O21 BCD     1      27.430  40.460  27.260  1.00  0.00            
ATOM     87  C26 BCD     1      28.760  42.220  28.270  1.00  0.00            
ATOM     88  O22 BCD     1      29.910  41.710  27.720  1.00  0.00            
ATOM     89  C27 BCD     1      28.450  41.650  29.670  1.00  0.00            
ATOM     90  O23 BCD     1      29.470  42.030  30.640  1.00  0.00            
ATOM     91  C28 BCD     1      27.110  42.250  30.190  1.00  0.00            
ATOM     92  C29 BCD     1      26.060  41.990  29.080  1.00  0.00            
ATOM     93  O24 BCD     1      26.440  42.440  27.830  1.00  0.00            
ATOM     94  C30 BCD     1      24.680  42.580  29.360  1.00  0.00            
ATOM     95  O25 BCD     1      24.780  43.970  29.310  1.00  0.00            
ATOM     96  H41 BCD     1      27.820  42.270  26.290  1.00  0.00            
ATOM     97  H42 BCD     1      28.760  43.320  28.160  1.00  0.00            
ATOM     98  H43 BCD     1      30.590  42.060  28.300  1.00  0.00            
ATOM     99  H44 BCD     1      28.350  40.560  29.590  1.00  0.00            
ATOM    100  H45 BCD     1      29.430  41.420  31.380  1.00  0.00            
ATOM    101  H46 BCD     1      27.260  43.340  30.320  1.00  0.00            
ATOM    102  H47 BCD     1      26.010  40.900  28.920  1.00  0.00            
ATOM    103  H48 BCD     1      24.090  42.240  28.490  1.00  0.00            
ATOM    104  H49 BCD     1      24.180  42.140  30.230  1.00  0.00            
ATOM    105  H50 BCD     1      23.980  44.280  29.740  1.00  0.00            
ATOM    106  C31 BCD     1      28.050  37.100  24.810  1.00  0.00            
ATOM    107  O26 BCD     1      28.540  36.450  25.970  1.00  0.00            
ATOM    108  C32 BCD     1      28.900  38.340  24.590  1.00  0.00            
ATOM    109  O27 BCD     1      30.210  37.920  24.200  1.00  0.00            
ATOM    110  C33 BCD     1      28.890  39.310  25.770  1.00  0.00            
ATOM    111  C34 BCD     1      27.460  39.720  26.050  1.00  0.00            
ATOM    112  C35 BCD     1      26.550  38.520  26.260  1.00  0.00            
ATOM    113  O28 BCD     1      26.670  37.580  25.160  1.00  0.00            
ATOM    114  C36 BCD     1      25.130  38.980  26.340  1.00  0.00            
ATOM    115  O29 BCD     1      24.590  39.470  25.130  1.00  0.00            
ATOM    116  O30 BCD     1      29.720  40.410  25.400  1.00  0.00            
ATOM    117  H51 BCD     1      27.980  36.470  23.920  1.00  0.00            
ATOM    118  H52 BCD     1      28.430  38.810  23.720  1.00  0.00            
ATOM    119  H53 BCD     1      30.130  37.530  23.320  1.00  0.00            
ATOM    120  H54 BCD     1      29.320  38.890  26.690  1.00  0.00            
ATOM    121  H55 BCD     1      29.890  40.970  26.160  1.00  0.00            
ATOM    122  H56 BCD     1      27.050  40.400  25.290  1.00  0.00            
ATOM    123  H57 BCD     1      26.740  38.040  27.230  1.00  0.00            
ATOM    124  H58 BCD     1      24.580  38.070  26.610  1.00  0.00            
ATOM    125  H59 BCD     1      24.920  39.750  27.100  1.00  0.00            
ATOM    126  H60 BCD     1      23.630  39.440  25.100  1.00  0.00            
ATOM    127  C37 BCD     1      30.060  32.750  26.930  1.00  0.00            
ATOM    128  O31 BCD     1      29.650  33.000  28.210  1.00  0.00            
ATOM    129  C38 BCD     1      31.050  33.780  26.520  1.00  0.00            
ATOM    130  O32 BCD     1      32.170  33.770  27.370  1.00  0.00            
ATOM    131  C39 BCD     1      30.500  35.190  26.500  1.00  0.00            
ATOM    132  O33 BCD     1      31.400  36.060  25.900  1.00  0.00            
ATOM    133  C40 BCD     1      29.190  35.260  25.680  1.00  0.00            
ATOM    134  C41 BCD     1      28.290  34.100  26.080  1.00  0.00            
ATOM    135  O34 BCD     1      29.010  32.900  26.000  1.00  0.00            
ATOM    136  C42 BCD     1      27.140  33.940  25.090  1.00  0.00            
ATOM    137  O35 BCD     1      27.470  33.870  23.740  1.00  0.00            
ATOM    138  H61 BCD     1      30.460  31.740  26.790  1.00  0.00            
ATOM    139  H62 BCD     1      31.330  33.540  25.480  1.00  0.00            
ATOM    140  H63 BCD     1      32.720  34.540  27.190  1.00  0.00            
ATOM    141  H64 BCD     1      30.220  35.600  27.480  1.00  0.00            
ATOM    142  H65 BCD     1      30.880  36.780  25.540  1.00  0.00            
ATOM    143  H66 BCD     1      29.480  35.210  24.630  1.00  0.00            
ATOM    144  H67 BCD     1      27.900  34.300  27.090  1.00  0.00            
ATOM    145  H68 BCD     1      26.730  33.010  25.480  1.00  0.00            
ATOM    146  H69 BCD     1      26.540  34.840  25.290  1.00  0.00            
ATOM    147  H70 BCD     1      27.130  33.040  23.400  1.00  0.00            
ATOM    148  C1  AZ8     2      32.530  39.870  30.090  1.00  0.00            
ATOM    149  C2  AZ8     2      32.800  38.320  30.110  1.00  0.00            
ATOM    150  C3  AZ8     2      31.980  37.610  29.100  1.00  0.00            
ATOM    151  O1  AZ8     2      30.600  37.640  29.580  1.00  0.00            
ATOM    152  C4  AZ8     2      30.270  37.410  30.950  1.00  0.00            
ATOM    153  C5  AZ8     2      28.960  37.110  31.300  1.00  0.00            
ATOM    154  N1  AZ8     2      27.980  37.100  30.300  1.00  0.00            
ATOM    155  C6  AZ8     2      26.890  38.070  30.100  1.00  0.00            
ATOM    156  C7  AZ8     2      25.500  37.460  30.030  1.00  0.00            
ATOM    157  N2  AZ8     2      25.400  36.400  29.060  1.00  0.00            
ATOM    158  C8  AZ8     2      24.010  35.790  28.920  1.00  0.00            
ATOM    159  C9  AZ8     2      26.440  35.390  29.230  1.00  0.00            
ATOM    160  C10 AZ8     2      27.860  35.980  29.330  1.00  0.00            
ATOM    161  C11 AZ8     2      28.620  37.020  32.690  1.00  0.00            
ATOM    162  F1  AZ8     2      27.290  37.060  33.040  1.00  0.00            
ATOM    163  C12 AZ8     2      29.700  37.080  33.600  1.00  0.00            
ATOM    164  C13 AZ8     2      31.040  37.290  33.290  1.00  0.00            
ATOM    165  C14 AZ8     2      32.140  37.200  34.270  1.00  0.00            
ATOM    166  O2  AZ8     2      32.010  37.080  35.440  1.00  0.00            
ATOM    167  C15 AZ8     2      33.480  37.300  33.670  1.00  0.00            
ATOM    168  C16 AZ8     2      34.630  37.070  34.550  1.00  0.00            
ATOM    169  O3  AZ8     2      35.770  37.100  34.140  1.00  0.00            
ATOM    170  O4  AZ8     2      34.440  36.660  35.760  1.00  0.00            
ATOM    171  C17 AZ8     2      33.700  37.620  32.330  1.00  0.00            
ATOM    172  N3  AZ8     2      32.600  37.770  31.460  1.00  0.00            
ATOM    173  C18 AZ8     2      31.310  37.440  31.930  1.00  0.00            
ATOM    174  H1  AZ8     2      31.690  40.140  30.740  1.00  0.00            
ATOM    175  H2  AZ8     2      33.410  40.370  30.510  1.00  0.00            
ATOM    176  H3  AZ8     2      32.290  40.370  29.140  1.00  0.00            
ATOM    177  H4  AZ8     2      33.820  38.160  29.750  1.00  0.00            
ATOM    178  H5  AZ8     2      32.290  36.570  28.990  1.00  0.00            
ATOM    179  H6  AZ8     2      32.120  38.150  28.160  1.00  0.00            
ATOM    180  H7  AZ8     2      27.110  38.580  29.150  1.00  0.00            
ATOM    181  H8  AZ8     2      26.940  38.740  30.970  1.00  0.00            
ATOM    182  H9  AZ8     2      24.880  38.280  29.670  1.00  0.00            
ATOM    183  H10 AZ8     2      25.170  37.120  31.030  1.00  0.00            
ATOM    184  H11 AZ8     2      23.190  36.520  28.840  1.00  0.00            
ATOM    185  H12 AZ8     2      23.990  35.070  28.090  1.00  0.00            
ATOM    186  H13 AZ8     2      23.740  35.180  29.780  1.00  0.00            
ATOM    187  H14 AZ8     2      26.380  34.600  28.470  1.00  0.00            
ATOM    188  H15 AZ8     2      26.260  34.790  30.130  1.00  0.00            
ATOM    189  H16 AZ8     2      28.450  35.140  29.730  1.00  0.00            
ATOM    190  H17 AZ8     2      28.240  36.390  28.390  1.00  0.00            
ATOM    191  H18 AZ8     2      29.420  36.760  34.600  1.00  0.00            
ATOM    192  H19 AZ8     2      33.540  37.030  35.770  1.00  0.00            
ATOM    193  H20 AZ8     2      34.690  37.840  31.960  1.00  0.00            
TER
ENDMDL
MODEL        1
ATOM      1  C1  BCD     1      36.200  24.010  28.160  1.00  0.00            
ATOM      2  O1  BCD     1      35.320  25.150  28.110  1.00  0.00            
ATOM      3  C2  BCD     1      36.590  23.690  26.690  1.00  0.00            
ATOM      4  O2  BCD     1      37.320  24.870  26.260  1.00  0.00            
ATOM      5  C3  BCD     1      35.460  23.280  25.760  1.00  0.00            
ATOM      6  O3  BCD     1      36.060  22.820  24.480  1.00  0.00            
ATOM      7  C4  BCD     1      34.700  22.190  26.440  1.00  0.00            
ATOM      8  C5  BCD     1      34.300  22.580  27.880  1.00  0.00            
ATOM      9  O4  BCD     1      35.410  22.900  28.560  1.00  0.00            
ATOM     10  C6  BCD     1      33.520  21.480  28.740  1.00  0.00            
ATOM     11  O5  BCD     1      34.360  20.320  28.960  1.00  0.00            
ATOM     12  H1  BCD     1      37.040  24.040  28.870  1.00  0.00            
ATOM     13  H2  BCD     1      37.260  22.830  26.600  1.00  0.00            
ATOM     14  H3  BCD     1      37.220  24.980  25.310  1.00  0.00            
ATOM     15  H4  BCD     1      34.780  24.130  25.620  1.00  0.00            
ATOM     16  H5  BCD     1      35.430  22.400  23.890  1.00  0.00            
ATOM     17  H6  BCD     1      35.300  21.270  26.510  1.00  0.00            
ATOM     18  H7  BCD     1      33.700  23.500  27.800  1.00  0.00            
ATOM     19  H8  BCD     1      33.220  21.900  29.720  1.00  0.00            
ATOM     20  H9  BCD     1      32.600  21.250  28.200  1.00  0.00            
ATOM     21  H10 BCD     1      35.210  20.710  29.180  1.00  0.00            
ATOM     22  C7  BCD     1      34.930  28.840  29.690  1.00  0.00            
ATOM     23  O6  BCD     1      34.190  29.280  28.510  1.00  0.00            
ATOM     24  C8  BCD     1      36.370  28.420  29.380  1.00  0.00            
ATOM     25  O7  BCD     1      37.150  29.510  28.910  1.00  0.00            
ATOM     26  C9  BCD     1      36.390  27.220  28.440  1.00  0.00            
ATOM     27  O8  BCD     1      37.720  26.680  28.280  1.00  0.00            
ATOM     28  C10 BCD     1      35.460  26.150  29.100  1.00  0.00            
ATOM     29  C11 BCD     1      34.050  26.590  29.400  1.00  0.00            
ATOM     30  O9  BCD     1      34.230  27.750  30.280  1.00  0.00            
ATOM     31  C12 BCD     1      33.310  25.530  30.200  1.00  0.00            
ATOM     32  O10 BCD     1      31.920  25.820  30.300  1.00  0.00            
ATOM     33  H11 BCD     1      34.950  29.640  30.440  1.00  0.00            
ATOM     34  H12 BCD     1      36.680  28.120  30.390  1.00  0.00            
ATOM     35  H13 BCD     1      38.080  29.270  28.790  1.00  0.00            
ATOM     36  H14 BCD     1      36.070  27.530  27.440  1.00  0.00            
ATOM     37  H15 BCD     1      37.720  26.060  27.550  1.00  0.00            
ATOM     38  H16 BCD     1      35.890  25.820  30.050  1.00  0.00            
ATOM     39  H17 BCD     1      33.570  26.870  28.460  1.00  0.00            
ATOM     40  H18 BCD     1      33.480  24.540  29.760  1.00  0.00            
ATOM     41  H19 BCD     1      33.710  25.470  31.220  1.00  0.00            
ATOM     42  H20 BCD     1      31.580  25.080  30.810  1.00  0.00            
ATOM     43  C13 BCD     1      32.490  32.070  26.240  1.00  0.00            
ATOM     44  O11 BCD     1      32.140  31.030  25.410  1.00  0.00            
ATOM     45  C14 BCD     1      33.960  32.250  26.340  1.00  0.00            
ATOM     46  O12 BCD     1      34.460  32.470  24.980  1.00  0.00            
ATOM     47  C15 BCD     1      34.580  31.050  26.990  1.00  0.00            
ATOM     48  O13 BCD     1      35.990  31.240  27.330  1.00  0.00            
ATOM     49  C16 BCD     1      33.880  30.620  28.280  1.00  0.00            
ATOM     50  C17 BCD     1      32.320  30.600  28.170  1.00  0.00            
ATOM     51  O14 BCD     1      31.880  31.840  27.580  1.00  0.00            
ATOM     52  C18 BCD     1      31.700  30.290  29.510  1.00  0.00            
ATOM     53  O15 BCD     1      32.090  31.290  30.520  1.00  0.00            
ATOM     54  H21 BCD     1      32.090  33.020  25.860  1.00  0.00            
ATOM     55  H22 BCD     1      34.150  33.110  26.990  1.00  0.00            
ATOM     56  H23 BCD     1      35.410  32.560  25.050  1.00  0.00            
ATOM     57  H24 BCD     1      34.420  30.240  26.270  1.00  0.00            
ATOM     58  H25 BCD     1      36.270  30.580  27.980  1.00  0.00            
ATOM     59  H26 BCD     1      34.220  31.310  29.060  1.00  0.00            
ATOM     60  H27 BCD     1      32.140  29.720  27.530  1.00  0.00            
ATOM     61  H28 BCD     1      30.600  30.310  29.500  1.00  0.00            
ATOM     62  H29 BCD     1      31.950  29.240  29.740  1.00  0.00            
ATOM     63  H30 BCD     1      33.020  31.450  30.340  1.00  0.00            
ATOM     64  C19 BCD     1      29.970  30.300  21.990  1.00  0.00            
ATOM     65  O16 BCD     1      29.690  28.930  22.360  1.00  0.00            
ATOM     66  C20 BCD     1      31.420  30.590  21.780  1.00  0.00            
ATOM     67  O17 BCD     1      31.920  29.460  20.950  1.00  0.00            
ATOM     68  C21 BCD     1      32.140  30.570  23.100  1.00  0.00            
ATOM     69  O18 BCD     1      33.520  30.960  22.970  1.00  0.00            
ATOM     70  C22 BCD     1      31.490  31.420  24.170  1.00  0.00            
ATOM     71  C23 BCD     1      29.960  31.080  24.220  1.00  0.00            
ATOM     72  O19 BCD     1      29.430  31.190  22.880  1.00  0.00            
ATOM     73  C24 BCD     1      29.030  32.040  25.040  1.00  0.00            
ATOM     74  O20 BCD     1      29.450  33.360  24.640  1.00  0.00            
ATOM     75  H31 BCD     1      29.460  30.600  21.070  1.00  0.00            
ATOM     76  H32 BCD     1      31.640  31.560  21.310  1.00  0.00            
ATOM     77  H33 BCD     1      31.170  29.060  20.490  1.00  0.00            
ATOM     78  H34 BCD     1      32.050  29.510  23.390  1.00  0.00            
ATOM     79  H35 BCD     1      33.680  31.590  23.670  1.00  0.00            
ATOM     80  H36 BCD     1      31.780  32.420  23.830  1.00  0.00            
ATOM     81  H37 BCD     1      29.840  30.040  24.540  1.00  0.00            
ATOM     82  H38 BCD     1      27.980  31.900  24.750  1.00  0.00            
ATOM     83  H39 BCD     1      29.240  31.830  26.100  1.00  0.00            
ATOM     84  H40 BCD     1      29.450  33.380  23.680  1.00  0.00            
ATOM     85  C25 BCD     1      27.030  25.960  21.260  1.00  0.00            
ATOM     86  O21 BCD     1      28.040  25.060  21.650  1.00  0.00            
ATOM     87  C26 BCD     1      27.680  26.760  20.170  1.00  0.00            
ATOM     88  O22 BCD     1      27.940  25.960  18.970  1.00  0.00            
ATOM     89  C27 BCD     1      28.910  27.550  20.600  1.00  0.00            
ATOM     90  O23 BCD     1      29.460  28.300  19.520  1.00  0.00            
ATOM     91  C28 BCD     1      28.500  28.450  21.820  1.00  0.00            
ATOM     92  C29 BCD     1      27.870  27.620  22.960  1.00  0.00            
ATOM     93  O24 BCD     1      26.730  26.960  22.320  1.00  0.00            
ATOM     94  C30 BCD     1      27.310  28.430  24.160  1.00  0.00            
ATOM     95  O25 BCD     1      26.420  29.510  23.750  1.00  0.00            
ATOM     96  H41 BCD     1      26.100  25.520  20.880  1.00  0.00            
ATOM     97  H42 BCD     1      26.910  27.490  19.900  1.00  0.00            
ATOM     98  H43 BCD     1      27.780  25.020  19.130  1.00  0.00            
ATOM     99  H44 BCD     1      29.740  26.920  20.950  1.00  0.00            
ATOM    100  H45 BCD     1      29.490  27.620  18.840  1.00  0.00            
ATOM    101  H46 BCD     1      27.810  29.250  21.510  1.00  0.00            
ATOM    102  H47 BCD     1      28.550  26.830  23.310  1.00  0.00            
ATOM    103  H48 BCD     1      26.720  27.700  24.730  1.00  0.00            
ATOM    104  H49 BCD     1      28.170  28.830  24.710  1.00  0.00            
ATOM    105  H50 BCD     1      26.120  29.960  24.550  1.00  0.00            
ATOM    106  C31 BCD     1      28.510  21.390  23.350  1.00  0.00            
ATOM    107  O26 BCD     1      29.870  21.850  23.590  1.00  0.00            
ATOM    108  C32 BCD     1      28.230  21.370  21.810  1.00  0.00            
ATOM    109  O27 BCD     1      29.190  20.490  21.210  1.00  0.00            
ATOM    110  C33 BCD     1      28.470  22.770  21.310  1.00  0.00            
ATOM    111  C34 BCD     1      27.580  23.770  22.100  1.00  0.00            
ATOM    112  C35 BCD     1      27.590  23.640  23.630  1.00  0.00            
ATOM    113  O28 BCD     1      27.610  22.250  24.020  1.00  0.00            
ATOM    114  C36 BCD     1      26.390  24.300  24.320  1.00  0.00            
ATOM    115  O29 BCD     1      25.140  23.700  23.960  1.00  0.00            
ATOM    116  O30 BCD     1      28.190  22.940  19.950  1.00  0.00            
ATOM    117  H51 BCD     1      28.570  20.400  23.820  1.00  0.00            
ATOM    118  H52 BCD     1      27.200  21.060  21.600  1.00  0.00            
ATOM    119  H53 BCD     1      30.090  20.710  21.470  1.00  0.00            
ATOM    120  H54 BCD     1      29.530  22.960  21.510  1.00  0.00            
ATOM    121  H55 BCD     1      28.660  22.260  19.470  1.00  0.00            
ATOM    122  H56 BCD     1      26.570  23.600  21.690  1.00  0.00            
ATOM    123  H57 BCD     1      28.560  24.060  23.920  1.00  0.00            
ATOM    124  H58 BCD     1      26.580  24.050  25.370  1.00  0.00            
ATOM    125  H59 BCD     1      26.370  25.380  24.140  1.00  0.00            
ATOM    126  H60 BCD     1      24.460  23.930  24.590  1.00  0.00            
ATOM    127  C37 BCD     1      33.240  20.550  25.460  1.00  0.00            
ATOM    128  O31 BCD     1      33.470  21.920  25.850  1.00  0.00            
ATOM    129  C38 BCD     1      33.180  20.410  23.960  1.00  0.00            
ATOM    130  O32 BCD     1      34.480  20.800  23.440  1.00  0.00            
ATOM    131  C39 BCD     1      32.110  21.220  23.380  1.00  0.00            
ATOM    132  O33 BCD     1      32.040  20.990  21.980  1.00  0.00            
ATOM    133  C40 BCD     1      30.790  20.860  24.040  1.00  0.00            
ATOM    134  C41 BCD     1      30.860  20.910  25.550  1.00  0.00            
ATOM    135  O34 BCD     1      32.020  20.110  25.970  1.00  0.00            
ATOM    136  C42 BCD     1      29.610  20.500  26.400  1.00  0.00            
ATOM    137  O35 BCD     1      29.410  19.070  26.260  1.00  0.00            
ATOM    138  H61 BCD     1      33.980  19.910  25.960  1.00  0.00            
ATOM    139  H62 BCD     1      32.870  19.410  23.630  1.00  0.00            
ATOM    140  H63 BCD     1      35.020  20.010  23.570  1.00  0.00            
ATOM    141  H64 BCD     1      32.330  22.280  23.550  1.00  0.00            
ATOM    142  H65 BCD     1      32.850  21.270  21.550  1.00  0.00            
ATOM    143  H66 BCD     1      30.640  19.830  23.690  1.00  0.00            
ATOM    144  H67 BCD     1      31.070  21.950  25.820  1.00  0.00            
ATOM    145  H68 BCD     1      29.710  20.700  27.470  1.00  0.00            
ATOM    146  H69 BCD     1      28.690  20.990  26.040  1.00  0.00            
ATOM    147  H70 BCD     1      30.180  18.660  26.670  1.00  0.00            
ATOM    148  C1  AZ8     2      32.610  26.080  19.860  1.00  0.00            
ATOM    149  C2  AZ8     2      33.020  24.870  20.740  1.00  0.00            
ATOM    150  C3  AZ8     2      31.850  24.480  21.620  1.00  0.00            
ATOM    151  O1  AZ8     2      31.810  25.600  22.530  1.00  0.00            
ATOM    152  C4  AZ8     2      32.940  26.090  23.190  1.00  0.00            
ATOM    153  C5  AZ8     2      32.800  26.730  24.420  1.00  0.00            
ATOM    154  N1  AZ8     2      31.550  26.810  25.130  1.00  0.00            
ATOM    155  C6  AZ8     2      30.840  28.020  25.510  1.00  0.00            
ATOM    156  C7  AZ8     2      29.890  27.960  26.730  1.00  0.00            
ATOM    157  N2  AZ8     2      29.110  26.730  26.790  1.00  0.00            
ATOM    158  C8  AZ8     2      28.130  26.720  27.860  1.00  0.00            
ATOM    159  C9  AZ8     2      30.050  25.540  26.750  1.00  0.00            
ATOM    160  C10 AZ8     2      30.760  25.620  25.340  1.00  0.00            
ATOM    161  C11 AZ8     2      33.930  27.040  25.170  1.00  0.00            
ATOM    162  F1  AZ8     2      33.850  27.790  26.310  1.00  0.00            
ATOM    163  C12 AZ8     2      35.220  26.710  24.720  1.00  0.00            
ATOM    164  C13 AZ8     2      35.390  25.990  23.540  1.00  0.00            
ATOM    165  C14 AZ8     2      36.690  25.490  23.060  1.00  0.00            
ATOM    166  O2  AZ8     2      37.700  25.780  23.650  1.00  0.00            
ATOM    167  C15 AZ8     2      36.640  24.600  21.870  1.00  0.00            
ATOM    168  C16 AZ8     2      37.920  24.000  21.370  1.00  0.00            
ATOM    169  O3  AZ8     2      39.000  24.060  21.970  1.00  0.00            
ATOM    170  O4  AZ8     2      37.820  23.310  20.250  1.00  0.00            
ATOM    171  C17 AZ8     2      35.460  24.450  21.100  1.00  0.00            
ATOM    172  N3  AZ8     2      34.290  25.100  21.470  1.00  0.00            
ATOM    173  C18 AZ8     2      34.220  25.750  22.740  1.00  0.00            
ATOM    174  H1  AZ8     2      31.610  25.870  19.450  1.00  0.00            
ATOM    175  H2  AZ8     2      32.500  27.010  20.430  1.00  0.00            
ATOM    176  H3  AZ8     2      33.310  26.210  19.030  1.00  0.00            
ATOM    177  H4  AZ8     2      33.320  24.060  20.060  1.00  0.00            
ATOM    178  H5  AZ8     2      32.040  23.540  22.140  1.00  0.00            
ATOM    179  H6  AZ8     2      30.930  24.370  21.030  1.00  0.00            
ATOM    180  H7  AZ8     2      30.180  28.220  24.650  1.00  0.00            
ATOM    181  H8  AZ8     2      31.640  28.770  25.600  1.00  0.00            
ATOM    182  H9  AZ8     2      29.230  28.840  26.660  1.00  0.00            
ATOM    183  H10 AZ8     2      30.470  28.040  27.660  1.00  0.00            
ATOM    184  H11 AZ8     2      27.780  27.760  27.960  1.00  0.00            
ATOM    185  H12 AZ8     2      27.230  26.190  27.520  1.00  0.00            
ATOM    186  H13 AZ8     2      28.510  26.340  28.810  1.00  0.00            
ATOM    187  H14 AZ8     2      29.530  24.570  26.840  1.00  0.00            
ATOM    188  H15 AZ8     2      30.830  25.590  27.520  1.00  0.00            
ATOM    189  H16 AZ8     2      31.400  24.740  25.300  1.00  0.00            
ATOM    190  H17 AZ8     2      29.920  25.550  24.630  1.00  0.00            
ATOM    191  H18 AZ8     2      36.110  26.930  25.300  1.00  0.00            
ATOM    192  H19 AZ8     2      38.740  23.210  19.950  1.00  0.00            
ATOM    193  H20 AZ8     2      35.350  23.780  20.250  1.00  0.00            
TER
ENDMDL
MODEL        1
ATOM      1  C1  BCD     1      21.460  19.770  13.250  1.00  0.00            
ATOM      2  O1  BCD     1      22.820  20.220  13.010  1.00  0.00            
ATOM      3  C2  BCD     1      21.120  19.710  14.740  1.00  0.00            
ATOM      4  O2  BCD     1      21.400  20.930  15.390  1.00  0.00            
ATOM      5  C3  BCD     1      21.780  18.510  15.450  1.00  0.00            
ATOM      6  O3  BCD     1      21.350  18.500  16.810  1.00  0.00            
ATOM      7  C4  BCD     1      21.630  17.190  14.750  1.00  0.00            
ATOM      8  C5  BCD     1      22.000  17.360  13.240  1.00  0.00            
ATOM      9  O4  BCD     1      21.290  18.480  12.680  1.00  0.00            
ATOM     10  C6  BCD     1      21.750  16.100  12.440  1.00  0.00            
ATOM     11  O5  BCD     1      20.460  15.590  12.680  1.00  0.00            
ATOM     12  H1  BCD     1      20.810  20.420  12.660  1.00  0.00            
ATOM     13  H2  BCD     1      20.030  19.570  14.710  1.00  0.00            
ATOM     14  H3  BCD     1      21.290  20.690  16.320  1.00  0.00            
ATOM     15  H4  BCD     1      22.860  18.690  15.460  1.00  0.00            
ATOM     16  H5  BCD     1      21.840  17.750  17.160  1.00  0.00            
ATOM     17  H6  BCD     1      20.650  16.720  14.950  1.00  0.00            
ATOM     18  H7  BCD     1      23.080  17.560  13.260  1.00  0.00            
ATOM     19  H8  BCD     1      21.850  16.420  11.400  1.00  0.00            
ATOM     20  H9  BCD     1      22.550  15.370  12.660  1.00  0.00            
ATOM     21  H10 BCD     1      20.190  15.070  11.920  1.00  0.00            
ATOM     22  C7  BCD     1      24.770  23.370  11.250  1.00  0.00            
ATOM     23  O6  BCD     1      25.780  22.500  10.760  1.00  0.00            
ATOM     24  C8  BCD     1      24.600  23.400  12.740  1.00  0.00            
ATOM     25  O7  BCD     1      25.890  23.910  13.260  1.00  0.00            
ATOM     26  C9  BCD     1      24.260  22.010  13.230  1.00  0.00            
ATOM     27  O8  BCD     1      24.110  21.990  14.640  1.00  0.00            
ATOM     28  C10 BCD     1      23.000  21.550  12.520  1.00  0.00            
ATOM     29  C11 BCD     1      23.100  21.630  11.010  1.00  0.00            
ATOM     30  O9  BCD     1      23.470  22.970  10.730  1.00  0.00            
ATOM     31  C12 BCD     1      21.790  21.380  10.350  1.00  0.00            
ATOM     32  O10 BCD     1      20.770  22.290  10.850  1.00  0.00            
ATOM     33  H11 BCD     1      24.960  24.390  10.890  1.00  0.00            
ATOM     34  H12 BCD     1      23.790  24.060  13.080  1.00  0.00            
ATOM     35  H13 BCD     1      25.710  23.740  14.190  1.00  0.00            
ATOM     36  H14 BCD     1      25.010  21.330  12.790  1.00  0.00            
ATOM     37  H15 BCD     1      23.620  21.190  14.850  1.00  0.00            
ATOM     38  H16 BCD     1      22.210  22.240  12.850  1.00  0.00            
ATOM     39  H17 BCD     1      23.830  20.920  10.590  1.00  0.00            
ATOM     40  H18 BCD     1      21.790  21.470   9.260  1.00  0.00            
ATOM     41  H19 BCD     1      21.380  20.360  10.430  1.00  0.00            
ATOM     42  H20 BCD     1      20.550  22.850  10.100  1.00  0.00            
ATOM     43  C13 BCD     1      29.400  22.220   8.860  1.00  0.00            
ATOM     44  O11 BCD     1      29.620  21.180   9.850  1.00  0.00            
ATOM     45  C14 BCD     1      29.230  23.530   9.590  1.00  0.00            
ATOM     46  O12 BCD     1      30.350  24.020  10.240  1.00  0.00            
ATOM     47  C15 BCD     1      28.020  23.470  10.580  1.00  0.00            
ATOM     48  O13 BCD     1      27.770  24.670  11.170  1.00  0.00            
ATOM     49  C16 BCD     1      26.720  23.000   9.850  1.00  0.00            
ATOM     50  C17 BCD     1      27.010  21.850   8.930  1.00  0.00            
ATOM     51  O14 BCD     1      28.180  22.080   8.110  1.00  0.00            
ATOM     52  C18 BCD     1      25.830  21.760   7.910  1.00  0.00            
ATOM     53  O15 BCD     1      26.040  20.410   7.380  1.00  0.00            
ATOM     54  H21 BCD     1      30.150  22.230   8.070  1.00  0.00            
ATOM     55  H22 BCD     1      29.090  24.350   8.860  1.00  0.00            
ATOM     56  H23 BCD     1      30.150  24.910  10.540  1.00  0.00            
ATOM     57  H24 BCD     1      28.250  22.700  11.330  1.00  0.00            
ATOM     58  H25 BCD     1      27.240  24.530  11.960  1.00  0.00            
ATOM     59  H26 BCD     1      26.240  23.840   9.320  1.00  0.00            
ATOM     60  H27 BCD     1      27.000  20.870   9.410  1.00  0.00            
ATOM     61  H28 BCD     1      24.870  21.900   8.430  1.00  0.00            
ATOM     62  H29 BCD     1      25.820  22.630   7.250  1.00  0.00            
ATOM     63  H30 BCD     1      26.800  20.390   6.790  1.00  0.00            
ATOM     64  C19 BCD     1      32.290  18.110  10.690  1.00  0.00            
ATOM     65  O16 BCD     1      31.740  17.730  11.920  1.00  0.00            
ATOM     66  C20 BCD     1      32.900  19.560  10.650  1.00  0.00            
ATOM     67  O17 BCD     1      33.920  19.760  11.660  1.00  0.00            
ATOM     68  C21 BCD     1      31.850  20.680  10.640  1.00  0.00            
ATOM     69  O18 BCD     1      32.460  21.970  10.350  1.00  0.00            
ATOM     70  C22 BCD     1      30.740  20.300   9.620  1.00  0.00            
ATOM     71  C23 BCD     1      30.230  18.860   9.710  1.00  0.00            
ATOM     72  O19 BCD     1      31.390  18.040   9.640  1.00  0.00            
ATOM     73  C24 BCD     1      29.160  18.560   8.710  1.00  0.00            
ATOM     74  O20 BCD     1      29.760  18.450   7.430  1.00  0.00            
ATOM     75  H31 BCD     1      33.170  17.470  10.530  1.00  0.00            
ATOM     76  H32 BCD     1      33.450  19.650   9.700  1.00  0.00            
ATOM     77  H33 BCD     1      33.600  19.430  12.500  1.00  0.00            
ATOM     78  H34 BCD     1      31.370  20.690  11.630  1.00  0.00            
ATOM     79  H35 BCD     1      31.850  22.650  10.650  1.00  0.00            
ATOM     80  H36 BCD     1      31.100  20.420   8.590  1.00  0.00            
ATOM     81  H37 BCD     1      29.800  18.680  10.710  1.00  0.00            
ATOM     82  H38 BCD     1      28.850  17.540   8.970  1.00  0.00            
ATOM     83  H39 BCD     1      28.330  19.280   8.750  1.00  0.00            
ATOM     84  H40 BCD     1      30.560  17.950   7.590  1.00  0.00            
ATOM     85  C25 BCD     1      31.670  14.840  14.850  1.00  0.00            
ATOM     86  O21 BCD     1      30.410  15.410  15.420  1.00  0.00            
ATOM     87  C26 BCD     1      32.710  15.910  14.970  1.00  0.00            
ATOM     88  O22 BCD     1      32.740  16.300  16.340  1.00  0.00            
ATOM     89  C27 BCD     1      32.290  17.150  14.110  1.00  0.00            
ATOM     90  O23 BCD     1      33.290  18.160  14.130  1.00  0.00            
ATOM     91  C28 BCD     1      32.280  16.660  12.680  1.00  0.00            
ATOM     92  C29 BCD     1      31.340  15.440  12.540  1.00  0.00            
ATOM     93  O24 BCD     1      31.640  14.450  13.510  1.00  0.00            
ATOM     94  C30 BCD     1      31.410  14.770  11.210  1.00  0.00            
ATOM     95  O25 BCD     1      30.730  13.520  11.240  1.00  0.00            
ATOM     96  H41 BCD     1      31.990  13.970  15.440  1.00  0.00            
ATOM     97  H42 BCD     1      33.670  15.550  14.580  1.00  0.00            
ATOM     98  H43 BCD     1      31.830  16.540  16.550  1.00  0.00            
ATOM     99  H44 BCD     1      31.300  17.590  14.320  1.00  0.00            
ATOM    100  H45 BCD     1      33.460  18.370  15.050  1.00  0.00            
ATOM    101  H46 BCD     1      33.320  16.380  12.460  1.00  0.00            
ATOM    102  H47 BCD     1      30.350  15.820  12.820  1.00  0.00            
ATOM    103  H48 BCD     1      30.800  15.330  10.480  1.00  0.00            
ATOM    104  H49 BCD     1      32.440  14.670  10.870  1.00  0.00            
ATOM    105  H50 BCD     1      31.270  13.050  11.890  1.00  0.00            
ATOM    106  C31 BCD     1      27.200  14.060  17.580  1.00  0.00            
ATOM    107  O26 BCD     1      26.290  14.750  16.730  1.00  0.00            
ATOM    108  C32 BCD     1      28.160  14.940  18.310  1.00  0.00            
ATOM    109  O27 BCD     1      27.510  15.830  19.230  1.00  0.00            
ATOM    110  C33 BCD     1      29.080  15.650  17.340  1.00  0.00            
ATOM    111  C34 BCD     1      29.820  14.650  16.440  1.00  0.00            
ATOM    112  C35 BCD     1      28.860  13.610  15.910  1.00  0.00            
ATOM    113  O28 BCD     1      27.880  13.090  16.860  1.00  0.00            
ATOM    114  C36 BCD     1      29.360  12.270  15.340  1.00  0.00            
ATOM    115  O29 BCD     1      28.220  11.520  14.900  1.00  0.00            
ATOM    116  O30 BCD     1      30.090  16.340  18.070  1.00  0.00            
ATOM    117  H51 BCD     1      26.670  13.480  18.350  1.00  0.00            
ATOM    118  H52 BCD     1      28.830  14.400  18.990  1.00  0.00            
ATOM    119  H53 BCD     1      28.170  16.100  19.870  1.00  0.00            
ATOM    120  H54 BCD     1      28.480  16.360  16.750  1.00  0.00            
ATOM    121  H55 BCD     1      29.970  17.290  17.990  1.00  0.00            
ATOM    122  H56 BCD     1      30.630  14.240  17.060  1.00  0.00            
ATOM    123  H57 BCD     1      28.300  14.010  15.050  1.00  0.00            
ATOM    124  H58 BCD     1      30.050  12.510  14.520  1.00  0.00            
ATOM    125  H59 BCD     1      29.890  11.750  16.150  1.00  0.00            
ATOM    126  H60 BCD     1      27.580  11.600  15.620  1.00  0.00            
ATOM    127  C37 BCD     1      22.380  15.090  15.850  1.00  0.00            
ATOM    128  O31 BCD     1      22.630  16.420  15.380  1.00  0.00            
ATOM    129  C38 BCD     1      22.610  14.930  17.310  1.00  0.00            
ATOM    130  O32 BCD     1      21.760  15.850  17.960  1.00  0.00            
ATOM    131  C39 BCD     1      24.070  15.180  17.590  1.00  0.00            
ATOM    132  O33 BCD     1      24.470  15.080  18.950  1.00  0.00            
ATOM    133  C40 BCD     1      25.000  14.290  16.680  1.00  0.00            
ATOM    134  C41 BCD     1      24.630  14.380  15.260  1.00  0.00            
ATOM    135  O34 BCD     1      23.230  14.210  15.130  1.00  0.00            
ATOM    136  C42 BCD     1      25.290  13.370  14.380  1.00  0.00            
ATOM    137  O35 BCD     1      25.090  12.020  14.850  1.00  0.00            
ATOM    138  H61 BCD     1      21.320  14.820  15.740  1.00  0.00            
ATOM    139  H62 BCD     1      22.300  13.910  17.580  1.00  0.00            
ATOM    140  H63 BCD     1      21.290  15.390  18.660  1.00  0.00            
ATOM    141  H64 BCD     1      24.260  16.230  17.340  1.00  0.00            
ATOM    142  H65 BCD     1      25.360  15.310  19.230  1.00  0.00            
ATOM    143  H66 BCD     1      24.870  13.240  16.970  1.00  0.00            
ATOM    144  H67 BCD     1      24.870  15.380  14.890  1.00  0.00            
ATOM    145  H68 BCD     1      24.800  13.400  13.400  1.00  0.00            
ATOM    146  H69 BCD     1      26.370  13.560  14.320  1.00  0.00            
ATOM    147  H70 BCD     1      25.320  11.500  14.070  1.00  0.00            
ATOM    148  C1  AZ8     2      29.000  24.330  14.470  1.00  0.00            
ATOM    149  C2  AZ8     2      29.550  23.360  15.560  1.00  0.00            
ATOM    150  C3  AZ8     2      30.250  22.250  14.810  1.00  0.00            
ATOM    151  O1  AZ8     2      29.190  21.280  14.470  1.00  0.00            
ATOM    152  C4  AZ8     2      28.140  20.890  15.300  1.00  0.00            
ATOM    153  C5  AZ8     2      27.400  19.730  14.910  1.00  0.00            
ATOM    154  N1  AZ8     2      27.770  18.990  13.770  1.00  0.00            
ATOM    155  C6  AZ8     2      27.730  19.670  12.430  1.00  0.00            
ATOM    156  C7  AZ8     2      26.770  18.940  11.510  1.00  0.00            
ATOM    157  N2  AZ8     2      27.050  17.470  11.460  1.00  0.00            
ATOM    158  C8  AZ8     2      26.160  16.850  10.430  1.00  0.00            
ATOM    159  C9  AZ8     2      27.010  16.820  12.810  1.00  0.00            
ATOM    160  C10 AZ8     2      28.070  17.530  13.680  1.00  0.00            
ATOM    161  C11 AZ8     2      26.320  19.350  15.760  1.00  0.00            
ATOM    162  F1  AZ8     2      25.510  18.300  15.510  1.00  0.00            
ATOM    163  C12 AZ8     2      25.920  20.140  16.840  1.00  0.00            
ATOM    164  C13 AZ8     2      26.540  21.390  17.040  1.00  0.00            
ATOM    165  C14 AZ8     2      26.140  22.380  18.070  1.00  0.00            
ATOM    166  O2  AZ8     2      25.080  22.240  18.730  1.00  0.00            
ATOM    167  C15 AZ8     2      27.110  23.450  18.380  1.00  0.00            
ATOM    168  C16 AZ8     2      26.860  24.280  19.540  1.00  0.00            
ATOM    169  O3  AZ8     2      27.450  25.400  19.650  1.00  0.00            
ATOM    170  O4  AZ8     2      25.910  23.940  20.450  1.00  0.00            
ATOM    171  C17 AZ8     2      28.150  23.790  17.570  1.00  0.00            
ATOM    172  N3  AZ8     2      28.470  22.940  16.520  1.00  0.00            
ATOM    173  C18 AZ8     2      27.690  21.760  16.340  1.00  0.00            
ATOM    174  H1  AZ8     2      28.380  23.810  13.730  1.00  0.00            
ATOM    175  H2  AZ8     2      28.530  25.140  15.040  1.00  0.00            
ATOM    176  H3  AZ8     2      29.750  24.720  13.770  1.00  0.00            
ATOM    177  H4  AZ8     2      30.280  23.960  16.140  1.00  0.00            
ATOM    178  H5  AZ8     2      31.060  21.790  15.380  1.00  0.00            
ATOM    179  H6  AZ8     2      30.670  22.740  13.920  1.00  0.00            
ATOM    180  H7  AZ8     2      28.740  19.670  12.000  1.00  0.00            
ATOM    181  H8  AZ8     2      27.440  20.730  12.520  1.00  0.00            
ATOM    182  H9  AZ8     2      26.800  19.390  10.510  1.00  0.00            
ATOM    183  H10 AZ8     2      25.730  19.100  11.800  1.00  0.00            
ATOM    184  H11 AZ8     2      26.270  15.760  10.470  1.00  0.00            
ATOM    185  H12 AZ8     2      25.140  17.180  10.650  1.00  0.00            
ATOM    186  H13 AZ8     2      26.380  17.210   9.410  1.00  0.00            
ATOM    187  H14 AZ8     2      27.220  15.740  12.810  1.00  0.00            
ATOM    188  H15 AZ8     2      26.020  16.890  13.290  1.00  0.00            
ATOM    189  H16 AZ8     2      28.040  17.050  14.670  1.00  0.00            
ATOM    190  H17 AZ8     2      29.020  17.440  13.140  1.00  0.00            
ATOM    191  H18 AZ8     2      25.110  19.870  17.500  1.00  0.00            
ATOM    192  H19 AZ8     2      25.690  23.090  20.040  1.00  0.00            
ATOM    193  H20 AZ8     2      28.750  24.670  17.770  1.00  0.00            
TER
ENDMDL
MODEL        1
ATOM      1  C1  BCD     1      25.200  22.250  22.600  1.00  0.00            
ATOM      2  O1  BCD     1      25.460  23.220  21.510  1.00  0.00            
ATOM      3  C2  BCD     1      26.380  21.260  22.570  1.00  0.00            
ATOM      4  O2  BCD     1      27.570  21.890  22.970  1.00  0.00            
ATOM      5  C3  BCD     1      26.550  20.500  21.300  1.00  0.00            
ATOM      6  O3  BCD     1      27.650  19.540  21.400  1.00  0.00            
ATOM      7  C4  BCD     1      25.340  19.690  21.100  1.00  0.00            
ATOM      8  C5  BCD     1      24.090  20.600  21.150  1.00  0.00            
ATOM      9  O4  BCD     1      24.050  21.480  22.320  1.00  0.00            
ATOM     10  C6  BCD     1      22.860  19.730  21.280  1.00  0.00            
ATOM     11  O5  BCD     1      22.810  19.030  22.570  1.00  0.00            
ATOM     12  H1  BCD     1      25.020  22.840  23.500  1.00  0.00            
ATOM     13  H2  BCD     1      26.120  20.440  23.250  1.00  0.00            
ATOM     14  H3  BCD     1      28.290  21.270  22.880  1.00  0.00            
ATOM     15  H4  BCD     1      26.670  21.160  20.430  1.00  0.00            
ATOM     16  H5  BCD     1      28.470  20.040  21.430  1.00  0.00            
ATOM     17  H6  BCD     1      25.320  18.990  21.950  1.00  0.00            
ATOM     18  H7  BCD     1      24.010  21.090  20.170  1.00  0.00            
ATOM     19  H8  BCD     1      22.050  20.460  21.170  1.00  0.00            
ATOM     20  H9  BCD     1      22.730  19.030  20.450  1.00  0.00            
ATOM     21  H10 BCD     1      21.950  18.660  22.770  1.00  0.00            
ATOM     22  C7  BCD     1      25.940  27.210  20.740  1.00  0.00            
ATOM     23  O6  BCD     1      26.390  26.810  19.410  1.00  0.00            
ATOM     24  C8  BCD     1      26.910  26.620  21.800  1.00  0.00            
ATOM     25  O7  BCD     1      28.150  27.230  21.490  1.00  0.00            
ATOM     26  C9  BCD     1      26.880  25.080  21.740  1.00  0.00            
ATOM     27  O8  BCD     1      27.740  24.680  22.820  1.00  0.00            
ATOM     28  C10 BCD     1      25.420  24.550  21.970  1.00  0.00            
ATOM     29  C11 BCD     1      24.440  25.280  21.040  1.00  0.00            
ATOM     30  O9  BCD     1      24.630  26.670  21.040  1.00  0.00            
ATOM     31  C12 BCD     1      23.070  25.040  21.390  1.00  0.00            
ATOM     32  O10 BCD     1      22.260  25.370  20.290  1.00  0.00            
ATOM     33  H11 BCD     1      25.880  28.310  20.740  1.00  0.00            
ATOM     34  H12 BCD     1      26.650  26.990  22.800  1.00  0.00            
ATOM     35  H13 BCD     1      28.830  26.670  21.880  1.00  0.00            
ATOM     36  H14 BCD     1      27.360  24.740  20.810  1.00  0.00            
ATOM     37  H15 BCD     1      27.610  23.730  22.770  1.00  0.00            
ATOM     38  H16 BCD     1      25.160  24.710  23.030  1.00  0.00            
ATOM     39  H17 BCD     1      24.630  24.890  20.030  1.00  0.00            
ATOM     40  H18 BCD     1      22.910  23.960  21.540  1.00  0.00            
ATOM     41  H19 BCD     1      22.860  25.590  22.320  1.00  0.00            
ATOM     42  H20 BCD     1      21.570  24.700  20.250  1.00  0.00            
ATOM     43  C13 BCD     1      26.970  28.240  15.520  1.00  0.00            
ATOM     44  O11 BCD     1      27.450  26.960  15.190  1.00  0.00            
ATOM     45  C14 BCD     1      27.790  28.810  16.680  1.00  0.00            
ATOM     46  O12 BCD     1      29.180  29.090  16.270  1.00  0.00            
ATOM     47  C15 BCD     1      27.720  28.020  17.960  1.00  0.00            
ATOM     48  O13 BCD     1      28.400  28.570  18.970  1.00  0.00            
ATOM     49  C16 BCD     1      26.300  27.770  18.320  1.00  0.00            
ATOM     50  C17 BCD     1      25.450  27.280  17.130  1.00  0.00            
ATOM     51  O14 BCD     1      25.660  28.050  15.980  1.00  0.00            
ATOM     52  C18 BCD     1      23.980  27.220  17.540  1.00  0.00            
ATOM     53  O15 BCD     1      23.350  26.510  16.500  1.00  0.00            
ATOM     54  H21 BCD     1      26.990  28.850  14.620  1.00  0.00            
ATOM     55  H22 BCD     1      27.360  29.790  16.940  1.00  0.00            
ATOM     56  H23 BCD     1      29.580  28.230  16.120  1.00  0.00            
ATOM     57  H24 BCD     1      28.150  27.030  17.770  1.00  0.00            
ATOM     58  H25 BCD     1      28.330  28.050  19.770  1.00  0.00            
ATOM     59  H26 BCD     1      25.800  28.690  18.680  1.00  0.00            
ATOM     60  H27 BCD     1      25.730  26.240  16.910  1.00  0.00            
ATOM     61  H28 BCD     1      23.810  26.810  18.540  1.00  0.00            
ATOM     62  H29 BCD     1      23.660  28.270  17.420  1.00  0.00            
ATOM     63  H30 BCD     1      23.260  27.200  15.830  1.00  0.00            
ATOM     64  C19 BCD     1      30.020  24.960  12.730  1.00  0.00            
ATOM     65  O16 BCD     1      29.200  23.780  12.870  1.00  0.00            
ATOM     66  C20 BCD     1      30.690  25.500  14.060  1.00  0.00            
ATOM     67  O17 BCD     1      31.490  24.500  14.750  1.00  0.00            
ATOM     68  C21 BCD     1      29.570  25.990  14.990  1.00  0.00            
ATOM     69  O18 BCD     1      30.210  26.690  16.140  1.00  0.00            
ATOM     70  C22 BCD     1      28.550  26.900  14.310  1.00  0.00            
ATOM     71  C23 BCD     1      28.110  26.370  12.970  1.00  0.00            
ATOM     72  O19 BCD     1      29.310  26.060  12.230  1.00  0.00            
ATOM     73  C24 BCD     1      27.260  27.290  12.130  1.00  0.00            
ATOM     74  O20 BCD     1      27.890  28.430  11.600  1.00  0.00            
ATOM     75  H31 BCD     1      30.810  24.770  12.000  1.00  0.00            
ATOM     76  H32 BCD     1      31.350  26.340  13.800  1.00  0.00            
ATOM     77  H33 BCD     1      31.990  24.870  15.480  1.00  0.00            
ATOM     78  H34 BCD     1      29.060  25.120  15.440  1.00  0.00            
ATOM     79  H35 BCD     1      30.940  26.190  16.500  1.00  0.00            
ATOM     80  H36 BCD     1      28.870  27.940  14.150  1.00  0.00            
ATOM     81  H37 BCD     1      27.470  25.490  13.160  1.00  0.00            
ATOM     82  H38 BCD     1      26.820  26.710  11.300  1.00  0.00            
ATOM     83  H39 BCD     1      26.400  27.560  12.750  1.00  0.00            
ATOM     84  H40 BCD     1      28.430  28.200  10.840  1.00  0.00            
ATOM     85  C25 BCD     1      29.180  19.750  11.560  1.00  0.00            
ATOM     86  O21 BCD     1      28.420  19.450  12.690  1.00  0.00            
ATOM     87  C26 BCD     1      30.530  20.360  12.030  1.00  0.00            
ATOM     88  O22 BCD     1      31.430  19.510  12.810  1.00  0.00            
ATOM     89  C27 BCD     1      30.420  21.620  12.870  1.00  0.00            
ATOM     90  O23 BCD     1      31.680  22.340  13.150  1.00  0.00            
ATOM     91  C28 BCD     1      29.560  22.670  12.070  1.00  0.00            
ATOM     92  C29 BCD     1      28.240  22.100  11.480  1.00  0.00            
ATOM     93  O24 BCD     1      28.510  20.760  10.800  1.00  0.00            
ATOM     94  C30 BCD     1      27.600  23.060  10.520  1.00  0.00            
ATOM     95  O25 BCD     1      26.400  22.520  10.110  1.00  0.00            
ATOM     96  H41 BCD     1      29.350  18.850  10.970  1.00  0.00            
ATOM     97  H42 BCD     1      31.070  20.710  11.140  1.00  0.00            
ATOM     98  H43 BCD     1      32.230  19.970  13.050  1.00  0.00            
ATOM     99  H44 BCD     1      29.860  21.510  13.810  1.00  0.00            
ATOM    100  H45 BCD     1      31.440  23.060  13.750  1.00  0.00            
ATOM    101  H46 BCD     1      30.180  23.030  11.230  1.00  0.00            
ATOM    102  H47 BCD     1      27.530  21.890  12.290  1.00  0.00            
ATOM    103  H48 BCD     1      27.500  24.050  10.970  1.00  0.00            
ATOM    104  H49 BCD     1      28.300  23.180   9.680  1.00  0.00            
ATOM    105  H50 BCD     1      25.770  22.790  10.780  1.00  0.00            
ATOM    106  C31 BCD     1      26.440  16.470  14.770  1.00  0.00            
ATOM    107  O26 BCD     1      26.300  17.400  15.830  1.00  0.00            
ATOM    108  C32 BCD     1      27.850  16.210  14.400  1.00  0.00            
ATOM    109  O27 BCD     1      28.500  15.460  15.390  1.00  0.00            
ATOM    110  C33 BCD     1      28.550  17.480  14.020  1.00  0.00            
ATOM    111  C34 BCD     1      27.820  18.160  12.840  1.00  0.00            
ATOM    112  C35 BCD     1      26.330  18.270  13.100  1.00  0.00            
ATOM    113  O28 BCD     1      25.760  17.040  13.600  1.00  0.00            
ATOM    114  C36 BCD     1      25.570  18.700  11.880  1.00  0.00            
ATOM    115  O29 BCD     1      26.000  17.970  10.730  1.00  0.00            
ATOM    116  O30 BCD     1      29.910  17.230  13.640  1.00  0.00            
ATOM    117  H51 BCD     1      26.060  15.500  15.110  1.00  0.00            
ATOM    118  H52 BCD     1      27.770  15.580  13.500  1.00  0.00            
ATOM    119  H53 BCD     1      28.210  15.730  16.270  1.00  0.00            
ATOM    120  H54 BCD     1      28.510  18.140  14.900  1.00  0.00            
ATOM    121  H55 BCD     1      30.400  18.030  13.410  1.00  0.00            
ATOM    122  H56 BCD     1      28.000  17.510  11.960  1.00  0.00            
ATOM    123  H57 BCD     1      26.160  19.030  13.880  1.00  0.00            
ATOM    124  H58 BCD     1      24.480  18.680  12.020  1.00  0.00            
ATOM    125  H59 BCD     1      25.740  19.770  11.700  1.00  0.00            
ATOM    126  H60 BCD     1      25.690  17.070  10.840  1.00  0.00            
ATOM    127  C37 BCD     1      25.060  17.620  19.780  1.00  0.00            
ATOM    128  O31 BCD     1      25.510  19.000  19.870  1.00  0.00            
ATOM    129  C38 BCD     1      26.290  16.810  19.460  1.00  0.00            
ATOM    130  O32 BCD     1      27.330  17.040  20.400  1.00  0.00            
ATOM    131  C39 BCD     1      26.850  17.030  18.080  1.00  0.00            
ATOM    132  O33 BCD     1      27.960  16.120  17.860  1.00  0.00            
ATOM    133  C40 BCD     1      25.790  16.910  17.000  1.00  0.00            
ATOM    134  C41 BCD     1      24.660  17.870  17.390  1.00  0.00            
ATOM    135  O34 BCD     1      24.170  17.540  18.700  1.00  0.00            
ATOM    136  C42 BCD     1      23.570  18.030  16.400  1.00  0.00            
ATOM    137  O35 BCD     1      23.060  16.760  16.030  1.00  0.00            
ATOM    138  H61 BCD     1      24.490  17.280  20.650  1.00  0.00            
ATOM    139  H62 BCD     1      26.020  15.750  19.540  1.00  0.00            
ATOM    140  H63 BCD     1      27.370  17.970  20.650  1.00  0.00            
ATOM    141  H64 BCD     1      27.190  18.080  18.080  1.00  0.00            
ATOM    142  H65 BCD     1      28.470  16.130  18.670  1.00  0.00            
ATOM    143  H66 BCD     1      25.370  15.900  17.010  1.00  0.00            
ATOM    144  H67 BCD     1      24.990  18.910  17.460  1.00  0.00            
ATOM    145  H68 BCD     1      22.720  18.690  16.640  1.00  0.00            
ATOM    146  H69 BCD     1      24.090  18.450  15.540  1.00  0.00            
ATOM    147  H70 BCD     1      22.160  16.890  15.720  1.00  0.00            
ATOM    148  C1  AZ8     2      31.580  19.150  16.060  1.00  0.00            
ATOM    149  C2  AZ8     2      31.050  19.020  17.480  1.00  0.00            
ATOM    150  C3  AZ8     2      29.560  18.690  17.520  1.00  0.00            
ATOM    151  O1  AZ8     2      28.800  19.780  17.150  1.00  0.00            
ATOM    152  C4  AZ8     2      28.990  21.000  17.770  1.00  0.00            
ATOM    153  C5  AZ8     2      27.990  21.970  17.670  1.00  0.00            
ATOM    154  N1  AZ8     2      26.780  21.770  17.000  1.00  0.00            
ATOM    155  C6  AZ8     2      26.680  21.050  15.660  1.00  0.00            
ATOM    156  C7  AZ8     2      25.390  21.550  14.930  1.00  0.00            
ATOM    157  N2  AZ8     2      24.250  21.270  15.800  1.00  0.00            
ATOM    158  C8  AZ8     2      23.080  21.290  14.900  1.00  0.00            
ATOM    159  C9  AZ8     2      24.250  22.130  17.030  1.00  0.00            
ATOM    160  C10 AZ8     2      25.580  21.900  17.790  1.00  0.00            
ATOM    161  C11 AZ8     2      28.270  23.300  18.140  1.00  0.00            
ATOM    162  F1  AZ8     2      27.380  24.290  17.990  1.00  0.00            
ATOM    163  C12 AZ8     2      29.540  23.560  18.710  1.00  0.00            
ATOM    164  C13 AZ8     2      30.500  22.540  18.740  1.00  0.00            
ATOM    165  C14 AZ8     2      31.900  22.830  19.260  1.00  0.00            
ATOM    166  O2  AZ8     2      32.270  23.950  19.510  1.00  0.00            
ATOM    167  C15 AZ8     2      32.770  21.650  19.400  1.00  0.00            
ATOM    168  C16 AZ8     2      34.050  21.800  20.170  1.00  0.00            
ATOM    169  O3  AZ8     2      34.550  22.800  20.650  1.00  0.00            
ATOM    170  O4  AZ8     2      34.760  20.710  20.310  1.00  0.00            
ATOM    171  C17 AZ8     2      32.520  20.390  18.880  1.00  0.00            
ATOM    172  N3  AZ8     2      31.260  20.290  18.210  1.00  0.00            
ATOM    173  C18 AZ8     2      30.260  21.280  18.250  1.00  0.00            
ATOM    174  H1  AZ8     2      31.440  18.210  15.510  1.00  0.00            
ATOM    175  H2  AZ8     2      30.940  19.920  15.610  1.00  0.00            
ATOM    176  H3  AZ8     2      32.640  19.430  16.090  1.00  0.00            
ATOM    177  H4  AZ8     2      31.560  18.260  18.070  1.00  0.00            
ATOM    178  H5  AZ8     2      29.380  18.410  18.560  1.00  0.00            
ATOM    179  H6  AZ8     2      29.350  17.930  16.750  1.00  0.00            
ATOM    180  H7  AZ8     2      26.730  19.960  15.730  1.00  0.00            
ATOM    181  H8  AZ8     2      27.600  21.300  15.110  1.00  0.00            
ATOM    182  H9  AZ8     2      25.330  20.960  14.000  1.00  0.00            
ATOM    183  H10 AZ8     2      25.520  22.620  14.750  1.00  0.00            
ATOM    184  H11 AZ8     2      23.310  20.580  14.090  1.00  0.00            
ATOM    185  H12 AZ8     2      22.220  20.890  15.440  1.00  0.00            
ATOM    186  H13 AZ8     2      22.880  22.330  14.610  1.00  0.00            
ATOM    187  H14 AZ8     2      23.440  21.930  17.740  1.00  0.00            
ATOM    188  H15 AZ8     2      24.270  23.200  16.760  1.00  0.00            
ATOM    189  H16 AZ8     2      25.740  22.690  18.540  1.00  0.00            
ATOM    190  H17 AZ8     2      25.410  21.010  18.410  1.00  0.00            
ATOM    191  H18 AZ8     2      29.910  24.540  18.990  1.00  0.00            
ATOM    192  H19 AZ8     2      35.470  20.990  20.910  1.00  0.00            
ATOM    193  H20 AZ8     2      33.170  19.530  18.960  1.00  0.00            
TER
ENDMDL
MODEL        1
ATOM      1  C1  BCD     1      25.800  34.610  35.590  1.00  0.00            
ATOM      2  O1  BCD     1      25.020  35.680  35.620  1.00  0.00            
ATOM      3  C2  BCD     1      27.290  35.000  35.760  1.00  0.00            
ATOM      4  O2  BCD     1      27.520  35.720  36.970  1.00  0.00            
ATOM      5  C3  BCD     1      27.720  35.700  34.430  1.00  0.00            
ATOM      6  O3  BCD     1      29.120  36.040  34.400  1.00  0.00            
ATOM      7  C4  BCD     1      27.450  34.890  33.200  1.00  0.00            
ATOM      8  C5  BCD     1      26.030  34.460  33.150  1.00  0.00            
ATOM      9  O4  BCD     1      25.600  33.950  34.350  1.00  0.00            
ATOM     10  C6  BCD     1      25.690  33.490  32.030  1.00  0.00            
ATOM     11  O5  BCD     1      26.640  32.420  31.770  1.00  0.00            
ATOM     12  H1  BCD     1      25.540  33.810  36.290  1.00  0.00            
ATOM     13  H2  BCD     1      27.820  34.040  35.810  1.00  0.00            
ATOM     14  H3  BCD     1      28.330  36.210  36.790  1.00  0.00            
ATOM     15  H4  BCD     1      27.110  36.600  34.340  1.00  0.00            
ATOM     16  H5  BCD     1      29.400  36.090  33.480  1.00  0.00            
ATOM     17  H6  BCD     1      28.120  34.020  33.200  1.00  0.00            
ATOM     18  H7  BCD     1      25.480  35.380  32.930  1.00  0.00            
ATOM     19  H8  BCD     1      24.660  33.180  32.250  1.00  0.00            
ATOM     20  H9  BCD     1      25.560  34.060  31.110  1.00  0.00            
ATOM     21  H10 BCD     1      26.450  32.090  30.890  1.00  0.00            
ATOM     22  C7  BCD     1      22.180  37.650  37.850  1.00  0.00            
ATOM     23  O6  BCD     1      22.870  38.780  37.460  1.00  0.00            
ATOM     24  C8  BCD     1      23.120  36.780  38.650  1.00  0.00            
ATOM     25  O7  BCD     1      23.530  37.510  39.750  1.00  0.00            
ATOM     26  C9  BCD     1      24.320  36.370  37.800  1.00  0.00            
ATOM     27  O8  BCD     1      25.170  35.410  38.450  1.00  0.00            
ATOM     28  C10 BCD     1      23.870  35.790  36.490  1.00  0.00            
ATOM     29  C11 BCD     1      22.930  36.720  35.780  1.00  0.00            
ATOM     30  O9  BCD     1      21.840  36.920  36.650  1.00  0.00            
ATOM     31  C12 BCD     1      22.380  36.130  34.500  1.00  0.00            
ATOM     32  O10 BCD     1      21.500  37.000  33.800  1.00  0.00            
ATOM     33  H11 BCD     1      21.300  38.010  38.390  1.00  0.00            
ATOM     34  H12 BCD     1      22.610  35.880  39.010  1.00  0.00            
ATOM     35  H13 BCD     1      23.650  38.410  39.440  1.00  0.00            
ATOM     36  H14 BCD     1      24.860  37.310  37.600  1.00  0.00            
ATOM     37  H15 BCD     1      25.960  35.530  37.910  1.00  0.00            
ATOM     38  H16 BCD     1      23.400  34.810  36.640  1.00  0.00            
ATOM     39  H17 BCD     1      23.480  37.630  35.510  1.00  0.00            
ATOM     40  H18 BCD     1      23.150  35.770  33.820  1.00  0.00            
ATOM     41  H19 BCD     1      21.920  35.170  34.760  1.00  0.00            
ATOM     42  H20 BCD     1      21.540  36.870  32.840  1.00  0.00            
ATOM     43  C13 BCD     1      22.350  42.910  37.330  1.00  0.00            
ATOM     44  O11 BCD     1      23.440  43.010  36.280  1.00  0.00            
ATOM     45  C14 BCD     1      23.010  42.350  38.630  1.00  0.00            
ATOM     46  O12 BCD     1      23.990  43.180  39.240  1.00  0.00            
ATOM     47  C15 BCD     1      23.500  40.930  38.420  1.00  0.00            
ATOM     48  O13 BCD     1      24.120  40.240  39.560  1.00  0.00            
ATOM     49  C16 BCD     1      22.400  40.110  37.800  1.00  0.00            
ATOM     50  C17 BCD     1      21.710  40.820  36.620  1.00  0.00            
ATOM     51  O14 BCD     1      21.230  42.190  36.960  1.00  0.00            
ATOM     52  C18 BCD     1      20.520  39.990  36.180  1.00  0.00            
ATOM     53  O15 BCD     1      19.580  39.920  37.260  1.00  0.00            
ATOM     54  H21 BCD     1      21.990  43.920  37.520  1.00  0.00            
ATOM     55  H22 BCD     1      22.140  42.200  39.290  1.00  0.00            
ATOM     56  H23 BCD     1      24.780  43.170  38.690  1.00  0.00            
ATOM     57  H24 BCD     1      24.250  41.070  37.630  1.00  0.00            
ATOM     58  H25 BCD     1      24.850  40.710  39.970  1.00  0.00            
ATOM     59  H26 BCD     1      21.620  39.920  38.550  1.00  0.00            
ATOM     60  H27 BCD     1      22.370  40.860  35.750  1.00  0.00            
ATOM     61  H28 BCD     1      20.020  40.570  35.390  1.00  0.00            
ATOM     62  H29 BCD     1      20.890  39.020  35.840  1.00  0.00            
ATOM     63  H30 BCD     1      19.200  39.040  37.380  1.00  0.00            
ATOM     64  C19 BCD     1      26.230  45.450  34.650  1.00  0.00            
ATOM     65  O16 BCD     1      26.170  44.590  33.500  1.00  0.00            
ATOM     66  C20 BCD     1      26.710  44.750  35.910  1.00  0.00            
ATOM     67  O17 BCD     1      28.050  44.250  35.900  1.00  0.00            
ATOM     68  C21 BCD     1      25.750  43.590  36.240  1.00  0.00            
ATOM     69  O18 BCD     1      26.010  42.980  37.490  1.00  0.00            
ATOM     70  C22 BCD     1      24.290  44.140  36.290  1.00  0.00            
ATOM     71  C23 BCD     1      23.980  45.120  35.110  1.00  0.00            
ATOM     72  O19 BCD     1      25.020  46.020  34.930  1.00  0.00            
ATOM     73  C24 BCD     1      22.740  45.950  35.390  1.00  0.00            
ATOM     74  O20 BCD     1      22.430  46.630  34.170  1.00  0.00            
ATOM     75  H31 BCD     1      26.990  46.220  34.450  1.00  0.00            
ATOM     76  H32 BCD     1      26.780  45.500  36.710  1.00  0.00            
ATOM     77  H33 BCD     1      28.300  44.120  36.820  1.00  0.00            
ATOM     78  H34 BCD     1      25.810  42.810  35.480  1.00  0.00            
ATOM     79  H35 BCD     1      26.940  42.770  37.480  1.00  0.00            
ATOM     80  H36 BCD     1      24.140  44.800  37.160  1.00  0.00            
ATOM     81  H37 BCD     1      23.840  44.530  34.190  1.00  0.00            
ATOM     82  H38 BCD     1      21.860  45.340  35.650  1.00  0.00            
ATOM     83  H39 BCD     1      22.960  46.620  36.230  1.00  0.00            
ATOM     84  H40 BCD     1      23.160  47.140  33.810  1.00  0.00            
ATOM     85  C25 BCD     1      27.990  44.410  29.800  1.00  0.00            
ATOM     86  O21 BCD     1      27.820  43.010  29.820  1.00  0.00            
ATOM     87  C26 BCD     1      28.870  44.740  31.030  1.00  0.00            
ATOM     88  O22 BCD     1      30.140  44.110  31.050  1.00  0.00            
ATOM     89  C27 BCD     1      28.110  44.400  32.310  1.00  0.00            
ATOM     90  O23 BCD     1      28.940  44.870  33.400  1.00  0.00            
ATOM     91  C28 BCD     1      26.790  45.020  32.330  1.00  0.00            
ATOM     92  C29 BCD     1      25.970  44.750  31.070  1.00  0.00            
ATOM     93  O24 BCD     1      26.690  45.070  29.850  1.00  0.00            
ATOM     94  C30 BCD     1      24.750  45.560  31.070  1.00  0.00            
ATOM     95  O25 BCD     1      24.970  46.900  31.420  1.00  0.00            
ATOM     96  H41 BCD     1      28.500  44.570  28.840  1.00  0.00            
ATOM     97  H42 BCD     1      29.100  45.810  31.020  1.00  0.00            
ATOM     98  H43 BCD     1      30.470  44.420  31.900  1.00  0.00            
ATOM     99  H44 BCD     1      28.000  43.310  32.380  1.00  0.00            
ATOM    100  H45 BCD     1      28.610  44.530  34.240  1.00  0.00            
ATOM    101  H46 BCD     1      27.020  46.090  32.380  1.00  0.00            
ATOM    102  H47 BCD     1      25.640  43.700  31.020  1.00  0.00            
ATOM    103  H48 BCD     1      24.340  45.530  30.050  1.00  0.00            
ATOM    104  H49 BCD     1      24.030  45.040  31.730  1.00  0.00            
ATOM    105  H50 BCD     1      25.640  47.100  30.760  1.00  0.00            
ATOM    106  C31 BCD     1      28.110  39.440  27.840  1.00  0.00            
ATOM    107  O26 BCD     1      28.150  38.830  29.150  1.00  0.00            
ATOM    108  C32 BCD     1      29.320  40.480  27.740  1.00  0.00            
ATOM    109  O27 BCD     1      30.520  39.650  27.900  1.00  0.00            
ATOM    110  C33 BCD     1      29.260  41.540  28.800  1.00  0.00            
ATOM    111  C34 BCD     1      27.930  42.310  28.660  1.00  0.00            
ATOM    112  C35 BCD     1      26.750  41.280  28.650  1.00  0.00            
ATOM    113  O28 BCD     1      26.910  40.250  27.680  1.00  0.00            
ATOM    114  C36 BCD     1      25.400  41.940  28.310  1.00  0.00            
ATOM    115  O29 BCD     1      25.410  42.580  27.070  1.00  0.00            
ATOM    116  O30 BCD     1      30.290  42.470  28.640  1.00  0.00            
ATOM    117  H51 BCD     1      28.090  38.740  27.000  1.00  0.00            
ATOM    118  H52 BCD     1      29.330  40.890  26.720  1.00  0.00            
ATOM    119  H53 BCD     1      30.610  39.270  28.770  1.00  0.00            
ATOM    120  H54 BCD     1      29.380  41.180  29.830  1.00  0.00            
ATOM    121  H55 BCD     1      30.260  43.010  29.440  1.00  0.00            
ATOM    122  H56 BCD     1      27.980  42.890  27.730  1.00  0.00            
ATOM    123  H57 BCD     1      26.630  40.850  29.650  1.00  0.00            
ATOM    124  H58 BCD     1      24.690  41.100  28.290  1.00  0.00            
ATOM    125  H59 BCD     1      25.130  42.630  29.120  1.00  0.00            
ATOM    126  H60 BCD     1      24.530  42.930  26.940  1.00  0.00            
ATOM    127  C37 BCD     1      28.350  35.210  31.030  1.00  0.00            
ATOM    128  O31 BCD     1      27.590  35.720  32.100  1.00  0.00            
ATOM    129  C38 BCD     1      29.640  35.930  30.880  1.00  0.00            
ATOM    130  O32 BCD     1      30.350  36.000  32.160  1.00  0.00            
ATOM    131  C39 BCD     1      29.550  37.340  30.360  1.00  0.00            
ATOM    132  O33 BCD     1      30.770  37.950  30.050  1.00  0.00            
ATOM    133  C40 BCD     1      28.610  37.460  29.120  1.00  0.00            
ATOM    134  C41 BCD     1      27.390  36.590  29.290  1.00  0.00            
ATOM    135  O34 BCD     1      27.700  35.280  29.760  1.00  0.00            
ATOM    136  C42 BCD     1      26.520  36.520  27.960  1.00  0.00            
ATOM    137  O35 BCD     1      27.210  36.000  26.840  1.00  0.00            
ATOM    138  H61 BCD     1      28.540  34.140  31.200  1.00  0.00            
ATOM    139  H62 BCD     1      30.280  35.390  30.170  1.00  0.00            
ATOM    140  H63 BCD     1      31.260  35.780  31.950  1.00  0.00            
ATOM    141  H64 BCD     1      29.100  37.940  31.160  1.00  0.00            
ATOM    142  H65 BCD     1      31.330  37.760  30.810  1.00  0.00            
ATOM    143  H66 BCD     1      29.060  37.200  28.150  1.00  0.00            
ATOM    144  H67 BCD     1      26.710  37.010  30.040  1.00  0.00            
ATOM    145  H68 BCD     1      25.610  35.940  28.180  1.00  0.00            
ATOM    146  H69 BCD     1      26.170  37.560  27.880  1.00  0.00            
ATOM    147  H70 BCD     1      26.580  35.670  26.200  1.00  0.00            
ATOM    148  C1  AZ8     2      30.790  41.960  34.290  1.00  0.00            
ATOM    149  C2  AZ8     2      30.680  40.400  34.360  1.00  0.00            
ATOM    150  C3  AZ8     2      30.050  39.860  33.050  1.00  0.00            
ATOM    151  O1  AZ8     2      28.650  40.200  33.180  1.00  0.00            
ATOM    152  C4  AZ8     2      27.900  39.980  34.320  1.00  0.00            
ATOM    153  C5  AZ8     2      26.530  39.990  34.260  1.00  0.00            
ATOM    154  N1  AZ8     2      25.920  40.160  33.010  1.00  0.00            
ATOM    155  C6  AZ8     2      25.050  41.270  32.590  1.00  0.00            
ATOM    156  C7  AZ8     2      23.670  40.760  32.090  1.00  0.00            
ATOM    157  N2  AZ8     2      23.780  39.680  31.130  1.00  0.00            
ATOM    158  C8  AZ8     2      22.560  39.280  30.480  1.00  0.00            
ATOM    159  C9  AZ8     2      24.690  38.630  31.510  1.00  0.00            
ATOM    160  C10 AZ8     2      26.080  39.030  32.020  1.00  0.00            
ATOM    161  C11 AZ8     2      25.760  39.690  35.370  1.00  0.00            
ATOM    162  F1  AZ8     2      24.420  39.640  35.240  1.00  0.00            
ATOM    163  C12 AZ8     2      26.400  39.520  36.600  1.00  0.00            
ATOM    164  C13 AZ8     2      27.820  39.490  36.690  1.00  0.00            
ATOM    165  C14 AZ8     2      28.480  39.260  37.970  1.00  0.00            
ATOM    166  O2  AZ8     2      27.860  39.110  39.000  1.00  0.00            
ATOM    167  C15 AZ8     2      29.890  39.360  37.950  1.00  0.00            
ATOM    168  C16 AZ8     2      30.700  39.110  39.190  1.00  0.00            
ATOM    169  O3  AZ8     2      31.910  39.180  39.200  1.00  0.00            
ATOM    170  O4  AZ8     2      30.140  38.860  40.360  1.00  0.00            
ATOM    171  C17 AZ8     2      30.700  39.660  36.800  1.00  0.00            
ATOM    172  N3  AZ8     2      30.000  39.940  35.590  1.00  0.00            
ATOM    173  C18 AZ8     2      28.630  39.740  35.540  1.00  0.00            
ATOM    174  H1  AZ8     2      31.330  42.300  35.180  1.00  0.00            
ATOM    175  H2  AZ8     2      31.250  42.370  33.390  1.00  0.00            
ATOM    176  H3  AZ8     2      29.830  42.490  34.330  1.00  0.00            
ATOM    177  H4  AZ8     2      31.730  40.080  34.330  1.00  0.00            
ATOM    178  H5  AZ8     2      30.140  38.770  32.980  1.00  0.00            
ATOM    179  H6  AZ8     2      30.570  40.230  32.160  1.00  0.00            
ATOM    180  H7  AZ8     2      25.730  41.670  31.830  1.00  0.00            
ATOM    181  H8  AZ8     2      24.910  42.050  33.340  1.00  0.00            
ATOM    182  H9  AZ8     2      23.070  41.570  31.660  1.00  0.00            
ATOM    183  H10 AZ8     2      23.060  40.240  32.840  1.00  0.00            
ATOM    184  H11 AZ8     2      22.840  38.600  29.660  1.00  0.00            
ATOM    185  H12 AZ8     2      22.020  38.660  31.210  1.00  0.00            
ATOM    186  H13 AZ8     2      21.890  40.090  30.180  1.00  0.00            
ATOM    187  H14 AZ8     2      24.880  38.070  30.590  1.00  0.00            
ATOM    188  H15 AZ8     2      24.250  37.960  32.260  1.00  0.00            
ATOM    189  H16 AZ8     2      26.640  38.220  32.500  1.00  0.00            
ATOM    190  H17 AZ8     2      26.610  39.360  31.120  1.00  0.00            
ATOM    191  H18 AZ8     2      25.820  39.320  37.500  1.00  0.00            
ATOM    192  H19 AZ8     2      29.190  38.780  40.170  1.00  0.00            
ATOM    193  H20 AZ8     2      31.780  39.790  36.870  1.00  0.00            
TER
ENDMDL
MODEL        1
ATOM      1  C1  BCD     1      30.620  20.360  23.210  1.00  0.00            
ATOM      2  O1  BCD     1      30.550  18.920  23.230  1.00  0.00            
ATOM      3  C2  BCD     1      31.320  20.990  21.960  1.00  0.00            
ATOM      4  O2  BCD     1      30.540  20.630  20.830  1.00  0.00            
ATOM      5  C3  BCD     1      32.800  20.580  21.910  1.00  0.00            
ATOM      6  O3  BCD     1      33.470  21.270  20.890  1.00  0.00            
ATOM      7  C4  BCD     1      33.460  20.900  23.210  1.00  0.00            
ATOM      8  C5  BCD     1      32.740  20.630  24.500  1.00  0.00            
ATOM      9  O4  BCD     1      31.350  20.980  24.330  1.00  0.00            
ATOM     10  C6  BCD     1      33.490  21.200  25.730  1.00  0.00            
ATOM     11  O5  BCD     1      33.860  22.570  25.620  1.00  0.00            
ATOM     12  H1  BCD     1      29.580  20.660  23.380  1.00  0.00            
ATOM     13  H2  BCD     1      31.210  22.070  22.140  1.00  0.00            
ATOM     14  H3  BCD     1      30.690  19.680  20.780  1.00  0.00            
ATOM     15  H4  BCD     1      32.850  19.480  21.820  1.00  0.00            
ATOM     16  H5  BCD     1      34.400  21.010  20.870  1.00  0.00            
ATOM     17  H6  BCD     1      33.670  21.980  23.240  1.00  0.00            
ATOM     18  H7  BCD     1      32.680  19.560  24.760  1.00  0.00            
ATOM     19  H8  BCD     1      32.910  21.050  26.660  1.00  0.00            
ATOM     20  H9  BCD     1      34.480  20.720  25.790  1.00  0.00            
ATOM     21  H10 BCD     1      33.100  23.090  25.340  1.00  0.00            
ATOM     22  C7  BCD     1      28.330  15.730  22.000  1.00  0.00            
ATOM     23  O6  BCD     1      29.070  14.800  22.810  1.00  0.00            
ATOM     24  C8  BCD     1      29.180  16.400  20.950  1.00  0.00            
ATOM     25  O7  BCD     1      29.860  15.490  20.060  1.00  0.00            
ATOM     26  C9  BCD     1      30.230  17.290  21.650  1.00  0.00            
ATOM     27  O8  BCD     1      31.070  17.950  20.750  1.00  0.00            
ATOM     28  C10 BCD     1      29.520  18.250  22.540  1.00  0.00            
ATOM     29  C11 BCD     1      28.640  17.560  23.570  1.00  0.00            
ATOM     30  O9  BCD     1      27.740  16.730  22.880  1.00  0.00            
ATOM     31  C12 BCD     1      27.910  18.640  24.360  1.00  0.00            
ATOM     32  O10 BCD     1      27.200  19.600  23.550  1.00  0.00            
ATOM     33  H11 BCD     1      27.450  15.340  21.470  1.00  0.00            
ATOM     34  H12 BCD     1      28.500  17.030  20.360  1.00  0.00            
ATOM     35  H13 BCD     1      29.710  15.910  19.210  1.00  0.00            
ATOM     36  H14 BCD     1      30.830  16.580  22.230  1.00  0.00            
ATOM     37  H15 BCD     1      31.520  17.460  20.050  1.00  0.00            
ATOM     38  H16 BCD     1      28.980  18.970  21.910  1.00  0.00            
ATOM     39  H17 BCD     1      29.280  17.020  24.280  1.00  0.00            
ATOM     40  H18 BCD     1      27.110  18.030  24.810  1.00  0.00            
ATOM     41  H19 BCD     1      28.580  19.080  25.110  1.00  0.00            
ATOM     42  H20 BCD     1      26.730  20.150  24.190  1.00  0.00            
ATOM     43  C13 BCD     1      29.510  10.800  23.660  1.00  0.00            
ATOM     44  O11 BCD     1      30.550  11.200  24.520  1.00  0.00            
ATOM     45  C14 BCD     1      29.830  11.130  22.280  1.00  0.00            
ATOM     46  O12 BCD     1      31.020  10.480  21.910  1.00  0.00            
ATOM     47  C15 BCD     1      29.970  12.650  22.080  1.00  0.00            
ATOM     48  O13 BCD     1      30.070  12.940  20.680  1.00  0.00            
ATOM     49  C16 BCD     1      28.790  13.380  22.710  1.00  0.00            
ATOM     50  C17 BCD     1      28.360  12.970  24.150  1.00  0.00            
ATOM     51  O14 BCD     1      28.300  11.500  24.080  1.00  0.00            
ATOM     52  C18 BCD     1      26.980  13.470  24.450  1.00  0.00            
ATOM     53  O15 BCD     1      26.710  13.130  25.880  1.00  0.00            
ATOM     54  H21 BCD     1      29.260   9.740  23.740  1.00  0.00            
ATOM     55  H22 BCD     1      29.020  10.720  21.660  1.00  0.00            
ATOM     56  H23 BCD     1      31.040  10.480  20.950  1.00  0.00            
ATOM     57  H24 BCD     1      30.840  12.930  22.680  1.00  0.00            
ATOM     58  H25 BCD     1      30.130  13.890  20.550  1.00  0.00            
ATOM     59  H26 BCD     1      27.890  13.320  22.080  1.00  0.00            
ATOM     60  H27 BCD     1      29.090  13.210  24.920  1.00  0.00            
ATOM     61  H28 BCD     1      26.950  14.570  24.400  1.00  0.00            
ATOM     62  H29 BCD     1      26.300  13.040  23.720  1.00  0.00            
ATOM     63  H30 BCD     1      26.950  12.200  25.960  1.00  0.00            
ATOM     64  C19 BCD     1      33.250   9.700  27.120  1.00  0.00            
ATOM     65  O16 BCD     1      34.040  10.820  26.830  1.00  0.00            
ATOM     66  C20 BCD     1      33.020   8.820  25.900  1.00  0.00            
ATOM     67  O17 BCD     1      34.260   8.330  25.280  1.00  0.00            
ATOM     68  C21 BCD     1      32.220   9.580  24.840  1.00  0.00            
ATOM     69  O18 BCD     1      31.930   8.670  23.740  1.00  0.00            
ATOM     70  C22 BCD     1      30.930  10.140  25.360  1.00  0.00            
ATOM     71  C23 BCD     1      31.030  10.820  26.780  1.00  0.00            
ATOM     72  O19 BCD     1      31.880  10.070  27.650  1.00  0.00            
ATOM     73  C24 BCD     1      29.680  10.910  27.500  1.00  0.00            
ATOM     74  O20 BCD     1      28.980   9.670  27.530  1.00  0.00            
ATOM     75  H31 BCD     1      33.730   9.130  27.920  1.00  0.00            
ATOM     76  H32 BCD     1      32.480   7.900  26.140  1.00  0.00            
ATOM     77  H33 BCD     1      33.990   7.590  24.740  1.00  0.00            
ATOM     78  H34 BCD     1      32.880  10.420  24.580  1.00  0.00            
ATOM     79  H35 BCD     1      31.650   9.270  23.040  1.00  0.00            
ATOM     80  H36 BCD     1      30.130   9.380  25.340  1.00  0.00            
ATOM     81  H37 BCD     1      31.550  11.790  26.730  1.00  0.00            
ATOM     82  H38 BCD     1      29.920  11.220  28.530  1.00  0.00            
ATOM     83  H39 BCD     1      29.020  11.690  27.090  1.00  0.00            
ATOM     84  H40 BCD     1      28.100   9.890  27.210  1.00  0.00            
ATOM     85  C25 BCD     1      37.520  12.830  27.780  1.00  0.00            
ATOM     86  O21 BCD     1      37.160  13.780  26.770  1.00  0.00            
ATOM     87  C26 BCD     1      37.710  11.430  27.100  1.00  0.00            
ATOM     88  O22 BCD     1      38.730  11.610  26.100  1.00  0.00            
ATOM     89  C27 BCD     1      36.370  10.910  26.570  1.00  0.00            
ATOM     90  O23 BCD     1      36.450   9.550  26.130  1.00  0.00            
ATOM     91  C28 BCD     1      35.240  11.000  27.570  1.00  0.00            
ATOM     92  C29 BCD     1      35.110  12.440  28.100  1.00  0.00            
ATOM     93  O24 BCD     1      36.350  12.730  28.720  1.00  0.00            
ATOM     94  C30 BCD     1      33.920  12.580  29.040  1.00  0.00            
ATOM     95  O25 BCD     1      34.110  11.640  30.120  1.00  0.00            
ATOM     96  H41 BCD     1      38.430  13.210  28.240  1.00  0.00            
ATOM     97  H42 BCD     1      38.110  10.660  27.770  1.00  0.00            
ATOM     98  H43 BCD     1      39.060  10.760  25.820  1.00  0.00            
ATOM     99  H44 BCD     1      36.110  11.540  25.710  1.00  0.00            
ATOM    100  H45 BCD     1      35.610   9.160  25.860  1.00  0.00            
ATOM    101  H46 BCD     1      35.380  10.260  28.370  1.00  0.00            
ATOM    102  H47 BCD     1      34.950  13.030  27.180  1.00  0.00            
ATOM    103  H48 BCD     1      33.990  13.610  29.430  1.00  0.00            
ATOM    104  H49 BCD     1      32.940  12.390  28.600  1.00  0.00            
ATOM    105  H50 BCD     1      34.810  11.940  30.710  1.00  0.00            
ATOM    106  C31 BCD     1      39.060  17.080  24.970  1.00  0.00            
ATOM    107  O26 BCD     1      37.750  17.550  24.500  1.00  0.00            
ATOM    108  C32 BCD     1      39.350  15.830  24.260  1.00  0.00            
ATOM    109  O27 BCD     1      39.320  16.090  22.830  1.00  0.00            
ATOM    110  C33 BCD     1      38.240  14.770  24.770  1.00  0.00            
ATOM    111  C34 BCD     1      38.240  14.650  26.350  1.00  0.00            
ATOM    112  C35 BCD     1      38.020  16.090  26.920  1.00  0.00            
ATOM    113  O28 BCD     1      39.100  16.880  26.400  1.00  0.00            
ATOM    114  C36 BCD     1      38.250  16.120  28.470  1.00  0.00            
ATOM    115  O29 BCD     1      39.500  15.600  28.870  1.00  0.00            
ATOM    116  O30 BCD     1      38.590  13.510  24.230  1.00  0.00            
ATOM    117  H51 BCD     1      39.900  17.760  24.770  1.00  0.00            
ATOM    118  H52 BCD     1      40.330  15.450  24.580  1.00  0.00            
ATOM    119  H53 BCD     1      39.120  15.270  22.370  1.00  0.00            
ATOM    120  H54 BCD     1      37.230  15.110  24.490  1.00  0.00            
ATOM    121  H55 BCD     1      38.760  12.970  25.000  1.00  0.00            
ATOM    122  H56 BCD     1      39.230  14.370  26.720  1.00  0.00            
ATOM    123  H57 BCD     1      37.060  16.530  26.660  1.00  0.00            
ATOM    124  H58 BCD     1      38.350  17.200  28.640  1.00  0.00            
ATOM    125  H59 BCD     1      37.460  15.690  29.100  1.00  0.00            
ATOM    126  H60 BCD     1      39.350  15.170  29.710  1.00  0.00            
ATOM    127  C37 BCD     1      35.910  20.940  23.140  1.00  0.00            
ATOM    128  O31 BCD     1      34.700  20.170  23.240  1.00  0.00            
ATOM    129  C38 BCD     1      36.850  20.330  22.120  1.00  0.00            
ATOM    130  O32 BCD     1      36.360  20.360  20.800  1.00  0.00            
ATOM    131  C39 BCD     1      37.110  18.850  22.530  1.00  0.00            
ATOM    132  O33 BCD     1      37.950  18.200  21.580  1.00  0.00            
ATOM    133  C40 BCD     1      37.700  18.850  23.940  1.00  0.00            
ATOM    134  C41 BCD     1      36.850  19.660  24.980  1.00  0.00            
ATOM    135  O34 BCD     1      36.500  20.960  24.410  1.00  0.00            
ATOM    136  C42 BCD     1      37.630  19.870  26.290  1.00  0.00            
ATOM    137  O35 BCD     1      39.000  20.290  26.120  1.00  0.00            
ATOM    138  H61 BCD     1      35.660  22.000  22.990  1.00  0.00            
ATOM    139  H62 BCD     1      37.800  20.860  22.240  1.00  0.00            
ATOM    140  H63 BCD     1      36.940  19.720  20.360  1.00  0.00            
ATOM    141  H64 BCD     1      36.150  18.350  22.660  1.00  0.00            
ATOM    142  H65 BCD     1      38.400  17.480  22.020  1.00  0.00            
ATOM    143  H66 BCD     1      38.700  19.320  23.890  1.00  0.00            
ATOM    144  H67 BCD     1      35.950  19.080  25.200  1.00  0.00            
ATOM    145  H68 BCD     1      37.110  20.630  26.870  1.00  0.00            
ATOM    146  H69 BCD     1      37.720  18.950  26.890  1.00  0.00            
ATOM    147  H70 BCD     1      38.980  21.170  25.750  1.00  0.00            
ATOM    148  C1  AZ8     2      34.660  10.440  21.250  1.00  0.00            
ATOM    149  C2  AZ8     2      35.810  11.250  21.550  1.00  0.00            
ATOM    150  C3  AZ8     2      35.810  11.490  23.090  1.00  0.00            
ATOM    151  O1  AZ8     2      34.860  12.490  23.380  1.00  0.00            
ATOM    152  C4  AZ8     2      34.910  13.640  22.670  1.00  0.00            
ATOM    153  C5  AZ8     2      34.440  14.840  23.260  1.00  0.00            
ATOM    154  N1  AZ8     2      33.960  14.810  24.560  1.00  0.00            
ATOM    155  C6  AZ8     2      32.780  13.980  24.930  1.00  0.00            
ATOM    156  C7  AZ8     2      31.620  14.850  25.400  1.00  0.00            
ATOM    157  N2  AZ8     2      32.100  15.790  26.430  1.00  0.00            
ATOM    158  C8  AZ8     2      31.040  16.500  27.160  1.00  0.00            
ATOM    159  C9  AZ8     2      33.130  16.710  25.940  1.00  0.00            
ATOM    160  C10 AZ8     2      34.330  15.840  25.520  1.00  0.00            
ATOM    161  C11 AZ8     2      34.460  16.080  22.540  1.00  0.00            
ATOM    162  F1  AZ8     2      34.080  17.300  23.130  1.00  0.00            
ATOM    163  C12 AZ8     2      34.880  16.050  21.210  1.00  0.00            
ATOM    164  C13 AZ8     2      35.370  14.890  20.670  1.00  0.00            
ATOM    165  C14 AZ8     2      35.880  15.020  19.300  1.00  0.00            
ATOM    166  O2  AZ8     2      35.800  16.070  18.710  1.00  0.00            
ATOM    167  C15 AZ8     2      36.400  13.770  18.750  1.00  0.00            
ATOM    168  C16 AZ8     2      36.860  13.990  17.350  1.00  0.00            
ATOM    169  O3  AZ8     2      36.760  14.950  16.670  1.00  0.00            
ATOM    170  O4  AZ8     2      37.070  12.820  16.760  1.00  0.00            
ATOM    171  C17 AZ8     2      36.510  12.570  19.490  1.00  0.00            
ATOM    172  N3  AZ8     2      35.850  12.450  20.730  1.00  0.00            
ATOM    173  C18 AZ8     2      35.360  13.670  21.300  1.00  0.00            
ATOM    174  H1  AZ8     2      33.790  11.040  21.540  1.00  0.00            
ATOM    175  H2  AZ8     2      34.500  10.160  20.190  1.00  0.00            
ATOM    176  H3  AZ8     2      34.730   9.510  21.820  1.00  0.00            
ATOM    177  H4  AZ8     2      36.720  10.700  21.310  1.00  0.00            
ATOM    178  H5  AZ8     2      36.800  11.910  23.300  1.00  0.00            
ATOM    179  H6  AZ8     2      35.650  10.490  23.510  1.00  0.00            
ATOM    180  H7  AZ8     2      33.020  13.150  25.600  1.00  0.00            
ATOM    181  H8  AZ8     2      32.450  13.440  24.030  1.00  0.00            
ATOM    182  H9  AZ8     2      30.950  14.090  25.810  1.00  0.00            
ATOM    183  H10 AZ8     2      31.110  15.430  24.620  1.00  0.00            
ATOM    184  H11 AZ8     2      30.380  15.750  27.610  1.00  0.00            
ATOM    185  H12 AZ8     2      31.520  17.080  27.960  1.00  0.00            
ATOM    186  H13 AZ8     2      30.430  17.140  26.500  1.00  0.00            
ATOM    187  H14 AZ8     2      33.560  17.430  26.660  1.00  0.00            
ATOM    188  H15 AZ8     2      32.720  17.200  25.050  1.00  0.00            
ATOM    189  H16 AZ8     2      35.160  16.420  25.080  1.00  0.00            
ATOM    190  H17 AZ8     2      34.810  15.250  26.310  1.00  0.00            
ATOM    191  H18 AZ8     2      34.790  17.010  20.720  1.00  0.00            
ATOM    192  H19 AZ8     2      37.150  13.150  15.850  1.00  0.00            
ATOM    193  H20 AZ8     2      36.920  11.700  18.990  1.00  0.00            
TER
ENDMDL
MODEL        1
ATOM      1  C1  BCD     1      23.380  17.340  15.560  1.00  0.00            
ATOM      2  O1  BCD     1      24.570  17.220  16.350  1.00  0.00            
ATOM      3  C2  BCD     1      22.190  17.770  16.340  1.00  0.00            
ATOM      4  O2  BCD     1      22.390  19.060  16.870  1.00  0.00            
ATOM      5  C3  BCD     1      21.930  16.740  17.440  1.00  0.00            
ATOM      6  O3  BCD     1      20.830  17.090  18.310  1.00  0.00            
ATOM      7  C4  BCD     1      21.800  15.360  16.760  1.00  0.00            
ATOM      8  C5  BCD     1      22.900  15.050  15.770  1.00  0.00            
ATOM      9  O4  BCD     1      23.100  16.160  14.870  1.00  0.00            
ATOM     10  C6  BCD     1      22.740  13.660  15.000  1.00  0.00            
ATOM     11  O5  BCD     1      21.560  13.610  14.260  1.00  0.00            
ATOM     12  H1  BCD     1      23.410  18.080  14.760  1.00  0.00            
ATOM     13  H2  BCD     1      21.280  17.890  15.750  1.00  0.00            
ATOM     14  H3  BCD     1      21.760  19.000  17.600  1.00  0.00            
ATOM     15  H4  BCD     1      22.840  16.800  18.050  1.00  0.00            
ATOM     16  H5  BCD     1      20.660  16.370  18.910  1.00  0.00            
ATOM     17  H6  BCD     1      20.890  15.300  16.150  1.00  0.00            
ATOM     18  H7  BCD     1      23.820  14.890  16.340  1.00  0.00            
ATOM     19  H8  BCD     1      23.610  13.580  14.340  1.00  0.00            
ATOM     20  H9  BCD     1      22.700  12.820  15.700  1.00  0.00            
ATOM     21  H10 BCD     1      21.150  12.750  14.180  1.00  0.00            
ATOM     22  C7  BCD     1      28.380  19.010  16.560  1.00  0.00            
ATOM     23  O6  BCD     1      28.390  18.980  18.010  1.00  0.00            
ATOM     24  C8  BCD     1      27.230  19.910  16.160  1.00  0.00            
ATOM     25  O7  BCD     1      27.480  21.200  16.730  1.00  0.00            
ATOM     26  C9  BCD     1      25.830  19.300  16.480  1.00  0.00            
ATOM     27  O8  BCD     1      24.910  20.180  15.900  1.00  0.00            
ATOM     28  C10 BCD     1      25.760  17.910  15.840  1.00  0.00            
ATOM     29  C11 BCD     1      26.980  17.040  16.180  1.00  0.00            
ATOM     30  O9  BCD     1      28.160  17.770  15.950  1.00  0.00            
ATOM     31  C12 BCD     1      27.080  15.640  15.540  1.00  0.00            
ATOM     32  O10 BCD     1      27.530  15.700  14.200  1.00  0.00            
ATOM     33  H11 BCD     1      29.340  19.310  16.120  1.00  0.00            
ATOM     34  H12 BCD     1      27.220  19.960  15.060  1.00  0.00            
ATOM     35  H13 BCD     1      27.730  21.020  17.640  1.00  0.00            
ATOM     36  H14 BCD     1      25.630  19.270  17.560  1.00  0.00            
ATOM     37  H15 BCD     1      24.040  19.900  16.180  1.00  0.00            
ATOM     38  H16 BCD     1      25.660  18.000  14.750  1.00  0.00            
ATOM     39  H17 BCD     1      26.870  16.870  17.260  1.00  0.00            
ATOM     40  H18 BCD     1      27.800  15.010  16.090  1.00  0.00            
ATOM     41  H19 BCD     1      26.110  15.150  15.370  1.00  0.00            
ATOM     42  H20 BCD     1      27.980  16.540  14.050  1.00  0.00            
ATOM     43  C13 BCD     1      30.630  19.410  21.340  1.00  0.00            
ATOM     44  O11 BCD     1      29.750  18.400  21.830  1.00  0.00            
ATOM     45  C14 BCD     1      29.820  20.620  20.940  1.00  0.00            
ATOM     46  O12 BCD     1      29.110  21.210  21.980  1.00  0.00            
ATOM     47  C15 BCD     1      28.810  20.280  19.880  1.00  0.00            
ATOM     48  O13 BCD     1      28.070  21.410  19.340  1.00  0.00            
ATOM     49  C16 BCD     1      29.480  19.630  18.680  1.00  0.00            
ATOM     50  C17 BCD     1      30.440  18.540  19.080  1.00  0.00            
ATOM     51  O14 BCD     1      31.310  18.970  20.190  1.00  0.00            
ATOM     52  C18 BCD     1      31.290  18.070  17.950  1.00  0.00            
ATOM     53  O15 BCD     1      32.030  19.120  17.350  1.00  0.00            
ATOM     54  H21 BCD     1      31.400  19.650  22.080  1.00  0.00            
ATOM     55  H22 BCD     1      30.440  21.450  20.570  1.00  0.00            
ATOM     56  H23 BCD     1      28.570  20.530  22.390  1.00  0.00            
ATOM     57  H24 BCD     1      28.250  19.470  20.360  1.00  0.00            
ATOM     58  H25 BCD     1      27.800  22.000  20.050  1.00  0.00            
ATOM     59  H26 BCD     1      29.990  20.380  18.060  1.00  0.00            
ATOM     60  H27 BCD     1      29.910  17.630  19.410  1.00  0.00            
ATOM     61  H28 BCD     1      32.040  17.340  18.270  1.00  0.00            
ATOM     62  H29 BCD     1      30.540  17.620  17.280  1.00  0.00            
ATOM     63  H30 BCD     1      32.160  18.810  16.450  1.00  0.00            
ATOM     64  C19 BCD     1      28.730  16.230  25.210  1.00  0.00            
ATOM     65  O16 BCD     1      28.250  15.170  24.440  1.00  0.00            
ATOM     66  C20 BCD     1      27.980  17.540  24.970  1.00  0.00            
ATOM     67  O17 BCD     1      26.670  17.380  25.500  1.00  0.00            
ATOM     68  C21 BCD     1      28.160  18.080  23.550  1.00  0.00            
ATOM     69  O18 BCD     1      27.430  19.370  23.290  1.00  0.00            
ATOM     70  C22 BCD     1      29.650  18.160  23.250  1.00  0.00            
ATOM     71  C23 BCD     1      30.360  16.870  23.560  1.00  0.00            
ATOM     72  O19 BCD     1      30.070  16.440  24.920  1.00  0.00            
ATOM     73  C24 BCD     1      31.920  17.110  23.530  1.00  0.00            
ATOM     74  O20 BCD     1      32.770  15.930  23.560  1.00  0.00            
ATOM     75  H31 BCD     1      28.640  16.020  26.290  1.00  0.00            
ATOM     76  H32 BCD     1      28.430  18.320  25.600  1.00  0.00            
ATOM     77  H33 BCD     1      26.240  18.240  25.520  1.00  0.00            
ATOM     78  H34 BCD     1      27.760  17.220  22.990  1.00  0.00            
ATOM     79  H35 BCD     1      26.640  19.090  23.750  1.00  0.00            
ATOM     80  H36 BCD     1      30.070  18.980  23.840  1.00  0.00            
ATOM     81  H37 BCD     1      30.170  16.160  22.750  1.00  0.00            
ATOM     82  H38 BCD     1      32.170  17.620  22.590  1.00  0.00            
ATOM     83  H39 BCD     1      32.210  17.800  24.330  1.00  0.00            
ATOM     84  H40 BCD     1      32.310  15.320  24.140  1.00  0.00            
ATOM     85  C25 BCD     1      27.450  11.300  24.470  1.00  0.00            
ATOM     86  O21 BCD     1      26.280  11.800  23.840  1.00  0.00            
ATOM     87  C26 BCD     1      27.560  11.820  25.810  1.00  0.00            
ATOM     88  O22 BCD     1      26.510  11.290  26.660  1.00  0.00            
ATOM     89  C27 BCD     1      27.560  13.370  25.780  1.00  0.00            
ATOM     90  O23 BCD     1      27.640  13.970  27.130  1.00  0.00            
ATOM     91  C28 BCD     1      28.640  13.900  24.790  1.00  0.00            
ATOM     92  C29 BCD     1      28.700  13.040  23.450  1.00  0.00            
ATOM     93  O24 BCD     1      28.670  11.690  23.740  1.00  0.00            
ATOM     94  C30 BCD     1      29.910  13.240  22.630  1.00  0.00            
ATOM     95  O25 BCD     1      31.090  13.190  23.340  1.00  0.00            
ATOM     96  H41 BCD     1      27.480  10.200  24.490  1.00  0.00            
ATOM     97  H42 BCD     1      28.510  11.480  26.240  1.00  0.00            
ATOM     98  H43 BCD     1      26.660  11.600  27.560  1.00  0.00            
ATOM     99  H44 BCD     1      26.610  13.750  25.390  1.00  0.00            
ATOM    100  H45 BCD     1      26.800  13.810  27.570  1.00  0.00            
ATOM    101  H46 BCD     1      29.630  13.850  25.260  1.00  0.00            
ATOM    102  H47 BCD     1      27.870  13.300  22.770  1.00  0.00            
ATOM    103  H48 BCD     1      29.990  12.490  21.830  1.00  0.00            
ATOM    104  H49 BCD     1      29.890  14.230  22.170  1.00  0.00            
ATOM    105  H50 BCD     1      30.970  12.350  23.800  1.00  0.00            
ATOM    106  C31 BCD     1      22.830  10.720  22.110  1.00  0.00            
ATOM    107  O26 BCD     1      22.810  11.910  21.350  1.00  0.00            
ATOM    108  C32 BCD     1      22.700  10.890  23.600  1.00  0.00            
ATOM    109  O27 BCD     1      21.510  11.680  23.900  1.00  0.00            
ATOM    110  C33 BCD     1      23.900  11.630  24.100  1.00  0.00            
ATOM    111  C34 BCD     1      25.170  10.940  23.720  1.00  0.00            
ATOM    112  C35 BCD     1      25.220  10.520  22.270  1.00  0.00            
ATOM    113  O28 BCD     1      24.020   9.970  21.870  1.00  0.00            
ATOM    114  C36 BCD     1      26.190   9.520  21.830  1.00  0.00            
ATOM    115  O29 BCD     1      26.090   8.380  22.710  1.00  0.00            
ATOM    116  O30 BCD     1      23.900  11.930  25.560  1.00  0.00            
ATOM    117  H51 BCD     1      22.010  10.050  21.850  1.00  0.00            
ATOM    118  H52 BCD     1      22.750   9.910  24.090  1.00  0.00            
ATOM    119  H53 BCD     1      21.730  12.030  24.760  1.00  0.00            
ATOM    120  H54 BCD     1      23.940  12.530  23.480  1.00  0.00            
ATOM    121  H55 BCD     1      24.820  11.840  25.820  1.00  0.00            
ATOM    122  H56 BCD     1      25.300  10.050  24.350  1.00  0.00            
ATOM    123  H57 BCD     1      25.520  11.350  21.620  1.00  0.00            
ATOM    124  H58 BCD     1      25.960   9.130  20.830  1.00  0.00            
ATOM    125  H59 BCD     1      27.190   9.960  21.950  1.00  0.00            
ATOM    126  H60 BCD     1      25.220   8.010  22.540  1.00  0.00            
ATOM    127  C37 BCD     1      20.790  13.470  18.050  1.00  0.00            
ATOM    128  O31 BCD     1      21.840  14.420  17.800  1.00  0.00            
ATOM    129  C38 BCD     1      20.220  13.790  19.440  1.00  0.00            
ATOM    130  O32 BCD     1      19.550  15.080  19.620  1.00  0.00            
ATOM    131  C39 BCD     1      21.240  13.560  20.550  1.00  0.00            
ATOM    132  O33 BCD     1      20.640  13.620  21.870  1.00  0.00            
ATOM    133  C40 BCD     1      21.820  12.120  20.340  1.00  0.00            
ATOM    134  C41 BCD     1      22.430  11.900  18.930  1.00  0.00            
ATOM    135  O34 BCD     1      21.330  12.140  18.070  1.00  0.00            
ATOM    136  C42 BCD     1      22.880  10.420  18.640  1.00  0.00            
ATOM    137  O35 BCD     1      23.630  10.340  17.480  1.00  0.00            
ATOM    138  H61 BCD     1      20.060  13.560  17.250  1.00  0.00            
ATOM    139  H62 BCD     1      19.490  13.000  19.670  1.00  0.00            
ATOM    140  H63 BCD     1      19.350  15.230  20.540  1.00  0.00            
ATOM    141  H64 BCD     1      22.100  14.240  20.530  1.00  0.00            
ATOM    142  H65 BCD     1      21.270  13.110  22.380  1.00  0.00            
ATOM    143  H66 BCD     1      20.990  11.440  20.580  1.00  0.00            
ATOM    144  H67 BCD     1      23.210  12.660  18.840  1.00  0.00            
ATOM    145  H68 BCD     1      23.420   9.960  19.480  1.00  0.00            
ATOM    146  H69 BCD     1      21.990   9.780  18.590  1.00  0.00            
ATOM    147  H70 BCD     1      22.990  10.070  16.820  1.00  0.00            
ATOM    148  C1  AZ8     2      22.430  20.170  20.490  1.00  0.00            
ATOM    149  C2  AZ8     2      23.610  20.420  21.460  1.00  0.00            
ATOM    150  C3  AZ8     2      24.930  20.230  20.760  1.00  0.00            
ATOM    151  O1  AZ8     2      25.130  18.850  20.570  1.00  0.00            
ATOM    152  C4  AZ8     2      24.740  17.900  21.480  1.00  0.00            
ATOM    153  C5  AZ8     2      25.120  16.560  21.300  1.00  0.00            
ATOM    154  N1  AZ8     2      25.780  16.220  20.150  1.00  0.00            
ATOM    155  C6  AZ8     2      25.170  15.220  19.240  1.00  0.00            
ATOM    156  C7  AZ8     2      26.000  13.900  19.120  1.00  0.00            
ATOM    157  N2  AZ8     2      27.410  14.130  18.930  1.00  0.00            
ATOM    158  C8  AZ8     2      28.140  12.890  18.700  1.00  0.00            
ATOM    159  C9  AZ8     2      27.930  14.870  20.120  1.00  0.00            
ATOM    160  C10 AZ8     2      27.240  16.250  20.090  1.00  0.00            
ATOM    161  C11 AZ8     2      24.800  15.650  22.310  1.00  0.00            
ATOM    162  F1  AZ8     2      25.020  14.350  22.130  1.00  0.00            
ATOM    163  C12 AZ8     2      24.110  16.040  23.440  1.00  0.00            
ATOM    164  C13 AZ8     2      23.630  17.330  23.550  1.00  0.00            
ATOM    165  C14 AZ8     2      22.810  17.730  24.780  1.00  0.00            
ATOM    166  O2  AZ8     2      22.540  16.950  25.670  1.00  0.00            
ATOM    167  C15 AZ8     2      22.500  19.130  24.840  1.00  0.00            
ATOM    168  C16 AZ8     2      21.900  19.660  26.040  1.00  0.00            
ATOM    169  O3  AZ8     2      21.560  19.110  27.050  1.00  0.00            
ATOM    170  O4  AZ8     2      21.600  20.950  26.120  1.00  0.00            
ATOM    171  C17 AZ8     2      22.850  19.980  23.840  1.00  0.00            
ATOM    172  N3  AZ8     2      23.410  19.550  22.660  1.00  0.00            
ATOM    173  C18 AZ8     2      23.950  18.300  22.620  1.00  0.00            
ATOM    174  H1  AZ8     2      22.640  20.600  19.500  1.00  0.00            
ATOM    175  H2  AZ8     2      22.170  19.110  20.460  1.00  0.00            
ATOM    176  H3  AZ8     2      21.550  20.710  20.840  1.00  0.00            
ATOM    177  H4  AZ8     2      23.650  21.450  21.840  1.00  0.00            
ATOM    178  H5  AZ8     2      25.700  20.540  21.470  1.00  0.00            
ATOM    179  H6  AZ8     2      25.130  20.860  19.880  1.00  0.00            
ATOM    180  H7  AZ8     2      25.160  15.680  18.240  1.00  0.00            
ATOM    181  H8  AZ8     2      24.170  14.950  19.590  1.00  0.00            
ATOM    182  H9  AZ8     2      25.710  13.350  18.220  1.00  0.00            
ATOM    183  H10 AZ8     2      25.800  13.170  19.910  1.00  0.00            
ATOM    184  H11 AZ8     2      27.790  12.530  17.720  1.00  0.00            
ATOM    185  H12 AZ8     2      29.210  13.120  18.700  1.00  0.00            
ATOM    186  H13 AZ8     2      28.040  12.150  19.510  1.00  0.00            
ATOM    187  H14 AZ8     2      29.010  14.940  19.950  1.00  0.00            
ATOM    188  H15 AZ8     2      27.760  14.400  21.090  1.00  0.00            
ATOM    189  H16 AZ8     2      27.570  16.850  20.950  1.00  0.00            
ATOM    190  H17 AZ8     2      27.610  16.840  19.230  1.00  0.00            
ATOM    191  H18 AZ8     2      23.860  15.230  24.120  1.00  0.00            
ATOM    192  H19 AZ8     2      21.170  20.930  26.990  1.00  0.00            
ATOM    193  H20 AZ8     2      22.500  21.000  23.830  1.00  0.00            
TER
ENDMDL
MODEL        1
ATOM      1  C1  BCD     1      16.020  30.250  25.980  1.00  0.00            
ATOM      2  O1  BCD     1      16.570  29.300  25.020  1.00  0.00            
ATOM      3  C2  BCD     1      14.830  29.600  26.750  1.00  0.00            
ATOM      4  O2  BCD     1      15.170  28.380  27.440  1.00  0.00            
ATOM      5  C3  BCD     1      13.740  29.250  25.750  1.00  0.00            
ATOM      6  O3  BCD     1      12.600  28.730  26.490  1.00  0.00            
ATOM      7  C4  BCD     1      13.350  30.540  25.030  1.00  0.00            
ATOM      8  C5  BCD     1      14.500  31.280  24.450  1.00  0.00            
ATOM      9  O4  BCD     1      15.510  31.470  25.420  1.00  0.00            
ATOM     10  C6  BCD     1      14.180  32.600  23.830  1.00  0.00            
ATOM     11  O5  BCD     1      13.720  33.550  24.810  1.00  0.00            
ATOM     12  H1  BCD     1      16.810  30.380  26.730  1.00  0.00            
ATOM     13  H2  BCD     1      14.560  30.310  27.540  1.00  0.00            
ATOM     14  H3  BCD     1      14.340  27.970  27.670  1.00  0.00            
ATOM     15  H4  BCD     1      14.170  28.460  25.120  1.00  0.00            
ATOM     16  H5  BCD     1      11.800  28.950  26.010  1.00  0.00            
ATOM     17  H6  BCD     1      12.880  31.090  25.850  1.00  0.00            
ATOM     18  H7  BCD     1      14.970  30.690  23.660  1.00  0.00            
ATOM     19  H8  BCD     1      15.070  33.090  23.410  1.00  0.00            
ATOM     20  H9  BCD     1      13.420  32.440  23.050  1.00  0.00            
ATOM     21  H10 BCD     1      13.430  34.320  24.310  1.00  0.00            
ATOM     22  C7  BCD     1      20.390  27.830  24.270  1.00  0.00            
ATOM     23  O6  BCD     1      19.750  26.650  23.740  1.00  0.00            
ATOM     24  C8  BCD     1      19.990  28.040  25.740  1.00  0.00            
ATOM     25  O7  BCD     1      20.440  26.890  26.460  1.00  0.00            
ATOM     26  C9  BCD     1      18.440  28.190  25.850  1.00  0.00            
ATOM     27  O8  BCD     1      17.950  28.270  27.200  1.00  0.00            
ATOM     28  C10 BCD     1      17.990  29.310  25.030  1.00  0.00            
ATOM     29  C11 BCD     1      18.550  29.240  23.610  1.00  0.00            
ATOM     30  O9  BCD     1      19.970  29.030  23.520  1.00  0.00            
ATOM     31  C12 BCD     1      18.180  30.340  22.670  1.00  0.00            
ATOM     32  O10 BCD     1      18.550  31.650  23.060  1.00  0.00            
ATOM     33  H11 BCD     1      21.490  27.780  24.230  1.00  0.00            
ATOM     34  H12 BCD     1      20.480  28.940  26.160  1.00  0.00            
ATOM     35  H13 BCD     1      21.340  26.890  26.140  1.00  0.00            
ATOM     36  H14 BCD     1      17.990  27.290  25.400  1.00  0.00
[truncated: 1,890,994 more chars]
