# Supplementary material for: Achieving Chemical Accuracy in Cyclodextrin Host–Guest Binding via Integrative Atomistic Modelling
Source: Adv Sci (Weinh). 2025 Dec 14;13(10):e19782. doi: 10.1002/advs.202519782 (PMC12915143; doi:10.1002/advs.202519782)
Supplement: Supplementary file 1 — Supporting Information [file ADVS-13-e19782-s003.zip › all_poses/BCD.BA6.pdb]

MODEL        1
ATOM      1  C1  BCD     1      18.630  19.840  22.500  1.00  0.00            
ATOM      2  O1  BCD     1      18.600  18.480  22.090  1.00  0.00            
ATOM      3  C2  BCD     1      19.630  20.640  21.790  1.00  0.00            
ATOM      4  O2  BCD     1      19.340  20.600  20.360  1.00  0.00            
ATOM      5  C3  BCD     1      21.000  20.040  22.090  1.00  0.00            
ATOM      6  O3  BCD     1      21.930  20.930  21.420  1.00  0.00            
ATOM      7  C4  BCD     1      21.230  19.980  23.630  1.00  0.00            
ATOM      8  C5  BCD     1      20.110  19.300  24.390  1.00  0.00            
ATOM      9  O4  BCD     1      18.850  19.850  23.970  1.00  0.00            
ATOM     10  C6  BCD     1      20.260  19.560  25.910  1.00  0.00            
ATOM     11  O5  BCD     1      20.350  20.960  26.230  1.00  0.00            
ATOM     12  H1  BCD     1      17.640  20.270  22.390  1.00  0.00            
ATOM     13  H2  BCD     1      19.610  21.670  22.150  1.00  0.00            
ATOM     14  H3  BCD     1      19.880  21.270  19.930  1.00  0.00            
ATOM     15  H4  BCD     1      21.030  19.020  21.690  1.00  0.00            
ATOM     16  H5  BCD     1      22.160  20.600  20.540  1.00  0.00            
ATOM     17  H6  BCD     1      21.290  20.980  24.090  1.00  0.00            
ATOM     18  H7  BCD     1      20.150  18.220  24.170  1.00  0.00            
ATOM     19  H8  BCD     1      19.300  19.250  26.340  1.00  0.00            
ATOM     20  H9  BCD     1      21.120  18.960  26.250  1.00  0.00            
ATOM     21  H10 BCD     1      19.490  21.370  26.120  1.00  0.00            
ATOM     22  C7  BCD     1      16.630  15.120  20.910  1.00  0.00            
ATOM     23  O6  BCD     1      17.900  14.480  21.070  1.00  0.00            
ATOM     24  C8  BCD     1      16.800  16.180  19.790  1.00  0.00            
ATOM     25  O7  BCD     1      17.260  15.580  18.560  1.00  0.00            
ATOM     26  C9  BCD     1      17.760  17.340  20.270  1.00  0.00            
ATOM     27  O8  BCD     1      17.930  18.400  19.290  1.00  0.00            
ATOM     28  C10 BCD     1      17.400  17.830  21.620  1.00  0.00            
ATOM     29  C11 BCD     1      17.080  16.780  22.650  1.00  0.00            
ATOM     30  O9  BCD     1      16.240  15.740  22.070  1.00  0.00            
ATOM     31  C12 BCD     1      16.540  17.260  24.000  1.00  0.00            
ATOM     32  O10 BCD     1      15.320  17.940  23.850  1.00  0.00            
ATOM     33  H11 BCD     1      15.870  14.380  20.640  1.00  0.00            
ATOM     34  H12 BCD     1      15.830  16.650  19.580  1.00  0.00            
ATOM     35  H13 BCD     1      16.990  16.170  17.850  1.00  0.00            
ATOM     36  H14 BCD     1      18.750  16.890  20.410  1.00  0.00            
ATOM     37  H15 BCD     1      18.480  19.070  19.700  1.00  0.00            
ATOM     38  H16 BCD     1      16.580  18.550  21.530  1.00  0.00            
ATOM     39  H17 BCD     1      18.050  16.340  22.920  1.00  0.00            
ATOM     40  H18 BCD     1      16.510  16.460  24.750  1.00  0.00            
ATOM     41  H19 BCD     1      17.270  18.020  24.320  1.00  0.00            
ATOM     42  H20 BCD     1      15.080  18.260  24.730  1.00  0.00            
ATOM     43  C13 BCD     1      19.570  10.770  20.540  1.00  0.00            
ATOM     44  O11 BCD     1      20.790  11.520  20.280  1.00  0.00            
ATOM     45  C14 BCD     1      18.500  11.140  19.530  1.00  0.00            
ATOM     46  O12 BCD     1      18.970  10.780  18.180  1.00  0.00            
ATOM     47  C15 BCD     1      18.170  12.600  19.570  1.00  0.00            
ATOM     48  O13 BCD     1      17.060  12.920  18.700  1.00  0.00            
ATOM     49  C16 BCD     1      17.870  13.080  21.000  1.00  0.00            
ATOM     50  C17 BCD     1      18.800  12.490  22.100  1.00  0.00            
ATOM     51  O14 BCD     1      19.100  11.120  21.870  1.00  0.00            
ATOM     52  C18 BCD     1      18.130  12.640  23.470  1.00  0.00            
ATOM     53  O15 BCD     1      16.980  11.830  23.520  1.00  0.00            
ATOM     54  H21 BCD     1      19.740   9.690  20.500  1.00  0.00            
ATOM     55  H22 BCD     1      17.550  10.620  19.660  1.00  0.00            
ATOM     56  H23 BCD     1      18.310  11.170  17.600  1.00  0.00            
ATOM     57  H24 BCD     1      19.050  13.140  19.200  1.00  0.00            
ATOM     58  H25 BCD     1      16.720  13.810  18.850  1.00  0.00            
ATOM     59  H26 BCD     1      16.870  12.690  21.200  1.00  0.00            
ATOM     60  H27 BCD     1      19.720  13.080  22.120  1.00  0.00            
ATOM     61  H28 BCD     1      18.850  12.310  24.230  1.00  0.00            
ATOM     62  H29 BCD     1      17.800  13.680  23.600  1.00  0.00            
ATOM     63  H30 BCD     1      16.740  11.740  24.450  1.00  0.00            
ATOM     64  C19 BCD     1      24.860  10.510  20.130  1.00  0.00            
ATOM     65  O16 BCD     1      25.460  11.730  19.850  1.00  0.00            
ATOM     66  C20 BCD     1      23.960  10.120  18.930  1.00  0.00            
ATOM     67  O17 BCD     1      24.740  10.200  17.760  1.00  0.00            
ATOM     68  C21 BCD     1      22.720  10.990  18.880  1.00  0.00            
ATOM     69  O18 BCD     1      21.960  10.550  17.760  1.00  0.00            
ATOM     70  C22 BCD     1      22.020  10.730  20.270  1.00  0.00            
ATOM     71  C23 BCD     1      22.930  11.260  21.380  1.00  0.00            
ATOM     72  O19 BCD     1      24.150  10.540  21.390  1.00  0.00            
ATOM     73  C24 BCD     1      22.390  11.050  22.790  1.00  0.00            
ATOM     74  O20 BCD     1      22.200   9.650  23.080  1.00  0.00            
ATOM     75  H31 BCD     1      25.620   9.730  20.260  1.00  0.00            
ATOM     76  H32 BCD     1      23.760   9.060  19.110  1.00  0.00            
ATOM     77  H33 BCD     1      24.980  11.130  17.690  1.00  0.00            
ATOM     78  H34 BCD     1      22.970  12.050  18.880  1.00  0.00            
ATOM     79  H35 BCD     1      21.050  10.700  18.000  1.00  0.00            
ATOM     80  H36 BCD     1      21.860   9.660  20.490  1.00  0.00            
ATOM     81  H37 BCD     1      23.200  12.310  21.170  1.00  0.00            
ATOM     82  H38 BCD     1      23.130  11.410  23.510  1.00  0.00            
ATOM     83  H39 BCD     1      21.530  11.640  23.090  1.00  0.00            
ATOM     84  H40 BCD     1      21.410   9.570  23.630  1.00  0.00            
ATOM     85  C25 BCD     1      28.930  13.580  19.990  1.00  0.00            
ATOM     86  O21 BCD     1      27.930  14.480  20.590  1.00  0.00            
ATOM     87  C26 BCD     1      28.550  13.340  18.490  1.00  0.00            
ATOM     88  O22 BCD     1      28.700  14.500  17.690  1.00  0.00            
ATOM     89  C27 BCD     1      27.080  12.840  18.540  1.00  0.00            
ATOM     90  O23 BCD     1      26.630  12.510  17.200  1.00  0.00            
ATOM     91  C28 BCD     1      26.840  11.620  19.570  1.00  0.00            
ATOM     92  C29 BCD     1      27.600  11.900  20.840  1.00  0.00            
ATOM     93  O24 BCD     1      28.850  12.430  20.670  1.00  0.00            
ATOM     94  C30 BCD     1      27.700  10.720  21.820  1.00  0.00            
ATOM     95  O25 BCD     1      27.990   9.500  21.120  1.00  0.00            
ATOM     96  H41 BCD     1      29.950  13.960  20.110  1.00  0.00            
ATOM     97  H42 BCD     1      29.140  12.490  18.100  1.00  0.00            
ATOM     98  H43 BCD     1      28.310  15.270  18.110  1.00  0.00            
ATOM     99  H44 BCD     1      26.550  13.750  18.850  1.00  0.00            
ATOM    100  H45 BCD     1      26.120  13.250  16.880  1.00  0.00            
ATOM    101  H46 BCD     1      27.140  10.690  19.060  1.00  0.00            
ATOM    102  H47 BCD     1      26.970  12.580  21.430  1.00  0.00            
ATOM    103  H48 BCD     1      28.530  10.890  22.510  1.00  0.00            
ATOM    104  H49 BCD     1      26.810  10.540  22.430  1.00  0.00            
ATOM    105  H50 BCD     1      28.900   9.430  20.820  1.00  0.00            
ATOM    106  C31 BCD     1      27.820  18.170  22.280  1.00  0.00            
ATOM    107  O26 BCD     1      26.410  18.100  22.430  1.00  0.00            
ATOM    108  C32 BCD     1      28.160  18.200  20.820  1.00  0.00            
ATOM    109  O27 BCD     1      27.690  19.340  20.120  1.00  0.00            
ATOM    110  C33 BCD     1      27.640  16.870  20.250  1.00  0.00            
ATOM    111  C34 BCD     1      28.340  15.740  21.020  1.00  0.00            
ATOM    112  C35 BCD     1      28.010  15.810  22.510  1.00  0.00            
ATOM    113  O28 BCD     1      28.420  17.120  22.960  1.00  0.00            
ATOM    114  C36 BCD     1      28.860  14.850  23.320  1.00  0.00            
ATOM    115  O29 BCD     1      30.210  15.050  22.950  1.00  0.00            
ATOM    116  O30 BCD     1      27.970  16.800  18.890  1.00  0.00            
ATOM    117  H51 BCD     1      28.260  19.010  22.830  1.00  0.00            
ATOM    118  H52 BCD     1      29.250  18.030  20.770  1.00  0.00            
ATOM    119  H53 BCD     1      28.470  19.600  19.630  1.00  0.00            
ATOM    120  H54 BCD     1      26.570  16.930  20.440  1.00  0.00            
ATOM    121  H55 BCD     1      27.340  17.380  18.460  1.00  0.00            
ATOM    122  H56 BCD     1      29.420  15.780  20.870  1.00  0.00            
ATOM    123  H57 BCD     1      26.950  15.630  22.720  1.00  0.00            
ATOM    124  H58 BCD     1      28.680  15.080  24.380  1.00  0.00            
ATOM    125  H59 BCD     1      28.530  13.820  23.130  1.00  0.00            
ATOM    126  H60 BCD     1      30.420  15.950  23.220  1.00  0.00            
ATOM    127  C37 BCD     1      23.450  19.980  24.690  1.00  0.00            
ATOM    128  O31 BCD     1      22.460  19.310  23.850  1.00  0.00            
ATOM    129  C38 BCD     1      24.380  20.910  23.900  1.00  0.00            
ATOM    130  O32 BCD     1      23.640  22.000  23.420  1.00  0.00            
ATOM    131  C39 BCD     1      25.150  20.130  22.830  1.00  0.00            
ATOM    132  O33 BCD     1      26.110  20.980  22.210  1.00  0.00            
ATOM    133  C40 BCD     1      25.830  18.900  23.530  1.00  0.00            
ATOM    134  C41 BCD     1      24.910  18.100  24.370  1.00  0.00            
ATOM    135  O34 BCD     1      24.300  19.000  25.330  1.00  0.00            
ATOM    136  C42 BCD     1      25.640  17.030  25.150  1.00  0.00            
ATOM    137  O35 BCD     1      26.730  17.570  25.970  1.00  0.00            
ATOM    138  H61 BCD     1      22.930  20.590  25.440  1.00  0.00            
ATOM    139  H62 BCD     1      25.090  21.270  24.660  1.00  0.00            
ATOM    140  H63 BCD     1      23.080  21.780  22.660  1.00  0.00            
ATOM    141  H64 BCD     1      24.420  19.690  22.140  1.00  0.00            
ATOM    142  H65 BCD     1      26.530  20.440  21.540  1.00  0.00            
ATOM    143  H66 BCD     1      26.650  19.250  24.170  1.00  0.00            
ATOM    144  H67 BCD     1      24.110  17.600  23.820  1.00  0.00            
ATOM    145  H68 BCD     1      24.900  16.410  25.650  1.00  0.00            
ATOM    146  H69 BCD     1      26.190  16.310  24.520  1.00  0.00            
ATOM    147  H70 BCD     1      26.810  16.980  26.730  1.00  0.00            
ATOM    148  C1  BA6     2      19.870  13.800  16.330  1.00  0.00            
ATOM    149  C2  BA6     2      20.770  14.050  15.200  1.00  0.00            
ATOM    150  N1  BA6     2      21.070  12.970  14.410  1.00  0.00            
ATOM    151  C3  BA6     2      22.030  13.200  13.500  1.00  0.00            
ATOM    152  N2  BA6     2      22.780  14.290  13.370  1.00  0.00            
ATOM    153  C4  BA6     2      22.500  15.320  14.130  1.00  0.00            
ATOM    154  O1  BA6     2      23.100  16.340  13.950  1.00  0.00            
ATOM    155  C5  BA6     2      21.480  15.210  15.120  1.00  0.00            
ATOM    156  C6  BA6     2      21.270  16.380  16.020  1.00  0.00            
ATOM    157  C7  BA6     2      22.370  16.800  17.110  1.00  0.00            
ATOM    158  N3  BA6     2      22.330  16.100  18.380  1.00  0.00            
ATOM    159  C8  BA6     2      23.550  16.590  19.170  1.00  0.00            
ATOM    160  C9  BA6     2      23.630  15.780  20.530  1.00  0.00            
ATOM    161  C10 BA6     2      22.280  15.860  21.280  1.00  0.00            
ATOM    162  C11 BA6     2      22.330  15.320  22.710  1.00  0.00            
ATOM    163  N4  BA6     2      21.310  15.680  23.570  1.00  0.00            
ATOM    164  O2  BA6     2      21.680  15.180  24.860  1.00  0.00            
ATOM    165  C12 BA6     2      22.890  14.630  24.690  1.00  0.00            
ATOM    166  C13 BA6     2      23.570  13.990  25.690  1.00  0.00            
ATOM    167  C14 BA6     2      24.770  13.400  25.360  1.00  0.00            
ATOM    168  F1  BA6     2      25.490  12.770  26.270  1.00  0.00            
ATOM    169  C15 BA6     2      25.330  13.580  24.070  1.00  0.00            
ATOM    170  C16 BA6     2      24.610  14.160  23.040  1.00  0.00            
ATOM    171  C17 BA6     2      23.390  14.680  23.410  1.00  0.00            
ATOM    172  C18 BA6     2      21.110  15.350  20.380  1.00  0.00            
ATOM    173  C19 BA6     2      20.990  16.110  19.040  1.00  0.00            
ATOM    174  C20 BA6     2      23.950  14.270  12.460  1.00  0.00            
ATOM    175  C21 BA6     2      24.300  12.860  11.850  1.00  0.00            
ATOM    176  C22 BA6     2      23.030  12.230  11.410  1.00  0.00            
ATOM    177  C23 BA6     2      22.110  12.000  12.640  1.00  0.00            
ATOM    178  H1  BA6     2      20.450  13.970  17.250  1.00  0.00            
ATOM    179  H2  BA6     2      19.050  14.530  16.380  1.00  0.00            
ATOM    180  H3  BA6     2      19.560  12.750  16.350  1.00  0.00            
ATOM    181  H4  BA6     2      20.330  16.340  16.600  1.00  0.00            
ATOM    182  H5  BA6     2      21.140  17.290  15.410  1.00  0.00            
ATOM    183  H6  BA6     2      22.240  17.880  17.240  1.00  0.00            
ATOM    184  H7  BA6     2      23.330  16.720  16.590  1.00  0.00            
ATOM    185  H8  BA6     2      23.510  17.670  19.380  1.00  0.00            
ATOM    186  H9  BA6     2      24.430  16.430  18.530  1.00  0.00            
ATOM    187  H10 BA6     2      24.510  16.160  21.060  1.00  0.00            
ATOM    188  H11 BA6     2      23.970  14.810  20.170  1.00  0.00            
ATOM    189  H12 BA6     2      22.020  16.920  21.420  1.00  0.00            
ATOM    190  H13 BA6     2      23.250  13.820  26.720  1.00  0.00            
ATOM    191  H14 BA6     2      26.270  13.070  23.870  1.00  0.00            
ATOM    192  H15 BA6     2      25.070  14.200  22.050  1.00  0.00            
ATOM    193  H16 BA6     2      20.090  15.340  20.790  1.00  0.00            
ATOM    194  H17 BA6     2      21.280  14.260  20.310  1.00  0.00            
ATOM    195  H18 BA6     2      20.170  15.620  18.500  1.00  0.00            
ATOM    196  H19 BA6     2      20.750  17.170  19.180  1.00  0.00            
ATOM    197  H20 BA6     2      24.860  14.660  12.930  1.00  0.00            
ATOM    198  H21 BA6     2      23.620  14.950  11.660  1.00  0.00            
ATOM    199  H22 BA6     2      24.830  12.180  12.540  1.00  0.00            
ATOM    200  H23 BA6     2      24.970  13.040  11.000  1.00  0.00            
ATOM    201  H24 BA6     2      23.150  11.310  10.840  1.00  0.00            
ATOM    202  H25 BA6     2      22.500  12.820  10.650  1.00  0.00            
ATOM    203  H26 BA6     2      21.070  11.780  12.360  1.00  0.00            
ATOM    204  H27 BA6     2      22.570  11.210  13.260  1.00  0.00            
TER
ENDMDL
MODEL        1
ATOM      1  C1  BCD     1      18.660  18.990  22.960  1.00  0.00            
ATOM      2  O1  BCD     1      18.410  17.660  22.670  1.00  0.00            
ATOM      3  C2  BCD     1      19.170  19.750  21.780  1.00  0.00            
ATOM      4  O2  BCD     1      18.270  19.750  20.790  1.00  0.00            
ATOM      5  C3  BCD     1      20.470  19.210  21.300  1.00  0.00            
ATOM      6  O3  BCD     1      20.940  19.720  19.990  1.00  0.00            
ATOM      7  C4  BCD     1      21.550  19.200  22.350  1.00  0.00            
ATOM      8  C5  BCD     1      20.970  18.610  23.660  1.00  0.00            
ATOM      9  O4  BCD     1      19.670  19.140  24.010  1.00  0.00            
ATOM     10  C6  BCD     1      21.890  18.860  24.800  1.00  0.00            
ATOM     11  O5  BCD     1      21.320  18.150  25.970  1.00  0.00            
ATOM     12  H1  BCD     1      17.690  19.420  23.270  1.00  0.00            
ATOM     13  H2  BCD     1      19.340  20.830  21.930  1.00  0.00            
ATOM     14  H3  BCD     1      18.530  20.280  20.030  1.00  0.00            
ATOM     15  H4  BCD     1      20.180  18.160  21.170  1.00  0.00            
ATOM     16  H5  BCD     1      21.850  19.450  19.870  1.00  0.00            
ATOM     17  H6  BCD     1      22.060  20.150  22.570  1.00  0.00            
ATOM     18  H7  BCD     1      20.910  17.540  23.460  1.00  0.00            
ATOM     19  H8  BCD     1      22.860  18.380  24.590  1.00  0.00            
ATOM     20  H9  BCD     1      22.030  19.930  24.980  1.00  0.00            
ATOM     21  H10 BCD     1      20.370  18.260  26.010  1.00  0.00            
ATOM     22  C7  BCD     1      15.700  14.730  22.450  1.00  0.00            
ATOM     23  O6  BCD     1      16.560  13.900  21.740  1.00  0.00            
ATOM     24  C8  BCD     1      15.390  15.950  21.650  1.00  0.00            
ATOM     25  O7  BCD     1      14.870  15.670  20.300  1.00  0.00            
ATOM     26  C9  BCD     1      16.530  16.940  21.590  1.00  0.00            
ATOM     27  O8  BCD     1      16.100  18.200  20.990  1.00  0.00            
ATOM     28  C10 BCD     1      17.070  17.220  22.920  1.00  0.00            
ATOM     29  C11 BCD     1      17.220  16.000  23.840  1.00  0.00            
ATOM     30  O9  BCD     1      16.050  15.140  23.770  1.00  0.00            
ATOM     31  C12 BCD     1      17.510  16.210  25.340  1.00  0.00            
ATOM     32  O10 BCD     1      16.560  16.980  26.000  1.00  0.00            
ATOM     33  H11 BCD     1      14.810  14.170  22.740  1.00  0.00            
ATOM     34  H12 BCD     1      14.620  16.480  22.210  1.00  0.00            
ATOM     35  H13 BCD     1      15.580  15.310  19.760  1.00  0.00            
ATOM     36  H14 BCD     1      17.390  16.590  20.990  1.00  0.00            
ATOM     37  H15 BCD     1      16.880  18.750  20.880  1.00  0.00            
ATOM     38  H16 BCD     1      16.520  18.020  23.430  1.00  0.00            
ATOM     39  H17 BCD     1      18.060  15.340  23.580  1.00  0.00            
ATOM     40  H18 BCD     1      17.470  15.170  25.680  1.00  0.00            
ATOM     41  H19 BCD     1      18.570  16.490  25.410  1.00  0.00            
ATOM     42  H20 BCD     1      17.140  17.670  26.330  1.00  0.00            
ATOM     43  C13 BCD     1      16.720  10.340  19.520  1.00  0.00            
ATOM     44  O11 BCD     1      18.130  10.210  19.430  1.00  0.00            
ATOM     45  C14 BCD     1      16.190  11.540  18.770  1.00  0.00            
ATOM     46  O12 BCD     1      16.810  11.560  17.500  1.00  0.00            
ATOM     47  C15 BCD     1      16.680  12.770  19.490  1.00  0.00            
ATOM     48  O13 BCD     1      16.290  13.890  18.760  1.00  0.00            
ATOM     49  C16 BCD     1      16.080  12.780  20.890  1.00  0.00            
ATOM     50  C17 BCD     1      16.470  11.560  21.630  1.00  0.00            
ATOM     51  O14 BCD     1      16.220  10.430  20.820  1.00  0.00            
ATOM     52  C18 BCD     1      15.840  11.560  23.020  1.00  0.00            
ATOM     53  O15 BCD     1      16.180  10.500  23.900  1.00  0.00            
ATOM     54  H21 BCD     1      16.190   9.450  19.130  1.00  0.00            
ATOM     55  H22 BCD     1      15.090  11.550  18.820  1.00  0.00            
ATOM     56  H23 BCD     1      17.470  10.860  17.510  1.00  0.00            
ATOM     57  H24 BCD     1      17.760  12.650  19.610  1.00  0.00            
ATOM     58  H25 BCD     1      16.520  13.720  17.850  1.00  0.00            
ATOM     59  H26 BCD     1      14.990  12.820  20.750  1.00  0.00            
ATOM     60  H27 BCD     1      17.560  11.580  21.770  1.00  0.00            
ATOM     61  H28 BCD     1      16.060  12.540  23.480  1.00  0.00            
ATOM     62  H29 BCD     1      14.770  11.460  22.840  1.00  0.00            
ATOM     63  H30 BCD     1      15.400   9.950  24.020  1.00  0.00            
ATOM     64  C19 BCD     1      21.160   7.560  18.910  1.00  0.00            
ATOM     65  O16 BCD     1      22.160   8.600  19.270  1.00  0.00            
ATOM     66  C20 BCD     1      20.330   8.000  17.770  1.00  0.00            
ATOM     67  O17 BCD     1      21.140   8.140  16.650  1.00  0.00            
ATOM     68  C21 BCD     1      19.630   9.390  18.040  1.00  0.00            
ATOM     69  O18 BCD     1      18.990   9.830  16.820  1.00  0.00            
ATOM     70  C22 BCD     1      18.730   9.020  19.170  1.00  0.00            
ATOM     71  C23 BCD     1      19.440   8.450  20.390  1.00  0.00            
ATOM     72  O19 BCD     1      20.300   7.320  20.030  1.00  0.00            
ATOM     73  C24 BCD     1      18.540   8.090  21.610  1.00  0.00            
ATOM     74  O20 BCD     1      19.320   7.720  22.740  1.00  0.00            
ATOM     75  H31 BCD     1      21.630   6.610  18.660  1.00  0.00            
ATOM     76  H32 BCD     1      19.560   7.240  17.560  1.00  0.00            
ATOM     77  H33 BCD     1      20.500   8.140  15.940  1.00  0.00            
ATOM     78  H34 BCD     1      20.410  10.090  18.360  1.00  0.00            
ATOM     79  H35 BCD     1      19.630  10.270  16.260  1.00  0.00            
ATOM     80  H36 BCD     1      18.020   8.300  18.750  1.00  0.00            
ATOM     81  H37 BCD     1      20.060   9.310  20.680  1.00  0.00            
ATOM     82  H38 BCD     1      17.790   8.870  21.790  1.00  0.00            
ATOM     83  H39 BCD     1      17.960   7.220  21.260  1.00  0.00            
ATOM     84  H40 BCD     1      20.120   7.340  22.370  1.00  0.00            
ATOM     85  C25 BCD     1      25.570   9.630  21.250  1.00  0.00            
ATOM     86  O21 BCD     1      25.410  10.980  20.880  1.00  0.00            
ATOM     87  C26 BCD     1      25.770   8.790  20.030  1.00  0.00            
ATOM     88  O22 BCD     1      26.910   9.230  19.250  1.00  0.00            
ATOM     89  C27 BCD     1      24.500   8.800  19.200  1.00  0.00            
ATOM     90  O23 BCD     1      24.580   7.900  18.050  1.00  0.00            
ATOM     91  C28 BCD     1      23.330   8.280  20.070  1.00  0.00            
ATOM     92  C29 BCD     1      23.270   9.080  21.430  1.00  0.00            
ATOM     93  O24 BCD     1      24.560   9.070  22.000  1.00  0.00            
ATOM     94  C30 BCD     1      22.310   8.500  22.480  1.00  0.00            
ATOM     95  O25 BCD     1      22.270   7.110  22.560  1.00  0.00            
ATOM     96  H41 BCD     1      26.400   9.530  21.950  1.00  0.00            
ATOM     97  H42 BCD     1      25.960   7.830  20.530  1.00  0.00            
ATOM     98  H43 BCD     1      27.060  10.170  19.380  1.00  0.00            
ATOM     99  H44 BCD     1      24.330   9.840  18.900  1.00  0.00            
ATOM    100  H45 BCD     1      24.750   8.430  17.270  1.00  0.00            
ATOM    101  H46 BCD     1      23.420   7.190  20.210  1.00  0.00            
ATOM    102  H47 BCD     1      22.990  10.130  21.250  1.00  0.00            
ATOM    103  H48 BCD     1      22.420   8.900  23.490  1.00  0.00            
ATOM    104  H49 BCD     1      21.330   8.840  22.120  1.00  0.00            
ATOM    105  H50 BCD     1      23.210   6.950  22.680  1.00  0.00            
ATOM    106  C31 BCD     1      26.900  14.710  21.830  1.00  0.00            
ATOM    107  O26 BCD     1      25.650  15.350  21.580  1.00  0.00            
ATOM    108  C32 BCD     1      27.390  14.080  20.480  1.00  0.00            
ATOM    109  O27 BCD     1      27.620  14.980  19.390  1.00  0.00            
ATOM    110  C33 BCD     1      26.620  12.800  20.090  1.00  0.00            
ATOM    111  C34 BCD     1      26.400  11.890  21.300  1.00  0.00            
ATOM    112  C35 BCD     1      25.890  12.670  22.560  1.00  0.00            
ATOM    113  O28 BCD     1      26.730  13.780  22.850  1.00  0.00            
ATOM    114  C36 BCD     1      25.570  11.780  23.740  1.00  0.00            
ATOM    115  O29 BCD     1      26.750  11.120  24.260  1.00  0.00            
ATOM    116  O30 BCD     1      27.200  12.030  19.040  1.00  0.00            
ATOM    117  H51 BCD     1      27.610  15.460  22.190  1.00  0.00            
ATOM    118  H52 BCD     1      28.330  13.650  20.850  1.00  0.00            
ATOM    119  H53 BCD     1      26.790  15.410  19.140  1.00  0.00            
ATOM    120  H54 BCD     1      25.610  13.100  19.780  1.00  0.00            
ATOM    121  H55 BCD     1      27.020  12.480  18.210  1.00  0.00            
ATOM    122  H56 BCD     1      27.330  11.380  21.600  1.00  0.00            
ATOM    123  H57 BCD     1      24.890  13.040  22.290  1.00  0.00            
ATOM    124  H58 BCD     1      25.140  12.410  24.530  1.00  0.00            
ATOM    125  H59 BCD     1      24.690  11.180  23.480  1.00  0.00            
ATOM    126  H60 BCD     1      26.640  10.530  25.010  1.00  0.00            
ATOM    127  C37 BCD     1      23.770  18.890  21.390  1.00  0.00            
ATOM    128  O31 BCD     1      22.520  18.300  21.850  1.00  0.00            
ATOM    129  C38 BCD     1      24.260  18.420  19.990  1.00  0.00            
ATOM    130  O32 BCD     1      23.210  18.560  18.990  1.00  0.00            
ATOM    131  C39 BCD     1      24.590  16.930  20.160  1.00  0.00            
ATOM    132  O33 BCD     1      25.220  16.380  18.960  1.00  0.00            
ATOM    133  C40 BCD     1      25.580  16.710  21.290  1.00  0.00            
ATOM    134  C41 BCD     1      25.070  17.410  22.630  1.00  0.00            
ATOM    135  O34 BCD     1      24.750  18.740  22.410  1.00  0.00            
ATOM    136  C42 BCD     1      26.110  17.400  23.750  1.00  0.00            
ATOM    137  O35 BCD     1      27.430  17.760  23.330  1.00  0.00            
ATOM    138  H61 BCD     1      23.590  19.960  21.210  1.00  0.00            
ATOM    139  H62 BCD     1      25.140  19.000  19.690  1.00  0.00            
ATOM    140  H63 BCD     1      23.480  19.430  18.680  1.00  0.00            
ATOM    141  H64 BCD     1      23.660  16.400  20.370  1.00  0.00            
ATOM    142  H65 BCD     1      24.670  16.700  18.230  1.00  0.00            
ATOM    143  H66 BCD     1      26.560  17.050  20.920  1.00  0.00            
ATOM    144  H67 BCD     1      24.120  16.910  22.900  1.00  0.00            
ATOM    145  H68 BCD     1      25.860  18.160  24.500  1.00  0.00            
ATOM    146  H69 BCD     1      25.980  16.450  24.290  1.00  0.00            
ATOM    147  H70 BCD     1      28.060  17.330  23.920  1.00  0.00            
ATOM    148  C1  BA6     2      16.640  17.160  18.020  1.00  0.00            
ATOM    149  C2  BA6     2      17.060  16.450  16.800  1.00  0.00            
ATOM    150  N1  BA6     2      16.220  15.700  16.070  1.00  0.00            
ATOM    151  C3  BA6     2      16.540  15.360  14.840  1.00  0.00            
ATOM    152  N2  BA6     2      17.690  15.800  14.200  1.00  0.00            
ATOM    153  C4  BA6     2      18.700  16.180  15.020  1.00  0.00            
ATOM    154  O1  BA6     2      19.860  16.400  14.600  1.00  0.00            
ATOM    155  C5  BA6     2      18.340  16.530  16.390  1.00  0.00            
ATOM    156  C6  BA6     2      19.460  17.060  17.270  1.00  0.00            
ATOM    157  C7  BA6     2      20.630  16.050  17.500  1.00  0.00            
ATOM    158  N3  BA6     2      20.550  15.110  18.610  1.00  0.00            
ATOM    159  C8  BA6     2      21.720  14.200  18.580  1.00  0.00            
ATOM    160  C9  BA6     2      21.600  13.110  19.640  1.00  0.00            
ATOM    161  C10 BA6     2      21.480  13.830  21.060  1.00  0.00            
ATOM    162  C11 BA6     2      21.420  12.910  22.250  1.00  0.00            
ATOM    163  N4  BA6     2      21.020  11.640  22.270  1.00  0.00            
ATOM    164  O2  BA6     2      21.450  11.110  23.530  1.00  0.00            
ATOM    165  C12 BA6     2      22.020  12.140  24.230  1.00  0.00            
ATOM    166  C13 BA6     2      22.450  12.120  25.560  1.00  0.00            
ATOM    167  C14 BA6     2      22.950  13.250  26.090  1.00  0.00            
ATOM    168  F1  BA6     2      23.340  13.240  27.420  1.00  0.00            
ATOM    169  C15 BA6     2      23.050  14.410  25.330  1.00  0.00            
ATOM    170  C16 BA6     2      22.540  14.440  23.980  1.00  0.00            
ATOM    171  C17 BA6     2      22.000  13.280  23.470  1.00  0.00            
ATOM    172  C18 BA6     2      20.310  14.740  21.010  1.00  0.00            
ATOM    173  C19 BA6     2      20.410  15.790  19.930  1.00  0.00            
ATOM    174  C20 BA6     2      17.940  15.760  12.730  1.00  0.00            
ATOM    175  C21 BA6     2      17.100  14.550  12.070  1.00  0.00            
ATOM    176  C22 BA6     2      15.660  14.390  12.650  1.00  0.00            
ATOM    177  C23 BA6     2      15.630  14.390  14.190  1.00  0.00            
ATOM    178  H1  BA6     2      15.590  17.410  18.180  1.00  0.00            
ATOM    179  H2  BA6     2      16.990  16.570  18.870  1.00  0.00            
ATOM    180  H3  BA6     2      17.180  18.120  18.000  1.00  0.00            
ATOM    181  H4  BA6     2      19.210  17.470  18.250  1.00  0.00            
ATOM    182  H5  BA6     2      19.940  17.930  16.800  1.00  0.00            
ATOM    183  H6  BA6     2      21.490  16.720  17.670  1.00  0.00            
ATOM    184  H7  BA6     2      20.860  15.480  16.580  1.00  0.00            
ATOM    185  H8  BA6     2      22.650  14.760  18.710  1.00  0.00            
ATOM    186  H9  BA6     2      21.780  13.570  17.680  1.00  0.00            
ATOM    187  H10 BA6     2      22.510  12.500  19.570  1.00  0.00            
ATOM    188  H11 BA6     2      20.730  12.460  19.500  1.00  0.00            
ATOM    189  H12 BA6     2      22.390  14.440  21.130  1.00  0.00            
ATOM    190  H13 BA6     2      22.300  11.190  26.100  1.00  0.00            
ATOM    191  H14 BA6     2      23.420  15.300  25.840  1.00  0.00            
ATOM    192  H15 BA6     2      22.560  15.380  23.430  1.00  0.00            
ATOM    193  H16 BA6     2      20.190  15.330  21.920  1.00  0.00            
ATOM    194  H17 BA6     2      19.410  14.150  20.810  1.00  0.00            
ATOM    195  H18 BA6     2      19.420  16.250  19.880  1.00  0.00            
ATOM    196  H19 BA6     2      21.230  16.460  20.230  1.00  0.00            
ATOM    197  H20 BA6     2      18.980  15.570  12.470  1.00  0.00            
ATOM    198  H21 BA6     2      17.720  16.740  12.280  1.00  0.00            
ATOM    199  H22 BA6     2      17.650  13.670  12.440  1.00  0.00            
ATOM    200  H23 BA6     2      17.060  14.480  10.980  1.00  0.00            
ATOM    201  H24 BA6     2      15.130  13.480  12.340  1.00  0.00            
ATOM    202  H25 BA6     2      15.230  15.310  12.230  1.00  0.00            
ATOM    203  H26 BA6     2      14.620  14.590  14.570  1.00  0.00            
ATOM    204  H27 BA6     2      15.960  13.390  14.480  1.00  0.00            
TER
ENDMDL
MODEL        1
ATOM      1  C1  BCD     1      19.450  22.540  23.500  1.00  0.00            
ATOM      2  O1  BCD     1      18.960  21.350  22.880  1.00  0.00            
ATOM      3  C2  BCD     1      19.930  23.570  22.430  1.00  0.00            
ATOM      4  O2  BCD     1      18.800  24.100  21.670  1.00  0.00            
ATOM      5  C3  BCD     1      21.090  23.020  21.620  1.00  0.00            
ATOM      6  O3  BCD     1      21.650  24.110  20.810  1.00  0.00            
ATOM      7  C4  BCD     1      22.210  22.450  22.600  1.00  0.00            
ATOM      8  C5  BCD     1      21.650  21.610  23.750  1.00  0.00            
ATOM      9  O4  BCD     1      20.560  22.230  24.340  1.00  0.00            
ATOM     10  C6  BCD     1      22.740  21.300  24.820  1.00  0.00            
ATOM     11  O5  BCD     1      23.100  22.570  25.240  1.00  0.00            
ATOM     12  H1  BCD     1      18.710  22.970  24.180  1.00  0.00            
ATOM     13  H2  BCD     1      20.370  24.410  22.980  1.00  0.00            
ATOM     14  H3  BCD     1      19.020  25.030  21.770  1.00  0.00            
ATOM     15  H4  BCD     1      20.720  22.240  20.950  1.00  0.00            
ATOM     16  H5  BCD     1      22.410  23.640  20.460  1.00  0.00            
ATOM     17  H6  BCD     1      22.750  23.330  22.960  1.00  0.00            
ATOM     18  H7  BCD     1      21.290  20.680  23.300  1.00  0.00            
ATOM     19  H8  BCD     1      22.230  20.630  25.520  1.00  0.00            
ATOM     20  H9  BCD     1      23.510  20.600  24.460  1.00  0.00            
ATOM     21  H10 BCD     1      22.420  23.150  24.890  1.00  0.00            
ATOM     22  C7  BCD     1      15.460  19.080  22.780  1.00  0.00            
ATOM     23  O6  BCD     1      16.230  17.980  22.260  1.00  0.00            
ATOM     24  C8  BCD     1      15.460  20.330  21.890  1.00  0.00            
ATOM     25  O7  BCD     1      14.850  20.050  20.690  1.00  0.00            
ATOM     26  C9  BCD     1      16.940  20.780  21.720  1.00  0.00            
ATOM     27  O8  BCD     1      16.980  21.940  20.890  1.00  0.00            
ATOM     28  C10 BCD     1      17.620  21.010  23.100  1.00  0.00            
ATOM     29  C11 BCD     1      17.410  19.870  24.110  1.00  0.00            
ATOM     30  O9  BCD     1      16.060  19.370  24.100  1.00  0.00            
ATOM     31  C12 BCD     1      17.890  20.170  25.480  1.00  0.00            
ATOM     32  O10 BCD     1      17.130  21.290  26.000  1.00  0.00            
ATOM     33  H11 BCD     1      14.420  18.810  23.030  1.00  0.00            
ATOM     34  H12 BCD     1      14.830  21.080  22.390  1.00  0.00            
ATOM     35  H13 BCD     1      15.540  19.580  20.210  1.00  0.00            
ATOM     36  H14 BCD     1      17.660  20.060  21.320  1.00  0.00            
ATOM     37  H15 BCD     1      17.500  22.590  21.370  1.00  0.00            
ATOM     38  H16 BCD     1      17.050  21.860  23.480  1.00  0.00            
ATOM     39  H17 BCD     1      18.020  19.020  23.760  1.00  0.00            
ATOM     40  H18 BCD     1      17.810  19.310  26.160  1.00  0.00            
ATOM     41  H19 BCD     1      18.940  20.470  25.430  1.00  0.00            
ATOM     42  H20 BCD     1      16.190  21.090  25.910  1.00  0.00            
ATOM     43  C13 BCD     1      15.800  13.830  21.780  1.00  0.00            
ATOM     44  O11 BCD     1      17.120  13.770  21.220  1.00  0.00            
ATOM     45  C14 BCD     1      14.990  14.730  20.800  1.00  0.00            
ATOM     46  O12 BCD     1      14.940  14.250  19.460  1.00  0.00            
ATOM     47  C15 BCD     1      15.560  16.130  20.830  1.00  0.00            
ATOM     48  O13 BCD     1      14.670  16.990  20.070  1.00  0.00            
ATOM     49  C16 BCD     1      15.600  16.700  22.200  1.00  0.00            
ATOM     50  C17 BCD     1      16.280  15.710  23.170  1.00  0.00            
ATOM     51  O14 BCD     1      15.720  14.430  23.050  1.00  0.00            
ATOM     52  C18 BCD     1      16.300  16.080  24.680  1.00  0.00            
ATOM     53  O15 BCD     1      14.940  16.470  25.080  1.00  0.00            
ATOM     54  H21 BCD     1      15.380  12.840  22.030  1.00  0.00            
ATOM     55  H22 BCD     1      13.940  14.840  21.090  1.00  0.00            
ATOM     56  H23 BCD     1      14.980  14.960  18.810  1.00  0.00            
ATOM     57  H24 BCD     1      16.580  16.070  20.430  1.00  0.00            
ATOM     58  H25 BCD     1      15.180  17.580  19.510  1.00  0.00            
ATOM     59  H26 BCD     1      14.540  16.790  22.450  1.00  0.00            
ATOM     60  H27 BCD     1      17.290  15.740  22.760  1.00  0.00            
ATOM     61  H28 BCD     1      16.590  15.200  25.260  1.00  0.00            
ATOM     62  H29 BCD     1      16.940  16.950  24.850  1.00  0.00            
ATOM     63  H30 BCD     1      15.050  16.760  25.990  1.00  0.00            
ATOM     64  C19 BCD     1      20.270  10.910  21.050  1.00  0.00            
ATOM     65  O16 BCD     1      21.130  11.730  20.390  1.00  0.00            
ATOM     66  C20 BCD     1      19.010  10.670  20.230  1.00  0.00            
ATOM     67  O17 BCD     1      19.280  10.120  18.920  1.00  0.00            
ATOM     68  C21 BCD     1      18.110  11.840  20.090  1.00  0.00            
ATOM     69  O18 BCD     1      16.810  11.480  19.540  1.00  0.00            
ATOM     70  C22 BCD     1      17.830  12.550  21.450  1.00  0.00            
ATOM     71  C23 BCD     1      19.140  12.760  22.250  1.00  0.00            
ATOM     72  O19 BCD     1      19.880  11.550  22.220  1.00  0.00            
ATOM     73  C24 BCD     1      18.950  13.050  23.750  1.00  0.00            
ATOM     74  O20 BCD     1      18.290  12.000  24.370  1.00  0.00            
ATOM     75  H31 BCD     1      20.800  10.030  21.430  1.00  0.00            
ATOM     76  H32 BCD     1      18.380   9.880  20.650  1.00  0.00            
ATOM     77  H33 BCD     1      18.530   9.640  18.560  1.00  0.00            
ATOM     78  H34 BCD     1      18.680  12.540  19.460  1.00  0.00            
ATOM     79  H35 BCD     1      16.370  12.280  19.240  1.00  0.00            
ATOM     80  H36 BCD     1      17.150  11.900  22.020  1.00  0.00            
ATOM     81  H37 BCD     1      19.770  13.510  21.760  1.00  0.00            
ATOM     82  H38 BCD     1      19.920  13.230  24.230  1.00  0.00            
ATOM     83  H39 BCD     1      18.440  13.990  23.980  1.00  0.00            
ATOM     84  H40 BCD     1      18.620  11.930  25.270  1.00  0.00            
ATOM     85  C25 BCD     1      25.170  12.350  20.020  1.00  0.00            
ATOM     86  O21 BCD     1      24.740  13.700  19.820  1.00  0.00            
ATOM     87  C26 BCD     1      24.560  11.430  18.920  1.00  0.00            
ATOM     88  O22 BCD     1      25.050  11.770  17.620  1.00  0.00            
ATOM     89  C27 BCD     1      23.080  11.590  18.930  1.00  0.00            
ATOM     90  O23 BCD     1      22.430  10.760  17.950  1.00  0.00            
ATOM     91  C28 BCD     1      22.480  11.340  20.370  1.00  0.00            
ATOM     92  C29 BCD     1      23.310  11.970  21.570  1.00  0.00            
ATOM     93  O24 BCD     1      24.740  11.830  21.250  1.00  0.00            
ATOM     94  C30 BCD     1      22.980  11.330  22.940  1.00  0.00            
ATOM     95  O25 BCD     1      23.180   9.940  22.950  1.00  0.00            
ATOM     96  H41 BCD     1      26.260  12.260  20.070  1.00  0.00            
ATOM     97  H42 BCD     1      24.720  10.370  19.130  1.00  0.00            
ATOM     98  H43 BCD     1      24.860  12.710  17.490  1.00  0.00            
ATOM     99  H44 BCD     1      22.840  12.620  18.630  1.00  0.00            
ATOM    100  H45 BCD     1      21.490  10.900  18.080  1.00  0.00            
ATOM    101  H46 BCD     1      22.420  10.250  20.480  1.00  0.00            
ATOM    102  H47 BCD     1      23.080  13.040  21.720  1.00  0.00            
ATOM    103  H48 BCD     1      23.690  11.740  23.670  1.00  0.00            
ATOM    104  H49 BCD     1      21.920  11.540  23.120  1.00  0.00            
ATOM    105  H50 BCD     1      22.810   9.650  23.790  1.00  0.00            
ATOM    106  C31 BCD     1      26.120  17.490  19.160  1.00  0.00            
ATOM    107  O26 BCD     1      25.070  18.130  19.960  1.00  0.00            
ATOM    108  C32 BCD     1      25.580  16.810  17.890  1.00  0.00            
ATOM    109  O27 BCD     1      24.690  17.680  17.230  1.00  0.00            
ATOM    110  C33 BCD     1      24.830  15.540  18.340  1.00  0.00            
ATOM    111  C34 BCD     1      25.650  14.650  19.340  1.00  0.00            
ATOM    112  C35 BCD     1      26.250  15.530  20.500  1.00  0.00            
ATOM    113  O28 BCD     1      27.030  16.670  19.910  1.00  0.00            
ATOM    114  C36 BCD     1      27.090  14.690  21.380  1.00  0.00            
ATOM    115  O29 BCD     1      28.350  14.390  20.790  1.00  0.00            
ATOM    116  O30 BCD     1      24.240  14.720  17.290  1.00  0.00            
ATOM    117  H51 BCD     1      26.700  18.370  18.860  1.00  0.00            
ATOM    118  H52 BCD     1      26.370  16.510  17.180  1.00  0.00            
ATOM    119  H53 BCD     1      24.510  18.370  17.870  1.00  0.00            
ATOM    120  H54 BCD     1      23.980  15.920  18.930  1.00  0.00            
ATOM    121  H55 BCD     1      23.810  15.290  16.650  1.00  0.00            
ATOM    122  H56 BCD     1      26.500  14.210  18.800  1.00  0.00            
ATOM    123  H57 BCD     1      25.380  15.870  21.080  1.00  0.00            
ATOM    124  H58 BCD     1      27.430  15.280  22.250  1.00  0.00            
ATOM    125  H59 BCD     1      26.450  13.850  21.700  1.00  0.00            
ATOM    126  H60 BCD     1      28.810  13.640  21.180  1.00  0.00            
ATOM    127  C37 BCD     1      24.360  22.050  21.350  1.00  0.00            
ATOM    128  O31 BCD     1      23.160  21.550  21.960  1.00  0.00            
ATOM    129  C38 BCD     1      24.260  21.760  19.850  1.00  0.00            
ATOM    130  O32 BCD     1      23.250  22.620  19.260  1.00  0.00            
ATOM    131  C39 BCD     1      24.090  20.270  19.580  1.00  0.00            
ATOM    132  O33 BCD     1      24.070  20.060  18.210  1.00  0.00            
ATOM    133  C40 BCD     1      25.280  19.510  20.140  1.00  0.00            
ATOM    134  C41 BCD     1      25.360  19.840  21.630  1.00  0.00            
ATOM    135  O34 BCD     1      25.530  21.260  21.810  1.00  0.00            
ATOM    136  C42 BCD     1      26.620  19.200  22.250  1.00  0.00            
ATOM    137  O35 BCD     1      27.830  19.630  21.560  1.00  0.00            
ATOM    138  H61 BCD     1      24.450  23.130  21.510  1.00  0.00            
ATOM    139  H62 BCD     1      25.240  22.060  19.480  1.00  0.00            
ATOM    140  H63 BCD     1      23.250  22.380  18.330  1.00  0.00            
ATOM    141  H64 BCD     1      23.130  19.960  20.020  1.00  0.00            
ATOM    142  H65 BCD     1      23.140  20.140  17.950  1.00  0.00            
ATOM    143  H66 BCD     1      26.160  19.930  19.640  1.00  0.00            
ATOM    144  H67 BCD     1      24.500  19.440  22.190  1.00  0.00            
ATOM    145  H68 BCD     1      26.610  19.540  23.300  1.00  0.00            
ATOM    146  H69 BCD     1      26.440  18.120  22.240  1.00  0.00            
ATOM    147  H70 BCD     1      28.390  18.860  21.460  1.00  0.00            
ATOM    148  C1  BA6     2      19.090  12.830  16.520  1.00  0.00            
ATOM    149  C2  BA6     2      18.350  13.930  15.800  1.00  0.00            
ATOM    150  N1  BA6     2      18.150  13.750  14.470  1.00  0.00            
ATOM    151  C3  BA6     2      17.820  14.850  13.790  1.00  0.00            
ATOM    152  N2  BA6     2      17.540  16.130  14.370  1.00  0.00            
ATOM    153  C4  BA6     2      17.700  16.310  15.690  1.00  0.00            
ATOM    154  O1  BA6     2      17.610  17.420  16.160  1.00  0.00            
ATOM    155  C5  BA6     2      18.070  15.100  16.390  1.00  0.00            
ATOM    156  C6  BA6     2      18.280  15.310  17.880  1.00  0.00            
ATOM    157  C7  BA6     2      19.740  15.760  18.140  1.00  0.00            
ATOM    158  N3  BA6     2      20.030  16.050  19.570  1.00  0.00            
ATOM    159  C8  BA6     2      21.390  15.750  20.030  1.00  0.00            
ATOM    160  C9  BA6     2      21.530  15.880  21.610  1.00  0.00            
ATOM    161  C10 BA6     2      20.960  17.310  22.120  1.00  0.00            
ATOM    162  C11 BA6     2      21.150  17.490  23.660  1.00  0.00            
ATOM    163  N4  BA6     2      20.230  17.700  24.560  1.00  0.00            
ATOM    164  O2  BA6     2      20.840  17.860  25.830  1.00  0.00            
ATOM    165  C12 BA6     2      22.130  17.550  25.660  1.00  0.00            
ATOM    166  C13 BA6     2      23.120  17.570  26.640  1.00  0.00            
ATOM    167  C14 BA6     2      24.490  17.520  26.230  1.00  0.00            
ATOM    168  F1  BA6     2      25.400  17.620  27.160  1.00  0.00            
ATOM    169  C15 BA6     2      24.810  17.270  24.890  1.00  0.00            
ATOM    170  C16 BA6     2      23.790  17.250  23.950  1.00  0.00            
ATOM    171  C17 BA6     2      22.430  17.320  24.350  1.00  0.00            
ATOM    172  C18 BA6     2      19.550  17.510  21.540  1.00  0.00            
ATOM    173  C19 BA6     2      19.470  17.360  19.940  1.00  0.00            
ATOM    174  C20 BA6     2      17.410  17.240  13.520  1.00  0.00            
ATOM    175  C21 BA6     2      17.180  17.040  12.020  1.00  0.00            
ATOM    176  C22 BA6     2      18.190  15.910  11.560  1.00  0.00            
ATOM    177  C23 BA6     2      17.900  14.620  12.310  1.00  0.00            
ATOM    178  H1  BA6     2      19.310  11.970  15.870  1.00  0.00            
ATOM    179  H2  BA6     2      20.010  13.140  17.030  1.00  0.00            
ATOM    180  H3  BA6     2      18.410  12.510  17.330  1.00  0.00            
ATOM    181  H4  BA6     2      18.230  14.370  18.450  1.00  0.00            
ATOM    182  H5  BA6     2      17.600  15.990  18.400  1.00  0.00            
ATOM    183  H6  BA6     2      19.910  16.670  17.550  1.00  0.00            
ATOM    184  H7  BA6     2      20.490  15.030  17.820  1.00  0.00            
ATOM    185  H8  BA6     2      22.080  16.420  19.490  1.00  0.00            
ATOM    186  H9  BA6     2      21.590  14.710  19.740  1.00  0.00            
ATOM    187  H10 BA6     2      22.600  15.750  21.840  1.00  0.00            
ATOM    188  H11 BA6     2      20.990  15.120  22.190  1.00  0.00            
ATOM    189  H12 BA6     2      21.670  18.070  21.760  1.00  0.00            
ATOM    190  H13 BA6     2      22.810  17.780  27.660  1.00  0.00            
ATOM    191  H14 BA6     2      25.860  17.230  24.610  1.00  0.00            
ATOM    192  H15 BA6     2      24.010  17.000  22.910  1.00  0.00            
ATOM    193  H16 BA6     2      19.180  18.500  21.850  1.00  0.00            
ATOM    194  H17 BA6     2      18.890  16.740  21.940  1.00  0.00            
ATOM    195  H18 BA6     2      18.440  17.570  19.650  1.00  0.00            
ATOM    196  H19 BA6     2      20.070  18.170  19.530  1.00  0.00            
ATOM    197  H20 BA6     2      18.230  17.970  13.600  1.00  0.00            
ATOM    198  H21 BA6     2      16.530  17.770  13.890  1.00  0.00            
ATOM    199  H22 BA6     2      17.410  17.980  11.490  1.00  0.00            
ATOM    200  H23 BA6     2      16.170  16.750  11.680  1.00  0.00            
ATOM    201  H24 BA6     2      19.250  16.200  11.680  1.00  0.00            
ATOM    202  H25 BA6     2      18.050  15.890  10.480  1.00  0.00            
ATOM    203  H26 BA6     2      17.000  14.060  12.040  1.00  0.00            
ATOM    204  H27 BA6     2      18.690  13.880  12.120  1.00  0.00            
TER
ENDMDL
MODEL        1
ATOM      1  C1  BCD     1      14.870  23.810  23.230  1.00  0.00            
ATOM      2  O1  BCD     1      14.410  22.540  23.150  1.00  0.00            
ATOM      3  C2  BCD     1      15.590  24.170  21.970  1.00  0.00            
ATOM      4  O2  BCD     1      14.870  24.140  20.760  1.00  0.00            
ATOM      5  C3  BCD     1      16.860  23.300  21.870  1.00  0.00            
ATOM      6  O3  BCD     1      17.660  23.640  20.690  1.00  0.00            
ATOM      7  C4  BCD     1      17.710  23.200  23.200  1.00  0.00            
ATOM      8  C5  BCD     1      16.860  22.960  24.480  1.00  0.00            
ATOM      9  O4  BCD     1      15.810  23.890  24.330  1.00  0.00            
ATOM     10  C6  BCD     1      17.610  23.300  25.740  1.00  0.00            
ATOM     11  O5  BCD     1      17.050  22.420  26.830  1.00  0.00            
ATOM     12  H1  BCD     1      14.050  24.500  23.480  1.00  0.00            
ATOM     13  H2  BCD     1      15.860  25.220  22.100  1.00  0.00            
ATOM     14  H3  BCD     1      15.520  24.320  20.070  1.00  0.00            
ATOM     15  H4  BCD     1      16.480  22.270  21.870  1.00  0.00            
ATOM     16  H5  BCD     1      18.460  23.120  20.830  1.00  0.00            
ATOM     17  H6  BCD     1      18.370  24.070  23.280  1.00  0.00            
ATOM     18  H7  BCD     1      16.470  21.950  24.590  1.00  0.00            
ATOM     19  H8  BCD     1      18.690  23.260  25.570  1.00  0.00            
ATOM     20  H9  BCD     1      17.520  24.330  26.120  1.00  0.00            
ATOM     21  H10 BCD     1      17.350  22.770  27.670  1.00  0.00            
ATOM     22  C7  BCD     1      11.020  20.250  23.290  1.00  0.00            
ATOM     23  O6  BCD     1      11.740  19.240  22.660  1.00  0.00            
ATOM     24  C8  BCD     1      10.980  21.490  22.450  1.00  0.00            
ATOM     25  O7  BCD     1      10.250  21.190  21.300  1.00  0.00            
ATOM     26  C9  BCD     1      12.310  22.090  22.150  1.00  0.00            
ATOM     27  O8  BCD     1      12.270  23.320  21.330  1.00  0.00            
ATOM     28  C10 BCD     1      13.040  22.310  23.440  1.00  0.00            
ATOM     29  C11 BCD     1      12.950  21.160  24.360  1.00  0.00            
ATOM     30  O9  BCD     1      11.660  20.630  24.500  1.00  0.00            
ATOM     31  C12 BCD     1      13.490  21.390  25.750  1.00  0.00            
ATOM     32  O10 BCD     1      12.660  22.340  26.380  1.00  0.00            
ATOM     33  H11 BCD     1       9.980  19.960  23.480  1.00  0.00            
ATOM     34  H12 BCD     1      10.360  22.250  22.960  1.00  0.00            
ATOM     35  H13 BCD     1      10.670  20.500  20.770  1.00  0.00            
ATOM     36  H14 BCD     1      12.880  21.300  21.640  1.00  0.00            
ATOM     37  H15 BCD     1      13.160  23.610  21.110  1.00  0.00            
ATOM     38  H16 BCD     1      12.640  23.180  23.970  1.00  0.00            
ATOM     39  H17 BCD     1      13.600  20.420  23.870  1.00  0.00            
ATOM     40  H18 BCD     1      13.470  20.490  26.380  1.00  0.00            
ATOM     41  H19 BCD     1      14.550  21.630  25.670  1.00  0.00            
ATOM     42  H20 BCD     1      13.170  23.130  26.590  1.00  0.00            
ATOM     43  C13 BCD     1      11.270  15.490  20.800  1.00  0.00            
ATOM     44  O11 BCD     1      12.620  15.140  20.860  1.00  0.00            
ATOM     45  C14 BCD     1      11.120  16.720  19.900  1.00  0.00            
ATOM     46  O12 BCD     1      11.720  16.420  18.680  1.00  0.00            
ATOM     47  C15 BCD     1      11.630  17.980  20.640  1.00  0.00            
ATOM     48  O13 BCD     1      11.270  19.170  19.830  1.00  0.00            
ATOM     49  C16 BCD     1      11.090  18.110  22.070  1.00  0.00            
ATOM     50  C17 BCD     1      11.400  16.890  22.850  1.00  0.00            
ATOM     51  O14 BCD     1      10.710  15.840  22.130  1.00  0.00            
ATOM     52  C18 BCD     1      10.950  17.000  24.280  1.00  0.00            
ATOM     53  O15 BCD     1      11.180  15.760  24.860  1.00  0.00            
ATOM     54  H21 BCD     1      10.700  14.630  20.410  1.00  0.00            
ATOM     55  H22 BCD     1      10.080  16.960  19.680  1.00  0.00            
ATOM     56  H23 BCD     1      12.670  16.470  18.770  1.00  0.00            
ATOM     57  H24 BCD     1      12.710  17.770  20.690  1.00  0.00            
ATOM     58  H25 BCD     1      11.540  19.020  18.920  1.00  0.00            
ATOM     59  H26 BCD     1      10.000  18.210  22.070  1.00  0.00            
ATOM     60  H27 BCD     1      12.480  16.690  22.800  1.00  0.00            
ATOM     61  H28 BCD     1      11.470  17.790  24.850  1.00  0.00            
ATOM     62  H29 BCD     1       9.870  17.210  24.320  1.00  0.00            
ATOM     63  H30 BCD     1      10.720  15.020  24.470  1.00  0.00            
ATOM     64  C19 BCD     1      15.040  11.810  19.860  1.00  0.00            
ATOM     65  O16 BCD     1      16.110  12.660  19.550  1.00  0.00            
ATOM     66  C20 BCD     1      13.880  12.110  18.960  1.00  0.00            
ATOM     67  O17 BCD     1      14.290  11.940  17.590  1.00  0.00            
ATOM     68  C21 BCD     1      13.340  13.550  19.180  1.00  0.00            
ATOM     69  O18 BCD     1      12.340  13.860  18.200  1.00  0.00            
ATOM     70  C22 BCD     1      12.920  13.800  20.630  1.00  0.00            
ATOM     71  C23 BCD     1      14.050  13.340  21.530  1.00  0.00            
ATOM     72  O19 BCD     1      14.510  12.060  21.210  1.00  0.00            
ATOM     73  C24 BCD     1      13.610  13.350  23.020  1.00  0.00            
ATOM     74  O20 BCD     1      12.510  12.430  23.180  1.00  0.00            
ATOM     75  H31 BCD     1      15.310  10.750  19.750  1.00  0.00            
ATOM     76  H32 BCD     1      13.160  11.340  19.270  1.00  0.00            
ATOM     77  H33 BCD     1      13.520  12.270  17.130  1.00  0.00            
ATOM     78  H34 BCD     1      14.190  14.250  19.170  1.00  0.00            
ATOM     79  H35 BCD     1      12.050  14.780  18.210  1.00  0.00            
ATOM     80  H36 BCD     1      12.000  13.220  20.790  1.00  0.00            
ATOM     81  H37 BCD     1      14.810  14.130  21.540  1.00  0.00            
ATOM     82  H38 BCD     1      14.410  12.970  23.660  1.00  0.00            
ATOM     83  H39 BCD     1      13.450  14.380  23.370  1.00  0.00            
ATOM     84  H40 BCD     1      11.700  12.910  23.370  1.00  0.00            
ATOM     85  C25 BCD     1      20.020  13.270  20.630  1.00  0.00            
ATOM     86  O21 BCD     1      19.740  14.320  21.580  1.00  0.00            
ATOM     87  C26 BCD     1      19.690  13.550  19.200  1.00  0.00            
ATOM     88  O22 BCD     1      20.340  14.770  18.790  1.00  0.00            
ATOM     89  C27 BCD     1      18.200  13.640  19.050  1.00  0.00            
ATOM     90  O23 BCD     1      17.750  14.020  17.810  1.00  0.00            
ATOM     91  C28 BCD     1      17.490  12.300  19.520  1.00  0.00            
ATOM     92  C29 BCD     1      17.960  11.970  20.940  1.00  0.00            
ATOM     93  O24 BCD     1      19.380  12.050  20.960  1.00  0.00            
ATOM     94  C30 BCD     1      17.590  10.580  21.460  1.00  0.00            
ATOM     95  O25 BCD     1      18.080   9.540  20.600  1.00  0.00            
ATOM     96  H41 BCD     1      21.080  13.010  20.690  1.00  0.00            
ATOM     97  H42 BCD     1      20.140  12.730  18.630  1.00  0.00            
ATOM     98  H43 BCD     1      19.740  15.200  18.170  1.00  0.00            
ATOM     99  H44 BCD     1      17.790  14.390  19.740  1.00  0.00            
ATOM    100  H45 BCD     1      16.790  13.950  17.830  1.00  0.00            
ATOM    101  H46 BCD     1      17.740  11.440  18.880  1.00  0.00            
ATOM    102  H47 BCD     1      17.510  12.590  21.730  1.00  0.00            
ATOM    103  H48 BCD     1      18.000  10.370  22.450  1.00  0.00            
ATOM    104  H49 BCD     1      16.510  10.400  21.520  1.00  0.00            
ATOM    105  H50 BCD     1      18.810   9.160  21.100  1.00  0.00            
ATOM    106  C31 BCD     1      21.540  17.220  23.850  1.00  0.00            
ATOM    107  O26 BCD     1      20.670  18.090  23.260  1.00  0.00            
ATOM    108  C32 BCD     1      22.450  16.660  22.790  1.00  0.00            
ATOM    109  O27 BCD     1      23.130  17.700  22.070  1.00  0.00            
ATOM    110  C33 BCD     1      21.590  15.820  21.780  1.00  0.00            
ATOM    111  C34 BCD     1      20.750  14.780  22.440  1.00  0.00            
ATOM    112  C35 BCD     1      19.950  15.430  23.610  1.00  0.00            
ATOM    113  O28 BCD     1      20.760  16.190  24.460  1.00  0.00            
ATOM    114  C36 BCD     1      19.140  14.410  24.350  1.00  0.00            
ATOM    115  O29 BCD     1      20.010  13.510  25.030  1.00  0.00            
ATOM    116  O30 BCD     1      22.390  15.300  20.780  1.00  0.00            
ATOM    117  H51 BCD     1      22.160  17.680  24.630  1.00  0.00            
ATOM    118  H52 BCD     1      23.190  15.960  23.200  1.00  0.00            
ATOM    119  H53 BCD     1      22.450  18.340  21.850  1.00  0.00            
ATOM    120  H54 BCD     1      20.920  16.530  21.270  1.00  0.00            
ATOM    121  H55 BCD     1      21.860  14.930  20.070  1.00  0.00            
ATOM    122  H56 BCD     1      21.360  13.950  22.810  1.00  0.00            
ATOM    123  H57 BCD     1      19.180  16.090  23.190  1.00  0.00            
ATOM    124  H58 BCD     1      18.450  14.860  25.080  1.00  0.00            
ATOM    125  H59 BCD     1      18.450  13.830  23.720  1.00  0.00            
ATOM    126  H60 BCD     1      20.320  12.810  24.450  1.00  0.00            
ATOM    127  C37 BCD     1      19.820  22.170  23.370  1.00  0.00            
ATOM    128  O31 BCD     1      18.440  22.060  22.990  1.00  0.00            
ATOM    129  C38 BCD     1      20.660  21.680  22.210  1.00  0.00            
ATOM    130  O32 BCD     1      20.360  22.400  21.020  1.00  0.00            
ATOM    131  C39 BCD     1      20.650  20.150  22.080  1.00  0.00            
ATOM    132  O33 BCD     1      21.560  19.720  20.990  1.00  0.00            
ATOM    133  C40 BCD     1      20.890  19.480  23.450  1.00  0.00            
ATOM    134  C41 BCD     1      20.010  19.990  24.570  1.00  0.00            
ATOM    135  O34 BCD     1      20.150  21.470  24.540  1.00  0.00            
ATOM    136  C42 BCD     1      20.410  19.580  26.000  1.00  0.00            
ATOM    137  O35 BCD     1      21.770  19.900  26.240  1.00  0.00            
ATOM    138  H61 BCD     1      20.130  23.180  23.670  1.00  0.00            
ATOM    139  H62 BCD     1      21.720  21.830  22.430  1.00  0.00            
ATOM    140  H63 BCD     1      21.160  22.420  20.480  1.00  0.00            
ATOM    141  H64 BCD     1      19.610  20.030  21.750  1.00  0.00            
ATOM    142  H65 BCD     1      21.050  19.870  20.190  1.00  0.00            
ATOM    143  H66 BCD     1      21.950  19.590  23.720  1.00  0.00            
ATOM    144  H67 BCD     1      18.950  19.750  24.380  1.00  0.00            
ATOM    145  H68 BCD     1      19.690  20.150  26.580  1.00  0.00            
ATOM    146  H69 BCD     1      20.140  18.530  26.180  1.00  0.00            
ATOM    147  H70 BCD     1      21.870  20.820  25.960  1.00  0.00            
ATOM    148  C1  BA6     2      13.670  21.460  18.600  1.00  0.00            
ATOM    149  C2  BA6     2      13.670  20.320  17.590  1.00  0.00            
ATOM    150  N1  BA6     2      12.450  19.820  17.210  1.00  0.00            
ATOM    151  C3  BA6     2      12.460  18.860  16.300  1.00  0.00            
ATOM    152  N2  BA6     2      13.540  18.350  15.730  1.00  0.00            
ATOM    153  C4  BA6     2      14.790  18.670  16.120  1.00  0.00            
ATOM    154  O1  BA6     2      15.760  18.350  15.540  1.00  0.00            
ATOM    155  C5  BA6     2      14.800  19.730  17.100  1.00  0.00            
ATOM    156  C6  BA6     2      16.200  20.250  17.420  1.00  0.00            
ATOM    157  C7  BA6     2      17.100  19.160  18.060  1.00  0.00            
ATOM    158  N3  BA6     2      16.590  18.670  19.380  1.00  0.00            
ATOM    159  C8  BA6     2      17.510  17.580  19.870  1.00  0.00            
ATOM    160  C9  BA6     2      17.100  16.880  21.150  1.00  0.00            
ATOM    161  C10 BA6     2      17.020  17.900  22.320  1.00  0.00            
ATOM    162  C11 BA6     2      16.580  17.170  23.590  1.00  0.00            
ATOM    163  N4  BA6     2      16.530  15.820  23.650  1.00  0.00            
ATOM    164  O2  BA6     2      16.000  15.460  24.940  1.00  0.00            
ATOM    165  C12 BA6     2      15.940  16.600  25.730  1.00  0.00            
ATOM    166  C13 BA6     2      15.540  16.840  27.030  1.00  0.00            
ATOM    167  C14 BA6     2      15.540  18.090  27.510  1.00  0.00            
ATOM    168  F1  BA6     2      15.060  18.310  28.700  1.00  0.00            
ATOM    169  C15 BA6     2      15.890  19.200  26.730  1.00  0.00            
ATOM    170  C16 BA6     2      16.280  19.070  25.370  1.00  0.00            
ATOM    171  C17 BA6     2      16.230  17.730  24.900  1.00  0.00            
ATOM    172  C18 BA6     2      16.040  19.040  21.780  1.00  0.00            
ATOM    173  C19 BA6     2      16.590  19.640  20.470  1.00  0.00            
ATOM    174  C20 BA6     2      13.460  17.320  14.660  1.00  0.00            
ATOM    175  C21 BA6     2      12.060  17.180  13.980  1.00  0.00            
ATOM    176  C22 BA6     2      11.030  17.130  15.040  1.00  0.00            
ATOM    177  C23 BA6     2      11.070  18.450  15.840  1.00  0.00            
ATOM    178  H1  BA6     2      14.110  21.130  19.560  1.00  0.00            
ATOM    179  H2  BA6     2      14.240  22.310  18.210  1.00  0.00            
ATOM    180  H3  BA6     2      12.680  21.780  18.950  1.00  0.00            
ATOM    181  H4  BA6     2      16.130  21.160  18.020  1.00  0.00            
ATOM    182  H5  BA6     2      16.710  20.530  16.480  1.00  0.00            
ATOM    183  H6  BA6     2      18.100  19.560  18.250  1.00  0.00            
ATOM    184  H7  BA6     2      17.340  18.390  17.310  1.00  0.00            
ATOM    185  H8  BA6     2      18.500  18.020  20.060  1.00  0.00            
ATOM    186  H9  BA6     2      17.620  16.810  19.100  1.00  0.00            
ATOM    187  H10 BA6     2      17.880  16.130  21.320  1.00  0.00            
ATOM    188  H11 BA6     2      16.150  16.370  20.940  1.00  0.00            
ATOM    189  H12 BA6     2      17.950  18.430  22.560  1.00  0.00            
ATOM    190  H13 BA6     2      15.260  16.040  27.710  1.00  0.00            
ATOM    191  H14 BA6     2      15.870  20.210  27.120  1.00  0.00            
ATOM    192  H15 BA6     2      16.700  19.860  24.750  1.00  0.00            
ATOM    193  H16 BA6     2      15.980  19.750  22.610  1.00  0.00            
ATOM    194  H17 BA6     2      14.990  18.750  21.640  1.00  0.00            
ATOM    195  H18 BA6     2      16.090  20.540  20.090  1.00  0.00            
ATOM    196  H19 BA6     2      17.610  20.020  20.650  1.00  0.00            
ATOM    197  H20 BA6     2      13.740  16.390  15.170  1.00  0.00            
ATOM    198  H21 BA6     2      14.220  17.450  13.870  1.00  0.00            
ATOM    199  H22 BA6     2      11.970  16.230  13.430  1.00  0.00            
ATOM    200  H23 BA6     2      11.950  18.040  13.310  1.00  0.00            
ATOM    201  H24 BA6     2      11.110  16.290  15.740  1.00  0.00            
ATOM    202  H25 BA6     2      10.060  17.000  14.560  1.00  0.00            
ATOM    203  H26 BA6     2      10.570  19.260  15.300  1.00  0.00            
ATOM    204  H27 BA6     2      10.380  18.280  16.670  1.00  0.00            
TER
ENDMDL
MODEL        1
ATOM      1  C1  BCD     1      15.890  22.010  22.440  1.00  0.00            
ATOM      2  O1  BCD     1      16.240  21.340  21.210  1.00  0.00            
ATOM      3  C2  BCD     1      17.100  22.760  22.910  1.00  0.00            
ATOM      4  O2  BCD     1      17.610  23.680  21.930  1.00  0.00            
ATOM      5  C3  BCD     1      18.250  21.860  23.380  1.00  0.00            
ATOM      6  O3  BCD     1      19.310  22.620  23.880  1.00  0.00            
ATOM      7  C4  BCD     1      17.720  20.780  24.330  1.00  0.00            
ATOM      8  C5  BCD     1      16.390  20.180  23.890  1.00  0.00            
ATOM      9  O4  BCD     1      15.440  21.120  23.480  1.00  0.00            
ATOM     10  C6  BCD     1      15.690  19.360  25.010  1.00  0.00            
ATOM     11  O5  BCD     1      15.510  20.150  26.230  1.00  0.00            
ATOM     12  H1  BCD     1      15.110  22.700  22.090  1.00  0.00            
ATOM     13  H2  BCD     1      16.870  23.380  23.790  1.00  0.00            
ATOM     14  H3  BCD     1      18.570  23.610  21.960  1.00  0.00            
ATOM     15  H4  BCD     1      18.560  21.290  22.500  1.00  0.00            
ATOM     16  H5  BCD     1      19.490  22.310  24.780  1.00  0.00            
ATOM     17  H6  BCD     1      17.630  21.350  25.260  1.00  0.00            
ATOM     18  H7  BCD     1      16.500  19.460  23.070  1.00  0.00            
ATOM     19  H8  BCD     1      14.740  18.960  24.660  1.00  0.00            
ATOM     20  H9  BCD     1      16.370  18.530  25.240  1.00  0.00            
ATOM     21  H10 BCD     1      14.970  20.920  26.050  1.00  0.00            
ATOM     22  C7  BCD     1      15.150  20.290  17.400  1.00  0.00            
ATOM     23  O6  BCD     1      16.350  19.560  17.100  1.00  0.00            
ATOM     24  C8  BCD     1      15.430  21.780  17.640  1.00  0.00            
ATOM     25  O7  BCD     1      16.190  22.330  16.500  1.00  0.00            
ATOM     26  C9  BCD     1      16.110  22.060  18.970  1.00  0.00            
ATOM     27  O8  BCD     1      16.180  23.450  19.230  1.00  0.00            
ATOM     28  C10 BCD     1      15.380  21.270  20.140  1.00  0.00            
ATOM     29  C11 BCD     1      15.170  19.820  19.700  1.00  0.00            
ATOM     30  O9  BCD     1      14.420  19.830  18.560  1.00  0.00            
ATOM     31  C12 BCD     1      14.430  18.970  20.730  1.00  0.00            
ATOM     32  O10 BCD     1      13.110  19.430  20.960  1.00  0.00            
ATOM     33  H11 BCD     1      14.480  20.310  16.540  1.00  0.00            
ATOM     34  H12 BCD     1      14.430  22.250  17.650  1.00  0.00            
ATOM     35  H13 BCD     1      16.540  23.170  16.800  1.00  0.00            
ATOM     36  H14 BCD     1      17.120  21.640  18.910  1.00  0.00            
ATOM     37  H15 BCD     1      16.600  23.590  20.090  1.00  0.00            
ATOM     38  H16 BCD     1      14.410  21.750  20.290  1.00  0.00            
ATOM     39  H17 BCD     1      16.150  19.460  19.360  1.00  0.00            
ATOM     40  H18 BCD     1      14.490  17.920  20.400  1.00  0.00            
ATOM     41  H19 BCD     1      14.930  18.970  21.710  1.00  0.00            
ATOM     42  H20 BCD     1      12.660  19.140  20.160  1.00  0.00            
ATOM     43  C13 BCD     1      18.270  17.250  14.300  1.00  0.00            
ATOM     44  O11 BCD     1      19.400  17.190  15.140  1.00  0.00            
ATOM     45  C14 BCD     1      18.040  18.670  13.940  1.00  0.00            
ATOM     46  O12 BCD     1      19.120  19.310  13.340  1.00  0.00            
ATOM     47  C15 BCD     1      17.650  19.530  15.130  1.00  0.00            
ATOM     48  O13 BCD     1      17.360  20.840  14.630  1.00  0.00            
ATOM     49  C16 BCD     1      16.500  18.890  15.900  1.00  0.00            
ATOM     50  C17 BCD     1      16.750  17.350  16.090  1.00  0.00            
ATOM     51  O14 BCD     1      17.100  16.700  14.930  1.00  0.00            
ATOM     52  C18 BCD     1      15.510  16.650  16.710  1.00  0.00            
ATOM     53  O15 BCD     1      14.340  16.950  15.990  1.00  0.00            
ATOM     54  H21 BCD     1      18.410  16.680  13.380  1.00  0.00            
ATOM     55  H22 BCD     1      17.320  18.710  13.110  1.00  0.00            
ATOM     56  H23 BCD     1      18.840  20.210  13.180  1.00  0.00            
ATOM     57  H24 BCD     1      18.530  19.670  15.770  1.00  0.00            
ATOM     58  H25 BCD     1      16.930  21.370  15.300  1.00  0.00            
ATOM     59  H26 BCD     1      15.600  18.900  15.280  1.00  0.00            
ATOM     60  H27 BCD     1      17.590  17.080  16.730  1.00  0.00            
ATOM     61  H28 BCD     1      15.550  15.610  17.050  1.00  0.00            
ATOM     62  H29 BCD     1      15.390  17.240  17.630  1.00  0.00            
ATOM     63  H30 BCD     1      14.550  17.290  15.120  1.00  0.00            
ATOM     64  C19 BCD     1      23.100  15.640  16.010  1.00  0.00            
ATOM     65  O16 BCD     1      23.390  16.380  17.190  1.00  0.00            
ATOM     66  C20 BCD     1      22.920  16.600  14.820  1.00  0.00            
ATOM     67  O17 BCD     1      23.930  17.490  14.770  1.00  0.00            
ATOM     68  C21 BCD     1      21.600  17.360  14.830  1.00  0.00            
ATOM     69  O18 BCD     1      21.520  18.240  13.680  1.00  0.00            
ATOM     70  C22 BCD     1      20.470  16.400  14.950  1.00  0.00            
ATOM     71  C23 BCD     1      20.730  15.630  16.260  1.00  0.00            
ATOM     72  O19 BCD     1      21.940  14.890  16.190  1.00  0.00            
ATOM     73  C24 BCD     1      19.650  14.670  16.750  1.00  0.00            
ATOM     74  O20 BCD     1      19.130  13.830  15.700  1.00  0.00            
ATOM     75  H31 BCD     1      23.850  14.860  15.860  1.00  0.00            
ATOM     76  H32 BCD     1      22.930  15.900  13.970  1.00  0.00            
ATOM     77  H33 BCD     1      23.830  17.960  13.940  1.00  0.00            
ATOM     78  H34 BCD     1      21.580  18.020  15.710  1.00  0.00            
ATOM     79  H35 BCD     1      20.620  18.590  13.650  1.00  0.00            
ATOM     80  H36 BCD     1      20.430  15.720  14.090  1.00  0.00            
ATOM     81  H37 BCD     1      20.940  16.370  17.050  1.00  0.00            
ATOM     82  H38 BCD     1      20.050  14.090  17.590  1.00  0.00            
ATOM     83  H39 BCD     1      18.880  15.160  17.370  1.00  0.00            
ATOM     84  H40 BCD     1      19.860  13.600  15.120  1.00  0.00            
ATOM     85  C25 BCD     1      26.250  16.430  20.060  1.00  0.00            
ATOM     86  O21 BCD     1      25.520  17.420  20.680  1.00  0.00            
ATOM     87  C26 BCD     1      26.730  16.860  18.670  1.00  0.00            
ATOM     88  O22 BCD     1      27.590  17.950  18.780  1.00  0.00            
ATOM     89  C27 BCD     1      25.510  17.190  17.820  1.00  0.00            
ATOM     90  O23 BCD     1      25.850  17.680  16.540  1.00  0.00            
ATOM     91  C28 BCD     1      24.580  15.970  17.720  1.00  0.00            
ATOM     92  C29 BCD     1      24.260  15.460  19.120  1.00  0.00            
ATOM     93  O24 BCD     1      25.500  15.280  19.850  1.00  0.00            
ATOM     94  C30 BCD     1      23.460  14.130  19.100  1.00  0.00            
ATOM     95  O25 BCD     1      22.820  13.900  20.350  1.00  0.00            
ATOM     96  H41 BCD     1      27.120  16.150  20.660  1.00  0.00            
ATOM     97  H42 BCD     1      27.190  16.060  18.080  1.00  0.00            
ATOM     98  H43 BCD     1      27.490  18.270  17.880  1.00  0.00            
ATOM     99  H44 BCD     1      24.960  17.950  18.390  1.00  0.00            
ATOM    100  H45 BCD     1      25.150  17.530  15.900  1.00  0.00            
ATOM    101  H46 BCD     1      25.050  15.140  17.180  1.00  0.00            
ATOM    102  H47 BCD     1      23.640  16.200  19.640  1.00  0.00            
ATOM    103  H48 BCD     1      22.650  14.280  18.380  1.00  0.00            
ATOM    104  H49 BCD     1      24.070  13.290  18.730  1.00  0.00            
ATOM    105  H50 BCD     1      21.990  13.450  20.160  1.00  0.00            
ATOM    106  C31 BCD     1      24.230  18.540  24.490  1.00  0.00            
ATOM    107  O26 BCD     1      22.860  18.670  24.030  1.00  0.00            
ATOM    108  C32 BCD     1      25.110  19.530  23.790  1.00  0.00            
ATOM    109  O27 BCD     1      24.590  20.850  23.860  1.00  0.00            
ATOM    110  C33 BCD     1      25.290  19.050  22.330  1.00  0.00            
ATOM    111  C34 BCD     1      25.720  17.610  22.150  1.00  0.00            
ATOM    112  C35 BCD     1      24.820  16.620  22.980  1.00  0.00            
ATOM    113  O28 BCD     1      24.700  17.210  24.290  1.00  0.00            
ATOM    114  C36 BCD     1      25.520  15.240  23.050  1.00  0.00            
ATOM    115  O29 BCD     1      26.910  15.460  23.410  1.00  0.00            
ATOM    116  O30 BCD     1      26.150  19.980  21.630  1.00  0.00            
ATOM    117  H51 BCD     1      24.300  18.580  25.580  1.00  0.00            
ATOM    118  H52 BCD     1      26.060  19.420  24.330  1.00  0.00            
ATOM    119  H53 BCD     1      25.370  21.380  23.630  1.00  0.00            
ATOM    120  H54 BCD     1      24.330  19.130  21.820  1.00  0.00            
ATOM    121  H55 BCD     1      25.730  20.410  20.880  1.00  0.00            
ATOM    122  H56 BCD     1      26.790  17.540  22.420  1.00  0.00            
ATOM    123  H57 BCD     1      23.810  16.520  22.550  1.00  0.00            
ATOM    124  H58 BCD     1      25.190  14.570  23.850  1.00  0.00            
ATOM    125  H59 BCD     1      25.490  14.690  22.100  1.00  0.00            
ATOM    126  H60 BCD     1      27.380  14.760  22.950  1.00  0.00            
ATOM    127  C37 BCD     1      19.060  19.300  25.700  1.00  0.00            
ATOM    128  O31 BCD     1      18.660  19.740  24.420  1.00  0.00            
ATOM    129  C38 BCD     1      20.170  20.140  26.310  1.00  0.00            
ATOM    130  O32 BCD     1      19.720  21.470  26.460  1.00  0.00            
ATOM    131  C39 BCD     1      21.400  20.070  25.360  1.00  0.00            
ATOM    132  O33 BCD     1      22.480  20.880  25.810  1.00  0.00            
ATOM    133  C40 BCD     1      21.880  18.630  25.100  1.00  0.00            
ATOM    134  C41 BCD     1      20.690  17.790  24.710  1.00  0.00            
ATOM    135  O34 BCD     1      19.530  17.930  25.590  1.00  0.00            
ATOM    136  C42 BCD     1      21.020  16.320  24.540  1.00  0.00            
ATOM    137  O35 BCD     1      20.940  15.690  25.880  1.00  0.00            
ATOM    138  H61 BCD     1      18.160  19.310  26.330  1.00  0.00            
ATOM    139  H62 BCD     1      20.550  19.680  27.230  1.00  0.00            
ATOM    140  H63 BCD     1      19.410  21.620  27.350  1.00  0.00            
ATOM    141  H64 BCD     1      21.110  20.510  24.400  1.00  0.00            
ATOM    142  H65 BCD     1      23.260  20.680  25.290  1.00  0.00            
ATOM    143  H66 BCD     1      22.380  18.190  25.980  1.00  0.00            
ATOM    144  H67 BCD     1      20.430  18.090  23.690  1.00  0.00            
ATOM    145  H68 BCD     1      20.280  15.910  23.850  1.00  0.00            
ATOM    146  H69 BCD     1      22.030  16.270  24.100  1.00  0.00            
ATOM    147  H70 BCD     1      21.570  14.960  25.870  1.00  0.00            
ATOM    148  C1  BA6     2      19.410  22.060  17.760  1.00  0.00            
ATOM    149  C2  BA6     2      20.710  21.880  16.960  1.00  0.00            
ATOM    150  N1  BA6     2      20.600  22.100  15.610  1.00  0.00            
ATOM    151  C3  BA6     2      21.730  22.170  14.900  1.00  0.00            
ATOM    152  N2  BA6     2      22.990  22.120  15.440  1.00  0.00            
ATOM    153  C4  BA6     2      23.170  22.160  16.750  1.00  0.00            
ATOM    154  O1  BA6     2      24.280  22.210  17.220  1.00  0.00            
ATOM    155  C5  BA6     2      21.960  22.040  17.530  1.00  0.00            
ATOM    156  C6  BA6     2      22.010  22.110  19.040  1.00  0.00            
ATOM    157  C7  BA6     2      22.390  20.770  19.640  1.00  0.00            
ATOM    158  N3  BA6     2      21.250  19.780  19.660  1.00  0.00            
ATOM    159  C8  BA6     2      21.650  18.410  19.410  1.00  0.00            
ATOM    160  C9  BA6     2      20.440  17.420  19.480  1.00  0.00            
ATOM    161  C10 BA6     2      19.530  17.580  20.740  1.00  0.00            
ATOM    162  C11 BA6     2      18.230  16.760  20.670  1.00  0.00            
ATOM    163  N4  BA6     2      17.730  16.290  19.510  1.00  0.00            
ATOM    164  O2  BA6     2      16.490  15.640  19.890  1.00  0.00            
ATOM    165  C12 BA6     2      16.370  15.720  21.240  1.00  0.00            
ATOM    166  C13 BA6     2      15.300  15.370  21.970  1.00  0.00            
ATOM    167  C14 BA6     2      15.270  15.650  23.310  1.00  0.00            
ATOM    168  F1  BA6     2      14.250  15.230  24.100  1.00  0.00            
ATOM    169  C15 BA6     2      16.340  16.330  23.930  1.00  0.00            
ATOM    170  C16 BA6     2      17.420  16.790  23.120  1.00  0.00            
ATOM    171  C17 BA6     2      17.390  16.450  21.770  1.00  0.00            
ATOM    172  C18 BA6     2      19.150  19.090  20.850  1.00  0.00            
ATOM    173  C19 BA6     2      20.390  20.000  20.890  1.00  0.00            
ATOM    174  C20 BA6     2      24.230  21.960  14.570  1.00  0.00            
ATOM    175  C21 BA6     2      23.940  21.850  13.100  1.00  0.00            
ATOM    176  C22 BA6     2      22.760  22.720  12.700  1.00  0.00            
ATOM    177  C23 BA6     2      21.510  22.330  13.430  1.00  0.00            
ATOM    178  H1  BA6     2      19.150  23.090  18.020  1.00  0.00            
ATOM    179  H2  BA6     2      18.620  21.720  17.080  1.00  0.00            
ATOM    180  H3  BA6     2      19.440  21.460  18.680  1.00  0.00            
ATOM    181  H4  BA6     2      21.110  22.590  19.460  1.00  0.00            
ATOM    182  H5  BA6     2      22.770  22.870  19.280  1.00  0.00            
ATOM    183  H6  BA6     2      22.970  20.880  20.570  1.00  0.00            
ATOM    184  H7  BA6     2      23.060  20.370  18.860  1.00  0.00            
ATOM    185  H8  BA6     2      22.400  18.180  20.180  1.00  0.00            
ATOM    186  H9  BA6     2      22.130  18.290  18.430  1.00  0.00            
ATOM    187  H10 BA6     2      20.830  16.390  19.490  1.00  0.00            
ATOM    188  H11 BA6     2      19.930  17.560  18.530  1.00  0.00            
ATOM    189  H12 BA6     2      20.110  17.290  21.620  1.00  0.00            
ATOM    190  H13 BA6     2      14.490  14.840  21.470  1.00  0.00            
ATOM    191  H14 BA6     2      16.310  16.510  25.000  1.00  0.00            
ATOM    192  H15 BA6     2      18.270  17.300  23.550  1.00  0.00            
ATOM    193  H16 BA6     2      18.580  19.140  21.780  1.00  0.00            
ATOM    194  H17 BA6     2      18.510  19.340  20.000  1.00  0.00            
ATOM    195  H18 BA6     2      19.970  21.010  20.830  1.00  0.00            
ATOM    196  H19 BA6     2      20.870  19.780  21.850  1.00  0.00            
ATOM    197  H20 BA6     2      24.920  21.190  14.930  1.00  0.00            
ATOM    198  H21 BA6     2      24.830  22.870  14.720  1.00  0.00            
ATOM    199  H22 BA6     2      23.860  20.790  12.830  1.00  0.00            
ATOM    200  H23 BA6     2      24.800  22.250  12.550  1.00  0.00            
ATOM    201  H24 BA6     2      22.550  22.650  11.620  1.00  0.00            
ATOM    202  H25 BA6     2      23.080  23.760  12.840  1.00  0.00            
ATOM    203  H26 BA6     2      20.720  23.090  13.350  1.00  0.00            
ATOM    204  H27 BA6     2      21.040  21.420  13.020  1.00  0.00            
TER
ENDMDL
MODEL        1
ATOM      1  C1  BCD     1      16.480  21.910  24.370  1.00  0.00            
ATOM      2  O1  BCD     1      16.510  20.920  23.300  1.00  0.00            
ATOM      3  C2  BCD     1      17.800  22.740  24.430  1.00  0.00            
ATOM      4  O2  BCD     1      17.960  23.660  23.360  1.00  0.00            
ATOM      5  C3  BCD     1      19.050  21.940  24.700  1.00  0.00            
ATOM      6  O3  BCD     1      20.230  22.830  24.920  1.00  0.00            
ATOM      7  C4  BCD     1      18.870  20.940  25.840  1.00  0.00            
ATOM      8  C5  BCD     1      17.540  20.220  25.790  1.00  0.00            
ATOM      9  O4  BCD     1      16.450  21.170  25.570  1.00  0.00            
ATOM     10  C6  BCD     1      17.020  19.440  27.000  1.00  0.00            
ATOM     11  O5  BCD     1      17.150  20.130  28.240  1.00  0.00            
ATOM     12  H1  BCD     1      15.600  22.550  24.260  1.00  0.00            
ATOM     13  H2  BCD     1      17.700  23.470  25.240  1.00  0.00            
ATOM     14  H3  BCD     1      18.770  24.120  23.600  1.00  0.00            
ATOM     15  H4  BCD     1      19.100  21.330  23.790  1.00  0.00            
ATOM     16  H5  BCD     1      20.870  22.340  25.440  1.00  0.00            
ATOM     17  H6  BCD     1      18.950  21.490  26.780  1.00  0.00            
ATOM     18  H7  BCD     1      17.560  19.440  25.010  1.00  0.00            
ATOM     19  H8  BCD     1      15.970  19.180  26.800  1.00  0.00            
ATOM     20  H9  BCD     1      17.570  18.490  26.990  1.00  0.00            
ATOM     21  H10 BCD     1      16.780  21.000  28.060  1.00  0.00            
ATOM     22  C7  BCD     1      14.680  19.960  19.830  1.00  0.00            
ATOM     23  O6  BCD     1      15.980  19.550  19.310  1.00  0.00            
ATOM     24  C8  BCD     1      14.760  21.480  20.150  1.00  0.00            
ATOM     25  O7  BCD     1      15.120  22.130  18.990  1.00  0.00            
ATOM     26  C9  BCD     1      15.820  21.770  21.220  1.00  0.00            
ATOM     27  O8  BCD     1      15.920  23.210  21.500  1.00  0.00            
ATOM     28  C10 BCD     1      15.330  20.940  22.430  1.00  0.00            
ATOM     29  C11 BCD     1      15.050  19.450  22.120  1.00  0.00            
ATOM     30  O9  BCD     1      14.280  19.250  20.980  1.00  0.00            
ATOM     31  C12 BCD     1      14.310  18.810  23.260  1.00  0.00            
ATOM     32  O10 BCD     1      13.020  19.420  23.500  1.00  0.00            
ATOM     33  H11 BCD     1      13.910  19.930  19.060  1.00  0.00            
ATOM     34  H12 BCD     1      13.830  21.890  20.550  1.00  0.00            
ATOM     35  H13 BCD     1      14.840  23.050  19.010  1.00  0.00            
ATOM     36  H14 BCD     1      16.820  21.430  20.930  1.00  0.00            
ATOM     37  H15 BCD     1      16.540  23.280  22.230  1.00  0.00            
ATOM     38  H16 BCD     1      14.510  21.410  22.990  1.00  0.00            
ATOM     39  H17 BCD     1      16.020  18.940  22.080  1.00  0.00            
ATOM     40  H18 BCD     1      14.110  17.760  23.000  1.00  0.00            
ATOM     41  H19 BCD     1      14.960  18.810  24.150  1.00  0.00            
ATOM     42  H20 BCD     1      12.480  19.440  22.710  1.00  0.00            
ATOM     43  C13 BCD     1      17.760  18.010  16.100  1.00  0.00            
ATOM     44  O11 BCD     1      18.970  17.700  16.650  1.00  0.00            
ATOM     45  C14 BCD     1      17.460  19.520  16.070  1.00  0.00            
ATOM     46  O12 BCD     1      18.560  20.260  15.610  1.00  0.00            
ATOM     47  C15 BCD     1      17.240  20.000  17.490  1.00  0.00            
ATOM     48  O13 BCD     1      17.030  21.390  17.480  1.00  0.00            
ATOM     49  C16 BCD     1      16.070  19.140  17.970  1.00  0.00            
ATOM     50  C17 BCD     1      16.430  17.570  18.030  1.00  0.00            
ATOM     51  O14 BCD     1      16.730  17.250  16.710  1.00  0.00            
ATOM     52  C18 BCD     1      15.400  16.600  18.530  1.00  0.00            
ATOM     53  O15 BCD     1      14.090  16.820  17.850  1.00  0.00            
ATOM     54  H21 BCD     1      17.690  17.640  15.070  1.00  0.00            
ATOM     55  H22 BCD     1      16.630  19.900  15.460  1.00  0.00            
ATOM     56  H23 BCD     1      18.340  21.150  15.920  1.00  0.00            
ATOM     57  H24 BCD     1      18.120  19.800  18.100  1.00  0.00            
ATOM     58  H25 BCD     1      16.440  21.570  18.220  1.00  0.00            
ATOM     59  H26 BCD     1      15.130  19.350  17.440  1.00  0.00            
ATOM     60  H27 BCD     1      17.370  17.500  18.580  1.00  0.00            
ATOM     61  H28 BCD     1      15.740  15.560  18.470  1.00  0.00            
ATOM     62  H29 BCD     1      15.260  16.670  19.620  1.00  0.00            
ATOM     63  H30 BCD     1      14.250  17.130  16.950  1.00  0.00            
ATOM     64  C19 BCD     1      22.410  15.670  15.820  1.00  0.00            
ATOM     65  O16 BCD     1      22.850  15.920  17.170  1.00  0.00            
ATOM     66  C20 BCD     1      22.230  17.000  15.060  1.00  0.00            
ATOM     67  O17 BCD     1      23.420  17.860  15.020  1.00  0.00            
ATOM     68  C21 BCD     1      21.020  17.790  15.520  1.00  0.00            
ATOM     69  O18 BCD     1      20.720  18.880  14.580  1.00  0.00            
ATOM     70  C22 BCD     1      19.840  16.910  15.780  1.00  0.00            
ATOM     71  C23 BCD     1      20.110  15.610  16.500  1.00  0.00            
ATOM     72  O19 BCD     1      21.130  15.010  15.850  1.00  0.00            
ATOM     73  C24 BCD     1      18.960  14.600  16.610  1.00  0.00            
ATOM     74  O20 BCD     1      18.450  14.450  15.290  1.00  0.00            
ATOM     75  H31 BCD     1      23.060  14.940  15.330  1.00  0.00            
ATOM     76  H32 BCD     1      21.880  16.680  14.070  1.00  0.00            
ATOM     77  H33 BCD     1      23.250  18.400  14.240  1.00  0.00            
ATOM     78  H34 BCD     1      21.310  18.150  16.510  1.00  0.00            
ATOM     79  H35 BCD     1      20.130  19.490  15.030  1.00  0.00            
ATOM     80  H36 BCD     1      19.320  16.730  14.820  1.00  0.00            
ATOM     81  H37 BCD     1      20.340  15.940  17.530  1.00  0.00            
ATOM     82  H38 BCD     1      19.390  13.690  17.060  1.00  0.00            
ATOM     83  H39 BCD     1      18.230  14.990  17.320  1.00  0.00            
ATOM     84  H40 BCD     1      17.520  14.660  15.190  1.00  0.00            
ATOM     85  C25 BCD     1      25.790  15.870  19.810  1.00  0.00            
ATOM     86  O21 BCD     1      25.210  16.950  20.530  1.00  0.00            
ATOM     87  C26 BCD     1      26.330  16.310  18.430  1.00  0.00            
ATOM     88  O22 BCD     1      27.080  17.510  18.540  1.00  0.00            
ATOM     89  C27 BCD     1      25.110  16.530  17.520  1.00  0.00            
ATOM     90  O23 BCD     1      25.520  16.830  16.160  1.00  0.00            
ATOM     91  C28 BCD     1      24.130  15.360  17.540  1.00  0.00            
ATOM     92  C29 BCD     1      23.800  14.830  18.950  1.00  0.00            
ATOM     93  O24 BCD     1      25.020  14.660  19.690  1.00  0.00            
ATOM     94  C30 BCD     1      23.040  13.480  18.960  1.00  0.00            
ATOM     95  O25 BCD     1      22.640  13.190  20.290  1.00  0.00            
ATOM     96  H41 BCD     1      26.680  15.470  20.320  1.00  0.00            
ATOM     97  H42 BCD     1      26.870  15.490  17.940  1.00  0.00            
ATOM     98  H43 BCD     1      27.810  17.230  19.100  1.00  0.00            
ATOM     99  H44 BCD     1      24.600  17.420  17.920  1.00  0.00            
ATOM    100  H45 BCD     1      24.790  17.320  15.760  1.00  0.00            
ATOM    101  H46 BCD     1      24.530  14.470  17.030  1.00  0.00            
ATOM    102  H47 BCD     1      23.180  15.560  19.490  1.00  0.00            
ATOM    103  H48 BCD     1      22.110  13.460  18.370  1.00  0.00            
ATOM    104  H49 BCD     1      23.660  12.660  18.580  1.00  0.00            
ATOM    105  H50 BCD     1      21.720  12.950  20.150  1.00  0.00            
ATOM    106  C31 BCD     1      25.040  18.060  24.510  1.00  0.00            
ATOM    107  O26 BCD     1      23.680  18.540  24.380  1.00  0.00            
ATOM    108  C32 BCD     1      25.970  18.900  23.590  1.00  0.00            
ATOM    109  O27 BCD     1      25.920  20.330  23.840  1.00  0.00            
ATOM    110  C33 BCD     1      25.630  18.640  22.110  1.00  0.00            
ATOM    111  C34 BCD     1      25.690  17.150  21.830  1.00  0.00            
ATOM    112  C35 BCD     1      24.770  16.470  22.800  1.00  0.00            
ATOM    113  O28 BCD     1      25.180  16.740  24.150  1.00  0.00            
ATOM    114  C36 BCD     1      24.740  14.930  22.630  1.00  0.00            
ATOM    115  O29 BCD     1      26.090  14.410  22.590  1.00  0.00            
ATOM    116  O30 BCD     1      26.680  19.320  21.420  1.00  0.00            
ATOM    117  H51 BCD     1      25.350  18.220  25.540  1.00  0.00            
ATOM    118  H52 BCD     1      26.980  18.610  23.910  1.00  0.00            
ATOM    119  H53 BCD     1      26.690  20.730  23.430  1.00  0.00            
ATOM    120  H54 BCD     1      24.660  19.090  21.860  1.00  0.00            
ATOM    121  H55 BCD     1      26.330  19.950  20.780  1.00  0.00            
ATOM    122  H56 BCD     1      26.710  16.760  21.900  1.00  0.00            
ATOM    123  H57 BCD     1      23.790  16.930  22.650  1.00  0.00            
ATOM    124  H58 BCD     1      24.260  14.480  23.510  1.00  0.00            
ATOM    125  H59 BCD     1      24.130  14.650  21.760  1.00  0.00            
ATOM    126  H60 BCD     1      26.520  14.810  23.350  1.00  0.00            
ATOM    127  C37 BCD     1      20.600  19.550  26.890  1.00  0.00            
ATOM    128  O31 BCD     1      19.910  19.940  25.780  1.00  0.00            
ATOM    129  C38 BCD     1      21.820  20.420  27.070  1.00  0.00            
ATOM    130  O32 BCD     1      21.490  21.800  27.120  1.00  0.00            
ATOM    131  C39 BCD     1      22.830  20.230  25.930  1.00  0.00            
ATOM    132  O33 BCD     1      24.070  20.940  26.110  1.00  0.00            
ATOM    133  C40 BCD     1      23.100  18.720  25.720  1.00  0.00            
ATOM    134  C41 BCD     1      21.830  17.850  25.870  1.00  0.00            
ATOM    135  O34 BCD     1      21.000  18.240  26.920  1.00  0.00            
ATOM    136  C42 BCD     1      22.130  16.320  26.200  1.00  0.00            
ATOM    137  O35 BCD     1      22.780  16.110  27.430  1.00  0.00            
ATOM    138  H61 BCD     1      19.900  19.620  27.740  1.00  0.00            
ATOM    139  H62 BCD     1      22.380  20.200  27.990  1.00  0.00            
ATOM    140  H63 BCD     1      21.450  22.100  28.030  1.00  0.00            
ATOM    141  H64 BCD     1      22.280  20.550  25.040  1.00  0.00            
ATOM    142  H65 BCD     1      24.490  20.990  25.250  1.00  0.00            
ATOM    143  H66 BCD     1      23.830  18.460  26.510  1.00  0.00            
ATOM    144  H67 BCD     1      21.250  18.010  24.960  1.00  0.00            
ATOM    145  H68 BCD     1      21.340  15.560  26.260  1.00  0.00            
ATOM    146  H69 BCD     1      22.900  15.910  25.530  1.00  0.00            
ATOM    147  H70 BCD     1      22.610  15.230  27.770  1.00  0.00            
ATOM    148  C1  BA6     2      19.580  22.370  19.480  1.00  0.00            
ATOM    149  C2  BA6     2      20.560  22.340  18.330  1.00  0.00            
ATOM    150  N1  BA6     2      19.980  22.720  17.150  1.00  0.00            
ATOM    151  C3  BA6     2      20.810  22.660  16.140  1.00  0.00            
ATOM    152  N2  BA6     2      22.070  22.170  16.050  1.00  0.00            
ATOM    153  C4  BA6     2      22.630  21.680  17.160  1.00  0.00            
ATOM    154  O1  BA6     2      23.700  21.130  17.150  1.00  0.00            
ATOM    155  C5  BA6     2      21.850  21.820  18.370  1.00  0.00            
ATOM    156  C6  BA6     2      22.420  21.350  19.660  1.00  0.00            
ATOM    157  C7  BA6     2      22.500  19.790  19.810  1.00  0.00            
ATOM    158  N3  BA6     2      21.270  18.990  20.240  1.00  0.00            
ATOM    159  C8  BA6     2      21.420  17.640  19.970  1.00  0.00            
ATOM    160  C9  BA6     2      20.190  16.780  20.200  1.00  0.00            
ATOM    161  C10 BA6     2      19.580  16.990  21.570  1.00  0.00            
ATOM    162  C11 BA6     2      18.250  16.320  21.850  1.00  0.00            
ATOM    163  N4  BA6     2      17.380  15.890  20.960  1.00  0.00            
ATOM    164  O2  BA6     2      16.150  15.610  21.660  1.00  0.00            
ATOM    165  C12 BA6     2      16.380  15.830  22.970  1.00  0.00            
ATOM    166  C13 BA6     2      15.490  15.580  23.980  1.00  0.00            
ATOM    167  C14 BA6     2      15.850  15.870  25.300  1.00  0.00            
ATOM    168  F1  BA6     2      14.910  15.830  26.300  1.00  0.00            
ATOM    169  C15 BA6     2      17.120  16.360  25.490  1.00  0.00            
ATOM    170  C16 BA6     2      18.080  16.560  24.420  1.00  0.00            
ATOM    171  C17 BA6     2      17.600  16.290  23.140  1.00  0.00            
ATOM    172  C18 BA6     2      19.480  18.530  21.900  1.00  0.00            
ATOM    173  C19 BA6     2      20.810  19.210  21.600  1.00  0.00            
ATOM    174  C20 BA6     2      22.920  22.140  14.770  1.00  0.00            
ATOM    175  C21 BA6     2      22.120  22.300  13.470  1.00  0.00            
ATOM    176  C22 BA6     2      21.190  23.430  13.790  1.00  0.00            
ATOM    177  C23 BA6     2      20.230  23.050  14.880  1.00  0.00            
ATOM    178  H1  BA6     2      20.020  22.850  20.360  1.00  0.00            
ATOM    179  H2  BA6     2      18.610  22.850  19.330  1.00  0.00            
ATOM    180  H3  BA6     2      19.340  21.320  19.690  1.00  0.00            
ATOM    181  H4  BA6     2      21.890  21.740  20.540  1.00  0.00            
ATOM    182  H5  BA6     2      23.390  21.850  19.770  1.00  0.00            
ATOM    183  H6  BA6     2      23.390  19.620  20.440  1.00  0.00            
ATOM    184  H7  BA6     2      22.860  19.430  18.840  1.00  0.00            
ATOM    185  H8  BA6     2      22.190  17.210  20.630  1.00  0.00            
ATOM    186  H9  BA6     2      21.720  17.500  18.920  1.00  0.00            
ATOM    187  H10 BA6     2      20.380  15.730  19.950  1.00  0.00            
ATOM    188  H11 BA6     2      19.390  17.010  19.480  1.00  0.00            
ATOM    189  H12 BA6     2      20.240  16.640  22.380  1.00  0.00            
ATOM    190  H13 BA6     2      14.480  15.270  23.730  1.00  0.00            
ATOM    191  H14 BA6     2      17.520  16.570  26.480  1.00  0.00            
ATOM    192  H15 BA6     2      19.110  16.900  24.530  1.00  0.00            
ATOM    193  H16 BA6     2      19.280  18.760  22.950  1.00  0.00            
ATOM    194  H17 BA6     2      18.640  18.980  21.350  1.00  0.00            
ATOM    195  H18 BA6     2      20.670  20.260  21.850  1.00  0.00            
ATOM    196  H19 BA6     2      21.580  18.790  22.260  1.00  0.00            
ATOM    197  H20 BA6     2      23.590  21.280  14.660  1.00  0.00            
ATOM    198  H21 BA6     2      23.730  22.890  14.780  1.00  0.00            
ATOM    199  H22 BA6     2      21.500  21.420  13.250  1.00  0.00            
ATOM    200  H23 BA6     2      22.750  22.530  12.600  1.00  0.00            
ATOM    201  H24 BA6     2      20.550  23.750  12.960  1.00  0.00            
ATOM    202  H25 BA6     2      21.720  24.350  14.080  1.00  0.00            
ATOM    203  H26 BA6     2      19.480  23.840  14.980  1.00  0.00            
ATOM    204  H27 BA6     2      19.690  22.200  14.460  1.00  0.00            
TER
ENDMDL
MODEL        1
ATOM      1  C1  BCD     1      23.060  20.900  23.750  1.00  0.00            
ATOM      2  O1  BCD     1      22.920  19.660  23.140  1.00  0.00            
ATOM      3  C2  BCD     1      23.840  21.780  22.770  1.00  0.00            
ATOM      4  O2  BCD     1      23.050  21.990  21.590  1.00  0.00            
ATOM      5  C3  BCD     1      25.180  21.240  22.400  1.00  0.00            
ATOM      6  O3  BCD     1      25.770  22.050  21.420  1.00  0.00            
ATOM      7  C4  BCD     1      25.990  21.040  23.650  1.00  0.00            
ATOM      8  C5  BCD     1      25.190  20.360  24.830  1.00  0.00            
ATOM      9  O4  BCD     1      23.890  20.840  24.960  1.00  0.00            
ATOM     10  C6  BCD     1      25.900  20.370  26.190  1.00  0.00            
ATOM     11  O5  BCD     1      26.160  21.640  26.620  1.00  0.00            
ATOM     12  H1  BCD     1      22.110  21.270  24.150  1.00  0.00            
ATOM     13  H2  BCD     1      24.020  22.730  23.300  1.00  0.00            
ATOM     14  H3  BCD     1      23.320  22.810  21.170  1.00  0.00            
ATOM     15  H4  BCD     1      25.010  20.240  21.990  1.00  0.00            
ATOM     16  H5  BCD     1      26.460  21.510  21.020  1.00  0.00            
ATOM     17  H6  BCD     1      26.370  22.020  23.970  1.00  0.00            
ATOM     18  H7  BCD     1      25.080  19.290  24.620  1.00  0.00            
ATOM     19  H8  BCD     1      25.280  19.900  26.950  1.00  0.00            
ATOM     20  H9  BCD     1      26.810  19.760  26.050  1.00  0.00            
ATOM     21  H10 BCD     1      25.560  21.660  27.370  1.00  0.00            
ATOM     22  C7  BCD     1      20.050  16.920  22.310  1.00  0.00            
ATOM     23  O6  BCD     1      21.070  15.890  22.280  1.00  0.00            
ATOM     24  C8  BCD     1      20.230  17.980  21.270  1.00  0.00            
ATOM     25  O7  BCD     1      20.170  17.390  19.970  1.00  0.00            
ATOM     26  C9  BCD     1      21.600  18.710  21.490  1.00  0.00            
ATOM     27  O8  BCD     1      21.850  19.780  20.630  1.00  0.00            
ATOM     28  C10 BCD     1      21.640  19.190  22.970  1.00  0.00            
ATOM     29  C11 BCD     1      21.320  18.090  23.970  1.00  0.00            
ATOM     30  O9  BCD     1      20.050  17.520  23.600  1.00  0.00            
ATOM     31  C12 BCD     1      21.170  18.530  25.380  1.00  0.00            
ATOM     32  O10 BCD     1      20.220  19.570  25.470  1.00  0.00            
ATOM     33  H11 BCD     1      19.030  16.530  22.210  1.00  0.00            
ATOM     34  H12 BCD     1      19.440  18.740  21.340  1.00  0.00            
ATOM     35  H13 BCD     1      20.690  18.010  19.450  1.00  0.00            
ATOM     36  H14 BCD     1      22.400  18.000  21.260  1.00  0.00            
ATOM     37  H15 BCD     1      22.580  20.290  20.980  1.00  0.00            
ATOM     38  H16 BCD     1      20.920  20.010  23.060  1.00  0.00            
ATOM     39  H17 BCD     1      22.120  17.350  23.910  1.00  0.00            
ATOM     40  H18 BCD     1      20.740  17.750  26.020  1.00  0.00            
ATOM     41  H19 BCD     1      22.140  18.870  25.770  1.00  0.00            
ATOM     42  H20 BCD     1      19.330  19.340  25.180  1.00  0.00            
ATOM     43  C13 BCD     1      21.330  11.760  22.050  1.00  0.00            
ATOM     44  O11 BCD     1      22.710  11.920  21.720  1.00  0.00            
ATOM     45  C14 BCD     1      20.380  12.430  21.050  1.00  0.00            
ATOM     46  O12 BCD     1      20.650  11.790  19.750  1.00  0.00            
ATOM     47  C15 BCD     1      20.630  13.960  21.000  1.00  0.00            
ATOM     48  O13 BCD     1      19.690  14.640  20.180  1.00  0.00            
ATOM     49  C16 BCD     1      20.560  14.530  22.420  1.00  0.00            
ATOM     50  C17 BCD     1      21.450  13.800  23.410  1.00  0.00            
ATOM     51  O14 BCD     1      21.150  12.380  23.280  1.00  0.00            
ATOM     52  C18 BCD     1      21.160  14.170  24.790  1.00  0.00            
ATOM     53  O15 BCD     1      19.800  14.030  25.150  1.00  0.00            
ATOM     54  H21 BCD     1      21.150  10.700  22.230  1.00  0.00            
ATOM     55  H22 BCD     1      19.380  12.130  21.370  1.00  0.00            
ATOM     56  H23 BCD     1      19.850  11.960  19.250  1.00  0.00            
ATOM     57  H24 BCD     1      21.630  14.210  20.630  1.00  0.00            
ATOM     58  H25 BCD     1      20.020  15.530  20.080  1.00  0.00            
ATOM     59  H26 BCD     1      19.500  14.500  22.730  1.00  0.00            
ATOM     60  H27 BCD     1      22.510  14.030  23.240  1.00  0.00            
ATOM     61  H28 BCD     1      21.800  13.590  25.480  1.00  0.00            
ATOM     62  H29 BCD     1      21.490  15.210  24.880  1.00  0.00            
ATOM     63  H30 BCD     1      19.670  14.540  25.960  1.00  0.00            
ATOM     64  C19 BCD     1      25.860   9.390  20.900  1.00  0.00            
ATOM     65  O16 BCD     1      26.850  10.470  21.050  1.00  0.00            
ATOM     66  C20 BCD     1      24.960   9.560  19.740  1.00  0.00            
ATOM     67  O17 BCD     1      25.700   9.860  18.570  1.00  0.00            
ATOM     68  C21 BCD     1      24.060  10.780  20.030  1.00  0.00            
ATOM     69  O18 BCD     1      23.070  11.010  19.070  1.00  0.00            
ATOM     70  C22 BCD     1      23.380  10.680  21.440  1.00  0.00            
ATOM     71  C23 BCD     1      24.380  10.340  22.460  1.00  0.00            
ATOM     72  O19 BCD     1      25.070   9.200  22.110  1.00  0.00            
ATOM     73  C24 BCD     1      23.750  10.140  23.790  1.00  0.00            
ATOM     74  O20 BCD     1      22.890   9.020  23.870  1.00  0.00            
ATOM     75  H31 BCD     1      26.440   8.500  20.620  1.00  0.00            
ATOM     76  H32 BCD     1      24.400   8.630  19.570  1.00  0.00            
ATOM     77  H33 BCD     1      25.000   9.940  17.920  1.00  0.00            
ATOM     78  H34 BCD     1      24.690  11.680  19.990  1.00  0.00            
ATOM     79  H35 BCD     1      22.420  11.570  19.490  1.00  0.00            
ATOM     80  H36 BCD     1      22.740   9.800  21.290  1.00  0.00            
ATOM     81  H37 BCD     1      25.060  11.190  22.580  1.00  0.00            
ATOM     82  H38 BCD     1      24.640   9.900  24.400  1.00  0.00            
ATOM     83  H39 BCD     1      23.190  11.010  24.180  1.00  0.00            
ATOM     84  H40 BCD     1      22.430   9.100  24.720  1.00  0.00            
ATOM     85  C25 BCD     1      30.760  11.600  21.360  1.00  0.00            
ATOM     86  O21 BCD     1      30.240  12.900  21.630  1.00  0.00            
ATOM     87  C26 BCD     1      30.400  11.150  19.910  1.00  0.00            
ATOM     88  O22 BCD     1      30.860  12.050  18.960  1.00  0.00            
ATOM     89  C27 BCD     1      28.880  10.980  19.880  1.00  0.00            
ATOM     90  O23 BCD     1      28.400  10.380  18.660  1.00  0.00            
ATOM     91  C28 BCD     1      28.280  10.080  20.990  1.00  0.00            
ATOM     92  C29 BCD     1      28.800  10.560  22.390  1.00  0.00            
ATOM     93  O24 BCD     1      30.220  10.680  22.310  1.00  0.00            
ATOM     94  C30 BCD     1      28.490   9.570  23.440  1.00  0.00            
ATOM     95  O25 BCD     1      29.160   8.310  23.240  1.00  0.00            
ATOM     96  H41 BCD     1      31.850  11.660  21.400  1.00  0.00            
ATOM     97  H42 BCD     1      30.920  10.190  19.790  1.00  0.00            
ATOM     98  H43 BCD     1      31.530  11.520  18.510  1.00  0.00            
ATOM     99  H44 BCD     1      28.470  12.000  19.930  1.00  0.00            
ATOM    100  H45 BCD     1      27.440  10.300  18.680  1.00  0.00            
ATOM    101  H46 BCD     1      28.520   9.020  20.820  1.00  0.00            
ATOM    102  H47 BCD     1      28.290  11.520  22.570  1.00  0.00            
ATOM    103  H48 BCD     1      28.800   9.920  24.440  1.00  0.00            
ATOM    104  H49 BCD     1      27.410   9.380  23.430  1.00  0.00            
ATOM    105  H50 BCD     1      29.970   8.440  22.740  1.00  0.00            
ATOM    106  C31 BCD     1      31.460  16.660  22.810  1.00  0.00            
ATOM    107  O26 BCD     1      30.110  17.220  22.990  1.00  0.00            
ATOM    108  C32 BCD     1      31.770  16.210  21.470  1.00  0.00            
ATOM    109  O27 BCD     1      31.790  17.360  20.530  1.00  0.00            
ATOM    110  C33 BCD     1      30.870  15.090  20.930  1.00  0.00            
ATOM    111  C34 BCD     1      31.100  13.960  21.930  1.00  0.00            
ATOM    112  C35 BCD     1      30.900  14.360  23.440  1.00  0.00            
ATOM    113  O28 BCD     1      31.620  15.570  23.690  1.00  0.00            
ATOM    114  C36 BCD     1      31.390  13.340  24.410  1.00  0.00            
ATOM    115  O29 BCD     1      32.590  12.700  23.980  1.00  0.00            
ATOM    116  O30 BCD     1      31.120  14.780  19.610  1.00  0.00            
ATOM    117  H51 BCD     1      32.190  17.410  23.130  1.00  0.00            
ATOM    118  H52 BCD     1      32.790  15.800  21.470  1.00  0.00            
ATOM    119  H53 BCD     1      32.510  17.180  19.920  1.00  0.00            
ATOM    120  H54 BCD     1      29.830  15.460  20.950  1.00  0.00            
ATOM    121  H55 BCD     1      30.700  13.930  19.450  1.00  0.00            
ATOM    122  H56 BCD     1      32.130  13.580  21.850  1.00  0.00            
ATOM    123  H57 BCD     1      29.830  14.400  23.680  1.00  0.00            
ATOM    124  H58 BCD     1      31.650  13.780  25.380  1.00  0.00            
ATOM    125  H59 BCD     1      30.600  12.610  24.670  1.00  0.00            
ATOM    126  H60 BCD     1      33.030  12.230  24.700  1.00  0.00            
ATOM    127  C37 BCD     1      28.190  20.750  22.690  1.00  0.00            
ATOM    128  O31 BCD     1      27.020  20.120  23.300  1.00  0.00            
ATOM    129  C38 BCD     1      28.720  20.140  21.410  1.00  0.00            
ATOM    130  O32 BCD     1      27.790  20.450  20.350  1.00  0.00            
ATOM    131  C39 BCD     1      28.890  18.710  21.640  1.00  0.00            
ATOM    132  O33 BCD     1      29.240  18.130  20.340  1.00  0.00            
ATOM    133  C40 BCD     1      30.050  18.600  22.530  1.00  0.00            
ATOM    134  C41 BCD     1      29.780  19.460  23.830  1.00  0.00            
ATOM    135  O34 BCD     1      29.290  20.750  23.530  1.00  0.00            
ATOM    136  C42 BCD     1      31.050  19.740  24.630  1.00  0.00            
ATOM    137  O35 BCD     1      32.050  20.560  23.970  1.00  0.00            
ATOM    138  H61 BCD     1      27.980  21.790  22.430  1.00  0.00            
ATOM    139  H62 BCD     1      29.700  20.620  21.240  1.00  0.00            
ATOM    140  H63 BCD     1      28.110  19.960  19.580  1.00  0.00            
ATOM    141  H64 BCD     1      28.050  18.230  22.160  1.00  0.00            
ATOM    142  H65 BCD     1      30.100  17.700  20.340  1.00  0.00            
ATOM    143  H66 BCD     1      31.050  18.940  22.200  1.00  0.00            
ATOM    144  H67 BCD     1      28.980  18.960  24.400  1.00  0.00            
ATOM    145  H68 BCD     1      30.760  20.320  25.520  1.00  0.00            
ATOM    146  H69 BCD     1      31.430  18.770  24.990  1.00  0.00            
ATOM    147  H70 BCD     1      31.530  21.070  23.340  1.00  0.00            
ATOM    148  C1  BA6     2      24.790  17.020  20.360  1.00  0.00            
ATOM    149  C2  BA6     2      24.550  15.830  19.480  1.00  0.00            
ATOM    150  N1  BA6     2      23.310  15.680  18.900  1.00  0.00            
ATOM    151  C3  BA6     2      23.160  14.630  18.110  1.00  0.00            
ATOM    152  N2  BA6     2      24.120  13.850  17.610  1.00  0.00            
ATOM    153  C4  BA6     2      25.300  13.810  18.240  1.00  0.00            
ATOM    154  O1  BA6     2      26.150  12.960  17.990  1.00  0.00            
ATOM    155  C5  BA6     2      25.540  14.960  19.110  1.00  0.00            
ATOM    156  C6  BA6     2      26.880  14.970  19.770  1.00  0.00            
ATOM    157  C7  BA6     2      26.800  14.090  21.050  1.00  0.00            
ATOM    158  N3  BA6     2      26.180  14.800  22.180  1.00  0.00            
ATOM    159  C8  BA6     2      25.410  13.910  23.100  1.00  0.00            
ATOM    160  C9  BA6     2      24.800  14.650  24.310  1.00  0.00            
ATOM    161  C10 BA6     2      25.850  15.420  25.070  1.00  0.00            
ATOM    162  C11 BA6     2      25.210  16.110  26.260  1.00  0.00            
ATOM    163  N4  BA6     2      23.880  16.160  26.430  1.00  0.00            
ATOM    164  O2  BA6     2      23.610  16.970  27.590  1.00  0.00            
ATOM    165  C12 BA6     2      24.810  17.350  28.140  1.00  0.00            
ATOM    166  C13 BA6     2      25.050  18.170  29.210  1.00  0.00            
ATOM    167  C14 BA6     2      26.420  18.300  29.570  1.00  0.00            
ATOM    168  F1  BA6     2      26.590  18.750  30.770  1.00  0.00            
ATOM    169  C15 BA6     2      27.450  17.700  28.840  1.00  0.00            
ATOM    170  C16 BA6     2      27.190  16.950  27.700  1.00  0.00            
ATOM    171  C17 BA6     2      25.810  16.800  27.360  1.00  0.00            
ATOM    172  C18 BA6     2      26.640  16.380  24.110  1.00  0.00            
ATOM    173  C19 BA6     2      27.270  15.520  22.960  1.00  0.00            
ATOM    174  C20 BA6     2      23.910  12.930  16.430  1.00  0.00            
ATOM    175  C21 BA6     2      22.450  12.870  15.910  1.00  0.00            
ATOM    176  C22 BA6     2      21.750  14.230  16.080  1.00  0.00            
ATOM    177  C23 BA6     2      21.820  14.580  17.550  1.00  0.00            
ATOM    178  H1  BA6     2      25.800  17.440  20.280  1.00  0.00            
ATOM    179  H2  BA6     2      24.160  17.890  20.130  1.00  0.00            
ATOM    180  H3  BA6     2      24.710  16.780  21.430  1.00  0.00            
ATOM    181  H4  BA6     2      27.090  16.030  19.970  1.00  0.00            
ATOM    182  H5  BA6     2      27.690  14.600  19.130  1.00  0.00            
ATOM    183  H6  BA6     2      27.770  13.650  21.320  1.00  0.00            
ATOM    184  H7  BA6     2      26.200  13.220  20.750  1.00  0.00            
ATOM    185  H8  BA6     2      26.020  13.060  23.410  1.00  0.00            
ATOM    186  H9  BA6     2      24.540  13.530  22.560  1.00  0.00            
ATOM    187  H10 BA6     2      24.330  13.960  25.030  1.00  0.00            
ATOM    188  H11 BA6     2      24.080  15.390  23.940  1.00  0.00            
ATOM    189  H12 BA6     2      26.610  14.750  25.500  1.00  0.00            
ATOM    190  H13 BA6     2      24.210  18.550  29.790  1.00  0.00            
ATOM    191  H14 BA6     2      28.450  17.920  29.200  1.00  0.00            
ATOM    192  H15 BA6     2      27.960  16.380  27.180  1.00  0.00            
ATOM    193  H16 BA6     2      27.310  17.000  24.720  1.00  0.00            
ATOM    194  H17 BA6     2      25.910  17.020  23.600  1.00  0.00            
ATOM    195  H18 BA6     2      27.810  16.270  22.360  1.00  0.00            
ATOM    196  H19 BA6     2      27.880  14.680  23.300  1.00  0.00            
ATOM    197  H20 BA6     2      24.240  11.900  16.610  1.00  0.00            
ATOM    198  H21 BA6     2      24.620  13.340  15.700  1.00  0.00            
ATOM    199  H22 BA6     2      21.990  12.090  16.530  1.00  0.00            
ATOM    200  H23 BA6     2      22.310  12.550  14.870  1.00  0.00            
ATOM    201  H24 BA6     2      20.720  14.120  15.750  1.00  0.00            
ATOM    202  H25 BA6     2      22.290  14.950  15.450  1.00  0.00            
ATOM    203  H26 BA6     2      21.180  15.410  17.860  1.00  0.00            
ATOM    204  H27 BA6     2      21.360  13.680  17.980  1.00  0.00            
TER
ENDMDL
MODEL        1
ATOM      1  C1  BCD     1      20.410  26.410  20.420  1.00  0.00            
ATOM      2  O1  BCD     1      19.270  25.600  20.290  1.00  0.00            
ATOM      3  C2  BCD     1      20.180  27.570  19.430  1.00  0.00            
ATOM      4  O2  BCD     1      19.140  28.440  19.880  1.00  0.00            
ATOM      5  C3  BCD     1      19.880  27.040  18.040  1.00  0.00            
ATOM      6  O3  BCD     1      19.780  28.100  17.040  1.00  0.00            
ATOM      7  C4  BCD     1      21.040  26.180  17.640  1.00  0.00            
ATOM      8  C5  BCD     1      21.400  25.080  18.670  1.00  0.00            
ATOM      9  O4  BCD     1      21.540  25.720  19.920  1.00  0.00            
ATOM     10  C6  BCD     1      22.700  24.380  18.380  1.00  0.00            
ATOM     11  O5  BCD     1      23.750  25.240  18.230  1.00  0.00            
ATOM     12  H1  BCD     1      20.540  26.750  21.450  1.00  0.00            
ATOM     13  H2  BCD     1      21.130  28.080  19.250  1.00  0.00            
ATOM     14  H3  BCD     1      18.330  27.940  19.770  1.00  0.00            
ATOM     15  H4  BCD     1      18.990  26.420  18.160  1.00  0.00            
ATOM     16  H5  BCD     1      19.740  27.750  16.140  1.00  0.00            
ATOM     17  H6  BCD     1      21.960  26.790  17.570  1.00  0.00            
ATOM     18  H7  BCD     1      20.670  24.290  18.850  1.00  0.00            
ATOM     19  H8  BCD     1      22.910  23.670  19.200  1.00  0.00            
ATOM     20  H9  BCD     1      22.600  23.700  17.520  1.00  0.00            
ATOM     21  H10 BCD     1      23.910  25.610  19.100  1.00  0.00            
ATOM     22  C7  BCD     1      16.270  24.780  23.000  1.00  0.00            
ATOM     23  O6  BCD     1      15.950  23.570  22.350  1.00  0.00            
ATOM     24  C8  BCD     1      16.020  25.940  22.080  1.00  0.00            
ATOM     25  O7  BCD     1      14.640  25.980  21.730  1.00  0.00            
ATOM     26  C9  BCD     1      17.000  25.770  20.870  1.00  0.00            
ATOM     27  O8  BCD     1      16.880  26.900  19.940  1.00  0.00            
ATOM     28  C10 BCD     1      18.420  25.760  21.440  1.00  0.00            
ATOM     29  C11 BCD     1      18.600  24.580  22.450  1.00  0.00            
ATOM     30  O9  BCD     1      17.610  24.730  23.480  1.00  0.00            
ATOM     31  C12 BCD     1      19.960  24.570  23.060  1.00  0.00            
ATOM     32  O10 BCD     1      20.210  25.750  23.800  1.00  0.00            
ATOM     33  H11 BCD     1      15.690  24.890  23.920  1.00  0.00            
ATOM     34  H12 BCD     1      16.160  26.900  22.600  1.00  0.00            
ATOM     35  H13 BCD     1      14.400  25.080  21.500  1.00  0.00            
ATOM     36  H14 BCD     1      16.880  24.830  20.310  1.00  0.00            
ATOM     37  H15 BCD     1      16.380  26.680  19.160  1.00  0.00            
ATOM     38  H16 BCD     1      18.570  26.740  21.910  1.00  0.00            
ATOM     39  H17 BCD     1      18.490  23.600  21.970  1.00  0.00            
ATOM     40  H18 BCD     1      20.150  23.730  23.740  1.00  0.00            
ATOM     41  H19 BCD     1      20.760  24.440  22.310  1.00  0.00            
ATOM     42  H20 BCD     1      19.640  25.680  24.570  1.00  0.00            
ATOM     43  C13 BCD     1      14.300  19.900  22.760  1.00  0.00            
ATOM     44  O11 BCD     1      14.840  19.770  21.430  1.00  0.00            
ATOM     45  C14 BCD     1      13.250  21.030  22.950  1.00  0.00            
ATOM     46  O12 BCD     1      12.080  20.730  22.190  1.00  0.00            
ATOM     47  C15 BCD     1      13.970  22.340  22.600  1.00  0.00            
ATOM     48  O13 BCD     1      13.140  23.510  22.840  1.00  0.00            
ATOM     49  C16 BCD     1      15.330  22.550  23.240  1.00  0.00            
ATOM     50  C17 BCD     1      16.210  21.300  23.340  1.00  0.00            
ATOM     51  O14 BCD     1      15.430  20.070  23.570  1.00  0.00            
ATOM     52  C18 BCD     1      17.380  21.290  24.290  1.00  0.00            
ATOM     53  O15 BCD     1      17.070  21.030  25.690  1.00  0.00            
ATOM     54  H21 BCD     1      13.960  18.900  23.050  1.00  0.00            
ATOM     55  H22 BCD     1      12.950  21.020  24.010  1.00  0.00            
ATOM     56  H23 BCD     1      12.350  20.920  21.290  1.00  0.00            
ATOM     57  H24 BCD     1      14.000  22.280  21.510  1.00  0.00            
ATOM     58  H25 BCD     1      12.520  23.420  22.100  1.00  0.00            
ATOM     59  H26 BCD     1      15.150  23.040  24.210  1.00  0.00            
ATOM     60  H27 BCD     1      16.700  21.120  22.370  1.00  0.00            
ATOM     61  H28 BCD     1      18.130  20.560  23.960  1.00  0.00            
ATOM     62  H29 BCD     1      17.840  22.280  24.180  1.00  0.00            
ATOM     63  H30 BCD     1      16.740  20.120  25.640  1.00  0.00            
ATOM     64  C19 BCD     1      14.330  17.030  18.410  1.00  0.00            
ATOM     65  O16 BCD     1      15.560  17.500  17.790  1.00  0.00            
ATOM     66  C20 BCD     1      13.360  18.130  18.510  1.00  0.00            
ATOM     67  O17 BCD     1      13.080  18.550  17.170  1.00  0.00            
ATOM     68  C21 BCD     1      13.840  19.300  19.440  1.00  0.00            
ATOM     69  O18 BCD     1      12.830  20.300  19.620  1.00  0.00            
ATOM     70  C22 BCD     1      14.220  18.720  20.770  1.00  0.00            
ATOM     71  C23 BCD     1      15.270  17.600  20.580  1.00  0.00            
ATOM     72  O19 BCD     1      14.690  16.620  19.720  1.00  0.00            
ATOM     73  C24 BCD     1      15.590  16.920  21.880  1.00  0.00            
ATOM     74  O20 BCD     1      14.390  16.410  22.490  1.00  0.00            
ATOM     75  H31 BCD     1      13.920  16.240  17.770  1.00  0.00            
ATOM     76  H32 BCD     1      12.390  17.870  18.960  1.00  0.00            
ATOM     77  H33 BCD     1      12.980  19.500  17.180  1.00  0.00            
ATOM     78  H34 BCD     1      14.780  19.680  19.010  1.00  0.00            
ATOM     79  H35 BCD     1      12.700  20.790  18.810  1.00  0.00            
ATOM     80  H36 BCD     1      13.290  18.290  21.170  1.00  0.00            
ATOM     81  H37 BCD     1      16.230  18.010  20.220  1.00  0.00            
ATOM     82  H38 BCD     1      16.200  16.040  21.640  1.00  0.00            
ATOM     83  H39 BCD     1      16.270  17.510  22.500  1.00  0.00            
ATOM     84  H40 BCD     1      14.540  15.460  22.480  1.00  0.00            
ATOM     85  C25 BCD     1      17.620  17.430  14.230  1.00  0.00            
ATOM     86  O21 BCD     1      17.870  18.860  14.310  1.00  0.00            
ATOM     87  C26 BCD     1      16.110  17.180  14.030  1.00  0.00            
ATOM     88  O22 BCD     1      15.690  17.880  12.880  1.00  0.00            
ATOM     89  C27 BCD     1      15.330  17.550  15.290  1.00  0.00            
ATOM     90  O23 BCD     1      14.020  17.080  15.120  1.00  0.00            
ATOM     91  C28 BCD     1      15.960  16.930  16.530  1.00  0.00            
ATOM     92  C29 BCD     1      17.510  17.090  16.550  1.00  0.00            
ATOM     93  O24 BCD     1      18.010  16.660  15.340  1.00  0.00            
ATOM     94  C30 BCD     1      18.180  16.330  17.700  1.00  0.00            
ATOM     95  O25 BCD     1      19.450  16.850  18.030  1.00  0.00            
ATOM     96  H41 BCD     1      18.150  17.030  13.360  1.00  0.00            
ATOM     97  H42 BCD     1      15.930  16.130  13.800  1.00  0.00            
ATOM     98  H43 BCD     1      14.780  17.580  12.840  1.00  0.00            
ATOM     99  H44 BCD     1      15.310  18.630  15.470  1.00  0.00            
ATOM    100  H45 BCD     1      13.400  17.590  15.660  1.00  0.00            
ATOM    101  H46 BCD     1      15.670  15.880  16.500  1.00  0.00            
ATOM    102  H47 BCD     1      17.750  18.150  16.660  1.00  0.00            
ATOM    103  H48 BCD     1      17.580  16.510  18.600  1.00  0.00            
ATOM    104  H49 BCD     1      18.280  15.250  17.510  1.00  0.00            
ATOM    105  H50 BCD     1      19.770  16.430  18.830  1.00  0.00            
ATOM    106  C31 BCD     1      20.100  21.790  12.370  1.00  0.00            
ATOM    107  O26 BCD     1      20.110  22.630  13.510  1.00  0.00            
ATOM    108  C32 BCD     1      18.610  21.690  11.880  1.00  0.00            
ATOM    109  O27 BCD     1      18.000  23.010  11.830  1.00  0.00            
ATOM    110  C33 BCD     1      17.770  20.820  12.830  1.00  0.00            
ATOM    111  C34 BCD     1      18.580  19.520  13.220  1.00  0.00            
ATOM    112  C35 BCD     1      20.070  19.700  13.700  1.00  0.00            
ATOM    113  O28 BCD     1      20.650  20.480  12.720  1.00  0.00            
ATOM    114  C36 BCD     1      20.840  18.370  13.740  1.00  0.00            
ATOM    115  O29 BCD     1      22.140  18.500  14.380  1.00  0.00            
ATOM    116  O30 BCD     1      16.520  20.460  12.240  1.00  0.00            
ATOM    117  H51 BCD     1      20.770  22.120  11.560  1.00  0.00            
ATOM    118  H52 BCD     1      18.780  21.230  10.900  1.00  0.00            
ATOM    119  H53 BCD     1      17.100  22.850  11.560  1.00  0.00            
ATOM    120  H54 BCD     1      17.490  21.390  13.730  1.00  0.00            
ATOM    121  H55 BCD     1      16.290  19.530  12.320  1.00  0.00            
ATOM    122  H56 BCD     1      18.570  18.890  12.320  1.00  0.00            
ATOM    123  H57 BCD     1      19.980  20.210  14.670  1.00  0.00            
ATOM    124  H58 BCD     1      20.270  17.670  14.360  1.00  0.00            
ATOM    125  H59 BCD     1      20.910  17.880  12.760  1.00  0.00            
ATOM    126  H60 BCD     1      22.060  18.190  15.280  1.00  0.00            
ATOM    127  C37 BCD     1      21.570  25.800  15.280  1.00  0.00            
ATOM    128  O31 BCD     1      20.690  25.540  16.430  1.00  0.00            
ATOM    129  C38 BCD     1      20.850  26.130  13.990  1.00  0.00            
ATOM    130  O32 BCD     1      20.130  27.340  14.350  1.00  0.00            
ATOM    131  C39 BCD     1      20.030  24.950  13.630  1.00  0.00            
ATOM    132  O33 BCD     1      19.420  25.260  12.430  1.00  0.00            
ATOM    133  C40 BCD     1      20.910  23.710  13.550  1.00  0.00            
ATOM    134  C41 BCD     1      21.790  23.470  14.780  1.00  0.00            
ATOM    135  O34 BCD     1      22.390  24.740  15.050  1.00  0.00            
ATOM    136  C42 BCD     1      22.820  22.370  14.730  1.00  0.00            
ATOM    137  O35 BCD     1      23.770  22.580  13.740  1.00  0.00            
ATOM    138  H61 BCD     1      22.210  26.650  15.530  1.00  0.00            
ATOM    139  H62 BCD     1      21.650  26.280  13.250  1.00  0.00            
ATOM    140  H63 BCD     1      19.650  27.670  13.590  1.00  0.00            
ATOM    141  H64 BCD     1      19.250  24.890  14.400  1.00  0.00            
ATOM    142  H65 BCD     1      18.890  24.500  12.160  1.00  0.00            
ATOM    143  H66 BCD     1      21.460  23.810  12.610  1.00  0.00            
ATOM    144  H67 BCD     1      21.140  23.220  15.630  1.00  0.00            
ATOM    145  H68 BCD     1      23.250  22.410  15.740  1.00  0.00            
ATOM    146  H69 BCD     1      22.350  21.380  14.700  1.00  0.00            
ATOM    147  H70 BCD     1      24.630  22.360  14.120  1.00  0.00            
ATOM    148  C1  BA6     2      14.260  24.920  18.290  1.00  0.00            
ATOM    149  C2  BA6     2      15.100  25.450  17.210  1.00  0.00            
ATOM    150  N1  BA6     2      15.520  26.740  17.480  1.00  0.00            
ATOM    151  C3  BA6     2      16.060  27.460  16.520  1.00  0.00            
ATOM    152  N2  BA6     2      16.220  27.120  15.250  1.00  0.00            
ATOM    153  C4  BA6     2      15.670  25.920  14.830  1.00  0.00            
ATOM    154  O1  BA6     2      15.600  25.600  13.640  1.00  0.00            
ATOM    155  C5  BA6     2      15.130  25.060  15.870  1.00  0.00            
ATOM    156  C6  BA6     2      14.640  23.720  15.410  1.00  0.00            
ATOM    157  C7  BA6     2      15.800  22.710  15.140  1.00  0.00            
ATOM    158  N3  BA6     2      16.650  22.430  16.330  1.00  0.00            
ATOM    159  C8  BA6     2      16.150  21.440  17.320  1.00  0.00            
ATOM    160  C9  BA6     2      16.780  21.620  18.690  1.00  0.00            
ATOM    161  C10 BA6     2      18.310  21.370  18.470  1.00  0.00            
ATOM    162  C11 BA6     2      19.040  21.280  19.750  1.00  0.00            
ATOM    163  N4  BA6     2      19.850  22.230  20.230  1.00  0.00            
ATOM    164  O2  BA6     2      20.350  21.710  21.410  1.00  0.00            
ATOM    165  C12 BA6     2      19.880  20.500  21.590  1.00  0.00            
ATOM    166  C13 BA6     2      20.320  19.610  22.560  1.00  0.00            
ATOM    167  C14 BA6     2      19.880  18.330  22.380  1.00  0.00            
ATOM    168  F1  BA6     2      20.330  17.360  23.130  1.00  0.00            
ATOM    169  C15 BA6     2      18.910  18.040  21.410  1.00  0.00            
ATOM    170  C16 BA6     2      18.630  18.880  20.410  1.00  0.00            
ATOM    171  C17 BA6     2      19.060  20.170  20.600  1.00  0.00            
ATOM    172  C18 BA6     2      18.850  22.410  17.480  1.00  0.00            
ATOM    173  C19 BA6     2      18.120  22.290  16.140  1.00  0.00            
ATOM    174  C20 BA6     2      16.570  28.200  14.280  1.00  0.00            
ATOM    175  C21 BA6     2      17.150  29.560  14.850  1.00  0.00            
ATOM    176  C22 BA6     2      16.260  29.970  15.990  1.00  0.00            
ATOM    177  C23 BA6     2      16.290  28.860  17.030  1.00  0.00            
ATOM    178  H1  BA6     2      14.710  24.750  19.270  1.00  0.00            
ATOM    179  H2  BA6     2      13.500  25.680  18.500  1.00  0.00            
ATOM    180  H3  BA6     2      13.880  23.930  18.000  1.00  0.00            
ATOM    181  H4  BA6     2      14.080  23.840  14.480  1.00  0.00            
ATOM    182  H5  BA6     2      13.890  23.280  16.080  1.00  0.00            
ATOM    183  H6  BA6     2      16.450  23.110  14.350  1.00  0.00            
ATOM    184  H7  BA6     2      15.250  21.790  14.880  1.00  0.00            
ATOM    185  H8  BA6     2      16.210  20.440  16.880  1.00  0.00            
ATOM    186  H9  BA6     2      15.060  21.530  17.450  1.00  0.00            
ATOM    187  H10 BA6     2      16.460  20.880  19.440  1.00  0.00            
ATOM    188  H11 BA6     2      16.680  22.630  19.120  1.00  0.00            
ATOM    189  H12 BA6     2      18.470  20.420  17.940  1.00  0.00            
ATOM    190  H13 BA6     2      21.050  19.910  23.320  1.00  0.00            
ATOM    191  H14 BA6     2      18.580  17.010  21.280  1.00  0.00            
ATOM    192  H15 BA6     2      18.110  18.590  19.510  1.00  0.00            
ATOM    193  H16 BA6     2      19.940  22.410  17.320  1.00  0.00            
ATOM    194  H17 BA6     2      18.670  23.450  17.780  1.00  0.00            
ATOM    195  H18 BA6     2      18.510  22.960  15.370  1.00  0.00            
ATOM    196  H19 BA6     2      18.330  21.270  15.800  1.00  0.00            
ATOM    197  H20 BA6     2      15.610  28.420  13.790  1.00  0.00            
ATOM    198  H21 BA6     2      17.140  27.760  13.460  1.00  0.00            
ATOM    199  H22 BA6     2      17.110  30.340  14.090  1.00  0.00            
ATOM    200  H23 BA6     2      18.160  29.390  15.240  1.00  0.00            
ATOM    201  H24 BA6     2      15.240  30.050  15.600  1.00  0.00            
ATOM    202  H25 BA6     2      16.590  30.930  16.410  1.00  0.00            
ATOM    203  H26 BA6     2      17.240  28.890  17.590  1.00  0.00            
ATOM    204  H27 BA6     2      15.470  29.130  17.710  1.00  0.00            
TER
ENDMDL
MODEL        1
ATOM      1  C1  BCD     1      16.010  18.360  25.700  1.00  0.00            
ATOM      2  O1  BCD     1      16.020  17.010  25.270  1.00  0.00            
ATOM      3  C2  BCD     1      16.310  19.270  24.490  1.00  0.00            
ATOM      4  O2  BCD     1      15.270  19.060  23.500  1.00  0.00            
ATOM      5  C3  BCD     1      17.680  19.050  23.850  1.00  0.00            
ATOM      6  O3  BCD     1      17.950  19.900  22.710  1.00  0.00            
ATOM      7  C4  BCD     1      18.780  19.160  24.940  1.00  0.00            
ATOM      8  C5  BCD     1      18.400  18.240  26.140  1.00  0.00            
ATOM      9  O4  BCD     1      17.040  18.480  26.630  1.00  0.00            
ATOM     10  C6  BCD     1      19.400  18.370  27.310  1.00  0.00            
ATOM     11  O5  BCD     1      19.530  19.700  27.700  1.00  0.00            
ATOM     12  H1  BCD     1      15.030  18.640  26.110  1.00  0.00            
ATOM     13  H2  BCD     1      16.200  20.300  24.840  1.00  0.00            
ATOM     14  H3  BCD     1      14.990  19.900  23.140  1.00  0.00            
ATOM     15  H4  BCD     1      17.750  18.000  23.550  1.00  0.00            
ATOM     16  H5  BCD     1      17.250  19.710  22.090  1.00  0.00            
ATOM     17  H6  BCD     1      18.870  20.220  25.210  1.00  0.00            
ATOM     18  H7  BCD     1      18.480  17.180  25.900  1.00  0.00            
ATOM     19  H8  BCD     1      19.010  17.770  28.150  1.00  0.00            
ATOM     20  H9  BCD     1      20.330  17.930  26.930  1.00  0.00            
ATOM     21  H10 BCD     1      20.230  19.760  28.350  1.00  0.00            
ATOM     22  C7  BCD     1      13.500  13.820  25.190  1.00  0.00            
ATOM     23  O6  BCD     1      14.270  13.290  24.030  1.00  0.00            
ATOM     24  C8  BCD     1      12.860  15.080  24.830  1.00  0.00            
ATOM     25  O7  BCD     1      12.010  14.880  23.770  1.00  0.00            
ATOM     26  C9  BCD     1      13.940  16.180  24.640  1.00  0.00            
ATOM     27  O8  BCD     1      13.380  17.510  24.560  1.00  0.00            
ATOM     28  C10 BCD     1      14.940  16.230  25.810  1.00  0.00            
ATOM     29  C11 BCD     1      15.470  14.830  26.130  1.00  0.00            
ATOM     30  O9  BCD     1      14.380  13.990  26.340  1.00  0.00            
ATOM     31  C12 BCD     1      16.370  14.940  27.420  1.00  0.00            
ATOM     32  O10 BCD     1      16.750  13.610  27.890  1.00  0.00            
ATOM     33  H11 BCD     1      12.770  13.080  25.530  1.00  0.00            
ATOM     34  H12 BCD     1      12.350  15.390  25.760  1.00  0.00            
ATOM     35  H13 BCD     1      12.450  14.290  23.150  1.00  0.00            
ATOM     36  H14 BCD     1      14.520  15.870  23.760  1.00  0.00            
ATOM     37  H15 BCD     1      14.110  18.050  24.250  1.00  0.00            
ATOM     38  H16 BCD     1      14.470  16.680  26.700  1.00  0.00            
ATOM     39  H17 BCD     1      16.130  14.520  25.310  1.00  0.00            
ATOM     40  H18 BCD     1      17.220  15.600  27.200  1.00  0.00            
ATOM     41  H19 BCD     1      15.800  15.380  28.240  1.00  0.00            
ATOM     42  H20 BCD     1      15.960  13.070  27.870  1.00  0.00            
ATOM     43  C13 BCD     1      14.660  10.140  21.410  1.00  0.00            
ATOM     44  O11 BCD     1      15.920  10.790  21.030  1.00  0.00            
ATOM     45  C14 BCD     1      13.450  11.070  21.210  1.00  0.00            
ATOM     46  O12 BCD     1      13.310  11.310  19.790  1.00  0.00            
ATOM     47  C15 BCD     1      13.650  12.290  21.970  1.00  0.00            
ATOM     48  O13 BCD     1      12.470  13.130  21.780  1.00  0.00            
ATOM     49  C16 BCD     1      13.950  12.030  23.450  1.00  0.00            
ATOM     50  C17 BCD     1      15.050  10.980  23.660  1.00  0.00            
ATOM     51  O14 BCD     1      14.820   9.800  22.810  1.00  0.00            
ATOM     52  C18 BCD     1      15.110  10.560  25.160  1.00  0.00            
ATOM     53  O15 BCD     1      13.890   9.890  25.620  1.00  0.00            
ATOM     54  H21 BCD     1      14.480   9.170  20.960  1.00  0.00            
ATOM     55  H22 BCD     1      12.580  10.490  21.530  1.00  0.00            
ATOM     56  H23 BCD     1      12.700  10.690  19.380  1.00  0.00            
ATOM     57  H24 BCD     1      14.550  12.710  21.500  1.00  0.00            
ATOM     58  H25 BCD     1      12.430  13.180  20.820  1.00  0.00            
ATOM     59  H26 BCD     1      13.020  11.650  23.910  1.00  0.00            
ATOM     60  H27 BCD     1      16.000  11.440  23.350  1.00  0.00            
ATOM     61  H28 BCD     1      16.050  10.000  25.260  1.00  0.00            
ATOM     62  H29 BCD     1      15.350  11.480  25.710  1.00  0.00            
ATOM     63  H30 BCD     1      14.140   8.960  25.700  1.00  0.00            
ATOM     64  C19 BCD     1      18.550  10.600  17.990  1.00  0.00            
ATOM     65  O16 BCD     1      19.490  11.430  18.700  1.00  0.00            
ATOM     66  C20 BCD     1      17.230  11.410  17.700  1.00  0.00            
ATOM     67  O17 BCD     1      17.600  12.520  16.850  1.00  0.00            
ATOM     68  C21 BCD     1      16.520  11.780  18.970  1.00  0.00            
ATOM     69  O18 BCD     1      15.310  12.430  18.600  1.00  0.00            
ATOM     70  C22 BCD     1      16.310  10.510  19.760  1.00  0.00            
ATOM     71  C23 BCD     1      17.610   9.720  19.910  1.00  0.00            
ATOM     72  O19 BCD     1      18.300   9.420  18.720  1.00  0.00            
ATOM     73  C24 BCD     1      17.420   8.370  20.580  1.00  0.00            
ATOM     74  O20 BCD     1      16.550   7.590  19.760  1.00  0.00            
ATOM     75  H31 BCD     1      19.000  10.230  17.060  1.00  0.00            
ATOM     76  H32 BCD     1      16.450  10.880  17.140  1.00  0.00            
ATOM     77  H33 BCD     1      16.930  13.150  17.150  1.00  0.00            
ATOM     78  H34 BCD     1      17.190  12.460  19.510  1.00  0.00            
ATOM     79  H35 BCD     1      14.620  11.970  19.090  1.00  0.00            
ATOM     80  H36 BCD     1      15.620   9.850  19.220  1.00  0.00            
ATOM     81  H37 BCD     1      18.210  10.360  20.570  1.00  0.00            
ATOM     82  H38 BCD     1      18.410   7.890  20.590  1.00  0.00            
ATOM     83  H39 BCD     1      17.060   8.500  21.610  1.00  0.00            
ATOM     84  H40 BCD     1      16.930   7.640  18.880  1.00  0.00            
ATOM     85  C25 BCD     1      23.090  13.380  18.310  1.00  0.00            
ATOM     86  O21 BCD     1      22.540  14.460  19.060  1.00  0.00            
ATOM     87  C26 BCD     1      22.380  13.080  17.000  1.00  0.00            
ATOM     88  O22 BCD     1      22.320  14.280  16.180  1.00  0.00            
ATOM     89  C27 BCD     1      20.870  12.730  17.250  1.00  0.00            
ATOM     90  O23 BCD     1      20.150  12.400  16.020  1.00  0.00            
ATOM     91  C28 BCD     1      20.790  11.520  18.250  1.00  0.00            
ATOM     92  C29 BCD     1      21.680  11.760  19.440  1.00  0.00            
ATOM     93  O24 BCD     1      22.950  12.290  19.100  1.00  0.00            
ATOM     94  C30 BCD     1      21.970  10.650  20.430  1.00  0.00            
ATOM     95  O25 BCD     1      22.490   9.470  19.850  1.00  0.00            
ATOM     96  H41 BCD     1      24.170  13.510  18.130  1.00  0.00            
ATOM     97  H42 BCD     1      22.970  12.250  16.580  1.00  0.00            
ATOM     98  H43 BCD     1      21.910  14.930  16.770  1.00  0.00            
ATOM     99  H44 BCD     1      20.320  13.530  17.760  1.00  0.00            
ATOM    100  H45 BCD     1      19.210  12.410  16.220  1.00  0.00            
ATOM    101  H46 BCD     1      21.110  10.570  17.810  1.00  0.00            
ATOM    102  H47 BCD     1      21.130  12.550  19.980  1.00  0.00            
ATOM    103  H48 BCD     1      22.740  10.920  21.160  1.00  0.00            
ATOM    104  H49 BCD     1      20.970  10.570  20.870  1.00  0.00            
ATOM    105  H50 BCD     1      21.820   8.830  20.100  1.00  0.00            
ATOM    106  C31 BCD     1      23.450  18.180  20.210  1.00  0.00            
ATOM    107  O26 BCD     1      22.500  17.960  21.240  1.00  0.00            
ATOM    108  C32 BCD     1      22.680  18.200  18.890  1.00  0.00            
ATOM    109  O27 BCD     1      21.650  19.200  18.950  1.00  0.00            
ATOM    110  C33 BCD     1      22.080  16.820  18.690  1.00  0.00            
ATOM    111  C34 BCD     1      23.240  15.740  18.900  1.00  0.00            
ATOM    112  C35 BCD     1      23.920  15.890  20.230  1.00  0.00            
ATOM    113  O28 BCD     1      24.380  17.190  20.260  1.00  0.00            
ATOM    114  C36 BCD     1      25.210  15.080  20.380  1.00  0.00            
ATOM    115  O29 BCD     1      26.270  15.240  19.360  1.00  0.00            
ATOM    116  O30 BCD     1      21.550  16.620  17.380  1.00  0.00            
ATOM    117  H51 BCD     1      24.010  19.100  20.370  1.00  0.00            
ATOM    118  H52 BCD     1      23.330  18.460  18.050  1.00  0.00            
ATOM    119  H53 BCD     1      21.150  19.090  18.130  1.00  0.00            
ATOM    120  H54 BCD     1      21.290  16.700  19.440  1.00  0.00            
ATOM    121  H55 BCD     1      20.840  17.210  17.140  1.00  0.00            
ATOM    122  H56 BCD     1      23.930  15.800  18.050  1.00  0.00            
ATOM    123  H57 BCD     1      23.260  15.790  21.110  1.00  0.00            
ATOM    124  H58 BCD     1      25.680  15.450  21.300  1.00  0.00            
ATOM    125  H59 BCD     1      24.940  14.030  20.560  1.00  0.00            
ATOM    126  H60 BCD     1      26.400  16.180  19.280  1.00  0.00            
ATOM    127  C37 BCD     1      21.180  19.490  24.650  1.00  0.00            
ATOM    128  O31 BCD     1      20.130  18.660  24.390  1.00  0.00            
ATOM    129  C38 BCD     1      21.410  20.570  23.530  1.00  0.00            
ATOM    130  O32 BCD     1      20.340  21.470  23.530  1.00  0.00            
ATOM    131  C39 BCD     1      21.510  19.860  22.190  1.00  0.00            
ATOM    132  O33 BCD     1      21.700  20.760  21.070  1.00  0.00            
ATOM    133  C40 BCD     1      22.660  18.880  22.270  1.00  0.00            
ATOM    134  C41 BCD     1      22.750  18.060  23.600  1.00  0.00            
ATOM    135  O34 BCD     1      22.450  18.810  24.790  1.00  0.00            
ATOM    136  C42 BCD     1      24.110  17.430  23.860  1.00  0.00            
ATOM    137  O35 BCD     1      25.210  18.360  23.900  1.00  0.00            
ATOM    138  H61 BCD     1      20.900  20.000  25.570  1.00  0.00            
ATOM    139  H62 BCD     1      22.320  21.140  23.740  1.00  0.00            
ATOM    140  H63 BCD     1      19.580  21.070  23.090  1.00  0.00            
ATOM    141  H64 BCD     1      20.590  19.270  22.090  1.00  0.00            
ATOM    142  H65 BCD     1      21.680  20.230  20.270  1.00  0.00            
ATOM    143  H66 BCD     1      23.570  19.490  22.200  1.00  0.00            
ATOM    144  H67 BCD     1      21.960  17.310  23.490  1.00  0.00            
ATOM    145  H68 BCD     1      23.970  16.850  24.770  1.00  0.00            
ATOM    146  H69 BCD     1      24.280  16.670  23.080  1.00  0.00            
ATOM    147  H70 BCD     1      26.010  17.900  23.630  1.00  0.00            
ATOM    148  C1  BA6     2      13.520  17.530  20.750  1.00  0.00            
ATOM    149  C2  BA6     2      13.680  16.930  19.360  1.00  0.00            
ATOM    150  N1  BA6     2      12.520  16.840  18.620  1.00  0.00            
ATOM    151  C3  BA6     2      12.740  16.460  17.380  1.00  0.00            
ATOM    152  N2  BA6     2      13.950  16.040  16.780  1.00  0.00            
ATOM    153  C4  BA6     2      15.050  16.020  17.520  1.00  0.00            
ATOM    154  O1  BA6     2      16.120  15.610  17.120  1.00  0.00            
ATOM    155  C5  BA6     2      14.890  16.560  18.840  1.00  0.00            
ATOM    156  C6  BA6     2      16.110  16.570  19.650  1.00  0.00            
ATOM    157  C7  BA6     2      16.350  15.240  20.310  1.00  0.00            
ATOM    158  N3  BA6     2      17.380  15.250  21.370  1.00  0.00            
ATOM    159  C8  BA6     2      17.280  13.980  22.240  1.00  0.00            
ATOM    160  C9  BA6     2      18.350  14.030  23.390  1.00  0.00            
ATOM    161  C10 BA6     2      19.790  14.220  22.840  1.00  0.00            
ATOM    162  C11 BA6     2      20.860  14.290  23.980  1.00  0.00            
ATOM    163  N4  BA6     2      20.640  14.850  25.180  1.00  0.00            
ATOM    164  O2  BA6     2      21.820  14.750  25.970  1.00  0.00            
ATOM    165  C12 BA6     2      22.710  14.130  25.210  1.00  0.00            
ATOM    166  C13 BA6     2      24.010  13.980  25.590  1.00  0.00            
ATOM    167  C14 BA6     2      24.860  13.410  24.670  1.00  0.00            
ATOM    168  F1  BA6     2      26.160  13.200  24.970  1.00  0.00            
ATOM    169  C15 BA6     2      24.340  13.150  23.380  1.00  0.00            
ATOM    170  C16 BA6     2      23.020  13.390  23.020  1.00  0.00            
ATOM    171  C17 BA6     2      22.170  13.890  23.990  1.00  0.00            
ATOM    172  C18 BA6     2      19.820  15.470  22.000  1.00  0.00            
ATOM    173  C19 BA6     2      18.760  15.420  20.870  1.00  0.00            
ATOM    174  C20 BA6     2      14.040  15.570  15.390  1.00  0.00            
ATOM    175  C21 BA6     2      12.780  15.860  14.620  1.00  0.00            
ATOM    176  C22 BA6     2      11.480  15.650  15.390  1.00  0.00            
ATOM    177  C23 BA6     2      11.510  16.540  16.570  1.00  0.00            
ATOM    178  H1  BA6     2      13.960  18.530  20.880  1.00  0.00            
ATOM    179  H2  BA6     2      12.490  17.760  21.030  1.00  0.00            
ATOM    180  H3  BA6     2      13.770  16.820  21.540  1.00  0.00            
ATOM    181  H4  BA6     2      16.080  17.400  20.360  1.00  0.00            
ATOM    182  H5  BA6     2      16.940  16.820  18.980  1.00  0.00            
ATOM    183  H6  BA6     2      16.500  14.500  19.510  1.00  0.00            
ATOM    184  H7  BA6     2      15.410  15.000  20.820  1.00  0.00            
ATOM    185  H8  BA6     2      17.430  13.050  21.670  1.00  0.00            
ATOM    186  H9  BA6     2      16.260  13.930  22.630  1.00  0.00            
ATOM    187  H10 BA6     2      18.390  13.130  24.020  1.00  0.00            
ATOM    188  H11 BA6     2      18.130  14.930  23.990  1.00  0.00            
ATOM    189  H12 BA6     2      20.040  13.370  22.190  1.00  0.00            
ATOM    190  H13 BA6     2      24.310  14.190  26.610  1.00  0.00            
ATOM    191  H14 BA6     2      25.050  12.660  22.720  1.00  0.00            
ATOM    192  H15 BA6     2      22.720  13.190  21.990  1.00  0.00            
ATOM    193  H16 BA6     2      20.810  15.640  21.540  1.00  0.00            
ATOM    194  H17 BA6     2      19.710  16.370  22.600  1.00  0.00            
ATOM    195  H18 BA6     2      18.770  16.390  20.350  1.00  0.00            
ATOM    196  H19 BA6     2      18.960  14.620  20.150  1.00  0.00            
ATOM    197  H20 BA6     2      14.190  14.520  15.660  1.00  0.00            
ATOM    198  H21 BA6     2      14.910  16.130  15.000  1.00  0.00            
ATOM    199  H22 BA6     2      12.800  15.310  13.670  1.00  0.00            
ATOM    200  H23 BA6     2      12.830  16.870  14.200  1.00  0.00            
ATOM    201  H24 BA6     2      11.410  14.700  15.940  1.00  0.00            
ATOM    202  H25 BA6     2      10.620  15.850  14.740  1.00  0.00            
ATOM    203  H26 BA6     2      11.330  17.570  16.230  1.00  0.00            
ATOM    204  H27 BA6     2      10.640  16.260  17.190  1.00  0.00            
TER
ENDMDL
MODEL        1
ATOM      1  C1  BCD     1      16.790  24.020  23.310  1.00  0.00            
ATOM      2  O1  BCD     1      17.150  23.100  22.340  1.00  0.00            
ATOM      3  C2  BCD     1      17.630  25.280  23.270  1.00  0.00            
ATOM      4  O2  BCD     1      17.470  25.970  22.020  1.00  0.00            
ATOM      5  C3  BCD     1      19.060  25.060  23.600  1.00  0.00            
ATOM      6  O3  BCD     1      19.840  26.240  23.670  1.00  0.00            
ATOM      7  C4  BCD     1      19.300  24.340  24.940  1.00  0.00            
ATOM      8  C5  BCD     1      18.370  23.130  25.030  1.00  0.00            
ATOM      9  O4  BCD     1      17.000  23.410  24.650  1.00  0.00            
ATOM     10  C6  BCD     1      18.270  22.760  26.470  1.00  0.00            
ATOM     11  O5  BCD     1      17.920  21.380  26.700  1.00  0.00            
ATOM     12  H1  BCD     1      15.720  24.240  23.280  1.00  0.00            
ATOM     13  H2  BCD     1      17.260  25.850  24.140  1.00  0.00            
ATOM     14  H3  BCD     1      18.090  25.590  21.390  1.00  0.00            
ATOM     15  H4  BCD     1      19.430  24.310  22.880  1.00  0.00            
ATOM     16  H5  BCD     1      20.750  26.020  23.850  1.00  0.00            
ATOM     17  H6  BCD     1      19.090  25.060  25.740  1.00  0.00            
ATOM     18  H7  BCD     1      18.800  22.300  24.460  1.00  0.00            
ATOM     19  H8  BCD     1      19.310  22.860  26.810  1.00  0.00            
ATOM     20  H9  BCD     1      17.560  23.460  26.930  1.00  0.00            
ATOM     21  H10 BCD     1      18.440  21.040  27.420  1.00  0.00            
ATOM     22  C7  BCD     1      15.020  20.210  20.190  1.00  0.00            
ATOM     23  O6  BCD     1      16.200  19.750  19.430  1.00  0.00            
ATOM     24  C8  BCD     1      14.730  21.680  19.980  1.00  0.00            
ATOM     25  O7  BCD     1      14.580  21.940  18.560  1.00  0.00            
ATOM     26  C9  BCD     1      15.820  22.560  20.470  1.00  0.00            
ATOM     27  O8  BCD     1      15.530  23.980  20.270  1.00  0.00            
ATOM     28  C10 BCD     1      16.020  22.270  21.970  1.00  0.00            
ATOM     29  C11 BCD     1      16.250  20.750  22.160  1.00  0.00            
ATOM     30  O9  BCD     1      15.220  20.000  21.580  1.00  0.00            
ATOM     31  C12 BCD     1      16.010  20.410  23.600  1.00  0.00            
ATOM     32  O10 BCD     1      16.130  19.040  23.770  1.00  0.00            
ATOM     33  H11 BCD     1      14.160  19.620  19.870  1.00  0.00            
ATOM     34  H12 BCD     1      13.750  21.820  20.460  1.00  0.00            
ATOM     35  H13 BCD     1      15.410  21.720  18.130  1.00  0.00            
ATOM     36  H14 BCD     1      16.640  22.230  19.820  1.00  0.00            
ATOM     37  H15 BCD     1      14.820  24.220  20.870  1.00  0.00            
ATOM     38  H16 BCD     1      15.120  22.570  22.530  1.00  0.00            
ATOM     39  H17 BCD     1      17.200  20.360  21.790  1.00  0.00            
ATOM     40  H18 BCD     1      16.740  20.950  24.230  1.00  0.00            
ATOM     41  H19 BCD     1      15.030  20.760  23.940  1.00  0.00            
ATOM     42  H20 BCD     1      16.140  18.820  24.710  1.00  0.00            
ATOM     43  C13 BCD     1      17.010  17.230  16.470  1.00  0.00            
ATOM     44  O11 BCD     1      18.320  17.180  17.140  1.00  0.00            
ATOM     45  C14 BCD     1      16.700  18.650  15.990  1.00  0.00            
ATOM     46  O12 BCD     1      17.610  19.010  14.960  1.00  0.00            
ATOM     47  C15 BCD     1      16.760  19.560  17.210  1.00  0.00            
ATOM     48  O13 BCD     1      16.450  20.910  16.970  1.00  0.00            
ATOM     49  C16 BCD     1      15.770  19.120  18.260  1.00  0.00            
ATOM     50  C17 BCD     1      15.920  17.560  18.580  1.00  0.00            
ATOM     51  O14 BCD     1      15.960  16.860  17.390  1.00  0.00            
ATOM     52  C18 BCD     1      14.880  16.940  19.530  1.00  0.00            
ATOM     53  O15 BCD     1      13.510  17.400  19.240  1.00  0.00            
ATOM     54  H21 BCD     1      17.050  16.550  15.610  1.00  0.00            
ATOM     55  H22 BCD     1      15.710  18.610  15.530  1.00  0.00            
ATOM     56  H23 BCD     1      17.090  19.680  14.500  1.00  0.00            
ATOM     57  H24 BCD     1      17.770  19.480  17.620  1.00  0.00            
ATOM     58  H25 BCD     1      17.200  21.210  16.450  1.00  0.00            
ATOM     59  H26 BCD     1      14.780  19.410  17.890  1.00  0.00            
ATOM     60  H27 BCD     1      16.850  17.390  19.120  1.00  0.00            
ATOM     61  H28 BCD     1      14.990  15.860  19.370  1.00  0.00            
ATOM     62  H29 BCD     1      15.020  17.060  20.610  1.00  0.00            
ATOM     63  H30 BCD     1      13.030  16.970  19.950  1.00  0.00            
ATOM     64  C19 BCD     1      22.130  15.870  17.020  1.00  0.00            
ATOM     65  O16 BCD     1      22.350  16.710  18.160  1.00  0.00            
ATOM     66  C20 BCD     1      21.730  16.630  15.850  1.00  0.00            
ATOM     67  O17 BCD     1      22.780  17.350  15.220  1.00  0.00            
ATOM     68  C21 BCD     1      20.470  17.450  16.100  1.00  0.00            
ATOM     69  O18 BCD     1      20.060  18.270  14.990  1.00  0.00            
ATOM     70  C22 BCD     1      19.350  16.430  16.570  1.00  0.00            
ATOM     71  C23 BCD     1      19.930  15.530  17.710  1.00  0.00            
ATOM     72  O19 BCD     1      21.130  14.880  17.310  1.00  0.00            
ATOM     73  C24 BCD     1      18.960  14.430  18.140  1.00  0.00            
ATOM     74  O20 BCD     1      18.840  13.500  17.070  1.00  0.00            
ATOM     75  H31 BCD     1      22.980  15.190  16.890  1.00  0.00            
ATOM     76  H32 BCD     1      21.420  15.910  15.080  1.00  0.00            
ATOM     77  H33 BCD     1      22.920  18.070  15.850  1.00  0.00            
ATOM     78  H34 BCD     1      20.720  18.070  16.970  1.00  0.00            
ATOM     79  H35 BCD     1      19.130  18.480  14.990  1.00  0.00            
ATOM     80  H36 BCD     1      19.010  15.790  15.750  1.00  0.00            
ATOM     81  H37 BCD     1      20.090  16.230  18.530  1.00  0.00            
ATOM     82  H38 BCD     1      19.250  13.910  19.060  1.00  0.00            
ATOM     83  H39 BCD     1      18.050  14.920  18.510  1.00  0.00            
ATOM     84  H40 BCD     1      19.730  13.230  16.850  1.00  0.00            
ATOM     85  C25 BCD     1      25.560  18.410  20.200  1.00  0.00            
ATOM     86  O21 BCD     1      24.830  18.930  21.290  1.00  0.00            
ATOM     87  C26 BCD     1      25.120  19.040  18.890  1.00  0.00            
ATOM     88  O22 BCD     1      25.300  20.420  18.980  1.00  0.00            
ATOM     89  C27 BCD     1      23.750  18.630  18.430  1.00  0.00            
ATOM     90  O23 BCD     1      23.350  19.170  17.160  1.00  0.00            
ATOM     91  C28 BCD     1      23.690  17.120  18.370  1.00  0.00            
ATOM     92  C29 BCD     1      24.080  16.540  19.770  1.00  0.00            
ATOM     93  O24 BCD     1      25.350  17.020  20.210  1.00  0.00            
ATOM     94  C30 BCD     1      24.150  15.050  19.760  1.00  0.00            
ATOM     95  O25 BCD     1      25.120  14.550  18.900  1.00  0.00            
ATOM     96  H41 BCD     1      26.650  18.560  20.260  1.00  0.00            
ATOM     97  H42 BCD     1      25.850  18.700  18.140  1.00  0.00            
ATOM     98  H43 BCD     1      25.280  20.740  18.080  1.00  0.00            
ATOM     99  H44 BCD     1      23.120  18.920  19.280  1.00  0.00            
ATOM    100  H45 BCD     1      23.340  20.120  17.310  1.00  0.00            
ATOM    101  H46 BCD     1      24.380  16.810  17.580  1.00  0.00            
ATOM    102  H47 BCD     1      23.300  16.820  20.500  1.00  0.00            
ATOM    103  H48 BCD     1      24.190  14.750  20.810  1.00  0.00            
ATOM    104  H49 BCD     1      23.200  14.600  19.450  1.00  0.00            
ATOM    105  H50 BCD     1      24.860  13.700  18.540  1.00  0.00            
ATOM    106  C31 BCD     1      25.390  20.790  24.920  1.00  0.00            
ATOM    107  O26 BCD     1      24.130  21.470  24.710  1.00  0.00            
ATOM    108  C32 BCD     1      26.420  21.110  23.780  1.00  0.00            
ATOM    109  O27 BCD     1      26.670  22.530  23.680  1.00  0.00            
ATOM    110  C33 BCD     1      25.950  20.680  22.480  1.00  0.00            
ATOM    111  C34 BCD     1      25.570  19.250  22.470  1.00  0.00            
ATOM    112  C35 BCD     1      24.660  18.860  23.600  1.00  0.00            
ATOM    113  O28 BCD     1      25.250  19.370  24.840  1.00  0.00            
ATOM    114  C36 BCD     1      24.560  17.360  23.740  1.00  0.00            
ATOM    115  O29 BCD     1      23.770  16.950  24.820  1.00  0.00            
ATOM    116  O30 BCD     1      26.940  21.000  21.500  1.00  0.00            
ATOM    117  H51 BCD     1      25.800  20.980  25.920  1.00  0.00            
ATOM    118  H52 BCD     1      27.360  20.570  23.940  1.00  0.00            
ATOM    119  H53 BCD     1      27.240  22.700  22.930  1.00  0.00            
ATOM    120  H54 BCD     1      25.150  21.350  22.130  1.00  0.00            
ATOM    121  H55 BCD     1      26.490  20.780  20.680  1.00  0.00            
ATOM    122  H56 BCD     1      26.500  18.670  22.550  1.00  0.00            
ATOM    123  H57 BCD     1      23.690  19.340  23.410  1.00  0.00            
ATOM    124  H58 BCD     1      24.070  16.910  22.870  1.00  0.00            
ATOM    125  H59 BCD     1      25.580  16.960  23.830  1.00  0.00            
ATOM    126  H60 BCD     1      24.070  17.430  25.600  1.00  0.00            
ATOM    127  C37 BCD     1      21.580  24.390  25.840  1.00  0.00            
ATOM    128  O31 BCD     1      20.630  23.830  24.940  1.00  0.00            
ATOM    129  C38 BCD     1      22.780  24.830  25.050  1.00  0.00            
ATOM    130  O32 BCD     1      22.520  25.980  24.150  1.00  0.00            
ATOM    131  C39 BCD     1      23.480  23.710  24.320  1.00  0.00            
ATOM    132  O33 BCD     1      24.640  24.270  23.760  1.00  0.00            
ATOM    133  C40 BCD     1      23.820  22.660  25.390  1.00  0.00            
ATOM    134  C41 BCD     1      22.650  22.350  26.350  1.00  0.00            
ATOM    135  O34 BCD     1      21.980  23.450  26.830  1.00  0.00            
ATOM    136  C42 BCD     1      23.050  21.370  27.430  1.00  0.00            
ATOM    137  O35 BCD     1      23.940  21.950  28.370  1.00  0.00            
ATOM    138  H61 BCD     1      21.070  25.200  26.360  1.00  0.00            
ATOM    139  H62 BCD     1      23.490  25.150  25.820  1.00  0.00            
ATOM    140  H63 BCD     1      23.370  26.310  23.860  1.00  0.00            
ATOM    141  H64 BCD     1      22.830  23.220  23.580  1.00  0.00            
ATOM    142  H65 BCD     1      25.320  23.600  23.690  1.00  0.00            
ATOM    143  H66 BCD     1      24.690  22.940  26.000  1.00  0.00            
ATOM    144  H67 BCD     1      21.930  21.740  25.780  1.00  0.00            
ATOM    145  H68 BCD     1      22.120  21.050  27.930  1.00  0.00            
ATOM    146  H69 BCD     1      23.440  20.460  26.950  1.00  0.00            
ATOM    147  H70 BCD     1      24.170  21.240  28.970  1.00  0.00            
ATOM    148  C1  BA6     2      23.790  23.420  20.700  1.00  0.00            
ATOM    149  C2  BA6     2      22.920  24.530  20.650  1.00  0.00            
ATOM    150  N1  BA6     2      23.430  25.770  21.010  1.00  0.00            
ATOM    151  C3  BA6     2      22.560  26.770  20.950  1.00  0.00            
ATOM    152  N2  BA6     2      21.190  26.650  20.670  1.00  0.00            
ATOM    153  C4  BA6     2      20.620  25.390  20.430  1.00  0.00            
ATOM    154  O1  BA6     2      19.390  25.220  20.430  1.00  0.00            
ATOM    155  C5  BA6     2      21.570  24.300  20.360  1.00  0.00            
ATOM    156  C6  BA6     2      20.930  22.960  20.000  1.00  0.00            
ATOM    157  C7  BA6     2      20.350  22.380  21.300  1.00  0.00            
ATOM    158  N3  BA6     2      20.450  20.870  21.410  1.00  0.00            
ATOM    159  C8  BA6     2      20.250  20.400  22.800  1.00  0.00            
ATOM    160  C9  BA6     2      20.370  18.880  22.950  1.00  0.00            
ATOM    161  C10 BA6     2      19.460  18.160  21.900  1.00  0.00            
ATOM    162  C11 BA6     2      19.460  16.610  21.900  1.00  0.00            
ATOM    163  N4  BA6     2      20.630  15.910  21.750  1.00  0.00            
ATOM    164  O2  BA6     2      20.310  14.500  21.670  1.00  0.00            
ATOM    165  C12 BA6     2      19.020  14.420  22.140  1.00  0.00            
ATOM    166  C13 BA6     2      18.270  13.300  22.250  1.00  0.00            
ATOM    167  C14 BA6     2      16.870  13.470  22.460  1.00  0.00            
ATOM    168  F1  BA6     2      16.040  12.430  22.390  1.00  0.00            
ATOM    169  C15 BA6     2      16.270  14.770  22.600  1.00  0.00            
ATOM    170  C16 BA6     2      17.030  15.920  22.420  1.00  0.00            
ATOM    171  C17 BA6     2      18.420  15.650  22.160  1.00  0.00            
ATOM    172  C18 BA6     2      19.760  18.640  20.470  1.00  0.00            
ATOM    173  C19 BA6     2      19.700  20.170  20.360  1.00  0.00            
ATOM    174  C20 BA6     2      20.250  27.810  20.710  1.00  0.00            
ATOM    175  C21 BA6     2      20.890  29.190  20.920  1.00  0.00            
ATOM    176  C22 BA6     2      22.370  29.300  20.480  1.00  0.00            
ATOM    177  C23 BA6     2      23.190  28.130  21.160  1.00  0.00            
ATOM    178  H1  BA6     2      24.730  23.710  21.190  1.00  0.00            
ATOM    179  H2  BA6     2      23.440  22.590  21.330  1.00  0.00            
ATOM    180  H3  BA6     2      23.920  23.100  19.650  1.00  0.00            
ATOM    181  H4  BA6     2      21.650  22.260  19.550  1.00  0.00            
ATOM    182  H5  BA6     2      20.140  22.990  19.240  1.00  0.00            
ATOM    183  H6  BA6     2      19.330  22.790  21.310  1.00  0.00            
ATOM    184  H7  BA6     2      20.950  22.810  22.110  1.00  0.00            
ATOM    185  H8  BA6     2      19.210  20.680  23.040  1.00  0.00            
ATOM    186  H9  BA6     2      20.950  20.940  23.440  1.00  0.00            
ATOM    187  H10 BA6     2      19.990  18.620  23.940  1.00  0.00            
ATOM    188  H11 BA6     2      21.400  18.490  22.950  1.00  0.00            
ATOM    189  H12 BA6     2      18.420  18.420  22.140  1.00  0.00            
ATOM    190  H13 BA6     2      18.710  12.340  21.990  1.00  0.00            
ATOM    191  H14 BA6     2      15.200  14.930  22.740  1.00  0.00            
ATOM    192  H15 BA6     2      16.560  16.890  22.400  1.00  0.00            
ATOM    193  H16 BA6     2      19.040  18.160  19.790  1.00  0.00            
ATOM    194  H17 BA6     2      20.770  18.390  20.120  1.00  0.00            
ATOM    195  H18 BA6     2      20.010  20.510  19.360  1.00  0.00            
ATOM    196  H19 BA6     2      18.630  20.400  20.480  1.00  0.00            
ATOM    197  H20 BA6     2      19.570  27.670  21.550  1.00  0.00            
ATOM    198  H21 BA6     2      19.690  27.890  19.770  1.00  0.00            
ATOM    199  H22 BA6     2      20.870  29.370  22.010  1.00  0.00            
ATOM    200  H23 BA6     2      20.340  29.990  20.420  1.00  0.00            
ATOM    201  H24 BA6     2      22.920  30.210  20.730  1.00  0.00            
ATOM    202  H25 BA6     2      22.470  29.210  19.390  1.00  0.00            
ATOM    203  H26 BA6     2      24.210  28.050  20.770  1.00  0.00            
ATOM    204  H27 BA6     2      23.230  28.330  22.230  1.00  0.00            
TER
ENDMDL
MODEL        1
ATOM      1  C1  BCD     1      22.510  23.220  22.060  1.00  0.00            
ATOM      2  O1  BCD     1      21.750  21.990  22.140  1.00  0.00            
ATOM      3  C2  BCD     1      23.100  23.310  20.630  1.00  0.00            
ATOM      4  O2  BCD     1      22.040  23.250  19.670  1.00  0.00            
ATOM      5  C3  BCD     1      24.120  22.150  20.490  1.00  0.00            
ATOM      6  O3  BCD     1      24.790  22.200  19.230  1.00  0.00            
ATOM      7  C4  BCD     1      25.190  22.390  21.540  1.00  0.00            
ATOM      8  C5  BCD     1      24.600  22.380  22.930  1.00  0.00            
ATOM      9  O4  BCD     1      23.510  23.280  23.090  1.00  0.00            
ATOM     10  C6  BCD     1      25.530  22.740  24.030  1.00  0.00            
ATOM     11  O5  BCD     1      25.870  24.120  23.890  1.00  0.00            
ATOM     12  H1  BCD     1      21.790  24.040  22.100  1.00  0.00            
ATOM     13  H2  BCD     1      23.610  24.270  20.540  1.00  0.00            
ATOM     14  H3  BCD     1      22.460  23.090  18.820  1.00  0.00            
ATOM     15  H4  BCD     1      23.660  21.180  20.710  1.00  0.00            
ATOM     16  H5  BCD     1      25.520  21.590  19.070  1.00  0.00            
ATOM     17  H6  BCD     1      25.610  23.380  21.340  1.00  0.00            
ATOM     18  H7  BCD     1      24.100  21.410  22.990  1.00  0.00            
ATOM     19  H8  BCD     1      25.080  22.560  25.010  1.00  0.00            
ATOM     20  H9  BCD     1      26.430  22.110  24.060  1.00  0.00            
ATOM     21  H10 BCD     1      25.100  24.590  23.540  1.00  0.00            
ATOM     22  C7  BCD     1      18.240  20.150  23.050  1.00  0.00            
ATOM     23  O6  BCD     1      18.940  19.060  22.620  1.00  0.00            
ATOM     24  C8  BCD     1      18.180  21.260  22.010  1.00  0.00            
ATOM     25  O7  BCD     1      17.410  20.810  20.860  1.00  0.00            
ATOM     26  C9  BCD     1      19.560  21.690  21.580  1.00  0.00            
ATOM     27  O8  BCD     1      19.530  22.800  20.620  1.00  0.00            
ATOM     28  C10 BCD     1      20.470  22.060  22.720  1.00  0.00            
ATOM     29  C11 BCD     1      20.360  20.980  23.840  1.00  0.00            
ATOM     30  O9  BCD     1      18.960  20.650  24.150  1.00  0.00            
ATOM     31  C12 BCD     1      21.030  21.410  25.090  1.00  0.00            
ATOM     32  O10 BCD     1      20.490  22.520  25.590  1.00  0.00            
ATOM     33  H11 BCD     1      17.200  19.910  23.300  1.00  0.00            
ATOM     34  H12 BCD     1      17.580  22.000  22.560  1.00  0.00            
ATOM     35  H13 BCD     1      17.390  21.510  20.210  1.00  0.00            
ATOM     36  H14 BCD     1      19.990  20.800  21.100  1.00  0.00            
ATOM     37  H15 BCD     1      20.440  22.930  20.350  1.00  0.00            
ATOM     38  H16 BCD     1      20.210  23.050  23.110  1.00  0.00            
ATOM     39  H17 BCD     1      20.790  20.040  23.450  1.00  0.00            
ATOM     40  H18 BCD     1      20.850  20.630  25.840  1.00  0.00            
ATOM     41  H19 BCD     1      22.090  21.610  24.890  1.00  0.00            
ATOM     42  H20 BCD     1      19.600  22.330  25.910  1.00  0.00            
ATOM     43  C13 BCD     1      18.460  14.880  22.090  1.00  0.00            
ATOM     44  O11 BCD     1      19.810  14.470  22.230  1.00  0.00            
ATOM     45  C14 BCD     1      18.230  15.760  20.890  1.00  0.00            
ATOM     46  O12 BCD     1      18.710  15.070  19.760  1.00  0.00            
ATOM     47  C15 BCD     1      18.810  17.160  21.130  1.00  0.00            
ATOM     48  O13 BCD     1      18.490  18.000  20.000  1.00  0.00            
ATOM     49  C16 BCD     1      18.260  17.780  22.440  1.00  0.00            
ATOM     50  C17 BCD     1      18.610  16.790  23.600  1.00  0.00            
ATOM     51  O14 BCD     1      18.020  15.550  23.250  1.00  0.00            
ATOM     52  C18 BCD     1      18.010  17.150  24.940  1.00  0.00            
ATOM     53  O15 BCD     1      18.310  16.190  25.990  1.00  0.00            
ATOM     54  H21 BCD     1      17.780  14.020  22.120  1.00  0.00            
ATOM     55  H22 BCD     1      17.150  15.870  20.770  1.00  0.00            
ATOM     56  H23 BCD     1      18.530  15.730  19.080  1.00  0.00            
ATOM     57  H24 BCD     1      19.900  17.230  21.210  1.00  0.00            
ATOM     58  H25 BCD     1      18.930  18.860  20.050  1.00  0.00            
ATOM     59  H26 BCD     1      17.180  17.990  22.360  1.00  0.00            
ATOM     60  H27 BCD     1      19.690  16.700  23.770  1.00  0.00            
ATOM     61  H28 BCD     1      18.330  18.160  25.230  1.00  0.00            
ATOM     62  H29 BCD     1      16.930  17.340  24.810  1.00  0.00            
ATOM     63  H30 BCD     1      17.650  15.510  25.880  1.00  0.00            
ATOM     64  C19 BCD     1      22.180  11.260  22.660  1.00  0.00            
ATOM     65  O16 BCD     1      23.240  12.270  22.530  1.00  0.00            
ATOM     66  C20 BCD     1      21.270  11.200  21.460  1.00  0.00            
ATOM     67  O17 BCD     1      21.980  10.840  20.240  1.00  0.00            
ATOM     68  C21 BCD     1      20.690  12.550  21.210  1.00  0.00            
ATOM     69  O18 BCD     1      19.790  12.570  20.080  1.00  0.00            
ATOM     70  C22 BCD     1      20.020  13.050  22.470  1.00  0.00            
ATOM     71  C23 BCD     1      20.880  12.880  23.760  1.00  0.00            
ATOM     72  O19 BCD     1      21.380  11.570  23.790  1.00  0.00            
ATOM     73  C24 BCD     1      20.080  13.120  25.070  1.00  0.00            
ATOM     74  O20 BCD     1      18.800  12.480  25.000  1.00  0.00            
ATOM     75  H31 BCD     1      22.600  10.270  22.870  1.00  0.00            
ATOM     76  H32 BCD     1      20.430  10.500  21.580  1.00  0.00            
ATOM     77  H33 BCD     1      21.400  11.010  19.490  1.00  0.00            
ATOM     78  H34 BCD     1      21.490  13.280  21.020  1.00  0.00            
ATOM     79  H35 BCD     1      19.360  13.430  19.990  1.00  0.00            
ATOM     80  H36 BCD     1      19.040  12.570  22.570  1.00  0.00            
ATOM     81  H37 BCD     1      21.730  13.580  23.790  1.00  0.00            
ATOM     82  H38 BCD     1      20.620  12.700  25.930  1.00  0.00            
ATOM     83  H39 BCD     1      19.930  14.210  25.100  1.00  0.00            
ATOM     84  H40 BCD     1      18.300  12.940  25.680  1.00  0.00            
ATOM     85  C25 BCD     1      27.400  12.330  22.870  1.00  0.00            
ATOM     86  O21 BCD     1      27.240  13.730  22.520  1.00  0.00            
ATOM     87  C26 BCD     1      26.820  11.460  21.720  1.00  0.00            
ATOM     88  O22 BCD     1      27.620  11.730  20.470  1.00  0.00            
ATOM     89  C27 BCD     1      25.330  11.730  21.430  1.00  0.00            
ATOM     90  O23 BCD     1      24.780  10.760  20.470  1.00  0.00            
ATOM     91  C28 BCD     1      24.530  11.700  22.730  1.00  0.00            
ATOM     92  C29 BCD     1      25.130  12.460  23.820  1.00  0.00            
ATOM     93  O24 BCD     1      26.550  12.100  23.960  1.00  0.00            
ATOM     94  C30 BCD     1      24.430  12.110  25.200  1.00  0.00            
ATOM     95  O25 BCD     1      24.730  10.800  25.720  1.00  0.00            
ATOM     96  H41 BCD     1      28.450  12.060  23.050  1.00  0.00            
ATOM     97  H42 BCD     1      26.940  10.420  22.030  1.00  0.00            
ATOM     98  H43 BCD     1      27.450  11.010  19.850  1.00  0.00            
ATOM     99  H44 BCD     1      25.350  12.770  21.080  1.00  0.00            
ATOM    100  H45 BCD     1      23.870  10.930  20.220  1.00  0.00            
ATOM    101  H46 BCD     1      24.430  10.660  23.070  1.00  0.00            
ATOM    102  H47 BCD     1      25.120  13.550  23.720  1.00  0.00            
ATOM    103  H48 BCD     1      24.790  12.860  25.910  1.00  0.00            
ATOM    104  H49 BCD     1      23.340  12.280  25.130  1.00  0.00            
ATOM    105  H50 BCD     1      24.350  10.650  26.590  1.00  0.00            
ATOM    106  C31 BCD     1      29.580  17.170  22.690  1.00  0.00            
ATOM    107  O26 BCD     1      28.570  18.070  22.370  1.00  0.00            
ATOM    108  C32 BCD     1      29.860  16.140  21.570  1.00  0.00            
ATOM    109  O27 BCD     1      30.280  16.690  20.330  1.00  0.00            
ATOM    110  C33 BCD     1      28.690  15.220  21.420  1.00  0.00            
ATOM    111  C34 BCD     1      28.410  14.560  22.750  1.00  0.00            
ATOM    112  C35 BCD     1      28.190  15.650  23.790  1.00  0.00            
ATOM    113  O28 BCD     1      29.390  16.440  23.900  1.00  0.00            
ATOM    114  C36 BCD     1      27.890  15.020  25.130  1.00  0.00            
ATOM    115  O29 BCD     1      27.540  16.050  26.110  1.00  0.00            
ATOM    116  O30 BCD     1      28.960  14.190  20.340  1.00  0.00            
ATOM    117  H51 BCD     1      30.470  17.780  22.860  1.00  0.00            
ATOM    118  H52 BCD     1      30.700  15.570  22.000  1.00  0.00            
ATOM    119  H53 BCD     1      29.560  17.250  20.020  1.00  0.00            
ATOM    120  H54 BCD     1      27.850  15.790  21.010  1.00  0.00            
ATOM    121  H55 BCD     1      28.510  13.350  20.500  1.00  0.00            
ATOM    122  H56 BCD     1      29.230  13.890  23.040  1.00  0.00            
ATOM    123  H57 BCD     1      27.340  16.290  23.540  1.00  0.00            
ATOM    124  H58 BCD     1      27.010  14.360  25.120  1.00  0.00            
ATOM    125  H59 BCD     1      28.690  14.400  25.550  1.00  0.00            
ATOM    126  H60 BCD     1      27.110  15.560  26.820  1.00  0.00            
ATOM    127  C37 BCD     1      27.420  21.530  20.730  1.00  0.00            
ATOM    128  O31 BCD     1      26.160  21.340  21.440  1.00  0.00            
ATOM    129  C38 BCD     1      27.650  20.390  19.670  1.00  0.00            
ATOM    130  O32 BCD     1      26.610  20.280  18.640  1.00  0.00            
ATOM    131  C39 BCD     1      27.730  19.060  20.510  1.00  0.00            
ATOM    132  O33 BCD     1      28.150  17.980  19.620  1.00  0.00            
ATOM    133  C40 BCD     1      28.810  19.210  21.560  1.00  0.00            
ATOM    134  C41 BCD     1      28.710  20.420  22.400  1.00  0.00            
ATOM    135  O34 BCD     1      28.610  21.580  21.550  1.00  0.00            
ATOM    136  C42 BCD     1      29.920  20.580  23.390  1.00  0.00            
ATOM    137  O35 BCD     1      31.170  20.580  22.680  1.00  0.00            
ATOM    138  H61 BCD     1      27.310  22.520  20.270  1.00  0.00            
ATOM    139  H62 BCD     1      28.600  20.580  19.150  1.00  0.00            
ATOM    140  H63 BCD     1      26.840  19.560  18.050  1.00  0.00            
ATOM    141  H64 BCD     1      26.750  18.900  20.990  1.00  0.00            
ATOM    142  H65 BCD     1      27.460  17.700  19.010  1.00  0.00            
ATOM    143  H66 BCD     1      29.790  19.080  21.070  1.00  0.00            
ATOM    144  H67 BCD     1      27.760  20.330  22.940  1.00  0.00            
ATOM    145  H68 BCD     1      29.830  21.390  24.130  1.00  0.00            
ATOM    146  H69 BCD     1      29.840  19.610  23.900  1.00  0.00            
ATOM    147  H70 BCD     1      31.720  19.880  23.050  1.00  0.00            
ATOM    148  C1  BA6     2      23.210  18.670  19.040  1.00  0.00            
ATOM    149  C2  BA6     2      22.370  17.540  18.530  1.00  0.00            
ATOM    150  N1  BA6     2      21.330  18.000  17.750  1.00  0.00            
ATOM    151  C3  BA6     2      20.620  17.050  17.150  1.00  0.00            
ATOM    152  N2  BA6     2      20.800  15.670  17.270  1.00  0.00            
ATOM    153  C4  BA6     2      21.810  15.210  18.000  1.00  0.00            
ATOM    154  O1  BA6     2      21.950  13.990  18.130  1.00  0.00            
ATOM    155  C5  BA6     2      22.610  16.220  18.690  1.00  0.00            
ATOM    156  C6  BA6     2      23.790  15.770  19.490  1.00  0.00            
ATOM    157  C7  BA6     2      23.460  15.410  20.940  1.00  0.00            
ATOM    158  N3  BA6     2      23.720  16.510  21.790  1.00  0.00            
ATOM    159  C8  BA6     2      22.890  16.440  23.000  1.00  0.00            
ATOM    160  C9  BA6     2      22.960  17.740  23.790  1.00  0.00            
ATOM    161  C10 BA6     2      24.440  18.000  24.140  1.00  0.00            
ATOM    162  C11 BA6     2      24.650  19.010  25.260  1.00  0.00            
ATOM    163  N4  BA6     2      23.590  19.660  25.760  1.00  0.00            
ATOM    164  O2  BA6     2      24.130  20.640  26.740  1.00  0.00            
ATOM    165  C12 BA6     2      25.440  20.540  26.670  1.00  0.00            
ATOM    166  C13 BA6     2      26.290  21.230  27.510  1.00  0.00            
ATOM    167  C14 BA6     2      27.690  20.780  27.480  1.00  0.00            
ATOM    168  F1  BA6     2      28.550  21.290  28.290  1.00  0.00            
ATOM    169  C15 BA6     2      28.120  19.760  26.600  1.00  0.00            
ATOM    170  C16 BA6     2      27.170  19.120  25.810  1.00  0.00            
ATOM    171  C17 BA6     2      25.840  19.540  25.810  1.00  0.00            
ATOM    172  C18 BA6     2      25.210  18.180  22.810  1.00  0.00            
ATOM    173  C19 BA6     2      25.120  16.850  22.050  1.00  0.00            
ATOM    174  C20 BA6     2      19.870  14.690  16.730  1.00  0.00            
ATOM    175  C21 BA6     2      18.530  15.270  16.360  1.00  0.00            
ATOM    176  C22 BA6     2      18.630  16.580  15.550  1.00  0.00            
ATOM    177  C23 BA6     2      19.510  17.600  16.290  1.00  0.00            
ATOM    178  H1  BA6     2      23.990  18.880  18.300  1.00  0.00            
ATOM    179  H2  BA6     2      22.660  19.630  19.060  1.00  0.00            
ATOM    180  H3  BA6     2      23.750  18.510  19.980  1.00  0.00            
ATOM    181  H4  BA6     2      24.670  16.400  19.320  1.00  0.00            
ATOM    182  H5  BA6     2      24.130  14.820  19.060  1.00  0.00            
ATOM    183  H6  BA6     2      23.860  14.500  21.410  1.00  0.00            
ATOM    184  H7  BA6     2      22.390  15.230  21.070  1.00  0.00            
ATOM    185  H8  BA6     2      23.220  15.560  23.560  1.00  0.00            
ATOM    186  H9  BA6     2      21.850  16.170  22.800  1.00  0.00            
ATOM    187  H10 BA6     2      22.290  17.700  24.660  1.00  0.00            
ATOM    188  H11 BA6     2      22.560  18.540  23.160  1.00  0.00            
ATOM    189  H12 BA6     2      24.900  17.090  24.540  1.00  0.00            
ATOM    190  H13 BA6     2      25.930  22.030  28.150  1.00  0.00            
ATOM    191  H14 BA6     2      29.170  19.490  26.630  1.00  0.00            
ATOM    192  H15 BA6     2      27.460  18.240  25.250  1.00  0.00            
ATOM    193  H16 BA6     2      26.260  18.370  23.050  1.00  0.00            
ATOM    194  H17 BA6     2      24.850  19.080  22.300  1.00  0.00            
ATOM    195  H18 BA6     2      25.700  16.850  21.120  1.00  0.00            
ATOM    196  H19 BA6     2      25.590  16.050  22.630  1.00  0.00            
ATOM    197  H20 BA6     2      19.730  13.860  17.430  1.00  0.00            
ATOM    198  H21 BA6     2      20.190  14.340  15.740  1.00  0.00            
ATOM    199  H22 BA6     2      18.010  15.470  17.310  1.00  0.00            
ATOM    200  H23 BA6     2      18.000  14.460  15.840  1.00  0.00            
ATOM    201  H24 BA6     2      17.670  17.040  15.290  1.00  0.00            
ATOM    202  H25 BA6     2      19.110  16.470  14.570  1.00  0.00            
ATOM    203  H26 BA6     2      19.880  18.360  15.600  1.00  0.00            
ATOM    204  H27 BA6     2      18.770  18.040  16.970  1.00  0.00            
TER
ENDMDL
MODEL        1
ATOM      1  C1  BCD     1      21.630  17.100  30.980  1.00  0.00            
ATOM      2  O1  BCD     1      20.710  16.410  30.060  1.00  0.00            
ATOM      3  C2  BCD     1      22.290  18.270  30.250  1.00  0.00            
ATOM      4  O2  BCD     1      21.450  19.290  29.830  1.00  0.00            
ATOM      5  C3  BCD     1      23.190  17.780  29.180  1.00  0.00            
ATOM      6  O3  BCD     1      23.890  18.900  28.610  1.00  0.00            
ATOM      7  C4  BCD     1      24.170  16.740  29.790  1.00  0.00            
ATOM      8  C5  BCD     1      23.470  15.730  30.590  1.00  0.00            
ATOM      9  O4  BCD     1      22.540  16.210  31.530  1.00  0.00            
ATOM     10  C6  BCD     1      24.410  14.850  31.390  1.00  0.00            
ATOM     11  O5  BCD     1      25.260  15.650  32.240  1.00  0.00            
ATOM     12  H1  BCD     1      21.020  17.450  31.820  1.00  0.00            
ATOM     13  H2  BCD     1      22.930  18.680  31.040  1.00  0.00            
ATOM     14  H3  BCD     1      22.050  19.880  29.360  1.00  0.00            
ATOM     15  H4  BCD     1      22.610  17.310  28.380  1.00  0.00            
ATOM     16  H5  BCD     1      24.260  18.560  27.800  1.00  0.00            
ATOM     17  H6  BCD     1      24.900  17.260  30.420  1.00  0.00            
ATOM     18  H7  BCD     1      22.990  15.060  29.870  1.00  0.00            
ATOM     19  H8  BCD     1      23.840  14.160  32.020  1.00  0.00            
ATOM     20  H9  BCD     1      24.990  14.210  30.720  1.00  0.00            
ATOM     21  H10 BCD     1      24.620  15.970  32.880  1.00  0.00            
ATOM     22  C7  BCD     1      16.670  15.520  29.320  1.00  0.00            
ATOM     23  O6  BCD     1      16.850  15.270  27.900  1.00  0.00            
ATOM     24  C8  BCD     1      16.930  16.960  29.630  1.00  0.00            
ATOM     25  O7  BCD     1      16.220  17.780  28.770  1.00  0.00            
ATOM     26  C9  BCD     1      18.480  17.260  29.610  1.00  0.00            
ATOM     27  O8  BCD     1      18.670  18.670  30.080  1.00  0.00            
ATOM     28  C10 BCD     1      19.310  16.240  30.400  1.00  0.00            
ATOM     29  C11 BCD     1      18.910  14.850  30.000  1.00  0.00            
ATOM     30  O9  BCD     1      17.490  14.780  30.160  1.00  0.00            
ATOM     31  C12 BCD     1      19.450  13.790  30.850  1.00  0.00            
ATOM     32  O10 BCD     1      18.910  13.840  32.200  1.00  0.00            
ATOM     33  H11 BCD     1      15.690  15.190  29.680  1.00  0.00            
ATOM     34  H12 BCD     1      16.620  17.060  30.680  1.00  0.00            
ATOM     35  H13 BCD     1      15.930  18.610  29.170  1.00  0.00            
ATOM     36  H14 BCD     1      18.790  17.050  28.580  1.00  0.00            
ATOM     37  H15 BCD     1      19.590  18.960  30.020  1.00  0.00            
ATOM     38  H16 BCD     1      18.990  16.370  31.440  1.00  0.00            
ATOM     39  H17 BCD     1      19.070  14.780  28.920  1.00  0.00            
ATOM     40  H18 BCD     1      19.240  12.800  30.420  1.00  0.00            
ATOM     41  H19 BCD     1      20.540  13.910  30.860  1.00  0.00            
ATOM     42  H20 BCD     1      18.010  14.120  32.040  1.00  0.00            
ATOM     43  C13 BCD     1      15.090  14.240  24.290  1.00  0.00            
ATOM     44  O11 BCD     1      16.350  13.660  24.040  1.00  0.00            
ATOM     45  C14 BCD     1      15.300  15.720  24.600  1.00  0.00            
ATOM     46  O12 BCD     1      15.770  16.320  23.410  1.00  0.00            
ATOM     47  C15 BCD     1      16.130  15.950  25.860  1.00  0.00            
ATOM     48  O13 BCD     1      15.920  17.340  26.170  1.00  0.00            
ATOM     49  C16 BCD     1      15.680  15.150  27.040  1.00  0.00            
ATOM     50  C17 BCD     1      15.370  13.700  26.590  1.00  0.00            
ATOM     51  O14 BCD     1      14.580  13.650  25.450  1.00  0.00            
ATOM     52  C18 BCD     1      14.620  12.880  27.640  1.00  0.00            
ATOM     53  O15 BCD     1      14.270  11.550  27.140  1.00  0.00            
ATOM     54  H21 BCD     1      14.390  14.140  23.460  1.00  0.00            
ATOM     55  H22 BCD     1      14.340  16.180  24.880  1.00  0.00            
ATOM     56  H23 BCD     1      16.110  17.160  23.750  1.00  0.00            
ATOM     57  H24 BCD     1      17.160  15.690  25.600  1.00  0.00            
ATOM     58  H25 BCD     1      16.020  17.500  27.120  1.00  0.00            
ATOM     59  H26 BCD     1      14.760  15.590  27.440  1.00  0.00            
ATOM     60  H27 BCD     1      16.280  13.160  26.340  1.00  0.00            
ATOM     61  H28 BCD     1      15.190  12.820  28.580  1.00  0.00            
ATOM     62  H29 BCD     1      13.700  13.430  27.890  1.00  0.00            
ATOM     63  H30 BCD     1      14.270  11.070  27.980  1.00  0.00            
ATOM     64  C19 BCD     1      17.970  11.000  21.300  1.00  0.00            
ATOM     65  O16 BCD     1      19.220  11.080  21.960  1.00  0.00            
ATOM     66  C20 BCD     1      17.550  12.360  20.710  1.00  0.00            
ATOM     67  O17 BCD     1      18.470  12.860  19.760  1.00  0.00            
ATOM     68  C21 BCD     1      17.360  13.360  21.880  1.00  0.00            
ATOM     69  O18 BCD     1      16.900  14.650  21.400  1.00  0.00            
ATOM     70  C22 BCD     1      16.350  12.780  22.860  1.00  0.00            
ATOM     71  C23 BCD     1      16.630  11.340  23.250  1.00  0.00            
ATOM     72  O19 BCD     1      17.000  10.520  22.140  1.00  0.00            
ATOM     73  C24 BCD     1      15.490  10.620  24.010  1.00  0.00            
ATOM     74  O20 BCD     1      14.350  10.400  23.140  1.00  0.00            
ATOM     75  H31 BCD     1      17.990  10.220  20.540  1.00  0.00            
ATOM     76  H32 BCD     1      16.630  12.090  20.180  1.00  0.00            
ATOM     77  H33 BCD     1      18.130  13.630  19.300  1.00  0.00            
ATOM     78  H34 BCD     1      18.310  13.490  22.430  1.00  0.00            
ATOM     79  H35 BCD     1      16.680  15.200  22.160  1.00  0.00            
ATOM     80  H36 BCD     1      15.430  12.790  22.240  1.00  0.00            
ATOM     81  H37 BCD     1      17.520  11.340  23.890  1.00  0.00            
ATOM     82  H38 BCD     1      15.720   9.650  24.470  1.00  0.00            
ATOM     83  H39 BCD     1      15.190  11.370  24.750  1.00  0.00            
ATOM     84  H40 BCD     1      13.580  10.330  23.710  1.00  0.00            
ATOM     85  C25 BCD     1      23.080   9.650  22.050  1.00  0.00            
ATOM     86  O21 BCD     1      23.410  10.710  23.030  1.00  0.00            
ATOM     87  C26 BCD     1      22.600  10.250  20.740  1.00  0.00            
ATOM     88  O22 BCD     1      23.700  10.850  20.060  1.00  0.00            
ATOM     89  C27 BCD     1      21.350  11.110  20.880  1.00  0.00            
ATOM     90  O23 BCD     1      20.940  11.610  19.560  1.00  0.00            
ATOM     91  C28 BCD     1      20.280  10.200  21.550  1.00  0.00            
ATOM     92  C29 BCD     1      20.750   9.430  22.810  1.00  0.00            
ATOM     93  O24 BCD     1      21.970   8.800  22.480  1.00  0.00            
ATOM     94  C30 BCD     1      19.730   8.400  23.240  1.00  0.00            
ATOM     95  O25 BCD     1      19.420   7.360  22.360  1.00  0.00            
ATOM     96  H41 BCD     1      23.920   9.010  21.780  1.00  0.00            
ATOM     97  H42 BCD     1      22.370   9.460  20.030  1.00  0.00            
ATOM     98  H43 BCD     1      23.810  11.630  20.600  1.00  0.00            
ATOM     99  H44 BCD     1      21.470  11.960  21.560  1.00  0.00            
ATOM    100  H45 BCD     1      20.190  12.180  19.750  1.00  0.00            
ATOM    101  H46 BCD     1      20.050   9.370  20.870  1.00  0.00            
ATOM    102  H47 BCD     1      20.970  10.150  23.620  1.00  0.00            
ATOM    103  H48 BCD     1      20.270   8.070  24.140  1.00  0.00            
ATOM    104  H49 BCD     1      18.860   8.970  23.590  1.00  0.00            
ATOM    105  H50 BCD     1      18.570   6.990  22.600  1.00  0.00            
ATOM    106  C31 BCD     1      26.500  13.160  24.170  1.00  0.00            
ATOM    107  O26 BCD     1      25.740  13.650  25.300  1.00  0.00            
ATOM    108  C32 BCD     1      25.860  13.480  22.870  1.00  0.00            
ATOM    109  O27 BCD     1      25.730  14.900  22.770  1.00  0.00            
ATOM    110  C33 BCD     1      24.500  12.810  22.680  1.00  0.00            
ATOM    111  C34 BCD     1      24.740  11.280  22.910  1.00  0.00            
ATOM    112  C35 BCD     1      25.440  11.130  24.220  1.00  0.00            
ATOM    113  O28 BCD     1      26.620  11.810  24.360  1.00  0.00            
ATOM    114  C36 BCD     1      25.730   9.590  24.490  1.00  0.00            
ATOM    115  O29 BCD     1      26.600   9.050  23.450  1.00  0.00            
ATOM    116  O30 BCD     1      23.960  13.020  21.330  1.00  0.00            
ATOM    117  H51 BCD     1      27.520  13.560  24.100  1.00  0.00            
ATOM    118  H52 BCD     1      26.480  13.070  22.060  1.00  0.00            
ATOM    119  H53 BCD     1      25.160  15.270  22.090  1.00  0.00            
ATOM    120  H54 BCD     1      23.820  13.230  23.430  1.00  0.00            
ATOM    121  H55 BCD     1      23.860  13.960  21.160  1.00  0.00            
ATOM    122  H56 BCD     1      25.370  10.920  22.090  1.00  0.00            
ATOM    123  H57 BCD     1      24.780  11.420  25.050  1.00  0.00            
ATOM    124  H58 BCD     1      26.290   9.540  25.430  1.00  0.00            
ATOM    125  H59 BCD     1      24.800   9.010  24.530  1.00  0.00            
ATOM    126  H60 BCD     1      26.610   8.110  23.650  1.00  0.00            
ATOM    127  C37 BCD     1      26.130  15.850  28.770  1.00  0.00            
ATOM    128  O31 BCD     1      24.790  16.130  28.700  1.00  0.00            
ATOM    129  C38 BCD     1      26.860  16.410  27.570  1.00  0.00            
ATOM    130  O32 BCD     1      26.690  17.790  27.610  1.00  0.00            
ATOM    131  C39 BCD     1      26.290  15.790  26.290  1.00  0.00            
ATOM    132  O33 BCD     1      26.890  16.280  25.110  1.00  0.00            
ATOM    133  C40 BCD     1      26.490  14.240  26.340  1.00  0.00            
ATOM    134  C41 BCD     1      25.900  13.660  27.570  1.00  0.00            
ATOM    135  O34 BCD     1      26.290  14.410  28.790  1.00  0.00            
ATOM    136  C42 BCD     1      26.280  12.230  27.820  1.00  0.00            
ATOM    137  O35 BCD     1      27.690  12.100  27.900  1.00  0.00            
ATOM    138  H61 BCD     1      26.610  16.200  29.690  1.00  0.00            
ATOM    139  H62 BCD     1      27.920  16.170  27.710  1.00  0.00            
ATOM    140  H63 BCD     1      27.290  18.130  26.940  1.00  0.00            
ATOM    141  H64 BCD     1      25.210  16.020  26.300  1.00  0.00            
ATOM    142  H65 BCD     1      26.350  15.990  24.370  1.00  0.00            
ATOM    143  H66 BCD     1      27.570  14.080  26.280  1.00  0.00            
ATOM    144  H67 BCD     1      24.800  13.690  27.600  1.00  0.00            
ATOM    145  H68 BCD     1      25.910  12.030  28.830  1.00  0.00            
ATOM    146  H69 BCD     1      25.830  11.520  27.100  1.00  0.00            
ATOM    147  H70 BCD     1      27.950  11.220  27.610  1.00  0.00            
ATOM    148  C1  BA6     2      19.470  17.640  25.880  1.00  0.00            
ATOM    149  C2  BA6     2      19.600  17.710  24.410  1.00  0.00            
ATOM    150  N1  BA6     2      18.450  18.160  23.790  1.00  0.00            
ATOM    151  C3  BA6     2      18.530  18.200  22.500  1.00  0.00            
ATOM    152  N2  BA6     2      19.580  17.800  21.680  1.00  0.00            
ATOM    153  C4  BA6     2      20.760  17.470  22.270  1.00  0.00            
ATOM    154  O1  BA6     2      21.760  17.170  21.620  1.00  0.00            
ATOM    155  C5  BA6     2      20.750  17.500  23.700  1.00  0.00            
ATOM    156  C6  BA6     2      22.060  17.190  24.460  1.00  0.00            
ATOM    157  C7  BA6     2      22.580  15.730  24.450  1.00  0.00            
ATOM    158  N3  BA6     2      21.740  14.710  25.160  1.00  0.00            
ATOM    159  C8  BA6     2      20.730  14.090  24.240  1.00  0.00            
ATOM    160  C9  BA6     2      19.720  13.170  24.990  1.00  0.00            
ATOM    161  C10 BA6     2      20.310  12.310  26.160  1.00  0.00            
ATOM    162  C11 BA6     2      19.260  11.660  27.040  1.00  0.00            
ATOM    163  N4  BA6     2      18.300  12.320  27.700  1.00  0.00            
ATOM    164  O2  BA6     2      17.480  11.340  28.320  1.00  0.00            
ATOM    165  C12 BA6     2      17.950  10.120  27.820  1.00  0.00            
ATOM    166  C13 BA6     2      17.400   8.850  27.920  1.00  0.00            
ATOM    167  C14 BA6     2      18.110   7.770  27.350  1.00  0.00            
ATOM    168  F1  BA6     2      17.580   6.530  27.540  1.00  0.00            
ATOM    169  C15 BA6     2      19.180   8.010  26.530  1.00  0.00            
ATOM    170  C16 BA6     2      19.740   9.230  26.390  1.00  0.00            
ATOM    171  C17 BA6     2      19.010  10.250  27.010  1.00  0.00            
ATOM    172  C18 BA6     2      21.430  13.130  26.880  1.00  0.00            
ATOM    173  C19 BA6     2      22.450  13.750  25.960  1.00  0.00            
ATOM    174  C20 BA6     2      19.490  17.620  20.180  1.00  0.00            
ATOM    175  C21 BA6     2      18.230  18.190  19.590  1.00  0.00            
ATOM    176  C22 BA6     2      17.020  18.180  20.530  1.00  0.00            
ATOM    177  C23 BA6     2      17.430  18.910  21.800  1.00  0.00            
ATOM    178  H1  BA6     2      20.220  18.200  26.450  1.00  0.00            
ATOM    179  H2  BA6     2      18.540  18.030  26.320  1.00  0.00            
ATOM    180  H3  BA6     2      19.640  16.600  26.190  1.00  0.00            
ATOM    181  H4  BA6     2      22.020  17.410  25.540  1.00  0.00            
ATOM    182  H5  BA6     2      22.800  17.890  24.050  1.00  0.00            
ATOM    183  H6  BA6     2      23.580  15.830  24.880  1.00  0.00            
ATOM    184  H7  BA6     2      22.810  15.340  23.450  1.00  0.00            
ATOM    185  H8  BA6     2      21.260  13.460  23.520  1.00  0.00            
ATOM    186  H9  BA6     2      20.210  14.820  23.600  1.00  0.00            
ATOM    187  H10 BA6     2      19.290  12.500  24.240  1.00  0.00            
ATOM    188  H11 BA6     2      18.950  13.810  25.450  1.00  0.00            
ATOM    189  H12 BA6     2      20.900  11.560  25.610  1.00  0.00            
ATOM    190  H13 BA6     2      16.560   8.640  28.570  1.00  0.00            
ATOM    191  H14 BA6     2      19.670   7.110  26.160  1.00  0.00            
ATOM    192  H15 BA6     2      20.670   9.400  25.850  1.00  0.00            
ATOM    193  H16 BA6     2      22.000  12.510  27.580  1.00  0.00            
ATOM    194  H17 BA6     2      20.870  13.850  27.490  1.00  0.00            
ATOM    195  H18 BA6     2      23.240  14.320  26.460  1.00  0.00            
ATOM    196  H19 BA6     2      22.840  12.930  25.350  1.00  0.00            
ATOM    197  H20 BA6     2      19.430  16.550  19.950  1.00  0.00            
ATOM    198  H21 BA6     2      20.400  18.040  19.750  1.00  0.00            
ATOM    199  H22 BA6     2      18.030  17.640  18.660  1.00  0.00            
ATOM    200  H23 BA6     2      18.410  19.230  19.310  1.00  0.00            
ATOM    201  H24 BA6     2      16.770  17.120  20.610  1.00  0.00            
ATOM    202  H25 BA6     2      16.150  18.700  20.100  1.00  0.00            
ATOM    203  H26 BA6     2      17.740  19.960  21.680  1.00  0.00            
ATOM    204  H27 BA6     2      16.610  18.960  22.530  1.00  0.00            
TER
ENDMDL
MODEL        1
ATOM      1  C1  BCD     1      20.130  17.130  29.980  1.00  0.00            
ATOM      2  O1  BCD     1      19.280  16.340  29.150  1.00  0.00            
ATOM      3  C2  BCD     1      21.050  18.090  29.220  1.00  0.00            
ATOM      4  O2  BCD     1      20.140  18.880  28.450  1.00  0.00            
ATOM      5  C3  BCD     1      21.930  17.350  28.270  1.00  0.00            
ATOM      6  O3  BCD     1      22.740  18.300  27.580  1.00  0.00            
ATOM      7  C4  BCD     1      22.810  16.390  29.090  1.00  0.00            
ATOM      8  C5  BCD     1      21.920  15.500  30.040  1.00  0.00            
ATOM      9  O4  BCD     1      20.970  16.250  30.790  1.00  0.00            
ATOM     10  C6  BCD     1      22.800  14.750  31.030  1.00  0.00            
ATOM     11  O5  BCD     1      23.340  15.690  31.960  1.00  0.00            
ATOM     12  H1  BCD     1      19.510  17.670  30.700  1.00  0.00            
ATOM     13  H2  BCD     1      21.650  18.700  29.910  1.00  0.00            
ATOM     14  H3  BCD     1      20.650  19.160  27.680  1.00  0.00            
ATOM     15  H4  BCD     1      21.400  16.710  27.550  1.00  0.00            
ATOM     16  H5  BCD     1      23.640  17.980  27.510  1.00  0.00            
ATOM     17  H6  BCD     1      23.550  17.050  29.560  1.00  0.00            
ATOM     18  H7  BCD     1      21.420  14.720  29.450  1.00  0.00            
ATOM     19  H8  BCD     1      22.210  13.960  31.510  1.00  0.00            
ATOM     20  H9  BCD     1      23.600  14.340  30.400  1.00  0.00            
ATOM     21  H10 BCD     1      22.630  16.200  32.360  1.00  0.00            
ATOM     22  C7  BCD     1      15.430  15.370  28.370  1.00  0.00            
ATOM     23  O6  BCD     1      15.820  15.200  27.010  1.00  0.00            
ATOM     24  C8  BCD     1      15.650  16.820  28.730  1.00  0.00            
ATOM     25  O7  BCD     1      15.040  17.720  27.810  1.00  0.00            
ATOM     26  C9  BCD     1      17.120  17.080  28.740  1.00  0.00            
ATOM     27  O8  BCD     1      17.440  18.420  29.110  1.00  0.00            
ATOM     28  C10 BCD     1      17.970  16.110  29.590  1.00  0.00            
ATOM     29  C11 BCD     1      17.650  14.650  29.210  1.00  0.00            
ATOM     30  O9  BCD     1      16.210  14.500  29.200  1.00  0.00            
ATOM     31  C12 BCD     1      18.310  13.620  30.140  1.00  0.00            
ATOM     32  O10 BCD     1      18.020  13.880  31.550  1.00  0.00            
ATOM     33  H11 BCD     1      14.350  15.220  28.460  1.00  0.00            
ATOM     34  H12 BCD     1      15.150  16.950  29.710  1.00  0.00            
ATOM     35  H13 BCD     1      15.320  18.620  27.990  1.00  0.00            
ATOM     36  H14 BCD     1      17.400  16.990  27.690  1.00  0.00            
ATOM     37  H15 BCD     1      18.370  18.530  28.890  1.00  0.00            
ATOM     38  H16 BCD     1      17.970  16.290  30.670  1.00  0.00            
ATOM     39  H17 BCD     1      17.960  14.550  28.160  1.00  0.00            
ATOM     40  H18 BCD     1      18.100  12.590  29.840  1.00  0.00            
ATOM     41  H19 BCD     1      19.360  13.670  29.840  1.00  0.00            
ATOM     42  H20 BCD     1      17.130  14.250  31.580  1.00  0.00            
ATOM     43  C13 BCD     1      14.300  13.560  23.490  1.00  0.00            
ATOM     44  O11 BCD     1      15.620  13.300  23.080  1.00  0.00            
ATOM     45  C14 BCD     1      14.170  15.070  23.650  1.00  0.00            
ATOM     46  O12 BCD     1      14.360  15.730  22.370  1.00  0.00            
ATOM     47  C15 BCD     1      15.100  15.540  24.780  1.00  0.00            
ATOM     48  O13 BCD     1      14.820  16.980  25.040  1.00  0.00            
ATOM     49  C16 BCD     1      14.790  14.780  26.130  1.00  0.00            
ATOM     50  C17 BCD     1      14.900  13.250  25.830  1.00  0.00            
ATOM     51  O14 BCD     1      14.100  12.860  24.690  1.00  0.00            
ATOM     52  C18 BCD     1      14.610  12.310  27.060  1.00  0.00            
ATOM     53  O15 BCD     1      15.310  11.100  26.970  1.00  0.00            
ATOM     54  H21 BCD     1      13.530  13.240  22.780  1.00  0.00            
ATOM     55  H22 BCD     1      13.100  15.160  23.890  1.00  0.00            
ATOM     56  H23 BCD     1      14.300  16.670  22.540  1.00  0.00            
ATOM     57  H24 BCD     1      16.130  15.330  24.470  1.00  0.00            
ATOM     58  H25 BCD     1      15.250  17.300  25.830  1.00  0.00            
ATOM     59  H26 BCD     1      13.830  15.160  26.500  1.00  0.00            
ATOM     60  H27 BCD     1      15.920  12.920  25.610  1.00  0.00            
ATOM     61  H28 BCD     1      14.930  12.810  27.990  1.00  0.00            
ATOM     62  H29 BCD     1      13.530  12.140  27.080  1.00  0.00            
ATOM     63  H30 BCD     1      16.010  11.150  26.300  1.00  0.00            
ATOM     64  C19 BCD     1      17.550  11.290  19.900  1.00  0.00            
ATOM     65  O16 BCD     1      18.750  11.190  20.650  1.00  0.00            
ATOM     66  C20 BCD     1      17.230  12.760  19.670  1.00  0.00            
ATOM     67  O17 BCD     1      18.310  13.430  19.000  1.00  0.00            
ATOM     68  C21 BCD     1      16.780  13.450  20.970  1.00  0.00            
ATOM     69  O18 BCD     1      16.340  14.820  20.690  1.00  0.00            
ATOM     70  C22 BCD     1      15.770  12.650  21.800  1.00  0.00            
ATOM     71  C23 BCD     1      16.260  11.210  21.970  1.00  0.00            
ATOM     72  O19 BCD     1      16.550  10.640  20.690  1.00  0.00            
ATOM     73  C24 BCD     1      15.260  10.410  22.740  1.00  0.00            
ATOM     74  O20 BCD     1      13.990  10.310  22.100  1.00  0.00            
ATOM     75  H31 BCD     1      17.710  10.810  18.920  1.00  0.00            
ATOM     76  H32 BCD     1      16.280  12.780  19.110  1.00  0.00            
ATOM     77  H33 BCD     1      17.880  14.210  18.630  1.00  0.00            
ATOM     78  H34 BCD     1      17.640  13.660  21.620  1.00  0.00            
ATOM     79  H35 BCD     1      15.790  15.180  21.400  1.00  0.00            
ATOM     80  H36 BCD     1      14.820  12.680  21.270  1.00  0.00            
ATOM     81  H37 BCD     1      17.130  11.240  22.640  1.00  0.00            
ATOM     82  H38 BCD     1      15.640   9.410  22.970  1.00  0.00            
ATOM     83  H39 BCD     1      15.180  10.830  23.750  1.00  0.00            
ATOM     84  H40 BCD     1      14.160  10.160  21.170  1.00  0.00            
ATOM     85  C25 BCD     1      22.630   9.780  21.020  1.00  0.00            
ATOM     86  O21 BCD     1      22.820  10.900  21.970  1.00  0.00            
ATOM     87  C26 BCD     1      22.250  10.390  19.640  1.00  0.00            
ATOM     88  O22 BCD     1      23.360  11.150  18.970  1.00  0.00            
ATOM     89  C27 BCD     1      21.010  11.290  19.760  1.00  0.00            
ATOM     90  O23 BCD     1      20.490  11.850  18.570  1.00  0.00            
ATOM     91  C28 BCD     1      19.860  10.400  20.280  1.00  0.00            
ATOM     92  C29 BCD     1      20.220   9.730  21.590  1.00  0.00            
ATOM     93  O24 BCD     1      21.490   9.080  21.450  1.00  0.00            
ATOM     94  C30 BCD     1      19.210   8.770  22.040  1.00  0.00            
ATOM     95  O25 BCD     1      19.070   7.630  21.180  1.00  0.00            
ATOM     96  H41 BCD     1      23.520   9.140  20.930  1.00  0.00            
ATOM     97  H42 BCD     1      22.020   9.610  18.910  1.00  0.00            
ATOM     98  H43 BCD     1      23.600  11.830  19.600  1.00  0.00            
ATOM     99  H44 BCD     1      21.240  12.050  20.520  1.00  0.00            
ATOM    100  H45 BCD     1      19.650  12.260  18.790  1.00  0.00            
ATOM    101  H46 BCD     1      19.570   9.630  19.560  1.00  0.00            
ATOM    102  H47 BCD     1      20.360  10.470  22.390  1.00  0.00            
ATOM    103  H48 BCD     1      19.500   8.440  23.050  1.00  0.00            
ATOM    104  H49 BCD     1      18.270   9.310  22.240  1.00  0.00            
ATOM    105  H50 BCD     1      18.160   7.560  20.870  1.00  0.00            
ATOM    106  C31 BCD     1      25.960  13.050  23.660  1.00  0.00            
ATOM    107  O26 BCD     1      25.320  13.380  24.830  1.00  0.00            
ATOM    108  C32 BCD     1      25.340  13.540  22.340  1.00  0.00            
ATOM    109  O27 BCD     1      25.260  14.980  22.410  1.00  0.00            
ATOM    110  C33 BCD     1      23.960  12.920  22.020  1.00  0.00            
ATOM    111  C34 BCD     1      24.070  11.410  22.160  1.00  0.00            
ATOM    112  C35 BCD     1      24.690  11.050  23.520  1.00  0.00            
ATOM    113  O28 BCD     1      26.000  11.620  23.590  1.00  0.00            
ATOM    114  C36 BCD     1      24.840   9.540  23.620  1.00  0.00            
ATOM    115  O29 BCD     1      25.520   9.000  22.450  1.00  0.00            
ATOM    116  O30 BCD     1      23.520  13.210  20.710  1.00  0.00            
ATOM    117  H51 BCD     1      26.970  13.470  23.800  1.00  0.00            
ATOM    118  H52 BCD     1      26.020  13.310  21.510  1.00  0.00            
ATOM    119  H53 BCD     1      25.010  15.280  21.540  1.00  0.00            
ATOM    120  H54 BCD     1      23.210  13.210  22.780  1.00  0.00            
ATOM    121  H55 BCD     1      23.110  14.080  20.600  1.00  0.00            
ATOM    122  H56 BCD     1      24.740  11.050  21.370  1.00  0.00            
ATOM    123  H57 BCD     1      24.070  11.380  24.360  1.00  0.00            
ATOM    124  H58 BCD     1      25.310   9.330  24.590  1.00  0.00            
ATOM    125  H59 BCD     1      23.770   9.300  23.630  1.00  0.00            
ATOM    126  H60 BCD     1      25.530   8.040  22.540  1.00  0.00            
ATOM    127  C37 BCD     1      24.970  15.540  28.370  1.00  0.00            
ATOM    128  O31 BCD     1      23.540  15.670  28.190  1.00  0.00            
ATOM    129  C38 BCD     1      25.700  16.220  27.230  1.00  0.00            
ATOM    130  O32 BCD     1      25.300  17.600  27.070  1.00  0.00            
ATOM    131  C39 BCD     1      25.530  15.510  25.870  1.00  0.00            
ATOM    132  O33 BCD     1      26.200  16.110  24.790  1.00  0.00            
ATOM    133  C40 BCD     1      25.920  14.050  25.970  1.00  0.00            
ATOM    134  C41 BCD     1      25.140  13.390  27.150  1.00  0.00            
ATOM    135  O34 BCD     1      25.330  14.160  28.320  1.00  0.00            
ATOM    136  C42 BCD     1      25.610  11.950  27.350  1.00  0.00            
ATOM    137  O35 BCD     1      26.990  11.990  27.510  1.00  0.00            
ATOM    138  H61 BCD     1      25.410  15.950  29.290  1.00  0.00            
ATOM    139  H62 BCD     1      26.780  16.190  27.460  1.00  0.00            
ATOM    140  H63 BCD     1      25.650  17.940  26.240  1.00  0.00            
ATOM    141  H64 BCD     1      24.450  15.590  25.680  1.00  0.00            
ATOM    142  H65 BCD     1      25.920  15.780  23.930  1.00  0.00            
ATOM    143  H66 BCD     1      27.010  13.940  26.010  1.00  0.00            
ATOM    144  H67 BCD     1      24.050  13.460  27.020  1.00  0.00            
ATOM    145  H68 BCD     1      25.130  11.490  28.210  1.00  0.00            
ATOM    146  H69 BCD     1      25.390  11.280  26.500  1.00  0.00            
ATOM    147  H70 BCD     1      27.370  11.120  27.380  1.00  0.00            
ATOM    148  C1  BA6     2      18.800  16.860  25.360  1.00  0.00            
ATOM    149  C2  BA6     2      19.060  17.300  23.960  1.00  0.00            
ATOM    150  N1  BA6     2      17.960  17.530  23.240  1.00  0.00            
ATOM    151  C3  BA6     2      18.030  18.030  22.030  1.00  0.00            
ATOM    152  N2  BA6     2      19.270  18.140  21.370  1.00  0.00            
ATOM    153  C4  BA6     2      20.430  17.780  22.070  1.00  0.00            
ATOM    154  O1  BA6     2      21.570  17.770  21.530  1.00  0.00            
ATOM    155  C5  BA6     2      20.360  17.390  23.470  1.00  0.00            
ATOM    156  C6  BA6     2      21.640  17.030  24.190  1.00  0.00            
ATOM    157  C7  BA6     2      22.160  15.570  23.940  1.00  0.00            
ATOM    158  N3  BA6     2      21.220  14.510  24.400  1.00  0.00            
ATOM    159  C8  BA6     2      20.350  13.900  23.300  1.00  0.00            
ATOM    160  C9  BA6     2      19.350  12.940  23.790  1.00  0.00            
ATOM    161  C10 BA6     2      20.010  11.960  24.760  1.00  0.00            
ATOM    162  C11 BA6     2      19.060  10.940  25.260  1.00  0.00            
ATOM    163  N4  BA6     2      17.760  11.130  25.420  1.00  0.00            
ATOM    164  O2  BA6     2      17.240   9.810  25.550  1.00  0.00            
ATOM    165  C12 BA6     2      18.280   8.960  25.750  1.00  0.00            
ATOM    166  C13 BA6     2      18.180   7.590  25.880  1.00  0.00            
ATOM    167  C14 BA6     2      19.330   6.850  25.880  1.00  0.00            
ATOM    168  F1  BA6     2      19.280   5.530  26.030  1.00  0.00            
ATOM    169  C15 BA6     2      20.560   7.450  25.510  1.00  0.00            
ATOM    170  C16 BA6     2      20.660   8.840  25.300  1.00  0.00            
ATOM    171  C17 BA6     2      19.470   9.560  25.520  1.00  0.00            
ATOM    172  C18 BA6     2      20.470  12.780  25.990  1.00  0.00            
ATOM    173  C19 BA6     2      21.600  13.690  25.540  1.00  0.00            
ATOM    174  C20 BA6     2      19.340  18.660  19.930  1.00  0.00            
ATOM    175  C21 BA6     2      18.090  19.370  19.500  1.00  0.00            
ATOM    176  C22 BA6     2      16.880  18.430  19.740  1.00  0.00            
ATOM    177  C23 BA6     2      16.700  18.320  21.310  1.00  0.00            
ATOM    178  H1  BA6     2      17.760  16.490  25.370  1.00  0.00            
ATOM    179  H2  BA6     2      19.400  16.080  25.840  1.00  0.00            
ATOM    180  H3  BA6     2      18.880  17.760  25.990  1.00  0.00            
ATOM    181  H4  BA6     2      21.470  17.270  25.240  1.00  0.00            
ATOM    182  H5  BA6     2      22.470  17.720  24.000  1.00  0.00            
ATOM    183  H6  BA6     2      23.130  15.320  24.400  1.00  0.00            
ATOM    184  H7  BA6     2      22.340  15.500  22.860  1.00  0.00            
ATOM    185  H8  BA6     2      20.980  13.330  22.600  1.00  0.00            
ATOM    186  H9  BA6     2      19.780  14.650  22.740  1.00  0.00            
ATOM    187  H10 BA6     2      18.940  12.460  22.890  1.00  0.00            
ATOM    188  H11 BA6     2      18.540  13.520  24.250  1.00  0.00            
ATOM    189  H12 BA6     2      20.840  11.530  24.180  1.00  0.00            
ATOM    190  H13 BA6     2      17.220   7.100  26.020  1.00  0.00            
ATOM    191  H14 BA6     2      21.400   6.800  25.300  1.00  0.00            
ATOM    192  H15 BA6     2      21.600   9.280  24.990  1.00  0.00            
ATOM    193  H16 BA6     2      20.870  12.080  26.740  1.00  0.00            
ATOM    194  H17 BA6     2      19.660  13.280  26.530  1.00  0.00            
ATOM    195  H18 BA6     2      21.850  14.310  26.410  1.00  0.00            
ATOM    196  H19 BA6     2      22.500  13.130  25.270  1.00  0.00            
ATOM    197  H20 BA6     2      19.540  17.880  19.180  1.00  0.00            
ATOM    198  H21 BA6     2      20.140  19.400  19.790  1.00  0.00            
ATOM    199  H22 BA6     2      18.140  19.610  18.430  1.00  0.00            
ATOM    200  H23 BA6     2      17.940  20.340  20.000  1.00  0.00            
ATOM    201  H24 BA6     2      17.170  17.480  19.280  1.00  0.00            
ATOM    202  H25 BA6     2      15.960  18.730  19.210  1.00  0.00            
ATOM    203  H26 BA6     2      16.230  19.230  21.700  1.00  0.00            
ATOM    204  H27 BA6     2      16.100  17.420  21.520  1.00  0.00            
TER
ENDMDL
MODEL        1
ATOM      1  C1  BCD     1      27.510  20.890  25.230  1.00  0.00            
ATOM      2  O1  BCD     1      28.650  20.020  25.080  1.00  0.00            
ATOM      3  C2  BCD     1      27.820  22.360  25.670  1.00  0.00            
ATOM      4  O2  BCD     1      28.710  22.930  24.710  1.00  0.00            
ATOM      5  C3  BCD     1      28.460  22.220  27.030  1.00  0.00            
ATOM      6  O3  BCD     1      28.830  23.540  27.610  1.00  0.00            
ATOM      7  C4  BCD     1      27.660  21.440  28.010  1.00  0.00            
ATOM      8  C5  BCD     1      27.220  20.110  27.450  1.00  0.00            
ATOM      9  O4  BCD     1      26.570  20.300  26.210  1.00  0.00            
ATOM     10  C6  BCD     1      26.190  19.460  28.400  1.00  0.00            
ATOM     11  O5  BCD     1      25.830  18.150  27.820  1.00  0.00            
ATOM     12  H1  BCD     1      26.880  20.850  24.330  1.00  0.00            
ATOM     13  H2  BCD     1      26.840  22.840  25.810  1.00  0.00            
ATOM     14  H3  BCD     1      28.760  23.880  24.810  1.00  0.00            
ATOM     15  H4  BCD     1      29.390  21.660  26.860  1.00  0.00            
ATOM     16  H5  BCD     1      29.100  23.310  28.500  1.00  0.00            
ATOM     17  H6  BCD     1      26.710  21.970  28.150  1.00  0.00            
ATOM     18  H7  BCD     1      28.060  19.410  27.380  1.00  0.00            
ATOM     19  H8  BCD     1      26.650  19.340  29.380  1.00  0.00            
ATOM     20  H9  BCD     1      25.240  20.010  28.380  1.00  0.00            
ATOM     21  H10 BCD     1      26.530  17.510  27.980  1.00  0.00            
ATOM     22  C7  BCD     1      30.340  17.500  22.310  1.00  0.00            
ATOM     23  O6  BCD     1      31.500  17.080  23.040  1.00  0.00            
ATOM     24  C8  BCD     1      30.270  18.960  21.940  1.00  0.00            
ATOM     25  O7  BCD     1      31.400  19.350  21.270  1.00  0.00            
ATOM     26  C9  BCD     1      30.050  19.790  23.210  1.00  0.00            
ATOM     27  O8  BCD     1      29.980  21.210  22.830  1.00  0.00            
ATOM     28  C10 BCD     1      28.810  19.300  23.880  1.00  0.00            
ATOM     29  C11 BCD     1      28.930  17.790  24.190  1.00  0.00            
ATOM     30  O9  BCD     1      29.170  17.070  22.940  1.00  0.00            
ATOM     31  C12 BCD     1      27.750  17.140  24.970  1.00  0.00            
ATOM     32  O10 BCD     1      26.450  17.380  24.390  1.00  0.00            
ATOM     33  H11 BCD     1      30.390  16.970  21.360  1.00  0.00            
ATOM     34  H12 BCD     1      29.500  19.190  21.200  1.00  0.00            
ATOM     35  H13 BCD     1      31.210  20.250  20.990  1.00  0.00            
ATOM     36  H14 BCD     1      30.860  19.610  23.930  1.00  0.00            
ATOM     37  H15 BCD     1      29.510  21.680  23.520  1.00  0.00            
ATOM     38  H16 BCD     1      27.990  19.410  23.160  1.00  0.00            
ATOM     39  H17 BCD     1      29.820  17.670  24.820  1.00  0.00            
ATOM     40  H18 BCD     1      27.970  16.090  25.220  1.00  0.00            
ATOM     41  H19 BCD     1      27.760  17.690  25.910  1.00  0.00            
ATOM     42  H20 BCD     1      26.010  16.830  25.040  1.00  0.00            
ATOM     43  C13 BCD     1      34.100  14.110  23.630  1.00  0.00            
ATOM     44  O11 BCD     1      34.250  14.460  25.030  1.00  0.00            
ATOM     45  C14 BCD     1      34.660  15.260  22.710  1.00  0.00            
ATOM     46  O12 BCD     1      36.030  15.540  22.960  1.00  0.00            
ATOM     47  C15 BCD     1      33.730  16.440  22.890  1.00  0.00            
ATOM     48  O13 BCD     1      34.060  17.550  22.050  1.00  0.00            
ATOM     49  C16 BCD     1      32.300  16.020  22.590  1.00  0.00            
ATOM     50  C17 BCD     1      31.800  14.790  23.400  1.00  0.00            
ATOM     51  O14 BCD     1      32.720  13.780  23.220  1.00  0.00            
ATOM     52  C18 BCD     1      30.500  14.250  22.900  1.00  0.00            
ATOM     53  O15 BCD     1      30.560  13.960  21.530  1.00  0.00            
ATOM     54  H21 BCD     1      34.640  13.180  23.420  1.00  0.00            
ATOM     55  H22 BCD     1      34.430  15.030  21.660  1.00  0.00            
ATOM     56  H23 BCD     1      36.360  16.130  22.280  1.00  0.00            
ATOM     57  H24 BCD     1      33.720  16.680  23.960  1.00  0.00            
ATOM     58  H25 BCD     1      33.350  18.200  22.060  1.00  0.00            
ATOM     59  H26 BCD     1      32.070  15.830  21.530  1.00  0.00            
ATOM     60  H27 BCD     1      31.630  15.040  24.450  1.00  0.00            
ATOM     61  H28 BCD     1      30.250  13.340  23.460  1.00  0.00            
ATOM     62  H29 BCD     1      29.690  14.960  23.140  1.00  0.00            
ATOM     63  H30 BCD     1      29.690  14.200  21.200  1.00  0.00            
ATOM     64  C19 BCD     1      35.960  12.970  28.390  1.00  0.00            
ATOM     65  O16 BCD     1      35.500  14.160  29.060  1.00  0.00            
ATOM     66  C20 BCD     1      36.980  13.420  27.280  1.00  0.00            
ATOM     67  O17 BCD     1      38.160  13.890  27.780  1.00  0.00            
ATOM     68  C21 BCD     1      36.220  14.310  26.300  1.00  0.00            
ATOM     69  O18 BCD     1      37.090  14.890  25.290  1.00  0.00            
ATOM     70  C22 BCD     1      35.050  13.560  25.750  1.00  0.00            
ATOM     71  C23 BCD     1      34.150  12.960  26.740  1.00  0.00            
ATOM     72  O19 BCD     1      34.870  12.270  27.760  1.00  0.00            
ATOM     73  C24 BCD     1      33.140  12.050  26.160  1.00  0.00            
ATOM     74  O20 BCD     1      33.650  11.020  25.240  1.00  0.00            
ATOM     75  H31 BCD     1      36.430  12.350  29.160  1.00  0.00            
ATOM     76  H32 BCD     1      37.120  12.480  26.720  1.00  0.00            
ATOM     77  H33 BCD     1      38.660  14.220  27.020  1.00  0.00            
ATOM     78  H34 BCD     1      35.850  15.140  26.920  1.00  0.00            
ATOM     79  H35 BCD     1      36.550  15.280  24.610  1.00  0.00            
ATOM     80  H36 BCD     1      35.510  12.760  25.150  1.00  0.00            
ATOM     81  H37 BCD     1      33.480  13.670  27.250  1.00  0.00            
ATOM     82  H38 BCD     1      32.640  11.580  27.010  1.00  0.00            
ATOM     83  H39 BCD     1      32.380  12.680  25.680  1.00  0.00            
ATOM     84  H40 BCD     1      32.880  10.900  24.670  1.00  0.00            
ATOM     85  C25 BCD     1      34.270  15.250  32.880  1.00  0.00            
ATOM     86  O21 BCD     1      33.550  16.430  32.440  1.00  0.00            
ATOM     87  C26 BCD     1      35.770  15.320  32.550  1.00  0.00            
ATOM     88  O22 BCD     1      36.260  16.500  33.250  1.00  0.00            
ATOM     89  C27 BCD     1      36.010  15.270  31.080  1.00  0.00            
ATOM     90  O23 BCD     1      37.420  15.210  30.810  1.00  0.00            
ATOM     91  C28 BCD     1      35.310  14.010  30.500  1.00  0.00            
ATOM     92  C29 BCD     1      33.810  14.030  30.860  1.00  0.00            
ATOM     93  O24 BCD     1      33.720  14.130  32.330  1.00  0.00            
ATOM     94  C30 BCD     1      33.080  12.770  30.430  1.00  0.00            
ATOM     95  O25 BCD     1      31.700  12.840  30.740  1.00  0.00            
ATOM     96  H41 BCD     1      34.140  15.140  33.960  1.00  0.00            
ATOM     97  H42 BCD     1      36.300  14.500  33.050  1.00  0.00            
ATOM     98  H43 BCD     1      35.730  17.210  32.900  1.00  0.00            
ATOM     99  H44 BCD     1      35.480  16.080  30.550  1.00  0.00            
ATOM    100  H45 BCD     1      37.590  14.470  30.220  1.00  0.00            
ATOM    101  H46 BCD     1      35.730  13.070  30.870  1.00  0.00            
ATOM    102  H47 BCD     1      33.350  14.910  30.410  1.00  0.00            
ATOM    103  H48 BCD     1      33.260  12.580  29.370  1.00  0.00            
ATOM    104  H49 BCD     1      33.490  11.910  30.980  1.00  0.00            
ATOM    105  H50 BCD     1      31.480  12.400  31.570  1.00  0.00            
ATOM    106  C31 BCD     1      31.220  19.460  33.850  1.00  0.00            
ATOM    107  O26 BCD     1      30.650  19.640  32.560  1.00  0.00            
ATOM    108  C32 BCD     1      32.720  19.760  33.960  1.00  0.00            
ATOM    109  O27 BCD     1      32.900  21.100  33.500  1.00  0.00            
ATOM    110  C33 BCD     1      33.390  18.790  32.940  1.00  0.00            
ATOM    111  C34 BCD     1      33.150  17.410  33.410  1.00  0.00            
ATOM    112  C35 BCD     1      31.670  17.180  33.720  1.00  0.00            
ATOM    113  O28 BCD     1      31.030  18.180  34.430  1.00  0.00            
ATOM    114  C36 BCD     1      31.440  15.850  34.450  1.00  0.00            
ATOM    115  O29 BCD     1      31.950  15.960  35.790  1.00  0.00            
ATOM    116  O30 BCD     1      34.820  18.920  32.980  1.00  0.00            
ATOM    117  H51 BCD     1      30.780  20.150  34.580  1.00  0.00            
ATOM    118  H52 BCD     1      33.130  19.570  34.960  1.00  0.00            
ATOM    119  H53 BCD     1      33.820  21.320  33.360  1.00  0.00            
ATOM    120  H54 BCD     1      33.000  18.860  31.920  1.00  0.00            
ATOM    121  H55 BCD     1      35.000  19.840  33.180  1.00  0.00            
ATOM    122  H56 BCD     1      33.780  17.300  34.310  1.00  0.00            
ATOM    123  H57 BCD     1      31.180  17.210  32.740  1.00  0.00            
ATOM    124  H58 BCD     1      30.370  15.650  34.590  1.00  0.00            
ATOM    125  H59 BCD     1      31.850  14.970  33.920  1.00  0.00            
ATOM    126  H60 BCD     1      31.210  16.330  36.280  1.00  0.00            
ATOM    127  C37 BCD     1      27.800  21.760  30.410  1.00  0.00            
ATOM    128  O31 BCD     1      28.400  21.280  29.210  1.00  0.00            
ATOM    129  C38 BCD     1      28.800  22.590  31.170  1.00  0.00            
ATOM    130  O32 BCD     1      29.220  23.660  30.330  1.00  0.00            
ATOM    131  C39 BCD     1      29.980  21.720  31.600  1.00  0.00            
ATOM    132  O33 BCD     1      30.910  22.550  32.400  1.00  0.00            
ATOM    133  C40 BCD     1      29.530  20.460  32.420  1.00  0.00            
ATOM    134  C41 BCD     1      28.560  19.710  31.510  1.00  0.00            
ATOM    135  O34 BCD     1      27.500  20.660  31.280  1.00  0.00            
ATOM    136  C42 BCD     1      28.080  18.400  32.180  1.00  0.00            
ATOM    137  O35 BCD     1      27.880  18.450  33.560  1.00  0.00            
ATOM    138  H61 BCD     1      26.870  22.300  30.190  1.00  0.00            
ATOM    139  H62 BCD     1      28.310  23.010  32.060  1.00  0.00            
ATOM    140  H63 BCD     1      30.070  23.870  30.720  1.00  0.00            
ATOM    141  H64 BCD     1      30.500  21.260  30.750  1.00  0.00            
ATOM    142  H65 BCD     1      31.620  22.090  32.850  1.00  0.00            
ATOM    143  H66 BCD     1      29.030  20.790  33.340  1.00  0.00            
ATOM    144  H67 BCD     1      29.100  19.510  30.580  1.00  0.00            
ATOM    145  H68 BCD     1      27.140  18.080  31.720  1.00  0.00            
ATOM    146  H69 BCD     1      28.890  17.670  32.100  1.00  0.00            
ATOM    147  H70 BCD     1      27.130  17.850  33.690  1.00  0.00            
ATOM    148  C1  BA6     2      32.590  21.210  26.160  1.00  0.00            
ATOM    149  C2  BA6     2      33.570  20.780  25.110  1.00  0.00            
ATOM    150  N1  BA6     2      33.380  21.250  23.820  1.00  0.00            
ATOM    151  C3  BA6     2      34.280  20.950  22.920  1.00  0.00            
ATOM    152  N2  BA6     2      35.400  20.190  23.090  1.00  0.00            
ATOM    153  C4  BA6     2      35.580  19.640  24.360  1.00  0.00            
ATOM    154  O1  BA6     2      36.570  18.980  24.580  1.00  0.00            
ATOM    155  C5  BA6     2      34.580  19.900  25.340  1.00  0.00            
ATOM    156  C6  BA6     2      34.970  19.360  26.740  1.00  0.00            
ATOM    157  C7  BA6     2      34.610  17.880  27.020  1.00  0.00            
ATOM    158  N3  BA6     2      33.270  17.680  27.610  1.00  0.00            
ATOM    159  C8  BA6     2      32.800  16.340  27.410  1.00  0.00            
ATOM    160  C9  BA6     2      31.290  16.290  27.730  1.00  0.00            
ATOM    161  C10 BA6     2      30.940  16.650  29.130  1.00  0.00            
ATOM    162  C11 BA6     2      29.510  16.510  29.410  1.00  0.00            
ATOM    163  N4  BA6     2      28.500  16.790  28.610  1.00  0.00            
ATOM    164  O2  BA6     2      27.370  16.070  29.090  1.00  0.00            
ATOM    165  C12 BA6     2      27.690  15.490  30.290  1.00  0.00            
ATOM    166  C13 BA6     2      26.880  14.800  31.260  1.00  0.00            
ATOM    167  C14 BA6     2      27.530  14.220  32.350  1.00  0.00            
ATOM    168  F1  BA6     2      26.900  13.390  33.160  1.00  0.00            
ATOM    169  C15 BA6     2      28.870  14.240  32.530  1.00  0.00            
ATOM    170  C16 BA6     2      29.650  15.020  31.620  1.00  0.00            
ATOM    171  C17 BA6     2      29.000  15.650  30.490  1.00  0.00            
ATOM    172  C18 BA6     2      31.570  18.070  29.320  1.00  0.00            
ATOM    173  C19 BA6     2      33.120  18.190  28.980  1.00  0.00            
ATOM    174  C20 BA6     2      36.410  20.010  21.980  1.00  0.00            
ATOM    175  C21 BA6     2      36.440  21.050  20.850  1.00  0.00            
ATOM    176  C22 BA6     2      34.930  21.260  20.450  1.00  0.00            
ATOM    177  C23 BA6     2      34.100  21.750  21.650  1.00  0.00            
ATOM    178  H1  BA6     2      32.550  20.420  26.930  1.00  0.00            
ATOM    179  H2  BA6     2      32.830  22.140  26.690  1.00  0.00            
ATOM    180  H3  BA6     2      31.600  21.260  25.680  1.00  0.00            
ATOM    181  H4  BA6     2      34.560  19.950  27.570  1.00  0.00            
ATOM    182  H5  BA6     2      36.050  19.490  26.900  1.00  0.00            
ATOM    183  H6  BA6     2      35.350  17.470  27.710  1.00  0.00            
ATOM    184  H7  BA6     2      34.740  17.430  26.030  1.00  0.00            
ATOM    185  H8  BA6     2      33.350  15.730  28.140  1.00  0.00            
ATOM    186  H9  BA6     2      32.970  15.930  26.410  1.00  0.00            
ATOM    187  H10 BA6     2      30.920  15.280  27.500  1.00  0.00            
ATOM    188  H11 BA6     2      30.780  16.920  26.990  1.00  0.00            
ATOM    189  H12 BA6     2      31.420  15.940  29.820  1.00  0.00            
ATOM    190  H13 BA6     2      25.860  14.530  31.010  1.00  0.00            
ATOM    191  H14 BA6     2      29.270  13.680  33.360  1.00  0.00            
ATOM    192  H15 BA6     2      30.730  15.090  31.730  1.00  0.00            
ATOM    193  H16 BA6     2      31.260  18.480  30.290  1.00  0.00            
ATOM    194  H17 BA6     2      31.110  18.690  28.540  1.00  0.00            
ATOM    195  H18 BA6     2      33.290  19.270  28.930  1.00  0.00            
ATOM    196  H19 BA6     2      33.580  17.670  29.820  1.00  0.00            
ATOM    197  H20 BA6     2      36.170  19.010  21.590  1.00  0.00            
ATOM    198  H21 BA6     2      37.380  19.890  22.470  1.00  0.00            
ATOM    199  H22 BA6     2      36.920  20.720  19.930  1.00  0.00            
ATOM    200  H23 BA6     2      36.980  21.970  21.120  1.00  0.00            
ATOM    201  H24 BA6     2      34.550  20.290  20.110  1.00  0.00            
ATOM    202  H25 BA6     2      34.790  21.940  19.600  1.00  0.00            
ATOM    203  H26 BA6     2      34.210  22.810  21.920  1.00  0.00            
ATOM    204  H27 BA6     2      33.070  21.670  21.280  1.00  0.00            
TER
ENDMDL
MODEL        1
ATOM      1  C1  BCD     1      21.400  18.020  20.190  1.00  0.00            
ATOM      2  O1  BCD     1      21.920  16.970  19.460  1.00  0.00            
ATOM      3  C2  BCD     1      21.470  19.210  19.290  1.00  0.00            
ATOM      4  O2  BCD     1      20.830  18.820  18.060  1.00  0.00            
ATOM      5  C3  BCD     1      22.890  19.750  19.050  1.00  0.00            
ATOM      6  O3  BCD     1      22.780  21.190  18.610  1.00  0.00            
ATOM      7  C4  BCD     1      23.660  19.800  20.340  1.00  0.00            
ATOM      8  C5  BCD     1      23.470  18.620  21.220  1.00  0.00            
ATOM      9  O4  BCD     1      22.100  18.380  21.350  1.00  0.00            
ATOM     10  C6  BCD     1      24.090  18.800  22.620  1.00  0.00            
ATOM     11  O5  BCD     1      23.670  19.950  23.310  1.00  0.00            
ATOM     12  H1  BCD     1      20.370  17.750  20.460  1.00  0.00            
ATOM     13  H2  BCD     1      20.920  20.070  19.710  1.00  0.00            
ATOM     14  H3  BCD     1      21.240  17.960  17.930  1.00  0.00            
ATOM     15  H4  BCD     1      23.460  19.140  18.340  1.00  0.00            
ATOM     16  H5  BCD     1      23.650  21.580  18.470  1.00  0.00            
ATOM     17  H6  BCD     1      23.400  20.700  20.900  1.00  0.00            
ATOM     18  H7  BCD     1      23.950  17.730  20.800  1.00  0.00            
ATOM     19  H8  BCD     1      23.920  17.920  23.260  1.00  0.00            
ATOM     20  H9  BCD     1      25.180  18.810  22.480  1.00  0.00            
ATOM     21  H10 BCD     1      24.370  20.470  23.690  1.00  0.00            
ATOM     22  C7  BCD     1      20.890  13.000  19.020  1.00  0.00            
ATOM     23  O6  BCD     1      22.210  12.540  18.650  1.00  0.00            
ATOM     24  C8  BCD     1      20.350  14.040  18.010  1.00  0.00            
ATOM     25  O7  BCD     1      20.230  13.380  16.700  1.00  0.00            
ATOM     26  C9  BCD     1      21.310  15.230  17.960  1.00  0.00            
ATOM     27  O8  BCD     1      21.020  16.220  17.010  1.00  0.00            
ATOM     28  C10 BCD     1      21.190  15.790  19.370  1.00  0.00            
ATOM     29  C11 BCD     1      21.590  14.770  20.440  1.00  0.00            
ATOM     30  O9  BCD     1      20.840  13.540  20.280  1.00  0.00            
ATOM     31  C12 BCD     1      21.410  15.240  21.830  1.00  0.00            
ATOM     32  O10 BCD     1      20.010  15.490  22.050  1.00  0.00            
ATOM     33  H11 BCD     1      20.110  12.230  18.970  1.00  0.00            
ATOM     34  H12 BCD     1      19.350  14.370  18.320  1.00  0.00            
ATOM     35  H13 BCD     1      19.380  13.710  16.410  1.00  0.00            
ATOM     36  H14 BCD     1      22.340  14.910  17.780  1.00  0.00            
ATOM     37  H15 BCD     1      21.570  16.090  16.230  1.00  0.00            
ATOM     38  H16 BCD     1      20.130  16.020  19.580  1.00  0.00            
ATOM     39  H17 BCD     1      22.640  14.470  20.360  1.00  0.00            
ATOM     40  H18 BCD     1      21.740  14.500  22.570  1.00  0.00            
ATOM     41  H19 BCD     1      22.000  16.150  22.040  1.00  0.00            
ATOM     42  H20 BCD     1      19.590  14.640  22.220  1.00  0.00            
ATOM     43  C13 BCD     1      24.410   8.990  18.280  1.00  0.00            
ATOM     44  O11 BCD     1      25.560   9.820  18.450  1.00  0.00            
ATOM     45  C14 BCD     1      23.530   9.460  17.090  1.00  0.00            
ATOM     46  O12 BCD     1      24.440   9.320  15.970  1.00  0.00            
ATOM     47  C15 BCD     1      22.990  10.930  17.200  1.00  0.00            
ATOM     48  O13 BCD     1      22.200  11.300  16.110  1.00  0.00            
ATOM     49  C16 BCD     1      22.320  11.150  18.570  1.00  0.00            
ATOM     50  C17 BCD     1      23.180  10.580  19.720  1.00  0.00            
ATOM     51  O14 BCD     1      23.560   9.190  19.440  1.00  0.00            
ATOM     52  C18 BCD     1      22.390  10.590  21.060  1.00  0.00            
ATOM     53  O15 BCD     1      23.120  10.640  22.240  1.00  0.00            
ATOM     54  H21 BCD     1      24.700   7.940  18.240  1.00  0.00            
ATOM     55  H22 BCD     1      22.650   8.810  17.220  1.00  0.00            
ATOM     56  H23 BCD     1      24.010   9.410  15.110  1.00  0.00            
ATOM     57  H24 BCD     1      23.920  11.510  17.120  1.00  0.00            
ATOM     58  H25 BCD     1      21.990  12.240  16.180  1.00  0.00            
ATOM     59  H26 BCD     1      21.390  10.560  18.550  1.00  0.00            
ATOM     60  H27 BCD     1      24.080  11.200  19.860  1.00  0.00            
ATOM     61  H28 BCD     1      21.720  11.460  21.010  1.00  0.00            
ATOM     62  H29 BCD     1      21.650   9.790  21.120  1.00  0.00            
ATOM     63  H30 BCD     1      23.660   9.850  22.340  1.00  0.00            
ATOM     64  C19 BCD     1      29.590   9.660  19.170  1.00  0.00            
ATOM     65  O16 BCD     1      29.540  11.060  18.930  1.00  0.00            
ATOM     66  C20 BCD     1      29.170   8.930  17.940  1.00  0.00            
ATOM     67  O17 BCD     1      30.070   9.320  16.850  1.00  0.00            
ATOM     68  C21 BCD     1      27.660   9.270  17.600  1.00  0.00            
ATOM     69  O18 BCD     1      27.050   8.450  16.500  1.00  0.00            
ATOM     70  C22 BCD     1      26.770   9.110  18.850  1.00  0.00            
ATOM     71  C23 BCD     1      27.320   9.650  20.140  1.00  0.00            
ATOM     72  O19 BCD     1      28.740   9.290  20.290  1.00  0.00            
ATOM     73  C24 BCD     1      26.480   9.250  21.340  1.00  0.00            
ATOM     74  O20 BCD     1      26.390   7.800  21.460  1.00  0.00            
ATOM     75  H31 BCD     1      30.600   9.350  19.470  1.00  0.00            
ATOM     76  H32 BCD     1      29.210   7.840  18.050  1.00  0.00            
ATOM     77  H33 BCD     1      30.060  10.280  16.940  1.00  0.00            
ATOM     78  H34 BCD     1      27.820  10.340  17.430  1.00  0.00            
ATOM     79  H35 BCD     1      26.170   8.830  16.480  1.00  0.00            
ATOM     80  H36 BCD     1      26.650   8.030  18.950  1.00  0.00            
ATOM     81  H37 BCD     1      27.300  10.750  20.230  1.00  0.00            
ATOM     82  H38 BCD     1      26.960   9.570  22.280  1.00  0.00            
ATOM     83  H39 BCD     1      25.520   9.750  21.160  1.00  0.00            
ATOM     84  H40 BCD     1      27.260   7.520  21.760  1.00  0.00            
ATOM     85  C25 BCD     1      32.200  14.380  18.260  1.00  0.00            
ATOM     86  O21 BCD     1      31.150  15.400  18.340  1.00  0.00            
ATOM     87  C26 BCD     1      31.780  13.410  17.060  1.00  0.00            
ATOM     88  O22 BCD     1      31.850  14.180  15.840  1.00  0.00            
ATOM     89  C27 BCD     1      30.490  12.690  17.450  1.00  0.00            
ATOM     90  O23 BCD     1      30.080  11.970  16.270  1.00  0.00            
ATOM     91  C28 BCD     1      30.750  11.810  18.630  1.00  0.00            
ATOM     92  C29 BCD     1      31.200  12.710  19.840  1.00  0.00            
ATOM     93  O24 BCD     1      32.300  13.590  19.450  1.00  0.00            
ATOM     94  C30 BCD     1      31.710  11.830  20.960  1.00  0.00            
ATOM     95  O25 BCD     1      32.890  11.080  20.570  1.00  0.00            
ATOM     96  H41 BCD     1      33.180  14.880  18.310  1.00  0.00            
ATOM     97  H42 BCD     1      32.400  12.500  16.950  1.00  0.00            
ATOM     98  H43 BCD     1      31.230  13.730  15.270  1.00  0.00            
ATOM     99  H44 BCD     1      29.680  13.400  17.700  1.00  0.00            
ATOM    100  H45 BCD     1      29.840  12.600  15.590  1.00  0.00            
ATOM    101  H46 BCD     1      31.590  11.160  18.370  1.00  0.00            
ATOM    102  H47 BCD     1      30.410  13.380  20.190  1.00  0.00            
ATOM    103  H48 BCD     1      31.890  12.420  21.870  1.00  0.00            
ATOM    104  H49 BCD     1      30.870  11.190  21.280  1.00  0.00            
ATOM    105  H50 BCD     1      33.310  11.580  19.860  1.00  0.00            
ATOM    106  C31 BCD     1      30.610  19.450  18.950  1.00  0.00            
ATOM    107  O26 BCD     1      29.230  19.270  19.280  1.00  0.00            
ATOM    108  C32 BCD     1      30.920  18.970  17.580  1.00  0.00            
ATOM    109  O27 BCD     1      30.080  19.630  16.620  1.00  0.00            
ATOM    110  C33 BCD     1      30.790  17.500  17.420  1.00  0.00            
ATOM    111  C34 BCD     1      31.540  16.760  18.550  1.00  0.00            
ATOM    112  C35 BCD     1      31.160  17.290  19.930  1.00  0.00            
ATOM    113  O28 BCD     1      31.360  18.720  19.910  1.00  0.00            
ATOM    114  C36 BCD     1      32.030  16.640  20.990  1.00  0.00            
ATOM    115  O29 BCD     1      31.580  17.020  22.280  1.00  0.00            
ATOM    116  O30 BCD     1      31.380  17.120  16.160  1.00  0.00            
ATOM    117  H51 BCD     1      30.820  20.520  19.070  1.00  0.00            
ATOM    118  H52 BCD     1      31.960  19.280  17.390  1.00  0.00            
ATOM    119  H53 BCD     1      30.110  19.030  15.870  1.00  0.00            
ATOM    120  H54 BCD     1      29.770  17.120  17.310  1.00  0.00            
ATOM    121  H55 BCD     1      31.080  16.210  16.040  1.00  0.00            
ATOM    122  H56 BCD     1      32.590  16.950  18.300  1.00  0.00            
ATOM    123  H57 BCD     1      30.120  17.100  20.220  1.00  0.00            
ATOM    124  H58 BCD     1      31.960  15.550  20.890  1.00  0.00            
ATOM    125  H59 BCD     1      33.070  16.930  20.850  1.00  0.00            
ATOM    126  H60 BCD     1      32.110  17.820  22.400  1.00  0.00            
ATOM    127  C37 BCD     1      25.770  20.990  20.440  1.00  0.00            
ATOM    128  O31 BCD     1      25.020  19.810  19.940  1.00  0.00            
ATOM    129  C38 BCD     1      26.420  21.690  19.320  1.00  0.00            
ATOM    130  O32 BCD     1      25.450  21.890  18.290  1.00  0.00            
ATOM    131  C39 BCD     1      27.520  20.780  18.720  1.00  0.00            
ATOM    132  O33 BCD     1      28.250  21.390  17.620  1.00  0.00            
ATOM    133  C40 BCD     1      28.520  20.320  19.790  1.00  0.00            
ATOM    134  C41 BCD     1      27.770  19.680  20.950  1.00  0.00            
ATOM    135  O34 BCD     1      26.710  20.520  21.400  1.00  0.00            
ATOM    136  C42 BCD     1      28.680  19.390  22.070  1.00  0.00            
ATOM    137  O35 BCD     1      29.330  20.580  22.450  1.00  0.00            
ATOM    138  H61 BCD     1      25.130  21.700  20.980  1.00  0.00            
ATOM    139  H62 BCD     1      26.730  22.680  19.670  1.00  0.00            
ATOM    140  H63 BCD     1      25.860  22.510  17.680  1.00  0.00            
ATOM    141  H64 BCD     1      27.070  19.870  18.290  1.00  0.00            
ATOM    142  H65 BCD     1      28.810  20.710  17.240  1.00  0.00            
ATOM    143  H66 BCD     1      29.120  21.210  19.990  1.00  0.00            
ATOM    144  H67 BCD     1      27.210  18.820  20.550  1.00  0.00            
ATOM    145  H68 BCD     1      28.050  19.080  22.920  1.00  0.00            
ATOM    146  H69 BCD     1      29.460  18.640  21.910  1.00  0.00            
ATOM    147  H70 BCD     1      30.150  20.700  21.960  1.00  0.00            
ATOM    148  C1  BA6     2      24.400  16.600  15.930  1.00  0.00            
ATOM    149  C2  BA6     2      23.800  15.420  15.140  1.00  0.00            
ATOM    150  N1  BA6     2      22.490  15.560  14.790  1.00  0.00            
ATOM    151  C3  BA6     2      21.890  14.570  14.110  1.00  0.00            
ATOM    152  N2  BA6     2      22.540  13.510  13.510  1.00  0.00            
ATOM    153  C4  BA6     2      23.860  13.380  13.750  1.00  0.00            
ATOM    154  O1  BA6     2      24.430  12.360  13.370  1.00  0.00            
ATOM    155  C5  BA6     2      24.470  14.390  14.590  1.00  0.00            
ATOM    156  C6  BA6     2      26.020  14.360  14.620  1.00  0.00            
ATOM    157  C7  BA6     2      26.460  13.520  15.800  1.00  0.00            
ATOM    158  N3  BA6     2      26.320  13.990  17.190  1.00  0.00            
ATOM    159  C8  BA6     2      26.410  12.980  18.210  1.00  0.00            
ATOM    160  C9  BA6     2      25.810  13.460  19.570  1.00  0.00            
ATOM    161  C10 BA6     2      26.610  14.710  20.030  1.00  0.00            
ATOM    162  C11 BA6     2      26.080  15.110  21.380  1.00  0.00            
ATOM    163  N4  BA6     2      24.780  15.180  21.700  1.00  0.00            
ATOM    164  O2  BA6     2      24.700  15.570  23.060  1.00  0.00            
ATOM    165  C12 BA6     2      26.040  15.710  23.480  1.00  0.00            
ATOM    166  C13 BA6     2      26.430  16.160  24.700  1.00  0.00            
ATOM    167  C14 BA6     2      27.790  16.450  24.890  1.00  0.00            
ATOM    168  F1  BA6     2      28.260  16.750  26.080  1.00  0.00            
ATOM    169  C15 BA6     2      28.700  16.180  23.830  1.00  0.00            
ATOM    170  C16 BA6     2      28.260  15.780  22.540  1.00  0.00            
ATOM    171  C17 BA6     2      26.910  15.570  22.430  1.00  0.00            
ATOM    172  C18 BA6     2      26.540  15.780  18.910  1.00  0.00            
ATOM    173  C19 BA6     2      27.070  15.260  17.530  1.00  0.00            
ATOM    174  C20 BA6     2      21.830  12.590  12.590  1.00  0.00            
ATOM    175  C21 BA6     2      20.420  12.950  12.140  1.00  0.00            
ATOM    176  C22 BA6     2      19.580  13.710  13.190  1.00  0.00            
ATOM    177  C23 BA6     2      20.400  14.830  13.820  1.00  0.00            
ATOM    178  H1  BA6     2      24.600  16.370  16.980  1.00  0.00            
ATOM    179  H2  BA6     2      25.410  16.880  15.640  1.00  0.00            
ATOM    180  H3  BA6     2      23.710  17.450  16.010  1.00  0.00            
ATOM    181  H4  BA6     2      26.500  15.340  14.720  1.00  0.00            
ATOM    182  H5  BA6     2      26.400  13.890  13.710  1.00  0.00            
ATOM    183  H6  BA6     2      27.520  13.280  15.650  1.00  0.00            
ATOM    184  H7  BA6     2      25.910  12.570  15.680  1.00  0.00            
ATOM    185  H8  BA6     2      27.460  12.690  18.380  1.00  0.00            
ATOM    186  H9  BA6     2      25.870  12.100  17.850  1.00  0.00            
ATOM    187  H10 BA6     2      26.120  12.650  20.240  1.00  0.00            
ATOM    188  H11 BA6     2      24.720  13.570  19.470  1.00  0.00            
ATOM    189  H12 BA6     2      27.630  14.360  20.220  1.00  0.00            
ATOM    190  H13 BA6     2      25.730  16.120  25.530  1.00  0.00            
ATOM    191  H14 BA6     2      29.770  16.180  23.970  1.00  0.00            
ATOM    192  H15 BA6     2      28.930  15.560  21.710  1.00  0.00            
ATOM    193  H16 BA6     2      27.100  16.660  19.250  1.00  0.00            
ATOM    194  H17 BA6     2      25.530  16.190  18.850  1.00  0.00            
ATOM    195  H18 BA6     2      27.010  16.070  16.800  1.00  0.00            
ATOM    196  H19 BA6     2      28.110  15.030  17.800  1.00  0.00            
ATOM    197  H20 BA6     2      21.800  11.620  13.100  1.00  0.00            
ATOM    198  H21 BA6     2      22.460  12.450  11.710  1.00  0.00            
ATOM    199  H22 BA6     2      19.890  12.150  11.610  1.00  0.00            
ATOM    200  H23 BA6     2      20.530  13.690  11.330  1.00  0.00            
ATOM    201  H24 BA6     2      19.290  12.970  13.950  1.00  0.00            
ATOM    202  H25 BA6     2      18.690  14.180  12.750  1.00  0.00            
ATOM    203  H26 BA6     2      20.380  15.680  13.130  1.00  0.00            
ATOM    204  H27 BA6     2      19.880  15.190  14.720  1.00  0.00            
TER
ENDMDL
MODEL        1
ATOM      1  C1  BCD     1      23.080  17.060  23.350  1.00  0.00            
ATOM      2  O1  BCD     1      23.730  16.090  22.490  1.00  0.00            
ATOM      3  C2  BCD     1      22.800  18.380  22.550  1.00  0.00            
ATOM      4  O2  BCD     1      21.930  18.090  21.500  1.00  0.00            
ATOM      5  C3  BCD     1      24.140  18.960  22.010  1.00  0.00            
ATOM      6  O3  BCD     1      23.770  20.270  21.560  1.00  0.00            
ATOM      7  C4  BCD     1      25.270  19.110  23.060  1.00  0.00            
ATOM      8  C5  BCD     1      25.300  17.920  23.950  1.00  0.00            
ATOM      9  O4  BCD     1      23.950  17.570  24.370  1.00  0.00            
ATOM     10  C6  BCD     1      25.990  18.320  25.260  1.00  0.00            
ATOM     11  O5  BCD     1      25.450  19.420  26.000  1.00  0.00            
ATOM     12  H1  BCD     1      22.230  16.580  23.850  1.00  0.00            
ATOM     13  H2  BCD     1      22.240  19.050  23.210  1.00  0.00            
ATOM     14  H3  BCD     1      22.310  17.450  20.890  1.00  0.00            
ATOM     15  H4  BCD     1      24.510  18.410  21.140  1.00  0.00            
ATOM     16  H5  BCD     1      24.470  20.720  21.080  1.00  0.00            
ATOM     17  H6  BCD     1      25.070  20.000  23.670  1.00  0.00            
ATOM     18  H7  BCD     1      25.850  17.060  23.570  1.00  0.00            
ATOM     19  H8  BCD     1      26.100  17.430  25.900  1.00  0.00            
ATOM     20  H9  BCD     1      27.010  18.600  24.970  1.00  0.00            
ATOM     21  H10 BCD     1      26.170  19.670  26.580  1.00  0.00            
ATOM     22  C7  BCD     1      22.400  12.620  20.410  1.00  0.00            
ATOM     23  O6  BCD     1      23.630  12.110  20.070  1.00  0.00            
ATOM     24  C8  BCD     1      22.280  14.010  19.770  1.00  0.00            
ATOM     25  O7  BCD     1      22.430  13.840  18.320  1.00  0.00            
ATOM     26  C9  BCD     1      23.170  15.050  20.420  1.00  0.00            
ATOM     27  O8  BCD     1      22.940  16.310  19.800  1.00  0.00            
ATOM     28  C10 BCD     1      22.870  15.120  21.920  1.00  0.00            
ATOM     29  C11 BCD     1      23.040  13.700  22.540  1.00  0.00            
ATOM     30  O9  BCD     1      22.280  12.700  21.820  1.00  0.00            
ATOM     31  C12 BCD     1      22.560  13.690  23.970  1.00  0.00            
ATOM     32  O10 BCD     1      21.250  14.210  24.110  1.00  0.00            
ATOM     33  H11 BCD     1      21.620  11.940  20.050  1.00  0.00            
ATOM     34  H12 BCD     1      21.220  14.270  19.870  1.00  0.00            
ATOM     35  H13 BCD     1      21.750  14.350  17.870  1.00  0.00            
ATOM     36  H14 BCD     1      24.210  14.730  20.420  1.00  0.00            
ATOM     37  H15 BCD     1      23.350  16.310  18.930  1.00  0.00            
ATOM     38  H16 BCD     1      21.840  15.470  21.980  1.00  0.00            
ATOM     39  H17 BCD     1      24.100  13.390  22.610  1.00  0.00            
ATOM     40  H18 BCD     1      22.540  12.620  24.230  1.00  0.00            
ATOM     41  H19 BCD     1      23.280  14.200  24.620  1.00  0.00            
ATOM     42  H20 BCD     1      21.110  14.550  25.000  1.00  0.00            
ATOM     43  C13 BCD     1      25.650   8.820  18.750  1.00  0.00            
ATOM     44  O11 BCD     1      26.860   9.630  18.870  1.00  0.00            
ATOM     45  C14 BCD     1      24.730   9.470  17.730  1.00  0.00            
ATOM     46  O12 BCD     1      25.340   9.530  16.450  1.00  0.00            
ATOM     47  C15 BCD     1      24.380  10.890  18.240  1.00  0.00            
ATOM     48  O13 BCD     1      23.540  11.570  17.280  1.00  0.00            
ATOM     49  C16 BCD     1      23.730  10.770  19.640  1.00  0.00            
ATOM     50  C17 BCD     1      24.660  10.020  20.640  1.00  0.00            
ATOM     51  O14 BCD     1      24.980   8.780  20.010  1.00  0.00            
ATOM     52  C18 BCD     1      23.950   9.720  21.880  1.00  0.00            
ATOM     53  O15 BCD     1      24.860   9.580  23.020  1.00  0.00            
ATOM     54  H21 BCD     1      25.770   7.810  18.330  1.00  0.00            
ATOM     55  H22 BCD     1      23.850   8.810  17.710  1.00  0.00            
ATOM     56  H23 BCD     1      24.880  10.290  16.070  1.00  0.00            
ATOM     57  H24 BCD     1      25.270  11.530  18.290  1.00  0.00            
ATOM     58  H25 BCD     1      23.310  12.450  17.590  1.00  0.00            
ATOM     59  H26 BCD     1      22.730  10.330  19.600  1.00  0.00            
ATOM     60  H27 BCD     1      25.550  10.610  20.900  1.00  0.00            
ATOM     61  H28 BCD     1      23.230  10.540  22.030  1.00  0.00            
ATOM     62  H29 BCD     1      23.390   8.780  21.860  1.00  0.00            
ATOM     63  H30 BCD     1      24.310   9.690  23.800  1.00  0.00            
ATOM     64  C19 BCD     1      30.960   9.740  18.430  1.00  0.00            
ATOM     65  O16 BCD     1      30.800  11.180  18.390  1.00  0.00            
ATOM     66  C20 BCD     1      30.260   9.030  17.270  1.00  0.00            
ATOM     67  O17 BCD     1      30.740   9.520  16.030  1.00  0.00            
ATOM     68  C21 BCD     1      28.700   9.330  17.360  1.00  0.00            
ATOM     69  O18 BCD     1      27.950   8.550  16.380  1.00  0.00            
ATOM     70  C22 BCD     1      28.130   9.000  18.790  1.00  0.00            
ATOM     71  C23 BCD     1      28.980   9.600  19.850  1.00  0.00            
ATOM     72  O19 BCD     1      30.380   9.250  19.660  1.00  0.00            
ATOM     73  C24 BCD     1      28.610   9.070  21.230  1.00  0.00            
ATOM     74  O20 BCD     1      29.010   7.680  21.460  1.00  0.00            
ATOM     75  H31 BCD     1      32.020   9.480  18.390  1.00  0.00            
ATOM     76  H32 BCD     1      30.460   7.970  17.430  1.00  0.00            
ATOM     77  H33 BCD     1      30.620  10.470  16.010  1.00  0.00            
ATOM     78  H34 BCD     1      28.460  10.390  17.210  1.00  0.00            
ATOM     79  H35 BCD     1      27.010   8.770  16.400  1.00  0.00            
ATOM     80  H36 BCD     1      28.010   7.920  18.900  1.00  0.00            
ATOM     81  H37 BCD     1      28.860  10.690  19.910  1.00  0.00            
ATOM     82  H38 BCD     1      29.220   9.650  21.940  1.00  0.00            
ATOM     83  H39 BCD     1      27.550   9.130  21.490  1.00  0.00            
ATOM     84  H40 BCD     1      28.870   7.570  22.410  1.00  0.00            
ATOM     85  C25 BCD     1      33.050  14.620  18.110  1.00  0.00            
ATOM     86  O21 BCD     1      31.950  15.310  18.700  1.00  0.00            
ATOM     87  C26 BCD     1      32.620  14.120  16.840  1.00  0.00            
ATOM     88  O22 BCD     1      32.370  15.270  15.980  1.00  0.00            
ATOM     89  C27 BCD     1      31.470  13.130  17.030  1.00  0.00            
ATOM     90  O23 BCD     1      30.860  12.490  15.830  1.00  0.00            
ATOM     91  C28 BCD     1      31.960  11.980  18.000  1.00  0.00            
ATOM     92  C29 BCD     1      32.570  12.490  19.280  1.00  0.00            
ATOM     93  O24 BCD     1      33.540  13.560  18.960  1.00  0.00            
ATOM     94  C30 BCD     1      33.420  11.490  20.030  1.00  0.00            
ATOM     95  O25 BCD     1      34.130  10.680  19.200  1.00  0.00            
ATOM     96  H41 BCD     1      33.880  15.300  17.880  1.00  0.00            
ATOM     97  H42 BCD     1      33.520  13.590  16.510  1.00  0.00            
ATOM     98  H43 BCD     1      32.600  14.980  15.100  1.00  0.00            
ATOM     99  H44 BCD     1      30.690  13.690  17.550  1.00  0.00            
ATOM    100  H45 BCD     1      30.610  13.100  15.140  1.00  0.00            
ATOM    101  H46 BCD     1      32.680  11.340  17.490  1.00  0.00            
ATOM    102  H47 BCD     1      31.740  12.920  19.860  1.00  0.00            
ATOM    103  H48 BCD     1      34.040  12.020  20.760  1.00  0.00            
ATOM    104  H49 BCD     1      32.760  10.890  20.660  1.00  0.00            
ATOM    105  H50 BCD     1      34.780  10.200  19.710  1.00  0.00            
ATOM    106  C31 BCD     1      31.860  19.050  20.580  1.00  0.00            
ATOM    107  O26 BCD     1      30.420  18.990  20.740  1.00  0.00            
ATOM    108  C32 BCD     1      32.260  19.000  19.030  1.00  0.00            
ATOM    109  O27 BCD     1      31.620  20.120  18.350  1.00  0.00            
ATOM    110  C33 BCD     1      31.830  17.730  18.420  1.00  0.00            
ATOM    111  C34 BCD     1      32.370  16.590  19.250  1.00  0.00            
ATOM    112  C35 BCD     1      32.060  16.670  20.780  1.00  0.00            
ATOM    113  O28 BCD     1      32.470  17.940  21.270  1.00  0.00            
ATOM    114  C36 BCD     1      32.810  15.610  21.520  1.00  0.00            
ATOM    115  O29 BCD     1      32.230  15.370  22.820  1.00  0.00            
ATOM    116  O30 BCD     1      32.360  17.730  17.030  1.00  0.00            
ATOM    117  H51 BCD     1      32.270  19.980  20.970  1.00  0.00            
ATOM    118  H52 BCD     1      33.320  19.190  18.860  1.00  0.00            
ATOM    119  H53 BCD     1      32.100  20.140  17.520  1.00  0.00            
ATOM    120  H54 BCD     1      30.740  17.640  18.460  1.00  0.00            
ATOM    121  H55 BCD     1      32.490  16.820  16.760  1.00  0.00            
ATOM    122  H56 BCD     1      33.460  16.630  19.310  1.00  0.00            
ATOM    123  H57 BCD     1      31.010  16.580  21.070  1.00  0.00            
ATOM    124  H58 BCD     1      32.680  14.650  21.010  1.00  0.00            
ATOM    125  H59 BCD     1      33.880  15.850  21.390  1.00  0.00            
ATOM    126  H60 BCD     1      32.930  15.640  23.420  1.00  0.00            
ATOM    127  C37 BCD     1      27.200  20.390  22.580  1.00  0.00            
ATOM    128  O31 BCD     1      26.520  19.140  22.370  1.00  0.00            
ATOM    129  C38 BCD     1      27.460  21.080  21.220  1.00  0.00            
ATOM    130  O32 BCD     1      26.210  21.310  20.470  1.00  0.00            
ATOM    131  C39 BCD     1      28.530  20.220  20.510  1.00  0.00            
ATOM    132  O33 BCD     1      28.980  20.970  19.300  1.00  0.00            
ATOM    133  C40 BCD     1      29.730  19.950  21.450  1.00  0.00            
ATOM    134  C41 BCD     1      29.340  19.400  22.790  1.00  0.00            
ATOM    135  O34 BCD     1      28.380  20.300  23.370  1.00  0.00            
ATOM    136  C42 BCD     1      30.510  19.410  23.730  1.00  0.00            
ATOM    137  O35 BCD     1      31.110  20.700  23.780  1.00  0.00            
ATOM    138  H61 BCD     1      26.550  21.050  23.170  1.00  0.00            
ATOM    139  H62 BCD     1      27.930  22.060  21.400  1.00  0.00            
ATOM    140  H63 BCD     1      26.470  21.610  19.590  1.00  0.00            
ATOM    141  H64 BCD     1      28.060  19.250  20.300  1.00  0.00            
ATOM    142  H65 BCD     1      29.810  20.650  18.920  1.00  0.00            
ATOM    143  H66 BCD     1      30.390  20.810  21.560  1.00  0.00            
ATOM    144  H67 BCD     1      28.900  18.400  22.770  1.00  0.00            
ATOM    145  H68 BCD     1      30.170  19.130  24.740  1.00  0.00            
ATOM    146  H69 BCD     1      31.200  18.640  23.380  1.00  0.00            
ATOM    147  H70 BCD     1      30.350  21.180  24.100  1.00  0.00            
ATOM    148  C1  BA6     2      26.370  17.000  19.310  1.00  0.00            
ATOM    149  C2  BA6     2      26.000  16.200  18.140  1.00  0.00            
ATOM    150  N1  BA6     2      24.740  16.400  17.700  1.00  0.00            
ATOM    151  C3  BA6     2      24.400  15.740  16.620  1.00  0.00            
ATOM    152  N2  BA6     2      25.140  14.780  15.960  1.00  0.00            
ATOM    153  C4  BA6     2      26.350  14.480  16.460  1.00  0.00            
ATOM    154  O1  BA6     2      27.090  13.690  15.900  1.00  0.00            
ATOM    155  C5  BA6     2      26.800  15.240  17.550  1.00  0.00            
ATOM    156  C6  BA6     2      28.180  14.950  17.930  1.00  0.00            
ATOM    157  C7  BA6     2      28.240  13.820  18.990  1.00  0.00            
ATOM    158  N3  BA6     2      27.760  14.260  20.320  1.00  0.00            
ATOM    159  C8  BA6     2      27.190  13.090  21.030  1.00  0.00            
ATOM    160  C9  BA6     2      26.660  13.520  22.410  1.00  0.00            
ATOM    161  C10 BA6     2      27.900  13.940  23.320  1.00  0.00            
ATOM    162  C11 BA6     2      27.590  14.450  24.750  1.00  0.00            
ATOM    163  N4  BA6     2      26.370  14.860  25.030  1.00  0.00            
ATOM    164  O2  BA6     2      26.320  14.860  26.440  1.00  0.00            
ATOM    165  C12 BA6     2      27.570  14.510  26.890  1.00  0.00            
ATOM    166  C13 BA6     2      28.050  14.390  28.180  1.00  0.00            
ATOM    167  C14 BA6     2      29.290  13.790  28.390  1.00  0.00            
ATOM    168  F1  BA6     2      29.750  13.800  29.630  1.00  0.00            
ATOM    169  C15 BA6     2      30.120  13.440  27.300  1.00  0.00            
ATOM    170  C16 BA6     2      29.640  13.720  25.950  1.00  0.00            
ATOM    171  C17 BA6     2      28.380  14.300  25.870  1.00  0.00            
ATOM    172  C18 BA6     2      28.480  15.200  22.560  1.00  0.00            
ATOM    173  C19 BA6     2      28.860  14.790  21.150  1.00  0.00            
ATOM    174  C20 BA6     2      24.570  14.110  14.790  1.00  0.00            
ATOM    175  C21 BA6     2      23.450  14.900  14.000  1.00  0.00            
ATOM    176  C22 BA6     2      22.400  15.310  15.040  1.00  0.00            
ATOM    177  C23 BA6     2      23.080  16.220  16.130  1.00  0.00            
ATOM    178  H1  BA6     2      27.430  17.260  19.260  1.00  0.00            
ATOM    179  H2  BA6     2      25.780  17.920  19.320  1.00  0.00            
ATOM    180  H3  BA6     2      26.160  16.460  20.250  1.00  0.00            
ATOM    181  H4  BA6     2      28.560  15.870  18.390  1.00  0.00            
ATOM    182  H5  BA6     2      28.800  14.750  17.050  1.00  0.00            
ATOM    183  H6  BA6     2      29.250  13.400  19.040  1.00  0.00            
ATOM    184  H7  BA6     2      27.630  13.000  18.590  1.00  0.00            
ATOM    185  H8  BA6     2      27.980  12.340  21.170  1.00  0.00            
ATOM    186  H9  BA6     2      26.450  12.700  20.320  1.00  0.00            
ATOM    187  H10 BA6     2      26.280  12.650  22.960  1.00  0.00            
ATOM    188  H11 BA6     2      25.930  14.330  22.310  1.00  0.00            
ATOM    189  H12 BA6     2      28.730  13.220  23.260  1.00  0.00            
ATOM    190  H13 BA6     2      27.340  14.580  28.990  1.00  0.00            
ATOM    191  H14 BA6     2      31.090  12.960  27.410  1.00  0.00            
ATOM    192  H15 BA6     2      30.330  13.670  25.110  1.00  0.00            
ATOM    193  H16 BA6     2      29.300  15.730  23.070  1.00  0.00            
ATOM    194  H17 BA6     2      27.720  15.930  22.260  1.00  0.00            
ATOM    195  H18 BA6     2      29.340  15.680  20.740  1.00  0.00            
ATOM    196  H19 BA6     2      29.670  14.070  21.340  1.00  0.00            
ATOM    197  H20 BA6     2      24.170  13.150  15.150  1.00  0.00            
ATOM    198  H21 BA6     2      25.350  13.730  14.120  1.00  0.00            
ATOM    199  H22 BA6     2      23.140  14.160  13.250  1.00  0.00            
ATOM    200  H23 BA6     2      23.970  15.710  13.470  1.00  0.00            
ATOM    201  H24 BA6     2      21.940  14.370  15.350  1.00  0.00            
ATOM    202  H25 BA6     2      21.630  15.880  14.500  1.00  0.00            
ATOM    203  H26 BA6     2      23.130  17.260  15.780  1.00  0.00            
ATOM    204  H27 BA6     2      22.350  16.280  16.950  1.00  0.00            
TER
ENDMDL
MODEL        1
ATOM      1  C1  BCD     1      22.310  18.810  16.390  1.00  0.00            
ATOM      2  O1  BCD     1      22.120  18.580  17.780  1.00  0.00            
ATOM      3  C2  BCD     1      21.790  17.660  15.540  1.00  0.00            
ATOM      4  O2  BCD     1      20.430  17.640  15.620  1.00  0.00            
ATOM      5  C3  BCD     1      22.430  16.300  16.030  1.00  0.00            
ATOM      6  O3  BCD     1      22.120  15.170  15.230  1.00  0.00            
ATOM      7  C4  BCD     1      23.940  16.510  15.810  1.00  0.00            
ATOM      8  C5  BCD     1      24.450  17.780  16.530  1.00  0.00            
ATOM      9  O4  BCD     1      23.770  18.920  16.130  1.00  0.00            
ATOM     10  C6  BCD     1      25.920  18.030  16.450  1.00  0.00            
ATOM     11  O5  BCD     1      26.370  18.230  15.100  1.00  0.00            
ATOM     12  H1  BCD     1      21.900  19.740  15.980  1.00  0.00            
ATOM     13  H2  BCD     1      22.160  18.020  14.570  1.00  0.00            
ATOM     14  H3  BCD     1      20.170  17.460  14.710  1.00  0.00            
ATOM     15  H4  BCD     1      22.190  16.110  17.080  1.00  0.00            
ATOM     16  H5  BCD     1      21.160  15.130  15.220  1.00  0.00            
ATOM     17  H6  BCD     1      24.050  16.540  14.720  1.00  0.00            
ATOM     18  H7  BCD     1      24.350  17.630  17.610  1.00  0.00            
ATOM     19  H8  BCD     1      26.180  18.920  17.050  1.00  0.00            
ATOM     20  H9  BCD     1      26.550  17.200  16.810  1.00  0.00            
ATOM     21  H10 BCD     1      27.300  18.010  15.020  1.00  0.00            
ATOM     22  C7  BCD     1      20.220  20.410  20.990  1.00  0.00            
ATOM     23  O6  BCD     1      20.600  19.290  21.730  1.00  0.00            
ATOM     24  C8  BCD     1      19.320  20.030  19.840  1.00  0.00            
ATOM     25  O7  BCD     1      18.000  19.580  20.200  1.00  0.00            
ATOM     26  C9  BCD     1      20.070  18.970  18.890  1.00  0.00            
ATOM     27  O8  BCD     1      19.280  18.600  17.740  1.00  0.00            
ATOM     28  C10 BCD     1      21.370  19.590  18.450  1.00  0.00            
ATOM     29  C11 BCD     1      22.170  20.100  19.590  1.00  0.00            
ATOM     30  O9  BCD     1      21.390  20.970  20.400  1.00  0.00            
ATOM     31  C12 BCD     1      23.330  20.950  19.250  1.00  0.00            
ATOM     32  O10 BCD     1      23.070  22.010  18.360  1.00  0.00            
ATOM     33  H11 BCD     1      19.760  21.160  21.650  1.00  0.00            
ATOM     34  H12 BCD     1      19.060  20.930  19.260  1.00  0.00            
ATOM     35  H13 BCD     1      18.120  18.710  20.590  1.00  0.00            
ATOM     36  H14 BCD     1      20.230  18.130  19.580  1.00  0.00            
ATOM     37  H15 BCD     1      19.840  18.210  17.050  1.00  0.00            
ATOM     38  H16 BCD     1      21.080  20.430  17.790  1.00  0.00            
ATOM     39  H17 BCD     1      22.510  19.290  20.260  1.00  0.00            
ATOM     40  H18 BCD     1      23.620  21.430  20.190  1.00  0.00            
ATOM     41  H19 BCD     1      24.080  20.360  18.700  1.00  0.00            
ATOM     42  H20 BCD     1      23.930  22.270  18.020  1.00  0.00            
ATOM     43  C13 BCD     1      19.100  16.890  24.910  1.00  0.00            
ATOM     44  O11 BCD     1      20.370  16.100  24.920  1.00  0.00            
ATOM     45  C14 BCD     1      18.430  16.640  23.510  1.00  0.00            
ATOM     46  O12 BCD     1      18.230  15.190  23.330  1.00  0.00            
ATOM     47  C15 BCD     1      19.240  17.270  22.360  1.00  0.00            
ATOM     48  O13 BCD     1      18.640  17.060  21.070  1.00  0.00            
ATOM     49  C16 BCD     1      19.610  18.750  22.680  1.00  0.00            
ATOM     50  C17 BCD     1      20.260  18.840  24.060  1.00  0.00            
ATOM     51  O14 BCD     1      19.420  18.280  25.030  1.00  0.00            
ATOM     52  C18 BCD     1      20.660  20.260  24.410  1.00  0.00            
ATOM     53  O15 BCD     1      19.480  21.150  24.270  1.00  0.00            
ATOM     54  H21 BCD     1      18.480  16.580  25.760  1.00  0.00            
ATOM     55  H22 BCD     1      17.430  17.090  23.540  1.00  0.00            
ATOM     56  H23 BCD     1      19.080  14.790  23.540  1.00  0.00            
ATOM     57  H24 BCD     1      20.220  16.760  22.360  1.00  0.00            
ATOM     58  H25 BCD     1      18.830  16.160  20.790  1.00  0.00            
ATOM     59  H26 BCD     1      18.640  19.250  22.630  1.00  0.00            
ATOM     60  H27 BCD     1      21.160  18.210  23.970  1.00  0.00            
ATOM     61  H28 BCD     1      20.980  20.230  25.460  1.00  0.00            
ATOM     62  H29 BCD     1      21.510  20.690  23.860  1.00  0.00            
ATOM     63  H30 BCD     1      19.700  21.970  24.740  1.00  0.00            
ATOM     64  C19 BCD     1      22.560  13.250  26.980  1.00  0.00            
ATOM     65  O16 BCD     1      23.040  12.830  25.760  1.00  0.00            
ATOM     66  C20 BCD     1      21.030  13.130  27.090  1.00  0.00            
ATOM     67  O17 BCD     1      20.640  11.800  26.840  1.00  0.00            
ATOM     68  C21 BCD     1      20.260  14.120  26.110  1.00  0.00            
ATOM     69  O18 BCD     1      18.880  14.110  26.390  1.00  0.00            
ATOM     70  C22 BCD     1      20.790  15.550  26.140  1.00  0.00            
ATOM     71  C23 BCD     1      22.300  15.570  26.150  1.00  0.00            
ATOM     72  O19 BCD     1      22.770  14.650  27.140  1.00  0.00            
ATOM     73  C24 BCD     1      22.780  16.970  26.280  1.00  0.00            
ATOM     74  O20 BCD     1      22.730  17.380  27.610  1.00  0.00            
ATOM     75  H31 BCD     1      23.090  12.750  27.800  1.00  0.00            
ATOM     76  H32 BCD     1      20.710  13.330  28.120  1.00  0.00            
ATOM     77  H33 BCD     1      21.110  11.630  26.020  1.00  0.00            
ATOM     78  H34 BCD     1      20.370  13.660  25.120  1.00  0.00            
ATOM     79  H35 BCD     1      18.670  13.170  26.400  1.00  0.00            
ATOM     80  H36 BCD     1      20.420  16.170  26.970  1.00  0.00            
ATOM     81  H37 BCD     1      22.640  15.070  25.240  1.00  0.00            
ATOM     82  H38 BCD     1      23.820  17.220  26.040  1.00  0.00            
ATOM     83  H39 BCD     1      22.140  17.550  25.600  1.00  0.00            
ATOM     84  H40 BCD     1      23.510  17.000  28.010  1.00  0.00            
ATOM     85  C25 BCD     1      25.330   9.940  24.050  1.00  0.00            
ATOM     86  O21 BCD     1      25.540  10.880  23.000  1.00  0.00            
ATOM     87  C26 BCD     1      23.800   9.650  24.090  1.00  0.00            
ATOM     88  O22 BCD     1      23.430   8.920  22.920  1.00  0.00            
ATOM     89  C27 BCD     1      23.020  10.950  24.330  1.00  0.00            
ATOM     90  O23 BCD     1      21.620  10.740  24.510  1.00  0.00            
ATOM     91  C28 BCD     1      23.580  11.530  25.620  1.00  0.00            
ATOM     92  C29 BCD     1      25.070  11.770  25.560  1.00  0.00            
ATOM     93  O24 BCD     1      25.680  10.560  25.260  1.00  0.00            
ATOM     94  C30 BCD     1      25.730  12.340  26.760  1.00  0.00            
ATOM     95  O25 BCD     1      25.150  11.880  28.030  1.00  0.00            
ATOM     96  H41 BCD     1      25.870   9.010  23.850  1.00  0.00            
ATOM     97  H42 BCD     1      23.570   9.030  24.970  1.00  0.00            
ATOM     98  H43 BCD     1      22.640   8.390  23.060  1.00  0.00            
ATOM     99  H44 BCD     1      23.240  11.740  23.600  1.00  0.00            
ATOM    100  H45 BCD     1      21.310   9.940  24.060  1.00  0.00            
ATOM    101  H46 BCD     1      23.240  10.880  26.430  1.00  0.00            
ATOM    102  H47 BCD     1      25.380  12.490  24.790  1.00  0.00            
ATOM    103  H48 BCD     1      26.770  12.060  26.530  1.00  0.00            
ATOM    104  H49 BCD     1      25.770  13.440  26.730  1.00  0.00            
ATOM    105  H50 BCD     1      25.480  12.470  28.700  1.00  0.00            
ATOM    106  C31 BCD     1      27.410  11.360  19.340  1.00  0.00            
ATOM    107  O26 BCD     1      26.410  12.250  18.870  1.00  0.00            
ATOM    108  C32 BCD     1      26.750  10.000  19.510  1.00  0.00            
ATOM    109  O27 BCD     1      26.060   9.610  18.270  1.00  0.00            
ATOM    110  C33 BCD     1      25.830  10.040  20.740  1.00  0.00            
ATOM    111  C34 BCD     1      26.510  10.650  21.960  1.00  0.00            
ATOM    112  C35 BCD     1      27.190  11.980  21.630  1.00  0.00            
ATOM    113  O28 BCD     1      28.050  11.850  20.550  1.00  0.00            
ATOM    114  C36 BCD     1      27.890  12.630  22.790  1.00  0.00            
ATOM    115  O29 BCD     1      29.030  11.810  23.160  1.00  0.00            
ATOM    116  O30 BCD     1      25.270   8.730  20.980  1.00  0.00            
ATOM    117  H51 BCD     1      28.160  11.420  18.550  1.00  0.00            
ATOM    118  H52 BCD     1      27.540   9.250  19.690  1.00  0.00            
ATOM    119  H53 BCD     1      25.650   8.800  18.590  1.00  0.00            
ATOM    120  H54 BCD     1      25.020  10.720  20.420  1.00  0.00            
ATOM    121  H55 BCD     1      24.590   8.720  21.660  1.00  0.00            
ATOM    122  H56 BCD     1      27.290  10.000  22.370  1.00  0.00            
ATOM    123  H57 BCD     1      26.370  12.690  21.420  1.00  0.00            
ATOM    124  H58 BCD     1      28.180  13.650  22.530  1.00  0.00            
ATOM    125  H59 BCD     1      27.160  12.710  23.610  1.00  0.00            
ATOM    126  H60 BCD     1      29.570  11.710  22.370  1.00  0.00            
ATOM    127  C37 BCD     1      25.730  14.780  15.680  1.00  0.00            
ATOM    128  O31 BCD     1      24.590  15.410  16.370  1.00  0.00            
ATOM    129  C38 BCD     1      25.440  13.310  15.360  1.00  0.00            
ATOM    130  O32 BCD     1      24.170  13.120  14.700  1.00  0.00            
ATOM    131  C39 BCD     1      25.350  12.490  16.680  1.00  0.00            
ATOM    132  O33 BCD     1      25.370  11.080  16.360  1.00  0.00            
ATOM    133  C40 BCD     1      26.580  12.780  17.540  1.00  0.00            
ATOM    134  C41 BCD     1      26.800  14.260  17.700  1.00  0.00            
ATOM    135  O34 BCD     1      26.950  14.730  16.460  1.00  0.00            
ATOM    136  C42 BCD     1      28.030  14.560  18.520  1.00  0.00            
ATOM    137  O35 BCD     1      28.120  15.830  19.060  1.00  0.00            
ATOM    138  H61 BCD     1      26.030  15.360  14.800  1.00  0.00            
ATOM    139  H62 BCD     1      26.240  12.850  14.760  1.00  0.00            
ATOM    140  H63 BCD     1      23.570  13.850  14.870  1.00  0.00            
ATOM    141  H64 BCD     1      24.510  12.750  17.330  1.00  0.00            
ATOM    142  H65 BCD     1      25.660  10.610  17.150  1.00  0.00            
ATOM    143  H66 BCD     1      27.450  12.410  16.980  1.00  0.00            
ATOM    144  H67 BCD     1      25.980  14.780  18.220  1.00  0.00            
ATOM    145  H68 BCD     1      28.040  13.930  19.420  1.00  0.00            
ATOM    146  H69 BCD     1      28.920  14.480  17.890  1.00  0.00            
ATOM    147  H70 BCD     1      28.690  16.370  18.500  1.00  0.00            
ATOM    148  C1  BA6     2      22.580   8.580  18.920  1.00  0.00            
ATOM    149  C2  BA6     2      21.270   9.240  18.770  1.00  0.00            
ATOM    150  N1  BA6     2      20.280   8.510  18.120  1.00  0.00            
ATOM    151  C3  BA6     2      19.130   9.100  18.000  1.00  0.00            
ATOM    152  N2  BA6     2      18.670  10.140  18.770  1.00  0.00            
ATOM    153  C4  BA6     2      19.540  10.710  19.640  1.00  0.00            
ATOM    154  O1  BA6     2      19.150  11.550  20.440  1.00  0.00            
ATOM    155  C5  BA6     2      20.880  10.260  19.570  1.00  0.00            
ATOM    156  C6  BA6     2      21.860  11.150  20.320  1.00  0.00            
ATOM    157  C7  BA6     2      22.220  12.330  19.340  1.00  0.00            
ATOM    158  N3  BA6     2      22.580  13.500  20.090  1.00  0.00            
ATOM    159  C8  BA6     2      23.820  13.440  20.880  1.00  0.00            
ATOM    160  C9  BA6     2      24.040  14.590  21.840  1.00  0.00            
ATOM    161  C10 BA6     2      24.000  15.950  21.040  1.00  0.00            
ATOM    162  C11 BA6     2      24.270  17.170  21.910  1.00  0.00            
ATOM    163  N4  BA6     2      23.580  17.480  23.010  1.00  0.00            
ATOM    164  O2  BA6     2      24.000  18.800  23.430  1.00  0.00            
ATOM    165  C12 BA6     2      24.850  19.200  22.510  1.00  0.00            
ATOM    166  C13 BA6     2      25.450  20.440  22.400  1.00  0.00            
ATOM    167  C14 BA6     2      26.220  20.730  21.210  1.00  0.00            
ATOM    168  F1  BA6     2      26.870  21.920  21.180  1.00  0.00            
ATOM    169  C15 BA6     2      26.470  19.770  20.280  1.00  0.00            
ATOM    170  C16 BA6     2      25.960  18.450  20.390  1.00  0.00            
ATOM    171  C17 BA6     2      25.090  18.260  21.540  1.00  0.00            
ATOM    172  C18 BA6     2      22.590  16.010  20.230  1.00  0.00            
ATOM    173  C19 BA6     2      22.410  14.750  19.300  1.00  0.00            
ATOM    174  C20 BA6     2      17.340  10.810  18.550  1.00  0.00            
ATOM    175  C21 BA6     2      16.360   9.850  17.950  1.00  0.00            
ATOM    176  C22 BA6     2      16.920   9.170  16.710  1.00  0.00            
ATOM    177  C23 BA6     2      18.160   8.350  17.090  1.00  0.00            
ATOM    178  H1  BA6     2      22.700   7.850  18.120  1.00  0.00            
ATOM    179  H2  BA6     2      23.310   9.370  18.710  1.00  0.00            
ATOM    180  H3  BA6     2      22.720   8.080  19.880  1.00  0.00            
ATOM    181  H4  BA6     2      22.760  10.560  20.520  1.00  0.00            
ATOM    182  H5  BA6     2      21.490  11.430  21.310  1.00  0.00            
ATOM    183  H6  BA6     2      21.270  12.530  18.820  1.00  0.00            
ATOM    184  H7  BA6     2      23.060  12.040  18.700  1.00  0.00            
ATOM    185  H8  BA6     2      24.680  13.350  20.210  1.00  0.00            
ATOM    186  H9  BA6     2      23.800  12.500  21.440  1.00  0.00            
ATOM    187  H10 BA6     2      25.080  14.570  22.190  1.00  0.00            
ATOM    188  H11 BA6     2      23.410  14.450  22.730  1.00  0.00            
ATOM    189  H12 BA6     2      24.840  15.900  20.340  1.00  0.00            
ATOM    190  H13 BA6     2      25.220  21.120  23.210  1.00  0.00            
ATOM    191  H14 BA6     2      27.130  20.010  19.440  1.00  0.00            
ATOM    192  H15 BA6     2      26.170  17.730  19.600  1.00  0.00            
ATOM    193  H16 BA6     2      22.420  16.930  19.660  1.00  0.00            
ATOM    194  H17 BA6     2      21.730  15.930  20.900  1.00  0.00            
ATOM    195  H18 BA6     2      21.410  14.700  18.840  1.00  0.00            
ATOM    196  H19 BA6     2      23.280  14.900  18.660  1.00  0.00            
ATOM    197  H20 BA6     2      17.510  11.690  17.920  1.00  0.00            
ATOM    198  H21 BA6     2      16.880  11.200  19.460  1.00  0.00            
ATOM    199  H22 BA6     2      15.450  10.380  17.620  1.00  0.00            
ATOM    200  H23 BA6     2      16.060   9.160  18.740  1.00  0.00            
ATOM    201  H24 BA6     2      17.260   9.940  16.010  1.00  0.00            
ATOM    202  H25 BA6     2      16.210   8.610  16.090  1.00  0.00            
ATOM    203  H26 BA6     2      17.830   7.440  17.610  1.00  0.00            
ATOM    204  H27 BA6     2      18.630   7.970  16.170  1.00  0.00            
TER
ENDMDL
MODEL        1
ATOM      1  C1  BCD     1      24.000  17.620  14.200  1.00  0.00            
ATOM      2  O1  BCD     1      23.880  17.350  15.620  1.00  0.00            
ATOM      3  C2  BCD     1      23.610  16.390  13.340  1.00  0.00            
ATOM      4  O2  BCD     1      22.270  15.990  13.390  1.00  0.00            
ATOM      5  C3  BCD     1      24.490  15.140  13.810  1.00  0.00            
ATOM      6  O3  BCD     1      24.360  14.090  12.860  1.00  0.00            
ATOM      7  C4  BCD     1      26.020  15.520  13.860  1.00  0.00            
ATOM      8  C5  BCD     1      26.300  16.850  14.490  1.00  0.00            
ATOM      9  O4  BCD     1      25.400  17.810  13.930  1.00  0.00            
ATOM     10  C6  BCD     1      27.740  17.260  14.380  1.00  0.00            
ATOM     11  O5  BCD     1      28.250  17.330  13.070  1.00  0.00            
ATOM     12  H1  BCD     1      23.540  18.600  14.000  1.00  0.00            
ATOM     13  H2  BCD     1      23.820  16.640  12.300  1.00  0.00            
ATOM     14  H3  BCD     1      21.800  16.820  13.300  1.00  0.00            
ATOM     15  H4  BCD     1      24.190  14.690  14.760  1.00  0.00            
ATOM     16  H5  BCD     1      23.420  13.970  12.690  1.00  0.00            
ATOM     17  H6  BCD     1      26.460  15.530  12.850  1.00  0.00            
ATOM     18  H7  BCD     1      26.170  16.700  15.570  1.00  0.00            
ATOM     19  H8  BCD     1      27.980  18.120  15.010  1.00  0.00            
ATOM     20  H9  BCD     1      28.320  16.490  14.900  1.00  0.00            
ATOM     21  H10 BCD     1      29.150  17.040  13.200  1.00  0.00            
ATOM     22  C7  BCD     1      22.150  18.850  18.940  1.00  0.00            
ATOM     23  O6  BCD     1      22.310  17.630  19.510  1.00  0.00            
ATOM     24  C8  BCD     1      21.250  18.820  17.750  1.00  0.00            
ATOM     25  O7  BCD     1      19.910  18.280  18.090  1.00  0.00            
ATOM     26  C9  BCD     1      21.850  17.990  16.680  1.00  0.00            
ATOM     27  O8  BCD     1      21.010  17.860  15.530  1.00  0.00            
ATOM     28  C10 BCD     1      23.290  18.380  16.330  1.00  0.00            
ATOM     29  C11 BCD     1      24.100  18.520  17.600  1.00  0.00            
ATOM     30  O9  BCD     1      23.440  19.300  18.520  1.00  0.00            
ATOM     31  C12 BCD     1      25.520  19.080  17.440  1.00  0.00            
ATOM     32  O10 BCD     1      25.530  20.310  16.680  1.00  0.00            
ATOM     33  H11 BCD     1      21.860  19.590  19.700  1.00  0.00            
ATOM     34  H12 BCD     1      21.090  19.800  17.290  1.00  0.00            
ATOM     35  H13 BCD     1      19.980  17.520  18.670  1.00  0.00            
ATOM     36  H14 BCD     1      21.850  16.980  17.120  1.00  0.00            
ATOM     37  H15 BCD     1      20.410  17.150  15.750  1.00  0.00            
ATOM     38  H16 BCD     1      23.260  19.360  15.830  1.00  0.00            
ATOM     39  H17 BCD     1      24.280  17.530  18.020  1.00  0.00            
ATOM     40  H18 BCD     1      25.980  19.170  18.430  1.00  0.00            
ATOM     41  H19 BCD     1      26.140  18.330  16.950  1.00  0.00            
ATOM     42  H20 BCD     1      26.460  20.530  16.590  1.00  0.00            
ATOM     43  C13 BCD     1      21.140  15.940  23.110  1.00  0.00            
ATOM     44  O11 BCD     1      22.190  15.000  23.190  1.00  0.00            
ATOM     45  C14 BCD     1      20.350  15.810  21.820  1.00  0.00            
ATOM     46  O12 BCD     1      19.730  14.560  21.820  1.00  0.00            
ATOM     47  C15 BCD     1      21.040  16.090  20.550  1.00  0.00            
ATOM     48  O13 BCD     1      20.110  16.030  19.470  1.00  0.00            
ATOM     49  C16 BCD     1      21.590  17.460  20.710  1.00  0.00            
ATOM     50  C17 BCD     1      22.460  17.580  21.900  1.00  0.00            
ATOM     51  O14 BCD     1      21.660  17.320  23.090  1.00  0.00            
ATOM     52  C18 BCD     1      23.090  18.890  22.190  1.00  0.00            
ATOM     53  O15 BCD     1      22.100  19.900  22.480  1.00  0.00            
ATOM     54  H21 BCD     1      20.490  15.860  23.980  1.00  0.00            
ATOM     55  H22 BCD     1      19.580  16.580  21.970  1.00  0.00            
ATOM     56  H23 BCD     1      20.040  14.180  22.650  1.00  0.00            
ATOM     57  H24 BCD     1      21.850  15.390  20.340  1.00  0.00            
ATOM     58  H25 BCD     1      20.020  15.110  19.200  1.00  0.00            
ATOM     59  H26 BCD     1      20.820  18.240  20.710  1.00  0.00            
ATOM     60  H27 BCD     1      23.230  16.810  21.770  1.00  0.00            
ATOM     61  H28 BCD     1      23.800  18.860  23.040  1.00  0.00            
ATOM     62  H29 BCD     1      23.740  19.110  21.340  1.00  0.00            
ATOM     63  H30 BCD     1      22.530  20.690  22.810  1.00  0.00            
ATOM     64  C19 BCD     1      23.520  11.800  25.010  1.00  0.00            
ATOM     65  O16 BCD     1      23.870  11.470  23.670  1.00  0.00            
ATOM     66  C20 BCD     1      21.990  11.860  25.110  1.00  0.00            
ATOM     67  O17 BCD     1      21.380  10.650  24.950  1.00  0.00            
ATOM     68  C21 BCD     1      21.600  12.910  24.100  1.00  0.00            
ATOM     69  O18 BCD     1      20.090  13.070  24.160  1.00  0.00            
ATOM     70  C22 BCD     1      22.390  14.170  24.340  1.00  0.00            
ATOM     71  C23 BCD     1      23.890  14.070  24.470  1.00  0.00            
ATOM     72  O19 BCD     1      24.080  13.040  25.480  1.00  0.00            
ATOM     73  C24 BCD     1      24.630  15.320  24.950  1.00  0.00            
ATOM     74  O20 BCD     1      24.330  15.870  26.270  1.00  0.00            
ATOM     75  H31 BCD     1      23.830  11.030  25.730  1.00  0.00            
ATOM     76  H32 BCD     1      21.600  12.130  26.100  1.00  0.00            
ATOM     77  H33 BCD     1      21.690  10.270  24.130  1.00  0.00            
ATOM     78  H34 BCD     1      21.790  12.510  23.100  1.00  0.00            
ATOM     79  H35 BCD     1      19.560  12.270  24.160  1.00  0.00            
ATOM     80  H36 BCD     1      21.950  14.710  25.190  1.00  0.00            
ATOM     81  H37 BCD     1      24.280  13.620  23.550  1.00  0.00            
ATOM     82  H38 BCD     1      25.690  15.040  24.870  1.00  0.00            
ATOM     83  H39 BCD     1      24.410  16.100  24.220  1.00  0.00            
ATOM     84  H40 BCD     1      23.410  15.820  26.560  1.00  0.00            
ATOM     85  C25 BCD     1      25.790   8.440  21.650  1.00  0.00            
ATOM     86  O21 BCD     1      26.010   9.410  20.550  1.00  0.00            
ATOM     87  C26 BCD     1      24.250   8.280  21.920  1.00  0.00            
ATOM     88  O22 BCD     1      23.580   7.800  20.760  1.00  0.00            
ATOM     89  C27 BCD     1      23.590   9.580  22.330  1.00  0.00            
ATOM     90  O23 BCD     1      22.160   9.400  22.590  1.00  0.00            
ATOM     91  C28 BCD     1      24.260  10.130  23.550  1.00  0.00            
ATOM     92  C29 BCD     1      25.770  10.210  23.360  1.00  0.00            
ATOM     93  O24 BCD     1      26.360   9.000  22.860  1.00  0.00            
ATOM     94  C30 BCD     1      26.450  10.480  24.680  1.00  0.00            
ATOM     95  O25 BCD     1      26.400   9.360  25.630  1.00  0.00            
ATOM     96  H41 BCD     1      26.250   7.460  21.510  1.00  0.00            
ATOM     97  H42 BCD     1      24.070   7.570  22.730  1.00  0.00            
ATOM     98  H43 BCD     1      22.730   7.440  21.040  1.00  0.00            
ATOM     99  H44 BCD     1      23.760  10.360  21.570  1.00  0.00            
ATOM    100  H45 BCD     1      21.670   9.130  21.810  1.00  0.00            
ATOM    101  H46 BCD     1      23.960   9.480  24.380  1.00  0.00            
ATOM    102  H47 BCD     1      25.980  11.000  22.620  1.00  0.00            
ATOM    103  H48 BCD     1      27.460  10.880  24.520  1.00  0.00            
ATOM    104  H49 BCD     1      25.960  11.330  25.170  1.00  0.00            
ATOM    105  H50 BCD     1      27.280   9.140  25.940  1.00  0.00            
ATOM    106  C31 BCD     1      28.320   9.600  16.980  1.00  0.00            
ATOM    107  O26 BCD     1      27.600  10.820  16.660  1.00  0.00            
ATOM    108  C32 BCD     1      27.300   8.460  17.110  1.00  0.00            
ATOM    109  O27 BCD     1      26.630   8.350  15.850  1.00  0.00            
ATOM    110  C33 BCD     1      26.250   8.660  18.240  1.00  0.00            
ATOM    111  C34 BCD     1      26.880   8.980  19.570  1.00  0.00            
ATOM    112  C35 BCD     1      28.030  10.060  19.330  1.00  0.00            
ATOM    113  O28 BCD     1      28.970   9.650  18.260  1.00  0.00            
ATOM    114  C36 BCD     1      28.760  10.240  20.600  1.00  0.00            
ATOM    115  O29 BCD     1      29.710   9.180  20.840  1.00  0.00            
ATOM    116  O30 BCD     1      25.390   7.580  18.340  1.00  0.00            
ATOM    117  H51 BCD     1      29.080   9.300  16.250  1.00  0.00            
ATOM    118  H52 BCD     1      27.800   7.480  17.180  1.00  0.00            
ATOM    119  H53 BCD     1      25.990   7.670  16.050  1.00  0.00            
ATOM    120  H54 BCD     1      25.680   9.560  17.980  1.00  0.00            
ATOM    121  H55 BCD     1      24.800   7.690  19.090  1.00  0.00            
ATOM    122  H56 BCD     1      27.470   8.100  19.870  1.00  0.00            
ATOM    123  H57 BCD     1      27.730  11.040  18.950  1.00  0.00            
ATOM    124  H58 BCD     1      29.260  11.210  20.540  1.00  0.00            
ATOM    125  H59 BCD     1      28.110  10.400  21.470  1.00  0.00            
ATOM    126  H60 BCD     1      30.500   9.280  20.290  1.00  0.00            
ATOM    127  C37 BCD     1      27.800  13.970  14.030  1.00  0.00            
ATOM    128  O31 BCD     1      26.630  14.550  14.630  1.00  0.00            
ATOM    129  C38 BCD     1      27.550  12.610  13.460  1.00  0.00            
ATOM    130  O32 BCD     1      26.630  12.740  12.330  1.00  0.00            
ATOM    131  C39 BCD     1      27.180  11.570  14.520  1.00  0.00            
ATOM    132  O33 BCD     1      27.240  10.190  13.910  1.00  0.00            
ATOM    133  C40 BCD     1      28.200  11.590  15.630  1.00  0.00            
ATOM    134  C41 BCD     1      28.440  13.010  16.130  1.00  0.00            
ATOM    135  O34 BCD     1      28.840  13.860  15.030  1.00  0.00            
ATOM    136  C42 BCD     1      29.590  13.100  17.150  1.00  0.00            
ATOM    137  O35 BCD     1      29.600  14.320  17.860  1.00  0.00            
ATOM    138  H61 BCD     1      28.170  14.500  13.150  1.00  0.00            
ATOM    139  H62 BCD     1      28.540  12.260  13.150  1.00  0.00            
ATOM    140  H63 BCD     1      25.860  13.180  12.680  1.00  0.00            
ATOM    141  H64 BCD     1      26.180  11.810  14.920  1.00  0.00            
ATOM    142  H65 BCD     1      27.050   9.490  14.550  1.00  0.00            
ATOM    143  H66 BCD     1      29.170  11.160  15.310  1.00  0.00            
ATOM    144  H67 BCD     1      27.460  13.340  16.500  1.00  0.00            
ATOM    145  H68 BCD     1      29.510  12.230  17.810  1.00  0.00            
ATOM    146  H69 BCD     1      30.530  13.070  16.570  1.00  0.00            
ATOM    147  H70 BCD     1      30.270  14.840  17.410  1.00  0.00            
ATOM    148  C1  BA6     2      22.730   8.370  16.120  1.00  0.00            
ATOM    149  C2  BA6     2      21.260   8.790  15.910  1.00  0.00            
ATOM    150  N1  BA6     2      20.520   8.330  14.880  1.00  0.00            
ATOM    151  C3  BA6     2      19.270   8.750  14.770  1.00  0.00            
ATOM    152  N2  BA6     2      18.690   9.790  15.510  1.00  0.00            
ATOM    153  C4  BA6     2      19.410  10.300  16.570  1.00  0.00            
ATOM    154  O1  BA6     2      18.990  11.230  17.240  1.00  0.00            
ATOM    155  C5  BA6     2      20.740   9.800  16.730  1.00  0.00            
ATOM    156  C6  BA6     2      21.610  10.560  17.760  1.00  0.00            
ATOM    157  C7  BA6     2      22.400  11.690  17.070  1.00  0.00            
ATOM    158  N3  BA6     2      23.000  12.690  17.990  1.00  0.00            
ATOM    159  C8  BA6     2      23.730  12.180  19.150  1.00  0.00            
ATOM    160  C9  BA6     2      24.290  13.300  20.000  1.00  0.00            
ATOM    161  C10 BA6     2      25.180  14.330  19.190  1.00  0.00            
ATOM    162  C11 BA6     2      25.830  15.370  20.090  1.00  0.00            
ATOM    163  N4  BA6     2      25.490  15.590  21.370  1.00  0.00            
ATOM    164  O2  BA6     2      26.170  16.760  21.790  1.00  0.00            
ATOM    165  C12 BA6     2      27.020  17.050  20.800  1.00  0.00            
ATOM    166  C13 BA6     2      28.090  17.940  20.780  1.00  0.00            
ATOM    167  C14 BA6     2      28.880  18.100  19.640  1.00  0.00            
ATOM    168  F1  BA6     2      30.020  18.950  19.710  1.00  0.00            
ATOM    169  C15 BA6     2      28.690  17.280  18.510  1.00  0.00            
ATOM    170  C16 BA6     2      27.690  16.270  18.560  1.00  0.00            
ATOM    171  C17 BA6     2      26.860  16.210  19.710  1.00  0.00            
ATOM    172  C18 BA6     2      24.310  14.920  18.080  1.00  0.00            
ATOM    173  C19 BA6     2      23.790  13.720  17.260  1.00  0.00            
ATOM    174  C20 BA6     2      17.420  10.330  15.190  1.00  0.00            
ATOM    175  C21 BA6     2      16.570   9.360  14.400  1.00  0.00            
ATOM    176  C22 BA6     2      17.280   8.890  13.140  1.00  0.00            
ATOM    177  C23 BA6     2      18.530   8.130  13.630  1.00  0.00            
ATOM    178  H1  BA6     2      23.430   9.100  15.710  1.00  0.00            
ATOM    179  H2  BA6     2      22.980   8.180  17.170  1.00  0.00            
ATOM    180  H3  BA6     2      22.910   7.490  15.490  1.00  0.00            
ATOM    181  H4  BA6     2      22.280   9.830  18.230  1.00  0.00            
ATOM    182  H5  BA6     2      21.030  10.940  18.610  1.00  0.00            
ATOM    183  H6  BA6     2      21.790  12.260  16.360  1.00  0.00            
ATOM    184  H7  BA6     2      23.240  11.230  16.550  1.00  0.00            
ATOM    185  H8  BA6     2      24.550  11.500  18.880  1.00  0.00            
ATOM    186  H9  BA6     2      23.010  11.660  19.790  1.00  0.00            
ATOM    187  H10 BA6     2      24.810  12.840  20.850  1.00  0.00            
ATOM    188  H11 BA6     2      23.530  13.910  20.490  1.00  0.00            
ATOM    189  H12 BA6     2      26.000  13.770  18.720  1.00  0.00            
ATOM    190  H13 BA6     2      28.340  18.540  21.650  1.00  0.00            
ATOM    191  H14 BA6     2      29.170  17.480  17.550  1.00  0.00            
ATOM    192  H15 BA6     2      27.540  15.640  17.690  1.00  0.00            
ATOM    193  H16 BA6     2      24.850  15.690  17.510  1.00  0.00            
ATOM    194  H17 BA6     2      23.410  15.440  18.430  1.00  0.00            
ATOM    195  H18 BA6     2      23.110  14.150  16.520  1.00  0.00            
ATOM    196  H19 BA6     2      24.680  13.280  16.790  1.00  0.00            
ATOM    197  H20 BA6     2      17.480  11.300  14.670  1.00  0.00            
ATOM    198  H21 BA6     2      16.870  10.490  16.120  1.00  0.00            
ATOM    199  H22 BA6     2      15.610   9.870  14.250  1.00  0.00            
ATOM    200  H23 BA6     2      16.280   8.480  14.990  1.00  0.00            
ATOM    201  H24 BA6     2      17.550   9.820  12.630  1.00  0.00            
ATOM    202  H25 BA6     2      16.620   8.300  12.490  1.00  0.00            
ATOM    203  H26 BA6     2      18.210   7.130  13.910  1.00  0.00            
ATOM    204  H27 BA6     2      19.240   7.990  12.800  1.00  0.00            
TER
ENDMDL
MODEL        1
ATOM      1  C1  BCD     1       9.240  19.120  26.150  1.00  0.00            
ATOM      2  O1  BCD     1       9.820  18.370  25.130  1.00  0.00            
ATOM      3  C2  BCD     1       9.050  20.650  25.690  1.00  0.00            
ATOM      4  O2  BCD     1       8.360  20.760  24.480  1.00  0.00            
ATOM      5  C3  BCD     1      10.460  21.340  25.660  1.00  0.00            
ATOM      6  O3  BCD     1      10.380  22.720  25.400  1.00  0.00            
ATOM      7  C4  BCD     1      11.200  21.170  26.970  1.00  0.00            
ATOM      8  C5  BCD     1      11.190  19.680  27.360  1.00  0.00            
ATOM      9  O4  BCD     1       9.920  19.060  27.340  1.00  0.00            
ATOM     10  C6  BCD     1      11.790  19.500  28.720  1.00  0.00            
ATOM     11  O5  BCD     1      11.130  20.230  29.750  1.00  0.00            
ATOM     12  H1  BCD     1       8.220  18.760  26.310  1.00  0.00            
ATOM     13  H2  BCD     1       8.440  21.170  26.450  1.00  0.00            
ATOM     14  H3  BCD     1       7.940  21.620  24.420  1.00  0.00            
ATOM     15  H4  BCD     1      11.020  20.890  24.840  1.00  0.00            
ATOM     16  H5  BCD     1      11.250  23.010  25.120  1.00  0.00            
ATOM     17  H6  BCD     1      10.730  21.780  27.750  1.00  0.00            
ATOM     18  H7  BCD     1      11.860  19.140  26.670  1.00  0.00            
ATOM     19  H8  BCD     1      11.810  18.450  29.040  1.00  0.00            
ATOM     20  H9  BCD     1      12.820  19.870  28.640  1.00  0.00            
ATOM     21  H10 BCD     1      11.680  20.220  30.540  1.00  0.00            
ATOM     22  C7  BCD     1       9.420  14.850  23.020  1.00  0.00            
ATOM     23  O6  BCD     1      10.800  14.760  22.820  1.00  0.00            
ATOM     24  C8  BCD     1       8.870  16.080  22.400  1.00  0.00            
ATOM     25  O7  BCD     1       9.190  16.080  20.980  1.00  0.00            
ATOM     26  C9  BCD     1       9.320  17.380  23.080  1.00  0.00            
ATOM     27  O8  BCD     1       8.540  18.490  22.550  1.00  0.00            
ATOM     28  C10 BCD     1       9.130  17.260  24.630  1.00  0.00            
ATOM     29  C11 BCD     1       9.740  15.960  25.130  1.00  0.00            
ATOM     30  O9  BCD     1       9.130  14.870  24.430  1.00  0.00            
ATOM     31  C12 BCD     1       9.360  15.660  26.530  1.00  0.00            
ATOM     32  O10 BCD     1       7.950  15.710  26.810  1.00  0.00            
ATOM     33  H11 BCD     1       8.940  13.950  22.620  1.00  0.00            
ATOM     34  H12 BCD     1       7.780  16.020  22.530  1.00  0.00            
ATOM     35  H13 BCD     1       8.730  16.740  20.450  1.00  0.00            
ATOM     36  H14 BCD     1      10.400  17.590  23.010  1.00  0.00            
ATOM     37  H15 BCD     1       8.840  19.200  23.130  1.00  0.00            
ATOM     38  H16 BCD     1       8.100  17.200  25.020  1.00  0.00            
ATOM     39  H17 BCD     1      10.840  15.920  25.110  1.00  0.00            
ATOM     40  H18 BCD     1       9.720  14.650  26.760  1.00  0.00            
ATOM     41  H19 BCD     1       9.790  16.340  27.280  1.00  0.00            
ATOM     42  H20 BCD     1       7.660  14.800  26.850  1.00  0.00            
ATOM     43  C13 BCD     1      13.830  12.340  21.520  1.00  0.00            
ATOM     44  O11 BCD     1      14.780  13.290  21.970  1.00  0.00            
ATOM     45  C14 BCD     1      12.940  12.920  20.410  1.00  0.00            
ATOM     46  O12 BCD     1      13.800  13.390  19.300  1.00  0.00            
ATOM     47  C15 BCD     1      12.190  14.060  20.960  1.00  0.00            
ATOM     48  O13 BCD     1      11.360  14.660  20.000  1.00  0.00            
ATOM     49  C16 BCD     1      11.330  13.600  22.150  1.00  0.00            
ATOM     50  C17 BCD     1      12.130  12.780  23.140  1.00  0.00            
ATOM     51  O14 BCD     1      12.950  11.810  22.490  1.00  0.00            
ATOM     52  C18 BCD     1      11.240  12.030  24.150  1.00  0.00            
ATOM     53  O15 BCD     1      11.970  11.380  25.180  1.00  0.00            
ATOM     54  H21 BCD     1      14.360  11.510  21.020  1.00  0.00            
ATOM     55  H22 BCD     1      12.220  12.200  20.010  1.00  0.00            
ATOM     56  H23 BCD     1      13.830  14.340  19.450  1.00  0.00            
ATOM     57  H24 BCD     1      12.910  14.820  21.270  1.00  0.00            
ATOM     58  H25 BCD     1      10.850  15.320  20.470  1.00  0.00            
ATOM     59  H26 BCD     1      10.540  13.020  21.660  1.00  0.00            
ATOM     60  H27 BCD     1      12.790  13.490  23.640  1.00  0.00            
ATOM     61  H28 BCD     1      10.610  12.740  24.710  1.00  0.00            
ATOM     62  H29 BCD     1      10.600  11.370  23.550  1.00  0.00            
ATOM     63  H30 BCD     1      12.650  10.770  24.860  1.00  0.00            
ATOM     64  C19 BCD     1      18.730  13.150  23.080  1.00  0.00            
ATOM     65  O16 BCD     1      18.750  14.610  23.280  1.00  0.00            
ATOM     66  C20 BCD     1      18.460  12.680  21.680  1.00  0.00            
ATOM     67  O17 BCD     1      19.430  12.990  20.790  1.00  0.00            
ATOM     68  C21 BCD     1      17.080  13.160  21.270  1.00  0.00            
ATOM     69  O18 BCD     1      16.670  12.700  19.970  1.00  0.00            
ATOM     70  C22 BCD     1      16.020  12.740  22.290  1.00  0.00            
ATOM     71  C23 BCD     1      16.440  13.080  23.760  1.00  0.00            
ATOM     72  O19 BCD     1      17.830  12.590  23.940  1.00  0.00            
ATOM     73  C24 BCD     1      15.510  12.370  24.780  1.00  0.00            
ATOM     74  O20 BCD     1      15.910  12.950  26.050  1.00  0.00            
ATOM     75  H31 BCD     1      19.740  12.880  23.410  1.00  0.00            
ATOM     76  H32 BCD     1      18.500  11.590  21.790  1.00  0.00            
ATOM     77  H33 BCD     1      18.950  13.030  19.960  1.00  0.00            
ATOM     78  H34 BCD     1      17.120  14.260  21.280  1.00  0.00            
ATOM     79  H35 BCD     1      15.920  13.230  19.690  1.00  0.00            
ATOM     80  H36 BCD     1      15.960  11.660  22.130  1.00  0.00            
ATOM     81  H37 BCD     1      16.400  14.170  23.870  1.00  0.00            
ATOM     82  H38 BCD     1      14.450  12.530  24.530  1.00  0.00            
ATOM     83  H39 BCD     1      15.790  11.310  24.850  1.00  0.00            
ATOM     84  H40 BCD     1      16.650  12.520  26.500  1.00  0.00            
ATOM     85  C25 BCD     1      20.580  18.130  23.260  1.00  0.00            
ATOM     86  O21 BCD     1      19.540  18.380  24.120  1.00  0.00            
ATOM     87  C26 BCD     1      20.210  17.680  21.830  1.00  0.00            
ATOM     88  O22 BCD     1      19.800  18.740  21.030  1.00  0.00            
ATOM     89  C27 BCD     1      19.220  16.580  21.850  1.00  0.00            
ATOM     90  O23 BCD     1      18.920  16.130  20.590  1.00  0.00            
ATOM     91  C28 BCD     1      19.770  15.450  22.760  1.00  0.00            
ATOM     92  C29 BCD     1      20.520  15.990  24.050  1.00  0.00            
ATOM     93  O24 BCD     1      21.330  17.110  23.840  1.00  0.00            
ATOM     94  C30 BCD     1      21.390  14.980  24.840  1.00  0.00            
ATOM     95  O25 BCD     1      22.700  14.660  24.320  1.00  0.00            
ATOM     96  H41 BCD     1      21.290  18.960  23.170  1.00  0.00            
ATOM     97  H42 BCD     1      21.130  17.210  21.440  1.00  0.00            
ATOM     98  H43 BCD     1      20.160  18.590  20.150  1.00  0.00            
ATOM     99  H44 BCD     1      18.320  17.060  22.260  1.00  0.00            
ATOM    100  H45 BCD     1      18.140  16.590  20.270  1.00  0.00            
ATOM    101  H46 BCD     1      20.570  14.980  22.180  1.00  0.00            
ATOM    102  H47 BCD     1      19.720  16.220  24.770  1.00  0.00            
ATOM    103  H48 BCD     1      21.450  15.270  25.900  1.00  0.00            
ATOM    104  H49 BCD     1      20.850  14.050  25.090  1.00  0.00            
ATOM    105  H50 BCD     1      22.910  15.270  23.610  1.00  0.00            
ATOM    106  C31 BCD     1      18.130  21.580  26.220  1.00  0.00            
ATOM    107  O26 BCD     1      16.750  21.360  26.140  1.00  0.00            
ATOM    108  C32 BCD     1      18.690  21.920  24.820  1.00  0.00            
ATOM    109  O27 BCD     1      17.900  22.840  24.120  1.00  0.00            
ATOM    110  C33 BCD     1      18.860  20.690  24.010  1.00  0.00            
ATOM    111  C34 BCD     1      19.610  19.600  24.820  1.00  0.00            
ATOM    112  C35 BCD     1      19.020  19.360  26.230  1.00  0.00            
ATOM    113  O28 BCD     1      18.840  20.550  26.920  1.00  0.00            
ATOM    114  C36 BCD     1      19.780  18.390  27.030  1.00  0.00            
ATOM    115  O29 BCD     1      21.130  18.780  27.250  1.00  0.00            
ATOM    116  O30 BCD     1      19.520  21.050  22.820  1.00  0.00            
ATOM    117  H51 BCD     1      18.450  22.380  26.890  1.00  0.00            
ATOM    118  H52 BCD     1      19.660  22.410  24.960  1.00  0.00            
ATOM    119  H53 BCD     1      18.230  22.830  23.220  1.00  0.00            
ATOM    120  H54 BCD     1      17.820  20.430  23.770  1.00  0.00            
ATOM    121  H55 BCD     1      19.620  20.280  22.250  1.00  0.00            
ATOM    122  H56 BCD     1      20.660  19.880  24.930  1.00  0.00            
ATOM    123  H57 BCD     1      18.040  18.910  26.040  1.00  0.00            
ATOM    124  H58 BCD     1      19.370  18.310  28.040  1.00  0.00            
ATOM    125  H59 BCD     1      19.770  17.420  26.510  1.00  0.00            
ATOM    126  H60 BCD     1      21.060  19.660  27.640  1.00  0.00            
ATOM    127  C37 BCD     1      13.050  22.670  27.480  1.00  0.00            
ATOM    128  O31 BCD     1      12.520  21.560  26.770  1.00  0.00            
ATOM    129  C38 BCD     1      13.810  23.610  26.610  1.00  0.00            
ATOM    130  O32 BCD     1      12.930  24.210  25.610  1.00  0.00            
ATOM    131  C39 BCD     1      14.960  22.860  25.900  1.00  0.00            
ATOM    132  O33 BCD     1      15.530  23.730  24.960  1.00  0.00            
ATOM    133  C40 BCD     1      15.890  22.170  26.910  1.00  0.00            
ATOM    134  C41 BCD     1      15.030  21.390  27.850  1.00  0.00            
ATOM    135  O34 BCD     1      13.980  22.210  28.430  1.00  0.00            
ATOM    136  C42 BCD     1      15.750  20.800  29.010  1.00  0.00            
ATOM    137  O35 BCD     1      16.560  21.700  29.690  1.00  0.00            
ATOM    138  H61 BCD     1      12.190  23.200  27.910  1.00  0.00            
ATOM    139  H62 BCD     1      14.330  24.360  27.220  1.00  0.00            
ATOM    140  H63 BCD     1      13.520  24.720  25.050  1.00  0.00            
ATOM    141  H64 BCD     1      14.490  22.040  25.330  1.00  0.00            
ATOM    142  H65 BCD     1      16.210  23.150  24.610  1.00  0.00            
ATOM    143  H66 BCD     1      16.510  22.850  27.520  1.00  0.00            
ATOM    144  H67 BCD     1      14.610  20.560  27.270  1.00  0.00            
ATOM    145  H68 BCD     1      14.980  20.430  29.690  1.00  0.00            
ATOM    146  H69 BCD     1      16.370  19.970  28.640  1.00  0.00            
ATOM    147  H70 BCD     1      16.970  21.180  30.390  1.00  0.00            
ATOM    148  C1  BA6     2      15.070  21.110  22.070  1.00  0.00            
ATOM    149  C2  BA6     2      13.650  21.150  21.680  1.00  0.00            
ATOM    150  N1  BA6     2      13.000  22.320  21.810  1.00  0.00            
ATOM    151  C3  BA6     2      11.730  22.410  21.480  1.00  0.00            
ATOM    152  N2  BA6     2      11.010  21.390  20.850  1.00  0.00            
ATOM    153  C4  BA6     2      11.590  20.130  20.590  1.00  0.00            
ATOM    154  O1  BA6     2      11.110  19.320  19.820  1.00  0.00            
ATOM    155  C5  BA6     2      12.970  20.040  21.140  1.00  0.00            
ATOM    156  C6  BA6     2      13.650  18.750  20.860  1.00  0.00            
ATOM    157  C7  BA6     2      13.360  17.610  21.850  1.00  0.00            
ATOM    158  N3  BA6     2      13.980  17.720  23.220  1.00  0.00            
ATOM    159  C8  BA6     2      13.200  17.080  24.280  1.00  0.00            
ATOM    160  C9  BA6     2      13.910  17.080  25.690  1.00  0.00            
ATOM    161  C10 BA6     2      15.350  16.640  25.600  1.00  0.00            
ATOM    162  C11 BA6     2      16.040  16.740  26.950  1.00  0.00            
ATOM    163  N4  BA6     2      15.600  17.550  27.880  1.00  0.00            
ATOM    164  O2  BA6     2      16.360  17.330  29.050  1.00  0.00            
ATOM    165  C12 BA6     2      17.270  16.390  28.700  1.00  0.00            
ATOM    166  C13 BA6     2      18.390  15.990  29.450  1.00  0.00            
ATOM    167  C14 BA6     2      19.240  15.060  28.930  1.00  0.00            
ATOM    168  F1  BA6     2      20.250  14.600  29.700  1.00  0.00            
ATOM    169  C15 BA6     2      19.040  14.570  27.630  1.00  0.00            
ATOM    170  C16 BA6     2      17.980  15.060  26.820  1.00  0.00            
ATOM    171  C17 BA6     2      17.160  16.030  27.430  1.00  0.00            
ATOM    172  C18 BA6     2      15.980  17.700  24.610  1.00  0.00            
ATOM    173  C19 BA6     2      15.420  17.510  23.160  1.00  0.00            
ATOM    174  C20 BA6     2       9.710  21.650  20.190  1.00  0.00            
ATOM    175  C21 BA6     2       9.090  22.990  20.590  1.00  0.00            
ATOM    176  C22 BA6     2      10.070  24.170  20.660  1.00  0.00            
ATOM    177  C23 BA6     2      11.120  23.740  21.670  1.00  0.00            
ATOM    178  H1  BA6     2      15.810  20.950  21.270  1.00  0.00            
ATOM    179  H2  BA6     2      15.420  22.060  22.480  1.00  0.00            
ATOM    180  H3  BA6     2      15.290  20.420  22.900  1.00  0.00            
ATOM    181  H4  BA6     2      14.730  18.900  20.740  1.00  0.00            
ATOM    182  H5  BA6     2      13.300  18.320  19.920  1.00  0.00            
ATOM    183  H6  BA6     2      13.600  16.660  21.360  1.00  0.00            
ATOM    184  H7  BA6     2      12.280  17.510  22.000  1.00  0.00            
ATOM    185  H8  BA6     2      12.950  16.080  23.900  1.00  0.00            
ATOM    186  H9  BA6     2      12.330  17.710  24.500  1.00  0.00            
ATOM    187  H10 BA6     2      13.310  16.390  26.290  1.00  0.00            
ATOM    188  H11 BA6     2      13.750  18.110  26.060  1.00  0.00            
ATOM    189  H12 BA6     2      15.440  15.590  25.290  1.00  0.00            
ATOM    190  H13 BA6     2      18.570  16.280  30.480  1.00  0.00            
ATOM    191  H14 BA6     2      19.650  13.760  27.250  1.00  0.00            
ATOM    192  H15 BA6     2      17.890  14.750  25.780  1.00  0.00            
ATOM    193  H16 BA6     2      17.060  17.500  24.550  1.00  0.00            
ATOM    194  H17 BA6     2      15.830  18.710  25.030  1.00  0.00            
ATOM    195  H18 BA6     2      15.910  18.230  22.490  1.00  0.00            
ATOM    196  H19 BA6     2      15.610  16.490  22.820  1.00  0.00            
ATOM    197  H20 BA6     2       9.030  20.830  20.420  1.00  0.00            
ATOM    198  H21 BA6     2       9.910  21.740  19.120  1.00  0.00            
ATOM    199  H22 BA6     2       8.600  22.800  21.550  1.00  0.00            
ATOM    200  H23 BA6     2       8.260  23.310  19.950  1.00  0.00            
ATOM    201  H24 BA6     2       9.490  25.080  20.870  1.00  0.00            
ATOM    202  H25 BA6     2      10.560  24.250  19.680  1.00  0.00            
ATOM    203  H26 BA6     2      11.910  24.510  21.770  1.00  0.00            
ATOM    204  H27 BA6     2      10.620  23.650  22.640  1.00  0.00            
TER
ENDMDL
MODEL        1
ATOM      1  C1  BCD     1      10.340  20.930  25.120  1.00  0.00            
ATOM      2  O1  BCD     1      11.130  20.080  24.330  1.00  0.00            
ATOM      3  C2  BCD     1      10.430  22.410  24.730  1.00  0.00            
ATOM      4  O2  BCD     1      10.080  22.690  23.370  1.00  0.00            
ATOM      5  C3  BCD     1      11.750  22.910  24.910  1.00  0.00            
ATOM      6  O3  BCD     1      11.680  24.320  24.550  1.00  0.00            
ATOM      7  C4  BCD     1      12.310  22.620  26.270  1.00  0.00            
ATOM      8  C5  BCD     1      12.110  21.130  26.710  1.00  0.00            
ATOM      9  O4  BCD     1      10.760  20.880  26.420  1.00  0.00            
ATOM     10  C6  BCD     1      12.330  20.940  28.180  1.00  0.00            
ATOM     11  O5  BCD     1      11.420  21.720  28.900  1.00  0.00            
ATOM     12  H1  BCD     1       9.300  20.610  25.160  1.00  0.00            
ATOM     13  H2  BCD     1       9.760  22.970  25.390  1.00  0.00            
ATOM     14  H3  BCD     1      10.390  23.580  23.180  1.00  0.00            
ATOM     15  H4  BCD     1      12.500  22.510  24.220  1.00  0.00            
ATOM     16  H5  BCD     1      12.530  24.730  24.750  1.00  0.00            
ATOM     17  H6  BCD     1      11.920  23.340  27.000  1.00  0.00            
ATOM     18  H7  BCD     1      12.690  20.490  26.040  1.00  0.00            
ATOM     19  H8  BCD     1      12.290  19.860  28.340  1.00  0.00            
ATOM     20  H9  BCD     1      13.260  21.460  28.440  1.00  0.00            
ATOM     21  H10 BCD     1      11.960  22.080  29.610  1.00  0.00            
ATOM     22  C7  BCD     1      10.480  16.920  21.720  1.00  0.00            
ATOM     23  O6  BCD     1      11.870  16.550  21.740  1.00  0.00            
ATOM     24  C8  BCD     1      10.440  18.300  21.040  1.00  0.00            
ATOM     25  O7  BCD     1      11.110  18.350  19.840  1.00  0.00            
ATOM     26  C9  BCD     1      10.920  19.380  22.060  1.00  0.00            
ATOM     27  O8  BCD     1      10.550  20.700  21.570  1.00  0.00            
ATOM     28  C10 BCD     1      10.420  19.170  23.490  1.00  0.00            
ATOM     29  C11 BCD     1      10.540  17.760  23.960  1.00  0.00            
ATOM     30  O9  BCD     1       9.910  16.870  23.020  1.00  0.00            
ATOM     31  C12 BCD     1       9.880  17.510  25.260  1.00  0.00            
ATOM     32  O10 BCD     1       8.540  18.020  25.330  1.00  0.00            
ATOM     33  H11 BCD     1       9.890  16.230  21.100  1.00  0.00            
ATOM     34  H12 BCD     1       9.420  18.530  20.690  1.00  0.00            
ATOM     35  H13 BCD     1      11.360  19.240  19.570  1.00  0.00            
ATOM     36  H14 BCD     1      12.010  19.390  22.130  1.00  0.00            
ATOM     37  H15 BCD     1      10.450  21.350  22.280  1.00  0.00            
ATOM     38  H16 BCD     1       9.330  19.350  23.510  1.00  0.00            
ATOM     39  H17 BCD     1      11.570  17.410  24.100  1.00  0.00            
ATOM     40  H18 BCD     1       9.910  16.440  25.470  1.00  0.00            
ATOM     41  H19 BCD     1      10.410  18.030  26.080  1.00  0.00            
ATOM     42  H20 BCD     1       8.040  17.540  24.660  1.00  0.00            
ATOM     43  C13 BCD     1      14.680  13.610  20.800  1.00  0.00            
ATOM     44  O11 BCD     1      15.550  14.360  21.640  1.00  0.00            
ATOM     45  C14 BCD     1      14.220  14.510  19.610  1.00  0.00            
ATOM     46  O12 BCD     1      15.360  14.980  18.780  1.00  0.00            
ATOM     47  C15 BCD     1      13.510  15.740  20.150  1.00  0.00            
ATOM     48  O13 BCD     1      12.820  16.350  19.060  1.00  0.00            
ATOM     49  C16 BCD     1      12.370  15.330  21.130  1.00  0.00            
ATOM     50  C17 BCD     1      12.880  14.370  22.200  1.00  0.00            
ATOM     51  O14 BCD     1      13.560  13.220  21.600  1.00  0.00            
ATOM     52  C18 BCD     1      11.780  13.900  23.150  1.00  0.00            
ATOM     53  O15 BCD     1      12.490  13.340  24.250  1.00  0.00            
ATOM     54  H21 BCD     1      15.090  12.640  20.490  1.00  0.00            
ATOM     55  H22 BCD     1      13.430  14.020  19.040  1.00  0.00            
ATOM     56  H23 BCD     1      15.000  15.620  18.150  1.00  0.00            
ATOM     57  H24 BCD     1      14.210  16.380  20.700  1.00  0.00            
ATOM     58  H25 BCD     1      12.230  17.020  19.410  1.00  0.00            
ATOM     59  H26 BCD     1      11.620  14.820  20.520  1.00  0.00            
ATOM     60  H27 BCD     1      13.590  14.980  22.780  1.00  0.00            
ATOM     61  H28 BCD     1      11.200  14.750  23.520  1.00  0.00            
ATOM     62  H29 BCD     1      11.100  13.230  22.590  1.00  0.00            
ATOM     63  H30 BCD     1      12.700  12.460  23.950  1.00  0.00            
ATOM     64  C19 BCD     1      19.450  14.130  23.030  1.00  0.00            
ATOM     65  O16 BCD     1      19.500  15.550  23.140  1.00  0.00            
ATOM     66  C20 BCD     1      19.170  13.710  21.630  1.00  0.00            
ATOM     67  O17 BCD     1      20.230  14.110  20.790  1.00  0.00            
ATOM     68  C21 BCD     1      17.820  14.290  21.170  1.00  0.00            
ATOM     69  O18 BCD     1      17.710  13.970  19.730  1.00  0.00            
ATOM     70  C22 BCD     1      16.690  13.670  22.020  1.00  0.00            
ATOM     71  C23 BCD     1      16.970  13.780  23.510  1.00  0.00            
ATOM     72  O19 BCD     1      18.420  13.560  23.850  1.00  0.00            
ATOM     73  C24 BCD     1      16.160  12.650  24.270  1.00  0.00            
ATOM     74  O20 BCD     1      16.790  11.370  24.080  1.00  0.00            
ATOM     75  H31 BCD     1      20.400  13.690  23.360  1.00  0.00            
ATOM     76  H32 BCD     1      19.140  12.610  21.670  1.00  0.00            
ATOM     77  H33 BCD     1      19.760  14.190  19.950  1.00  0.00            
ATOM     78  H34 BCD     1      17.830  15.370  21.320  1.00  0.00            
ATOM     79  H35 BCD     1      16.880  14.360  19.440  1.00  0.00            
ATOM     80  H36 BCD     1      16.560  12.630  21.700  1.00  0.00            
ATOM     81  H37 BCD     1      16.640  14.750  23.890  1.00  0.00            
ATOM     82  H38 BCD     1      16.240  12.900  25.330  1.00  0.00            
ATOM     83  H39 BCD     1      15.100  12.750  24.010  1.00  0.00            
ATOM     84  H40 BCD     1      17.690  11.600  23.830  1.00  0.00            
ATOM     85  C25 BCD     1      21.730  18.830  24.000  1.00  0.00            
ATOM     86  O21 BCD     1      20.560  19.510  24.410  1.00  0.00            
ATOM     87  C26 BCD     1      21.690  18.410  22.570  1.00  0.00            
ATOM     88  O22 BCD     1      21.490  19.640  21.820  1.00  0.00            
ATOM     89  C27 BCD     1      20.570  17.440  22.300  1.00  0.00            
ATOM     90  O23 BCD     1      20.600  17.100  20.920  1.00  0.00            
ATOM     91  C28 BCD     1      20.740  16.230  23.200  1.00  0.00            
ATOM     92  C29 BCD     1      21.010  16.590  24.650  1.00  0.00            
ATOM     93  O24 BCD     1      22.000  17.630  24.740  1.00  0.00            
ATOM     94  C30 BCD     1      21.400  15.420  25.530  1.00  0.00            
ATOM     95  O25 BCD     1      22.370  14.530  24.940  1.00  0.00            
ATOM     96  H41 BCD     1      22.630  19.460  24.000  1.00  0.00            
ATOM     97  H42 BCD     1      22.600  17.980  22.130  1.00  0.00            
ATOM     98  H43 BCD     1      21.540  19.250  20.940  1.00  0.00            
ATOM     99  H44 BCD     1      19.700  18.030  22.630  1.00  0.00            
ATOM    100  H45 BCD     1      20.380  16.160  20.860  1.00  0.00            
ATOM    101  H46 BCD     1      21.600  15.670  22.820  1.00  0.00            
ATOM    102  H47 BCD     1      20.110  17.090  25.040  1.00  0.00            
ATOM    103  H48 BCD     1      21.750  15.780  26.510  1.00  0.00            
ATOM    104  H49 BCD     1      20.460  14.880  25.720  1.00  0.00            
ATOM    105  H50 BCD     1      23.210  14.710  25.370  1.00  0.00            
ATOM    106  C31 BCD     1      19.280  23.050  26.270  1.00  0.00            
ATOM    107  O26 BCD     1      17.880  22.810  26.010  1.00  0.00            
ATOM    108  C32 BCD     1      20.050  23.150  24.890  1.00  0.00            
ATOM    109  O27 BCD     1      19.390  24.130  24.130  1.00  0.00            
ATOM    110  C33 BCD     1      20.090  21.870  24.110  1.00  0.00            
ATOM    111  C34 BCD     1      20.630  20.730  25.050  1.00  0.00            
ATOM    112  C35 BCD     1      19.840  20.660  26.280  1.00  0.00            
ATOM    113  O28 BCD     1      19.750  21.880  26.960  1.00  0.00            
ATOM    114  C36 BCD     1      20.320  19.580  27.260  1.00  0.00            
ATOM    115  O29 BCD     1      21.610  19.850  27.760  1.00  0.00            
ATOM    116  O30 BCD     1      20.820  22.030  22.920  1.00  0.00            
ATOM    117  H51 BCD     1      19.450  23.870  26.980  1.00  0.00            
ATOM    118  H52 BCD     1      21.090  23.420  25.120  1.00  0.00            
ATOM    119  H53 BCD     1      20.040  24.300  23.440  1.00  0.00            
ATOM    120  H54 BCD     1      19.060  21.570  23.920  1.00  0.00            
ATOM    121  H55 BCD     1      20.920  21.110  22.650  1.00  0.00            
ATOM    122  H56 BCD     1      21.670  20.970  25.320  1.00  0.00            
ATOM    123  H57 BCD     1      18.830  20.350  25.970  1.00  0.00            
ATOM    124  H58 BCD     1      19.610  19.550  28.110  1.00  0.00            
ATOM    125  H59 BCD     1      20.320  18.610  26.750  1.00  0.00            
ATOM    126  H60 BCD     1      21.840  18.960  28.060  1.00  0.00            
ATOM    127  C37 BCD     1      14.180  24.000  27.000  1.00  0.00            
ATOM    128  O31 BCD     1      13.730  22.810  26.200  1.00  0.00            
ATOM    129  C38 BCD     1      14.950  24.910  26.110  1.00  0.00            
ATOM    130  O32 BCD     1      14.110  25.490  25.090  1.00  0.00            
ATOM    131  C39 BCD     1      16.120  24.230  25.510  1.00  0.00            
ATOM    132  O33 BCD     1      16.860  25.190  24.720  1.00  0.00            
ATOM    133  C40 BCD     1      16.990  23.650  26.600  1.00  0.00            
ATOM    134  C41 BCD     1      16.160  22.820  27.590  1.00  0.00            
ATOM    135  O34 BCD     1      15.010  23.630  28.070  1.00  0.00            
ATOM    136  C42 BCD     1      17.020  22.430  28.790  1.00  0.00            
ATOM    137  O35 BCD     1      17.580  23.570  29.480  1.00  0.00            
ATOM    138  H61 BCD     1      13.280  24.500  27.350  1.00  0.00            
ATOM    139  H62 BCD     1      15.240  25.740  26.770  1.00  0.00            
ATOM    140  H63 BCD     1      14.760  25.620  24.400  1.00  0.00            
ATOM    141  H64 BCD     1      15.800  23.330  24.960  1.00  0.00            
ATOM    142  H65 BCD     1      17.770  24.900  24.620  1.00  0.00            
ATOM    143  H66 BCD     1      17.500  24.480  27.100  1.00  0.00            
ATOM    144  H67 BCD     1      15.840  21.980  26.960  1.00  0.00            
ATOM    145  H68 BCD     1      16.550  21.730  29.500  1.00  0.00            
ATOM    146  H69 BCD     1      17.860  21.860  28.380  1.00  0.00            
ATOM    147  H70 BCD     1      17.360  24.400  29.060  1.00  0.00            
ATOM    148  C1  BA6     2      15.220  22.290  22.540  1.00  0.00            
ATOM    149  C2  BA6     2      14.280  22.170  21.340  1.00  0.00            
ATOM    150  N1  BA6     2      13.230  23.070  21.280  1.00  0.00            
ATOM    151  C3  BA6     2      12.370  22.930  20.290  1.00  0.00            
ATOM    152  N2  BA6     2      12.440  21.920  19.370  1.00  0.00            
ATOM    153  C4  BA6     2      13.350  20.920  19.520  1.00  0.00            
ATOM    154  O1  BA6     2      13.390  19.940  18.800  1.00  0.00            
ATOM    155  C5  BA6     2      14.300  21.040  20.590  1.00  0.00            
ATOM    156  C6  BA6     2      15.560  20.230  20.490  1.00  0.00            
ATOM    157  C7  BA6     2      15.280  18.850  21.170  1.00  0.00            
ATOM    158  N3  BA6     2      15.540  18.790  22.590  1.00  0.00            
ATOM    159  C8  BA6     2      14.620  17.840  23.280  1.00  0.00            
ATOM    160  C9  BA6     2      14.790  18.100  24.800  1.00  0.00            
ATOM    161  C10 BA6     2      16.230  17.830  25.210  1.00  0.00            
ATOM    162  C11 BA6     2      16.440  18.030  26.720  1.00  0.00            
ATOM    163  N4  BA6     2      15.920  19.080  27.410  1.00  0.00            
ATOM    164  O2  BA6     2      16.410  18.960  28.750  1.00  0.00            
ATOM    165  C12 BA6     2      17.100  17.740  28.870  1.00  0.00            
ATOM    166  C13 BA6     2      17.740  17.210  30.000  1.00  0.00            
ATOM    167  C14 BA6     2      18.370  15.980  29.850  1.00  0.00            
ATOM    168  F1  BA6     2      18.740  15.280  30.960  1.00  0.00            
ATOM    169  C15 BA6     2      18.320  15.300  28.590  1.00  0.00            
ATOM    170  C16 BA6     2      17.810  15.940  27.430  1.00  0.00            
ATOM    171  C17 BA6     2      17.130  17.160  27.590  1.00  0.00            
ATOM    172  C18 BA6     2      17.120  18.740  24.430  1.00  0.00            
ATOM    173  C19 BA6     2      16.960  18.490  22.890  1.00  0.00            
ATOM    174  C20 BA6     2      11.480  21.860  18.320  1.00  0.00            
ATOM    175  C21 BA6     2      10.210  22.800  18.420  1.00  0.00            
ATOM    176  C22 BA6     2      10.710  24.190  18.770  1.00  0.00            
ATOM    177  C23 BA6     2      11.470  24.110  20.130  1.00  0.00            
ATOM    178  H1  BA6     2      15.320  21.370  23.130  1.00  0.00            
ATOM    179  H2  BA6     2      16.230  22.570  22.220  1.00  0.00            
ATOM    180  H3  BA6     2      14.790  23.070  23.180  1.00  0.00            
ATOM    181  H4  BA6     2      16.470  20.730  20.830  1.00  0.00            
ATOM    182  H5  BA6     2      15.920  19.940  19.490  1.00  0.00            
ATOM    183  H6  BA6     2      15.840  18.130  20.560  1.00  0.00            
ATOM    184  H7  BA6     2      14.230  18.590  20.990  1.00  0.00            
ATOM    185  H8  BA6     2      14.950  16.830  23.010  1.00  0.00            
ATOM    186  H9  BA6     2      13.590  17.950  22.920  1.00  0.00            
ATOM    187  H10 BA6     2      14.120  17.430  25.350  1.00  0.00            
ATOM    188  H11 BA6     2      14.570  19.160  24.990  1.00  0.00            
ATOM    189  H12 BA6     2      16.550  16.810  24.980  1.00  0.00            
ATOM    190  H13 BA6     2      17.640  17.680  30.970  1.00  0.00            
ATOM    191  H14 BA6     2      18.800  14.330  28.680  1.00  0.00            
ATOM    192  H15 BA6     2      17.780  15.340  26.520  1.00  0.00            
ATOM    193  H16 BA6     2      18.180  18.590  24.630  1.00  0.00            
ATOM    194  H17 BA6     2      16.970  19.800  24.650  1.00  0.00            
ATOM    195  H18 BA6     2      17.560  19.290  22.430  1.00  0.00            
ATOM    196  H19 BA6     2      17.190  17.490  22.520  1.00  0.00            
ATOM    197  H20 BA6     2      11.210  20.820  18.100  1.00  0.00            
ATOM    198  H21 BA6     2      12.050  22.070  17.410  1.00  0.00            
ATOM    199  H22 BA6     2       9.680  22.310  19.250  1.00  0.00            
ATOM    200  H23 BA6     2       9.510  22.880  17.590  1.00  0.00            
ATOM    201  H24 BA6     2       9.910  24.930  18.810  1.00  0.00            
ATOM    202  H25 BA6     2      11.490  24.410  18.030  1.00  0.00            
ATOM    203  H26 BA6     2      12.190  24.940  20.240  1.00  0.00            
ATOM    204  H27 BA6     2      10.770  24.120  20.970  1.00  0.00            
TER
ENDMDL
MODEL        1
ATOM      1  C1  BCD     1      27.260  20.760  18.000  1.00  0.00            
ATOM      2  O1  BCD     1      27.180  19.420  17.530  1.00  0.00            
ATOM      3  C2  BCD     1      26.930  21.760  16.930  1.00  0.00            
ATOM      4  O2  BCD     1      25.640  21.510  16.390  1.00  0.00            
ATOM      5  C3  BCD     1      27.920  21.650  15.720  1.00  0.00            
ATOM      6  O3  BCD     1      27.600  22.600  14.720  1.00  0.00            
ATOM      7  C4  BCD     1      29.270  21.960  16.320  1.00  0.00            
ATOM      8  C5  BCD     1      29.560  21.120  17.530  1.00  0.00            
ATOM      9  O4  BCD     1      28.540  21.130  18.500  1.00  0.00            
ATOM     10  C6  BCD     1      30.770  21.620  18.280  1.00  0.00            
ATOM     11  O5  BCD     1      30.690  22.970  18.720  1.00  0.00            
ATOM     12  H1  BCD     1      26.540  20.880  18.820  1.00  0.00            
ATOM     13  H2  BCD     1      26.890  22.770  17.350  1.00  0.00            
ATOM     14  H3  BCD     1      25.810  20.660  15.970  1.00  0.00            
ATOM     15  H4  BCD     1      27.930  20.650  15.280  1.00  0.00            
ATOM     16  H5  BCD     1      28.390  22.620  14.170  1.00  0.00            
ATOM     17  H6  BCD     1      29.380  23.040  16.460  1.00  0.00            
ATOM     18  H7  BCD     1      29.650  20.060  17.270  1.00  0.00            
ATOM     19  H8  BCD     1      30.930  21.040  19.200  1.00  0.00            
ATOM     20  H9  BCD     1      31.700  21.420  17.730  1.00  0.00            
ATOM     21  H10 BCD     1      31.580  23.330  18.700  1.00  0.00            
ATOM     22  C7  BCD     1      24.850  16.150  17.870  1.00  0.00            
ATOM     23  O6  BCD     1      26.040  15.440  17.630  1.00  0.00            
ATOM     24  C8  BCD     1      24.430  17.050  16.710  1.00  0.00            
ATOM     25  O7  BCD     1      24.220  16.140  15.600  1.00  0.00            
ATOM     26  C9  BCD     1      25.620  18.040  16.480  1.00  0.00            
ATOM     27  O8  BCD     1      25.150  19.060  15.540  1.00  0.00            
ATOM     28  C10 BCD     1      25.930  18.740  17.720  1.00  0.00            
ATOM     29  C11 BCD     1      26.070  17.820  18.970  1.00  0.00            
ATOM     30  O9  BCD     1      25.020  16.840  19.050  1.00  0.00            
ATOM     31  C12 BCD     1      26.170  18.520  20.350  1.00  0.00            
ATOM     32  O10 BCD     1      24.900  19.110  20.550  1.00  0.00            
ATOM     33  H11 BCD     1      24.090  15.380  18.030  1.00  0.00            
ATOM     34  H12 BCD     1      23.550  17.670  16.930  1.00  0.00            
ATOM     35  H13 BCD     1      23.350  15.760  15.710  1.00  0.00            
ATOM     36  H14 BCD     1      26.490  17.460  16.140  1.00  0.00            
ATOM     37  H15 BCD     1      25.340  18.830  14.630  1.00  0.00            
ATOM     38  H16 BCD     1      25.090  19.420  17.890  1.00  0.00            
ATOM     39  H17 BCD     1      27.080  17.420  18.800  1.00  0.00            
ATOM     40  H18 BCD     1      26.390  17.820  21.160  1.00  0.00            
ATOM     41  H19 BCD     1      26.970  19.280  20.330  1.00  0.00            
ATOM     42  H20 BCD     1      24.900  19.560  21.390  1.00  0.00            
ATOM     43  C13 BCD     1      27.710  11.680  17.720  1.00  0.00            
ATOM     44  O11 BCD     1      28.930  12.220  17.180  1.00  0.00            
ATOM     45  C14 BCD     1      26.540  11.840  16.720  1.00  0.00            
ATOM     46  O12 BCD     1      26.820  11.070  15.510  1.00  0.00            
ATOM     47  C15 BCD     1      26.270  13.350  16.460  1.00  0.00            
ATOM     48  O13 BCD     1      25.260  13.580  15.510  1.00  0.00            
ATOM     49  C16 BCD     1      26.030  14.050  17.780  1.00  0.00            
ATOM     50  C17 BCD     1      27.190  13.780  18.730  1.00  0.00            
ATOM     51  O14 BCD     1      27.380  12.340  18.890  1.00  0.00            
ATOM     52  C18 BCD     1      27.160  14.390  20.090  1.00  0.00            
ATOM     53  O15 BCD     1      28.390  14.010  20.710  1.00  0.00            
ATOM     54  H21 BCD     1      27.960  10.640  17.940  1.00  0.00            
ATOM     55  H22 BCD     1      25.660  11.440  17.220  1.00  0.00            
ATOM     56  H23 BCD     1      26.110  11.370  14.940  1.00  0.00            
ATOM     57  H24 BCD     1      27.220  13.840  16.180  1.00  0.00            
ATOM     58  H25 BCD     1      24.860  14.450  15.580  1.00  0.00            
ATOM     59  H26 BCD     1      25.130  13.710  18.300  1.00  0.00            
ATOM     60  H27 BCD     1      28.110  14.220  18.320  1.00  0.00            
ATOM     61  H28 BCD     1      27.070  15.470  19.900  1.00  0.00            
ATOM     62  H29 BCD     1      26.280  14.010  20.620  1.00  0.00            
ATOM     63  H30 BCD     1      28.530  13.110  20.390  1.00  0.00            
ATOM     64  C19 BCD     1      32.750  11.470  16.040  1.00  0.00            
ATOM     65  O16 BCD     1      32.600  12.570  15.080  1.00  0.00            
ATOM     66  C20 BCD     1      31.750  10.350  15.790  1.00  0.00            
ATOM     67  O17 BCD     1      31.960   9.780  14.540  1.00  0.00            
ATOM     68  C21 BCD     1      30.360  10.870  15.930  1.00  0.00            
ATOM     69  O18 BCD     1      29.340   9.870  15.730  1.00  0.00            
ATOM     70  C22 BCD     1      30.130  11.500  17.320  1.00  0.00            
ATOM     71  C23 BCD     1      31.240  12.510  17.580  1.00  0.00            
ATOM     72  O19 BCD     1      32.520  11.830  17.410  1.00  0.00            
ATOM     73  C24 BCD     1      31.210  13.200  18.930  1.00  0.00            
ATOM     74  O20 BCD     1      31.210  12.240  19.980  1.00  0.00            
ATOM     75  H31 BCD     1      33.780  11.100  16.030  1.00  0.00            
ATOM     76  H32 BCD     1      31.980   9.630  16.580  1.00  0.00            
ATOM     77  H33 BCD     1      31.450   8.960  14.560  1.00  0.00            
ATOM     78  H34 BCD     1      30.290  11.640  15.150  1.00  0.00            
ATOM     79  H35 BCD     1      28.520  10.360  15.600  1.00  0.00            
ATOM     80  H36 BCD     1      30.130  10.810  18.170  1.00  0.00            
ATOM     81  H37 BCD     1      31.150  13.330  16.860  1.00  0.00            
ATOM     82  H38 BCD     1      32.170  13.730  18.980  1.00  0.00            
ATOM     83  H39 BCD     1      30.390  13.930  18.940  1.00  0.00            
ATOM     84  H40 BCD     1      32.050  12.020  20.390  1.00  0.00            
ATOM     85  C25 BCD     1      34.100  14.190  11.580  1.00  0.00            
ATOM     86  O21 BCD     1      33.530  15.380  12.010  1.00  0.00            
ATOM     87  C26 BCD     1      33.070  13.070  11.370  1.00  0.00            
ATOM     88  O22 BCD     1      32.180  13.510  10.320  1.00  0.00            
ATOM     89  C27 BCD     1      32.350  12.680  12.670  1.00  0.00            
ATOM     90  O23 BCD     1      31.400  11.540  12.540  1.00  0.00            
ATOM     91  C28 BCD     1      33.290  12.490  13.870  1.00  0.00            
ATOM     92  C29 BCD     1      34.330  13.590  13.910  1.00  0.00            
ATOM     93  O24 BCD     1      34.960  13.720  12.630  1.00  0.00            
ATOM     94  C30 BCD     1      35.360  13.270  14.940  1.00  0.00            
ATOM     95  O25 BCD     1      36.010  12.040  14.760  1.00  0.00            
ATOM     96  H41 BCD     1      34.710  14.350  10.680  1.00  0.00            
ATOM     97  H42 BCD     1      33.630  12.200  11.010  1.00  0.00            
ATOM     98  H43 BCD     1      31.430  12.910  10.340  1.00  0.00            
ATOM     99  H44 BCD     1      31.780  13.540  13.040  1.00  0.00            
ATOM    100  H45 BCD     1      31.550  10.930  13.270  1.00  0.00            
ATOM    101  H46 BCD     1      33.640  11.450  13.770  1.00  0.00            
ATOM    102  H47 BCD     1      33.830  14.520  14.180  1.00  0.00            
ATOM    103  H48 BCD     1      36.060  14.110  14.960  1.00  0.00            
ATOM    104  H49 BCD     1      34.870  13.220  15.920  1.00  0.00            
ATOM    105  H50 BCD     1      36.460  12.170  13.920  1.00  0.00            
ATOM    106  C31 BCD     1      33.560  19.370  11.290  1.00  0.00            
ATOM    107  O26 BCD     1      32.820  19.630  12.430  1.00  0.00            
ATOM    108  C32 BCD     1      32.790  18.500  10.300  1.00  0.00            
ATOM    109  O27 BCD     1      31.530  19.040   9.890  1.00  0.00            
ATOM    110  C33 BCD     1      32.550  17.130  10.870  1.00  0.00            
ATOM    111  C34 BCD     1      33.910  16.590  11.320  1.00  0.00            
ATOM    112  C35 BCD     1      34.660  17.470  12.330  1.00  0.00            
ATOM    113  O28 BCD     1      34.820  18.720  11.700  1.00  0.00            
ATOM    114  C36 BCD     1      36.020  17.030  12.850  1.00  0.00            
ATOM    115  O29 BCD     1      36.240  17.640  14.140  1.00  0.00            
ATOM    116  O30 BCD     1      32.020  16.280   9.850  1.00  0.00            
ATOM    117  H51 BCD     1      33.760  20.340  10.820  1.00  0.00            
ATOM    118  H52 BCD     1      33.420  18.310   9.420  1.00  0.00            
ATOM    119  H53 BCD     1      31.130  18.350   9.360  1.00  0.00            
ATOM    120  H54 BCD     1      31.950  17.080  11.790  1.00  0.00            
ATOM    121  H55 BCD     1      32.260  15.410  10.180  1.00  0.00            
ATOM    122  H56 BCD     1      34.610  16.290  10.540  1.00  0.00            
ATOM    123  H57 BCD     1      34.030  17.660  13.210  1.00  0.00            
ATOM    124  H58 BCD     1      36.080  15.930  12.930  1.00  0.00            
ATOM    125  H59 BCD     1      36.820  17.370  12.180  1.00  0.00            
ATOM    126  H60 BCD     1      36.640  18.510  14.040  1.00  0.00            
ATOM    127  C37 BCD     1      31.110  22.460  14.870  1.00  0.00            
ATOM    128  O31 BCD     1      30.240  21.520  15.340  1.00  0.00            
ATOM    129  C38 BCD     1      30.940  22.600  13.350  1.00  0.00            
ATOM    130  O32 BCD     1      29.690  23.110  13.120  1.00  0.00            
ATOM    131  C39 BCD     1      31.200  21.300  12.630  1.00  0.00            
ATOM    132  O33 BCD     1      30.880  21.310  11.240  1.00  0.00            
ATOM    133  C40 BCD     1      32.680  20.940  12.940  1.00  0.00            
ATOM    134  C41 BCD     1      32.890  20.820  14.390  1.00  0.00            
ATOM    135  O34 BCD     1      32.410  22.010  15.040  1.00  0.00            
ATOM    136  C42 BCD     1      34.330  20.560  14.860  1.00  0.00            
ATOM    137  O35 BCD     1      35.200  21.630  14.410  1.00  0.00            
ATOM    138  H61 BCD     1      30.910  23.460  15.270  1.00  0.00            
ATOM    139  H62 BCD     1      31.720  23.300  13.040  1.00  0.00            
ATOM    140  H63 BCD     1      29.570  23.070  12.170  1.00  0.00            
ATOM    141  H64 BCD     1      30.570  20.560  13.130  1.00  0.00            
ATOM    142  H65 BCD     1      31.260  20.500  10.870  1.00  0.00            
ATOM    143  H66 BCD     1      33.350  21.740  12.580  1.00  0.00            
ATOM    144  H67 BCD     1      32.250  20.000  14.760  1.00  0.00            
ATOM    145  H68 BCD     1      34.400  20.610  15.960  1.00  0.00            
ATOM    146  H69 BCD     1      34.770  19.600  14.540  1.00  0.00            
ATOM    147  H70 BCD     1      36.030  21.770  14.880  1.00  0.00            
ATOM    148  C1  BA6     2      27.950  18.710  12.860  1.00  0.00            
ATOM    149  C2  BA6     2      26.820  17.680  12.770  1.00  0.00            
ATOM    150  N1  BA6     2      25.510  18.050  12.890  1.00  0.00            
ATOM    151  C3  BA6     2      24.560  17.150  12.880  1.00  0.00            
ATOM    152  N2  BA6     2      24.750  15.810  12.570  1.00  0.00            
ATOM    153  C4  BA6     2      26.030  15.350  12.570  1.00  0.00            
ATOM    154  O1  BA6     2      26.300  14.150  12.510  1.00  0.00            
ATOM    155  C5  BA6     2      27.060  16.350  12.650  1.00  0.00            
ATOM    156  C6  BA6     2      28.500  15.780  12.810  1.00  0.00            
ATOM    157  C7  BA6     2      28.800  15.300  14.230  1.00  0.00            
ATOM    158  N3  BA6     2      29.670  16.220  15.000  1.00  0.00            
ATOM    159  C8  BA6     2      29.340  16.090  16.370  1.00  0.00            
ATOM    160  C9  BA6     2      30.160  17.040  17.210  1.00  0.00            
ATOM    161  C10 BA6     2      31.710  17.010  17.010  1.00  0.00            
ATOM    162  C11 BA6     2      32.470  17.940  17.940  1.00  0.00            
ATOM    163  N4  BA6     2      31.850  18.570  18.920  1.00  0.00            
ATOM    164  O2  BA6     2      32.820  19.440  19.550  1.00  0.00            
ATOM    165  C12 BA6     2      33.970  19.280  18.840  1.00  0.00            
ATOM    166  C13 BA6     2      35.230  19.820  19.130  1.00  0.00            
ATOM    167  C14 BA6     2      36.360  19.480  18.360  1.00  0.00            
ATOM    168  F1  BA6     2      37.500  20.170  18.520  1.00  0.00            
ATOM    169  C15 BA6     2      36.280  18.500  17.390  1.00  0.00            
ATOM    170  C16 BA6     2      35.000  17.870  17.110  1.00  0.00            
ATOM    171  C17 BA6     2      33.850  18.410  17.820  1.00  0.00            
ATOM    172  C18 BA6     2      31.910  17.270  15.480  1.00  0.00            
ATOM    173  C19 BA6     2      31.100  16.220  14.650  1.00  0.00            
ATOM    174  C20 BA6     2      23.680  14.750  12.470  1.00  0.00            
ATOM    175  C21 BA6     2      22.300  15.340  12.180  1.00  0.00            
ATOM    176  C22 BA6     2      22.120  16.580  13.070  1.00  0.00            
ATOM    177  C23 BA6     2      23.140  17.660  12.890  1.00  0.00            
ATOM    178  H1  BA6     2      28.420  18.810  11.880  1.00  0.00            
ATOM    179  H2  BA6     2      27.570  19.680  13.220  1.00  0.00            
ATOM    180  H3  BA6     2      28.750  18.430  13.560  1.00  0.00            
ATOM    181  H4  BA6     2      29.310  16.460  12.540  1.00  0.00            
ATOM    182  H5  BA6     2      28.600  14.920  12.130  1.00  0.00            
ATOM    183  H6  BA6     2      29.340  14.340  14.270  1.00  0.00            
ATOM    184  H7  BA6     2      27.840  15.030  14.680  1.00  0.00            
ATOM    185  H8  BA6     2      29.420  15.090  16.810  1.00  0.00            
ATOM    186  H9  BA6     2      28.270  16.310  16.480  1.00  0.00            
ATOM    187  H10 BA6     2      29.880  16.730  18.220  1.00  0.00            
ATOM    188  H11 BA6     2      29.750  18.040  17.040  1.00  0.00            
ATOM    189  H12 BA6     2      32.000  15.970  17.220  1.00  0.00            
ATOM    190  H13 BA6     2      35.290  20.560  19.930  1.00  0.00            
ATOM    191  H14 BA6     2      37.110  18.240  16.750  1.00  0.00            
ATOM    192  H15 BA6     2      34.960  17.070  16.370  1.00  0.00            
ATOM    193  H16 BA6     2      32.960  17.090  15.220  1.00  0.00            
ATOM    194  H17 BA6     2      31.520  18.270  15.210  1.00  0.00            
ATOM    195  H18 BA6     2      31.110  16.350  13.560  1.00  0.00            
ATOM    196  H19 BA6     2      31.580  15.260  14.850  1.00  0.00            
ATOM    197  H20 BA6     2      23.610  14.320  13.470  1.00  0.00            
ATOM    198  H21 BA6     2      23.890  13.950  11.740  1.00  0.00            
ATOM    199  H22 BA6     2      21.510  14.590  12.330  1.00  0.00            
ATOM    200  H23 BA6     2      22.160  15.580  11.120  1.00  0.00            
ATOM    201  H24 BA6     2      22.110  16.380  14.150  1.00  0.00            
ATOM    202  H25 BA6     2      21.130  17.030  12.980  1.00  0.00            
ATOM    203  H26 BA6     2      23.030  18.070  11.880  1.00  0.00            
ATOM    204  H27 BA6     2      23.100  18.450  13.660  1.00  0.00            
TER
ENDMDL
MODEL        1
ATOM      1  C1  BCD     1      13.500  26.440  27.200  1.00  0.00            
ATOM      2  O1  BCD     1      12.060  26.210  27.110  1.00  0.00            
ATOM      3  C2  BCD     1      14.030  26.540  25.730  1.00  0.00            
ATOM      4  O2  BCD     1      13.460  27.570  24.870  1.00  0.00            
ATOM      5  C3  BCD     1      13.940  25.140  25.070  1.00  0.00            
ATOM      6  O3  BCD     1      14.600  25.040  23.790  1.00  0.00            
ATOM      7  C4  BCD     1      14.470  24.080  26.000  1.00  0.00            
ATOM      8  C5  BCD     1      13.890  24.120  27.440  1.00  0.00            
ATOM      9  O4  BCD     1      14.180  25.410  27.950  1.00  0.00            
ATOM     10  C6  BCD     1      14.530  23.120  28.360  1.00  0.00            
ATOM     11  O5  BCD     1      15.940  23.080  28.420  1.00  0.00            
ATOM     12  H1  BCD     1      13.590  27.390  27.730  1.00  0.00            
ATOM     13  H2  BCD     1      15.090  26.770  25.860  1.00  0.00            
ATOM     14  H3  BCD     1      14.070  27.730  24.140  1.00  0.00            
ATOM     15  H4  BCD     1      12.890  24.850  24.960  1.00  0.00            
ATOM     16  H5  BCD     1      14.700  24.140  23.480  1.00  0.00            
ATOM     17  H6  BCD     1      15.550  24.210  26.100  1.00  0.00            
ATOM     18  H7  BCD     1      12.810  23.940  27.410  1.00  0.00            
ATOM     19  H8  BCD     1      14.080  23.290  29.350  1.00  0.00            
ATOM     20  H9  BCD     1      14.220  22.070  28.240  1.00  0.00            
ATOM     21  H10 BCD     1      16.110  22.320  28.990  1.00  0.00            
ATOM     22  C7  BCD     1       8.550  28.060  28.500  1.00  0.00            
ATOM     23  O6  BCD     1       7.760  26.850  28.340  1.00  0.00            
ATOM     24  C8  BCD     1       9.030  28.500  27.150  1.00  0.00            
ATOM     25  O7  BCD     1       7.930  28.930  26.400  1.00  0.00            
ATOM     26  C9  BCD     1      10.000  27.430  26.560  1.00  0.00            
ATOM     27  O8  BCD     1      10.620  27.960  25.380  1.00  0.00            
ATOM     28  C10 BCD     1      11.160  27.240  27.560  1.00  0.00            
ATOM     29  C11 BCD     1      10.640  26.900  28.900  1.00  0.00            
ATOM     30  O9  BCD     1       9.680  27.820  29.300  1.00  0.00            
ATOM     31  C12 BCD     1      11.760  26.870  30.000  1.00  0.00            
ATOM     32  O10 BCD     1      11.160  26.730  31.260  1.00  0.00            
ATOM     33  H11 BCD     1       7.970  28.860  28.970  1.00  0.00            
ATOM     34  H12 BCD     1       9.660  29.390  27.260  1.00  0.00            
ATOM     35  H13 BCD     1       7.330  28.200  26.190  1.00  0.00            
ATOM     36  H14 BCD     1       9.590  26.430  26.390  1.00  0.00            
ATOM     37  H15 BCD     1      10.900  27.240  24.810  1.00  0.00            
ATOM     38  H16 BCD     1      11.740  28.170  27.630  1.00  0.00            
ATOM     39  H17 BCD     1      10.170  25.910  28.990  1.00  0.00            
ATOM     40  H18 BCD     1      12.420  26.070  29.650  1.00  0.00            
ATOM     41  H19 BCD     1      12.220  27.870  30.010  1.00  0.00            
ATOM     42  H20 BCD     1      10.380  27.280  31.290  1.00  0.00            
ATOM     43  C13 BCD     1       4.020  25.140  28.410  1.00  0.00            
ATOM     44  O11 BCD     1       4.650  23.840  28.490  1.00  0.00            
ATOM     45  C14 BCD     1       4.440  25.760  27.030  1.00  0.00            
ATOM     46  O12 BCD     1       4.080  24.800  25.960  1.00  0.00            
ATOM     47  C15 BCD     1       5.930  26.120  27.060  1.00  0.00            
ATOM     48  O13 BCD     1       6.390  26.780  25.880  1.00  0.00            
ATOM     49  C16 BCD     1       6.310  26.980  28.270  1.00  0.00            
ATOM     50  C17 BCD     1       5.740  26.410  29.600  1.00  0.00            
ATOM     51  O14 BCD     1       4.330  26.060  29.520  1.00  0.00            
ATOM     52  C18 BCD     1       5.940  27.440  30.690  1.00  0.00            
ATOM     53  O15 BCD     1       5.350  28.620  30.460  1.00  0.00            
ATOM     54  H21 BCD     1       2.940  24.990  28.420  1.00  0.00            
ATOM     55  H22 BCD     1       4.000  26.740  26.820  1.00  0.00            
ATOM     56  H23 BCD     1       4.540  25.160  25.200  1.00  0.00            
ATOM     57  H24 BCD     1       6.520  25.200  27.150  1.00  0.00            
ATOM     58  H25 BCD     1       6.250  26.270  25.080  1.00  0.00            
ATOM     59  H26 BCD     1       6.050  28.030  28.090  1.00  0.00            
ATOM     60  H27 BCD     1       6.280  25.460  29.760  1.00  0.00            
ATOM     61  H28 BCD     1       5.560  27.050  31.650  1.00  0.00            
ATOM     62  H29 BCD     1       7.020  27.390  30.860  1.00  0.00            
ATOM     63  H30 BCD     1       4.400  28.570  30.590  1.00  0.00            
ATOM     64  C19 BCD     1       3.410  19.890  28.780  1.00  0.00            
ATOM     65  O16 BCD     1       4.720  19.600  28.180  1.00  0.00            
ATOM     66  C20 BCD     1       2.610  20.650  27.750  1.00  0.00            
ATOM     67  O17 BCD     1       2.400  19.990  26.510  1.00  0.00            
ATOM     68  C21 BCD     1       3.390  21.940  27.550  1.00  0.00            
ATOM     69  O18 BCD     1       2.770  22.700  26.570  1.00  0.00            
ATOM     70  C22 BCD     1       3.740  22.740  28.770  1.00  0.00            
ATOM     71  C23 BCD     1       4.360  21.910  29.860  1.00  0.00            
ATOM     72  O19 BCD     1       3.660  20.670  29.980  1.00  0.00            
ATOM     73  C24 BCD     1       4.370  22.590  31.220  1.00  0.00            
ATOM     74  O20 BCD     1       3.040  22.780  31.560  1.00  0.00            
ATOM     75  H31 BCD     1       2.890  18.980  29.080  1.00  0.00            
ATOM     76  H32 BCD     1       1.650  20.970  28.190  1.00  0.00            
ATOM     77  H33 BCD     1       1.520  20.300  26.310  1.00  0.00            
ATOM     78  H34 BCD     1       4.370  21.760  27.100  1.00  0.00            
ATOM     79  H35 BCD     1       3.290  23.510  26.500  1.00  0.00            
ATOM     80  H36 BCD     1       2.740  23.070  29.070  1.00  0.00            
ATOM     81  H37 BCD     1       5.360  21.830  29.410  1.00  0.00            
ATOM     82  H38 BCD     1       4.800  21.910  31.960  1.00  0.00            
ATOM     83  H39 BCD     1       4.990  23.490  31.110  1.00  0.00            
ATOM     84  H40 BCD     1       2.630  21.930  31.360  1.00  0.00            
ATOM     85  C25 BCD     1       7.500  16.620  27.020  1.00  0.00            
ATOM     86  O21 BCD     1       8.480  17.610  26.620  1.00  0.00            
ATOM     87  C26 BCD     1       6.230  16.700  26.250  1.00  0.00            
ATOM     88  O22 BCD     1       6.480  16.480  24.890  1.00  0.00            
ATOM     89  C27 BCD     1       5.520  18.100  26.470  1.00  0.00            
ATOM     90  O23 BCD     1       4.300  18.060  25.760  1.00  0.00            
ATOM     91  C28 BCD     1       5.170  18.230  27.960  1.00  0.00            
ATOM     92  C29 BCD     1       6.450  17.970  28.740  1.00  0.00            
ATOM     93  O24 BCD     1       7.210  16.870  28.390  1.00  0.00            
ATOM     94  C30 BCD     1       6.140  17.890  30.260  1.00  0.00            
ATOM     95  O25 BCD     1       5.090  16.880  30.430  1.00  0.00            
ATOM     96  H41 BCD     1       7.960  15.630  26.970  1.00  0.00            
ATOM     97  H42 BCD     1       5.600  15.860  26.560  1.00  0.00            
ATOM     98  H43 BCD     1       5.660  16.520  24.400  1.00  0.00            
ATOM     99  H44 BCD     1       6.300  18.830  26.200  1.00  0.00            
ATOM    100  H45 BCD     1       3.680  18.640  26.220  1.00  0.00            
ATOM    101  H46 BCD     1       4.400  17.530  28.330  1.00  0.00            
ATOM    102  H47 BCD     1       7.140  18.820  28.700  1.00  0.00            
ATOM    103  H48 BCD     1       7.050  17.700  30.830  1.00  0.00            
ATOM    104  H49 BCD     1       5.650  18.850  30.480  1.00  0.00            
ATOM    105  H50 BCD     1       4.900  16.990  31.360  1.00  0.00            
ATOM    106  C31 BCD     1      12.170  17.620  24.710  1.00  0.00            
ATOM    107  O26 BCD     1      12.280  18.970  25.010  1.00  0.00            
ATOM    108  C32 BCD     1      10.940  17.460  23.770  1.00  0.00            
ATOM    109  O27 BCD     1      11.100  18.250  22.570  1.00  0.00            
ATOM    110  C33 BCD     1       9.660  17.930  24.520  1.00  0.00            
ATOM    111  C34 BCD     1       9.510  17.150  25.800  1.00  0.00            
ATOM    112  C35 BCD     1      10.790  17.230  26.660  1.00  0.00            
ATOM    113  O28 BCD     1      11.940  16.870  25.890  1.00  0.00            
ATOM    114  C36 BCD     1      10.830  16.410  27.870  1.00  0.00            
ATOM    115  O29 BCD     1      10.710  14.990  27.560  1.00  0.00            
ATOM    116  O30 BCD     1       8.540  17.720  23.660  1.00  0.00            
ATOM    117  H51 BCD     1      13.050  17.170  24.230  1.00  0.00            
ATOM    118  H52 BCD     1      10.900  16.380  23.570  1.00  0.00            
ATOM    119  H53 BCD     1      10.420  18.130  21.900  1.00  0.00            
ATOM    120  H54 BCD     1       9.740  18.980  24.820  1.00  0.00            
ATOM    121  H55 BCD     1       7.780  17.500  24.200  1.00  0.00            
ATOM    122  H56 BCD     1       9.330  16.080  25.600  1.00  0.00            
ATOM    123  H57 BCD     1      10.920  18.290  26.930  1.00  0.00            
ATOM    124  H58 BCD     1      11.770  16.600  28.410  1.00  0.00            
ATOM    125  H59 BCD     1      10.000  16.750  28.500  1.00  0.00            
ATOM    126  H60 BCD     1      11.270  14.860  26.790  1.00  0.00            
ATOM    127  C37 BCD     1      15.100  21.960  25.120  1.00  0.00            
ATOM    128  O31 BCD     1      14.100  22.890  25.360  1.00  0.00            
ATOM    129  C38 BCD     1      14.890  21.300  23.750  1.00  0.00            
ATOM    130  O32 BCD     1      14.960  22.220  22.660  1.00  0.00            
ATOM    131  C39 BCD     1      13.530  20.520  23.810  1.00  0.00            
ATOM    132  O33 BCD     1      13.280  19.960  22.510  1.00  0.00            
ATOM    133  C40 BCD     1      13.610  19.480  24.920  1.00  0.00            
ATOM    134  C41 BCD     1      13.990  20.190  26.300  1.00  0.00            
ATOM    135  O34 BCD     1      15.250  20.880  26.050  1.00  0.00            
ATOM    136  C42 BCD     1      14.120  19.230  27.460  1.00  0.00            
ATOM    137  O35 BCD     1      15.000  18.160  27.150  1.00  0.00            
ATOM    138  H61 BCD     1      16.100  22.390  25.060  1.00  0.00            
ATOM    139  H62 BCD     1      15.640  20.540  23.490  1.00  0.00            
ATOM    140  H63 BCD     1      14.400  21.780  22.010  1.00  0.00            
ATOM    141  H64 BCD     1      12.820  21.310  24.090  1.00  0.00            
ATOM    142  H65 BCD     1      12.520  19.380  22.490  1.00  0.00            
ATOM    143  H66 BCD     1      14.330  18.700  24.630  1.00  0.00            
ATOM    144  H67 BCD     1      13.200  20.860  26.650  1.00  0.00            
ATOM    145  H68 BCD     1      14.420  19.750  28.380  1.00  0.00            
ATOM    146  H69 BCD     1      13.120  18.800  27.660  1.00  0.00            
ATOM    147  H70 BCD     1      15.930  18.390  27.260  1.00  0.00            
ATOM    148  C1  BA6     2      10.350  21.280  21.710  1.00  0.00            
ATOM    149  C2  BA6     2      10.770  22.680  21.620  1.00  0.00            
ATOM    150  N1  BA6     2      11.650  23.050  20.650  1.00  0.00            
ATOM    151  C3  BA6     2      12.100  24.270  20.650  1.00  0.00            
ATOM    152  N2  BA6     2      11.870  25.250  21.600  1.00  0.00            
ATOM    153  C4  BA6     2      10.960  24.920  22.550  1.00  0.00            
ATOM    154  O1  BA6     2      10.470  25.790  23.300  1.00  0.00            
ATOM    155  C5  BA6     2      10.490  23.550  22.610  1.00  0.00            
ATOM    156  C6  BA6     2       9.590  23.160  23.780  1.00  0.00            
ATOM    157  C7  BA6     2      10.500  22.670  24.960  1.00  0.00            
ATOM    158  N3  BA6     2       9.800  22.410  26.170  1.00  0.00            
ATOM    159  C8  BA6     2      10.570  21.500  27.000  1.00  0.00            
ATOM    160  C9  BA6     2       9.790  21.130  28.220  1.00  0.00            
ATOM    161  C10 BA6     2       9.370  22.360  29.040  1.00  0.00            
ATOM    162  C11 BA6     2       8.530  21.910  30.220  1.00  0.00            
ATOM    163  N4  BA6     2       8.100  20.670  30.390  1.00  0.00            
ATOM    164  O2  BA6     2       7.410  20.620  31.650  1.00  0.00            
ATOM    165  C12 BA6     2       7.370  21.880  32.190  1.00  0.00            
ATOM    166  C13 BA6     2       6.840  22.360  33.430  1.00  0.00            
ATOM    167  C14 BA6     2       7.000  23.660  33.640  1.00  0.00            
ATOM    168  F1  BA6     2       6.530  24.060  34.850  1.00  0.00            
ATOM    169  C15 BA6     2       7.640  24.550  32.710  1.00  0.00            
ATOM    170  C16 BA6     2       8.280  24.030  31.560  1.00  0.00            
ATOM    171  C17 BA6     2       8.140  22.660  31.360  1.00  0.00            
ATOM    172  C18 BA6     2       8.570  23.250  28.050  1.00  0.00            
ATOM    173  C19 BA6     2       9.450  23.660  26.850  1.00  0.00            
ATOM    174  C20 BA6     2      12.480  26.580  21.590  1.00  0.00            
ATOM    175  C21 BA6     2      13.740  26.670  20.590  1.00  0.00            
ATOM    176  C22 BA6     2      13.460  26.010  19.280  1.00  0.00            
ATOM    177  C23 BA6     2      13.140  24.500  19.560  1.00  0.00            
ATOM    178  H1  BA6     2      10.820  20.740  22.540  1.00  0.00            
ATOM    179  H2  BA6     2       9.270  21.130  21.770  1.00  0.00            
ATOM    180  H3  BA6     2      10.630  20.600  20.890  1.00  0.00            
ATOM    181  H4  BA6     2       8.930  22.310  23.610  1.00  0.00            
ATOM    182  H5  BA6     2       8.910  23.970  24.080  1.00  0.00            
ATOM    183  H6  BA6     2      11.210  23.500  25.090  1.00  0.00            
ATOM    184  H7  BA6     2      11.060  21.820  24.540  1.00  0.00            
ATOM    185  H8  BA6     2      11.550  21.960  27.180  1.00  0.00            
ATOM    186  H9  BA6     2      10.800  20.550  26.490  1.00  0.00            
ATOM    187  H10 BA6     2      10.330  20.420  28.850  1.00  0.00            
ATOM    188  H11 BA6     2       8.900  20.590  27.880  1.00  0.00            
ATOM    189  H12 BA6     2      10.220  22.950  29.410  1.00  0.00            
ATOM    190  H13 BA6     2       6.210  21.800  34.120  1.00  0.00            
ATOM    191  H14 BA6     2       7.840  25.570  33.020  1.00  0.00            
ATOM    192  H15 BA6     2       8.810  24.640  30.830  1.00  0.00            
ATOM    193  H16 BA6     2       8.270  24.180  28.550  1.00  0.00            
ATOM    194  H17 BA6     2       7.630  22.790  27.740  1.00  0.00            
ATOM    195  H18 BA6     2       8.850  24.340  26.230  1.00  0.00            
ATOM    196  H19 BA6     2      10.340  24.190  27.220  1.00  0.00            
ATOM    197  H20 BA6     2      12.800  26.750  22.620  1.00  0.00            
ATOM    198  H21 BA6     2      11.750  27.370  21.370  1.00  0.00            
ATOM    199  H22 BA6     2      14.610  26.180  21.040  1.00  0.00            
ATOM    200  H23 BA6     2      14.030  27.730  20.550  1.00  0.00            
ATOM    201  H24 BA6     2      14.440  26.060  18.800  1.00  0.00            
ATOM    202  H25 BA6     2      12.620  26.480  18.770  1.00  0.00            
ATOM    203  H26 BA6     2      12.770  24.180  18.590  1.00  0.00            
ATOM    204  H27 BA6     2      14.030  24.000  19.960  1.00  0.00            
TER
ENDMDL
MODEL        1
ATOM      1  C1  BCD     1      11.750  28.510  25.340  1.00  0.00            
ATOM      2  O1  BCD     1      10.330  28.220  25.390  1.00  0.00            
ATOM      3  C2  BCD     1      12.260  28.520  23.890  1.00  0.00            
ATOM      4  O2  BCD     1      11.560  29.470  23.070  1.00  0.00            
ATOM      5  C3  BCD     1      12.230  27.170  23.240  1.00  0.00            
ATOM      6  O3  BCD     1      12.900  27.100  22.000  1.00  0.00            
ATOM      7  C4  BCD     1      12.970  26.120  24.090  1.00  0.00            
ATOM      8  C5  BCD     1      12.350  26.120  25.460  1.00  0.00            
ATOM      9  O4  BCD     1      12.460  27.460  26.060  1.00  0.00            
ATOM     10  C6  BCD     1      12.980  25.300  26.560  1.00  0.00            
ATOM     11  O5  BCD     1      14.340  25.760  26.840  1.00  0.00            
ATOM     12  H1  BCD     1      12.080  29.430  25.820  1.00  0.00            
ATOM     13  H2  BCD     1      13.330  28.750  23.970  1.00  0.00            
ATOM     14  H3  BCD     1      11.680  29.280  22.140  1.00  0.00            
ATOM     15  H4  BCD     1      11.150  27.040  23.080  1.00  0.00            
ATOM     16  H5  BCD     1      13.130  26.170  21.910  1.00  0.00            
ATOM     17  H6  BCD     1      14.050  26.290  24.120  1.00  0.00            
ATOM     18  H7  BCD     1      11.320  25.740  25.390  1.00  0.00            
ATOM     19  H8  BCD     1      12.320  25.480  27.420  1.00  0.00            
ATOM     20  H9  BCD     1      13.060  24.220  26.350  1.00  0.00            
ATOM     21  H10 BCD     1      14.730  25.170  27.480  1.00  0.00            
ATOM     22  C7  BCD     1       6.900  29.410  27.320  1.00  0.00            
ATOM     23  O6  BCD     1       6.310  28.080  27.070  1.00  0.00            
ATOM     24  C8  BCD     1       7.230  30.090  26.010  1.00  0.00            
ATOM     25  O7  BCD     1       6.050  30.310  25.240  1.00  0.00            
ATOM     26  C9  BCD     1       8.210  29.250  25.160  1.00  0.00            
ATOM     27  O8  BCD     1       8.510  29.820  23.900  1.00  0.00            
ATOM     28  C10 BCD     1       9.480  29.130  26.100  1.00  0.00            
ATOM     29  C11 BCD     1       9.160  28.540  27.460  1.00  0.00            
ATOM     30  O9  BCD     1       8.080  29.210  28.040  1.00  0.00            
ATOM     31  C12 BCD     1      10.370  28.660  28.370  1.00  0.00            
ATOM     32  O10 BCD     1      10.020  28.110  29.630  1.00  0.00            
ATOM     33  H11 BCD     1       6.230  30.050  27.900  1.00  0.00            
ATOM     34  H12 BCD     1       7.670  31.060  26.280  1.00  0.00            
ATOM     35  H13 BCD     1       5.750  29.470  24.860  1.00  0.00            
ATOM     36  H14 BCD     1       7.690  28.280  25.180  1.00  0.00            
ATOM     37  H15 BCD     1       9.320  29.410  23.600  1.00  0.00            
ATOM     38  H16 BCD     1       9.980  30.110  26.170  1.00  0.00            
ATOM     39  H17 BCD     1       8.950  27.470  27.370  1.00  0.00            
ATOM     40  H18 BCD     1      11.190  28.020  27.990  1.00  0.00            
ATOM     41  H19 BCD     1      10.620  29.720  28.420  1.00  0.00            
ATOM     42  H20 BCD     1       9.090  28.350  29.610  1.00  0.00            
ATOM     43  C13 BCD     1       2.830  25.930  26.990  1.00  0.00            
ATOM     44  O11 BCD     1       3.600  24.760  27.020  1.00  0.00            
ATOM     45  C14 BCD     1       3.020  26.810  25.760  1.00  0.00            
ATOM     46  O12 BCD     1       2.720  25.990  24.530  1.00  0.00            
ATOM     47  C15 BCD     1       4.520  27.250  25.660  1.00  0.00            
ATOM     48  O13 BCD     1       4.800  28.030  24.530  1.00  0.00            
ATOM     49  C16 BCD     1       4.910  28.000  26.970  1.00  0.00            
ATOM     50  C17 BCD     1       4.390  27.300  28.210  1.00  0.00            
ATOM     51  O14 BCD     1       3.160  26.690  28.130  1.00  0.00            
ATOM     52  C18 BCD     1       4.510  28.100  29.470  1.00  0.00            
ATOM     53  O15 BCD     1       3.690  29.230  29.370  1.00  0.00            
ATOM     54  H21 BCD     1       1.790  25.590  27.010  1.00  0.00            
ATOM     55  H22 BCD     1       2.340  27.650  25.950  1.00  0.00            
ATOM     56  H23 BCD     1       2.430  26.650  23.890  1.00  0.00            
ATOM     57  H24 BCD     1       5.090  26.310  25.640  1.00  0.00            
ATOM     58  H25 BCD     1       4.600  27.530  23.740  1.00  0.00            
ATOM     59  H26 BCD     1       4.410  28.970  26.870  1.00  0.00            
ATOM     60  H27 BCD     1       5.160  26.580  28.530  1.00  0.00            
ATOM     61  H28 BCD     1       4.200  27.540  30.350  1.00  0.00            
ATOM     62  H29 BCD     1       5.580  28.340  29.560  1.00  0.00            
ATOM     63  H30 BCD     1       3.930  29.760  30.130  1.00  0.00            
ATOM     64  C19 BCD     1       3.140  20.790  27.390  1.00  0.00            
ATOM     65  O16 BCD     1       4.390  20.550  26.730  1.00  0.00            
ATOM     66  C20 BCD     1       2.130  21.490  26.560  1.00  0.00            
ATOM     67  O17 BCD     1       1.880  20.730  25.440  1.00  0.00            
ATOM     68  C21 BCD     1       2.600  22.820  26.180  1.00  0.00            
ATOM     69  O18 BCD     1       1.650  23.520  25.340  1.00  0.00            
ATOM     70  C22 BCD     1       2.960  23.620  27.470  1.00  0.00            
ATOM     71  C23 BCD     1       3.870  22.880  28.470  1.00  0.00            
ATOM     72  O19 BCD     1       3.370  21.530  28.590  1.00  0.00            
ATOM     73  C24 BCD     1       3.900  23.430  29.870  1.00  0.00            
ATOM     74  O20 BCD     1       2.590  23.580  30.450  1.00  0.00            
ATOM     75  H31 BCD     1       2.720  19.820  27.650  1.00  0.00            
ATOM     76  H32 BCD     1       1.210  21.550  27.160  1.00  0.00            
ATOM     77  H33 BCD     1       0.930  20.600  25.340  1.00  0.00            
ATOM     78  H34 BCD     1       3.540  22.830  25.610  1.00  0.00            
ATOM     79  H35 BCD     1       2.050  24.380  25.170  1.00  0.00            
ATOM     80  H36 BCD     1       2.000  23.850  27.950  1.00  0.00            
ATOM     81  H37 BCD     1       4.830  22.770  27.960  1.00  0.00            
ATOM     82  H38 BCD     1       4.440  22.670  30.450  1.00  0.00            
ATOM     83  H39 BCD     1       4.530  24.320  29.960  1.00  0.00            
ATOM     84  H40 BCD     1       2.650  23.280  31.360  1.00  0.00            
ATOM     85  C25 BCD     1       7.200  17.810  25.370  1.00  0.00            
ATOM     86  O21 BCD     1       7.920  18.840  24.790  1.00  0.00            
ATOM     87  C26 BCD     1       5.870  17.780  24.700  1.00  0.00            
ATOM     88  O22 BCD     1       5.870  17.590  23.240  1.00  0.00            
ATOM     89  C27 BCD     1       5.050  19.030  25.040  1.00  0.00            
ATOM     90  O23 BCD     1       3.750  18.980  24.450  1.00  0.00            
ATOM     91  C28 BCD     1       4.890  19.230  26.550  1.00  0.00            
ATOM     92  C29 BCD     1       6.310  19.060  27.240  1.00  0.00            
ATOM     93  O24 BCD     1       7.030  17.920  26.780  1.00  0.00            
ATOM     94  C30 BCD     1       6.100  18.930  28.740  1.00  0.00            
ATOM     95  O25 BCD     1       5.360  17.790  28.980  1.00  0.00            
ATOM     96  H41 BCD     1       7.700  16.840  25.250  1.00  0.00            
ATOM     97  H42 BCD     1       5.240  16.960  25.070  1.00  0.00            
ATOM     98  H43 BCD     1       4.990  17.750  22.910  1.00  0.00            
ATOM     99  H44 BCD     1       5.520  19.920  24.590  1.00  0.00            
ATOM    100  H45 BCD     1       3.210  19.720  24.760  1.00  0.00            
ATOM    101  H46 BCD     1       4.190  18.470  26.900  1.00  0.00            
ATOM    102  H47 BCD     1       6.910  19.970  27.130  1.00  0.00            
ATOM    103  H48 BCD     1       7.040  18.840  29.310  1.00  0.00            
ATOM    104  H49 BCD     1       5.580  19.870  28.980  1.00  0.00            
ATOM    105  H50 BCD     1       4.500  18.070  29.290  1.00  0.00            
ATOM    106  C31 BCD     1      11.600  19.400  22.820  1.00  0.00            
ATOM    107  O26 BCD     1      11.640  20.770  23.310  1.00  0.00            
ATOM    108  C32 BCD     1      10.340  19.200  21.950  1.00  0.00            
ATOM    109  O27 BCD     1      10.330  20.090  20.800  1.00  0.00            
ATOM    110  C33 BCD     1       9.050  19.430  22.810  1.00  0.00            
ATOM    111  C34 BCD     1       9.110  18.530  24.040  1.00  0.00            
ATOM    112  C35 BCD     1      10.420  18.760  24.830  1.00  0.00            
ATOM    113  O28 BCD     1      11.540  18.540  23.920  1.00  0.00            
ATOM    114  C36 BCD     1      10.560  17.830  26.030  1.00  0.00            
ATOM    115  O29 BCD     1      10.260  16.440  25.620  1.00  0.00            
ATOM    116  O30 BCD     1       7.890  19.320  21.990  1.00  0.00            
ATOM    117  H51 BCD     1      12.460  19.150  22.190  1.00  0.00            
ATOM    118  H52 BCD     1      10.300  18.140  21.690  1.00  0.00            
ATOM    119  H53 BCD     1       9.600  19.840  20.220  1.00  0.00            
ATOM    120  H54 BCD     1       9.030  20.460  23.180  1.00  0.00            
ATOM    121  H55 BCD     1       7.470  18.510  22.290  1.00  0.00            
ATOM    122  H56 BCD     1       8.970  17.490  23.710  1.00  0.00            
ATOM    123  H57 BCD     1      10.480  19.780  25.240  1.00  0.00            
ATOM    124  H58 BCD     1      11.590  17.930  26.400  1.00  0.00            
ATOM    125  H59 BCD     1       9.910  18.270  26.800  1.00  0.00            
ATOM    126  H60 BCD     1      10.070  15.940  26.420  1.00  0.00            
ATOM    127  C37 BCD     1      14.020  24.160  23.170  1.00  0.00            
ATOM    128  O31 BCD     1      12.810  24.910  23.450  1.00  0.00            
ATOM    129  C38 BCD     1      13.740  23.470  21.890  1.00  0.00            
ATOM    130  O32 BCD     1      13.510  24.490  20.910  1.00  0.00            
ATOM    131  C39 BCD     1      12.600  22.410  21.980  1.00  0.00            
ATOM    132  O33 BCD     1      12.430  21.720  20.720  1.00  0.00            
ATOM    133  C40 BCD     1      12.860  21.450  23.110  1.00  0.00            
ATOM    134  C41 BCD     1      13.180  22.200  24.410  1.00  0.00            
ATOM    135  O34 BCD     1      14.300  23.130  24.200  1.00  0.00            
ATOM    136  C42 BCD     1      13.540  21.110  25.420  1.00  0.00            
ATOM    137  O35 BCD     1      14.760  20.410  25.190  1.00  0.00            
ATOM    138  H61 BCD     1      14.850  24.870  23.030  1.00  0.00            
ATOM    139  H62 BCD     1      14.620  22.920  21.540  1.00  0.00            
ATOM    140  H63 BCD     1      12.930  24.000  20.310  1.00  0.00            
ATOM    141  H64 BCD     1      11.640  22.850  22.280  1.00  0.00            
ATOM    142  H65 BCD     1      11.760  21.030  20.690  1.00  0.00            
ATOM    143  H66 BCD     1      13.680  20.800  22.780  1.00  0.00            
ATOM    144  H67 BCD     1      12.290  22.720  24.800  1.00  0.00            
ATOM    145  H68 BCD     1      13.610  21.580  26.410  1.00  0.00            
ATOM    146  H69 BCD     1      12.640  20.500  25.580  1.00  0.00            
ATOM    147  H70 BCD     1      14.580  19.470  25.270  1.00  0.00            
ATOM    148  C1  BA6     2       8.380  22.870  20.280  1.00  0.00            
ATOM    149  C2  BA6     2       9.050  24.180  20.010  1.00  0.00            
ATOM    150  N1  BA6     2       9.850  24.300  18.910  1.00  0.00            
ATOM    151  C3  BA6     2      10.420  25.500  18.680  1.00  0.00            
ATOM    152  N2  BA6     2      10.300  26.550  19.490  1.00  0.00            
ATOM    153  C4  BA6     2       9.470  26.520  20.560  1.00  0.00            
ATOM    154  O1  BA6     2       9.230  27.520  21.260  1.00  0.00            
ATOM    155  C5  BA6     2       8.900  25.260  20.840  1.00  0.00            
ATOM    156  C6  BA6     2       8.220  25.000  22.200  1.00  0.00            
ATOM    157  C7  BA6     2       9.200  24.410  23.190  1.00  0.00            
ATOM    158  N3  BA6     2       8.570  23.930  24.470  1.00  0.00            
ATOM    159  C8  BA6     2       9.610  23.380  25.340  1.00  0.00            
ATOM    160  C9  BA6     2       9.040  22.660  26.490  1.00  0.00            
ATOM    161  C10 BA6     2       8.240  23.720  27.340  1.00  0.00            
ATOM    162  C11 BA6     2       7.710  23.310  28.670  1.00  0.00            
ATOM    163  N4  BA6     2       7.210  22.100  28.930  1.00  0.00            
ATOM    164  O2  BA6     2       6.710  22.010  30.220  1.00  0.00            
ATOM    165  C12 BA6     2       7.010  23.200  30.790  1.00  0.00            
ATOM    166  C13 BA6     2       6.760  23.560  32.130  1.00  0.00            
ATOM    167  C14 BA6     2       6.860  24.920  32.430  1.00  0.00            
ATOM    168  F1  BA6     2       6.390  25.420  33.560  1.00  0.00            
ATOM    169  C15 BA6     2       7.310  25.850  31.470  1.00  0.00            
ATOM    170  C16 BA6     2       7.780  25.460  30.230  1.00  0.00            
ATOM    171  C17 BA6     2       7.490  24.120  29.880  1.00  0.00            
ATOM    172  C18 BA6     2       7.110  24.270  26.440  1.00  0.00            
ATOM    173  C19 BA6     2       7.580  24.830  25.040  1.00  0.00            
ATOM    174  C20 BA6     2      10.850  27.860  19.160  1.00  0.00            
ATOM    175  C21 BA6     2      12.040  28.020  18.240  1.00  0.00            
ATOM    176  C22 BA6     2      11.970  26.990  17.180  1.00  0.00            
ATOM    177  C23 BA6     2      11.610  25.540  17.720  1.00  0.00            
ATOM    178  H1  BA6     2       9.090  22.160  20.720  1.00  0.00            
ATOM    179  H2  BA6     2       7.340  22.730  20.590  1.00  0.00            
ATOM    180  H3  BA6     2       8.280  22.370  19.300  1.00  0.00            
ATOM    181  H4  BA6     2       7.340  24.350  22.140  1.00  0.00            
ATOM    182  H5  BA6     2       7.860  25.930  22.650  1.00  0.00            
ATOM    183  H6  BA6     2       9.880  25.240  23.380  1.00  0.00            
ATOM    184  H7  BA6     2       9.800  23.660  22.660  1.00  0.00            
ATOM    185  H8  BA6     2      10.340  24.180  25.520  1.00  0.00            
ATOM    186  H9  BA6     2      10.120  22.700  24.630  1.00  0.00            
ATOM    187  H10 BA6     2       9.940  22.300  27.010  1.00  0.00            
ATOM    188  H11 BA6     2       8.370  21.850  26.170  1.00  0.00            
ATOM    189  H12 BA6     2       9.000  24.470  27.580  1.00  0.00            
ATOM    190  H13 BA6     2       6.390  22.850  32.870  1.00  0.00            
ATOM    191  H14 BA6     2       7.270  26.870  31.840  1.00  0.00            
ATOM    192  H15 BA6     2       8.310  26.160  29.600  1.00  0.00            
ATOM    193  H16 BA6     2       6.590  25.070  26.980  1.00  0.00            
ATOM    194  H17 BA6     2       6.290  23.550  26.360  1.00  0.00            
ATOM    195  H18 BA6     2       6.630  24.840  24.480  1.00  0.00            
ATOM    196  H19 BA6     2       8.070  25.800  25.090  1.00  0.00            
ATOM    197  H20 BA6     2      11.180  28.290  20.110  1.00  0.00            
ATOM    198  H21 BA6     2      10.040  28.480  18.760  1.00  0.00            
ATOM    199  H22 BA6     2      12.880  27.750  18.900  1.00  0.00            
ATOM    200  H23 BA6     2      12.040  29.040  17.840  1.00  0.00            
ATOM    201  H24 BA6     2      12.870  26.940  16.560  1.00  0.00            
ATOM    202  H25 BA6     2      11.130  27.260  16.530  1.00  0.00            
ATOM    203  H26 BA6     2      11.250  24.960  16.870  1.00  0.00            
ATOM    204  H27 BA6     2      12.460  25.050  18.210  1.00  0.00            
TER
ENDMDL
MODEL        1
ATOM      1  C1  BCD     1      15.830  28.330  25.670  1.00  0.00            
ATOM      2  O1  BCD     1      14.710  27.550  26.180  1.00  0.00            
ATOM      3  C2  BCD     1      15.810  28.460  24.170  1.00  0.00            
ATOM      4  O2  BCD     1      14.510  28.900  23.860  1.00  0.00            
ATOM      5  C3  BCD     1      16.020  27.170  23.390  1.00  0.00            
ATOM      6  O3  BCD     1      16.240  27.490  22.020  1.00  0.00            
ATOM      7  C4  BCD     1      17.140  26.290  23.940  1.00  0.00            
ATOM      8  C5  BCD     1      17.350  26.260  25.460  1.00  0.00            
ATOM      9  O4  BCD     1      17.030  27.650  26.010  1.00  0.00            
ATOM     10  C6  BCD     1      18.670  25.780  25.840  1.00  0.00            
ATOM     11  O5  BCD     1      19.690  26.710  25.410  1.00  0.00            
ATOM     12  H1  BCD     1      15.870  29.320  26.130  1.00  0.00            
ATOM     13  H2  BCD     1      16.520  29.230  23.880  1.00  0.00            
ATOM     14  H3  BCD     1      14.220  28.340  23.140  1.00  0.00            
ATOM     15  H4  BCD     1      15.100  26.600  23.580  1.00  0.00            
ATOM     16  H5  BCD     1      16.190  26.620  21.610  1.00  0.00            
ATOM     17  H6  BCD     1      18.060  26.570  23.410  1.00  0.00            
ATOM     18  H7  BCD     1      16.600  25.540  25.820  1.00  0.00            
ATOM     19  H8  BCD     1      18.740  25.470  26.890  1.00  0.00            
ATOM     20  H9  BCD     1      18.710  24.810  25.330  1.00  0.00            
ATOM     21  H10 BCD     1      20.550  26.440  25.740  1.00  0.00            
ATOM     22  C7  BCD     1      11.680  28.190  28.940  1.00  0.00            
ATOM     23  O6  BCD     1      10.710  27.400  28.190  1.00  0.00            
ATOM     24  C8  BCD     1      12.100  29.430  28.200  1.00  0.00            
ATOM     25  O7  BCD     1      10.920  30.190  27.940  1.00  0.00            
ATOM     26  C9  BCD     1      12.840  28.940  26.920  1.00  0.00            
ATOM     27  O8  BCD     1      13.260  30.060  26.120  1.00  0.00            
ATOM     28  C10 BCD     1      14.050  28.090  27.350  1.00  0.00            
ATOM     29  C11 BCD     1      13.530  26.930  28.170  1.00  0.00            
ATOM     30  O9  BCD     1      12.790  27.380  29.310  1.00  0.00            
ATOM     31  C12 BCD     1      14.660  26.030  28.690  1.00  0.00            
ATOM     32  O10 BCD     1      14.170  24.860  29.210  1.00  0.00            
ATOM     33  H11 BCD     1      11.240  28.490  29.900  1.00  0.00            
ATOM     34  H12 BCD     1      12.900  30.010  28.680  1.00  0.00            
ATOM     35  H13 BCD     1      10.370  29.670  27.340  1.00  0.00            
ATOM     36  H14 BCD     1      12.080  28.290  26.460  1.00  0.00            
ATOM     37  H15 BCD     1      13.630  29.690  25.310  1.00  0.00            
ATOM     38  H16 BCD     1      14.730  28.710  27.950  1.00  0.00            
ATOM     39  H17 BCD     1      12.840  26.350  27.540  1.00  0.00            
ATOM     40  H18 BCD     1      15.370  25.840  27.880  1.00  0.00            
ATOM     41  H19 BCD     1      15.230  26.560  29.470  1.00  0.00            
ATOM     42  H20 BCD     1      13.350  25.210  29.590  1.00  0.00            
ATOM     43  C13 BCD     1       6.780  26.190  27.980  1.00  0.00            
ATOM     44  O11 BCD     1       7.110  24.990  27.260  1.00  0.00            
ATOM     45  C14 BCD     1       7.160  27.440  27.130  1.00  0.00            
ATOM     46  O12 BCD     1       6.500  27.310  25.840  1.00  0.00            
ATOM     47  C15 BCD     1       8.650  27.610  27.000  1.00  0.00            
ATOM     48  O13 BCD     1       9.010  28.770  26.360  1.00  0.00            
ATOM     49  C16 BCD     1       9.270  27.510  28.390  1.00  0.00            
ATOM     50  C17 BCD     1       8.820  26.290  29.160  1.00  0.00            
ATOM     51  O14 BCD     1       7.390  26.220  29.250  1.00  0.00            
ATOM     52  C18 BCD     1       9.510  26.270  30.530  1.00  0.00            
ATOM     53  O15 BCD     1       9.250  27.470  31.240  1.00  0.00            
ATOM     54  H21 BCD     1       5.700  26.280  28.190  1.00  0.00            
ATOM     55  H22 BCD     1       6.670  28.310  27.600  1.00  0.00            
ATOM     56  H23 BCD     1       6.550  28.120  25.320  1.00  0.00            
ATOM     57  H24 BCD     1       9.020  26.710  26.480  1.00  0.00            
ATOM     58  H25 BCD     1       9.050  28.560  25.420  1.00  0.00            
ATOM     59  H26 BCD     1       9.050  28.340  29.070  1.00  0.00            
ATOM     60  H27 BCD     1       9.130  25.380  28.630  1.00  0.00            
ATOM     61  H28 BCD     1       9.220  25.380  31.110  1.00  0.00            
ATOM     62  H29 BCD     1      10.600  26.200  30.430  1.00  0.00            
ATOM     63  H30 BCD     1       9.290  27.260  32.180  1.00  0.00            
ATOM     64  C19 BCD     1       6.180  21.480  25.850  1.00  0.00            
ATOM     65  O16 BCD     1       7.490  21.510  25.250  1.00  0.00            
ATOM     66  C20 BCD     1       5.170  22.500  25.360  1.00  0.00            
ATOM     67  O17 BCD     1       4.990  22.260  23.930  1.00  0.00            
ATOM     68  C21 BCD     1       5.770  23.810  25.670  1.00  0.00            
ATOM     69  O18 BCD     1       4.980  24.960  25.300  1.00  0.00            
ATOM     70  C22 BCD     1       6.150  23.960  27.190  1.00  0.00            
ATOM     71  C23 BCD     1       6.770  22.710  27.750  1.00  0.00            
ATOM     72  O19 BCD     1       6.140  21.540  27.250  1.00  0.00            
ATOM     73  C24 BCD     1       6.720  22.760  29.290  1.00  0.00            
ATOM     74  O20 BCD     1       5.400  22.980  29.780  1.00  0.00            
ATOM     75  H31 BCD     1       5.840  20.460  25.610  1.00  0.00            
ATOM     76  H32 BCD     1       4.170  22.510  25.830  1.00  0.00            
ATOM     77  H33 BCD     1       5.840  22.090  23.510  1.00  0.00            
ATOM     78  H34 BCD     1       6.750  23.840  25.170  1.00  0.00            
ATOM     79  H35 BCD     1       5.500  25.720  25.570  1.00  0.00            
ATOM     80  H36 BCD     1       5.250  24.270  27.740  1.00  0.00            
ATOM     81  H37 BCD     1       7.830  22.700  27.460  1.00  0.00            
ATOM     82  H38 BCD     1       7.040  21.810  29.730  1.00  0.00            
ATOM     83  H39 BCD     1       7.460  23.450  29.730  1.00  0.00            
ATOM     84  H40 BCD     1       5.400  22.980  30.740  1.00  0.00            
ATOM     85  C25 BCD     1       9.710  19.300  22.580  1.00  0.00            
ATOM     86  O21 BCD     1      10.850  20.080  22.920  1.00  0.00            
ATOM     87  C26 BCD     1       8.630  20.270  22.000  1.00  0.00            
ATOM     88  O22 BCD     1       9.070  20.970  20.830  1.00  0.00            
ATOM     89  C27 BCD     1       8.250  21.350  23.000  1.00  0.00            
ATOM     90  O23 BCD     1       7.230  22.210  22.630  1.00  0.00            
ATOM     91  C28 BCD     1       7.710  20.660  24.170  1.00  0.00            
ATOM     92  C29 BCD     1       8.690  19.680  24.760  1.00  0.00            
ATOM     93  O24 BCD     1       9.130  18.720  23.740  1.00  0.00            
ATOM     94  C30 BCD     1       8.020  18.760  25.840  1.00  0.00            
ATOM     95  O25 BCD     1       6.910  18.000  25.470  1.00  0.00            
ATOM     96  H41 BCD     1      10.010  18.580  21.820  1.00  0.00            
ATOM     97  H42 BCD     1       7.680  19.750  21.850  1.00  0.00            
ATOM     98  H43 BCD     1       8.400  21.140  20.160  1.00  0.00            
ATOM     99  H44 BCD     1       9.220  21.840  23.210  1.00  0.00            
ATOM    100  H45 BCD     1       7.510  22.660  21.830  1.00  0.00            
ATOM    101  H46 BCD     1       6.850  20.050  23.850  1.00  0.00            
ATOM    102  H47 BCD     1       9.550  20.240  25.150  1.00  0.00            
ATOM    103  H48 BCD     1       8.790  18.110  26.260  1.00  0.00            
ATOM    104  H49 BCD     1       7.680  19.470  26.610  1.00  0.00            
ATOM    105  H50 BCD     1       6.940  17.350  26.180  1.00  0.00            
ATOM    106  C31 BCD     1      14.830  19.800  22.150  1.00  0.00            
ATOM    107  O26 BCD     1      14.980  21.160  22.490  1.00  0.00            
ATOM    108  C32 BCD     1      13.890  19.600  20.950  1.00  0.00            
ATOM    109  O27 BCD     1      14.430  20.220  19.810  1.00  0.00            
ATOM    110  C33 BCD     1      12.530  20.140  21.270  1.00  0.00            
ATOM    111  C34 BCD     1      12.070  19.400  22.530  1.00  0.00            
ATOM    112  C35 BCD     1      13.030  19.470  23.690  1.00  0.00            
ATOM    113  O28 BCD     1      14.320  19.100  23.320  1.00  0.00            
ATOM    114  C36 BCD     1      12.620  18.660  24.870  1.00  0.00            
ATOM    115  O29 BCD     1      12.250  17.310  24.600  1.00  0.00            
ATOM    116  O30 BCD     1      11.660  19.830  20.210  1.00  0.00            
ATOM    117  H51 BCD     1      15.860  19.460  22.000  1.00  0.00            
ATOM    118  H52 BCD     1      13.910  18.510  20.810  1.00  0.00            
ATOM    119  H53 BCD     1      15.060  19.600  19.440  1.00  0.00            
ATOM    120  H54 BCD     1      12.540  21.210  21.480  1.00  0.00            
ATOM    121  H55 BCD     1      10.900  20.420  20.340  1.00  0.00            
ATOM    122  H56 BCD     1      11.910  18.340  22.320  1.00  0.00            
ATOM    123  H57 BCD     1      13.120  20.530  23.990  1.00  0.00            
ATOM    124  H58 BCD     1      13.410  18.630  25.640  1.00  0.00            
ATOM    125  H59 BCD     1      11.710  19.090  25.290  1.00  0.00            
ATOM    126  H60 BCD     1      11.660  17.140  25.350  1.00  0.00            
ATOM    127  C37 BCD     1      17.650  24.260  22.660  1.00  0.00            
ATOM    128  O31 BCD     1      16.850  24.950  23.560  1.00  0.00            
ATOM    129  C38 BCD     1      16.970  24.020  21.270  1.00  0.00            
ATOM    130  O32 BCD     1      16.510  25.250  20.750  1.00  0.00            
ATOM    131  C39 BCD     1      15.800  23.080  21.360  1.00  0.00            
ATOM    132  O33 BCD     1      15.170  22.810  20.090  1.00  0.00            
ATOM    133  C40 BCD     1      16.200  21.810  22.160  1.00  0.00            
ATOM    134  C41 BCD     1      16.910  22.130  23.440  1.00  0.00            
ATOM    135  O34 BCD     1      18.000  23.040  23.280  1.00  0.00            
ATOM    136  C42 BCD     1      17.260  20.820  24.190  1.00  0.00            
ATOM    137  O35 BCD     1      18.150  20.080  23.370  1.00  0.00            
ATOM    138  H61 BCD     1      18.600  24.780  22.500  1.00  0.00            
ATOM    139  H62 BCD     1      17.720  23.600  20.580  1.00  0.00            
ATOM    140  H63 BCD     1      16.840  25.240  19.850  1.00  0.00            
ATOM    141  H64 BCD     1      15.130  23.680  21.970  1.00  0.00            
ATOM    142  H65 BCD     1      14.890  21.890  20.050  1.00  0.00            
ATOM    143  H66 BCD     1      16.840  21.150  21.560  1.00  0.00            
ATOM    144  H67 BCD     1      16.240  22.770  24.020  1.00  0.00            
ATOM    145  H68 BCD     1      17.710  21.070  25.160  1.00  0.00            
ATOM    146  H69 BCD     1      16.390  20.160  24.360  1.00  0.00            
ATOM    147  H70 BCD     1      17.850  19.220  23.060  1.00  0.00            
ATOM    148  C1  BA6     2      11.250  23.700  19.950  1.00  0.00            
ATOM    149  C2  BA6     2      12.080  24.960  19.940  1.00  0.00            
ATOM    150  N1  BA6     2      12.480  25.250  18.670  1.00  0.00            
ATOM    151  C3  BA6     2      13.220  26.390  18.540  1.00  0.00            
ATOM    152  N2  BA6     2      13.690  27.120  19.560  1.00  0.00            
ATOM    153  C4  BA6     2      13.080  26.980  20.830  1.00  0.00            
ATOM    154  O1  BA6     2      13.170  27.780  21.710  1.00  0.00            
ATOM    155  C5  BA6     2      12.300  25.810  21.000  1.00  0.00            
ATOM    156  C6  BA6     2      11.750  25.500  22.380  1.00  0.00            
ATOM    157  C7  BA6     2      12.670  25.250  23.580  1.00  0.00            
ATOM    158  N3  BA6     2      12.290  24.190  24.600  1.00  0.00            
ATOM    159  C8  BA6     2      13.310  23.840  25.550  1.00  0.00            
ATOM    160  C9  BA6     2      12.920  22.670  26.480  1.00  0.00            
ATOM    161  C10 BA6     2      11.530  22.960  27.130  1.00  0.00            
ATOM    162  C11 BA6     2      10.960  21.890  28.040  1.00  0.00            
ATOM    163  N4  BA6     2      10.490  20.750  27.580  1.00  0.00            
ATOM    164  O2  BA6     2       9.780  20.150  28.650  1.00  0.00            
ATOM    165  C12 BA6     2       9.780  20.920  29.760  1.00  0.00            
ATOM    166  C13 BA6     2       9.100  20.780  30.950  1.00  0.00            
ATOM    167  C14 BA6     2       9.330  21.750  31.920  1.00  0.00            
ATOM    168  F1  BA6     2       8.650  21.720  33.070  1.00  0.00            
ATOM    169  C15 BA6     2      10.180  22.840  31.620  1.00  0.00            
ATOM    170  C16 BA6     2      10.850  22.970  30.410  1.00  0.00            
ATOM    171  C17 BA6     2      10.550  21.990  29.420  1.00  0.00            
ATOM    172  C18 BA6     2      10.540  23.390  26.120  1.00  0.00            
ATOM    173  C19 BA6     2      11.030  24.530  25.200  1.00  0.00            
ATOM    174  C20 BA6     2      14.520  28.250  19.340  1.00  0.00            
ATOM    175  C21 BA6     2      14.930  28.640  17.900  1.00  0.00            
ATOM    176  C22 BA6     2      13.880  28.170  16.840  1.00  0.00            
ATOM    177  C23 BA6     2      13.510  26.750  17.110  1.00  0.00            
ATOM    178  H1  BA6     2      10.390  23.820  19.280  1.00  0.00            
ATOM    179  H2  BA6     2      11.880  22.840  19.660  1.00  0.00            
ATOM    180  H3  BA6     2      10.840  23.350  20.900  1.00  0.00            
ATOM    181  H4  BA6     2      10.980  24.730  22.280  1.00  0.00            
ATOM    182  H5  BA6     2      11.150  26.360  22.700  1.00  0.00            
ATOM    183  H6  BA6     2      12.820  26.200  24.120  1.00  0.00            
ATOM    184  H7  BA6     2      13.650  24.960  23.180  1.00  0.00            
ATOM    185  H8  BA6     2      13.510  24.670  26.230  1.00  0.00            
ATOM    186  H9  BA6     2      14.250  23.630  25.020  1.00  0.00            
ATOM    187  H10 BA6     2      13.650  22.440  27.260  1.00  0.00            
ATOM    188  H11 BA6     2      12.880  21.710  25.950  1.00  0.00            
ATOM    189  H12 BA6     2      11.720  23.840  27.760  1.00  0.00            
ATOM    190  H13 BA6     2       8.610  19.850  31.210  1.00  0.00            
ATOM    191  H14 BA6     2      10.240  23.620  32.370  1.00  0.00            
ATOM    192  H15 BA6     2      11.500  23.810  30.190  1.00  0.00            
ATOM    193  H16 BA6     2       9.620  23.700  26.640  1.00  0.00            
ATOM    194  H17 BA6     2      10.260  22.580  25.420  1.00  0.00            
ATOM    195  H18 BA6     2      10.360  24.700  24.350  1.00  0.00            
ATOM    196  H19 BA6     2      11.230  25.440  25.770  1.00  0.00            
ATOM    197  H20 BA6     2      15.360  28.290  20.040  1.00  0.00            
ATOM    198  H21 BA6     2      14.050  29.130  19.790  1.00  0.00            
ATOM    199  H22 BA6     2      15.860  28.090  17.790  1.00  0.00            
ATOM    200  H23 BA6     2      15.020  29.730  17.830  1.00  0.00            
ATOM    201  H24 BA6     2      14.320  28.130  15.840  1.00  0.00            
ATOM    202  H25 BA6     2      13.010  28.850  16.820  1.00  0.00            
ATOM    203  H26 BA6     2      12.560  26.630  16.580  1.00  0.00            
ATOM    204  H27 BA6     2      14.210  26.090  16.580  1.00  0.00            
TER
ENDMDL
MODEL        1
ATOM      1  C1  BCD     1      20.030  11.560  32.790  1.00  0.00            
ATOM      2  O1  BCD     1      21.000  10.860  33.510  1.00  0.00            
ATOM      3  C2  BCD     1      19.920  10.940  31.440  1.00  0.00            
ATOM      4  O2  BCD     1      19.830   9.510  31.490  1.00  0.00            
ATOM      5  C3  BCD     1      21.210  11.340  30.690  1.00  0.00            
ATOM      6  O3  BCD     1      21.220  10.770  29.400  1.00  0.00            
ATOM      7  C4  BCD     1      21.330  12.840  30.610  1.00  0.00            
ATOM      8  C5  BCD     1      21.460  13.350  32.000  1.00  0.00            
ATOM      9  O4  BCD     1      20.310  12.930  32.760  1.00  0.00            
ATOM     10  C6  BCD     1      21.600  14.860  32.020  1.00  0.00            
ATOM     11  O5  BCD     1      20.400  15.530  31.680  1.00  0.00            
ATOM     12  H1  BCD     1      19.050  11.570  33.270  1.00  0.00            
ATOM     13  H2  BCD     1      19.120  11.430  30.870  1.00  0.00            
ATOM     14  H3  BCD     1      19.870   9.160  30.590  1.00  0.00            
ATOM     15  H4  BCD     1      22.070  10.990  31.270  1.00  0.00            
ATOM     16  H5  BCD     1      21.920  11.180  28.890  1.00  0.00            
ATOM     17  H6  BCD     1      20.440  13.260  30.140  1.00  0.00            
ATOM     18  H7  BCD     1      22.370  12.940  32.470  1.00  0.00            
ATOM     19  H8  BCD     1      21.900  15.120  33.040  1.00  0.00            
ATOM     20  H9  BCD     1      22.430  15.110  31.350  1.00  0.00            
ATOM     21  H10 BCD     1      19.710  15.090  32.190  1.00  0.00            
ATOM     22  C7  BCD     1      21.650   9.210  37.080  1.00  0.00            
ATOM     23  O6  BCD     1      23.020   9.270  36.770  1.00  0.00            
ATOM     24  C8  BCD     1      20.860   8.370  36.180  1.00  0.00            
ATOM     25  O7  BCD     1      21.430   7.080  36.200  1.00  0.00            
ATOM     26  C9  BCD     1      20.880   8.850  34.740  1.00  0.00            
ATOM     27  O8  BCD     1      20.040   8.170  33.860  1.00  0.00            
ATOM     28  C10 BCD     1      20.490  10.300  34.740  1.00  0.00            
ATOM     29  C11 BCD     1      21.060  11.150  35.890  1.00  0.00            
ATOM     30  O9  BCD     1      20.980  10.430  37.100  1.00  0.00            
ATOM     31  C12 BCD     1      20.320  12.490  36.100  1.00  0.00            
ATOM     32  O10 BCD     1      19.000  12.190  36.630  1.00  0.00            
ATOM     33  H11 BCD     1      21.590   8.750  38.070  1.00  0.00            
ATOM     34  H12 BCD     1      19.820   8.250  36.520  1.00  0.00            
ATOM     35  H13 BCD     1      22.130   7.060  35.540  1.00  0.00            
ATOM     36  H14 BCD     1      21.910   8.800  34.360  1.00  0.00            
ATOM     37  H15 BCD     1      19.970   8.640  33.030  1.00  0.00            
ATOM     38  H16 BCD     1      19.400  10.350  34.850  1.00  0.00            
ATOM     39  H17 BCD     1      22.110  11.330  35.620  1.00  0.00            
ATOM     40  H18 BCD     1      20.880  13.140  36.780  1.00  0.00            
ATOM     41  H19 BCD     1      20.250  13.050  35.160  1.00  0.00            
ATOM     42  H20 BCD     1      19.150  11.810  37.500  1.00  0.00            
ATOM     43  C13 BCD     1      26.640   9.680  38.810  1.00  0.00            
ATOM     44  O11 BCD     1      27.460  10.500  37.930  1.00  0.00            
ATOM     45  C14 BCD     1      26.200   8.270  38.350  1.00  0.00            
ATOM     46  O12 BCD     1      27.320   7.550  37.890  1.00  0.00            
ATOM     47  C15 BCD     1      25.120   8.310  37.330  1.00  0.00            
ATOM     48  O13 BCD     1      24.590   7.000  37.020  1.00  0.00            
ATOM     49  C16 BCD     1      23.970   9.190  37.840  1.00  0.00            
ATOM     50  C17 BCD     1      24.520  10.590  38.180  1.00  0.00            
ATOM     51  O14 BCD     1      25.520  10.460  39.100  1.00  0.00            
ATOM     52  C18 BCD     1      23.460  11.520  38.750  1.00  0.00            
ATOM     53  O15 BCD     1      22.810  10.900  39.930  1.00  0.00            
ATOM     54  H21 BCD     1      27.090   9.680  39.810  1.00  0.00            
ATOM     55  H22 BCD     1      25.780   7.820  39.260  1.00  0.00            
ATOM     56  H23 BCD     1      27.830   7.480  38.710  1.00  0.00            
ATOM     57  H24 BCD     1      25.450   8.760  36.380  1.00  0.00            
ATOM     58  H25 BCD     1      24.120   7.030  36.180  1.00  0.00            
ATOM     59  H26 BCD     1      23.530   8.680  38.710  1.00  0.00            
ATOM     60  H27 BCD     1      24.900  11.100  37.290  1.00  0.00            
ATOM     61  H28 BCD     1      23.930  12.470  39.050  1.00  0.00            
ATOM     62  H29 BCD     1      22.680  11.870  38.060  1.00  0.00            
ATOM     63  H30 BCD     1      22.470  11.590  40.510  1.00  0.00            
ATOM     64  C19 BCD     1      31.270  11.930  37.170  1.00  0.00            
ATOM     65  O16 BCD     1      30.700  12.650  36.050  1.00  0.00            
ATOM     66  C20 BCD     1      30.950  10.460  36.950  1.00  0.00            
ATOM     67  O17 BCD     1      31.590   9.920  35.760  1.00  0.00            
ATOM     68  C21 BCD     1      29.450  10.270  36.870  1.00  0.00            
ATOM     69  O18 BCD     1      29.160   8.870  36.550  1.00  0.00            
ATOM     70  C22 BCD     1      28.850  10.630  38.170  1.00  0.00            
ATOM     71  C23 BCD     1      29.230  12.120  38.490  1.00  0.00            
ATOM     72  O19 BCD     1      30.650  12.300  38.370  1.00  0.00            
ATOM     73  C24 BCD     1      28.780  12.540  39.870  1.00  0.00            
ATOM     74  O20 BCD     1      29.640  11.880  40.850  1.00  0.00            
ATOM     75  H31 BCD     1      32.350  12.050  37.310  1.00  0.00            
ATOM     76  H32 BCD     1      31.320   9.880  37.800  1.00  0.00            
ATOM     77  H33 BCD     1      31.760  10.630  35.130  1.00  0.00            
ATOM     78  H34 BCD     1      29.010  10.950  36.140  1.00  0.00            
ATOM     79  H35 BCD     1      28.480   8.550  37.150  1.00  0.00            
ATOM     80  H36 BCD     1      29.220   9.890  38.890  1.00  0.00            
ATOM     81  H37 BCD     1      28.730  12.790  37.780  1.00  0.00            
ATOM     82  H38 BCD     1      28.960  13.620  39.910  1.00  0.00            
ATOM     83  H39 BCD     1      27.740  12.270  40.090  1.00  0.00            
ATOM     84  H40 BCD     1      30.450  12.400  40.800  1.00  0.00            
ATOM     85  C25 BCD     1      31.450  15.290  33.060  1.00  0.00            
ATOM     86  O21 BCD     1      30.190  14.820  32.560  1.00  0.00            
ATOM     87  C26 BCD     1      32.440  14.120  33.250  1.00  0.00            
ATOM     88  O22 BCD     1      32.700  13.560  31.910  1.00  0.00            
ATOM     89  C27 BCD     1      31.930  13.050  34.200  1.00  0.00            
ATOM     90  O23 BCD     1      32.950  12.000  34.330  1.00  0.00            
ATOM     91  C28 BCD     1      31.470  13.660  35.520  1.00  0.00            
ATOM     92  C29 BCD     1      30.640  14.940  35.390  1.00  0.00            
ATOM     93  O24 BCD     1      31.260  15.810  34.420  1.00  0.00            
ATOM     94  C30 BCD     1      30.440  15.580  36.730  1.00  0.00            
ATOM     95  O25 BCD     1      31.620  15.970  37.460  1.00  0.00            
ATOM     96  H41 BCD     1      32.010  16.000  32.430  1.00  0.00            
ATOM     97  H42 BCD     1      33.300  14.590  33.740  1.00  0.00            
ATOM     98  H43 BCD     1      31.920  13.040  31.690  1.00  0.00            
ATOM     99  H44 BCD     1      31.010  12.620  33.790  1.00  0.00            
ATOM    100  H45 BCD     1      33.070  11.570  33.480  1.00  0.00            
ATOM    101  H46 BCD     1      32.420  13.830  36.040  1.00  0.00            
ATOM    102  H47 BCD     1      29.640  14.700  35.010  1.00  0.00            
ATOM    103  H48 BCD     1      29.880  16.520  36.600  1.00  0.00            
ATOM    104  H49 BCD     1      29.810  14.970  37.400  1.00  0.00            
ATOM    105  H50 BCD     1      31.770  16.910  37.320  1.00  0.00            
ATOM    106  C31 BCD     1      27.940  14.290  29.010  1.00  0.00            
ATOM    107  O26 BCD     1      26.730  14.070  29.710  1.00  0.00            
ATOM    108  C32 BCD     1      29.010  13.230  29.350  1.00  0.00            
ATOM    109  O27 BCD     1      28.480  11.980  29.110  1.00  0.00            
ATOM    110  C33 BCD     1      29.430  13.380  30.810  1.00  0.00            
ATOM    111  C34 BCD     1      29.900  14.800  31.200  1.00  0.00            
ATOM    112  C35 BCD     1      28.800  15.800  30.720  1.00  0.00            
ATOM    113  O28 BCD     1      28.560  15.550  29.340  1.00  0.00            
ATOM    114  C36 BCD     1      29.110  17.210  30.850  1.00  0.00            
ATOM    115  O29 BCD     1      30.260  17.710  30.150  1.00  0.00            
ATOM    116  O30 BCD     1      30.430  12.360  31.160  1.00  0.00            
ATOM    117  H51 BCD     1      27.770  14.370  27.930  1.00  0.00            
ATOM    118  H52 BCD     1      29.830  13.360  28.640  1.00  0.00            
ATOM    119  H53 BCD     1      28.570  11.500  29.930  1.00  0.00            
ATOM    120  H54 BCD     1      28.510  13.290  31.400  1.00  0.00            
ATOM    121  H55 BCD     1      30.290  11.520  30.710  1.00  0.00            
ATOM    122  H56 BCD     1      30.800  15.040  30.610  1.00  0.00            
ATOM    123  H57 BCD     1      27.900  15.590  31.320  1.00  0.00            
ATOM    124  H58 BCD     1      28.210  17.760  30.560  1.00  0.00            
ATOM    125  H59 BCD     1      29.250  17.430  31.920  1.00  0.00            
ATOM    126  H60 BCD     1      30.680  18.550  30.360  1.00  0.00            
ATOM    127  C37 BCD     1      22.760  13.610  28.790  1.00  0.00            
ATOM    128  O31 BCD     1      22.670  12.990  30.070  1.00  0.00            
ATOM    129  C38 BCD     1      23.780  12.780  27.970  1.00  0.00            
ATOM    130  O32 BCD     1      23.240  11.510  27.800  1.00  0.00            
ATOM    131  C39 BCD     1      25.120  12.760  28.620  1.00  0.00            
ATOM    132  O33 BCD     1      26.070  12.070  27.720  1.00  0.00            
ATOM    133  C40 BCD     1      25.590  14.190  28.950  1.00  0.00            
ATOM    134  C41 BCD     1      24.550  15.100  29.560  1.00  0.00            
ATOM    135  O34 BCD     1      23.230  14.960  28.890  1.00  0.00            
ATOM    136  C42 BCD     1      24.950  16.530  29.490  1.00  0.00            
ATOM    137  O35 BCD     1      25.230  16.820  28.130  1.00  0.00            
ATOM    138  H61 BCD     1      21.820  13.700  28.220  1.00  0.00            
ATOM    139  H62 BCD     1      23.840  13.370  27.040  1.00  0.00            
ATOM    140  H63 BCD     1      23.970  10.970  27.470  1.00  0.00            
ATOM    141  H64 BCD     1      25.080  12.230  29.580  1.00  0.00            
ATOM    142  H65 BCD     1      26.900  11.870  28.160  1.00  0.00            
ATOM    143  H66 BCD     1      25.850  14.500  27.930  1.00  0.00            
ATOM    144  H67 BCD     1      24.390  14.800  30.600  1.00  0.00            
ATOM    145  H68 BCD     1      24.220  17.200  29.960  1.00  0.00            
ATOM    146  H69 BCD     1      25.840  16.610  30.120  1.00  0.00            
ATOM    147  H70 BCD     1      24.410  16.700  27.630  1.00  0.00            
ATOM    148  C1  BA6     2      26.490   7.430  30.650  1.00  0.00            
ATOM    149  C2  BA6     2      25.530   6.610  31.520  1.00  0.00            
ATOM    150  N1  BA6     2      25.090   5.470  31.000  1.00  0.00            
ATOM    151  C3  BA6     2      24.080   4.860  31.630  1.00  0.00            
ATOM    152  N2  BA6     2      23.610   5.180  32.880  1.00  0.00            
ATOM    153  C4  BA6     2      24.140   6.270  33.550  1.00  0.00            
ATOM    154  O1  BA6     2      23.620   6.680  34.560  1.00  0.00            
ATOM    155  C5  BA6     2      25.110   6.980  32.770  1.00  0.00            
ATOM    156  C6  BA6     2      25.700   8.210  33.430  1.00  0.00            
ATOM    157  C7  BA6     2      24.800   9.460  33.160  1.00  0.00            
ATOM    158  N3  BA6     2      25.390  10.690  33.760  1.00  0.00            
ATOM    159  C8  BA6     2      26.800  11.070  33.300  1.00  0.00
[truncated: 2,021,317 more chars]
