# Supplementary material for: Achieving Chemical Accuracy in Cyclodextrin Host–Guest Binding via Integrative Atomistic Modelling
Source: Adv Sci (Weinh). 2025 Dec 14;13(10):e19782. doi: 10.1002/advs.202519782 (PMC12915143; doi:10.1002/advs.202519782)
Supplement: Supplementary file 1 — Supporting Information [file ADVS-13-e19782-s003.zip › all_poses/BCD.BB8.pdb]

MODEL        1
ATOM      1  C1  BCD     1      24.390  19.590  23.370  1.00  0.00            
ATOM      2  O1  BCD     1      24.180  18.420  24.120  1.00  0.00            
ATOM      3  C2  BCD     1      25.750  19.630  22.800  1.00  0.00            
ATOM      4  O2  BCD     1      25.930  18.580  21.830  1.00  0.00            
ATOM      5  C3  BCD     1      26.810  19.660  23.900  1.00  0.00            
ATOM      6  O3  BCD     1      28.090  19.780  23.220  1.00  0.00            
ATOM      7  C4  BCD     1      26.540  20.920  24.770  1.00  0.00            
ATOM      8  C5  BCD     1      25.080  20.870  25.240  1.00  0.00            
ATOM      9  O4  BCD     1      24.140  20.770  24.130  1.00  0.00            
ATOM     10  C6  BCD     1      24.820  22.200  26.000  1.00  0.00            
ATOM     11  O5  BCD     1      25.150  23.370  25.230  1.00  0.00            
ATOM     12  H1  BCD     1      23.580  19.470  22.630  1.00  0.00            
ATOM     13  H2  BCD     1      25.680  20.560  22.210  1.00  0.00            
ATOM     14  H3  BCD     1      25.760  17.740  22.260  1.00  0.00            
ATOM     15  H4  BCD     1      26.760  18.740  24.490  1.00  0.00            
ATOM     16  H5  BCD     1      28.730  20.070  23.880  1.00  0.00            
ATOM     17  H6  BCD     1      26.730  21.880  24.270  1.00  0.00            
ATOM     18  H7  BCD     1      24.890  20.050  25.940  1.00  0.00            
ATOM     19  H8  BCD     1      23.780  22.340  26.310  1.00  0.00            
ATOM     20  H9  BCD     1      25.420  22.210  26.930  1.00  0.00            
ATOM     21  H10 BCD     1      24.470  23.650  24.620  1.00  0.00            
ATOM     22  C7  BCD     1      21.320  15.800  25.410  1.00  0.00            
ATOM     23  O6  BCD     1      21.960  16.030  26.660  1.00  0.00            
ATOM     24  C8  BCD     1      22.420  15.190  24.510  1.00  0.00            
ATOM     25  O7  BCD     1      22.780  13.910  25.020  1.00  0.00            
ATOM     26  C9  BCD     1      23.550  16.140  24.140  1.00  0.00            
ATOM     27  O8  BCD     1      24.480  15.750  23.090  1.00  0.00            
ATOM     28  C10 BCD     1      23.070  17.580  23.870  1.00  0.00            
ATOM     29  C11 BCD     1      21.970  18.000  24.790  1.00  0.00            
ATOM     30  O9  BCD     1      20.930  17.060  24.900  1.00  0.00            
ATOM     31  C12 BCD     1      21.200  19.300  24.430  1.00  0.00            
ATOM     32  O10 BCD     1      20.500  19.090  23.220  1.00  0.00            
ATOM     33  H11 BCD     1      20.420  15.170  25.430  1.00  0.00            
ATOM     34  H12 BCD     1      21.950  14.950  23.550  1.00  0.00            
ATOM     35  H13 BCD     1      23.600  13.720  24.560  1.00  0.00            
ATOM     36  H14 BCD     1      24.070  16.180  25.110  1.00  0.00            
ATOM     37  H15 BCD     1      24.660  14.810  23.170  1.00  0.00            
ATOM     38  H16 BCD     1      22.810  17.710  22.820  1.00  0.00            
ATOM     39  H17 BCD     1      22.390  18.040  25.800  1.00  0.00            
ATOM     40  H18 BCD     1      20.600  19.570  25.310  1.00  0.00            
ATOM     41  H19 BCD     1      21.960  20.070  24.230  1.00  0.00            
ATOM     42  H20 BCD     1      19.810  19.760  23.160  1.00  0.00            
ATOM     43  C13 BCD     1      21.050  15.130  30.640  1.00  0.00            
ATOM     44  O11 BCD     1      22.420  15.290  31.170  1.00  0.00            
ATOM     45  C14 BCD     1      21.040  13.970  29.650  1.00  0.00            
ATOM     46  O12 BCD     1      21.510  12.740  30.200  1.00  0.00            
ATOM     47  C15 BCD     1      21.860  14.350  28.400  1.00  0.00            
ATOM     48  O13 BCD     1      21.750  13.220  27.460  1.00  0.00            
ATOM     49  C16 BCD     1      21.170  15.630  27.800  1.00  0.00            
ATOM     50  C17 BCD     1      21.170  16.810  28.820  1.00  0.00            
ATOM     51  O14 BCD     1      20.580  16.380  30.110  1.00  0.00            
ATOM     52  C18 BCD     1      20.210  17.920  28.320  1.00  0.00            
ATOM     53  O15 BCD     1      19.030  17.480  27.710  1.00  0.00            
ATOM     54  H21 BCD     1      20.350  14.890  31.450  1.00  0.00            
ATOM     55  H22 BCD     1      20.000  13.860  29.310  1.00  0.00            
ATOM     56  H23 BCD     1      21.120  12.050  29.660  1.00  0.00            
ATOM     57  H24 BCD     1      22.900  14.630  28.630  1.00  0.00            
ATOM     58  H25 BCD     1      22.100  13.440  26.590  1.00  0.00            
ATOM     59  H26 BCD     1      20.190  15.250  27.490  1.00  0.00            
ATOM     60  H27 BCD     1      22.220  17.130  28.910  1.00  0.00            
ATOM     61  H28 BCD     1      19.950  18.600  29.140  1.00  0.00            
ATOM     62  H29 BCD     1      20.790  18.580  27.650  1.00  0.00            
ATOM     63  H30 BCD     1      18.710  18.190  27.140  1.00  0.00            
ATOM     64  C19 BCD     1      24.370  14.760  34.970  1.00  0.00            
ATOM     65  O16 BCD     1      25.650  14.620  34.310  1.00  0.00            
ATOM     66  C20 BCD     1      23.240  13.830  34.610  1.00  0.00            
ATOM     67  O17 BCD     1      23.580  12.490  35.090  1.00  0.00            
ATOM     68  C21 BCD     1      22.780  13.910  33.150  1.00  0.00            
ATOM     69  O18 BCD     1      21.530  13.170  32.970  1.00  0.00            
ATOM     70  C22 BCD     1      22.560  15.350  32.670  1.00  0.00            
ATOM     71  C23 BCD     1      23.630  16.310  33.120  1.00  0.00            
ATOM     72  O19 BCD     1      23.980  16.090  34.550  1.00  0.00            
ATOM     73  C24 BCD     1      23.360  17.750  32.840  1.00  0.00            
ATOM     74  O20 BCD     1      22.200  18.240  33.400  1.00  0.00            
ATOM     75  H31 BCD     1      24.540  14.730  36.050  1.00  0.00            
ATOM     76  H32 BCD     1      22.380  14.120  35.220  1.00  0.00            
ATOM     77  H33 BCD     1      23.840  12.550  36.010  1.00  0.00            
ATOM     78  H34 BCD     1      23.540  13.400  32.550  1.00  0.00            
ATOM     79  H35 BCD     1      21.630  12.920  32.040  1.00  0.00            
ATOM     80  H36 BCD     1      21.580  15.740  32.980  1.00  0.00            
ATOM     81  H37 BCD     1      24.550  15.960  32.630  1.00  0.00            
ATOM     82  H38 BCD     1      24.240  18.260  33.260  1.00  0.00            
ATOM     83  H39 BCD     1      23.310  17.940  31.760  1.00  0.00            
ATOM     84  H40 BCD     1      22.500  18.740  34.150  1.00  0.00            
ATOM     85  C25 BCD     1      29.360  16.330  34.480  1.00  0.00            
ATOM     86  O21 BCD     1      29.050  16.880  33.200  1.00  0.00            
ATOM     87  C26 BCD     1      29.360  14.840  34.430  1.00  0.00            
ATOM     88  O22 BCD     1      30.390  14.350  33.490  1.00  0.00            
ATOM     89  C27 BCD     1      27.950  14.340  34.020  1.00  0.00            
ATOM     90  O23 BCD     1      27.890  12.960  33.730  1.00  0.00            
ATOM     91  C28 BCD     1      26.830  14.890  34.970  1.00  0.00            
ATOM     92  C29 BCD     1      27.020  16.380  35.220  1.00  0.00            
ATOM     93  O24 BCD     1      28.400  16.720  35.410  1.00  0.00            
ATOM     94  C30 BCD     1      26.370  17.030  36.460  1.00  0.00            
ATOM     95  O25 BCD     1      26.300  16.200  37.610  1.00  0.00            
ATOM     96  H41 BCD     1      30.270  16.720  34.940  1.00  0.00            
ATOM     97  H42 BCD     1      29.450  14.480  35.470  1.00  0.00            
ATOM     98  H43 BCD     1      30.190  13.410  33.440  1.00  0.00            
ATOM     99  H44 BCD     1      27.820  14.910  33.090  1.00  0.00            
ATOM    100  H45 BCD     1      26.960  12.750  33.610  1.00  0.00            
ATOM    101  H46 BCD     1      26.840  14.410  35.960  1.00  0.00            
ATOM    102  H47 BCD     1      26.520  16.930  34.410  1.00  0.00            
ATOM    103  H48 BCD     1      26.940  17.930  36.710  1.00  0.00            
ATOM    104  H49 BCD     1      25.340  17.360  36.280  1.00  0.00            
ATOM    105  H50 BCD     1      25.850  16.780  38.240  1.00  0.00            
ATOM    106  C31 BCD     1      30.670  19.880  30.710  1.00  0.00            
ATOM    107  O26 BCD     1      29.750  19.820  29.650  1.00  0.00            
ATOM    108  C32 BCD     1      31.400  18.540  30.800  1.00  0.00            
ATOM    109  O27 BCD     1      31.960  18.200  29.590  1.00  0.00            
ATOM    110  C33 BCD     1      30.500  17.400  31.400  1.00  0.00            
ATOM    111  C34 BCD     1      29.980  17.920  32.720  1.00  0.00            
ATOM    112  C35 BCD     1      29.260  19.280  32.500  1.00  0.00            
ATOM    113  O28 BCD     1      30.070  20.260  31.920  1.00  0.00            
ATOM    114  C36 BCD     1      28.790  19.810  33.780  1.00  0.00            
ATOM    115  O29 BCD     1      29.930  20.080  34.570  1.00  0.00            
ATOM    116  O30 BCD     1      31.120  16.080  31.560  1.00  0.00            
ATOM    117  H51 BCD     1      31.400  20.660  30.460  1.00  0.00            
ATOM    118  H52 BCD     1      32.220  18.720  31.500  1.00  0.00            
ATOM    119  H53 BCD     1      31.320  18.290  28.880  1.00  0.00            
ATOM    120  H54 BCD     1      29.660  17.280  30.710  1.00  0.00            
ATOM    121  H55 BCD     1      30.580  15.500  32.110  1.00  0.00            
ATOM    122  H56 BCD     1      30.790  17.970  33.460  1.00  0.00            
ATOM    123  H57 BCD     1      28.440  18.920  31.860  1.00  0.00            
ATOM    124  H58 BCD     1      28.340  20.790  33.550  1.00  0.00            
ATOM    125  H59 BCD     1      28.060  19.160  34.290  1.00  0.00            
ATOM    126  H60 BCD     1      30.630  20.290  33.940  1.00  0.00            
ATOM    127  C37 BCD     1      28.320  21.730  26.300  1.00  0.00            
ATOM    128  O31 BCD     1      27.460  20.680  25.840  1.00  0.00            
ATOM    129  C38 BCD     1      29.740  21.320  26.270  1.00  0.00            
ATOM    130  O32 BCD     1      30.190  20.840  24.960  1.00  0.00            
ATOM    131  C39 BCD     1      30.080  20.350  27.390  1.00  0.00            
ATOM    132  O33 BCD     1      31.450  19.890  27.380  1.00  0.00            
ATOM    133  C40 BCD     1      29.710  20.940  28.710  1.00  0.00            
ATOM    134  C41 BCD     1      28.280  21.320  28.640  1.00  0.00            
ATOM    135  O34 BCD     1      27.990  22.200  27.560  1.00  0.00            
ATOM    136  C42 BCD     1      27.830  22.020  29.900  1.00  0.00            
ATOM    137  O35 BCD     1      26.490  22.440  29.810  1.00  0.00            
ATOM    138  H61 BCD     1      28.240  22.620  25.660  1.00  0.00            
ATOM    139  H62 BCD     1      30.310  22.240  26.480  1.00  0.00            
ATOM    140  H63 BCD     1      31.130  20.660  25.100  1.00  0.00            
ATOM    141  H64 BCD     1      29.410  19.490  27.250  1.00  0.00            
ATOM    142  H65 BCD     1      32.040  20.640  27.470  1.00  0.00            
ATOM    143  H66 BCD     1      30.420  21.740  28.980  1.00  0.00            
ATOM    144  H67 BCD     1      27.620  20.450  28.530  1.00  0.00            
ATOM    145  H68 BCD     1      27.970  21.300  30.720  1.00  0.00            
ATOM    146  H69 BCD     1      28.430  22.920  30.030  1.00  0.00            
ATOM    147  H70 BCD     1      26.020  21.740  29.360  1.00  0.00            
ATOM    148  C1  BB8     2      27.120  12.430  26.310  1.00  0.00            
ATOM    149  C2  BB8     2      27.590  13.850  26.590  1.00  0.00            
ATOM    150  O1  BB8     2      28.680  13.660  27.510  1.00  0.00            
ATOM    151  C3  BB8     2      29.220  14.840  28.200  1.00  0.00            
ATOM    152  O2  BB8     2      28.230  15.540  29.000  1.00  0.00            
ATOM    153  C4  BB8     2      27.730  14.990  30.250  1.00  0.00            
ATOM    154  C5  BB8     2      28.090  13.550  30.450  1.00  0.00            
ATOM    155  O3  BB8     2      29.240  13.270  30.780  1.00  0.00            
ATOM    156  C6  BB8     2      27.020  12.490  30.350  1.00  0.00            
ATOM    157  C7  BB8     2      27.230  11.120  30.590  1.00  0.00            
ATOM    158  O4  BB8     2      28.460  10.770  30.960  1.00  0.00            
ATOM    159  C8  BB8     2      26.290  10.110  30.320  1.00  0.00            
ATOM    160  C9  BB8     2      25.140  10.470  29.640  1.00  0.00            
ATOM    161  O5  BB8     2      24.320   9.480  29.140  1.00  0.00            
ATOM    162  C10 BB8     2      24.860  11.840  29.510  1.00  0.00            
ATOM    163  C11 BB8     2      25.750  12.860  29.920  1.00  0.00            
ATOM    164  O6  BB8     2      25.460  14.170  29.660  1.00  0.00            
ATOM    165  C12 BB8     2      26.200  15.200  30.380  1.00  0.00            
ATOM    166  C13 BB8     2      25.790  16.640  30.060  1.00  0.00            
ATOM    167  C14 BB8     2      25.090  16.900  28.840  1.00  0.00            
ATOM    168  C15 BB8     2      24.730  18.230  28.540  1.00  0.00            
ATOM    169  C16 BB8     2      24.950  19.250  29.440  1.00  0.00            
ATOM    170  O7  BB8     2      24.650  20.520  29.070  1.00  0.00            
ATOM    171  C17 BB8     2      25.580  18.930  30.690  1.00  0.00            
ATOM    172  O8  BB8     2      26.050  19.920  31.540  1.00  0.00            
ATOM    173  C18 BB8     2      26.020  17.650  30.960  1.00  0.00            
ATOM    174  C19 BB8     2      29.760  15.820  27.130  1.00  0.00            
ATOM    175  O9  BB8     2      30.200  17.070  27.630  1.00  0.00            
ATOM    176  C20 BB8     2      28.470  16.140  26.190  1.00  0.00            
ATOM    177  O10 BB8     2      28.980  17.040  25.190  1.00  0.00            
ATOM    178  C21 BB8     2      27.990  14.820  25.480  1.00  0.00            
ATOM    179  O11 BB8     2      29.020  14.440  24.560  1.00  0.00            
ATOM    180  H1  BB8     2      26.730  11.920  27.200  1.00  0.00            
ATOM    181  H2  BB8     2      26.280  12.530  25.620  1.00  0.00            
ATOM    182  H3  BB8     2      27.840  11.720  25.860  1.00  0.00            
ATOM    183  H4  BB8     2      26.790  14.310  27.180  1.00  0.00            
ATOM    184  H5  BB8     2      30.050  14.530  28.840  1.00  0.00            
ATOM    185  H6  BB8     2      28.220  15.510  31.090  1.00  0.00            
ATOM    186  H7  BB8     2      28.930  11.610  31.100  1.00  0.00            
ATOM    187  H8  BB8     2      26.570   9.080  30.470  1.00  0.00            
ATOM    188  H9  BB8     2      24.500   8.580  29.460  1.00  0.00            
ATOM    189  H10 BB8     2      23.920  12.150  29.070  1.00  0.00            
ATOM    190  H11 BB8     2      26.070  15.140  31.470  1.00  0.00            
ATOM    191  H12 BB8     2      24.960  16.130  28.080  1.00  0.00            
ATOM    192  H13 BB8     2      24.220  18.530  27.630  1.00  0.00            
ATOM    193  H14 BB8     2      23.730  20.540  28.740  1.00  0.00            
ATOM    194  H15 BB8     2      25.270  20.160  32.080  1.00  0.00            
ATOM    195  H16 BB8     2      26.550  17.410  31.880  1.00  0.00            
ATOM    196  H17 BB8     2      30.570  15.300  26.600  1.00  0.00            
ATOM    197  H18 BB8     2      30.160  17.700  26.890  1.00  0.00            
ATOM    198  H19 BB8     2      27.660  16.600  26.770  1.00  0.00            
ATOM    199  H20 BB8     2      28.660  16.680  24.340  1.00  0.00            
ATOM    200  H21 BB8     2      27.080  15.010  24.900  1.00  0.00            
ATOM    201  H22 BB8     2      29.010  13.500  24.310  1.00  0.00            
TER
ENDMDL
MODEL        1
ATOM      1  C1  BCD     1      25.900  25.890  24.820  1.00  0.00            
ATOM      2  O1  BCD     1      25.380  24.770  25.460  1.00  0.00            
ATOM      3  C2  BCD     1      27.230  25.540  24.140  1.00  0.00            
ATOM      4  O2  BCD     1      27.040  24.760  23.020  1.00  0.00            
ATOM      5  C3  BCD     1      28.230  24.930  25.090  1.00  0.00            
ATOM      6  O3  BCD     1      29.460  24.780  24.440  1.00  0.00            
ATOM      7  C4  BCD     1      28.410  25.780  26.370  1.00  0.00            
ATOM      8  C5  BCD     1      27.100  26.310  26.990  1.00  0.00            
ATOM      9  O4  BCD     1      26.290  26.800  25.870  1.00  0.00            
ATOM     10  C6  BCD     1      27.290  27.470  27.950  1.00  0.00            
ATOM     11  O5  BCD     1      27.860  28.670  27.350  1.00  0.00            
ATOM     12  H1  BCD     1      25.130  26.380  24.210  1.00  0.00            
ATOM     13  H2  BCD     1      27.670  26.490  23.800  1.00  0.00            
ATOM     14  H3  BCD     1      26.850  23.850  23.290  1.00  0.00            
ATOM     15  H4  BCD     1      27.750  23.990  25.390  1.00  0.00            
ATOM     16  H5  BCD     1      29.290  24.090  23.790  1.00  0.00            
ATOM     17  H6  BCD     1      29.200  26.530  26.270  1.00  0.00            
ATOM     18  H7  BCD     1      26.650  25.500  27.580  1.00  0.00            
ATOM     19  H8  BCD     1      26.300  27.660  28.400  1.00  0.00            
ATOM     20  H9  BCD     1      27.970  27.230  28.770  1.00  0.00            
ATOM     21  H10 BCD     1      27.260  28.890  26.630  1.00  0.00            
ATOM     22  C7  BCD     1      22.170  22.330  25.800  1.00  0.00            
ATOM     23  O6  BCD     1      22.800  21.770  27.030  1.00  0.00            
ATOM     24  C8  BCD     1      22.950  22.140  24.520  1.00  0.00            
ATOM     25  O7  BCD     1      22.920  20.810  24.080  1.00  0.00            
ATOM     26  C9  BCD     1      24.360  22.790  24.720  1.00  0.00            
ATOM     27  O8  BCD     1      25.240  22.540  23.660  1.00  0.00            
ATOM     28  C10 BCD     1      24.130  24.290  24.990  1.00  0.00            
ATOM     29  C11 BCD     1      23.120  24.550  26.140  1.00  0.00            
ATOM     30  O9  BCD     1      21.990  23.730  26.000  1.00  0.00            
ATOM     31  C12 BCD     1      22.660  26.090  26.120  1.00  0.00            
ATOM     32  O10 BCD     1      22.290  26.600  24.840  1.00  0.00            
ATOM     33  H11 BCD     1      21.180  21.850  25.770  1.00  0.00            
ATOM     34  H12 BCD     1      22.410  22.700  23.750  1.00  0.00            
ATOM     35  H13 BCD     1      23.490  20.350  24.700  1.00  0.00            
ATOM     36  H14 BCD     1      24.800  22.380  25.640  1.00  0.00            
ATOM     37  H15 BCD     1      24.860  22.770  22.810  1.00  0.00            
ATOM     38  H16 BCD     1      23.800  24.690  24.030  1.00  0.00            
ATOM     39  H17 BCD     1      23.620  24.300  27.080  1.00  0.00            
ATOM     40  H18 BCD     1      21.890  26.250  26.890  1.00  0.00            
ATOM     41  H19 BCD     1      23.480  26.640  26.590  1.00  0.00            
ATOM     42  H20 BCD     1      21.680  25.900  24.590  1.00  0.00            
ATOM     43  C13 BCD     1      21.910  19.030  29.940  1.00  0.00            
ATOM     44  O11 BCD     1      23.080  18.350  29.570  1.00  0.00            
ATOM     45  C14 BCD     1      20.830  19.170  28.890  1.00  0.00            
ATOM     46  O12 BCD     1      20.190  17.900  28.590  1.00  0.00            
ATOM     47  C15 BCD     1      21.410  19.900  27.680  1.00  0.00            
ATOM     48  O13 BCD     1      20.360  19.960  26.690  1.00  0.00            
ATOM     49  C16 BCD     1      21.940  21.270  28.030  1.00  0.00            
ATOM     50  C17 BCD     1      22.800  21.120  29.270  1.00  0.00            
ATOM     51  O14 BCD     1      22.170  20.390  30.360  1.00  0.00            
ATOM     52  C18 BCD     1      23.030  22.510  29.950  1.00  0.00            
ATOM     53  O15 BCD     1      21.810  23.020  30.590  1.00  0.00            
ATOM     54  H21 BCD     1      21.540  18.490  30.810  1.00  0.00            
ATOM     55  H22 BCD     1      20.100  19.780  29.440  1.00  0.00            
ATOM     56  H23 BCD     1      20.990  17.430  28.330  1.00  0.00            
ATOM     57  H24 BCD     1      22.250  19.260  27.390  1.00  0.00            
ATOM     58  H25 BCD     1      20.500  19.110  26.250  1.00  0.00            
ATOM     59  H26 BCD     1      21.120  21.990  28.170  1.00  0.00            
ATOM     60  H27 BCD     1      23.750  20.660  29.000  1.00  0.00            
ATOM     61  H28 BCD     1      23.850  22.400  30.670  1.00  0.00            
ATOM     62  H29 BCD     1      23.380  23.280  29.250  1.00  0.00            
ATOM     63  H30 BCD     1      21.680  22.810  31.520  1.00  0.00            
ATOM     64  C19 BCD     1      25.190  14.860  30.050  1.00  0.00            
ATOM     65  O16 BCD     1      26.210  15.620  29.510  1.00  0.00            
ATOM     66  C20 BCD     1      24.150  14.780  28.940  1.00  0.00            
ATOM     67  O17 BCD     1      24.710  14.030  27.840  1.00  0.00            
ATOM     68  C21 BCD     1      23.470  16.160  28.590  1.00  0.00            
ATOM     69  O18 BCD     1      22.220  16.040  27.830  1.00  0.00            
ATOM     70  C22 BCD     1      23.190  16.930  29.930  1.00  0.00            
ATOM     71  C23 BCD     1      24.310  16.900  30.970  1.00  0.00            
ATOM     72  O19 BCD     1      24.600  15.460  31.200  1.00  0.00            
ATOM     73  C24 BCD     1      23.950  17.570  32.320  1.00  0.00            
ATOM     74  O20 BCD     1      22.860  16.920  33.170  1.00  0.00            
ATOM     75  H31 BCD     1      25.540  13.850  30.280  1.00  0.00            
ATOM     76  H32 BCD     1      23.330  14.180  29.350  1.00  0.00            
ATOM     77  H33 BCD     1      24.100  13.930  27.110  1.00  0.00            
ATOM     78  H34 BCD     1      24.170  16.780  28.010  1.00  0.00            
ATOM     79  H35 BCD     1      22.400  15.480  27.060  1.00  0.00            
ATOM     80  H36 BCD     1      22.250  16.590  30.390  1.00  0.00            
ATOM     81  H37 BCD     1      25.170  17.410  30.510  1.00  0.00            
ATOM     82  H38 BCD     1      24.910  17.410  32.830  1.00  0.00            
ATOM     83  H39 BCD     1      23.760  18.650  32.210  1.00  0.00            
ATOM     84  H40 BCD     1      23.040  17.220  34.070  1.00  0.00            
ATOM     85  C25 BCD     1      30.330  15.700  29.120  1.00  0.00            
ATOM     86  O21 BCD     1      30.260  17.120  28.850  1.00  0.00            
ATOM     87  C26 BCD     1      29.590  14.830  28.130  1.00  0.00            
ATOM     88  O22 BCD     1      30.180  15.090  26.820  1.00  0.00            
ATOM     89  C27 BCD     1      28.140  15.250  28.220  1.00  0.00            
ATOM     90  O23 BCD     1      27.340  14.360  27.380  1.00  0.00            
ATOM     91  C28 BCD     1      27.560  15.130  29.600  1.00  0.00            
ATOM     92  C29 BCD     1      28.420  15.990  30.590  1.00  0.00            
ATOM     93  O24 BCD     1      29.780  15.580  30.410  1.00  0.00            
ATOM     94  C30 BCD     1      28.000  15.580  31.970  1.00  0.00            
ATOM     95  O25 BCD     1      28.270  14.150  32.160  1.00  0.00            
ATOM     96  H41 BCD     1      31.370  15.380  29.260  1.00  0.00            
ATOM     97  H42 BCD     1      29.820  13.800  28.440  1.00  0.00            
ATOM     98  H43 BCD     1      29.440  14.960  26.230  1.00  0.00            
ATOM     99  H44 BCD     1      27.930  16.290  27.930  1.00  0.00            
ATOM    100  H45 BCD     1      26.390  14.420  27.550  1.00  0.00            
ATOM    101  H46 BCD     1      27.490  14.110  29.990  1.00  0.00            
ATOM    102  H47 BCD     1      28.250  17.070  30.440  1.00  0.00            
ATOM    103  H48 BCD     1      28.570  16.160  32.710  1.00  0.00            
ATOM    104  H49 BCD     1      26.940  15.790  32.180  1.00  0.00            
ATOM    105  H50 BCD     1      28.850  14.120  32.930  1.00  0.00            
ATOM    106  C31 BCD     1      32.380  20.650  28.700  1.00  0.00            
ATOM    107  O26 BCD     1      31.300  21.420  28.280  1.00  0.00            
ATOM    108  C32 BCD     1      32.640  19.680  27.580  1.00  0.00            
ATOM    109  O27 BCD     1      32.760  20.240  26.240  1.00  0.00            
ATOM    110  C33 BCD     1      31.570  18.580  27.540  1.00  0.00            
ATOM    111  C34 BCD     1      31.440  17.940  28.870  1.00  0.00            
ATOM    112  C35 BCD     1      31.150  18.940  29.960  1.00  0.00            
ATOM    113  O28 BCD     1      32.100  20.030  29.990  1.00  0.00            
ATOM    114  C36 BCD     1      31.200  18.440  31.390  1.00  0.00            
ATOM    115  O29 BCD     1      32.300  17.590  31.530  1.00  0.00            
ATOM    116  O30 BCD     1      31.760  17.580  26.460  1.00  0.00            
ATOM    117  H51 BCD     1      33.230  21.330  28.840  1.00  0.00            
ATOM    118  H52 BCD     1      33.520  19.050  27.800  1.00  0.00            
ATOM    119  H53 BCD     1      31.970  20.720  25.980  1.00  0.00            
ATOM    120  H54 BCD     1      30.600  19.040  27.300  1.00  0.00            
ATOM    121  H55 BCD     1      31.290  16.760  26.650  1.00  0.00            
ATOM    122  H56 BCD     1      32.360  17.340  28.950  1.00  0.00            
ATOM    123  H57 BCD     1      30.180  19.450  29.830  1.00  0.00            
ATOM    124  H58 BCD     1      31.260  19.280  32.090  1.00  0.00            
ATOM    125  H59 BCD     1      30.350  17.770  31.590  1.00  0.00            
ATOM    126  H60 BCD     1      32.260  17.050  32.330  1.00  0.00            
ATOM    127  C37 BCD     1      30.010  25.390  28.170  1.00  0.00            
ATOM    128  O31 BCD     1      28.880  24.950  27.430  1.00  0.00            
ATOM    129  C38 BCD     1      31.340  25.120  27.390  1.00  0.00            
ATOM    130  O32 BCD     1      31.450  25.740  26.080  1.00  0.00            
ATOM    131  C39 BCD     1      31.490  23.590  27.200  1.00  0.00            
ATOM    132  O33 BCD     1      32.750  23.240  26.520  1.00  0.00            
ATOM    133  C40 BCD     1      31.310  22.840  28.580  1.00  0.00            
ATOM    134  C41 BCD     1      30.010  23.240  29.300  1.00  0.00            
ATOM    135  O34 BCD     1      30.080  24.640  29.370  1.00  0.00            
ATOM    136  C42 BCD     1      29.960  22.700  30.710  1.00  0.00            
ATOM    137  O35 BCD     1      30.980  23.250  31.420  1.00  0.00            
ATOM    138  H61 BCD     1      30.040  26.460  28.370  1.00  0.00            
ATOM    139  H62 BCD     1      32.150  25.420  28.070  1.00  0.00            
ATOM    140  H63 BCD     1      30.800  25.380  25.470  1.00  0.00            
ATOM    141  H64 BCD     1      30.680  23.280  26.530  1.00  0.00            
ATOM    142  H65 BCD     1      32.590  23.460  25.600  1.00  0.00            
ATOM    143  H66 BCD     1      32.220  23.090  29.130  1.00  0.00            
ATOM    144  H67 BCD     1      29.150  22.780  28.780  1.00  0.00            
ATOM    145  H68 BCD     1      28.990  23.000  31.140  1.00  0.00            
ATOM    146  H69 BCD     1      29.870  21.610  30.650  1.00  0.00            
ATOM    147  H70 BCD     1      31.180  24.070  30.980  1.00  0.00            
ATOM    148  C1  BB8     2      26.460  18.950  21.650  1.00  0.00            
ATOM    149  C2  BB8     2      27.340  19.700  22.650  1.00  0.00            
ATOM    150  O1  BB8     2      28.450  18.840  22.980  1.00  0.00            
ATOM    151  C3  BB8     2      29.220  19.390  24.120  1.00  0.00            
ATOM    152  O2  BB8     2      28.300  19.640  25.220  1.00  0.00            
ATOM    153  C4  BB8     2      27.840  18.420  25.950  1.00  0.00            
ATOM    154  C5  BB8     2      27.580  17.190  25.140  1.00  0.00            
ATOM    155  O3  BB8     2      28.480  16.400  24.860  1.00  0.00            
ATOM    156  C6  BB8     2      26.170  16.930  24.680  1.00  0.00            
ATOM    157  C7  BB8     2      25.800  15.900  23.810  1.00  0.00            
ATOM    158  O4  BB8     2      26.700  15.140  23.300  1.00  0.00            
ATOM    159  C8  BB8     2      24.520  15.820  23.330  1.00  0.00            
ATOM    160  C9  BB8     2      23.660  16.740  23.750  1.00  0.00            
ATOM    161  O5  BB8     2      22.380  16.650  23.400  1.00  0.00            
ATOM    162  C10 BB8     2      23.970  17.680  24.710  1.00  0.00            
ATOM    163  C11 BB8     2      25.270  17.800  25.120  1.00  0.00            
ATOM    164  O6  BB8     2      25.530  18.850  26.000  1.00  0.00            
ATOM    165  C12 BB8     2      26.610  18.760  26.880  1.00  0.00            
ATOM    166  C13 BB8     2      26.770  20.020  27.800  1.00  0.00            
ATOM    167  C14 BB8     2      26.580  21.260  27.210  1.00  0.00            
ATOM    168  C15 BB8     2      26.600  22.440  27.940  1.00  0.00            
ATOM    169  C16 BB8     2      26.750  22.380  29.310  1.00  0.00            
ATOM    170  O7  BB8     2      26.780  23.610  30.000  1.00  0.00            
ATOM    171  C17 BB8     2      26.940  21.120  29.990  1.00  0.00            
ATOM    172  O8  BB8     2      27.280  20.970  31.300  1.00  0.00            
ATOM    173  C18 BB8     2      26.870  19.980  29.220  1.00  0.00            
ATOM    174  C19 BB8     2      29.820  20.680  23.580  1.00  0.00            
ATOM    175  O9  BB8     2      30.740  21.240  24.600  1.00  0.00            
ATOM    176  C20 BB8     2      28.770  21.700  23.100  1.00  0.00            
ATOM    177  O10 BB8     2      29.330  22.850  22.530  1.00  0.00            
ATOM    178  C21 BB8     2      27.870  21.060  22.010  1.00  0.00            
ATOM    179  O11 BB8     2      28.550  20.910  20.780  1.00  0.00            
ATOM    180  H1  BB8     2      27.040  18.490  20.850  1.00  0.00            
ATOM    181  H2  BB8     2      26.010  18.040  22.080  1.00  0.00            
ATOM    182  H3  BB8     2      25.570  19.540  21.380  1.00  0.00            
ATOM    183  H4  BB8     2      26.700  19.850  23.530  1.00  0.00            
ATOM    184  H5  BB8     2      30.000  18.670  24.400  1.00  0.00            
ATOM    185  H6  BB8     2      28.590  18.130  26.700  1.00  0.00            
ATOM    186  H7  BB8     2      27.540  15.610  23.410  1.00  0.00            
ATOM    187  H8  BB8     2      24.230  15.100  22.560  1.00  0.00            
ATOM    188  H9  BB8     2      22.350  16.210  22.530  1.00  0.00            
ATOM    189  H10 BB8     2      23.180  18.250  25.200  1.00  0.00            
ATOM    190  H11 BB8     2      26.270  18.020  27.620  1.00  0.00            
ATOM    191  H12 BB8     2      26.260  21.210  26.170  1.00  0.00            
ATOM    192  H13 BB8     2      26.330  23.380  27.470  1.00  0.00            
ATOM    193  H14 BB8     2      26.220  24.210  29.490  1.00  0.00            
ATOM    194  H15 BB8     2      27.190  21.840  31.730  1.00  0.00            
ATOM    195  H16 BB8     2      26.880  18.970  29.640  1.00  0.00            
ATOM    196  H17 BB8     2      30.360  20.400  22.660  1.00  0.00            
ATOM    197  H18 BB8     2      31.320  21.970  24.310  1.00  0.00            
ATOM    198  H19 BB8     2      28.140  22.060  23.920  1.00  0.00            
ATOM    199  H20 BB8     2      29.090  22.610  21.620  1.00  0.00            
ATOM    200  H21 BB8     2      27.000  21.710  21.910  1.00  0.00            
ATOM    201  H22 BB8     2      27.930  21.220  20.100  1.00  0.00            
TER
ENDMDL
MODEL        1
ATOM      1  C1  BCD     1      24.990  25.090  25.720  1.00  0.00            
ATOM      2  O1  BCD     1      24.650  23.800  26.150  1.00  0.00            
ATOM      3  C2  BCD     1      26.280  25.090  24.880  1.00  0.00            
ATOM      4  O2  BCD     1      26.020  24.230  23.730  1.00  0.00            
ATOM      5  C3  BCD     1      27.530  24.610  25.690  1.00  0.00            
ATOM      6  O3  BCD     1      28.760  24.830  25.010  1.00  0.00            
ATOM      7  C4  BCD     1      27.590  25.290  27.070  1.00  0.00            
ATOM      8  C5  BCD     1      26.260  25.300  27.770  1.00  0.00            
ATOM      9  O4  BCD     1      25.260  25.780  26.920  1.00  0.00            
ATOM     10  C6  BCD     1      26.400  26.290  28.900  1.00  0.00            
ATOM     11  O5  BCD     1      27.070  27.530  28.660  1.00  0.00            
ATOM     12  H1  BCD     1      24.130  25.530  25.220  1.00  0.00            
ATOM     13  H2  BCD     1      26.320  26.110  24.480  1.00  0.00            
ATOM     14  H3  BCD     1      25.610  23.430  24.070  1.00  0.00            
ATOM     15  H4  BCD     1      27.460  23.530  25.890  1.00  0.00            
ATOM     16  H5  BCD     1      29.000  24.080  24.440  1.00  0.00            
ATOM     17  H6  BCD     1      28.000  26.310  27.010  1.00  0.00            
ATOM     18  H7  BCD     1      25.950  24.340  28.190  1.00  0.00            
ATOM     19  H8  BCD     1      25.410  26.530  29.300  1.00  0.00            
ATOM     20  H9  BCD     1      26.850  25.840  29.790  1.00  0.00            
ATOM     21  H10 BCD     1      27.070  28.100  29.430  1.00  0.00            
ATOM     22  C7  BCD     1      21.720  20.850  25.770  1.00  0.00            
ATOM     23  O6  BCD     1      22.350  20.200  26.830  1.00  0.00            
ATOM     24  C8  BCD     1      22.750  20.940  24.680  1.00  0.00            
ATOM     25  O7  BCD     1      23.160  19.610  24.350  1.00  0.00            
ATOM     26  C9  BCD     1      24.010  21.780  25.090  1.00  0.00            
ATOM     27  O8  BCD     1      25.120  21.800  24.190  1.00  0.00            
ATOM     28  C10 BCD     1      23.540  23.140  25.500  1.00  0.00            
ATOM     29  C11 BCD     1      22.380  23.090  26.530  1.00  0.00            
ATOM     30  O9  BCD     1      21.320  22.250  26.080  1.00  0.00            
ATOM     31  C12 BCD     1      21.840  24.420  26.990  1.00  0.00            
ATOM     32  O10 BCD     1      21.460  25.130  25.840  1.00  0.00            
ATOM     33  H11 BCD     1      20.830  20.280  25.490  1.00  0.00            
ATOM     34  H12 BCD     1      22.270  21.360  23.790  1.00  0.00            
ATOM     35  H13 BCD     1      23.120  19.140  25.190  1.00  0.00            
ATOM     36  H14 BCD     1      24.470  21.320  25.970  1.00  0.00            
ATOM     37  H15 BCD     1      25.150  20.960  23.710  1.00  0.00            
ATOM     38  H16 BCD     1      23.220  23.730  24.640  1.00  0.00            
ATOM     39  H17 BCD     1      22.790  22.610  27.430  1.00  0.00            
ATOM     40  H18 BCD     1      20.950  24.170  27.570  1.00  0.00            
ATOM     41  H19 BCD     1      22.620  24.880  27.620  1.00  0.00            
ATOM     42  H20 BCD     1      21.250  24.430  25.200  1.00  0.00            
ATOM     43  C13 BCD     1      21.860  16.760  28.980  1.00  0.00            
ATOM     44  O11 BCD     1      23.210  16.490  28.690  1.00  0.00            
ATOM     45  C14 BCD     1      21.080  16.770  27.670  1.00  0.00            
ATOM     46  O12 BCD     1      21.030  15.500  27.040  1.00  0.00            
ATOM     47  C15 BCD     1      21.740  17.830  26.780  1.00  0.00            
ATOM     48  O13 BCD     1      21.110  17.890  25.530  1.00  0.00            
ATOM     49  C16 BCD     1      21.670  19.200  27.510  1.00  0.00            
ATOM     50  C17 BCD     1      22.230  19.130  28.940  1.00  0.00            
ATOM     51  O14 BCD     1      21.630  18.020  29.630  1.00  0.00            
ATOM     52  C18 BCD     1      21.930  20.430  29.660  1.00  0.00            
ATOM     53  O15 BCD     1      20.570  20.470  30.030  1.00  0.00            
ATOM     54  H21 BCD     1      21.510  15.940  29.620  1.00  0.00            
ATOM     55  H22 BCD     1      20.060  17.120  27.860  1.00  0.00            
ATOM     56  H23 BCD     1      21.930  15.190  26.950  1.00  0.00            
ATOM     57  H24 BCD     1      22.810  17.620  26.670  1.00  0.00            
ATOM     58  H25 BCD     1      20.860  17.010  25.240  1.00  0.00            
ATOM     59  H26 BCD     1      20.630  19.550  27.580  1.00  0.00            
ATOM     60  H27 BCD     1      23.320  18.990  29.000  1.00  0.00            
ATOM     61  H28 BCD     1      22.580  20.370  30.540  1.00  0.00            
ATOM     62  H29 BCD     1      22.310  21.330  29.170  1.00  0.00            
ATOM     63  H30 BCD     1      20.260  19.560  30.100  1.00  0.00            
ATOM     64  C19 BCD     1      26.240  13.860  29.530  1.00  0.00            
ATOM     65  O16 BCD     1      27.220  14.840  29.360  1.00  0.00            
ATOM     66  C20 BCD     1      25.480  13.620  28.280  1.00  0.00            
ATOM     67  O17 BCD     1      26.400  13.380  27.250  1.00  0.00            
ATOM     68  C21 BCD     1      24.460  14.740  27.890  1.00  0.00            
ATOM     69  O18 BCD     1      23.540  14.330  26.880  1.00  0.00            
ATOM     70  C22 BCD     1      23.760  15.330  29.080  1.00  0.00            
ATOM     71  C23 BCD     1      24.540  15.480  30.390  1.00  0.00            
ATOM     72  O19 BCD     1      25.360  14.260  30.610  1.00  0.00            
ATOM     73  C24 BCD     1      23.620  15.610  31.600  1.00  0.00            
ATOM     74  O20 BCD     1      22.820  14.380  31.900  1.00  0.00            
ATOM     75  H31 BCD     1      26.660  12.910  29.870  1.00  0.00            
ATOM     76  H32 BCD     1      24.890  12.710  28.460  1.00  0.00            
ATOM     77  H33 BCD     1      25.820  13.080  26.540  1.00  0.00            
ATOM     78  H34 BCD     1      25.090  15.520  27.430  1.00  0.00            
ATOM     79  H35 BCD     1      23.980  13.940  26.120  1.00  0.00            
ATOM     80  H36 BCD     1      22.950  14.620  29.300  1.00  0.00            
ATOM     81  H37 BCD     1      25.140  16.390  30.450  1.00  0.00            
ATOM     82  H38 BCD     1      24.370  15.710  32.390  1.00  0.00            
ATOM     83  H39 BCD     1      22.900  16.430  31.640  1.00  0.00            
ATOM     84  H40 BCD     1      23.360  13.590  31.810  1.00  0.00            
ATOM     85  C25 BCD     1      31.180  15.700  29.720  1.00  0.00            
ATOM     86  O21 BCD     1      30.750  17.010  29.440  1.00  0.00            
ATOM     87  C26 BCD     1      30.800  14.720  28.590  1.00  0.00            
ATOM     88  O22 BCD     1      31.600  15.030  27.380  1.00  0.00            
ATOM     89  C27 BCD     1      29.320  14.840  28.330  1.00  0.00            
ATOM     90  O23 BCD     1      28.900  14.040  27.220  1.00  0.00            
ATOM     91  C28 BCD     1      28.590  14.520  29.590  1.00  0.00            
ATOM     92  C29 BCD     1      29.050  15.280  30.790  1.00  0.00            
ATOM     93  O24 BCD     1      30.450  15.320  30.920  1.00  0.00            
ATOM     94  C30 BCD     1      28.400  14.950  32.140  1.00  0.00            
ATOM     95  O25 BCD     1      28.700  13.610  32.470  1.00  0.00            
ATOM     96  H41 BCD     1      32.260  15.670  29.920  1.00  0.00            
ATOM     97  H42 BCD     1      30.980  13.680  28.900  1.00  0.00            
ATOM     98  H43 BCD     1      31.260  14.490  26.660  1.00  0.00            
ATOM     99  H44 BCD     1      29.010  15.870  28.120  1.00  0.00            
ATOM    100  H45 BCD     1      27.950  14.060  27.350  1.00  0.00            
ATOM    101  H46 BCD     1      28.660  13.450  29.820  1.00  0.00            
ATOM    102  H47 BCD     1      28.710  16.310  30.600  1.00  0.00            
ATOM    103  H48 BCD     1      28.760  15.600  32.950  1.00  0.00            
ATOM    104  H49 BCD     1      27.310  14.960  32.010  1.00  0.00            
ATOM    105  H50 BCD     1      29.350  13.260  31.850  1.00  0.00            
ATOM    106  C31 BCD     1      32.280  20.720  29.060  1.00  0.00            
ATOM    107  O26 BCD     1      30.950  21.250  28.920  1.00  0.00            
ATOM    108  C32 BCD     1      32.560  19.840  27.890  1.00  0.00            
ATOM    109  O27 BCD     1      32.450  20.450  26.600  1.00  0.00            
ATOM    110  C33 BCD     1      31.620  18.700  27.960  1.00  0.00            
ATOM    111  C34 BCD     1      31.750  18.000  29.340  1.00  0.00            
ATOM    112  C35 BCD     1      31.590  19.010  30.500  1.00  0.00            
ATOM    113  O28 BCD     1      32.550  20.050  30.260  1.00  0.00            
ATOM    114  C36 BCD     1      31.780  18.320  31.810  1.00  0.00            
ATOM    115  O29 BCD     1      33.160  18.020  32.140  1.00  0.00            
ATOM    116  O30 BCD     1      31.860  17.750  26.950  1.00  0.00            
ATOM    117  H51 BCD     1      32.940  21.590  28.980  1.00  0.00            
ATOM    118  H52 BCD     1      33.570  19.430  28.020  1.00  0.00            
ATOM    119  H53 BCD     1      31.560  20.810  26.670  1.00  0.00            
ATOM    120  H54 BCD     1      30.590  19.060  27.870  1.00  0.00            
ATOM    121  H55 BCD     1      31.820  16.830  27.230  1.00  0.00            
ATOM    122  H56 BCD     1      32.740  17.540  29.520  1.00  0.00            
ATOM    123  H57 BCD     1      30.570  19.400  30.530  1.00  0.00            
ATOM    124  H58 BCD     1      31.340  18.980  32.580  1.00  0.00            
ATOM    125  H59 BCD     1      31.190  17.400  31.900  1.00  0.00            
ATOM    126  H60 BCD     1      33.590  18.820  31.810  1.00  0.00            
ATOM    127  C37 BCD     1      29.240  24.970  28.790  1.00  0.00            
ATOM    128  O31 BCD     1      28.410  24.460  27.800  1.00  0.00            
ATOM    129  C38 BCD     1      30.680  24.950  28.320  1.00  0.00            
ATOM    130  O32 BCD     1      30.850  25.750  27.110  1.00  0.00            
ATOM    131  C39 BCD     1      31.160  23.530  28.040  1.00  0.00            
ATOM    132  O33 BCD     1      32.570  23.550  27.670  1.00  0.00            
ATOM    133  C40 BCD     1      30.840  22.670  29.340  1.00  0.00            
ATOM    134  C41 BCD     1      29.440  22.940  29.970  1.00  0.00            
ATOM    135  O34 BCD     1      29.100  24.320  30.050  1.00  0.00            
ATOM    136  C42 BCD     1      29.250  22.190  31.290  1.00  0.00            
ATOM    137  O35 BCD     1      30.050  22.670  32.350  1.00  0.00            
ATOM    138  H61 BCD     1      28.970  26.020  28.940  1.00  0.00            
ATOM    139  H62 BCD     1      31.260  25.360  29.160  1.00  0.00            
ATOM    140  H63 BCD     1      30.250  25.370  26.470  1.00  0.00            
ATOM    141  H64 BCD     1      30.650  23.130  27.160  1.00  0.00            
ATOM    142  H65 BCD     1      32.710  23.590  26.720  1.00  0.00            
ATOM    143  H66 BCD     1      31.680  22.970  29.990  1.00  0.00            
ATOM    144  H67 BCD     1      28.690  22.650  29.220  1.00  0.00            
ATOM    145  H68 BCD     1      28.210  22.060  31.620  1.00  0.00            
ATOM    146  H69 BCD     1      29.420  21.150  30.990  1.00  0.00            
ATOM    147  H70 BCD     1      29.700  22.290  33.160  1.00  0.00            
ATOM    148  C1  BB8     2      27.990  18.290  21.600  1.00  0.00            
ATOM    149  C2  BB8     2      28.230  19.100  22.870  1.00  0.00            
ATOM    150  O1  BB8     2      29.440  18.620  23.470  1.00  0.00            
ATOM    151  C3  BB8     2      29.630  19.270  24.810  1.00  0.00            
ATOM    152  O2  BB8     2      28.510  19.020  25.600  1.00  0.00            
ATOM    153  C4  BB8     2      28.320  17.740  26.240  1.00  0.00            
ATOM    154  C5  BB8     2      28.450  16.650  25.190  1.00  0.00            
ATOM    155  O3  BB8     2      29.520  16.060  25.000  1.00  0.00            
ATOM    156  C6  BB8     2      27.200  16.100  24.550  1.00  0.00            
ATOM    157  C7  BB8     2      27.130  15.180  23.550  1.00  0.00            
ATOM    158  O4  BB8     2      28.290  14.660  23.080  1.00  0.00            
ATOM    159  C8  BB8     2      25.980  14.770  22.980  1.00  0.00            
ATOM    160  C9  BB8     2      24.820  15.370  23.380  1.00  0.00            
ATOM    161  O5  BB8     2      23.650  14.970  22.770  1.00  0.00            
ATOM    162  C10 BB8     2      24.820  16.310  24.410  1.00  0.00            
ATOM    163  C11 BB8     2      26.010  16.680  24.970  1.00  0.00            
ATOM    164  O6  BB8     2      25.950  17.670  25.890  1.00  0.00            
ATOM    165  C12 BB8     2      26.940  17.730  26.930  1.00  0.00            
ATOM    166  C13 BB8     2      26.580  18.830  28.000  1.00  0.00            
ATOM    167  C14 BB8     2      26.040  20.020  27.510  1.00  0.00            
ATOM    168  C15 BB8     2      25.710  21.020  28.410  1.00  0.00            
ATOM    169  C16 BB8     2      26.000  20.870  29.800  1.00  0.00            
ATOM    170  O7  BB8     2      25.800  21.950  30.660  1.00  0.00            
ATOM    171  C17 BB8     2      26.610  19.650  30.220  1.00  0.00            
ATOM    172  O8  BB8     2      27.170  19.620  31.460  1.00  0.00            
ATOM    173  C18 BB8     2      26.840  18.560  29.320  1.00  0.00            
ATOM    174  C19 BB8     2      29.900  20.800  24.670  1.00  0.00            
ATOM    175  O9  BB8     2      29.940  21.410  25.970  1.00  0.00            
ATOM    176  C20 BB8     2      28.690  21.370  23.800  1.00  0.00            
ATOM    177  O10 BB8     2      28.920  22.720  23.600  1.00  0.00            
ATOM    178  C21 BB8     2      28.460  20.590  22.500  1.00  0.00            
ATOM    179  O11 BB8     2      29.500  20.750  21.490  1.00  0.00            
ATOM    180  H1  BB8     2      28.920  18.090  21.040  1.00  0.00            
ATOM    181  H2  BB8     2      27.480  17.350  21.830  1.00  0.00            
ATOM    182  H3  BB8     2      27.280  18.820  20.960  1.00  0.00            
ATOM    183  H4  BB8     2      27.430  18.910  23.590  1.00  0.00            
ATOM    184  H5  BB8     2      30.520  18.810  25.260  1.00  0.00            
ATOM    185  H6  BB8     2      29.100  17.630  27.000  1.00  0.00            
ATOM    186  H7  BB8     2      28.900  14.870  23.800  1.00  0.00            
ATOM    187  H8  BB8     2      26.020  14.020  22.190  1.00  0.00            
ATOM    188  H9  BB8     2      23.950  15.010  21.840  1.00  0.00            
ATOM    189  H10 BB8     2      23.920  16.840  24.720  1.00  0.00            
ATOM    190  H11 BB8     2      26.810  16.780  27.460  1.00  0.00            
ATOM    191  H12 BB8     2      25.880  20.000  26.430  1.00  0.00            
ATOM    192  H13 BB8     2      25.250  21.960  28.120  1.00  0.00            
ATOM    193  H14 BB8     2      25.340  22.690  30.240  1.00  0.00            
ATOM    194  H15 BB8     2      26.680  20.330  31.910  1.00  0.00            
ATOM    195  H16 BB8     2      27.080  17.600  29.760  1.00  0.00            
ATOM    196  H17 BB8     2      30.900  20.930  24.240  1.00  0.00            
ATOM    197  H18 BB8     2      29.690  22.340  25.840  1.00  0.00            
ATOM    198  H19 BB8     2      27.830  21.260  24.480  1.00  0.00            
ATOM    199  H20 BB8     2      29.120  22.860  22.650  1.00  0.00            
ATOM    200  H21 BB8     2      27.540  20.990  22.040  1.00  0.00            
ATOM    201  H22 BB8     2      30.250  20.220  21.820  1.00  0.00            
TER
ENDMDL
MODEL        1
ATOM      1  C1  BCD     1      21.960  11.500  26.070  1.00  0.00            
ATOM      2  O1  BCD     1      21.650  12.090  27.290  1.00  0.00            
ATOM      3  C2  BCD     1      23.490  11.430  25.900  1.00  0.00            
ATOM      4  O2  BCD     1      24.030  10.560  26.910  1.00  0.00            
ATOM      5  C3  BCD     1      24.080  12.860  26.010  1.00  0.00            
ATOM      6  O3  BCD     1      25.510  12.920  25.890  1.00  0.00            
ATOM      7  C4  BCD     1      23.410  13.740  25.030  1.00  0.00            
ATOM      8  C5  BCD     1      21.860  13.610  24.970  1.00  0.00            
ATOM      9  O4  BCD     1      21.370  12.230  25.020  1.00  0.00            
ATOM     10  C6  BCD     1      21.230  14.360  23.830  1.00  0.00            
ATOM     11  O5  BCD     1      21.920  13.940  22.640  1.00  0.00            
ATOM     12  H1  BCD     1      21.470  10.520  26.100  1.00  0.00            
ATOM     13  H2  BCD     1      23.700  11.090  24.880  1.00  0.00            
ATOM     14  H3  BCD     1      24.990  10.550  26.950  1.00  0.00            
ATOM     15  H4  BCD     1      23.810  13.280  26.990  1.00  0.00            
ATOM     16  H5  BCD     1      25.740  13.530  25.190  1.00  0.00            
ATOM     17  H6  BCD     1      23.830  13.490  24.050  1.00  0.00            
ATOM     18  H7  BCD     1      21.510  14.220  25.810  1.00  0.00            
ATOM     19  H8  BCD     1      20.180  14.050  23.800  1.00  0.00            
ATOM     20  H9  BCD     1      21.240  15.450  23.990  1.00  0.00            
ATOM     21  H10 BCD     1      21.560  13.060  22.480  1.00  0.00            
ATOM     22  C7  BCD     1      19.180  12.030  30.550  1.00  0.00            
ATOM     23  O6  BCD     1      19.760  13.280  30.830  1.00  0.00            
ATOM     24  C8  BCD     1      20.290  11.020  30.590  1.00  0.00            
ATOM     25  O7  BCD     1      20.970  11.030  31.900  1.00  0.00            
ATOM     26  C9  BCD     1      21.360  11.350  29.510  1.00  0.00            
ATOM     27  O8  BCD     1      22.350  10.330  29.510  1.00  0.00            
ATOM     28  C10 BCD     1      20.730  11.440  28.160  1.00  0.00            
ATOM     29  C11 BCD     1      19.520  12.450  28.200  1.00  0.00            
ATOM     30  O9  BCD     1      18.650  12.040  29.290  1.00  0.00            
ATOM     31  C12 BCD     1      18.610  12.460  27.020  1.00  0.00            
ATOM     32  O10 BCD     1      18.150  11.180  26.860  1.00  0.00            
ATOM     33  H11 BCD     1      18.440  11.640  31.260  1.00  0.00            
ATOM     34  H12 BCD     1      20.010   9.990  30.340  1.00  0.00            
ATOM     35  H13 BCD     1      21.780  10.530  31.740  1.00  0.00            
ATOM     36  H14 BCD     1      21.830  12.320  29.720  1.00  0.00            
ATOM     37  H15 BCD     1      22.940  10.500  28.780  1.00  0.00            
ATOM     38  H16 BCD     1      20.340  10.460  27.840  1.00  0.00            
ATOM     39  H17 BCD     1      19.940  13.440  28.390  1.00  0.00            
ATOM     40  H18 BCD     1      17.710  13.070  27.170  1.00  0.00            
ATOM     41  H19 BCD     1      19.190  12.780  26.140  1.00  0.00            
ATOM     42  H20 BCD     1      18.070  10.810  27.750  1.00  0.00            
ATOM     43  C13 BCD     1      19.480  16.160  33.960  1.00  0.00            
ATOM     44  O11 BCD     1      20.880  16.460  34.000  1.00  0.00            
ATOM     45  C14 BCD     1      19.150  14.780  34.380  1.00  0.00            
ATOM     46  O12 BCD     1      19.610  14.460  35.770  1.00  0.00            
ATOM     47  C15 BCD     1      19.640  13.760  33.340  1.00  0.00            
ATOM     48  O13 BCD     1      19.260  12.420  33.750  1.00  0.00            
ATOM     49  C16 BCD     1      19.240  14.120  31.890  1.00  0.00            
ATOM     50  C17 BCD     1      19.530  15.580  31.610  1.00  0.00            
ATOM     51  O14 BCD     1      18.990  16.330  32.680  1.00  0.00            
ATOM     52  C18 BCD     1      18.940  16.150  30.300  1.00  0.00            
ATOM     53  O15 BCD     1      17.530  16.040  30.340  1.00  0.00            
ATOM     54  H21 BCD     1      18.990  16.850  34.650  1.00  0.00            
ATOM     55  H22 BCD     1      18.050  14.790  34.440  1.00  0.00            
ATOM     56  H23 BCD     1      19.010  13.790  36.090  1.00  0.00            
ATOM     57  H24 BCD     1      20.730  13.850  33.410  1.00  0.00            
ATOM     58  H25 BCD     1      19.730  11.780  33.200  1.00  0.00            
ATOM     59  H26 BCD     1      18.140  14.020  31.870  1.00  0.00            
ATOM     60  H27 BCD     1      20.620  15.680  31.620  1.00  0.00            
ATOM     61  H28 BCD     1      19.170  17.220  30.240  1.00  0.00            
ATOM     62  H29 BCD     1      19.320  15.630  29.410  1.00  0.00            
ATOM     63  H30 BCD     1      17.350  16.740  30.980  1.00  0.00            
ATOM     64  C19 BCD     1      23.360  19.100  36.020  1.00  0.00            
ATOM     65  O16 BCD     1      24.130  19.010  34.800  1.00  0.00            
ATOM     66  C20 BCD     1      23.270  17.720  36.600  1.00  0.00            
ATOM     67  O17 BCD     1      24.590  17.300  36.890  1.00  0.00            
ATOM     68  C21 BCD     1      22.600  16.740  35.680  1.00  0.00            
ATOM     69  O18 BCD     1      22.340  15.440  36.360  1.00  0.00            
ATOM     70  C22 BCD     1      21.220  17.240  35.160  1.00  0.00            
ATOM     71  C23 BCD     1      21.240  18.750  34.770  1.00  0.00            
ATOM     72  O19 BCD     1      22.020  19.530  35.760  1.00  0.00            
ATOM     73  C24 BCD     1      19.970  19.530  34.570  1.00  0.00            
ATOM     74  O20 BCD     1      19.270  19.620  35.790  1.00  0.00            
ATOM     75  H31 BCD     1      23.860  19.680  36.810  1.00  0.00            
ATOM     76  H32 BCD     1      22.680  17.770  37.520  1.00  0.00            
ATOM     77  H33 BCD     1      24.560  16.500  37.420  1.00  0.00            
ATOM     78  H34 BCD     1      23.280  16.470  34.860  1.00  0.00            
ATOM     79  H35 BCD     1      21.720  14.980  35.800  1.00  0.00            
ATOM     80  H36 BCD     1      20.420  17.160  35.910  1.00  0.00            
ATOM     81  H37 BCD     1      21.650  18.910  33.770  1.00  0.00            
ATOM     82  H38 BCD     1      20.240  20.430  34.010  1.00  0.00            
ATOM     83  H39 BCD     1      19.350  18.950  33.860  1.00  0.00            
ATOM     84  H40 BCD     1      18.560  20.250  35.690  1.00  0.00            
ATOM     85  C25 BCD     1      27.210  20.270  32.480  1.00  0.00            
ATOM     86  O21 BCD     1      26.530  19.410  31.520  1.00  0.00            
ATOM     87  C26 BCD     1      27.660  19.610  33.740  1.00  0.00            
ATOM     88  O22 BCD     1      28.600  18.600  33.410  1.00  0.00            
ATOM     89  C27 BCD     1      26.480  18.900  34.410  1.00  0.00            
ATOM     90  O23 BCD     1      26.870  18.210  35.580  1.00  0.00            
ATOM     91  C28 BCD     1      25.290  19.830  34.640  1.00  0.00            
ATOM     92  C29 BCD     1      25.000  20.700  33.420  1.00  0.00            
ATOM     93  O24 BCD     1      26.210  21.200  32.910  1.00  0.00            
ATOM     94  C30 BCD     1      24.000  21.880  33.720  1.00  0.00            
ATOM     95  O25 BCD     1      24.750  22.690  34.690  1.00  0.00            
ATOM     96  H41 BCD     1      28.030  20.790  31.980  1.00  0.00            
ATOM     97  H42 BCD     1      27.970  20.270  34.560  1.00  0.00            
ATOM     98  H43 BCD     1      28.860  18.190  34.240  1.00  0.00            
ATOM     99  H44 BCD     1      26.140  18.170  33.670  1.00  0.00            
ATOM    100  H45 BCD     1      26.130  18.020  36.160  1.00  0.00            
ATOM    101  H46 BCD     1      25.540  20.540  35.440  1.00  0.00            
ATOM    102  H47 BCD     1      24.530  20.010  32.710  1.00  0.00            
ATOM    103  H48 BCD     1      23.670  22.400  32.820  1.00  0.00            
ATOM    104  H49 BCD     1      23.050  21.500  34.110  1.00  0.00            
ATOM    105  H50 BCD     1      25.420  23.000  34.080  1.00  0.00            
ATOM    106  C31 BCD     1      27.540  18.480  27.560  1.00  0.00            
ATOM    107  O26 BCD     1      26.270  17.840  27.320  1.00  0.00            
ATOM    108  C32 BCD     1      28.360  17.800  28.680  1.00  0.00            
ATOM    109  O27 BCD     1      28.720  16.450  28.320  1.00  0.00            
ATOM    110  C33 BCD     1      27.530  17.930  29.990  1.00  0.00            
ATOM    111  C34 BCD     1      27.260  19.350  30.350  1.00  0.00            
ATOM    112  C35 BCD     1      26.490  19.960  29.170  1.00  0.00            
ATOM    113  O28 BCD     1      27.310  19.810  28.010  1.00  0.00            
ATOM    114  C36 BCD     1      26.160  21.440  29.420  1.00  0.00            
ATOM    115  O29 BCD     1      27.320  22.160  29.640  1.00  0.00            
ATOM    116  O30 BCD     1      28.250  17.230  31.020  1.00  0.00            
ATOM    117  H51 BCD     1      28.060  18.510  26.590  1.00  0.00            
ATOM    118  H52 BCD     1      29.280  18.410  28.730  1.00  0.00            
ATOM    119  H53 BCD     1      29.520  16.190  28.790  1.00  0.00            
ATOM    120  H54 BCD     1      26.540  17.460  29.900  1.00  0.00            
ATOM    121  H55 BCD     1      27.990  17.530  31.900  1.00  0.00            
ATOM    122  H56 BCD     1      28.220  19.870  30.340  1.00  0.00            
ATOM    123  H57 BCD     1      25.620  19.310  29.010  1.00  0.00            
ATOM    124  H58 BCD     1      25.480  21.640  28.590  1.00  0.00            
ATOM    125  H59 BCD     1      25.560  21.330  30.320  1.00  0.00            
ATOM    126  H60 BCD     1      27.280  22.450  30.560  1.00  0.00            
ATOM    127  C37 BCD     1      24.330  15.880  24.240  1.00  0.00            
ATOM    128  O31 BCD     1      23.720  15.090  25.340  1.00  0.00            
ATOM    129  C38 BCD     1      25.880  15.740  24.290  1.00  0.00            
ATOM    130  O32 BCD     1      26.180  14.410  23.810  1.00  0.00            
ATOM    131  C39 BCD     1      26.290  16.140  25.650  1.00  0.00            
ATOM    132  O33 BCD     1      27.670  15.880  25.670  1.00  0.00            
ATOM    133  C40 BCD     1      25.940  17.580  25.950  1.00  0.00            
ATOM    134  C41 BCD     1      24.420  17.860  25.770  1.00  0.00            
ATOM    135  O34 BCD     1      23.980  17.250  24.500  1.00  0.00            
ATOM    136  C42 BCD     1      24.140  19.410  25.770  1.00  0.00            
ATOM    137  O35 BCD     1      24.850  20.150  24.770  1.00  0.00            
ATOM    138  H61 BCD     1      23.850  15.670  23.270  1.00  0.00            
ATOM    139  H62 BCD     1      26.300  16.420  23.530  1.00  0.00            
ATOM    140  H63 BCD     1      26.120  14.510  22.850  1.00  0.00            
ATOM    141  H64 BCD     1      25.780  15.490  26.370  1.00  0.00            
ATOM    142  H65 BCD     1      27.860  16.140  26.570  1.00  0.00            
ATOM    143  H66 BCD     1      26.550  18.240  25.320  1.00  0.00            
ATOM    144  H67 BCD     1      23.910  17.350  26.580  1.00  0.00            
ATOM    145  H68 BCD     1      23.090  19.640  25.570  1.00  0.00            
ATOM    146  H69 BCD     1      24.440  19.830  26.750  1.00  0.00            
ATOM    147  H70 BCD     1      24.290  20.090  23.990  1.00  0.00            
ATOM    148  C1  BB8     2      27.540  11.140  32.920  1.00  0.00            
ATOM    149  C2  BB8     2      26.830  11.840  31.790  1.00  0.00            
ATOM    150  O1  BB8     2      27.700  13.020  31.670  1.00  0.00            
ATOM    151  C3  BB8     2      27.340  14.040  30.730  1.00  0.00            
ATOM    152  O2  BB8     2      25.930  14.400  31.010  1.00  0.00            
ATOM    153  C4  BB8     2      25.740  15.440  31.970  1.00  0.00            
ATOM    154  C5  BB8     2      26.270  15.040  33.360  1.00  0.00            
ATOM    155  O3  BB8     2      27.310  15.590  33.670  1.00  0.00            
ATOM    156  C6  BB8     2      25.430  14.210  34.240  1.00  0.00            
ATOM    157  C7  BB8     2      25.900  13.810  35.410  1.00  0.00            
ATOM    158  O4  BB8     2      27.110  14.190  35.840  1.00  0.00            
ATOM    159  C8  BB8     2      25.210  12.850  36.170  1.00  0.00            
ATOM    160  C9  BB8     2      23.920  12.510  35.760  1.00  0.00            
ATOM    161  O5  BB8     2      23.370  11.550  36.460  1.00  0.00            
ATOM    162  C10 BB8     2      23.350  13.040  34.590  1.00  0.00            
ATOM    163  C11 BB8     2      24.160  13.900  33.860  1.00  0.00            
ATOM    164  O6  BB8     2      23.680  14.390  32.660  1.00  0.00            
ATOM    165  C12 BB8     2      24.220  15.650  32.170  1.00  0.00            
ATOM    166  C13 BB8     2      23.530  16.190  30.840  1.00  0.00            
ATOM    167  C14 BB8     2      22.740  15.370  29.960  1.00  0.00            
ATOM    168  C15 BB8     2      22.090  15.920  28.850  1.00  0.00            
ATOM    169  C16 BB8     2      21.920  17.330  28.740  1.00  0.00            
ATOM    170  O7  BB8     2      21.240  17.910  27.750  1.00  0.00            
ATOM    171  C17 BB8     2      22.770  18.140  29.580  1.00  0.00            
ATOM    172  O8  BB8     2      22.650  19.470  29.620  1.00  0.00            
ATOM    173  C18 BB8     2      23.430  17.560  30.680  1.00  0.00            
ATOM    174  C19 BB8     2      27.420  13.430  29.310  1.00  0.00            
ATOM    175  O9  BB8     2      26.880  14.380  28.430  1.00  0.00            
ATOM    176  C20 BB8     2      26.560  12.160  29.300  1.00  0.00            
ATOM    177  O10 BB8     2      26.740  11.550  28.070  1.00  0.00            
ATOM    178  C21 BB8     2      26.750  11.150  30.420  1.00  0.00            
ATOM    179  O11 BB8     2      27.790  10.220  30.080  1.00  0.00            
ATOM    180  H1  BB8     2      27.560  11.800  33.800  1.00  0.00            
ATOM    181  H2  BB8     2      26.960  10.220  33.070  1.00  0.00            
ATOM    182  H3  BB8     2      28.580  10.940  32.640  1.00  0.00            
ATOM    183  H4  BB8     2      25.820  12.050  32.160  1.00  0.00            
ATOM    184  H5  BB8     2      28.030  14.890  30.770  1.00  0.00            
ATOM    185  H6  BB8     2      26.130  16.400  31.600  1.00  0.00            
ATOM    186  H7  BB8     2      27.300  14.840  35.140  1.00  0.00            
ATOM    187  H8  BB8     2      25.670  12.340  37.010  1.00  0.00            
ATOM    188  H9  BB8     2      22.550  11.410  35.960  1.00  0.00            
ATOM    189  H10 BB8     2      22.340  12.770  34.300  1.00  0.00            
ATOM    190  H11 BB8     2      24.070  16.440  32.920  1.00  0.00            
ATOM    191  H12 BB8     2      22.900  14.300  30.060  1.00  0.00            
ATOM    192  H13 BB8     2      21.570  15.230  28.180  1.00  0.00            
ATOM    193  H14 BB8     2      20.790  17.200  27.250  1.00  0.00            
ATOM    194  H15 BB8     2      22.170  19.550  28.770  1.00  0.00            
ATOM    195  H16 BB8     2      23.990  18.160  31.390  1.00  0.00            
ATOM    196  H17 BB8     2      28.430  13.150  29.010  1.00  0.00            
ATOM    197  H18 BB8     2      27.530  15.050  28.160  1.00  0.00            
ATOM    198  H19 BB8     2      25.510  12.470  29.370  1.00  0.00            
ATOM    199  H20 BB8     2      26.700  12.320  27.480  1.00  0.00            
ATOM    200  H21 BB8     2      25.810  10.590  30.370  1.00  0.00            
ATOM    201  H22 BB8     2      27.630  10.090  29.130  1.00  0.00            
TER
ENDMDL
MODEL        1
ATOM      1  C1  BCD     1      24.810  24.190  19.210  1.00  0.00            
ATOM      2  O1  BCD     1      24.020  23.280  19.960  1.00  0.00            
ATOM      3  C2  BCD     1      26.210  24.220  19.880  1.00  0.00            
ATOM      4  O2  BCD     1      26.690  22.870  19.910  1.00  0.00            
ATOM      5  C3  BCD     1      26.160  24.800  21.290  1.00  0.00            
ATOM      6  O3  BCD     1      27.440  24.760  21.900  1.00  0.00            
ATOM      7  C4  BCD     1      25.460  26.200  21.310  1.00  0.00            
ATOM      8  C5  BCD     1      24.160  26.130  20.530  1.00  0.00            
ATOM      9  O4  BCD     1      24.350  25.570  19.230  1.00  0.00            
ATOM     10  C6  BCD     1      23.290  27.430  20.460  1.00  0.00            
ATOM     11  O5  BCD     1      23.960  28.590  19.920  1.00  0.00            
ATOM     12  H1  BCD     1      24.840  23.800  18.190  1.00  0.00            
ATOM     13  H2  BCD     1      26.820  24.880  19.250  1.00  0.00            
ATOM     14  H3  BCD     1      27.580  22.910  20.270  1.00  0.00            
ATOM     15  H4  BCD     1      25.440  24.120  21.760  1.00  0.00            
ATOM     16  H5  BCD     1      27.220  25.020  22.800  1.00  0.00            
ATOM     17  H6  BCD     1      26.080  27.000  20.900  1.00  0.00            
ATOM     18  H7  BCD     1      23.580  25.360  21.050  1.00  0.00            
ATOM     19  H8  BCD     1      22.420  27.170  19.840  1.00  0.00            
ATOM     20  H9  BCD     1      22.990  27.650  21.490  1.00  0.00            
ATOM     21  H10 BCD     1      23.380  29.350  19.790  1.00  0.00            
ATOM     22  C7  BCD     1      21.440  20.010  19.850  1.00  0.00            
ATOM     23  O6  BCD     1      20.710  20.440  20.970  1.00  0.00            
ATOM     24  C8  BCD     1      22.910  19.750  20.130  1.00  0.00            
ATOM     25  O7  BCD     1      22.970  18.690  21.160  1.00  0.00            
ATOM     26  C9  BCD     1      23.740  20.950  20.410  1.00  0.00            
ATOM     27  O8  BCD     1      25.160  20.640  20.610  1.00  0.00            
ATOM     28  C10 BCD     1      23.490  22.080  19.420  1.00  0.00            
ATOM     29  C11 BCD     1      22.040  22.290  19.060  1.00  0.00            
ATOM     30  O9  BCD     1      21.370  21.040  18.800  1.00  0.00            
ATOM     31  C12 BCD     1      21.890  23.180  17.910  1.00  0.00            
ATOM     32  O10 BCD     1      22.660  22.830  16.770  1.00  0.00            
ATOM     33  H11 BCD     1      20.930  19.170  19.380  1.00  0.00            
ATOM     34  H12 BCD     1      23.350  19.310  19.230  1.00  0.00            
ATOM     35  H13 BCD     1      23.700  18.950  21.740  1.00  0.00            
ATOM     36  H14 BCD     1      23.260  21.260  21.340  1.00  0.00            
ATOM     37  H15 BCD     1      25.590  21.390  20.200  1.00  0.00            
ATOM     38  H16 BCD     1      24.060  21.800  18.520  1.00  0.00            
ATOM     39  H17 BCD     1      21.630  22.680  20.000  1.00  0.00            
ATOM     40  H18 BCD     1      20.830  23.270  17.660  1.00  0.00            
ATOM     41  H19 BCD     1      22.170  24.170  18.300  1.00  0.00            
ATOM     42  H20 BCD     1      22.210  22.250  16.140  1.00  0.00            
ATOM     43  C13 BCD     1      16.980  19.180  22.660  1.00  0.00            
ATOM     44  O11 BCD     1      17.530  19.540  23.940  1.00  0.00            
ATOM     45  C14 BCD     1      18.010  18.110  22.190  1.00  0.00            
ATOM     46  O12 BCD     1      18.010  17.190  23.230  1.00  0.00            
ATOM     47  C15 BCD     1      19.460  18.620  21.910  1.00  0.00            
ATOM     48  O13 BCD     1      20.300  17.600  21.370  1.00  0.00            
ATOM     49  C16 BCD     1      19.390  19.910  21.110  1.00  0.00            
ATOM     50  C17 BCD     1      18.460  20.900  21.780  1.00  0.00            
ATOM     51  O14 BCD     1      17.110  20.380  21.870  1.00  0.00            
ATOM     52  C18 BCD     1      18.300  22.200  21.090  1.00  0.00            
ATOM     53  O15 BCD     1      17.710  22.220  19.770  1.00  0.00            
ATOM     54  H21 BCD     1      15.970  18.760  22.690  1.00  0.00            
ATOM     55  H22 BCD     1      17.520  17.600  21.350  1.00  0.00            
ATOM     56  H23 BCD     1      18.640  16.490  23.030  1.00  0.00            
ATOM     57  H24 BCD     1      19.920  19.030  22.820  1.00  0.00            
ATOM     58  H25 BCD     1      21.160  18.020  21.320  1.00  0.00            
ATOM     59  H26 BCD     1      18.940  19.700  20.140  1.00  0.00            
ATOM     60  H27 BCD     1      18.720  21.130  22.820  1.00  0.00            
ATOM     61  H28 BCD     1      17.820  22.940  21.750  1.00  0.00            
ATOM     62  H29 BCD     1      19.300  22.630  20.940  1.00  0.00            
ATOM     63  H30 BCD     1      18.270  21.880  19.060  1.00  0.00            
ATOM     64  C19 BCD     1      16.590  21.130  27.510  1.00  0.00            
ATOM     65  O16 BCD     1      17.820  21.840  27.360  1.00  0.00            
ATOM     66  C20 BCD     1      16.770  19.660  27.580  1.00  0.00            
ATOM     67  O17 BCD     1      17.510  19.250  28.700  1.00  0.00            
ATOM     68  C21 BCD     1      17.450  19.240  26.250  1.00  0.00            
ATOM     69  O18 BCD     1      17.590  17.800  26.190  1.00  0.00            
ATOM     70  C22 BCD     1      16.650  19.670  25.060  1.00  0.00            
ATOM     71  C23 BCD     1      16.230  21.180  25.100  1.00  0.00            
ATOM     72  O19 BCD     1      15.700  21.450  26.410  1.00  0.00            
ATOM     73  C24 BCD     1      15.080  21.600  24.160  1.00  0.00            
ATOM     74  O20 BCD     1      15.040  22.970  23.950  1.00  0.00            
ATOM     75  H31 BCD     1      16.070  21.440  28.420  1.00  0.00            
ATOM     76  H32 BCD     1      15.770  19.200  27.620  1.00  0.00            
ATOM     77  H33 BCD     1      18.280  18.720  28.470  1.00  0.00            
ATOM     78  H34 BCD     1      18.460  19.670  26.230  1.00  0.00            
ATOM     79  H35 BCD     1      17.760  17.510  25.290  1.00  0.00            
ATOM     80  H36 BCD     1      15.780  19.010  25.040  1.00  0.00            
ATOM     81  H37 BCD     1      17.170  21.700  24.870  1.00  0.00            
ATOM     82  H38 BCD     1      15.140  21.120  23.180  1.00  0.00            
ATOM     83  H39 BCD     1      14.120  21.170  24.460  1.00  0.00            
ATOM     84  H40 BCD     1      14.130  23.300  23.860  1.00  0.00            
ATOM     85  C25 BCD     1      19.740  24.740  29.630  1.00  0.00            
ATOM     86  O21 BCD     1      20.370  25.240  28.490  1.00  0.00            
ATOM     87  C26 BCD     1      20.180  23.300  29.890  1.00  0.00            
ATOM     88  O22 BCD     1      21.630  23.340  29.940  1.00  0.00            
ATOM     89  C27 BCD     1      19.690  22.360  28.800  1.00  0.00            
ATOM     90  O23 BCD     1      19.850  20.980  29.070  1.00  0.00            
ATOM     91  C28 BCD     1      18.160  22.580  28.650  1.00  0.00            
ATOM     92  C29 BCD     1      17.770  24.060  28.450  1.00  0.00            
ATOM     93  O24 BCD     1      18.330  24.820  29.440  1.00  0.00            
ATOM     94  C30 BCD     1      16.310  24.340  28.470  1.00  0.00            
ATOM     95  O25 BCD     1      16.000  25.600  27.800  1.00  0.00            
ATOM     96  H41 BCD     1      20.080  25.310  30.500  1.00  0.00            
ATOM     97  H42 BCD     1      19.730  22.980  30.840  1.00  0.00            
ATOM     98  H43 BCD     1      21.850  22.400  29.980  1.00  0.00            
ATOM     99  H44 BCD     1      20.150  22.660  27.850  1.00  0.00            
ATOM    100  H45 BCD     1      19.350  20.700  29.840  1.00  0.00            
ATOM    101  H46 BCD     1      17.630  22.140  29.500  1.00  0.00            
ATOM    102  H47 BCD     1      18.200  24.420  27.510  1.00  0.00            
ATOM    103  H48 BCD     1      15.730  23.510  28.050  1.00  0.00            
ATOM    104  H49 BCD     1      15.970  24.420  29.510  1.00  0.00            
ATOM    105  H50 BCD     1      15.060  25.780  27.900  1.00  0.00            
ATOM    106  C31 BCD     1      22.320  28.480  27.210  1.00  0.00            
ATOM    107  O26 BCD     1      22.890  27.610  26.260  1.00  0.00            
ATOM    108  C32 BCD     1      22.650  27.970  28.580  1.00  0.00            
ATOM    109  O27 BCD     1      24.070  28.000  28.790  1.00  0.00            
ATOM    110  C33 BCD     1      22.160  26.600  28.730  1.00  0.00            
ATOM    111  C34 BCD     1      20.670  26.610  28.460  1.00  0.00            
ATOM    112  C35 BCD     1      20.290  27.270  27.150  1.00  0.00            
ATOM    113  O28 BCD     1      20.920  28.540  27.140  1.00  0.00            
ATOM    114  C36 BCD     1      18.760  27.430  26.890  1.00  0.00            
ATOM    115  O29 BCD     1      18.730  28.100  25.570  1.00  0.00            
ATOM    116  O30 BCD     1      22.560  25.990  29.980  1.00  0.00            
ATOM    117  H51 BCD     1      22.710  29.480  26.980  1.00  0.00            
ATOM    118  H52 BCD     1      22.130  28.570  29.330  1.00  0.00            
ATOM    119  H53 BCD     1      24.350  27.530  28.010  1.00  0.00            
ATOM    120  H54 BCD     1      22.670  26.060  27.920  1.00  0.00            
ATOM    121  H55 BCD     1      22.350  25.060  29.870  1.00  0.00            
ATOM    122  H56 BCD     1      20.200  27.100  29.320  1.00  0.00            
ATOM    123  H57 BCD     1      20.770  26.600  26.420  1.00  0.00            
ATOM    124  H58 BCD     1      18.230  26.480  26.780  1.00  0.00            
ATOM    125  H59 BCD     1      18.250  28.120  27.580  1.00  0.00            
ATOM    126  H60 BCD     1      17.800  28.310  25.460  1.00  0.00            
ATOM    127  C37 BCD     1      25.710  27.490  23.250  1.00  0.00            
ATOM    128  O31 BCD     1      25.070  26.430  22.610  1.00  0.00            
ATOM    129  C38 BCD     1      26.200  26.980  24.610  1.00  0.00            
ATOM    130  O32 BCD     1      26.920  25.750  24.280  1.00  0.00            
ATOM    131  C39 BCD     1      25.030  26.790  25.560  1.00  0.00            
ATOM    132  O33 BCD     1      25.630  26.650  26.870  1.00  0.00            
ATOM    133  C40 BCD     1      24.050  27.970  25.480  1.00  0.00            
ATOM    134  C41 BCD     1      23.670  28.370  24.030  1.00  0.00            
ATOM    135  O34 BCD     1      24.860  28.560  23.280  1.00  0.00            
ATOM    136  C42 BCD     1      22.920  29.690  23.920  1.00  0.00            
ATOM    137  O35 BCD     1      23.640  30.830  24.390  1.00  0.00            
ATOM    138  H61 BCD     1      26.650  27.750  22.750  1.00  0.00            
ATOM    139  H62 BCD     1      26.880  27.700  25.100  1.00  0.00            
ATOM    140  H63 BCD     1      27.100  25.240  25.080  1.00  0.00            
ATOM    141  H64 BCD     1      24.490  25.880  25.290  1.00  0.00            
ATOM    142  H65 BCD     1      25.990  25.780  27.070  1.00  0.00            
ATOM    143  H66 BCD     1      24.580  28.860  25.850  1.00  0.00            
ATOM    144  H67 BCD     1      23.150  27.510  23.590  1.00  0.00            
ATOM    145  H68 BCD     1      22.820  29.740  22.830  1.00  0.00            
ATOM    146  H69 BCD     1      21.910  29.610  24.350  1.00  0.00            
ATOM    147  H70 BCD     1      22.970  31.360  24.820  1.00  0.00            
ATOM    148  C1  BB8     2      25.250  23.670  29.050  1.00  0.00            
ATOM    149  C2  BB8     2      25.360  22.720  27.770  1.00  0.00            
ATOM    150  O1  BB8     2      24.300  23.290  26.890  1.00  0.00            
ATOM    151  C3  BB8     2      24.150  22.590  25.590  1.00  0.00            
ATOM    152  O2  BB8     2      23.450  21.350  25.770  1.00  0.00            
ATOM    153  C4  BB8     2      22.220  21.320  26.570  1.00  0.00            
ATOM    154  C5  BB8     2      22.280  20.150  27.630  1.00  0.00            
ATOM    155  O3  BB8     2      22.580  20.260  28.810  1.00  0.00            
ATOM    156  C6  BB8     2      22.230  18.840  26.970  1.00  0.00            
ATOM    157  C7  BB8     2      22.720  17.640  27.500  1.00  0.00            
ATOM    158  O4  BB8     2      23.350  17.650  28.670  1.00  0.00            
ATOM    159  C8  BB8     2      22.560  16.420  26.820  1.00  0.00            
ATOM    160  C9  BB8     2      21.850  16.350  25.600  1.00  0.00            
ATOM    161  O5  BB8     2      21.640  15.240  24.890  1.00  0.00            
ATOM    162  C10 BB8     2      21.440  17.540  25.030  1.00  0.00            
ATOM    163  C11 BB8     2      21.610  18.760  25.660  1.00  0.00            
ATOM    164  O6  BB8     2      21.150  19.870  25.060  1.00  0.00            
ATOM    165  C12 BB8     2      21.000  21.180  25.670  1.00  0.00            
ATOM    166  C13 BB8     2      20.840  22.260  24.520  1.00  0.00            
ATOM    167  C14 BB8     2      21.800  22.360  23.520  1.00  0.00            
ATOM    168  C15 BB8     2      21.950  23.530  22.710  1.00  0.00            
ATOM    169  C16 BB8     2      20.900  24.450  22.730  1.00  0.00            
ATOM    170  O7  BB8     2      20.960  25.550  21.940  1.00  0.00            
ATOM    171  C17 BB8     2      19.890  24.360  23.720  1.00  0.00            
ATOM    172  O8  BB8     2      18.920  25.330  23.740  1.00  0.00            
ATOM    173  C18 BB8     2      19.880  23.290  24.680  1.00  0.00            
ATOM    174  C19 BB8     2      25.490  22.480  24.800  1.00  0.00            
ATOM    175  O9  BB8     2      25.260  21.820  23.570  1.00  0.00            
ATOM    176  C20 BB8     2      26.670  21.990  25.670  1.00  0.00            
ATOM    177  O10 BB8     2      27.970  22.060  24.970  1.00  0.00            
ATOM    178  C21 BB8     2      26.740  22.880  27.040  1.00  0.00            
ATOM    179  O11 BB8     2      27.100  24.250  26.750  1.00  0.00            
ATOM    180  H1  BB8     2      25.870  23.270  29.860  1.00  0.00            
ATOM    181  H2  BB8     2      25.640  24.690  28.930  1.00  0.00            
ATOM    182  H3  BB8     2      24.240  23.710  29.460  1.00  0.00            
ATOM    183  H4  BB8     2      25.260  21.640  27.960  1.00  0.00            
ATOM    184  H5  BB8     2      23.500  23.240  25.000  1.00  0.00            
ATOM    185  H6  BB8     2      22.110  22.240  27.150  1.00  0.00            
ATOM    186  H7  BB8     2      23.710  16.760  28.800  1.00  0.00            
ATOM    187  H8  BB8     2      22.800  15.460  27.260  1.00  0.00            
ATOM    188  H9  BB8     2      21.720  15.520  23.960  1.00  0.00            
ATOM    189  H10 BB8     2      20.930  17.450  24.080  1.00  0.00            
ATOM    190  H11 BB8     2      20.080  21.140  26.250  1.00  0.00            
ATOM    191  H12 BB8     2      22.570  21.600  23.430  1.00  0.00            
ATOM    192  H13 BB8     2      22.730  23.450  21.970  1.00  0.00            
ATOM    193  H14 BB8     2      20.620  26.300  22.470  1.00  0.00            
ATOM    194  H15 BB8     2      18.180  25.130  24.350  1.00  0.00            
ATOM    195  H16 BB8     2      19.150  23.240  25.480  1.00  0.00            
ATOM    196  H17 BB8     2      25.840  23.490  24.570  1.00  0.00            
ATOM    197  H18 BB8     2      26.110  21.730  23.110  1.00  0.00            
ATOM    198  H19 BB8     2      26.540  20.950  26.020  1.00  0.00            
ATOM    199  H20 BB8     2      27.970  21.320  24.340  1.00  0.00            
ATOM    200  H21 BB8     2      27.440  22.430  27.750  1.00  0.00            
ATOM    201  H22 BB8     2      28.070  24.260  26.610  1.00  0.00            
TER
ENDMDL
MODEL        1
ATOM      1  C1  BCD     1      24.980  18.300  22.340  1.00  0.00            
ATOM      2  O1  BCD     1      24.090  18.370  23.460  1.00  0.00            
ATOM      3  C2  BCD     1      26.200  17.540  22.790  1.00  0.00            
ATOM      4  O2  BCD     1      25.880  16.200  23.040  1.00  0.00            
ATOM      5  C3  BCD     1      26.900  18.320  23.880  1.00  0.00            
ATOM      6  O3  BCD     1      28.240  17.690  24.210  1.00  0.00            
ATOM      7  C4  BCD     1      27.180  19.760  23.460  1.00  0.00            
ATOM      8  C5  BCD     1      25.950  20.450  22.890  1.00  0.00            
ATOM      9  O4  BCD     1      25.330  19.550  21.940  1.00  0.00            
ATOM     10  C6  BCD     1      26.310  21.780  22.180  1.00  0.00            
ATOM     11  O5  BCD     1      25.180  22.410  21.590  1.00  0.00            
ATOM     12  H1  BCD     1      24.560  17.650  21.560  1.00  0.00            
ATOM     13  H2  BCD     1      26.890  17.610  21.950  1.00  0.00            
ATOM     14  H3  BCD     1      26.700  15.710  23.070  1.00  0.00            
ATOM     15  H4  BCD     1      26.250  18.280  24.760  1.00  0.00            
ATOM     16  H5  BCD     1      28.020  17.120  24.950  1.00  0.00            
ATOM     17  H6  BCD     1      27.990  19.610  22.730  1.00  0.00            
ATOM     18  H7  BCD     1      25.250  20.740  23.690  1.00  0.00            
ATOM     19  H8  BCD     1      26.730  22.460  22.920  1.00  0.00            
ATOM     20  H9  BCD     1      27.140  21.670  21.470  1.00  0.00            
ATOM     21  H10 BCD     1      25.350  23.100  20.940  1.00  0.00            
ATOM     22  C7  BCD     1      20.120  17.570  24.080  1.00  0.00            
ATOM     23  O6  BCD     1      20.190  18.310  25.290  1.00  0.00            
ATOM     24  C8  BCD     1      21.020  16.400  24.140  1.00  0.00            
ATOM     25  O7  BCD     1      20.760  15.460  25.200  1.00  0.00            
ATOM     26  C9  BCD     1      22.520  16.840  24.300  1.00  0.00            
ATOM     27  O8  BCD     1      23.420  15.730  24.300  1.00  0.00            
ATOM     28  C10 BCD     1      22.790  17.820  23.150  1.00  0.00            
ATOM     29  C11 BCD     1      21.760  18.930  23.080  1.00  0.00            
ATOM     30  O9  BCD     1      20.450  18.360  23.000  1.00  0.00            
ATOM     31  C12 BCD     1      22.070  19.870  21.870  1.00  0.00            
ATOM     32  O10 BCD     1      21.740  19.200  20.710  1.00  0.00            
ATOM     33  H11 BCD     1      19.090  17.290  23.790  1.00  0.00            
ATOM     34  H12 BCD     1      20.880  15.870  23.190  1.00  0.00            
ATOM     35  H13 BCD     1      21.530  14.940  25.450  1.00  0.00            
ATOM     36  H14 BCD     1      22.600  17.320  25.280  1.00  0.00            
ATOM     37  H15 BCD     1      24.310  16.050  24.120  1.00  0.00            
ATOM     38  H16 BCD     1      22.720  17.280  22.190  1.00  0.00            
ATOM     39  H17 BCD     1      21.800  19.570  23.970  1.00  0.00            
ATOM     40  H18 BCD     1      21.460  20.780  21.850  1.00  0.00            
ATOM     41  H19 BCD     1      23.130  20.130  21.880  1.00  0.00            
ATOM     42  H20 BCD     1      20.880  19.530  20.430  1.00  0.00            
ATOM     43  C13 BCD     1      18.120  19.860  28.510  1.00  0.00            
ATOM     44  O11 BCD     1      19.370  20.150  29.230  1.00  0.00            
ATOM     45  C14 BCD     1      17.870  18.400  28.250  1.00  0.00            
ATOM     46  O12 BCD     1      17.880  17.690  29.460  1.00  0.00            
ATOM     47  C15 BCD     1      18.880  17.820  27.240  1.00  0.00            
ATOM     48  O13 BCD     1      18.580  16.450  26.950  1.00  0.00            
ATOM     49  C16 BCD     1      19.020  18.720  25.940  1.00  0.00            
ATOM     50  C17 BCD     1      19.150  20.230  26.350  1.00  0.00            
ATOM     51  O14 BCD     1      18.140  20.570  27.270  1.00  0.00            
ATOM     52  C18 BCD     1      19.090  21.180  25.200  1.00  0.00            
ATOM     53  O15 BCD     1      17.790  21.170  24.670  1.00  0.00            
ATOM     54  H21 BCD     1      17.230  20.240  29.040  1.00  0.00            
ATOM     55  H22 BCD     1      16.910  18.400  27.710  1.00  0.00            
ATOM     56  H23 BCD     1      17.390  16.880  29.300  1.00  0.00            
ATOM     57  H24 BCD     1      19.860  17.770  27.740  1.00  0.00            
ATOM     58  H25 BCD     1      19.240  16.160  26.320  1.00  0.00            
ATOM     59  H26 BCD     1      18.120  18.530  25.340  1.00  0.00            
ATOM     60  H27 BCD     1      20.160  20.300  26.770  1.00  0.00            
ATOM     61  H28 BCD     1      19.470  22.180  25.450  1.00  0.00            
ATOM     62  H29 BCD     1      19.830  20.860  24.460  1.00  0.00            
ATOM     63  H30 BCD     1      17.510  21.860  24.060  1.00  0.00            
ATOM     64  C19 BCD     1      20.670  22.220  32.640  1.00  0.00            
ATOM     65  O16 BCD     1      21.990  21.690  32.470  1.00  0.00            
ATOM     66  C20 BCD     1      19.640  21.080  32.840  1.00  0.00            
ATOM     67  O17 BCD     1      19.910  20.240  34.010  1.00  0.00            
ATOM     68  C21 BCD     1      19.470  20.170  31.630  1.00  0.00            
ATOM     69  O18 BCD     1      18.320  19.360  31.900  1.00  0.00            
ATOM     70  C22 BCD     1      19.250  21.040  30.380  1.00  0.00            
ATOM     71  C23 BCD     1      20.400  21.980  30.190  1.00  0.00            
ATOM     72  O19 BCD     1      20.400  22.780  31.380  1.00  0.00            
ATOM     73  C24 BCD     1      20.180  22.910  28.960  1.00  0.00            
ATOM     74  O20 BCD     1      18.900  23.430  28.890  1.00  0.00            
ATOM     75  H31 BCD     1      20.610  23.040  33.370  1.00  0.00            
ATOM     76  H32 BCD     1      18.650  21.520  33.030  1.00  0.00            
ATOM     77  H33 BCD     1      19.090  19.810  34.260  1.00  0.00            
ATOM     78  H34 BCD     1      20.420  19.630  31.480  1.00  0.00            
ATOM     79  H35 BCD     1      18.010  18.810  31.180  1.00  0.00            
ATOM     80  H36 BCD     1      18.260  21.520  30.370  1.00  0.00            
ATOM     81  H37 BCD     1      21.360  21.460  30.080  1.00  0.00            
ATOM     82  H38 BCD     1      20.940  23.700  28.940  1.00  0.00            
ATOM     83  H39 BCD     1      20.400  22.380  28.030  1.00  0.00            
ATOM     84  H40 BCD     1      19.040  24.270  28.450  1.00  0.00            
ATOM     85  C25 BCD     1      25.590  21.440  34.080  1.00  0.00            
ATOM     86  O21 BCD     1      25.890  21.230  32.710  1.00  0.00            
ATOM     87  C26 BCD     1      24.690  20.330  34.600  1.00  0.00            
ATOM     88  O22 BCD     1      25.410  19.110  34.550  1.00  0.00            
ATOM     89  C27 BCD     1      23.480  20.240  33.710  1.00  0.00            
ATOM     90  O23 BCD     1      22.500  19.360  34.200  1.00  0.00            
ATOM     91  C28 BCD     1      22.840  21.650  33.610  1.00  0.00            
ATOM     92  C29 BCD     1      23.830  22.800  33.440  1.00  0.00            
ATOM     93  O24 BCD     1      24.980  22.660  34.270  1.00  0.00            
ATOM     94  C30 BCD     1      23.200  24.120  33.800  1.00  0.00            
ATOM     95  O25 BCD     1      22.780  24.170  35.170  1.00  0.00            
ATOM     96  H41 BCD     1      26.480  21.530  34.710  1.00  0.00            
ATOM     97  H42 BCD     1      24.420  20.620  35.620  1.00  0.00            
ATOM     98  H43 BCD     1      24.890  18.450  35.000  1.00  0.00            
ATOM     99  H44 BCD     1      23.930  20.040  32.730  1.00  0.00            
ATOM    100  H45 BCD     1      21.680  19.830  34.030  1.00  0.00            
ATOM    101  H46 BCD     1      22.310  21.790  34.560  1.00  0.00            
ATOM    102  H47 BCD     1      24.190  22.820  32.400  1.00  0.00            
ATOM    103  H48 BCD     1      23.950  24.880  33.550  1.00  0.00            
ATOM    104  H49 BCD     1      22.280  24.270  33.200  1.00  0.00            
ATOM    105  H50 BCD     1      23.390  24.640  35.740  1.00  0.00            
ATOM    106  C31 BCD     1      29.270  21.210  30.180  1.00  0.00            
ATOM    107  O26 BCD     1      28.620  20.830  28.910  1.00  0.00            
ATOM    108  C32 BCD     1      29.070  20.080  31.220  1.00  0.00            
ATOM    109  O27 BCD     1      29.500  18.830  30.730  1.00  0.00            
ATOM    110  C33 BCD     1      27.690  19.960  31.870  1.00  0.00            
ATOM    111  C34 BCD     1      27.270  21.330  32.400  1.00  0.00            
ATOM    112  C35 BCD     1      27.440  22.280  31.230  1.00  0.00            
ATOM    113  O28 BCD     1      28.770  22.380  30.740  1.00  0.00            
ATOM    114  C36 BCD     1      27.040  23.670  31.720  1.00  0.00            
ATOM    115  O29 BCD     1      28.040  24.290  32.520  1.00  0.00            
ATOM    116  O30 BCD     1      27.530  18.970  32.930  1.00  0.00            
ATOM    117  H51 BCD     1      30.330  21.390  29.970  1.00  0.00            
ATOM    118  H52 BCD     1      29.740  20.410  32.030  1.00  0.00            
ATOM    119  H53 BCD     1      28.880  18.420  30.120  1.00  0.00            
ATOM    120  H54 BCD     1      26.960  19.740  31.080  1.00  0.00            
ATOM    121  H55 BCD     1      26.770  19.250  33.450  1.00  0.00            
ATOM    122  H56 BCD     1      27.880  21.730  33.220  1.00  0.00            
ATOM    123  H57 BCD     1      26.910  21.920  30.340  1.00  0.00            
ATOM    124  H58 BCD     1      26.810  24.270  30.820  1.00  0.00            
ATOM    125  H59 BCD     1      26.070  23.590  32.230  1.00  0.00            
ATOM    126  H60 BCD     1      28.230  25.190  32.240  1.00  0.00            
ATOM    127  C37 BCD     1      28.620  21.320  24.800  1.00  0.00            
ATOM    128  O31 BCD     1      27.480  20.460  24.750  1.00  0.00            
ATOM    129  C38 BCD     1      29.760  20.570  25.350  1.00  0.00            
ATOM    130  O32 BCD     1      30.210  19.500  24.500  1.00  0.00            
ATOM    131  C39 BCD     1      29.500  20.050  26.740  1.00  0.00            
ATOM    132  O33 BCD     1      30.460  19.200  27.270  1.00  0.00            
ATOM    133  C40 BCD     1      29.170  21.290  27.680  1.00  0.00            
ATOM    134  C41 BCD     1      27.990  22.060  26.980  1.00  0.00            
ATOM    135  O34 BCD     1      28.250  22.410  25.620  1.00  0.00            
ATOM    136  C42 BCD     1      27.620  23.360  27.630  1.00  0.00            
ATOM    137  O35 BCD     1      28.820  24.120  27.810  1.00  0.00            
ATOM    138  H61 BCD     1      28.830  21.700  23.790  1.00  0.00            
ATOM    139  H62 BCD     1      30.580  21.300  25.440  1.00  0.00            
ATOM    140  H63 BCD     1      29.470  18.950  24.240  1.00  0.00            
ATOM    141  H64 BCD     1      28.550  19.520  26.810  1.00  0.00            
ATOM    142  H65 BCD     1      30.480  18.390  26.740  1.00  0.00            
ATOM    143  H66 BCD     1      30.060  21.940  27.740  1.00  0.00            
ATOM    144  H67 BCD     1      27.070  21.460  26.870  1.00  0.00            
ATOM    145  H68 BCD     1      26.890  23.860  26.980  1.00  0.00            
ATOM    146  H69 BCD     1      27.070  23.260  28.570  1.00  0.00            
ATOM    147  H70 BCD     1      28.940  24.620  27.000  1.00  0.00            
ATOM    148  C1  BB8     2      23.770  13.720  28.310  1.00  0.00            
ATOM    149  C2  BB8     2      24.660  14.960  28.390  1.00  0.00            
ATOM    150  O1  BB8     2      25.360  15.020  29.580  1.00  0.00            
ATOM    151  C3  BB8     2      26.170  16.260  29.710  1.00  0.00            
ATOM    152  O2  BB8     2      25.260  17.420  29.620  1.00  0.00            
ATOM    153  C4  BB8     2      24.490  17.850  30.820  1.00  0.00            
ATOM    154  C5  BB8     2      24.070  16.680  31.720  1.00  0.00            
ATOM    155  O3  BB8     2      24.700  16.450  32.760  1.00  0.00            
ATOM    156  C6  BB8     2      22.970  15.900  31.270  1.00  0.00            
ATOM    157  C7  BB8     2      22.670  14.660  31.810  1.00  0.00            
ATOM    158  O4  BB8     2      23.420  14.150  32.770  1.00  0.00            
ATOM    159  C8  BB8     2      21.520  13.960  31.380  1.00  0.00            
ATOM    160  C9  BB8     2      20.710  14.500  30.420  1.00  0.00            
ATOM    161  O5  BB8     2      19.580  13.850  30.030  1.00  0.00            
ATOM    162  C10 BB8     2      21.060  15.670  29.840  1.00  0.00            
ATOM    163  C11 BB8     2      22.130  16.440  30.310  1.00  0.00            
ATOM    164  O6  BB8     2      22.500  17.560  29.590  1.00  0.00            
ATOM    165  C12 BB8     2      23.260  18.540  30.180  1.00  0.00            
ATOM    166  C13 BB8     2      23.630  19.610  29.180  1.00  0.00            
ATOM    167  C14 BB8     2      23.290  19.440  27.810  1.00  0.00            
ATOM    168  C15 BB8     2      23.430  20.500  26.890  1.00  0.00            
ATOM    169  C16 BB8     2      24.030  21.730  27.280  1.00  0.00            
ATOM    170  O7  BB8     2      24.360  22.740  26.320  1.00  0.00            
ATOM    171  C17 BB8     2      24.240  21.960  28.660  1.00  0.00            
ATOM    172  O8  BB8     2      24.690  23.120  29.170  1.00  0.00            
ATOM    173  C18 BB8     2      24.070  20.890  29.610  1.00  0.00            
ATOM    174  C19 BB8     2      27.290  16.300  28.580  1.00  0.00            
ATOM    175  O9  BB8     2      28.080  17.530  28.690  1.00  0.00            
ATOM    176  C20 BB8     2      26.590  16.210  27.230  1.00  0.00            
ATOM    177  O10 BB8     2      27.560  16.090  26.230  1.00  0.00            
ATOM    178  C21 BB8     2      25.660  15.050  27.180  1.00  0.00            
ATOM    179  O11 BB8     2      26.570  13.880  27.000  1.00  0.00            
ATOM    180  H1  BB8     2      23.190  13.650  29.240  1.00  0.00            
ATOM    181  H2  BB8     2      23.130  13.690  27.420  1.00  0.00            
ATOM    182  H3  BB8     2      24.380  12.810  28.310  1.00  0.00            
ATOM    183  H4  BB8     2      23.970  15.800  28.340  1.00  0.00            
ATOM    184  H5  BB8     2      26.630  16.340  30.700  1.00  0.00            
ATOM    185  H6  BB8     2      25.060  18.500  31.490  1.00  0.00            
ATOM    186  H7  BB8     2      24.180  14.720  32.970  1.00  0.00            
ATOM    187  H8  BB8     2      21.230  12.970  31.720  1.00  0.00            
ATOM    188  H9  BB8     2      19.630  14.060  29.080  1.00  0.00            
ATOM    189  H10 BB8     2      20.450  16.110  29.060  1.00  0.00            
ATOM    190  H11 BB8     2      22.760  19.090  30.980  1.00  0.00            
ATOM    191  H12 BB8     2      22.940  18.520  27.340  1.00  0.00            
ATOM    192  H13 BB8     2      23.230  20.240  25.850  1.00  0.00            
ATOM    193  H14 BB8     2      24.080  22.420  25.450  1.00  0.00            
ATOM    194  H15 BB8     2      24.210  23.820  28.680  1.00  0.00            
ATOM    195  H16 BB8     2      24.260  21.170  30.640  1.00  0.00            
ATOM    196  H17 BB8     2      27.950  15.430  28.660  1.00  0.00            
ATOM    197  H18 BB8     2      28.590  17.570  27.860  1.00  0.00            
ATOM    198  H19 BB8     2      26.020  17.130  27.040  1.00  0.00            
ATOM    199  H20 BB8     2      27.840  15.160  26.160  1.00  0.00            
ATOM    200  H21 BB8     2      25.000  15.220  26.330  1.00  0.00            
ATOM    201  H22 BB8     2      26.290  13.350  26.230  1.00  0.00            
TER
ENDMDL
MODEL        1
ATOM      1  C1  BCD     1      31.500  17.220  22.960  1.00  0.00            
ATOM      2  O1  BCD     1      30.150  17.700  22.810  1.00  0.00            
ATOM      3  C2  BCD     1      31.880  16.970  24.460  1.00  0.00            
ATOM      4  O2  BCD     1      30.990  16.080  25.150  1.00  0.00            
ATOM      5  C3  BCD     1      31.870  18.270  25.240  1.00  0.00            
ATOM      6  O3  BCD     1      32.410  18.110  26.590  1.00  0.00            
ATOM      7  C4  BCD     1      32.670  19.390  24.550  1.00  0.00            
ATOM      8  C5  BCD     1      32.500  19.450  23.050  1.00  0.00            
ATOM      9  O4  BCD     1      32.510  18.170  22.460  1.00  0.00            
ATOM     10  C6  BCD     1      33.520  20.280  22.310  1.00  0.00            
ATOM     11  O5  BCD     1      34.710  19.520  22.320  1.00  0.00            
ATOM     12  H1  BCD     1      31.760  16.260  22.500  1.00  0.00            
ATOM     13  H2  BCD     1      32.900  16.570  24.590  1.00  0.00            
ATOM     14  H3  BCD     1      31.450  16.000  25.990  1.00  0.00            
ATOM     15  H4  BCD     1      30.860  18.700  25.310  1.00  0.00            
ATOM     16  H5  BCD     1      32.650  18.960  26.970  1.00  0.00            
ATOM     17  H6  BCD     1      33.720  19.340  24.870  1.00  0.00            
ATOM     18  H7  BCD     1      31.480  19.830  22.860  1.00  0.00            
ATOM     19  H8  BCD     1      33.240  20.420  21.260  1.00  0.00            
ATOM     20  H9  BCD     1      33.690  21.290  22.710  1.00  0.00            
ATOM     21  H10 BCD     1      34.500  18.730  21.820  1.00  0.00            
ATOM     22  C7  BCD     1      26.840  15.780  21.200  1.00  0.00            
ATOM     23  O6  BCD     1      26.060  16.130  22.340  1.00  0.00            
ATOM     24  C8  BCD     1      27.920  14.880  21.720  1.00  0.00            
ATOM     25  O7  BCD     1      27.390  13.720  22.410  1.00  0.00            
ATOM     26  C9  BCD     1      28.770  15.680  22.690  1.00  0.00            
ATOM     27  O8  BCD     1      29.810  14.840  23.270  1.00  0.00            
ATOM     28  C10 BCD     1      29.320  16.890  21.950  1.00  0.00            
ATOM     29  C11 BCD     1      28.210  17.800  21.370  1.00  0.00            
ATOM     30  O9  BCD     1      27.250  17.020  20.580  1.00  0.00            
ATOM     31  C12 BCD     1      28.730  19.010  20.600  1.00  0.00            
ATOM     32  O10 BCD     1      29.560  18.540  19.500  1.00  0.00            
ATOM     33  H11 BCD     1      26.210  15.190  20.520  1.00  0.00            
ATOM     34  H12 BCD     1      28.540  14.600  20.860  1.00  0.00            
ATOM     35  H13 BCD     1      27.030  14.010  23.250  1.00  0.00            
ATOM     36  H14 BCD     1      28.180  16.230  23.430  1.00  0.00            
ATOM     37  H15 BCD     1      30.330  15.390  23.870  1.00  0.00            
ATOM     38  H16 BCD     1      29.910  16.450  21.140  1.00  0.00            
ATOM     39  H17 BCD     1      27.590  18.190  22.190  1.00  0.00            
ATOM     40  H18 BCD     1      27.830  19.560  20.280  1.00  0.00            
ATOM     41  H19 BCD     1      29.420  19.560  21.250  1.00  0.00            
ATOM     42  H20 BCD     1      30.400  18.250  19.860  1.00  0.00            
ATOM     43  C13 BCD     1      22.210  16.600  23.450  1.00  0.00            
ATOM     44  O11 BCD     1      22.640  17.590  24.360  1.00  0.00            
ATOM     45  C14 BCD     1      22.820  15.250  23.800  1.00  0.00            
ATOM     46  O12 BCD     1      22.430  14.940  25.180  1.00  0.00            
ATOM     47  C15 BCD     1      24.330  15.440  23.680  1.00  0.00            
ATOM     48  O13 BCD     1      25.130  14.300  24.140  1.00  0.00            
ATOM     49  C16 BCD     1      24.730  15.730  22.280  1.00  0.00            
ATOM     50  C17 BCD     1      23.900  16.910  21.750  1.00  0.00            
ATOM     51  O14 BCD     1      22.490  16.800  22.090  1.00  0.00            
ATOM     52  C18 BCD     1      23.940  17.090  20.210  1.00  0.00            
ATOM     53  O15 BCD     1      23.660  15.900  19.530  1.00  0.00            
ATOM     54  H21 BCD     1      21.120  16.480  23.490  1.00  0.00            
ATOM     55  H22 BCD     1      22.460  14.530  23.060  1.00  0.00            
ATOM     56  H23 BCD     1      23.170  14.420  25.520  1.00  0.00            
ATOM     57  H24 BCD     1      24.590  16.330  24.270  1.00  0.00            
ATOM     58  H25 BCD     1      24.740  13.880  24.910  1.00  0.00            
ATOM     59  H26 BCD     1      24.590  14.840  21.660  1.00  0.00            
ATOM     60  H27 BCD     1      24.310  17.880  22.060  1.00  0.00            
ATOM     61  H28 BCD     1      23.250  17.860  19.820  1.00  0.00            
ATOM     62  H29 BCD     1      24.870  17.540  19.870  1.00  0.00            
ATOM     63  H30 BCD     1      22.820  15.550  19.850  1.00  0.00            
ATOM     64  C19 BCD     1      21.150  20.760  26.450  1.00  0.00            
ATOM     65  O16 BCD     1      22.420  21.050  26.920  1.00  0.00            
ATOM     66  C20 BCD     1      20.740  19.440  27.020  1.00  0.00            
ATOM     67  O17 BCD     1      21.020  19.480  28.440  1.00  0.00            
ATOM     68  C21 BCD     1      21.580  18.340  26.400  1.00  0.00            
ATOM     69  O18 BCD     1      21.090  16.990  26.580  1.00  0.00            
ATOM     70  C22 BCD     1      21.530  18.470  24.840  1.00  0.00            
ATOM     71  C23 BCD     1      22.000  19.860  24.430  1.00  0.00            
ATOM     72  O19 BCD     1      21.170  20.830  25.000  1.00  0.00            
ATOM     73  C24 BCD     1      21.920  20.010  22.880  1.00  0.00            
ATOM     74  O20 BCD     1      22.970  20.820  22.420  1.00  0.00            
ATOM     75  H31 BCD     1      20.330  21.410  26.780  1.00  0.00            
ATOM     76  H32 BCD     1      19.650  19.300  26.930  1.00  0.00            
ATOM     77  H33 BCD     1      21.970  19.590  28.490  1.00  0.00            
ATOM     78  H34 BCD     1      22.620  18.460  26.740  1.00  0.00            
ATOM     79  H35 BCD     1      21.700  16.430  26.080  1.00  0.00            
ATOM     80  H36 BCD     1      20.550  18.300  24.370  1.00  0.00            
ATOM     81  H37 BCD     1      23.070  20.010  24.670  1.00  0.00            
ATOM     82  H38 BCD     1      22.030  19.030  22.410  1.00  0.00            
ATOM     83  H39 BCD     1      20.920  20.370  22.590  1.00  0.00            
ATOM     84  H40 BCD     1      22.840  20.890  21.470  1.00  0.00            
ATOM     85  C25 BCD     1      24.640  24.080  28.390  1.00  0.00            
ATOM     86  O21 BCD     1      25.680  23.640  27.590  1.00  0.00            
ATOM     87  C26 BCD     1      24.250  23.000  29.420  1.00  0.00            
ATOM     88  O22 BCD     1      25.340  22.830  30.310  1.00  0.00            
ATOM     89  C27 BCD     1      23.800  21.750  28.580  1.00  0.00            
ATOM     90  O23 BCD     1      23.460  20.560  29.320  1.00  0.00            
ATOM     91  C28 BCD     1      22.630  22.200  27.730  1.00  0.00            
ATOM     92  C29 BCD     1      22.990  23.430  26.850  1.00  0.00            
ATOM     93  O24 BCD     1      23.560  24.540  27.610  1.00  0.00            
ATOM     94  C30 BCD     1      21.910  23.970  26.000  1.00  0.00            
ATOM     95  O25 BCD     1      20.770  24.320  26.800  1.00  0.00            
ATOM     96  H41 BCD     1      24.950  24.940  29.000  1.00  0.00            
ATOM     97  H42 BCD     1      23.350  23.370  29.940  1.00  0.00            
ATOM     98  H43 BCD     1      26.050  22.530  29.730  1.00  0.00            
ATOM     99  H44 BCD     1      24.690  21.550  27.970  1.00  0.00            
ATOM    100  H45 BCD     1      24.080  20.600  30.060  1.00  0.00            
ATOM    101  H46 BCD     1      21.730  22.360  28.330  1.00  0.00            
ATOM    102  H47 BCD     1      23.670  23.130  26.040  1.00  0.00            
ATOM    103  H48 BCD     1      22.310  24.910  25.580  1.00  0.00            
ATOM    104  H49 BCD     1      21.700  23.280  25.170  1.00  0.00            
ATOM    105  H50 BCD     1      21.050  24.770  27.610  1.00  0.00            
ATOM    106  C31 BCD     1      29.380  25.070  25.980  1.00  0.00            
ATOM    107  O26 BCD     1      30.000  23.740  26.130  1.00  0.00            
ATOM    108  C32 BCD     1      28.970  25.620  27.350  1.00  0.00            
ATOM    109  O27 BCD     1      30.070  25.720  28.300  1.00  0.00            
ATOM    110  C33 BCD     1      27.800  24.830  27.990  1.00  0.00            
ATOM    111  C34 BCD     1      26.580  24.590  27.070  1.00  0.00            
ATOM    112  C35 BCD     1      27.200  24.000  25.780  1.00  0.00            
ATOM    113  O28 BCD     1      28.130  24.930  25.250  1.00  0.00            
ATOM    114  C36 BCD     1      26.310  23.780  24.610  1.00  0.00            
ATOM    115  O29 BCD     1      25.460  24.950  24.230  1.00  0.00            
ATOM    116  O30 BCD     1      27.390  25.490  29.140  1.00  0.00            
ATOM    117  H51 BCD     1      30.060  25.770  25.480  1.00  0.00            
ATOM    118  H52 BCD     1      28.500  26.600  27.210  1.00  0.00            
ATOM    119  H53 BCD     1      30.560  24.890  28.360  1.00  0.00            
ATOM    120  H54 BCD     1      28.200  23.830  28.210  1.00  0.00            
ATOM    121  H55 BCD     1      28.010  25.240  29.830  1.00  0.00            
ATOM    122  H56 BCD     1      26.080  25.530  26.790  1.00  0.00            
ATOM    123  H57 BCD     1      27.720  23.080  26.090  1.00  0.00            
ATOM    124  H58 BCD     1      26.890  23.530  23.710  1.00  0.00            
ATOM    125  H59 BCD     1      25.580  22.990  24.840  1.00  0.00            
ATOM    126  H60 BCD     1      24.610  24.610  23.950  1.00  0.00            
ATOM    127  C37 BCD     1      33.200  21.500  25.690  1.00  0.00            
ATOM    128  O31 BCD     1      32.240  20.630  25.080  1.00  0.00            
ATOM    129  C38 BCD     1      32.890  21.830  27.170  1.00  0.00            
ATOM    130  O32 BCD     1      33.030  20.610  27.920  1.00  0.00            
ATOM    131  C39 BCD     1      31.530  22.490  27.270  1.00  0.00            
ATOM    132  O33 BCD     1      31.420  23.080  28.550  1.00  0.00            
ATOM    133  C40 BCD     1      31.370  23.640  26.230  1.00  0.00            
ATOM    134  C41 BCD     1      31.960  23.390  24.850  1.00  0.00            
ATOM    135  O34 BCD     1      33.180  22.790  25.020  1.00  0.00            
ATOM    136  C42 BCD     1      32.070  24.700  23.980  1.00  0.00            
ATOM    137  O35 BCD     1      32.580  25.730  24.720  1.00  0.00            
ATOM    138  H61 BCD     1      34.240  21.190  25.580  1.00  0.00            
ATOM    139  H62 BCD     1      33.670  22.570  27.410  1.00  0.00            
ATOM    140  H63 BCD     1      32.760  20.800  28.820  1.00  0.00            
ATOM    141  H64 BCD     1      30.820  21.670  27.060  1.00  0.00            
ATOM    142  H65 BCD     1      31.220  22.330  29.120  1.00  0.00            
ATOM    143  H66 BCD     1      31.810  24.540  26.670  1.00  0.00            
ATOM    144  H67 BCD     1      31.310  22.760  24.230  1.00  0.00            
ATOM    145  H68 BCD     1      32.730  24.490  23.130  1.00  0.00            
ATOM    146  H69 BCD     1      31.070  24.930  23.600  1.00  0.00            
ATOM    147  H70 BCD     1      32.540  26.460  24.100  1.00  0.00            
ATOM    148  C1  BB8     2      29.120  16.030  29.430  1.00  0.00            
ATOM    149  C2  BB8     2      28.840  17.460  29.040  1.00  0.00            
ATOM    150  O1  BB8     2      27.580  17.880  29.650  1.00  0.00            
ATOM    151  C3  BB8     2      27.060  19.220  29.440  1.00  0.00            
ATOM    152  O2  BB8     2      26.970  19.220  27.950  1.00  0.00            
ATOM    153  C4  BB8     2      25.790  18.630  27.390  1.00  0.00            
ATOM    154  C5  BB8     2      25.240  17.390  28.110  1.00  0.00            
ATOM    155  O3  BB8     2      24.370  17.540  28.940  1.00  0.00            
ATOM    156  C6  BB8     2      25.750  16.040  27.800  1.00  0.00            
ATOM    157  C7  BB8     2      25.500  14.890  28.530  1.00  0.00            
ATOM    158  O4  BB8     2      24.870  14.950  29.700  1.00  0.00            
ATOM    159  C8  BB8     2      26.180  13.670  28.270  1.00  0.00            
ATOM    160  C9  BB8     2      26.910  13.570  27.170  1.00  0.00            
ATOM    161  O5  BB8     2      27.620  12.450  26.810  1.00  0.00            
ATOM    162  C10 BB8     2      27.200  14.750  26.410  1.00  0.00            
ATOM    163  C11 BB8     2      26.620  15.950  26.710  1.00  0.00            
ATOM    164  O6  BB8     2      26.960  17.070  26.040  1.00  0.00            
ATOM    165  C12 BB8     2      26.110  18.260  25.970  1.00  0.00            
ATOM    166  C13 BB8     2      26.760  19.260  25.070  1.00  0.00            
ATOM    167  C14 BB8     2      28.040  19.720  25.260  1.00  0.00            
ATOM    168  C15 BB8     2      28.720  20.590  24.330  1.00  0.00            
ATOM    169  C16 BB8     2      28.000  21.040  23.230  1.00  0.00            
ATOM    170  O7  BB8     2      28.680  21.820  22.270  1.00  0.00            
ATOM    171  C17 BB8     2      26.650  20.720  23.170  1.00  0.00            
ATOM    172  O8  BB8     2      25.790  21.230  22.340  1.00  0.00            
ATOM    173  C18 BB8     2      26.100  19.720  23.960  1.00  0.00            
ATOM    174  C19 BB8     2      28.110  20.250  29.970  1.00  0.00            
ATOM    175  O9  BB8     2      27.660  21.570  29.710  1.00  0.00            
ATOM    176  C20 BB8     2      29.490  19.960  29.290  1.00  0.00            
ATOM    177  O10 BB8     2      30.570  20.800  29.700  1.00  0.00            
ATOM    178  C21 BB8     2      29.890  18.460  29.530  1.00  0.00            
ATOM    179  O11 BB8     2      30.230  18.350  30.900  1.00  0.00            
ATOM    180  H1  BB8     2      29.040  15.840  30.510  1.00  0.00            
ATOM    181  H2  BB8     2      28.340  15.440  28.930  1.00  0.00            
ATOM    182  H3  BB8     2      30.050  15.650  29.010  1.00  0.00            
ATOM    183  H4  BB8     2      28.760  17.500  27.940  1.00  0.00            
ATOM    184  H5  BB8     2      26.010  19.480  29.650  1.00  0.00            
ATOM    185  H6  BB8     2      25.010  19.390  27.290  1.00  0.00            
ATOM    186  H7  BB8     2      24.480  15.840  29.660  1.00  0.00            
ATOM    187  H8  BB8     2      25.970  12.800  28.880  1.00  0.00            
ATOM    188  H9  BB8     2      27.950  12.620  25.920  1.00  0.00            
ATOM    189  H10 BB8     2      27.840  14.670  25.540  1.00  0.00            
ATOM    190  H11 BB8     2      25.110  18.030  25.570  1.00  0.00            
ATOM    191  H12 BB8     2      28.600  19.250  26.060  1.00  0.00            
ATOM    192  H13 BB8     2      29.780  20.790  24.410  1.00  0.00            
ATOM    193  H14 BB8     2      28.120  21.840  21.470  1.00  0.00            
ATOM    194  H15 BB8     2      24.900  20.920  22.600  1.00  0.00            
ATOM    195  H16 BB8     2      25.050  19.460  23.880  1.00  0.00            
ATOM    196  H17 BB8     2      28.190  20.200  31.060  1.00  0.00            
ATOM    197  H18 BB8     2      28.270  22.190  30.150  1.00  0.00            
ATOM    198  H19 BB8     2      29.370  19.990  28.200  1.00  0.00            
ATOM    199  H20 BB8     2      30.670  20.350  30.560  1.00  0.00            
ATOM    200  H21 BB8     2      30.820  18.210  29.000  1.00  0.00            
ATOM    201  H22 BB8     2      31.210  18.290  30.940  1.00  0.00            
TER
ENDMDL
MODEL        1
ATOM      1  C1  BCD     1      22.530  19.300  26.470  1.00  0.00            
ATOM      2  O1  BCD     1      23.210  19.400  27.740  1.00  0.00            
ATOM      3  C2  BCD     1      23.210  19.980  25.280  1.00  0.00            
ATOM      4  O2  BCD     1      24.530  19.380  25.090  1.00  0.00            
ATOM      5  C3  BCD     1      23.280  21.470  25.590  1.00  0.00            
ATOM      6  O3  BCD     1      24.070  22.200  24.660  1.00  0.00            
ATOM      7  C4  BCD     1      21.870  22.040  25.820  1.00  0.00            
ATOM      8  C5  BCD     1      21.130  21.200  26.860  1.00  0.00            
ATOM      9  O4  BCD     1      21.210  19.810  26.600  1.00  0.00            
ATOM     10  C6  BCD     1      19.710  21.540  27.000  1.00  0.00            
ATOM     11  O5  BCD     1      19.060  21.530  25.750  1.00  0.00            
ATOM     12  H1  BCD     1      22.460  18.220  26.340  1.00  0.00            
ATOM     13  H2  BCD     1      22.570  19.970  24.390  1.00  0.00            
ATOM     14  H3  BCD     1      24.810  19.590  24.190  1.00  0.00            
ATOM     15  H4  BCD     1      23.840  21.520  26.540  1.00  0.00            
ATOM     16  H5  BCD     1      24.030  23.140  24.860  1.00  0.00            
ATOM     17  H6  BCD     1      21.240  21.990  24.930  1.00  0.00            
ATOM     18  H7  BCD     1      21.620  21.320  27.840  1.00  0.00            
ATOM     19  H8  BCD     1      19.370  20.860  27.780  1.00  0.00            
ATOM     20  H9  BCD     1      19.770  22.550  27.430  1.00  0.00            
ATOM     21  H10 BCD     1      19.370  20.680  25.440  1.00  0.00            
ATOM     22  C7  BCD     1      24.560  17.490  30.890  1.00  0.00            
ATOM     23  O6  BCD     1      24.260  18.580  31.700  1.00  0.00            
ATOM     24  C8  BCD     1      25.640  17.810  29.870  1.00  0.00            
ATOM     25  O7  BCD     1      26.820  18.290  30.520  1.00  0.00            
ATOM     26  C9  BCD     1      25.050  18.880  28.950  1.00  0.00            
ATOM     27  O8  BCD     1      25.990  19.290  27.900  1.00  0.00            
ATOM     28  C10 BCD     1      23.730  18.300  28.400  1.00  0.00            
ATOM     29  C11 BCD     1      22.680  17.820  29.410  1.00  0.00            
ATOM     30  O9  BCD     1      23.380  16.950  30.290  1.00  0.00            
ATOM     31  C12 BCD     1      21.600  16.960  28.770  1.00  0.00            
ATOM     32  O10 BCD     1      22.210  15.710  28.260  1.00  0.00            
ATOM     33  H11 BCD     1      24.910  16.700  31.560  1.00  0.00            
ATOM     34  H12 BCD     1      25.780  16.890  29.280  1.00  0.00            
ATOM     35  H13 BCD     1      27.180  18.950  29.930  1.00  0.00            
ATOM     36  H14 BCD     1      24.750  19.750  29.560  1.00  0.00            
ATOM     37  H15 BCD     1      25.620  20.010  27.380  1.00  0.00            
ATOM     38  H16 BCD     1      24.010  17.600  27.590  1.00  0.00            
ATOM     39  H17 BCD     1      22.330  18.690  29.980  1.00  0.00            
ATOM     40  H18 BCD     1      20.880  16.760  29.580  1.00  0.00            
ATOM     41  H19 BCD     1      21.120  17.590  28.010  1.00  0.00            
ATOM     42  H20 BCD     1      22.920  15.430  28.850  1.00  0.00            
ATOM     43  C13 BCD     1      24.040  19.690  35.780  1.00  0.00            
ATOM     44  O11 BCD     1      24.540  21.010  35.570  1.00  0.00            
ATOM     45  C14 BCD     1      25.210  18.780  35.380  1.00  0.00            
ATOM     46  O12 BCD     1      26.280  19.160  36.140  1.00  0.00            
ATOM     47  C15 BCD     1      25.440  18.800  33.830  1.00  0.00            
ATOM     48  O13 BCD     1      26.550  18.110  33.320  1.00  0.00            
ATOM     49  C16 BCD     1      24.160  18.400  33.070  1.00  0.00            
ATOM     50  C17 BCD     1      23.050  19.350  33.570  1.00  0.00            
ATOM     51  O14 BCD     1      22.950  19.260  34.980  1.00  0.00            
ATOM     52  C18 BCD     1      21.700  19.250  32.920  1.00  0.00            
ATOM     53  O15 BCD     1      21.020  18.050  33.310  1.00  0.00            
ATOM     54  H21 BCD     1      23.660  19.630  36.810  1.00  0.00            
ATOM     55  H22 BCD     1      24.940  17.760  35.690  1.00  0.00            
ATOM     56  H23 BCD     1      26.040  18.960  37.050  1.00  0.00            
ATOM     57  H24 BCD     1      25.600  19.880  33.690  1.00  0.00            
ATOM     58  H25 BCD     1      26.620  18.240  32.370  1.00  0.00            
ATOM     59  H26 BCD     1      23.770  17.410  33.360  1.00  0.00            
ATOM     60  H27 BCD     1      23.470  20.340  33.380  1.00  0.00            
ATOM     61  H28 BCD     1      21.100  20.140  33.140  1.00  0.00            
ATOM     62  H29 BCD     1      21.840  19.350  31.840  1.00  0.00            
ATOM     63  H30 BCD     1      21.410  17.260  32.930  1.00  0.00            
ATOM     64  C19 BCD     1      24.260  24.760  37.180  1.00  0.00            
ATOM     65  O16 BCD     1      24.140  25.330  35.910  1.00  0.00            
ATOM     66  C20 BCD     1      25.610  24.030  37.470  1.00  0.00            
ATOM     67  O17 BCD     1      26.770  24.810  37.040  1.00  0.00            
ATOM     68  C21 BCD     1      25.680  22.690  36.690  1.00  0.00            
ATOM     69  O18 BCD     1      26.750  21.820  37.140  1.00  0.00            
ATOM     70  C22 BCD     1      24.380  21.910  36.650  1.00  0.00            
ATOM     71  C23 BCD     1      23.100  22.770  36.450  1.00  0.00            
ATOM     72  O19 BCD     1      23.180  23.810  37.370  1.00  0.00            
ATOM     73  C24 BCD     1      21.860  21.950  36.770  1.00  0.00            
ATOM     74  O20 BCD     1      20.720  22.650  36.420  1.00  0.00            
ATOM     75  H31 BCD     1      24.080  25.560  37.910  1.00  0.00            
ATOM     76  H32 BCD     1      25.710  23.790  38.540  1.00  0.00            
ATOM     77  H33 BCD     1      27.440  24.540  37.660  1.00  0.00            
ATOM     78  H34 BCD     1      26.070  22.950  35.690  1.00  0.00            
ATOM     79  H35 BCD     1      26.830  21.070  36.540  1.00  0.00            
ATOM     80  H36 BCD     1      24.290  21.410  37.630  1.00  0.00            
ATOM     81  H37 BCD     1      23.020  23.210  35.450  1.00  0.00            
ATOM     82  H38 BCD     1      21.870  20.940  36.340  1.00  0.00            
ATOM     83  H39 BCD     1      21.800  21.660  37.830  1.00  0.00            
ATOM     84  H40 BCD     1      19.970  22.090  36.670  1.00  0.00            
ATOM     85  C25 BCD     1      24.430  28.770  33.690  1.00  0.00            
ATOM     86  O21 BCD     1      23.700  28.080  32.640  1.00  0.00            
ATOM     87  C26 BCD     1      25.800  28.110  33.950  1.00  0.00            
ATOM     88  O22 BCD     1      26.480  28.160  32.720  1.00  0.00            
ATOM     89  C27 BCD     1      25.580  26.720  34.450  1.00  0.00            
ATOM     90  O23 BCD     1      26.830  26.000  34.750  1.00  0.00            
ATOM     91  C28 BCD     1      24.660  26.650  35.680  1.00  0.00            
ATOM     92  C29 BCD     1      23.350  27.470  35.480  1.00  0.00            
ATOM     93  O24 BCD     1      23.620  28.760  34.880  1.00  0.00            
ATOM     94  C30 BCD     1      22.560  27.660  36.810  1.00  0.00            
ATOM     95  O25 BCD     1      23.360  28.310  37.770  1.00  0.00            
ATOM     96  H41 BCD     1      24.470  29.840  33.440  1.00  0.00            
ATOM     97  H42 BCD     1      26.300  28.580  34.810  1.00  0.00            
ATOM     98  H43 BCD     1      27.200  27.530  32.820  1.00  0.00            
ATOM     99  H44 BCD     1      25.080  26.240  33.600  1.00  0.00            
ATOM    100  H45 BCD     1      26.840  25.650  35.650  1.00  0.00            
ATOM    101  H46 BCD     1      25.120  26.990  36.620  1.00  0.00            
ATOM    102  H47 BCD     1      22.640  27.000  34.790  1.00  0.00            
ATOM    103  H48 BCD     1      21.680  28.250  36.530  1.00  0.00            
ATOM    104  H49 BCD     1      22.180  26.690  37.160  1.00  0.00            
ATOM    105  H50 BCD     1      23.510  29.210  37.460  1.00  0.00            
ATOM    106  C31 BCD     1      22.070  28.700  28.830  1.00  0.00            
ATOM    107  O26 BCD     1      22.380  27.350  28.500  1.00  0.00            
ATOM    108  C32 BCD     1      23.300  29.510  29.130  1.00  0.00            
ATOM    109  O27 BCD     1      24.180  29.480  28.020  1.00  0.00            
ATOM    110  C33 BCD     1      24.100  29.060  30.440  1.00  0.00            
ATOM    111  C34 BCD     1      23.100  28.850  31.570  1.00  0.00            
ATOM    112  C35 BCD     1      21.850  28.110  31.170  1.00  0.00            
ATOM    113  O28 BCD     1      21.300  28.770  29.970  1.00  0.00            
ATOM    114  C36 BCD     1      20.840  28.070  32.260  1.00  0.00            
ATOM    115  O29 BCD     1      20.540  29.420  32.610  1.00  0.00            
ATOM    116  O30 BCD     1      25.150  30.020  30.810  1.00  0.00            
ATOM    117  H51 BCD     1      21.550  29.200  28.010  1.00  0.00            
ATOM    118  H52 BCD     1      22.940  30.540  29.250  1.00  0.00            
ATOM    119  H53 BCD     1      24.120  28.570  27.720  1.00  0.00            
ATOM    120  H54 BCD     1      24.590  28.150  30.090  1.00  0.00            
ATOM    121  H55 BCD     1      25.760  29.670  31.460  1.00  0.00            
ATOM    122  H56 BCD     1      22.760  29.860  31.830  1.00  0.00            
ATOM    123  H57 BCD     1      22.250  27.130  30.890  1.00  0.00            
ATOM    124  H58 BCD     1      19.960  27.590  31.820  1.00  0.00            
ATOM    125  H59 BCD     1      21.200  27.460  33.090  1.00  0.00            
ATOM    126  H60 BCD     1      21.320  29.600  33.140  1.00  0.00            
ATOM    127  C37 BCD     1      21.560  24.390  25.650  1.00  0.00            
ATOM    128  O31 BCD     1      22.030  23.320  26.390  1.00  0.00            
ATOM    129  C38 BCD     1      22.650  25.380  25.410  1.00  0.00            
ATOM    130  O32 BCD     1      23.750  24.890  24.580  1.00  0.00            
ATOM    131  C39 BCD     1      23.090  26.100  26.700  1.00  0.00            
ATOM    132  O33 BCD     1      24.090  27.110  26.480  1.00  0.00            
ATOM    133  C40 BCD     1      21.860  26.750  27.350  1.00  0.00            
ATOM    134  C41 BCD     1      20.830  25.670  27.630  1.00  0.00            
ATOM    135  O34 BCD     1      20.560  25.030  26.410  1.00  0.00            
ATOM    136  C42 BCD     1      19.510  26.280  28.010  1.00  0.00            
ATOM    137  O35 BCD     1      18.520  25.280  28.300  1.00  0.00            
ATOM    138  H61 BCD     1      21.070  24.020  24.740  1.00  0.00            
ATOM    139  H62 BCD     1      22.210  26.200  24.810  1.00  0.00            
ATOM    140  H63 BCD     1      24.260  25.660  24.330  1.00  0.00            
ATOM    141  H64 BCD     1      23.400  25.300  27.370  1.00  0.00            
ATOM    142  H65 BCD     1      24.940  26.660  26.440  1.00  0.00            
ATOM    143  H66 BCD     1      21.440  27.490  26.650  1.00  0.00            
ATOM    144  H67 BCD     1      20.990  24.960  28.450  1.00  0.00            
ATOM    145  H68 BCD     1      19.620  26.980  28.850  1.00  0.00            
ATOM    146  H69 BCD     1      19.240  26.850  27.110  1.00  0.00            
ATOM    147  H70 BCD     1      18.120  25.040  27.460  1.00  0.00            
ATOM    148  C1  BB8     2      27.260  27.570  28.740  1.00  0.00            
ATOM    149  C2  BB8     2      27.110  26.010  28.750  1.00  0.00            
ATOM    150  O1  BB8     2      25.740  25.660  29.160  1.00  0.00            
ATOM    151  C3  BB8     2      25.410  24.250  29.330  1.00  0.00            
ATOM    152  O2  BB8     2      26.210  23.740  30.430  1.00  0.00            
ATOM    153  C4  BB8     2      26.220  24.530  31.600  1.00  0.00            
ATOM    154  C5  BB8     2      27.570  24.820  32.210  1.00  0.00            
ATOM    155  O3  BB8     2      28.040  25.930  32.120  1.00  0.00            
ATOM    156  C6  BB8     2      28.180  23.780  33.080  1.00  0.00            
ATOM    157  C7  BB8     2      29.480  23.970  33.620  1.00  0.00            
ATOM    158  O4  BB8     2      30.240  25.050  33.250  1.00  0.00            
ATOM    159  C8  BB8     2      30.070  22.980  34.460  1.00  0.00            
ATOM    160  C9  BB8     2      29.360  21.820  34.740  1.00  0.00            
ATOM    161  O5  BB8     2      29.970  20.840  35.450  1.00  0.00            
ATOM    162  C10 BB8     2      28.030  21.740  34.250  1.00  0.00            
ATOM    163  C11 BB8     2      27.470  22.710  33.500  1.00  0.00            
ATOM    164  O6  BB8     2      26.120  22.570  33.040  1.00  0.00            
ATOM    165  C12 BB8     2      25.330  23.680  32.630  1.00  0.00            
ATOM    166  C13 BB8     2      23.970  23.370  32.080  1.00  0.00            
ATOM    167  C14 BB8     2      23.790  22.120  31.400  1.00  0.00            
ATOM    168  C15 BB8     2      22.560  21.830  30.800  1.00  0.00            
ATOM    169  C16 BB8     2      21.430  22.660  31.030  1.00  0.00            
ATOM    170  O7  BB8     2      20.250  22.190  30.500  1.00  0.00            
ATOM    171  C17 BB8     2      21.610  23.910  31.740  1.00  0.00            
ATOM    172  O8  BB8     2      20.650  24.830  32.000  1.00  0.00            
ATOM    173  C18 BB8     2      22.900  24.200  32.240  1.00  0.00            
ATOM    174  C19 BB8     2      25.790  23.430  28.030  1.00  0.00            
ATOM    175  O9  BB8     2      25.670  22.070  28.350  1.00  0.00            
ATOM    176  C20 BB8     2      27.210  23.770  27.400  1.00  0.00            
ATOM    177  O10 BB8     2      27.400  23.200  26.120  1.00  0.00            
ATOM    178  C21 BB8     2      27.370  25.320  27.380  1.00  0.00            
ATOM    179  O11 BB8     2      26.450  25.820  26.300  1.00  0.00            
ATOM    180  H1  BB8     2      27.200  27.930  29.770  1.00  0.00            
ATOM    181  H2  BB8     2      28.160  28.040  28.340  1.00  0.00            
ATOM    182  H3  BB8     2      26.380  28.020  28.270  1.00  0.00            
ATOM    183  H4  BB8     2      27.870  25.730  29.490  1.00  0.00            
ATOM    184  H5  BB8     2      24.350  24.020  29.460  1.00  0.00            
ATOM    185  H6  BB8     2      25.730  25.480  31.400  1.00  0.00            
ATOM    186  H7  BB8     2      29.740  25.320  32.460  1.00  0.00            
ATOM    187  H8  BB8     2      31.080  23.190  34.810  1.00  0.00            
ATOM    188  H9  BB8     2      29.410  20.050  35.320  1.00  0.00            
ATOM    189  H10 BB8     2      27.400  20.880  34.480  1.00  0.00            
ATOM    190  H11 BB8     2      25.150  24.290  33.520  1.00  0.00            
ATOM    191  H12 BB8     2      24.590  21.420  31.160  1.00  0.00            
ATOM    192  H13 BB8     2      22.430  21.030  30.080  1.00  0.00            
ATOM    193  H14 BB8     2      19.590  22.900  30.570  1.00  0.00            
ATOM    194  H15 BB8     2      19.770  24.530  31.720  1.00  0.00            
ATOM    195  H16 BB8     2      23.020  25.090  32.840  1.00  0.00            
ATOM    196  H17 BB8     2      25.010  23.570  27.270  1.00  0.00            
ATOM    197  H18 BB8     2      26.320  21.790  29.020  1.00  0.00            
ATOM    198  H19 BB8     2      28.010  23.400  28.050  1.00  0.00            
ATOM    199  H20 BB8     2      27.240  22.260  26.320  1.00  0.00            
ATOM    200  H21 BB8     2      28.410  25.610  27.170  1.00  0.00            
ATOM    201  H22 BB8     2      26.890  25.510  25.490  1.00  0.00            
TER
ENDMDL
MODEL        1
ATOM      1  C1  BCD     1      25.260  17.810  15.600  1.00  0.00            
ATOM      2  O1  BCD     1      24.610  19.070  15.740  1.00  0.00            
ATOM      3  C2  BCD     1      24.440  16.610  16.070  1.00  0.00            
ATOM      4  O2  BCD     1      23.300  16.530  15.260  1.00  0.00            
ATOM      5  C3  BCD     1      24.150  16.600  17.610  1.00  0.00            
ATOM      6  O3  BCD     1      23.510  15.490  18.020  1.00  0.00            
ATOM      7  C4  BCD     1      25.410  16.900  18.400  1.00  0.00            
ATOM      8  C5  BCD     1      26.230  18.020  17.750  1.00  0.00            
ATOM      9  O4  BCD     1      26.470  17.730  16.350  1.00  0.00            
ATOM     10  C6  BCD     1      27.480  18.260  18.440  1.00  0.00            
ATOM     11  O5  BCD     1      28.500  17.250  18.160  1.00  0.00            
ATOM     12  H1  BCD     1      25.620  17.740  14.560  1.00  0.00            
ATOM     13  H2  BCD     1      25.170  15.800  15.910  1.00  0.00            
ATOM     14  H3  BCD     1      23.200  15.630  14.920  1.00  0.00            
ATOM     15  H4  BCD     1      23.480  17.440  17.800  1.00  0.00            
ATOM     16  H5  BCD     1      23.640  15.430  18.970  1.00  0.00            
ATOM     17  H6  BCD     1      26.050  16.020  18.540  1.00  0.00            
ATOM     18  H7  BCD     1      25.610  18.910  17.940  1.00  0.00            
ATOM     19  H8  BCD     1      27.770  19.220  18.000  1.00  0.00            
ATOM     20  H9  BCD     1      27.420  18.400  19.520  1.00  0.00            
ATOM     21  H10 BCD     1      28.140  16.810  17.380  1.00  0.00            
ATOM     22  C7  BCD     1      23.510  22.590  13.730  1.00  0.00            
ATOM     23  O6  BCD     1      22.700  22.880  14.830  1.00  0.00            
ATOM     24  C8  BCD     1      23.090  21.220  13.110  1.00  0.00            
ATOM     25  O7  BCD     1      21.760  21.300  12.620  1.00  0.00            
ATOM     26  C9  BCD     1      23.240  20.040  14.070  1.00  0.00            
ATOM     27  O8  BCD     1      22.930  18.770  13.500  1.00  0.00            
ATOM     28  C10 BCD     1      24.610  20.080  14.700  1.00  0.00            
ATOM     29  C11 BCD     1      24.820  21.440  15.370  1.00  0.00            
ATOM     30  O9  BCD     1      24.730  22.480  14.340  1.00  0.00            
ATOM     31  C12 BCD     1      26.210  21.540  16.010  1.00  0.00            
ATOM     32  O10 BCD     1      26.140  22.580  16.980  1.00  0.00            
ATOM     33  H11 BCD     1      23.660  23.410  13.020  1.00  0.00            
ATOM     34  H12 BCD     1      23.780  21.040  12.270  1.00  0.00            
ATOM     35  H13 BCD     1      21.210  20.590  12.980  1.00  0.00            
ATOM     36  H14 BCD     1      22.640  20.260  14.960  1.00  0.00            
ATOM     37  H15 BCD     1      22.900  18.090  14.170  1.00  0.00            
ATOM     38  H16 BCD     1      25.350  19.980  13.890  1.00  0.00            
ATOM     39  H17 BCD     1      24.030  21.530  16.130  1.00  0.00            
ATOM     40  H18 BCD     1      26.490  20.620  16.530  1.00  0.00            
ATOM     41  H19 BCD     1      27.040  21.690  15.320  1.00  0.00            
ATOM     42  H20 BCD     1      27.010  22.840  17.290  1.00  0.00            
ATOM     43  C13 BCD     1      20.040  25.620  16.020  1.00  0.00            
ATOM     44  O11 BCD     1      20.310  25.290  17.410  1.00  0.00            
ATOM     45  C14 BCD     1      19.420  24.640  15.210  1.00  0.00            
ATOM     46  O12 BCD     1      18.220  24.190  15.900  1.00  0.00            
ATOM     47  C15 BCD     1      20.340  23.440  14.970  1.00  0.00            
ATOM     48  O13 BCD     1      19.720  22.470  14.070  1.00  0.00            
ATOM     49  C16 BCD     1      21.720  23.880  14.570  1.00  0.00            
ATOM     50  C17 BCD     1      22.220  25.100  15.300  1.00  0.00            
ATOM     51  O14 BCD     1      21.200  26.070  15.270  1.00  0.00            
ATOM     52  C18 BCD     1      23.460  25.650  14.790  1.00  0.00            
ATOM     53  O15 BCD     1      23.510  25.710  13.390  1.00  0.00            
ATOM     54  H21 BCD     1      19.280  26.400  15.970  1.00  0.00            
ATOM     55  H22 BCD     1      19.170  25.080  14.230  1.00  0.00            
ATOM     56  H23 BCD     1      18.130  23.280  15.620  1.00  0.00            
ATOM     57  H24 BCD     1      20.530  22.960  15.940  1.00  0.00            
ATOM     58  H25 BCD     1      20.330  22.070  13.450  1.00  0.00            
ATOM     59  H26 BCD     1      21.720  24.000  13.480  1.00  0.00            
ATOM     60  H27 BCD     1      22.380  24.830  16.360  1.00  0.00            
ATOM     61  H28 BCD     1      23.540  26.650  15.230  1.00  0.00            
ATOM     62  H29 BCD     1      24.240  25.040  15.270  1.00  0.00            
ATOM     63  H30 BCD     1      24.400  25.970  13.130  1.00  0.00            
ATOM     64  C19 BCD     1      19.590  26.630  21.240  1.00  0.00            
ATOM     65  O16 BCD     1      19.780  25.280  21.660  1.00  0.00            
ATOM     66  C20 BCD     1      18.420  26.760  20.210  1.00  0.00            
ATOM     67  O17 BCD     1      17.200  26.330  20.860  1.00  0.00            
ATOM     68  C21 BCD     1      18.630  25.890  19.020  1.00  0.00            
ATOM     69  O18 BCD     1      17.610  25.950  18.030  1.00  0.00            
ATOM     70  C22 BCD     1      20.000  26.310  18.340  1.00  0.00            
ATOM     71  C23 BCD     1      21.150  26.300  19.330  1.00  0.00            
ATOM     72  O19 BCD     1      20.800  27.050  20.510  1.00  0.00            
ATOM     73  C24 BCD     1      22.390  26.910  18.790  1.00  0.00            
ATOM     74  O20 BCD     1      22.150  28.220  18.360  1.00  0.00            
ATOM     75  H31 BCD     1      19.500  27.260  22.130  1.00  0.00            
ATOM     76  H32 BCD     1      18.340  27.820  19.910  1.00  0.00            
ATOM     77  H33 BCD     1      16.530  26.260  20.180  1.00  0.00            
ATOM     78  H34 BCD     1      18.680  24.840  19.360  1.00  0.00            
ATOM     79  H35 BCD     1      17.720  25.260  17.360  1.00  0.00            
ATOM     80  H36 BCD     1      19.910  27.310  17.890  1.00  0.00            
ATOM     81  H37 BCD     1      21.380  25.280  19.670  1.00  0.00            
ATOM     82  H38 BCD     1      23.270  26.770  19.440  1.00  0.00            
ATOM     83  H39 BCD     1      22.570  26.290  17.900  1.00  0.00            
ATOM     84  H40 BCD     1      21.720  28.690  19.070  1.00  0.00            
ATOM     85  C25 BCD     1      20.110  23.150  25.270  1.00  0.00            
ATOM     86  O21 BCD     1      20.690  22.000  24.540  1.00  0.00            
ATOM     87  C26 BCD     1      18.690  23.370  24.760  1.00  0.00            
ATOM     88  O22 BCD     1      17.890  22.220  24.990  1.00  0.00            
ATOM     89  C27 BCD     1      18.610  23.860  23.320  1.00  0.00            
ATOM     90  O23 BCD     1      17.330  24.470  22.970  1.00  0.00            
ATOM     91  C28 BCD     1      19.720  24.980  23.060  1.00  0.00            
ATOM     92  C29 BCD     1      21.120  24.650  23.650  1.00  0.00            
ATOM     93  O24 BCD     1      20.960  24.290  25.040  1.00  0.00            
ATOM     94  C30 BCD     1      22.160  25.770  23.660  1.00  0.00            
ATOM     95  O25 BCD     1      21.760  26.940  24.410  1.00  0.00            
ATOM     96  H41 BCD     1      20.210  22.850  26.320  1.00  0.00            
ATOM     97  H42 BCD     1      18.280  24.120  25.450  1.00  0.00            
ATOM     98  H43 BCD     1      18.330  21.450  24.600  1.00  0.00            
ATOM     99  H44 BCD     1      18.880  23.010  22.680  1.00  0.00            
ATOM    100  H45 BCD     1      17.430  24.870  22.100  1.00  0.00            
ATOM    101  H46 BCD     1      19.450  25.930  23.540  1.00  0.00            
ATOM    102  H47 BCD     1      21.610  23.840  23.110  1.00  0.00            
ATOM    103  H48 BCD     1      23.140  25.410  23.970  1.00  0.00            
ATOM    104  H49 BCD     1      22.300  26.030  22.600  1.00  0.00            
ATOM    105  H50 BCD     1      21.300  26.600  25.190  1.00  0.00            
ATOM    106  C31 BCD     1      22.150  18.160  24.710  1.00  0.00            
ATOM    107  O26 BCD     1      22.740  18.440  23.450  1.00  0.00            
ATOM    108  C32 BCD     1      20.600  18.270  24.580  1.00  0.00            
ATOM    109  O27 BCD     1      20.120  17.330  23.680  1.00  0.00            
ATOM    110  C33 BCD     1      20.180  19.690  24.330  1.00  0.00            
ATOM    111  C34 BCD     1      20.830  20.740  25.270  1.00  0.00            
ATOM    112  C35 BCD     1      22.310  20.560  25.350  1.00  0.00            
ATOM    113  O28 BCD     1      22.540  19.140  25.570  1.00  0.00            
ATOM    114  C36 BCD     1      22.860  21.400  26.480  1.00  0.00            
ATOM    115  O29 BCD     1      22.420  21.040  27.780  1.00  0.00            
ATOM    116  O30 BCD     1      18.740  19.750  24.420  1.00  0.00            
ATOM    117  H51 BCD     1      22.530  17.190  25.030  1.00  0.00            
ATOM    118  H52 BCD     1      20.260  17.870  25.540  1.00  0.00            
ATOM    119  H53 BCD     1      19.170  17.180  23.740  1.00  0.00            
ATOM    120  H54 BCD     1      20.480  19.860  23.290  1.00  0.00            
ATOM    121  H55 BCD     1      18.280  19.070  23.920  1.00  0.00            
ATOM    122  H56 BCD     1      20.300  20.750  26.230  1.00  0.00            
ATOM    123  H57 BCD     1      22.800  20.860  24.410  1.00  0.00            
ATOM    124  H58 BCD     1      23.940  21.210  26.510  1.00  0.00            
ATOM    125  H59 BCD     1      22.700  22.480  26.350  1.00  0.00            
ATOM    126  H60 BCD     1      22.000  21.840  28.100  1.00  0.00            
ATOM    127  C37 BCD     1      25.560  16.730  20.850  1.00  0.00            
ATOM    128  O31 BCD     1      25.010  17.330  19.660  1.00  0.00            
ATOM    129  C38 BCD     1      24.500  15.820  21.500  1.00  0.00            
ATOM    130  O32 BCD     1      24.130  14.780  20.580  1.00  0.00            
ATOM    131  C39 BCD     1      23.290  16.550  22.170  1.00  0.00            
ATOM    132  O33 BCD     1      22.400  15.640  22.850  1.00  0.00            
ATOM    133  C40 BCD     1      23.850  17.630  23.080  1.00  0.00            
ATOM    134  C41 BCD     1      24.950  18.480  22.310  1.00  0.00            
ATOM    135  O34 BCD     1      26.030  17.650  21.840  1.00  0.00            
ATOM    136  C42 BCD     1      25.530  19.550  23.220  1.00  0.00            
ATOM    137  O35 BCD     1      26.170  19.080  24.370  1.00  0.00            
ATOM    138  H61 BCD     1      26.430  16.120  20.590  1.00  0.00            
ATOM    139  H62 BCD     1      25.050  15.370  22.340  1.00  0.00            
ATOM    140  H63 BCD     1      23.610  14.120  21.050  1.00  0.00            
ATOM    141  H64 BCD     1      22.720  17.020  21.350  1.00  0.00            
ATOM    142  H65 BCD     1      21.610  16.140  23.060  1.00  0.00            
ATOM    143  H66 BCD     1      24.350  17.190  23.950  1.00  0.00            
ATOM    144  H67 BCD     1      24.610  19.020  21.430  1.00  0.00            
ATOM    145  H68 BCD     1      26.270  20.120  22.640  1.00  0.00            
ATOM    146  H69 BCD     1      24.760  20.300  23.440  1.00  0.00            
ATOM    147  H70 BCD     1      26.320  19.780  25.010  1.00  0.00            
ATOM    148  C1  BB8     2      20.580  15.510  19.860  1.00  0.00            
ATOM    149  C2  BB8     2      20.090  16.550  18.840  1.00  0.00            
ATOM    150  O1  BB8     2      21.120  17.560  18.980  1.00  0.00            
ATOM    151  C3  BB8     2      20.800  18.760  18.260  1.00  0.00            
ATOM    152  O2  BB8     2      19.600  19.300  18.860  1.00  0.00            
ATOM    153  C4  BB8     2      19.560  19.600  20.260  1.00  0.00            
ATOM    154  C5  BB8     2      18.170  19.270  20.730  1.00  0.00            
ATOM    155  O3  BB8     2      18.020  18.210  21.280  1.00  0.00            
ATOM    156  C6  BB8     2      17.100  20.190  20.550  1.00  0.00            
ATOM    157  C7  BB8     2      15.780  19.870  20.860  1.00  0.00            
ATOM    158  O4  BB8     2      15.390  18.630  21.330  1.00  0.00            
ATOM    159  C8  BB8     2      14.780  20.770  20.600  1.00  0.00            
ATOM    160  C9  BB8     2      15.130  21.980  20.070  1.00  0.00            
ATOM    161  O5  BB8     2      14.200  22.880  19.800  1.00  0.00            
ATOM    162  C10 BB8     2      16.420  22.390  19.810  1.00  0.00            
ATOM    163  C11 BB8     2      17.410  21.430  20.050  1.00  0.00            
ATOM    164  O6  BB8     2      18.670  21.800  19.770  1.00  0.00            
ATOM    165  C12 BB8     2      19.750  21.160  20.370  1.00  0.00            
ATOM    166  C13 BB8     2      21.110  21.720  20.020  1.00  0.00            
ATOM    167  C14 BB8     2      21.430  21.900  18.640  1.00  0.00            
ATOM    168  C15 BB8     2      22.600  22.540  18.350  1.00  0.00            
ATOM    169  C16 BB8     2      23.500  23.050  19.330  1.00  0.00            
ATOM    170  O7  BB8     2      24.580  23.880  19.010  1.00  0.00            
ATOM    171  C17 BB8     2      23.200  22.840  20.660  1.00  0.00            
ATOM    172  O8  BB8     2      23.960  23.270  21.680  1.00  0.00            
ATOM    173  C18 BB8     2      22.040  22.090  20.970  1.00  0.00            
ATOM    174  C19 BB8     2      20.600  18.470  16.770  1.00  0.00            
ATOM    175  O9  BB8     2      20.240  19.680  16.100  1.00  0.00            
ATOM    176  C20 BB8     2      19.700  17.360  16.450  1.00  0.00            
ATOM    177  O10 BB8     2      19.780  17.070  15.060  1.00  0.00            
ATOM    178  C21 BB8     2      19.870  16.100  17.370  1.00  0.00            
ATOM    179  O11 BB8     2      20.910  15.120  16.950  1.00  0.00            
ATOM    180  H1  BB8     2      20.530  16.000  20.840  1.00  0.00            
ATOM    181  H2  BB8     2      19.850  14.700  19.970  1.00  0.00            
ATOM    182  H3  BB8     2      21.590  15.170  19.590  1.00  0.00            
ATOM    183  H4  BB8     2      19.110  16.910  19.170  1.00  0.00            
ATOM    184  H5  BB8     2      21.690  19.390  18.390  1.00  0.00            
ATOM    185  H6  BB8     2      20.270  19.070  20.900  1.00  0.00            
ATOM    186  H7  BB8     2      16.150  18.020  21.360  1.00  0.00            
ATOM    187  H8  BB8     2      13.730  20.560  20.740  1.00  0.00            
ATOM    188  H9  BB8     2      13.340  22.430  19.760  1.00  0.00            
ATOM    189  H10 BB8     2      16.640  23.410  19.520  1.00  0.00            
ATOM    190  H11 BB8     2      19.610  21.440  21.420  1.00  0.00            
ATOM    191  H12 BB8     2      20.710  21.500  17.930  1.00  0.00            
ATOM    192  H13 BB8     2      22.770  22.920  17.340  1.00  0.00            
ATOM    193  H14 BB8     2      24.990  23.600  18.180  1.00  0.00            
ATOM    194  H15 BB8     2      24.600  23.900  21.320  1.00  0.00            
ATOM    195  H16 BB8     2      21.780  21.940  22.010  1.00  0.00            
ATOM    196  H17 BB8     2      21.640  18.230  16.520  1.00  0.00            
ATOM    197  H18 BB8     2      20.200  19.410  15.160  1.00  0.00            
ATOM    198  H19 BB8     2      18.720  17.830  16.550  1.00  0.00            
ATOM    199  H20 BB8     2      19.090  16.390  14.920  1.00  0.00            
ATOM    200  H21 BB8     2      18.920  15.570  17.460  1.00  0.00            
ATOM    201  H22 BB8     2      21.760  15.360  17.370  1.00  0.00            
TER
ENDMDL
MODEL        1
ATOM      1  C1  BCD     1      22.370  26.080  25.430  1.00  0.00            
ATOM      2  O1  BCD     1      21.460  25.780  24.360  1.00  0.00            
ATOM      3  C2  BCD     1      23.620  25.310  25.270  1.00  0.00            
ATOM      4  O2  BCD     1      24.320  25.870  24.110  1.00  0.00            
ATOM      5  C3  BCD     1      23.260  23.740  25.180  1.00  0.00            
ATOM      6  O3  BCD     1      24.490  22.950  25.280  1.00  0.00            
ATOM      7  C4  BCD     1      22.520  23.340  26.450  1.00  0.00            
ATOM      8  C5  BCD     1      21.330  24.240  26.560  1.00  0.00            
ATOM      9  O4  BCD     1      21.700  25.630  26.670  1.00  0.00            
ATOM     10  C6  BCD     1      20.630  23.900  27.800  1.00  0.00            
ATOM     11  O5  BCD     1      19.260  24.240  27.590  1.00  0.00            
ATOM     12  H1  BCD     1      22.440  27.170  25.510  1.00  0.00            
ATOM     13  H2  BCD     1      24.170  25.530  26.190  1.00  0.00            
ATOM     14  H3  BCD     1      24.010  25.370  23.350  1.00  0.00            
ATOM     15  H4  BCD     1      22.640  23.640  24.280  1.00  0.00            
ATOM     16  H5  BCD     1      24.080  22.140  25.600  1.00  0.00            
ATOM     17  H6  BCD     1      23.180  23.450  27.320  1.00  0.00            
ATOM     18  H7  BCD     1      20.740  24.010  25.660  1.00  0.00            
ATOM     19  H8  BCD     1      20.560  22.800  27.880  1.00  0.00            
ATOM     20  H9  BCD     1      21.040  24.430  28.660  1.00  0.00            
ATOM     21  H10 BCD     1      18.810  24.410  28.420  1.00  0.00            
ATOM     22  C7  BCD     1      19.710  26.470  20.750  1.00  0.00            
ATOM     23  O6  BCD     1      18.870  25.430  21.150  1.00  0.00            
ATOM     24  C8  BCD     1      21.130  25.850  20.640  1.00  0.00            
ATOM     25  O7  BCD     1      21.140  24.700  19.780  1.00  0.00            
ATOM     26  C9  BCD     1      21.500  25.270  22.020  1.00  0.00            
ATOM     27  O8  BCD     1      22.800  24.670  22.100  1.00  0.00            
ATOM     28  C10 BCD     1      21.410  26.460  23.060  1.00  0.00            
ATOM     29  C11 BCD     1      20.140  27.270  23.070  1.00  0.00            
ATOM     30  O9  BCD     1      19.770  27.570  21.670  1.00  0.00            
ATOM     31  C12 BCD     1      20.090  28.570  23.860  1.00  0.00            
ATOM     32  O10 BCD     1      21.330  29.390  23.810  1.00  0.00            
ATOM     33  H11 BCD     1      19.360  26.860  19.800  1.00  0.00            
ATOM     34  H12 BCD     1      21.840  26.620  20.310  1.00  0.00            
ATOM     35  H13 BCD     1      21.970  24.490  19.330  1.00  0.00            
ATOM     36  H14 BCD     1      20.710  24.570  22.320  1.00  0.00            
ATOM     37  H15 BCD     1      22.840  23.900  21.530  1.00  0.00            
ATOM     38  H16 BCD     1      22.290  27.100  22.910  1.00  0.00            
ATOM     39  H17 BCD     1      19.310  26.650  23.440  1.00  0.00            
ATOM     40  H18 BCD     1      19.270  29.230  23.550  1.00  0.00            
ATOM     41  H19 BCD     1      19.910  28.310  24.910  1.00  0.00            
ATOM     42  H20 BCD     1      21.260  29.840  24.660  1.00  0.00            
ATOM     43  C13 BCD     1      15.240  23.960  19.800  1.00  0.00            
ATOM     44  O11 BCD     1      15.370  22.830  20.670  1.00  0.00            
ATOM     45  C14 BCD     1      16.340  24.090  18.770  1.00  0.00            
ATOM     46  O12 BCD     1      16.230  22.960  17.850  1.00  0.00            
ATOM     47  C15 BCD     1      17.700  24.240  19.510  1.00  0.00            
ATOM     48  O13 BCD     1      18.720  24.330  18.440  1.00  0.00            
ATOM     49  C16 BCD     1      17.610  25.420  20.450  1.00  0.00            
ATOM     50  C17 BCD     1      16.390  25.330  21.420  1.00  0.00            
ATOM     51  O14 BCD     1      15.180  25.180  20.560  1.00  0.00            
ATOM     52  C18 BCD     1      16.220  26.520  22.290  1.00  0.00            
ATOM     53  O15 BCD     1      15.150  26.340  23.180  1.00  0.00            
ATOM     54  H21 BCD     1      14.300  23.840  19.250  1.00  0.00            
ATOM     55  H22 BCD     1      16.180  25.020  18.200  1.00  0.00            
ATOM     56  H23 BCD     1      17.100  22.800  17.450  1.00  0.00            
ATOM     57  H24 BCD     1      17.950  23.390  20.160  1.00  0.00            
ATOM     58  H25 BCD     1      19.520  24.410  18.960  1.00  0.00            
ATOM     59  H26 BCD     1      17.400  26.360  19.940  1.00  0.00            
ATOM     60  H27 BCD     1      16.570  24.430  22.020  1.00  0.00            
ATOM     61  H28 BCD     1      17.110  26.810  22.870  1.00  0.00            
ATOM     62  H29 BCD     1      16.170  27.400  21.640  1.00  0.00            
ATOM     63  H30 BCD     1      14.330  26.310  22.680  1.00  0.00            
ATOM     64  C19 BCD     1      12.870  19.920  22.010  1.00  0.00            
ATOM     65  O16 BCD     1      13.930  19.160  22.520  1.00  0.00            
ATOM     66  C20 BCD     1      12.920  20.140  20.490  1.00  0.00            
ATOM     67  O17 BCD     1      12.990  18.910  19.770  1.00  0.00            
ATOM     68  C21 BCD     1      14.120  20.950  20.090  1.00  0.00            
ATOM     69  O18 BCD     1      14.110  21.240  18.750  1.00  0.00            
ATOM     70  C22 BCD     1      14.110  22.230  20.970  1.00  0.00            
ATOM     71  C23 BCD     1      14.060  21.980  22.480  1.00  0.00            
ATOM     72  O19 BCD     1      12.890  21.220  22.680  1.00  0.00            
ATOM     73  C24 BCD     1      13.930  23.280  23.270  1.00  0.00            
ATOM     74  O20 BCD     1      14.250  23.120  24.710  1.00  0.00            
ATOM     75  H31 BCD     1      11.940  19.380  22.210  1.00  0.00            
ATOM     76  H32 BCD     1      12.090  20.760  20.140  1.00  0.00            
ATOM     77  H33 BCD     1      13.700  18.470  20.240  1.00  0.00            
ATOM     78  H34 BCD     1      14.980  20.340  20.390  1.00  0.00            
ATOM     79  H35 BCD     1      14.930  21.720  18.560  1.00  0.00            
ATOM     80  H36 BCD     1      13.330  22.940  20.660  1.00  0.00            
ATOM     81  H37 BCD     1      14.980  21.420  22.700  1.00  0.00            
ATOM     82  H38 BCD     1      14.660  24.010  22.900  1.00  0.00            
ATOM     83  H39 BCD     1      12.920  23.690  23.200  1.00  0.00            
ATOM     84  H40 BCD     1      13.610  23.600  25.240  1.00  0.00            
ATOM     85  C25 BCD     1      15.140  15.600  24.250  1.00  0.00            
ATOM     86  O21 BCD     1      16.260  16.400  24.550  1.00  0.00            
ATOM     87  C26 BCD     1      15.030  15.540  22.700  1.00  0.00            
ATOM     88  O22 BCD     1      16.140  14.870  22.120  1.00  0.00            
ATOM     89  C27 BCD     1      14.890  17.000  22.110  1.00  0.00            
ATOM     90  O23 BCD     1      14.630  17.020  20.680  1.00  0.00            
ATOM     91  C28 BCD     1      13.760  17.750  22.840  1.00  0.00            
ATOM     92  C29 BCD     1      13.660  17.580  24.360  1.00  0.00            
ATOM     93  O24 BCD     1      13.940  16.240  24.720  1.00  0.00            
ATOM     94  C30 BCD     1      12.320  17.960  25.010  1.00  0.00            
ATOM     95  O25 BCD     1      11.300  17.080  24.550  1.00  0.00            
ATOM     96  H41 BCD     1      15.150  14.590  24.690  1.00  0.00            
ATOM     97  H42 BCD     1      14.140  14.940  22.450  1.00  0.00            
ATOM     98  H43 BCD     1      15.920  13.930  22.110  1.00  0.00            
ATOM     99  H44 BCD     1      15.840  17.500  22.350  1.00  0.00            
ATOM    100  H45 BCD     1      14.980  16.160  20.410  1.00  0.00            
ATOM    101  H46 BCD     1      12.830  17.360  22.420  1.00  0.00            
ATOM    102  H47 BCD     1      14.370  18.250  24.850  1.00  0.00            
ATOM    103  H48 BCD     1      12.430  17.900  26.100  1.00  0.00            
ATOM    104  H49 BCD     1      12.110  18.950  24.600  1.00  0.00            
ATOM    105  H50 BCD     1      10.420  17.440  24.720  1.00  0.00            
ATOM    106  C31 BCD     1      19.670  16.660  26.880  1.00  0.00            
ATOM    107  O26 BCD     1      20.030  17.910  26.260  1.00  0.00            
ATOM    108  C32 BCD     1      19.590  15.550  25.870  1.00  0.00            
ATOM    109  O27 BCD     1      20.940  15.320  25.320  1.00  0.00            
ATOM    110  C33 BCD     1      18.520  15.780  24.820  1.00  0.00            
ATOM    111  C34 BCD     1      17.190  15.900  25.540  1.00  0.00            
ATOM    112  C35 BCD     1      17.190  16.860  26.710  1.00  0.00            
ATOM    113  O28 BCD     1      18.390  16.740  27.550  1.00  0.00            
ATOM    114  C36 BCD     1      15.930  16.890  27.550  1.00  0.00            
ATOM    115  O29 BCD     1      15.540  15.570  28.010  1.00  0.00            
ATOM    116  O30 BCD     1      18.520  14.830  23.760  1.00  0.00            
ATOM    117  H51 BCD     1      20.460  16.490  27.620  1.00  0.00            
ATOM    118  H52 BCD     1      19.280  14.600  26.320  1.00  0.00            
ATOM    119  H53 BCD     1      21.450  16.120  25.490  1.00  0.00            
ATOM    120  H54 BCD     1      18.770  16.750  24.380  1.00  0.00            
ATOM    121  H55 BCD     1      17.810  15.120  23.180  1.00  0.00            
ATOM    122  H56 BCD     1      16.920  14.870  25.830  1.00  0.00            
ATOM    123  H57 BCD     1      17.280  17.900  26.350  1.00  0.00            
ATOM    124  H58 BCD     1      16.020  17.590  28.390  1.00  0.00            
ATOM    125  H59 BCD     1      15.180  17.370  26.910  1.00  0.00            
ATOM    126  H60 BCD     1      15.180  15.600  28.900  1.00  0.00            
ATOM    127  C37 BCD     1      22.440  21.100  27.350  1.00  0.00            
ATOM    128  O31 BCD     1      22.110  21.980  26.330  1.00  0.00            
ATOM    129  C38 BCD     1      23.190  19.850  26.990  1.00  0.00            
ATOM    130  O32 BCD     1      24.360  20.280  26.230  1.00  0.00            
ATOM    131  C39 BCD     1      22.220  19.050  26.140  1.00  0.00            
ATOM    132  O33 BCD     1      22.850  17.740  25.740  1.00  0.00            
ATOM    133  C40 BCD     1      20.980  18.700  27.020  1.00  0.00            
ATOM    134  C41 BCD     1      20.310  20.030  27.360  1.00  0.00            
ATOM    135  O34 BCD     1      21.260  20.710  28.140  1.00  0.00            
ATOM    136  C42 BCD     1      19.020  20.020  28.110  1.00  0.00            
ATOM    137  O35 BCD     1      19.120  19.150  29.230  1.00  0.00            
ATOM    138  H61 BCD     1      23.040  21.630  28.100  1.00  0.00            
ATOM    139  H62 BCD     1      23.400  19.180  27.830  1.00  0.00            
ATOM    140  H63 BCD     1      25.180  19.920  26.580  1.00  0.00            
ATOM    141  H64 BCD     1      21.940  19.670  25.280  1.00  0.00            
ATOM    142  H65 BCD     1      23.570  18.000  25.160  1.00  0.00            
ATOM    143  H66 BCD     1      21.320  18.150  27.910  1.00  0.00            
ATOM    144  H67 BCD     1      20.010  20.470  26.400  1.00  0.00            
ATOM    145  H68 BCD     1      18.690  21.040  28.360  1.00  0.00            
ATOM    146  H69 BCD     1      18.310  19.510  27.450  1.00  0.00            
ATOM    147  H70 BCD     1      18.800  18.280  28.980  1.00  0.00            
ATOM    148  C1  BB8     2      21.350  19.580  17.830  1.00  0.00            
ATOM    149  C2  BB8     2      21.630  20.100  19.250  1.00  0.00            
ATOM    150  O1  BB8     2      22.140  18.980  20.070  1.00  0.00            
ATOM    151  C3  BB8     2      22.400  19.280  21.470  1.00  0.00            
ATOM    152  O2  BB8     2      21.200  19.800  22.150  1.00  0.00            
ATOM    153  C4  BB8     2      20.140  18.820  22.420  1.00  0.00            
ATOM    154  C5  BB8     2      20.090  17.490  21.570  1.00  0.00            
ATOM    155  O3  BB8     2      20.750  16.480  21.910  1.00  0.00            
ATOM    156  C6  BB8     2      19.160  17.510  20.390  1.00  0.00            
ATOM    157  C7  BB8     2      18.890  16.410  19.580  1.00  0.00            
ATOM    158  O4  BB8     2      19.610  15.310  19.650  1.00  0.00            
ATOM    159  C8  BB8     2      18.110  16.460  18.490  1.00  0.00            
ATOM    160  C9  BB8     2      17.570  17.700  18.170  1.00  0.00            
ATOM    161  O5  BB8     2      16.800  17.740  17.050  1.00  0.00            
ATOM    162  C10 BB8     2      17.630  18.750  19.030  1.00  0.00            
ATOM    163  C11 BB8     2      18.400  18.620  20.150  1.00  0.00            
ATOM    164  O6  BB8     2      18.400  19.680  21.060  1.00  0.00            
ATOM    165  C12 BB8     2      18.710  19.380  22.460  1.00  0.00            
ATOM    166  C13 BB8     2      18.490  20.700  23.240  1.00  0.00            
ATOM    167  C14 BB8     2      18.950  21.980  22.850  1.00  0.00            
ATOM    168  C15 BB8     2      18.550  23.190  23.600  1.00  0.00            
ATOM    169  C16 BB8     2      17.710  23.040  24.670  1.00  0.00            
ATOM    170  O7  BB8     2      17.410  24.260  25.270  1.00  0.00            
ATOM    171  C17 BB8     2      17.190  21.770  25.010  1.00  0.00            
ATOM    172  O8  BB8     2      16.260  21.720  26.000  1.00  0.00            
ATOM    173  C18 BB8     2      17.540  20.590  24.290  1.00  0.00            
ATOM    174  C19 BB8     2      23.480  20.450  21.570  1.00  0.00            
ATOM    175  O9  BB8     2      23.720  20.770  22.960  1.00  0.00            
ATOM    176  C20 BB8     2      22.940  21.660  20.810  1.00  0.00            
ATOM    177  O10 BB8     2      23.980  22.710  20.810  1.00  0.00            
ATOM    178  C21 BB8     2      22.640  21.290  19.340  1.00  0.00            
ATOM    179  O11 BB8     2      23.920  21.100  18.670  1.00  0.00            
ATOM    180  H1  BB8     2      22.240  19.430  17.210  1.00  0.00            
ATOM    181  H2  BB8     2      20.870  18.590  17.860  1.00  0.00            
ATOM    182  H3  BB8     2      20.720  20.270  17.240  1.00  0.00            
ATOM    183  H4  BB8     2      20.720  20.390  19.790  1.00  0.00            
ATOM    184  H5  BB8     2      22.720  18.380  22.010  1.00  0.00            
ATOM    185  H6  BB8     2      20.370  18.370  23.390  1.00  0.00            
ATOM    186  H7  BB8     2      20.480  15.600  19.970  1.00  0.00            
ATOM    187  H8  BB8     2      18.190  15.750  17.670  1.00  0.00            
ATOM    188  H9  BB8     2      16.250  18.530  17.170  1.00  0.00            
ATOM    189  H10 BB8     2      17.210  19.670  18.650  1.00  0.00            
ATOM    190  H11 BB8     2      18.080  18.610  22.910  1.00  0.00            
ATOM    191  H12 BB8     2      19.530  22.090  21.940  1.00  0.00            
ATOM    192  H13 BB8     2      19.040  24.120  23.340  1.00  0.00            
ATOM    193  H14 BB8     2      18.000  24.350  26.040  1.00  0.00            
ATOM    194  H15 BB8     2      15.590  22.390  25.770  1.00  0.00            
ATOM    195  H16 BB8     2      17.140  19.610  24.560  1.00  0.00            
ATOM    196  H17 BB8     2      24.400  20.060  21.120  1.00  0.00            
ATOM    197  H18 BB8     2      24.020  21.690  22.860  1.00  0.00            
ATOM    198  H19 BB8     2      22.030  22.070  21.270  1.00  0.00            
ATOM    199  H20 BB8     2      24.420  22.530  19.960  1.00  0.00            
ATOM    200  H21 BB8     2      22.110  22.150  18.930  1.00  0.00            
ATOM    201  H22 BB8     2      23.670  21.270  17.750  1.00  0.00            
TER
ENDMDL
MODEL        1
ATOM      1  C1  BCD     1      18.360  12.450  26.740  1.00  0.00            
ATOM      2  O1  BCD     1      18.230  11.050  26.420  1.00  0.00            
ATOM      3  C2  BCD     1      19.790  12.860  26.500  1.00  0.00            
ATOM      4  O2  BCD     1      20.150  12.780  25.110  1.00  0.00            
ATOM      5  C3  BCD     1      20.850  12.130  27.370  1.00  0.00            
ATOM      6  O3  BCD     1      22.190  12.470  27.120  1.00  0.00            
ATOM      7  C4  BCD     1      20.470  12.220  28.890  1.00  0.00            
ATOM      8  C5  BCD     1      18.930  11.860  29.040  1.00  0.00            
ATOM      9  O4  BCD     1      18.110  12.680  28.130  1.00  0.00            
ATOM     10  C6  BCD     1      18.540  11.870  30.490  1.00  0.00            
ATOM     11  O5  BCD     1      18.800  13.200  31.030  1.00  0.00            
ATOM     12  H1  BCD     1      17.750  13.090  26.090  1.00  0.00            
ATOM     13  H2  BCD     1      19.830  13.930  26.760  1.00  0.00            
ATOM     14  H3  BCD     1      20.010  11.860  24.900  1.00  0.00            
ATOM     15  H4  BCD     1      20.920  11.060  27.130  1.00  0.00            
ATOM     16  H5  BCD     1      22.800  11.770  27.340  1.00  0.00            
ATOM     17  H6  BCD     1      20.660  13.220  29.310  1.00  0.00            
ATOM     18  H7  BCD     1      18.930  10.790  28.780  1.00  0.00            
ATOM     19  H8  BCD     1      17.480  11.600  30.550  1.00  0.00            
ATOM     20  H9  BCD     1      19.190  11.130  30.960  1.00  0.00            
ATOM     21  H10 BCD     1      18.110  13.740  30.640  1.00  0.00            
ATOM     22  C7  BCD     1      15.700   8.700  24.240  1.00  0.00            
ATOM     23  O6  BCD     1      15.940   7.540  25.040  1.00  0.00            
ATOM     24  C8  BCD     1      16.940   9.270  23.450  1.00  0.00            
ATOM     25  O7  BCD     1      17.460   8.280  22.560  1.00  0.00            
ATOM     26  C9  BCD     1      17.950   9.750  24.490  1.00  0.00            
ATOM     27  O8  BCD     1      19.160  10.300  23.940  1.00  0.00            
ATOM     28  C10 BCD     1      17.230  10.700  25.480  1.00  0.00            
ATOM     29  C11 BCD     1      16.080  10.000  26.120  1.00  0.00            
ATOM     30  O9  BCD     1      15.190   9.690  25.160  1.00  0.00            
ATOM     31  C12 BCD     1      15.320  10.940  27.080  1.00  0.00            
ATOM     32  O10 BCD     1      14.190  10.390  27.680  1.00  0.00            
ATOM     33  H11 BCD     1      14.870   8.490  23.560  1.00  0.00            
ATOM     34  H12 BCD     1      16.530  10.170  22.970  1.00  0.00            
ATOM     35  H13 BCD     1      18.030   8.840  22.030  1.00  0.00            
ATOM     36  H14 BCD     1      18.140   8.870  25.110  1.00  0.00            
ATOM     37  H15 BCD     1      19.760   9.580  23.740  1.00  0.00            
ATOM     38  H16 BCD     1      16.930  11.640  25.000  1.00  0.00            
ATOM     39  H17 BCD     1      16.430   9.150  26.710  1.00  0.00            
ATOM     40  H18 BCD     1      16.060  11.240  27.840  1.00  0.00            
ATOM     41  H19 BCD     1      15.040  11.830  26.510  1.00  0.00            
ATOM     42  H20 BCD     1      13.680  10.060  26.930  1.00  0.00            
ATOM     43  C13 BCD     1      14.990   3.600  25.280  1.00  0.00            
ATOM     44  O11 BCD     1      16.230   3.300  25.910  1.00  0.00            
ATOM     45  C14 BCD     1      15.240   4.110  23.820  1.00  0.00            
ATOM     46  O12 BCD     1      16.070   3.100  23.170  1.00  0.00            
ATOM     47  C15 BCD     1      15.770   5.450  23.860  1.00  0.00            
ATOM     48  O13 BCD     1      15.830   5.980  22.500  1.00  0.00            
ATOM     49  C16 BCD     1      15.030   6.440  24.730  1.00  0.00            
ATOM     50  C17 BCD     1      14.600   5.790  26.100  1.00  0.00            
ATOM     51  O14 BCD     1      14.150   4.470  26.020  1.00  0.00            
ATOM     52  C18 BCD     1      13.520   6.610  26.730  1.00  0.00            
ATOM     53  O15 BCD     1      12.340   6.550  25.940  1.00  0.00            
ATOM     54  H21 BCD     1      14.440   2.690  25.050  1.00  0.00            
ATOM     55  H22 BCD     1      14.340   4.210  23.200  1.00  0.00            
ATOM     56  H23 BCD     1      16.680   3.540  22.570  1.00  0.00            
ATOM     57  H24 BCD     1      16.810   5.360  24.180  1.00  0.00            
ATOM     58  H25 BCD     1      16.490   6.670  22.390  1.00  0.00            
ATOM     59  H26 BCD     1      14.140   6.780  24.180  1.00  0.00            
ATOM     60  H27 BCD     1      15.430   5.800  26.820  1.00  0.00            
ATOM     61  H28 BCD     1      13.490   6.400  27.810  1.00  0.00            
ATOM     62  H29 BCD     1      13.840   7.650  26.650  1.00  0.00            
ATOM     63  H30 BCD     1      12.240   7.390  25.490  1.00  0.00            
ATOM     64  C19 BCD     1      18.080   0.540  28.240  1.00  0.00            
ATOM     65  O16 BCD     1      18.550   1.790  28.780  1.00  0.00            
ATOM     66  C20 BCD     1      18.560   0.540  26.820  1.00  0.00            
ATOM     67  O17 BCD     1      19.950   0.450  26.810  1.00  0.00            
ATOM     68  C21 BCD     1      18.030   1.760  26.010  1.00  0.00            
ATOM     69  O18 BCD     1      18.320   1.790  24.620  1.00  0.00            
ATOM     70  C22 BCD     1      16.510   1.930  26.180  1.00  0.00            
ATOM     71  C23 BCD     1      16.000   1.640  27.650  1.00  0.00            
ATOM     72  O19 BCD     1      16.650   0.460  28.180  1.00  0.00            
ATOM     73  C24 BCD     1      14.490   1.410  27.740  1.00  0.00            
ATOM     74  O20 BCD     1      14.140   1.410  29.180  1.00  0.00            
ATOM     75  H31 BCD     1      18.590  -0.300  28.710  1.00  0.00            
ATOM     76  H32 BCD     1      18.130  -0.340  26.320  1.00  0.00            
ATOM     77  H33 BCD     1      20.330  -0.380  27.100  1.00  0.00            
ATOM     78  H34 BCD     1      18.510   2.630  26.470  1.00  0.00            
ATOM     79  H35 BCD     1      17.800   2.520  24.250  1.00  0.00            
ATOM     80  H36 BCD     1      15.960   1.310  25.460  1.00  0.00            
ATOM     81  H37 BCD     1      16.220   2.520  28.270  1.00  0.00            
ATOM     82  H38 BCD     1      13.950   2.230  27.250  1.00  0.00            
ATOM     83  H39 BCD     1      14.200   0.480  27.250  1.00  0.00            
ATOM     84  H40 BCD     1      14.160   2.350  29.350  1.00  0.00            
ATOM     85  C25 BCD     1      20.280   2.820  32.450  1.00  0.00            
ATOM     86  O21 BCD     1      20.980   3.910  31.910  1.00  0.00            
ATOM     87  C26 BCD     1      20.800   1.500  31.770  1.00  0.00            
ATOM     88  O22 BCD     1      22.250   1.540  31.850  1.00  0.00            
ATOM     89  C27 BCD     1      20.430   1.350  30.320  1.00  0.00            
ATOM     90  O23 BCD     1      20.740   0.060  29.820  1.00  0.00            
ATOM     91  C28 BCD     1      18.960   1.740  30.120  1.00  0.00            
ATOM     92  C29 BCD     1      18.510   3.030  30.840  1.00  0.00            
ATOM     93  O24 BCD     1      18.890   2.870  32.180  1.00  0.00            
ATOM     94  C30 BCD     1      17.000   3.290  30.850  1.00  0.00            
ATOM     95  O25 BCD     1      16.270   2.230  31.490  1.00  0.00            
ATOM     96  H41 BCD     1      20.450   2.850  33.530  1.00  0.00            
ATOM     97  H42 BCD     1      20.360   0.610  32.240  1.00  0.00            
ATOM     98  H43 BCD     1      22.470   2.420  31.520  1.00  0.00            
ATOM     99  H44 BCD     1      20.990   2.120  29.780  1.00  0.00            
ATOM    100  H45 BCD     1      20.190  -0.610  30.240  1.00  0.00            
ATOM    101  H46 BCD     1      18.380   0.890  30.510  1.00  0.00            
ATOM    102  H47 BCD     1      19.010   3.930  30.440  1.00  0.00            
ATOM    103  H48 BCD     1      16.820   4.210  31.410  1.00  0.00            
ATOM    104  H49 BCD     1      16.570   3.450  29.850  1.00  0.00            
ATOM    105  H50 BCD     1      15.940   2.520  32.350  1.00  0.00            
ATOM    106  C31 BCD     1      22.920   7.310  33.150  1.00  0.00            
ATOM    107  O26 BCD     1      22.500   8.040  31.990  1.00  0.00            
ATOM    108  C32 BCD     1      23.880   6.180  32.760  1.00  0.00            
ATOM    109  O27 BCD     1      24.940   6.640  31.980  1.00  0.00            
ATOM    110  C33 BCD     1      23.090   5.110  32.010  1.00  0.00            
ATOM    111  C34 BCD     1      21.770   4.740  32.760  1.00  0.00            
ATOM    112  C35 BCD     1      20.950   5.950  33.120  1.00  0.00            
ATOM    113  O28 BCD     1      21.720   6.930  33.920  1.00  0.00            
ATOM    114  C36 BCD     1      19.670   5.700  33.900  1.00  0.00            
ATOM    115  O29 BCD     1      19.990   5.040  35.210  1.00  0.00            
ATOM    116  O30 BCD     1      23.880   3.910  31.850  1.00  0.00            
ATOM    117  H51 BCD     1      23.480   8.000  33.790  1.00  0.00            
ATOM    118  H52 BCD     1      24.370   5.810  33.670  1.00  0.00            
ATOM    119  H53 BCD     1      25.640   6.740  32.630  1.00  0.00            
ATOM    120  H54 BCD     1      22.850   5.500  31.010  1.00  0.00            
ATOM    121  H55 BCD     1      24.830   4.090  31.780  1.00  0.00            
ATOM    122  H56 BCD     1      21.860   4.230  33.720  1.00  0.00            
ATOM    123  H57 BCD     1      20.730   6.390  32.130  1.00  0.00            
ATOM    124  H58 BCD     1      19.270   6.720  33.920  1.00  0.00            
ATOM    125  H59 BCD     1      18.980   5.090  33.300  1.00  0.00            
ATOM    126  H60 BCD     1      19.270   4.450  35.450  1.00  0.00            
ATOM    127  C37 BCD     1      22.420  11.700  30.220  1.00  0.00            
ATOM    128  O31 BCD     1      21.200  11.250  29.530  1.00  0.00            
ATOM    129  C38 BCD     1      23.610  10.810  29.790  1.00  0.00            
ATOM    130  O32 BCD     1      23.750  10.660  28.290  1.00  0.00            
ATOM    131  C39 BCD     1      23.480   9.370  30.390  1.00  0.00            
ATOM    132  O33 BCD     1      24.650   8.460  30.290  1.00  0.00            
ATOM    133  C40 BCD     1      23.110   9.330  31.870  1.00  0.00            
ATOM    134  C41 BCD     1      22.090  10.400  32.180  1.00  0.00            
ATOM    135  O34 BCD     1      22.300  11.690  31.610  1.00  0.00            
ATOM    136  C42 BCD     1      22.120  10.720  33.700  1.00  0.00            
ATOM    137  O35 BCD     1      23.320  11.370  34.140  1.00  0.00            
ATOM    138  H61 BCD     1      22.620  12.690  29.810  1.00  0.00            
ATOM    139  H62 BCD     1      24.510  11.290  30.190  1.00  0.00            
ATOM    140  H63 BCD     1      24.310   9.910  28.070  1.00  0.00            
ATOM    141  H64 BCD     1      22.680   8.910  29.800  1.00  0.00            
ATOM    142  H65 BCD     1      24.610   7.810  31.000  1.00  0.00            
ATOM    143  H66 BCD     1      24.000   9.470  32.490  1.00  0.00            
ATOM    144  H67 BCD     1      21.150   9.900  31.930  1.00  0.00            
ATOM    145  H68 BCD     1      21.180  11.210  34.000  1.00  0.00            
ATOM    146  H69 BCD     1      22.040   9.730  34.150  1.00  0.00            
ATOM    147  H70 BCD     1      23.200  12.300  33.930  1.00  0.00            
ATOM    148  C1  BB8     2      22.520   9.720  24.000  1.00  0.00            
ATOM    149  C2  BB8     2      22.140   8.290  24.190  1.00  0.00            
ATOM    150  O1  BB8     2      20.980   8.280  25.100  1.00  0.00            
ATOM    151  C3  BB8     2      20.520   7.020  25.520  1.00  0.00            
ATOM    152  O2  BB8     2      21.630   6.380  26.200  1.00  0.00            
ATOM    153  C4  BB8     2      22.140   6.960  27.480  1.00  0.00            
ATOM    154  C5  BB8     2      23.700   6.930  27.450  1.00  0.00            
ATOM    155  O3  BB8     2      24.420   7.840  27.040  1.00  0.00            
ATOM    156  C6  BB8     2      24.290   5.660  27.950  1.00  0.00            
ATOM    157  C7  BB8     2      25.650   5.340  27.860  1.00  0.00            
ATOM    158  O4  BB8     2      26.560   6.260  27.510  1.00  0.00            
ATOM    159  C8  BB8     2      26.060   4.020  28.080  1.00  0.00            
ATOM    160  C9  BB8     2      25.140   3.050  28.470  1.00  0.00            
ATOM    161  O5  BB8     2      25.620   1.780  28.440  1.00  0.00            
ATOM    162  C10 BB8     2      23.800   3.420  28.620  1.00  0.00            
ATOM    163  C11 BB8     2      23.410   4.710  28.320  1.00  0.00            
ATOM    164  O6  BB8     2      22.070   4.900  28.560  1.00  0.00            
ATOM    165  C12 BB8     2      21.560   6.210  28.680  1.00  0.00            
ATOM    166  C13 BB8     2      20.090   6.280  28.850  1.00  0.00            
ATOM    167  C14 BB8     2      19.250   5.500  28.080  1.00  0.00            
ATOM    168  C15 BB8     2      17.870   5.580  28.320  1.00  0.00            
ATOM    169  C16 BB8     2      17.220   6.500  29.150  1.00  0.00            
ATOM    170  O7  BB8     2      15.870   6.580  29.100  1.00  0.00            
ATOM    171  C17 BB8     2      18.080   7.350  29.900  1.00  0.00            
ATOM    172  O8  BB8     2      17.630   8.330  30.790  1.00  0.00            
ATOM    173  C18 BB8     2      19.480   7.250  29.740  1.00  0.00            
ATOM    174  C19 BB8     2      20.090   6.140  24.330  1.00  0.00            
ATOM    175  O9  BB8     2      19.770   4.810  24.830  1.00  0.00            
ATOM    176  C20 BB8     2      21.240   6.100  23.240  1.00  0.00            
ATOM    177  O10 BB8     2      20.790   5.360  22.100  1.00  0.00            
ATOM    178  C21 BB8     2      21.680   7.570  22.890  1.00  0.00            
ATOM    179  O11 BB8     2      20.600   8.300  22.330  1.00  0.00            
ATOM    180  H1  BB8     2      22.920  10.160  24.920  1.00  0.00            
ATOM    181  H2  BB8     2      23.300   9.730  23.240  1.00  0.00            
ATOM    182  H3  BB8     2      21.700  10.360  23.640  1.00  0.00            
ATOM    183  H4  BB8     2      23.080   7.830  24.490  1.00  0.00            
ATOM    184  H5  BB8     2      19.680   7.090  26.220  1.00  0.00            
ATOM    185  H6  BB8     2      21.950   8.040  27.530  1.00  0.00            
ATOM    186  H7  BB8     2      26.090   7.100  27.380  1.00  0.00            
ATOM    187  H8  BB8     2      27.100   3.740  28.000  1.00  0.00            
ATOM    188  H9  BB8     2      24.840   1.190  28.420  1.00  0.00            
ATOM    189  H10 BB8     2      23.060   2.730  29.010  1.00  0.00            
ATOM    190  H11 BB8     2      21.920   6.640  29.630  1.00  0.00            
ATOM    191  H12 BB8     2      19.600   4.840  27.300  1.00  0.00            
ATOM    192  H13 BB8     2      17.210   4.850  27.870  1.00  0.00            
ATOM    193  H14 BB8     2      15.560   7.230  29.760  1.00  0.00            
ATOM    194  H15 BB8     2      18.220   8.480  31.550  1.00  0.00            
ATOM    195  H16 BB8     2      20.110   7.940  30.290  1.00  0.00            
ATOM    196  H17 BB8     2      19.190   6.610  23.940  1.00  0.00            
ATOM    197  H18 BB8     2      20.570   4.340  25.130  1.00  0.00            
ATOM    198  H19 BB8     2      22.110   5.540  23.580  1.00  0.00            
ATOM    199  H20 BB8     2      20.770   4.430  22.400  1.00  0.00            
ATOM    200  H21 BB8     2      22.510   7.490  22.170  1.00  0.00            
ATOM    201  H22 BB8     2      20.260   7.750  21.600  1.00  0.00            
TER
ENDMDL
MODEL        1
ATOM      1  C1  BCD     1      41.560  20.180  30.150  1.00  0.00            
ATOM      2  O1  BCD     1      40.340  20.830  30.580  1.00  0.00            
ATOM      3  C2  BCD     1      41.470  18.660  30.320  1.00  0.00            
ATOM      4  O2  BCD     1      40.410  18.010  29.620  1.00  0.00            
ATOM      5  C3  BCD     1      41.310  18.440  31.830  1.00  0.00            
ATOM      6  O3  BCD     1      41.180  17.020  32.070  1.00  0.00            
ATOM      7  C4  BCD     1      42.480  19.090  32.600  1.00  0.00            
ATOM      8  C5  BCD     1      42.510  20.580  32.290  1.00  0.00            
ATOM      9  O4  BCD     1      42.630  20.710  30.870  1.00  0.00            
ATOM     10  C6  BCD     1      43.540  21.290  33.020  1.00  0.00            
ATOM     11  O5  BCD     1      44.850  20.860  32.690  1.00  0.00            
ATOM     12  H1  BCD     1      41.630  20.390  29.080  1.00  0.00            
ATOM     13  H2  BCD     1      42.420  18.280  29.920  1.00  0.00            
ATOM     14  H3  BCD     1      40.390  17.180  30.110  1.00  0.00            
ATOM     15  H4  BCD     1      40.380  18.920  32.160  1.00  0.00            
ATOM     16  H5  BCD     1      40.990  16.780  32.980  1.00  0.00            
ATOM     17  H6  BCD     1      43.460  18.700  32.270  1.00  0.00            
ATOM     18  H7  BCD     1      41.590  21.080  32.630  1.00  0.00            
ATOM     19  H8  BCD     1      43.390  22.340  32.750  1.00  0.00            
ATOM     20  H9  BCD     1      43.380  21.140  34.090  1.00  0.00            
ATOM     21  H10 BCD     1      45.310  20.960  33.530  1.00  0.00            
ATOM     22  C7  BCD     1      37.270  23.270  29.450  1.00  0.00            
ATOM     23  O6  BCD     1      36.560  22.890  30.560  1.00  0.00            
ATOM     24  C8  BCD     1      37.510  22.090  28.550  1.00  0.00            
ATOM     25  O7  BCD     1      36.310  21.500  28.040  1.00  0.00            
ATOM     26  C9  BCD     1      38.380  21.030  29.300  1.00  0.00            
ATOM     27  O8  BCD     1      38.640  19.850  28.600  1.00  0.00            
ATOM     28  C10 BCD     1      39.720  21.700  29.710  1.00  0.00            
ATOM     29  C11 BCD     1      39.430  23.050  30.500  1.00  0.00            
ATOM     30  O9  BCD     1      38.550  23.830  29.670  1.00  0.00            
ATOM     31  C12 BCD     1      40.780  23.830  30.790  1.00  0.00            
ATOM     32  O10 BCD     1      41.650  23.680  29.650  1.00  0.00            
ATOM     33  H11 BCD     1      36.750  24.030  28.850  1.00  0.00            
ATOM     34  H12 BCD     1      38.070  22.350  27.650  1.00  0.00            
ATOM     35  H13 BCD     1      36.550  20.770  27.460  1.00  0.00            
ATOM     36  H14 BCD     1      37.910  20.790  30.260  1.00  0.00            
ATOM     37  H15 BCD     1      39.260  19.340  29.130  1.00  0.00            
ATOM     38  H16 BCD     1      40.310  21.890  28.810  1.00  0.00            
ATOM     39  H17 BCD     1      38.980  22.850  31.480  1.00  0.00            
ATOM     40  H18 BCD     1      40.520  24.890  30.910  1.00  0.00            
ATOM     41  H19 BCD     1      41.220  23.480  31.730  1.00  0.00            
ATOM     42  H20 BCD     1      42.570  23.930  29.780  1.00  0.00            
ATOM     43  C13 BCD     1      33.790  24.660  32.980  1.00  0.00            
ATOM     44  O11 BCD     1      34.760  24.400  34.000  1.00  0.00            
ATOM     45  C14 BCD     1      33.310  23.400  32.360  1.00  0.00            
ATOM     46  O12 BCD     1      32.590  22.750  33.370  1.00  0.00            
ATOM     47  C15 BCD     1      34.530  22.660  31.780  1.00  0.00            
ATOM     48  O13 BCD     1      34.160  21.420  31.190  1.00  0.00            
ATOM     49  C16 BCD     1      35.310  23.580  30.790  1.00  0.00            
ATOM     50  C17 BCD     1      35.500  25.000  31.390  1.00  0.00            
ATOM     51  O14 BCD     1      34.320  25.500  31.980  1.00  0.00            
ATOM     52  C18 BCD     1      35.930  26.110  30.370  1.00  0.00            
ATOM     53  O15 BCD     1      35.250  25.910  29.170  1.00  0.00            
ATOM     54  H21 BCD     1      32.970  25.250  33.410  1.00  0.00            
ATOM     55  H22 BCD     1      32.580  23.600  31.560  1.00  0.00            
ATOM     56  H23 BCD     1      32.170  22.020  32.900  1.00  0.00            
ATOM     57  H24 BCD     1      35.290  22.490  32.550  1.00  0.00            
ATOM     58  H25 BCD     1      34.780  21.110  30.520  1.00  0.00            
ATOM     59  H26 BCD     1      34.850  23.590  29.790  1.00  0.00            
ATOM     60  H27 BCD     1      36.270  24.930  32.160  1.00  0.00            
ATOM     61  H28 BCD     1      35.790  27.130  30.750  1.00  0.00            
ATOM     62  H29 BCD     1      37.010  26.060  30.170  1.00  0.00            
ATOM     63  H30 BCD     1      34.350  25.760  29.470  1.00  0.00            
ATOM     64  C19 BCD     1      35.260  25.110  37.970  1.00  0.00            
ATOM     65  O16 BCD     1      35.900  23.850  38.270  1.00  0.00            
ATOM     66  C20 BCD     1      33.830  25.050  37.540  1.00  0.00            
ATOM     67  O17 BCD     1      32.890  24.400  38.390  1.00  0.00            
ATOM     68  C21 BCD     1      33.760  24.410  36.150  1.00  0.00            
ATOM     69  O18 BCD     1      32.390  24.340  35.570  1.00  0.00            
ATOM     70  C22 BCD     1      34.650  25.190  35.190  1.00  0.00            
ATOM     71  C23 BCD     1      36.050  25.240  35.730  1.00  0.00            
ATOM     72  O19 BCD     1      36.000  25.780  37.030  1.00  0.00            
ATOM     73  C24 BCD     1      37.010  26.090  34.850  1.00  0.00            
ATOM     74  O20 BCD     1      36.560  27.420  34.690  1.00  0.00            
ATOM     75  H31 BCD     1      35.200  25.670  38.910  1.00  0.00            
ATOM     76  H32 BCD     1      33.400  26.050  37.420  1.00  0.00            
ATOM     77  H33 BCD     1      32.050  24.390  37.920  1.00  0.00            
ATOM     78  H34 BCD     1      34.170  23.400  36.310  1.00  0.00            
ATOM     79  H35 BCD     1      32.540  23.730  34.840  1.00  0.00            
ATOM     80  H36 BCD     1      34.320  26.230  35.060  1.00  0.00            
ATOM     81  H37 BCD     1      36.410  24.210  35.850  1.00  0.00            
ATOM     82  H38 BCD     1      37.980  26.150  35.360  1.00  0.00            
ATOM     83  H39 BCD     1      37.120  25.610  33.870  1.00  0.00            
ATOM     84  H40 BCD     1      36.920  27.750  33.860  1.00  0.00            
ATOM     85  C25 BCD     1      37.990  22.100  41.570  1.00  0.00            
ATOM     86  O21 BCD     1      38.110  20.860  40.860  1.00  0.00            
ATOM     87  C26 BCD     1      36.560  22.560  41.720  1.00  0.00            
ATOM     88  O22 BCD     1      35.950  21.530  42.560  1.00  0.00            
ATOM     89  C27 BCD     1      35.760  22.800  40.380  1.00  0.00            
ATOM     90  O23 BCD     1      34.380  23.160  40.590  1.00  0.00            
ATOM     91  C28 BCD     1      36.560  23.810  39.540  1.00  0.00            
ATOM     92  C29 BCD     1      38.010  23.400  39.430  1.00  0.00            
ATOM     93  O24 BCD     1      38.580  23.170  40.800  1.00  0.00            
ATOM     94  C30 BCD     1      38.930  24.290  38.570  1.00  0.00            
ATOM     95  O25 BCD     1      38.860  25.640  38.980  1.00  0.00            
ATOM     96  H41 BCD     1      38.520  21.970  42.520  1.00  0.00            
ATOM     97  H42 BCD     1      36.560  23.560  42.200  1.00  0.00            
ATOM     98  H43 BCD     1      35.790  20.730  42.040  1.00  0.00            
ATOM     99  H44 BCD     1      35.850  21.940  39.720  1.00  0.00            
ATOM    100  H45 BCD     1      34.100  23.420  39.710  1.00  0.00            
ATOM    101  H46 BCD     1      36.410  24.770  40.040  1.00  0.00            
ATOM    102  H47 BCD     1      37.920  22.420  38.960  1.00  0.00            
ATOM    103  H48 BCD     1      39.940  23.920  38.740  1.00  0.00            
ATOM    104  H49 BCD     1      38.720  24.280  37.490  1.00  0.00            
ATOM    105  H50 BCD     1      39.130  26.100  38.180  1.00  0.00            
ATOM    106  C31 BCD     1      41.150  18.300  39.840  1.00  0.00            
ATOM    107  O26 BCD     1      41.120  18.780  38.560  1.00  0.00            
ATOM    108  C32 BCD     1      39.840  17.730  40.190  1.00  0.00            
ATOM    109  O27 BCD     1      39.540  16.620  39.370  1.00  0.00            
ATOM    110  C33 BCD     1      38.740  18.770  40.300  1.00  0.00            
ATOM    111  C34 BCD     1      39.180  19.950  41.160  1.00  0.00            
ATOM    112  C35 BCD     1      40.690  20.420  40.910  1.00  0.00            
ATOM    113  O28 BCD     1      41.550  19.260  40.780  1.00  0.00            
ATOM    114  C36 BCD     1      41.260  21.230  42.000  1.00  0.00            
ATOM    115  O29 BCD     1      41.010  20.710  43.290  1.00  0.00            
ATOM    116  O30 BCD     1      37.610  18.120  40.840  1.00  0.00            
ATOM    117  H51 BCD     1      41.880  17.480  39.940  1.00  0.00            
ATOM    118  H52 BCD     1      40.090  17.390  41.210  1.00  0.00            
ATOM    119  H53 BCD     1      38.610  16.720  39.150  1.00  0.00            
ATOM    120  H54 BCD     1      38.520  19.120  39.290  1.00  0.00            
ATOM    121  H55 BCD     1      36.860  18.720  40.870  1.00  0.00            
ATOM    122  H56 BCD     1      39.070  19.560  42.180  1.00  0.00            
ATOM    123  H57 BCD     1      40.680  21.080  40.040  1.00  0.00            
ATOM    124  H58 BCD     1      42.350  21.310  41.870  1.00  0.00            
ATOM    125  H59 BCD     1      40.900  22.260  41.920  1.00  0.00            
ATOM    126  H60 BCD     1      41.700  20.160  43.670  1.00  0.00            
ATOM    127  C37 BCD     1      43.140  18.220  34.880  1.00  0.00            
ATOM    128  O31 BCD     1      42.160  18.860  34.000  1.00  0.00            
ATOM    129  C38 BCD     1      42.500  16.960  35.510  1.00  0.00            
ATOM    130  O32 BCD     1      41.920  16.090  34.530  1.00  0.00            
ATOM    131  C39 BCD     1      41.570  17.350  36.670  1.00  0.00            
ATOM    132  O33 BCD     1      41.100  16.180  37.380  1.00  0.00            
ATOM    133  C40 BCD     1      42.160  18.400  37.600  1.00  0.00            
ATOM    134  C41 BCD     1      42.540  19.630  36.770  1.00  0.00            
ATOM    135  O34 BCD     1      43.520  19.110  35.880  1.00  0.00            
ATOM    136  C42 BCD     1      43.100  20.760  37.640  1.00  0.00            
ATOM    137  O35 BCD     1      43.310  21.930  36.900  1.00  0.00            
ATOM    138  H61 BCD     1      44.080  17.990  34.370  1.00  0.00            
ATOM    139  H62 BCD     1      43.290  16.400  36.030  1.00  0.00            
ATOM    140  H63 BCD     1      41.470  15.370  34.970  1.00  0.00            
ATOM    141  H64 BCD     1      40.670  17.710  36.160  1.00  0.00            
ATOM    142  H65 BCD     1      40.500  16.320  38.120  1.00  0.00            
ATOM    143  H66 BCD     1      43.040  17.960  38.080  1.00  0.00            
ATOM    144  H67 BCD     1      41.680  19.980  36.190  1.00  0.00            
ATOM    145  H68 BCD     1      42.400  20.970  38.460  1.00  0.00            
ATOM    146  H69 BCD     1      44.070  20.370  37.990  1.00  0.00            
ATOM    147  H70 BCD     1      44.260  22.030  36.860  1.00  0.00            
ATOM    148  C1  BB8     2      38.690  14.940  35.200  1.00  0.00            
ATOM    149  C2  BB8     2      37.810  15.990  34.570  1.00  0.00            
ATOM    150  O1  BB8     2      38.610  17.170  34.290  1.00  0.00            
ATOM    151  C3  BB8     2      37.830  18.270  33.880  1.00  0.00            
ATOM    152  O2  BB8     2      36.910  18.570  34.930  1.00  0.00            
ATOM    153  C4  BB8     2      37.370  18.780  36.290  1.00  0.00            
ATOM    154  C5  BB8     2      36.620  17.950  37.330  1.00  0.00            
ATOM    155  O3  BB8     2      37.110  16.950  37.870  1.00  0.00            
ATOM    156  C6  BB8     2      35.420  18.600  37.910  1.00  0.00            
ATOM    157  C7  BB8     2      34.530  17.850  38.660  1.00  0.00            
ATOM    158  O4  BB8     2      34.780  16.550  38.980  1.00  0.00            
ATOM    159  C8  BB8     2      33.330  18.380  39.030  1.00  0.00            
ATOM    160  C9  BB8     2      33.110  19.720  38.860  1.00  0.00            
ATOM    161  O5  BB8     2      32.080  20.210  39.380  1.00  0.00            
ATOM    162  C10 BB8     2      34.010  20.480  38.090  1.00  0.00            
ATOM    163  C11 BB8     2      35.190  19.930  37.670  1.00  0.00            
ATOM    164  O6  BB8     2      36.070  20.690  36.940  1.00  0.00            
ATOM    165  C12 BB8     2      37.370  20.260  36.740  1.00  0.00            
ATOM    166  C13 BB8     2      38.090  21.250  35.750  1.00  0.00            
ATOM    167  C14 BB8     2      37.260  21.810  34.780  1.00  0.00            
ATOM    168  C15 BB8     2      37.820  22.780  33.900  1.00  0.00            
ATOM    169  C16 BB8     2      39.090  23.270  34.160  1.00  0.00            
ATOM    170  O7  BB8     2      39.550  24.310  33.390  1.00  0.00            
ATOM    171  C17 BB8     2      39.930  22.670  35.150  1.00  0.00            
ATOM    172  O8  BB8     2      41.230  23.190  35.440  1.00  0.00            
ATOM    173  C18 BB8     2      39.380  21.620  35.960  1.00  0.00            
ATOM    174  C19 BB8     2      37.070  17.870  32.540  1.00  0.00            
ATOM    175  O9  BB8     2      36.210  18.880  32.170  1.00  0.00            
ATOM    176  C20 BB8     2      36.280  16.580  32.660  1.00  0.00            
ATOM    177  O10 BB8     2      35.670  16.070  31.390  1.00  0.00            
ATOM    178  C21 BB8     2      37.090  15.440  33.280  1.00  0.00            
ATOM    179  O11 BB8     2      38.000  14.880  32.320  1.00  0.00            
ATOM    180  H1  BB8     2      39.030  15.310  36.170  1.00  0.00            
ATOM    181  H2  BB8     2      38.040  14.070  35.330  1.00  0.00            
ATOM    182  H3  BB8     2      39.530  14.700  34.540  1.00  0.00            
ATOM    183  H4  BB8     2      37.000  16.220  35.280  1.00  0.00            
ATOM    184  H5  BB8     2      38.480  19.130  33.720  1.00  0.00            
ATOM    185  H6  BB8     2      38.410  18.430  36.270  1.00  0.00            
ATOM    186  H7  BB8     2      35.750  16.490  38.840  1.00  0.00            
ATOM    187  H8  BB8     2      32.600  17.790  39.580  1.00  0.00            
ATOM    188  H9  BB8     2      31.750  20.860  38.740  1.00  0.00            
ATOM    189  H10 BB8     2      33.760  21.520  37.910  1.00  0.00            
ATOM    190  H11 BB8     2      37.890  20.320  37.700  1.00  0.00            
ATOM    191  H12 BB8     2      36.290  21.360  34.580  1.00  0.00            
ATOM    192  H13 BB8     2      37.320  23.000  32.960  1.00  0.00            
ATOM    193  H14 BB8     2      40.480  24.350  33.640  1.00  0.00            
ATOM    194  H15 BB8     2      41.610  22.710  36.200  1.00  0.00            
ATOM    195  H16 BB8     2      39.990  21.140  36.720  1.00  0.00            
ATOM    196  H17 BB8     2      37.840  17.620  31.790  1.00  0.00            
ATOM    197  H18 BB8     2      35.970  18.800  31.230  1.00  0.00            
ATOM    198  H19 BB8     2      35.430  16.750  33.340  1.00  0.00            
ATOM    199  H20 BB8     2      36.430  15.910  30.800  1.00  0.00            
ATOM    200  H21 BB8     2      36.370  14.660  33.560  1.00  0.00            
ATOM    201  H22 BB8     2      38.070  13.930  32.500  1.00  0.00            
TER
ENDMDL
MODEL        1
ATOM      1  C1  BCD     1      13.890  18.810  24.420  1.00  0.00            
ATOM      2  O1  BCD     1      14.720  18.340  25.520  1.00  0.00            
ATOM      3  C2  BCD     1      13.540  17.580  23.590  1.00  0.00            
ATOM      4  O2  BCD     1      12.730  16.570  24.250  1.00  0.00            
ATOM      5  C3  BCD     1      14.880  16.940  23.140  1.00  0.00            
ATOM      6  O3  BCD     1      14.630  15.730  22.390  1.00  0.00            
ATOM      7  C4  BCD     1      15.690  17.890  22.320  1.00  0.00            
ATOM      8  C5  BCD     1      15.870  19.230  23.060  1.00  0.00            
ATOM      9  O4  BCD     1      14.600  19.710  23.560  1.00  0.00            
ATOM     10  C6  BCD     1      16.560  20.370  22.430  1.00  0.00            
ATOM     11  O5  BCD     1      15.970  20.640  21.140  1.00  0.00            
ATOM     12  H1  BCD     1      13.010  19.330  24.800  1.00  0.00            
ATOM     13  H2  BCD     1      12.990  17.810  22.660  1.00  0.00            
ATOM     14  H3  BCD     1      12.770  15.790  23.700  1.00  0.00            
ATOM     15  H4  BCD     1      15.430  16.740  24.070  1.00  0.00            
ATOM     16  H5  BCD     1      15.530  15.480  22.160  1.00  0.00            
ATOM     17  H6  BCD     1      15.250  18.050  21.330  1.00  0.00            
ATOM     18  H7  BCD     1      16.570  19.010  23.880  1.00  0.00            
ATOM     19  H8  BCD     1      16.460  21.220  23.120  1.00  0.00            
ATOM     20  H9  BCD     1      17.550  20.040  22.100  1.00  0.00            
ATOM     21  H10 BCD     1      15.020  20.500  21.150  1.00  0.00            
ATOM     22  C7  BCD     1      15.090  18.820  29.540  1.00  0.00            
ATOM     23  O6  BCD     1      16.450  19.000  29.310  1.00  0.00            
ATOM     24  C8  BCD     1      14.640  17.390  29.190  1.00  0.00            
ATOM     25  O7  BCD     1      15.400  16.430  29.960  1.00  0.00            
ATOM     26  C9  BCD     1      14.830  17.230  27.660  1.00  0.00            
ATOM     27  O8  BCD     1      14.120  16.030  27.330  1.00  0.00            
ATOM     28  C10 BCD     1      14.250  18.460  26.880  1.00  0.00            
ATOM     29  C11 BCD     1      14.610  19.870  27.430  1.00  0.00            
ATOM     30  O9  BCD     1      14.260  19.750  28.790  1.00  0.00            
ATOM     31  C12 BCD     1      13.870  20.990  26.820  1.00  0.00            
ATOM     32  O10 BCD     1      12.440  20.760  26.890  1.00  0.00            
ATOM     33  H11 BCD     1      14.870  18.930  30.610  1.00  0.00            
ATOM     34  H12 BCD     1      13.570  17.360  29.450  1.00  0.00            
ATOM     35  H13 BCD     1      14.850  15.650  29.950  1.00  0.00            
ATOM     36  H14 BCD     1      15.900  17.130  27.430  1.00  0.00            
ATOM     37  H15 BCD     1      14.690  15.370  26.930  1.00  0.00            
ATOM     38  H16 BCD     1      13.160  18.300  26.870  1.00  0.00            
ATOM     39  H17 BCD     1      15.680  20.080  27.300  1.00  0.00            
ATOM     40  H18 BCD     1      14.130  21.890  27.400  1.00  0.00            
ATOM     41  H19 BCD     1      14.180  21.110  25.770  1.00  0.00            
ATOM     42  H20 BCD     1      12.020  21.090  26.100  1.00  0.00            
ATOM     43  C13 BCD     1      19.890  19.970  31.510  1.00  0.00            
ATOM     44  O11 BCD     1      20.570  18.980  30.760  1.00  0.00            
ATOM     45  C14 BCD     1      18.750  19.270  32.240  1.00  0.00            
ATOM     46  O12 BCD     1      19.220  18.340  33.230  1.00  0.00            
ATOM     47  C15 BCD     1      17.720  18.630  31.350  1.00  0.00            
ATOM     48  O13 BCD     1      16.680  17.890  32.010  1.00  0.00            
ATOM     49  C16 BCD     1      17.180  19.700  30.320  1.00  0.00            
ATOM     50  C17 BCD     1      18.300  20.440  29.670  1.00  0.00            
ATOM     51  O14 BCD     1      19.320  20.840  30.630  1.00  0.00            
ATOM     52  C18 BCD     1      17.870  21.640  28.860  1.00  0.00            
ATOM     53  O15 BCD     1      17.280  22.730  29.540  1.00  0.00            
ATOM     54  H21 BCD     1      20.560  20.630  32.060  1.00  0.00            
ATOM     55  H22 BCD     1      18.210  19.950  32.910  1.00  0.00            
ATOM     56  H23 BCD     1      18.460  17.850  33.540  1.00  0.00            
ATOM     57  H24 BCD     1      18.360  17.980  30.730  1.00  0.00            
ATOM     58  H25 BCD     1      16.390  17.310  31.310  1.00  0.00            
ATOM     59  H26 BCD     1      16.500  20.350  30.880  1.00  0.00            
ATOM     60  H27 BCD     1      18.850  19.850  28.920  1.00  0.00            
ATOM     61  H28 BCD     1      18.710  22.090  28.320  1.00  0.00            
ATOM     62  H29 BCD     1      17.230  21.290  28.040  1.00  0.00            
ATOM     63  H30 BCD     1      16.940  23.280  28.830  1.00  0.00            
ATOM     64  C19 BCD     1      24.490  17.770  30.030  1.00  0.00            
ATOM     65  O16 BCD     1      24.130  16.850  28.970  1.00  0.00            
ATOM     66  C20 BCD     1      23.800  17.350  31.400  1.00  0.00            
ATOM     67  O17 BCD     1      23.950  15.940  31.520  1.00  0.00            
ATOM     68  C21 BCD     1      22.320  17.700  31.350  1.00  0.00            
ATOM     69  O18 BCD     1      21.700  17.490  32.620  1.00  0.00            
ATOM     70  C22 BCD     1      22.010  19.050  30.840  1.00  0.00            
ATOM     71  C23 BCD     1      22.710  19.260  29.470  1.00  0.00            
ATOM     72  O19 BCD     1      24.120  19.090  29.660  1.00  0.00            
ATOM     73  C24 BCD     1      22.370  20.560  28.890  1.00  0.00            
ATOM     74  O20 BCD     1      23.000  20.530  27.580  1.00  0.00            
ATOM     75  H31 BCD     1      25.580  17.690  30.150  1.00  0.00            
ATOM     76  H32 BCD     1      24.240  17.930  32.220  1.00  0.00            
ATOM     77  H33 BCD     1      23.830  15.710  32.450  1.00  0.00            
ATOM     78  H34 BCD     1      21.740  17.080  30.650  1.00  0.00            
ATOM     79  H35 BCD     1      20.780  17.720  32.530  1.00  0.00            
ATOM     80  H36 BCD     1      22.340  19.810  31.560  1.00  0.00            
ATOM     81  H37 BCD     1      22.470  18.550  28.670  1.00  0.00            
ATOM     82  H38 BCD     1      21.290  20.500  28.720  1.00  0.00            
ATOM     83  H39 BCD     1      22.720  21.360  29.550  1.00  0.00            
ATOM     84  H40 BCD     1      22.530  21.230  27.120  1.00  0.00            
ATOM     85  C25 BCD     1      25.510  14.360  26.090  1.00  0.00            
ATOM     86  O21 BCD     1      24.220  14.740  25.520  1.00  0.00            
ATOM     87  C26 BCD     1      25.290  13.650  27.470  1.00  0.00            
ATOM     88  O22 BCD     1      24.500  12.480  27.220  1.00  0.00            
ATOM     89  C27 BCD     1      24.590  14.580  28.420  1.00  0.00            
ATOM     90  O23 BCD     1      24.470  14.070  29.680  1.00  0.00            
ATOM     91  C28 BCD     1      25.120  15.970  28.480  1.00  0.00            
ATOM     92  C29 BCD     1      25.540  16.540  27.090  1.00  0.00            
ATOM     93  O24 BCD     1      26.320  15.530  26.350  1.00  0.00            
ATOM     94  C30 BCD     1      26.480  17.790  27.150  1.00  0.00            
ATOM     95  O25 BCD     1      27.760  17.470  27.820  1.00  0.00            
ATOM     96  H41 BCD     1      25.960  13.670  25.380  1.00  0.00            
ATOM     97  H42 BCD     1      26.290  13.410  27.870  1.00  0.00            
ATOM     98  H43 BCD     1      24.480  12.130  28.110  1.00  0.00            
ATOM     99  H44 BCD     1      23.550  14.610  28.070  1.00  0.00            
ATOM    100  H45 BCD     1      24.090  14.740  30.260  1.00  0.00            
ATOM    101  H46 BCD     1      25.970  16.030  29.170  1.00  0.00            
ATOM    102  H47 BCD     1      24.730  16.850  26.430  1.00  0.00            
ATOM    103  H48 BCD     1      26.620  18.150  26.120  1.00  0.00            
ATOM    104  H49 BCD     1      26.010  18.520  27.820  1.00  0.00            
ATOM    105  H50 BCD     1      28.380  17.330  27.090  1.00  0.00            
ATOM    106  C31 BCD     1      22.130  14.550  22.050  1.00  0.00            
ATOM    107  O26 BCD     1      21.060  15.330  22.510  1.00  0.00            
ATOM    108  C32 BCD     1      22.080  13.310  22.950  1.00  0.00            
ATOM    109  O27 BCD     1      20.750  12.820  23.000  1.00  0.00            
ATOM    110  C33 BCD     1      22.630  13.620  24.340  1.00  0.00            
ATOM    111  C34 BCD     1      23.920  14.290  24.200  1.00  0.00            
ATOM    112  C35 BCD     1      23.820  15.530  23.360  1.00  0.00            
ATOM    113  O28 BCD     1      23.430  15.160  22.040  1.00  0.00            
ATOM    114  C36 BCD     1      25.190  16.270  23.200  1.00  0.00            
ATOM    115  O29 BCD     1      26.190  15.310  22.610  1.00  0.00            
ATOM    116  O30 BCD     1      22.860  12.420  25.070  1.00  0.00            
ATOM    117  H51 BCD     1      21.950  14.210  21.030  1.00  0.00            
ATOM    118  H52 BCD     1      22.650  12.570  22.390  1.00  0.00            
ATOM    119  H53 BCD     1      20.720  12.050  23.590  1.00  0.00            
ATOM    120  H54 BCD     1      21.830  14.200  24.820  1.00  0.00            
ATOM    121  H55 BCD     1      23.490  12.580  25.780  1.00  0.00            
ATOM    122  H56 BCD     1      24.670  13.550  23.860  1.00  0.00            
ATOM    123  H57 BCD     1      23.110  16.170  23.910  1.00  0.00            
ATOM    124  H58 BCD     1      25.030  17.230  22.690  1.00  0.00            
ATOM    125  H59 BCD     1      25.540  16.560  24.190  1.00  0.00            
ATOM    126  H60 BCD     1      25.850  15.010  21.760  1.00  0.00            
ATOM    127  C37 BCD     1      17.580  17.060  21.000  1.00  0.00            
ATOM    128  O31 BCD     1      16.970  17.220  22.320  1.00  0.00            
ATOM    129  C38 BCD     1      17.930  15.700  20.570  1.00  0.00            
ATOM    130  O32 BCD     1      16.700  14.910  20.810  1.00  0.00            
ATOM    131  C39 BCD     1      19.040  15.090  21.430  1.00  0.00            
ATOM    132  O33 BCD     1      19.340  13.740  21.010  1.00  0.00            
ATOM    133  C40 BCD     1      20.290  15.950  21.510  1.00  0.00            
ATOM    134  C41 BCD     1      19.880  17.440  21.830  1.00  0.00            
ATOM    135  O34 BCD     1      18.770  17.850  20.960  1.00  0.00            
ATOM    136  C42 BCD     1      20.980  18.450  21.690  1.00  0.00            
ATOM    137  O35 BCD     1      21.440  18.590  20.340  1.00  0.00            
ATOM    138  H61 BCD     1      16.940  17.450  20.200  1.00  0.00            
ATOM    139  H62 BCD     1      18.130  15.650  19.500  1.00  0.00            
ATOM    140  H63 BCD     1      17.060  14.020  20.870  1.00  0.00            
ATOM    141  H64 BCD     1      18.650  15.070  22.460  1.00  0.00            
ATOM    142  H65 BCD     1      19.760  13.340  21.780  1.00  0.00            
ATOM    143  H66 BCD     1      20.880  15.890  20.580  1.00  0.00            
ATOM    144  H67 BCD     1      19.510  17.570  22.860  1.00  0.00            
ATOM    145  H68 BCD     1      20.640  19.430  22.040  1.00  0.00            
ATOM    146  H69 BCD     1      21.860  18.210  22.300  1.00  0.00            
ATOM    147  H70 BCD     1      20.680  18.610  19.750  1.00  0.00            
ATOM    148  C1  BB8     2      17.430  11.470  29.570  1.00  0.00            
ATOM    149  C2  BB8     2      17.400  12.570  28.470  1.00  0.00            
ATOM    150  O1  BB8     2      18.420  12.150  27.560  1.00  0.00            
ATOM    151  C3  BB8     2      18.760  13.090  26.570  1.00  0.00            
ATOM    152  O2  BB8     2      19.110  14.340  27.200  1.00  0.00            
ATOM    153  C4  BB8     2      20.450  14.740  27.530  1.00  0.00            
ATOM    154  C5  BB8     2      21.020  13.730  28.480  1.00  0.00            
ATOM    155  O3  BB8     2      21.700  12.820  28.010  1.00  0.00            
ATOM    156  C6  BB8     2      20.630  13.910  29.930  1.00  0.00            
ATOM    157  C7  BB8     2      21.080  12.970  30.840  1.00  0.00            
ATOM    158  O4  BB8     2      22.110  12.050  30.610  1.00  0.00            
ATOM    159  C8  BB8     2      20.640  13.130  32.200  1.00  0.00            
ATOM    160  C9  BB8     2      19.750  14.150  32.550  1.00  0.00            
ATOM    161  O5  BB8     2      19.450  14.360  33.840  1.00  0.00            
ATOM    162  C10 BB8     2      19.360  15.060  31.560  1.00  0.00            
ATOM    163  C11 BB8     2      19.820  14.970  30.280  1.00  0.00            
ATOM    164  O6  BB8     2      19.580  15.980  29.370  1.00  0.00            
ATOM    165  C12 BB8     2      20.460  16.170  28.230  1.00  0.00            
ATOM    166  C13 BB8     2      20.010  17.330  27.340  1.00  0.00            
ATOM    167  C14 BB8     2      18.650  17.700  27.290  1.00  0.00            
ATOM    168  C15 BB8     2      18.180  18.780  26.470  1.00  0.00            
ATOM    169  C16 BB8     2      19.100  19.350  25.550  1.00  0.00            
ATOM    170  O7  BB8     2      18.750  20.380  24.690  1.00  0.00            
ATOM    171  C17 BB8     2      20.430  18.870  25.540  1.00  0.00            
ATOM    172  O8  BB8     2      21.310  19.370  24.680  1.00  0.00            
ATOM    173  C18 BB8     2      20.940  17.900  26.390  1.00  0.00            
ATOM    174  C19 BB8     2      17.500  13.320  25.660  1.00  0.00            
ATOM    175  O9  BB8     2      17.790  14.370  24.680  1.00  0.00            
ATOM    176  C20 BB8     2      16.280  13.660  26.530  1.00  0.00            
ATOM    177  O10 BB8     2      15.040  13.920  25.830  1.00  0.00            
ATOM    178  C21 BB8     2      16.060  12.680  27.640  1.00  0.00            
ATOM    179  O11 BB8     2      15.640  11.350  27.160  1.00  0.00            
ATOM    180  H1  BB8     2      17.040  10.490  29.270  1.00  0.00            
ATOM    181  H2  BB8     2      18.490  11.360  29.840  1.00  0.00            
ATOM    182  H3  BB8     2      16.780  11.710  30.420  1.00  0.00            
ATOM    183  H4  BB8     2      17.710  13.500  28.970  1.00  0.00            
ATOM    184  H5  BB8     2      19.580  12.650  25.990  1.00  0.00            
ATOM    185  H6  BB8     2      21.110  14.700  26.650  1.00  0.00            
ATOM    186  H7  BB8     2      22.310  12.160  29.670  1.00  0.00            
ATOM    187  H8  BB8     2      20.990  12.360  32.870  1.00  0.00            
ATOM    188  H9  BB8     2      19.480  13.510  34.310  1.00  0.00            
ATOM    189  H10 BB8     2      18.780  15.890  31.940  1.00  0.00            
ATOM    190  H11 BB8     2      21.470  16.470  28.530  1.00  0.00            
ATOM    191  H12 BB8     2      18.020  17.200  28.020  1.00  0.00            
ATOM    192  H13 BB8     2      17.130  19.050  26.380  1.00  0.00            
ATOM    193  H14 BB8     2      19.560  20.640  24.210  1.00  0.00            
ATOM    194  H15 BB8     2      22.120  18.890  24.920  1.00  0.00            
ATOM    195  H16 BB8     2      21.960  17.540  26.300  1.00  0.00            
ATOM    196  H17 BB8     2      17.310  12.370  25.140  1.00  0.00            
ATOM    197  H18 BB8     2      16.950  14.840  24.530  1.00  0.00            
ATOM    198  H19 BB8     2      16.500  14.660  26.920  1.00  0.00            
ATOM    199  H20 BB8     2      14.920  13.180  25.210  1.00  0.00            
ATOM    200  H21 BB8     2      15.360  13.140  28.350  1.00  0.00            
ATOM    201  H22 BB8     2      15.080  10.940  27.850  1.00  0.00            
TER
ENDMDL
MODEL        1
ATOM      1  C1  BCD     1      23.650  15.160  21.210  1.00  0.00            
ATOM      2  O1  BCD     1      22.360  15.270  21.810  1.00  0.00            
ATOM      3  C2  BCD     1      24.660  14.950  22.300  1.00  0.00            
ATOM      4  O2  BCD     1      24.370  13.670  22.890  1.00  0.00            
ATOM      5  C3  BCD     1      24.690  16.140  23.350  1.00  0.00            
ATOM      6  O3  BCD     1      25.790  16.040  24.250  1.00  0.00            
ATOM      7  C4  BCD     1      24.820  17.540  22.640  1.00  0.00            
ATOM      8  C5  BCD     1      24.030  17.580  21.370  1.00  0.00            
ATOM      9  O4  BCD     1      24.040  16.390  20.550  1.00  0.00            
ATOM     10  C6  BCD     1      24.320  18.800  20.550  1.00  0.00            
ATOM     11  O5  BCD     1      25.560  18.830  19.860  1.00  0.00            
ATOM     12  H1  BCD     1      23.700  14.350  20.490  1.00  0.00            
ATOM     13  H2  BCD     1      25.690  14.960  21.930  1.00  0.00            
ATOM     14  H3  BCD     1      25.190  13.430  23.330  1.00  0.00            
ATOM     15  H4  BCD     1      23.750  16.050  23.920  1.00  0.00            
ATOM     16  H5  BCD     1      25.930  16.860  24.720  1.00  0.00            
ATOM     17  H6  BCD     1      25.900  17.710  22.540  1.00  0.00            
ATOM     18  H7  BCD     1      23.000  17.690  21.740  1.00  0.00            
ATOM     19  H8  BCD     1      23.550  18.890  19.770  1.00  0.00            
ATOM     20  H9  BCD     1      24.160  19.680  21.180  1.00  0.00            
ATOM     21  H10 BCD     1      25.420  19.350  19.070  1.00  0.00            
ATOM     22  C7  BCD     1      18.380  14.760  20.300  1.00  0.00            
ATOM     23  O6  BCD     1      17.940  16.100  20.690  1.00  0.00            
ATOM     24  C8  BCD     1      18.890  14.010  21.550  1.00  0.00            
ATOM     25  O7  BCD     1      17.860  13.910  22.530  1.00  0.00            
ATOM     26  C9  BCD     1      20.180  14.570  22.120  1.00  0.00            
ATOM     27  O8  BCD     1      20.670  13.790  23.210  1.00  0.00            
ATOM     28  C10 BCD     1      21.220  14.660  21.070  1.00  0.00            
ATOM     29  C11 BCD     1      20.650  15.430  19.880  1.00  0.00            
ATOM     30  O9  BCD     1      19.460  14.760  19.390  1.00  0.00            
ATOM     31  C12 BCD     1      21.560  15.560  18.670  1.00  0.00            
ATOM     32  O10 BCD     1      20.880  16.110  17.570  1.00  0.00            
ATOM     33  H11 BCD     1      17.680  14.220  19.660  1.00  0.00            
ATOM     34  H12 BCD     1      19.080  13.010  21.130  1.00  0.00            
ATOM     35  H13 BCD     1      18.280  13.510  23.300  1.00  0.00            
ATOM     36  H14 BCD     1      20.060  15.560  22.570  1.00  0.00            
ATOM     37  H15 BCD     1      21.030  14.270  23.960  1.00  0.00            
ATOM     38  H16 BCD     1      21.390  13.650  20.670  1.00  0.00            
ATOM     39  H17 BCD     1      20.310  16.390  20.280  1.00  0.00            
ATOM     40  H18 BCD     1      22.460  16.150  18.870  1.00  0.00            
ATOM     41  H19 BCD     1      21.870  14.560  18.350  1.00  0.00            
ATOM     42  H20 BCD     1      20.150  15.490  17.520  1.00  0.00            
ATOM     43  C13 BCD     1      14.470  18.370  19.810  1.00  0.00            
ATOM     44  O11 BCD     1      14.710  19.240  21.000  1.00  0.00            
ATOM     45  C14 BCD     1      14.250  16.950  20.290  1.00  0.00            
ATOM     46  O12 BCD     1      13.050  16.850  21.120  1.00  0.00            
ATOM     47  C15 BCD     1      15.540  16.410  20.990  1.00  0.00            
ATOM     48  O13 BCD     1      15.430  15.050  21.460  1.00  0.00            
ATOM     49  C16 BCD     1      16.720  16.510  20.010  1.00  0.00            
ATOM     50  C17 BCD     1      16.830  17.920  19.540  1.00  0.00            
ATOM     51  O14 BCD     1      15.640  18.470  18.970  1.00  0.00            
ATOM     52  C18 BCD     1      17.810  17.960  18.380  1.00  0.00            
ATOM     53  O15 BCD     1      17.320  17.280  17.230  1.00  0.00            
ATOM     54  H21 BCD     1      13.620  18.720  19.210  1.00  0.00            
ATOM     55  H22 BCD     1      14.170  16.470  19.310  1.00  0.00            
ATOM     56  H23 BCD     1      12.840  16.020  21.550  1.00  0.00            
ATOM     57  H24 BCD     1      15.770  17.020  21.870  1.00  0.00            
ATOM     58  H25 BCD     1      16.310  14.770  21.720  1.00  0.00            
ATOM     59  H26 BCD     1      16.470  15.860  19.160  1.00  0.00            
ATOM     60  H27 BCD     1      17.210  18.590  20.330  1.00  0.00            
ATOM     61  H28 BCD     1      18.030  18.970  18.020  1.00  0.00            
ATOM     62  H29 BCD     1      18.770  17.490  18.670  1.00  0.00            
ATOM     63  H30 BCD     1      16.440  17.590  16.990  1.00  0.00            
ATOM     64  C19 BCD     1      13.630  22.610  23.020  1.00  0.00            
ATOM     65  O16 BCD     1      14.560  22.230  24.050  1.00  0.00            
ATOM     66  C20 BCD     1      12.610  21.520  22.930  1.00  0.00            
ATOM     67  O17 BCD     1      12.040  21.460  24.250  1.00  0.00            
ATOM     68  C21 BCD     1      13.170  20.230  22.370  1.00  0.00            
ATOM     69  O18 BCD     1      12.170  19.210  22.160  1.00  0.00            
ATOM     70  C22 BCD     1      14.050  20.430  21.110  1.00  0.00            
ATOM     71  C23 BCD     1      14.970  21.530  21.270  1.00  0.00            
ATOM     72  O19 BCD     1      14.260  22.690  21.760  1.00  0.00            
ATOM     73  C24 BCD     1      15.700  21.970  20.030  1.00  0.00            
ATOM     74  O20 BCD     1      14.840  22.260  18.930  1.00  0.00            
ATOM     75  H31 BCD     1      13.190  23.600  23.200  1.00  0.00            
ATOM     76  H32 BCD     1      11.810  21.880  22.270  1.00  0.00            
ATOM     77  H33 BCD     1      12.860  21.260  24.710  1.00  0.00            
ATOM     78  H34 BCD     1      13.890  19.920  23.140  1.00  0.00            
ATOM     79  H35 BCD     1      12.500  18.370  21.820  1.00  0.00            
ATOM     80  H36 BCD     1      13.470  20.610  20.190  1.00  0.00            
ATOM     81  H37 BCD     1      15.780  21.130  21.910  1.00  0.00            
ATOM     82  H38 BCD     1      16.240  22.900  20.250  1.00  0.00            
ATOM     83  H39 BCD     1      16.480  21.260  19.730  1.00  0.00            
ATOM     84  H40 BCD     1      14.820  23.190  18.700  1.00  0.00            
ATOM     85  C25 BCD     1      16.960  23.820  27.010  1.00  0.00            
ATOM     86  O21 BCD     1      17.900  22.810  26.810  1.00  0.00            
ATOM     87  C26 BCD     1      15.630  23.250  27.450  1.00  0.00            
ATOM     88  O22 BCD     1      15.780  22.450  28.630  1.00  0.00            
ATOM     89  C27 BCD     1      14.970  22.400  26.330  1.00  0.00            
ATOM     90  O23 BCD     1      13.620  21.820  26.680  1.00  0.00            
ATOM     91  C28 BCD     1      14.930  23.200  25.030  1.00  0.00            
ATOM     92  C29 BCD     1      16.220  23.920  24.640  1.00  0.00            
ATOM     93  O24 BCD     1      16.760  24.560  25.810  1.00  0.00            
ATOM     94  C30 BCD     1      16.160  24.920  23.550  1.00  0.00            
ATOM     95  O25 BCD     1      15.160  25.890  23.810  1.00  0.00            
ATOM     96  H41 BCD     1      17.300  24.660  27.630  1.00  0.00            
ATOM     97  H42 BCD     1      14.960  24.070  27.740  1.00  0.00            
ATOM     98  H43 BCD     1      16.660  22.060  28.540  1.00  0.00            
ATOM     99  H44 BCD     1      15.650  21.540  26.210  1.00  0.00            
ATOM    100  H45 BCD     1      13.600  21.590  27.610  1.00  0.00            
ATOM    101  H46 BCD     1      14.090  23.900  25.120  1.00  0.00            
ATOM    102  H47 BCD     1      16.940  23.170  24.290  1.00  0.00            
ATOM    103  H48 BCD     1      17.110  25.480  23.580  1.00  0.00            
ATOM    104  H49 BCD     1      16.190  24.500  22.530  1.00  0.00            
ATOM    105  H50 BCD     1      15.140  26.680  23.270  1.00  0.00            
ATOM    106  C31 BCD     1      22.090  22.450  27.070  1.00  0.00            
ATOM    107  O26 BCD     1      22.060  21.440  26.090  1.00  0.00            
ATOM    108  C32 BCD     1      21.310  22.030  28.310  1.00  0.00            
ATOM    109  O27 BCD     1      21.780  20.800  28.840  1.00  0.00            
ATOM    110  C33 BCD     1      19.810  21.890  27.950  1.00  0.00            
ATOM    111  C34 BCD     1      19.250  23.150  27.280  1.00  0.00            
ATOM    112  C35 BCD     1      20.200  23.590  26.190  1.00  0.00            
ATOM    113  O28 BCD     1      21.510  23.650  26.610  1.00  0.00            
ATOM    114  C36 BCD     1      20.010  25.080  25.780  1.00  0.00            
ATOM    115  O29 BCD     1      19.760  25.830  26.970  1.00  0.00            
ATOM    116  O30 BCD     1      19.040  21.710  29.160  1.00  0.00            
ATOM    117  H51 BCD     1      23.110  22.660  27.400  1.00  0.00            
ATOM    118  H52 BCD     1      21.430  22.820  29.070  1.00  0.00            
ATOM    119  H53 BCD     1      21.230  20.490  29.570  1.00  0.00            
ATOM    120  H54 BCD     1      19.640  20.970  27.380  1.00  0.00            
ATOM    121  H55 BCD     1      19.220  20.770  29.260  1.00  0.00            
ATOM    122  H56 BCD     1      19.240  23.870  28.110  1.00  0.00            
ATOM    123  H57 BCD     1      20.040  22.930  25.330  1.00  0.00            
ATOM    124  H58 BCD     1      20.850  25.400  25.160  1.00  0.00            
ATOM    125  H59 BCD     1      19.070  25.090  25.220  1.00  0.00            
ATOM    126  H60 BCD     1      20.630  25.810  27.360  1.00  0.00            
ATOM    127  C37 BCD     1      25.080  19.460  24.040  1.00  0.00            
ATOM    128  O31 BCD     1      24.290  18.410  23.630  1.00  0.00            
ATOM    129  C38 BCD     1      25.210  19.560  25.520  1.00  0.00            
ATOM    130  O32 BCD     1      25.720  18.290  26.000  1.00  0.00            
ATOM    131  C39 BCD     1      23.950  20.090  26.280  1.00  0.00            
ATOM    132  O33 BCD     1      24.220  20.380  27.630  1.00  0.00            
ATOM    133  C40 BCD     1      23.350  21.260  25.580  1.00  0.00            
ATOM    134  C41 BCD     1      23.240  20.960  24.150  1.00  0.00            
ATOM    135  O34 BCD     1      24.590  20.680  23.590  1.00  0.00            
ATOM    136  C42 BCD     1      22.630  22.130  23.420  1.00  0.00            
ATOM    137  O35 BCD     1      23.480  23.300  23.610  1.00  0.00            
ATOM    138  H61 BCD     1      26.080  19.380  23.600  1.00  0.00            
ATOM    139  H62 BCD     1      26.000  20.310  25.680  1.00  0.00            
ATOM    140  H63 BCD     1      25.300  18.050  26.840  1.00  0.00            
ATOM    141  H64 BCD     1      23.240  19.280  26.080  1.00  0.00            
ATOM    142  H65 BCD     1      23.340  20.410  28.020  1.00  0.00            
ATOM    143  H66 BCD     1      23.990  22.140  25.700  1.00  0.00            
ATOM    144  H67 BCD     1      22.470  20.180  24.050  1.00  0.00            
ATOM    145  H68 BCD     1      22.590  21.950  22.340  1.00  0.00            
ATOM    146  H69 BCD     1      21.650  22.360  23.850  1.00  0.00            
ATOM    147  H70 BCD     1      24.010  23.470  22.830  1.00  0.00            
ATOM    148  C1  BB8     2      18.550  16.310  28.930  1.00  0.00            
ATOM    149  C2  BB8     2      18.930  16.660  27.470  1.00  0.00            
ATOM    150  O1  BB8     2      19.650  17.940  27.550  1.00  0.00            
ATOM    151  C3  BB8     2      20.110  18.530  26.260  1.00  0.00            
ATOM    152  O2  BB8     2      18.940  18.650  25.430  1.00  0.00            
ATOM    153  C4  BB8     2      18.120  19.800  25.540  1.00  0.00            
ATOM    154  C5  BB8     2      17.070  19.440  26.580  1.00  0.00            
ATOM    155  O3  BB8     2      17.110  19.930  27.640  1.00  0.00            
ATOM    156  C6  BB8     2      15.860  18.690  26.220  1.00  0.00            
ATOM    157  C7  BB8     2      14.870  18.370  27.120  1.00  0.00            
ATOM    158  O4  BB8     2      14.900  18.490  28.500  1.00  0.00            
ATOM    159  C8  BB8     2      13.780  17.630  26.660  1.00  0.00            
ATOM    160  C9  BB8     2      13.690  17.310  25.310  1.00  0.00            
ATOM    161  O5  BB8     2      12.540  16.810  24.850  1.00  0.00            
ATOM    162  C10 BB8     2      14.730  17.640  24.450  1.00  0.00            
ATOM    163  C11 BB8     2      15.790  18.360  24.880  1.00  0.00            
ATOM    164  O6  BB8     2      16.690  18.820  23.930  1.00  0.00            
ATOM    165  C12 BB8     2      17.450  19.940  24.220  1.00  0.00            
ATOM    166  C13 BB8     2      18.350  20.130  22.990  1.00  0.00            
ATOM    167  C14 BB8     2      19.110  19.050  22.420  1.00  0.00            
ATOM    168  C15 BB8     2      19.960  19.240  21.340  1.00  0.00            
ATOM    169  C16 BB8     2      20.210  20.510  20.830  1.00  0.00            
ATOM    170  O7  BB8     2      21.220  20.700  19.980  1.00  0.00            
ATOM    171  C17 BB8     2      19.530  21.610  21.460  1.00  0.00            
ATOM    172  O8  BB8     2      19.890  22.940  21.270  1.00  0.00            
ATOM    173  C18 BB8     2      18.580  21.420  22.440  1.00  0.00            
ATOM    174  C19 BB8     2      21.030  17.520  25.600  1.00  0.00            
ATOM    175  O9  BB8     2      21.500  17.850  24.300  1.00  0.00            
ATOM    176  C20 BB8     2      20.430  16.080  25.600  1.00  0.00            
ATOM    177  O10 BB8     2      21.480  15.110  25.340  1.00  0.00            
ATOM    178  C21 BB8     2      19.950  15.660  27.000  1.00  0.00            
ATOM    179  O11 BB8     2      21.090  15.430  27.830  1.00  0.00            
ATOM    180  H1  BB8     2      17.700  16.980  29.150  1.00  0.00            
ATOM    181  H2  BB8     2      18.370  15.240  29.120  1.00  0.00            
ATOM    182  H3  BB8     2      19.430  16.640  29.490  1.00  0.00            
ATOM    183  H4  BB8     2      18.080  16.720  26.780  1.00  0.00            
ATOM    184  H5  BB8     2      20.650  19.470  26.400  1.00  0.00            
ATOM    185  H6  BB8     2      18.840  20.610  25.720  1.00  0.00            
ATOM    186  H7  BB8     2      15.670  19.070  28.650  1.00  0.00            
ATOM    187  H8  BB8     2      12.950  17.480  27.340  1.00  0.00            
ATOM    188  H9  BB8     2      11.910  16.630  25.570  1.00  0.00            
ATOM    189  H10 BB8     2      14.470  17.560  23.390  1.00  0.00            
ATOM    190  H11 BB8     2      16.800  20.820  24.250  1.00  0.00            
ATOM    191  H12 BB8     2      19.040  18.040  22.830  1.00  0.00            
ATOM    192  H13 BB8     2      20.600  18.470  20.940  1.00  0.00            
ATOM    193  H14 BB8     2      21.350  19.850  19.530  1.00  0.00            
ATOM    194  H15 BB8     2      20.270  22.870  20.380  1.00  0.00            
ATOM    195  H16 BB8     2      18.220  22.250  23.040  1.00  0.00            
ATOM    196  H17 BB8     2      21.920  17.430  26.240  1.00  0.00            
ATOM    197  H18 BB8     2      22.250  17.310  24.020  1.00  0.00            
ATOM    198  H19 BB8     2      19.570  15.950  24.930  1.00  0.00            
ATOM    199  H20 BB8     2      21.780  14.990  26.260  1.00  0.00            
ATOM    200  H21 BB8     2      19.380  14.730  26.890  1.00  0.00            
ATOM    201  H22 BB8     2      20.820  14.970  28.640  1.00  0.00            
TER
ENDMDL
MODEL        1
ATOM      1  C1  BCD     1      22.700  15.240  27.550  1.00  0.00            
ATOM      2  O1  BCD     1      21.680  15.770  28.420  1.00  0.00            
ATOM      3  C2  BCD     1      23.790  14.650  28.410  1.00  0.00            
ATOM      4  O2  BCD     1      23.170  13.650  29.230  1.00  0.00            
ATOM      5  C3  BCD     1      24.470  15.810  29.180  1.00  0.00            
ATOM      6  O3  BCD     1      25.590  15.390  30.000  1.00  0.00            
ATOM      7  C4  BCD     1      25.070  16.790  28.200  1.00  0.00            
ATOM      8  C5  BCD     1      23.960  17.310  27.350  1.00  0.00            
ATOM      9  O4  BCD     1      23.280  16.240  26.760  1.00  0.00            
ATOM     10  C6  BCD     1      24.500  18.160  26.170  1.00  0.00            
ATOM     11  O5  BCD     1      25.540  17.490  25.580  1.00  0.00            
ATOM     12  H1  BCD     1      22.300  14.500  26.850  1.00  0.00            
ATOM     13  H2  BCD     1      24.480  14.100  27.760  1.00  0.00            
ATOM     14  H3  BCD     1      23.850  13.220  29.760  1.00  0.00            
ATOM     15  H4  BCD     1      23.630  16.200  29.780  1.00  0.00            
ATOM     16  H5  BCD     1      26.020  16.160  30.390  1.00  0.00            
ATOM     17  H6  BCD     1      25.900  16.360  27.640  1.00  0.00            
ATOM     18  H7  BCD     1      23.250  17.880  27.960  1.00  0.00            
ATOM     19  H8  BCD     1      23.700  18.270  25.430  1.00  0.00            
ATOM     20  H9  BCD     1      24.790  19.150  26.550  1.00  0.00            
ATOM     21  H10 BCD     1      25.130  16.740  25.130  1.00  0.00            
ATOM     22  C7  BCD     1      17.590  15.840  28.520  1.00  0.00            
ATOM     23  O6  BCD     1      17.430  16.670  29.610  1.00  0.00            
ATOM     24  C8  BCD     1      18.260  14.570  28.840  1.00  0.00            
ATOM     25  O7  BCD     1      17.480  13.870  29.880  1.00  0.00            
ATOM     26  C9  BCD     1      19.740  14.750  29.260  1.00  0.00            
ATOM     27  O8  BCD     1      20.420  13.470  29.380  1.00  0.00            
ATOM     28  C10 BCD     1      20.390  15.500  28.090  1.00  0.00            
ATOM     29  C11 BCD     1      19.660  16.770  27.680  1.00  0.00            
ATOM     30  O9  BCD     1      18.250  16.550  27.550  1.00  0.00            
ATOM     31  C12 BCD     1      20.220  17.480  26.430  1.00  0.00            
ATOM     32  O10 BCD     1      20.240  16.640  25.300  1.00  0.00            
ATOM     33  H11 BCD     1      16.600  15.590  28.120  1.00  0.00            
ATOM     34  H12 BCD     1      18.240  13.980  27.910  1.00  0.00            
ATOM     35  H13 BCD     1      17.270  14.560  30.510  1.00  0.00            
ATOM     36  H14 BCD     1      19.760  15.460  30.090  1.00  0.00            
ATOM     37  H15 BCD     1      21.340  13.550  29.110  1.00  0.00            
ATOM     38  H16 BCD     1      20.320  14.880  27.190  1.00  0.00            
ATOM     39  H17 BCD     1      19.760  17.510  28.480  1.00  0.00            
ATOM     40  H18 BCD     1      19.610  18.390  26.340  1.00  0.00            
ATOM     41  H19 BCD     1      21.220  17.860  26.680  1.00  0.00            
ATOM     42  H20 BCD     1      20.960  16.860  24.710  1.00  0.00            
ATOM     43  C13 BCD     1      14.510  18.500  31.890  1.00  0.00            
ATOM     44  O11 BCD     1      15.560  19.520  32.110  1.00  0.00            
ATOM     45  C14 BCD     1      15.020  17.110  32.400  1.00  0.00            
ATOM     46  O12 BCD     1      15.240  17.070  33.800  1.00  0.00            
ATOM     47  C15 BCD     1      16.290  16.830  31.700  1.00  0.00            
ATOM     48  O13 BCD     1      16.880  15.550  32.160  1.00  0.00            
ATOM     49  C16 BCD     1      16.120  16.790  30.240  1.00  0.00            
ATOM     50  C17 BCD     1      15.380  18.020  29.750  1.00  0.00            
ATOM     51  O14 BCD     1      14.290  18.300  30.520  1.00  0.00            
ATOM     52  C18 BCD     1      14.970  17.940  28.280  1.00  0.00            
ATOM     53  O15 BCD     1      14.210  16.810  28.070  1.00  0.00            
ATOM     54  H21 BCD     1      13.610  18.830  32.410  1.00  0.00            
ATOM     55  H22 BCD     1      14.260  16.400  32.060  1.00  0.00            
ATOM     56  H23 BCD     1      15.480  17.970  34.040  1.00  0.00            
ATOM     57  H24 BCD     1      17.010  17.640  31.890  1.00  0.00            
ATOM     58  H25 BCD     1      17.150  15.670  33.080  1.00  0.00            
ATOM     59  H26 BCD     1      15.530  15.910  29.970  1.00  0.00            
ATOM     60  H27 BCD     1      16.140  18.790  29.920  1.00  0.00            
ATOM     61  H28 BCD     1      14.410  18.830  27.960  1.00  0.00            
ATOM     62  H29 BCD     1      15.820  17.840  27.590  1.00  0.00            
ATOM     63  H30 BCD     1      13.410  16.840  28.600  1.00  0.00            
ATOM     64  C19 BCD     1      16.770  23.090  33.550  1.00  0.00            
ATOM     65  O16 BCD     1      17.970  22.900  32.820  1.00  0.00            
ATOM     66  C20 BCD     1      16.650  22.050  34.610  1.00  0.00            
ATOM     67  O17 BCD     1      17.690  22.230  35.580  1.00  0.00            
ATOM     68  C21 BCD     1      16.520  20.690  33.940  1.00  0.00            
ATOM     69  O18 BCD     1      16.280  19.660  35.040  1.00  0.00            
ATOM     70  C22 BCD     1      15.330  20.680  32.930  1.00  0.00            
ATOM     71  C23 BCD     1      15.320  21.900  31.980  1.00  0.00            
ATOM     72  O19 BCD     1      15.630  23.090  32.760  1.00  0.00            
ATOM     73  C24 BCD     1      14.010  22.060  31.220  1.00  0.00            
ATOM     74  O20 BCD     1      14.330  23.020  30.240  1.00  0.00            
ATOM     75  H31 BCD     1      16.790  24.040  34.090  1.00  0.00            
ATOM     76  H32 BCD     1      15.700  22.160  35.150  1.00  0.00            
ATOM     77  H33 BCD     1      17.310  21.780  36.340  1.00  0.00            
ATOM     78  H34 BCD     1      17.520  20.530  33.530  1.00  0.00            
ATOM     79  H35 BCD     1      17.110  19.190  35.100  1.00  0.00            
ATOM     80  H36 BCD     1      14.420  20.700  33.540  1.00  0.00            
ATOM     81  H37 BCD     1      16.180  21.710  31.330  1.00  0.00            
ATOM     82  H38 BCD     1      13.730  21.090  30.790  1.00  0.00            
ATOM     83  H39 BCD     1      13.170  22.300  31.890  1.00  0.00            
ATOM     84  H40 BCD     1      14.310  23.810  30.790  1.00  0.00            
ATOM     85  C25 BCD     1      21.200  25.360  32.030  1.00  0.00            
ATOM     86  O21 BCD     1      22.060  24.180  31.890  1.00  0.00            
ATOM     87  C26 BCD     1      20.580  25.410  33.430  1.00  0.00            
ATOM     88  O22 BCD     1      21.730  25.500  34.340  1.00  0.00            
ATOM     89  C27 BCD     1      19.610  24.260  33.740  1.00  0.00            
ATOM     90  O23 BCD     1      18.950  24.540  35.040  1.00  0.00            
ATOM     91  C28 BCD     1      18.630  24.070  32.580  1.00  0.00            
ATOM     92  C29 BCD     1      19.320  24.080  31.250  1.00  0.00            
ATOM     93  O24 BCD     1      20.100  25.280  31.110  1.00  0.00            
ATOM     94  C30 BCD     1      18.340  23.950  30.080  1.00  0.00            
ATOM     95  O25 BCD     1      17.120  24.620  30.250  1.00  0.00            
ATOM     96  H41 BCD     1      21.790  26.260  31.820  1.00  0.00            
ATOM     97  H42 BCD     1      20.000  26.340  33.400  1.00  0.00            
ATOM     98  H43 BCD     1      21.200  25.660  35.130  1.00  0.00            
ATOM     99  H44 BCD     1      20.330  23.430  33.830  1.00  0.00            
ATOM    100  H45 BCD     1      18.490  23.720  35.250  1.00  0.00            
ATOM    101  H46 BCD     1      18.000  24.970  32.550  1.00  0.00            
ATOM    102  H47 BCD     1      19.950  23.190  31.100  1.00  0.00            
ATOM    103  H48 BCD     1      18.910  24.340  29.220  1.00  0.00            
ATOM    104  H49 BCD     1      18.270  22.870  29.900  1.00  0.00            
ATOM    105  H50 BCD     1      16.470  24.040  30.670  1.00  0.00            
ATOM    106  C31 BCD     1      25.740  23.090  30.520  1.00  0.00            
ATOM    107  O26 BCD     1      25.490  21.720  30.660  1.00  0.00            
ATOM    108  C32 BCD     1      25.720  23.670  31.920  1.00  0.00            
ATOM    109  O27 BCD     1      26.490  22.880  32.830  1.00  0.00            
ATOM    110  C33 BCD     1      24.300  23.830  32.450  1.00  0.00            
ATOM    111  C34 BCD     1      23.360  24.440  31.410  1.00  0.00            
ATOM    112  C35 BCD     1      23.460  23.660  30.060  1.00  0.00            
ATOM    113  O28 BCD     1      24.790  23.630  29.560  1.00  0.00            
ATOM    114  C36 BCD     1      22.460  23.970  28.980  1.00  0.00            
ATOM    115  O29 BCD     1      22.670  25.290  28.440  1.00  0.00            
ATOM    116  O30 BCD     1      24.340  24.640  33.630  1.00  0.00            
ATOM    117  H51 BCD     1      26.710  23.260  30.050  1.00  0.00            
ATOM    118  H52 BCD     1      26.060  24.690  31.670  1.00  0.00            
ATOM    119  H53 BCD     1      26.300  23.260  33.700  1.00  0.00            
ATOM    120  H54 BCD     1      23.940  22.820  32.700  1.00  0.00            
ATOM    121  H55 BCD     1      23.430  24.810  33.890  1.00  0.00            
ATOM    122  H56 BCD     1      23.610  25.500  31.270  1.00  0.00            
ATOM    123  H57 BCD     1      23.080  22.650  30.240  1.00  0.00            
ATOM    124  H58 BCD     1      22.530  23.180  28.230  1.00  0.00            
ATOM    125  H59 BCD     1      21.490  23.830  29.460  1.00  0.00            
ATOM    126  H60 BCD     1      21.870  25.560  27.970  1.00  0.00            
ATOM    127  C37 BCD     1      26.900  18.280  28.930  1.00  0.00            
ATOM    128  O31 BCD     1      25.580  17.880  29.030  1.00  0.00            
ATOM    129  C38 BCD     1      27.420  18.560  30.310  1.00  0.00            
ATOM    130  O32 BCD     1      27.500  17.360  31.140  1.00  0.00            
ATOM    131  C39 BCD     1      26.550  19.650  30.930  1.00  0.00            
ATOM    132  O33 BCD     1      27.090  20.050  32.220  1.00  0.00            
ATOM    133  C40 BCD     1      26.520  20.850  30.080  1.00  0.00            
ATOM    134  C41 BCD     1      26.300  20.520  28.540  1.00  0.00            
ATOM    135  O34 BCD     1      27.060  19.400  28.150  1.00  0.00            
ATOM    136  C42 BCD     1      26.660  21.630  27.510  1.00  0.00            
ATOM    137  O35 BCD     1      28.060  22.020  27.470  1.00  0.00            
ATOM    138  H61 BCD     1      27.470  17.520  28.370  1.00  0.00            
ATOM    139  H62 BCD     1      28.370  19.040  30.040  1.00  0.00            
ATOM    140  H63 BCD     1      27.850  17.820  31.910  1.00  0.00            
ATOM    141  H64 BCD     1      25.550  19.230  31.080  1.00  0.00            
ATOM    142  H65 BCD     1      26.690  20.890  32.470  1.00  0.00            
ATOM    143  H66 BCD     1      27.490  21.380  30.160  1.00  0.00            
ATOM    144  H67 BCD     1      25.240  20.300  28.400  1.00  0.00            
ATOM    145  H68 BCD     1      26.350  21.400  26.480  1.00  0.00            
ATOM    146  H69 BCD     1      26.070  22.530  27.740  1.00  0.00            
ATOM    147  H70 BCD     1      28.170  22.800  26.940  1.00  0.00            
ATOM    148  C1  BB8     2      22.930  14.330  32.560  1.00  0.00            
ATOM    149  C2  BB8     2      22.090  15.390  33.240  1.00  0.00            
ATOM    150  O1  BB8     2      21.370  16.150  32.260  1.00  0.00            
ATOM    151  C3  BB8     2      20.720  17.340  32.780  1.00  0.00            
ATOM    152  O2  BB8     2      21.660  18.210  33.470  1.00  0.00            
ATOM    153  C4  BB8     2      22.720  18.890  32.640  1.00  0.00            
ATOM    154  C5  BB8     2      23.920  19.050  33.490  1.00  0.00            
ATOM    155  O3  BB8     2      24.880  18.270  33.390  1.00  0.00            
ATOM    156  C6  BB8     2      23.920  20.280  34.370  1.00  0.00            
ATOM    157  C7  BB8     2      24.990  20.600  35.160  1.00  0.00            
ATOM    158  O4  BB8     2      26.150  20.000  35.120  1.00  0.00            
ATOM    159  C8  BB8     2      25.070  21.710  35.950  1.00  0.00            
ATOM    160  C9  BB8     2      23.930  22.450  36.060  1.00  0.00            
ATOM    161  O5  BB8     2      23.700  23.250  37.100  1.00  0.00            
ATOM    162  C10 BB8     2      22.900  22.220  35.240  1.00  0.00            
ATOM    163  C11 BB8     2      22.890  21.160  34.320  1.00  0.00            
ATOM    164  O6  BB8     2      21.850  21.040  33.380  1.00  0.00            
ATOM    165  C12 BB8     2      22.200  20.270  32.200  1.00  0.00            
ATOM    166  C13 BB8     2      21.180  20.260  31.140  1.00  0.00            
ATOM    167  C14 BB8     2      19.820  20.400  31.430  1.00  0.00            
ATOM    168  C15 BB8     2      18.860  20.410  30.420  1.00  0.00            
ATOM    169  C16 BB8     2      19.220  20.430  29.080  1.00  0.00            
ATOM    170  O7  BB8     2      18.210  20.430  28.130  1.00  0.00            
ATOM    171  C17 BB8     2      20.650  20.400  28.760  1.00  0.00            
ATOM    172  O8  BB8     2      21.160  20.310  27.430  1.00  0.00            
ATOM    173  C18 BB8     2      21.610  20.290  29.790  1.00  0.00            
ATOM    174  C19 BB8     2      19.680  16.760  33.770  1.00  0.00            
ATOM    175  O9  BB8     2      18.840  17.770  34.240  1.00  0.00            
ATOM    176  C20 BB8     2      20.340  15.930  34.900  1.00  0.00            
ATOM    177  O10 BB8     2      19.440  15.430  35.940  1.00  0.00            
ATOM    178  C21 BB8     2      21.130  14.790  34.310  1.00  0.00            
ATOM    179  O11 BB8     2      20.180  13.780  33.900  1.00  0.00            
ATOM    180  H1  BB8     2      23.760  14.800  32.000  1.00  0.00            
ATOM    181  H2  BB8     2      23.450  13.640  33.240  1.00  0.00            
ATOM    182  H3  BB8     2      22.370  13.690  31.870  1.00  0.00            
ATOM    183  H4  BB8     2      22.820  16.030  33.760  1.00  0.00            
ATOM    184  H5  BB8     2      20.270  17.840  31.910  1.00  0.00            
ATOM    185  H6  BB8     2      23.030  18.200  31.850  1.00  0.00            
ATOM    186  H7  BB8     2      26.010  19.250  34.520  1.00  0.00            
ATOM    187  H8  BB8     2      25.940  21.990  36.530  1.00  0.00            
ATOM    188  H9  BB8     2      24.450  23.170  37.730  1.00  0.00            
ATOM    189  H10 BB8     2      22.020  22.850  35.350  1.00  0.00            
ATOM    190  H11 BB8     2      23.110  20.750  31.800  1.00  0.00            
ATOM    191  H12 BB8     2      19.530  20.470  32.470  1.00  0.00            
ATOM    192  H13 BB8     2      17.800  20.390  30.660  1.00  0.00            
ATOM    193  H14 BB8     2      17.390  20.810  28.500  1.00  0.00            
ATOM    194  H15 BB8     2      20.500  20.740  26.850  1.00  0.00            
ATOM    195  H16 BB8     2      22.670  20.180  29.550  1.00  0.00            
ATOM    196  H17 BB8     2      19.170  15.990  33.170  1.00  0.00            
ATOM    197  H18 BB8     2      19.390  18.470  34.630  1.00  0.00            
ATOM    198  H19 BB8     2      21.070  16.590  35.380  1.00  0.00            
ATOM    199  H20 BB8     2      19.350  16.190  36.540  1.00  0.00            
ATOM    200  H21 BB8     2      21.810  14.340  35.040  1.00  0.00            
ATOM    201  H22 BB8     2      20.000  13.260  34.700  1.00  0.00            
TER
ENDMDL
MODEL        1
ATOM      1  C1  BCD     1      17.270  17.710  16.990  1.00  0.00            
ATOM      2  O1  BCD     1      17.520  17.700  18.370  1.00  0.00            
ATOM      3  C2  BCD     1      18.610  17.490  16.320  1.00  0.00            
ATOM      4  O2  BCD     1      19.270  16.220  16.450  1.00  0.00            
ATOM      5  C3  BCD     1      19.550  18.670  16.530  1.00  0.00            
ATOM      6  O3  BCD     1      20.740  18.680  15.640  1.00  0.00            
ATOM      7  C4  BCD     1      18.830  19.990  16.400  1.00  0.00            
ATOM      8  C5  BCD     1      17.450  20.030  17.040  1.00  0.00            
ATOM      9  O4  BCD     1      16.680  18.920  16.720  1.00  0.00            
ATOM     10  C6  BCD     1      16.570  21.250  16.740  1.00  0.00            
ATOM     11  O5  BCD     1      16.260  21.380  15.300  1.00  0.00            
ATOM     12  H1  BCD     1      16.520  16.950  16.760  1.00  0.00            
ATOM     13  H2  BCD     1      18.290  17.560  15.270  1.00  0.00            
ATOM     14  H3  BCD     1      19.940  16.230  15.750  1.00  0.00            
ATOM     15  H4  BCD     1      19.870  18.630  17.570  1.00  0.00            
ATOM     16  H5  BCD     1      21.010  19.570  15.390  1.00  0.00            
ATOM     17  H6  BCD     1      18.730  19.980  15.310  1.00  0.00            
ATOM     18  H7  BCD     1      17.620  20.020  18.130  1.00  0.00            
ATOM     19  H8  BCD     1      15.650  21.280  17.350  1.00  0.00            
ATOM     20  H9  BCD     1      17.070  22.140  17.150  1.00  0.00            
ATOM     21  H10 BCD     1      15.590  22.060  15.180  1.00  0.00            
ATOM     22  C7  BCD     1      16.520  16.230  21.990  1.00  0.00            
ATOM     23  O6  BCD     1      16.810  17.550  22.460  1.00  0.00            
ATOM     24  C8  BCD     1      17.720  15.620  21.360  1.00  0.00            
ATOM     25  O7  BCD     1      18.740  15.400  22.340  1.00  0.00            
ATOM     26  C9  BCD     1      18.280  16.360  20.140  1.00  0.00            
ATOM     27  O8  BCD     1      19.350  15.630  19.480  1.00  0.00            
ATOM     28  C10 BCD     1      17.100  16.640  19.110  1.00  0.00            
ATOM     29  C11 BCD     1      15.780  17.030  19.790  1.00  0.00            
ATOM     30  O9  BCD     1      15.520  16.270  21.010  1.00  0.00            
ATOM     31  C12 BCD     1      14.640  16.820  18.830  1.00  0.00            
ATOM     32  O10 BCD     1      14.540  15.430  18.420  1.00  0.00            
ATOM     33  H11 BCD     1      16.120  15.760  22.890  1.00  0.00            
ATOM     34  H12 BCD     1      17.260  14.680  21.040  1.00  0.00            
ATOM     35  H13 BCD     1      19.160  14.570  22.100  1.00  0.00            
ATOM     36  H14 BCD     1      18.680  17.280  20.580  1.00  0.00            
ATOM     37  H15 BCD     1      19.010  15.200  18.700  1.00  0.00            
ATOM     38  H16 BCD     1      16.970  15.760  18.460  1.00  0.00            
ATOM     39  H17 BCD     1      15.780  18.070  20.140  1.00  0.00            
ATOM     40  H18 BCD     1      13.700  17.070  19.340  1.00  0.00            
ATOM     41  H19 BCD     1      14.780  17.500  17.980  1.00  0.00            
ATOM     42  H20 BCD     1      14.120  14.940  19.140  1.00  0.00            
ATOM     43  C13 BCD     1      16.600  19.770  25.950  1.00  0.00            
ATOM     44  O11 BCD     1      17.640  20.610  25.590  1.00  0.00            
ATOM     45  C14 BCD     1      17.050  18.290  26.100  1.00  0.00            
ATOM     46  O12 BCD     1      17.980  18.190  27.170  1.00  0.00            
ATOM     47  C15 BCD     1      17.430  17.730  24.740  1.00  0.00            
ATOM     48  O13 BCD     1      17.790  16.350  24.860  1.00  0.00            
ATOM     49  C16 BCD     1      16.260  17.910  23.750  1.00  0.00            
ATOM     50  C17 BCD     1      15.780  19.330  23.710  1.00  0.00            
ATOM     51  O14 BCD     1      15.490  19.800  25.070  1.00  0.00            
ATOM     52  C18 BCD     1      14.490  19.560  22.840  1.00  0.00            
ATOM     53  O15 BCD     1      13.530  18.580  23.240  1.00  0.00            
ATOM     54  H21 BCD     1      16.190  20.040  26.930  1.00  0.00            
ATOM     55  H22 BCD     1      16.130  17.800  26.430  1.00  0.00            
ATOM     56  H23 BCD     1      17.760  17.360  27.600  1.00  0.00            
ATOM     57  H24 BCD     1      18.280  18.330  24.400  1.00  0.00            
ATOM     58  H25 BCD     1      18.300  16.110  24.080  1.00  0.00            
ATOM     59  H26 BCD     1      15.410  17.250  23.970  1.00  0.00            
ATOM     60  H27 BCD     1      16.530  19.970  23.220  1.00  0.00            
ATOM     61  H28 BCD     1      14.070  20.570  22.940  1.00  0.00            
ATOM     62  H29 BCD     1      14.670  19.310  21.790  1.00  0.00            
ATOM     63  H30 BCD     1      13.050  18.950  23.990  1.00  0.00            
ATOM     64  C19 BCD     1      19.150  24.280  26.720  1.00  0.00            
ATOM     65  O16 BCD     1      20.240  24.190  25.770  1.00  0.00            
ATOM     66  C20 BCD     1      19.340  23.080  27.700  1.00  0.00            
ATOM     67  O17 BCD     1      20.670  23.100  28.280  1.00  0.00            
ATOM     68  C21 BCD     1      19.090  21.740  27.040  1.00  0.00            
ATOM     69  O18 BCD     1      19.010  20.660  28.020  1.00  0.00            
ATOM     70  C22 BCD     1      17.790  21.780  26.280  1.00  0.00            
ATOM     71  C23 BCD     1      17.720  22.910  25.410  1.00  0.00            
ATOM     72  O19 BCD     1      17.890  24.150  26.120  1.00  0.00            
ATOM     73  C24 BCD     1      16.480  22.970  24.500  1.00  0.00            
ATOM     74  O20 BCD     1      15.330  22.650  25.250  1.00  0.00            
ATOM     75  H31 BCD     1      19.180  25.230  27.250  1.00  0.00            
ATOM     76  H32 BCD     1      18.620  23.260  28.510  1.00  0.00            
ATOM     77  H33 BCD     1      21.130  23.270  27.450  1.00  0.00            
ATOM     78  H34 BCD     1      19.920  21.490  26.360  1.00  0.00            
ATOM     79  H35 BCD     1      18.810  19.900  27.470  1.00  0.00            
ATOM     80  H36 BCD     1      16.920  21.840  26.950  1.00  0.00            
ATOM     81  H37 BCD     1      18.550  22.780  24.700  1.00  0.00            
ATOM     82  H38 BCD     1      16.370  23.940  24.000  1.00  0.00            
ATOM     83  H39 BCD     1      16.630  22.230  23.690  1.00  0.00            
ATOM     84  H40 BCD     1      15.360  21.690  25.300  1.00  0.00            
ATOM     85  C25 BCD     1      22.990  26.320  23.760  1.00  0.00            
ATOM     86  O21 BCD     1      22.710  25.440  22.650  1.00  0.00            
ATOM     87  C26 BCD     1      23.590  25.520  24.940  1.00  0.00            
ATOM     88  O22 BCD     1      24.810  24.800  24.510  1.00  0.00            
ATOM     89  C27 BCD     1      22.530  24.480  25.410  1.00  0.00            
ATOM     90  O23 BCD     1      22.830  23.650  26.560  1.00  0.00            
ATOM     91  C28 BCD     1      21.180  25.210  25.730  1.00  0.00            
ATOM     92  C29 BCD     1      20.770  26.190  24.670  1.00  0.00            
ATOM     93  O24 BCD     1      21.920  27.050  24.230  1.00  0.00            
ATOM     94  C30 BCD     1      19.640  27.130  25.090  1.00  0.00            
ATOM     95  O25 BCD     1      20.080  28.030  26.130  1.00  0.00            
ATOM     96  H41 BCD     1      23.670  27.120  23.430  1.00  0.00            
ATOM     97  H42 BCD     1      23.790  26.220  25.760  1.00  0.00            
ATOM     98  H43 BCD     1      25.070  24.120  25.140  1.00  0.00            
ATOM     99  H44 BCD     1      22.410  23.910  24.480  1.00  0.00            
ATOM    100  H45 BCD     1      23.760  23.420  26.600  1.00  0.00            
ATOM    101  H46 BCD     1      21.270  25.690  26.710  1.00  0.00            
ATOM    102  H47 BCD     1      20.360  25.570  23.860  1.00  0.00            
ATOM    103  H48 BCD     1      19.230  27.610  24.200  1.00  0.00            
ATOM    104  H49 BCD     1      18.810  26.520  25.480  1.00  0.00            
ATOM    105  H50 BCD     1      19.560  28.840  26.150  1.00  0.00            
ATOM    106  C31 BCD     1      23.530  25.160  18.560  1.00  0.00            
ATOM    107  O26 BCD     1      22.680  23.980  18.460  1.00  0.00            
ATOM    108  C32 BCD     1      24.670  24.930  19.520  1.00  0.00            
ATOM    109  O27 BCD     1      25.510  23.880  19.080  1.00  0.00            
ATOM    110  C33 BCD     1      24.160  24.630  20.900  1.00  0.00            
ATOM    111  C34 BCD     1      23.330  25.740  21.400  1.00  0.00            
ATOM    112  C35 BCD     1      22.230  26.140  20.360  1.00  0.00            
ATOM    113  O28 BCD     1      22.820  26.300  19.100  1.00  0.00            
ATOM    114  C36 BCD     1      21.540  27.450  20.710  1.00  0.00            
ATOM    115  O29 BCD     1      22.430  28.540  20.880  1.00  0.00            
ATOM    116  O30 BCD     1      25.230  24.310  21.850  1.00  0.00            
ATOM    117  H51 BCD     1      23.860  25.500  17.570  1.00  0.00            
ATOM    118  H52 BCD     1      25.220  25.880  19.510  1.00  0.00            
ATOM    119  H53 BCD     1      25.130  23.020  19.300  1.00  0.00            
ATOM    120  H54 BCD     1      23.530  23.740  20.780  1.00  0.00            
ATOM    121  H55 BCD     1      25.040  24.440  22.780  1.00  0.00            
ATOM    122  H56 BCD     1      24.020  26.590  21.490  1.00  0.00            
ATOM    123  H57 BCD     1      21.500  25.320  20.310  1.00  0.00            
ATOM    124  H58 BCD     1      20.960  27.660  19.800  1.00  0.00            
ATOM    125  H59 BCD     1      20.990  27.250  21.640  1.00  0.00            
ATOM    126  H60 BCD     1      23.010  28.650  20.120  1.00  0.00            
ATOM    127  C37 BCD     1      19.920  22.170  15.910  1.00  0.00            
ATOM    128  O31 BCD     1      19.650  21.080  16.840  1.00  0.00            
ATOM    129  C38 BCD     1      21.400  22.250  15.490  1.00  0.00            
ATOM    130  O32 BCD     1      21.880  20.930  15.170  1.00  0.00            
ATOM    131  C39 BCD     1      22.330  22.680  16.640  1.00  0.00            
ATOM    132  O33 BCD     1      23.690  22.760  16.200  1.00  0.00            
ATOM    133  C40 BCD     1      21.850  23.970  17.260  1.00  0.00            
ATOM    134  C41 BCD     1      20.380  23.800  17.560  1.00  0.00            
ATOM    135  O34 BCD     1      19.630  23.400  16.420  1.00  0.00            
ATOM    136  C42 BCD     1      19.780  25.040  18.010  1.00  0.00            
ATOM    137  O35 BCD     1      18.360  24.880  18.260  1.00  0.00            
ATOM    138  H61 BCD     1      19.280  22.110  15.020  1.00  0.00            
ATOM    139  H62 BCD     1      21.580  22.860  14.590  1.00  0.00            
ATOM    140  H63 BCD     1      22.820  21.010  15.360  1.00  0.00            
ATOM    141  H64 BCD     1      22.200  21.900  17.400  1.00  0.00            
ATOM    142  H65 BCD     1      24.240  22.630  16.970  1.00  0.00            
ATOM    143  H66 BCD     1      22.050  24.800  16.580  1.00  0.00            
ATOM    144  H67 BCD     1      20.220  23.120  18.400  1.00  0.00            
ATOM    145  H68 BCD     1      20.180  25.320  18.990  1.00  0.00            
ATOM    146  H69 BCD     1      19.890  25.820  17.240  1.00  0.00            
ATOM    147  H70 BCD     1      18.250  24.160  18.880  1.00  0.00            
ATOM    148  C1  BB8     2      22.690  16.530  23.500  1.00  0.00            
ATOM    149  C2  BB8     2      22.350  17.410  22.390  1.00  0.00            
ATOM    150  O1  BB8     2      23.380  18.370  22.100  1.00  0.00            
ATOM    151  C3  BB8     2      22.990  19.380  21.150  1.00  0.00            
ATOM    152  O2  BB8     2      21.750  20.000  21.500  1.00  0.00            
ATOM    153  C4  BB8     2      21.850  21.220  22.390  1.00  0.00            
ATOM    154  C5  BB8     2      22.970  21.120  23.430  1.00  0.00            
ATOM    155  O3  BB8     2      24.040  21.690  23.330  1.00  0.00            
ATOM    156  C6  BB8     2      22.650  20.320  24.680  1.00  0.00            
ATOM    157  C7  BB8     2      23.660  19.980  25.640  1.00  0.00            
ATOM    158  O4  BB8     2      25.010  20.090  25.450  1.00  0.00            
ATOM    159  C8  BB8     2      23.190  19.310  26.790  1.00  0.00            
ATOM    160  C9  BB8     2      21.950  18.830  26.920  1.00  0.00            
ATOM    161  O5  BB8     2      21.580  17.950  27.810  1.00  0.00            
ATOM    162  C10 BB8     2      21.040  19.090  25.940  1.00  0.00            
ATOM    163  C11 BB8     2      21.340  19.910  24.870  1.00  0.00            
ATOM    164  O6  BB8     2      20.290  20.400  24.050  1.00  0.00            
ATOM    165  C12 BB8     2      20.580  21.490  23.110  1.00  0.00            
ATOM    166  C13 BB8     2      19.390  21.760  22.150  1.00  0.00            
ATOM    167  C14 BB8     2      18.680  20.670  21.700  1.00  0.00            
ATOM    168  C15 BB8     2      17.530  20.770  20.950  1.00  0.00            
ATOM    169  C16 BB8     2      17.070  22.040  20.610  1.00  0.00            
ATOM    170  O7  BB8     2      15.920  22.290  19.870  1.00  0.00            
ATOM    171  C17 BB8     2      17.830  23.170  21.000  1.00  0.00            
ATOM    172  O8  BB8     2      17.420  24.400  20.680  1.00  0.00            
ATOM    173  C18 BB8     2      18.980  23.030  21.780  1.00  0.00            
ATOM    174  C19 BB8     2      22.850  18.690  19.770  1.00  0.00            
ATOM    175  O9  BB8     2      22.510  19.650  18.720  1.00  0.00            
ATOM    176  C20 BB8     2      21.740  17.590  19.830  1.00  0.00            
ATOM    177  O10 BB8     2      21.580  16.930  18.510  1.00  0.00            
ATOM    178  C21 BB8     2      22.050  16.590  21.060  1.00  0.00            
ATOM    179  O11 BB8     2      23.200  15.750  20.730  1.00  0.00            
ATOM    180  H1  BB8     2      22.070  15.640  23.600  1.00  0.00            
ATOM    181  H2  BB8     2      23.710  16.140  23.370  1.00  0.00            
ATOM    182  H3  BB8     2      22.670  17.020  24.480  1.00  0.00            
ATOM    183  H4  BB8     2      21.460  17.920  22.780  1.00  0.00            
ATOM    184  H5  BB8     2      23.840  20.070  21.070  1.00  0.00            
ATOM    185  H6  BB8     2      21.940  22.180  21.870  1.00  0.00            
ATOM    186  H7  BB8     2      25.130  20.480  24.570  1.00  0.00            
ATOM    187  H8  BB8     2      23.890  19.030  27.570  1.00  0.00            
ATOM    188  H9  BB8     2      20.950  17.430  27.280  1.00  0.00            
ATOM    189  H10 BB8     2      20.080  18.580  25.930  1.00  0.00            
ATOM    190  H11 BB8     2      20.660  22.460  23.620  1.00  0.00            
ATOM    191  H12 BB8     2      18.990  19.660  21.950  1.00  0.00            
ATOM    192  H13 BB8     2      16.950  19.920  20.610  1.00  0.00            
ATOM    193  H14 BB8     2      15.690  23.220  20.090  1.00  0.00            
ATOM    194  H15 BB8     2      17.780  25.100  21.240  1.00  0.00            
ATOM    195  H16 BB8     2      19.560  23.930  21.990  1.00  0.00            
ATOM    196  H17 BB8     2      23.800  18.170  19.580  1.00  0.00            
ATOM    197  H18 BB8     2      22.020  19.130  18.050  1.00  0.00            
ATOM    198  H19 BB8     2      20.810  18.120  20.060  1.00  0.00            
ATOM    199  H20 BB8     2      20.900  16.250  18.680  1.00  0.00            
ATOM    200  H21 BB8     2      21.220  15.900  21.250  1.00  0.00            
ATOM    201  H22 BB8     2      22.780  15.000  20.280  1.00  0.00            
TER
ENDMDL
MODEL        1
ATOM      1  C1  BCD     1      27.880  19.380  31.230  1.00  0.00            
ATOM      2  O1  BCD     1      28.320  18.720  32.370  1.00  0.00            
ATOM      3  C2  BCD     1      27.280  18.460  30.180  1.00  0.00            
ATOM      4  O2  BCD     1      26.130  17.930  30.720  1.00  0.00            
ATOM      5  C3  BCD     1      28.350  17.460  29.730  1.00  0.00            
ATOM      6  O3  BCD     1      27.770  16.700  28.670  1.00  0.00            
ATOM      7  C4  BCD     1      29.650  18.180  29.370  1.00  0.00            
ATOM      8  C5  BCD     1      30.140  19.080  30.460  1.00  0.00            
ATOM      9  O4  BCD     1      29.040  19.980  30.660  1.00  0.00            
ATOM     10  C6  BCD     1      31.480  19.810  30.320  1.00  0.00            
ATOM     11  O5  BCD     1      31.660  20.550  31.480  1.00  0.00            
ATOM     12  H1  BCD     1      27.140  20.120  31.550  1.00  0.00            
ATOM     13  H2  BCD     1      27.090  18.970  29.230  1.00  0.00            
ATOM     14  H3  BCD     1      25.660  17.520  29.990  1.00  0.00            
ATOM     15  H4  BCD     1      28.570  16.850  30.620  1.00  0.00            
ATOM     16  H5  BCD     1      27.090  16.080  28.950  1.00  0.00            
ATOM     17  H6  BCD     1      29.510  18.880  28.540  1.00  0.00            
ATOM     18  H7  BCD     1      30.320  18.490  31.370  1.00  0.00            
ATOM     19  H8  BCD     1      32.170  18.960  30.200  1.00  0.00            
ATOM     20  H9  BCD     1      31.540  20.420  29.410  1.00  0.00            
ATOM     21  H10 BCD     1      30.750  20.810  31.630  1.00  0.00            
ATOM     22  C7  BCD     1      27.530  18.050  36.370  1.00  0.00            
ATOM     23  O6  BCD     1      27.740  16.700  36.160  1.00  0.00            
ATOM     24  C8  BCD     1      26.390  18.440  35.530  1.00  0.00            
ATOM     25  O7  BCD     1      25.200  17.750  36.040  1.00  0.00            
ATOM     26  C9  BCD     1      26.580  18.200  34.050  1.00  0.00            
ATOM     27  O8  BCD     1      25.460  18.600  33.240  1.00  0.00            
ATOM     28  C10 BCD     1      27.910  18.950  33.730  1.00  0.00            
ATOM     29  C11 BCD     1      29.050  18.500  34.610  1.00  0.00            
ATOM     30  O9  BCD     1      28.680  18.840  35.930  1.00  0.00            
ATOM     31  C12 BCD     1      30.450  19.070  34.320  1.00  0.00            
ATOM     32  O10 BCD     1      31.400  18.620  35.230  1.00  0.00            
ATOM     33  H11 BCD     1      27.380  18.270  37.430  1.00  0.00            
ATOM     34  H12 BCD     1      26.230  19.520  35.670  1.00  0.00            
ATOM     35  H13 BCD     1      24.450  17.960  35.480  1.00  0.00            
ATOM     36  H14 BCD     1      26.770  17.170  33.710  1.00  0.00            
ATOM     37  H15 BCD     1      25.650  18.150  32.420  1.00  0.00            
ATOM     38  H16 BCD     1      27.730  20.000  34.000  1.00  0.00            
ATOM     39  H17 BCD     1      29.200  17.420  34.620  1.00  0.00            
ATOM     40  H18 BCD     1      30.700  18.780  33.300  1.00  0.00            
ATOM     41  H19 BCD     1      30.360  20.170  34.260  1.00  0.00            
ATOM     42  H20 BCD     1      31.910  19.320  35.640  1.00  0.00            
ATOM     43  C13 BCD     1      28.320  13.010  37.830  1.00  0.00            
ATOM     44  O11 BCD     1      28.960  12.570  36.550  1.00  0.00            
ATOM     45  C14 BCD     1      26.900  13.450  37.570  1.00  0.00            
ATOM     46  O12 BCD     1      26.020  12.480  36.970  1.00  0.00            
ATOM     47  C15 BCD     1      26.850  14.670  36.710  1.00  0.00            
ATOM     48  O13 BCD     1      25.540  15.080  36.480  1.00  0.00            
ATOM     49  C16 BCD     1      27.700  15.780  37.270  1.00  0.00            
ATOM     50  C17 BCD     1      29.100  15.290  37.600  1.00  0.00            
ATOM     51  O14 BCD     1      29.090  14.070  38.380  1.00  0.00            
ATOM     52  C18 BCD     1      30.100  16.240  38.210  1.00  0.00            
ATOM     53  O15 BCD     1      29.690  16.690  39.530  1.00  0.00            
ATOM     54  H21 BCD     1      28.290  12.160  38.520  1.00  0.00            
ATOM     55  H22 BCD     1      26.540  13.790  38.550  1.00  0.00            
ATOM     56  H23 BCD     1      25.330  12.970  36.510  1.00  0.00            
ATOM     57  H24 BCD     1      27.470  14.410  35.840  1.00  0.00            
ATOM     58  H25 BCD     1      25.650  16.010  36.270  1.00  0.00            
ATOM     59  H26 BCD     1      27.220  16.170  38.170  1.00  0.00            
ATOM     60  H27 BCD     1      29.590  15.060  36.650  1.00  0.00            
ATOM     61  H28 BCD     1      31.050  15.680  38.230  1.00  0.00            
ATOM     62  H29 BCD     1      30.240  17.080  37.510  1.00  0.00            
ATOM     63  H30 BCD     1      29.280  17.550  39.480  1.00  0.00            
ATOM     64  C19 BCD     1      31.380   9.160  35.760  1.00  0.00            
ATOM     65  O16 BCD     1      31.450   9.150  34.310  1.00  0.00            
ATOM     66  C20 BCD     1      29.970   8.960  36.270  1.00  0.00            
ATOM     67  O17 BCD     1      29.300   7.670  35.800  1.00  0.00            
ATOM     68  C21 BCD     1      29.080  10.180  36.080  1.00  0.00            
ATOM     69  O18 BCD     1      27.780  10.060  36.680  1.00  0.00            
ATOM     70  C22 BCD     1      29.790  11.400  36.710  1.00  0.00            
ATOM     71  C23 BCD     1      31.140  11.590  36.080  1.00  0.00            
ATOM     72  O19 BCD     1      31.870  10.370  36.330  1.00  0.00            
ATOM     73  C24 BCD     1      31.910  12.840  36.640  1.00  0.00            
ATOM     74  O20 BCD     1      32.030  12.750  38.090  1.00  0.00            
ATOM     75  H31 BCD     1      32.040   8.390  36.190  1.00  0.00            
ATOM     76  H32 BCD     1      30.090   8.890  37.350  1.00  0.00            
ATOM     77  H33 BCD     1      28.400   7.540  36.110  1.00  0.00            
ATOM     78  H34 BCD     1      28.980  10.320  35.000  1.00  0.00            
ATOM     79  H35 BCD     1      27.280  10.870  36.580  1.00  0.00            
ATOM     80  H36 BCD     1      29.970  11.280  37.780  1.00  0.00            
ATOM     81  H37 BCD     1      31.060  11.750  35.000  1.00  0.00            
ATOM     82  H38 BCD     1      32.900  12.990  36.210  1.00  0.00            
ATOM     83  H39 BCD     1      31.320  13.690  36.290  1.00  0.00            
ATOM     84  H40 BCD     1      32.490  13.520  38.450  1.00  0.00            
ATOM     85  C25 BCD     1      34.360   9.050  31.490  1.00  0.00            
ATOM     86  O21 BCD     1      33.920  10.280  31.130  1.00  0.00            
ATOM     87  C26 BCD     1      33.350   7.930  31.260  1.00  0.00            
ATOM     88  O22 BCD     1      32.890   7.930  29.930  1.00  0.00            
ATOM     89  C27 BCD     1      32.130   8.230  32.220  1.00  0.00            
ATOM     90  O23 BCD     1      31.230   7.100  32.170  1.00  0.00            
ATOM     91  C28 BCD     1      32.550   8.470  33.740  1.00  0.00            
ATOM     92  C29 BCD     1      33.830   9.320  33.940  1.00  0.00            
ATOM     93  O24 BCD     1      34.800   9.150  32.870  1.00  0.00            
ATOM     94  C30 BCD     1      34.660   9.250  35.220  1.00  0.00            
ATOM     95  O25 BCD     1      34.760   7.920  35.720  1.00  0.00            
ATOM     96  H41 BCD     1      35.140   8.740  30.790  1.00  0.00            
ATOM     97  H42 BCD     1      33.810   6.940  31.380  1.00  0.00            
ATOM     98  H43 BCD     1      32.060   7.440  29.920  1.00  0.00            
ATOM     99  H44 BCD     1      31.700   9.160  31.830  1.00  0.00            
ATOM    100  H45 BCD     1      31.170   6.800  31.260  1.00  0.00            
ATOM    101  H46 BCD     1      32.640   7.530  34.290  1.00  0.00            
ATOM    102  H47 BCD     1      33.550  10.370  33.790  1.00  0.00            
ATOM    103  H48 BCD     1      35.680   9.630  35.090  1.00  0.00            
ATOM    104  H49 BCD     1      34.270   9.860  36.050  1.00  0.00            
ATOM    105  H50 BCD     1      35.370   7.900  36.460  1.00  0.00            
ATOM    106  C31 BCD     1      34.660  13.350  28.400  1.00  0.00            
ATOM    107  O26 BCD     1      33.310  13.890  28.530  1.00  0.00            
ATOM    108  C32 BCD     1      34.520  12.050  27.710  1.00  0.00            
ATOM    109  O27 BCD     1      33.680  12.050  26.500  1.00  0.00            
ATOM    110  C33 BCD     1      33.940  10.960  28.730  1.00  0.00            
ATOM    111  C34 BCD     1      34.580  11.070  30.120  1.00  0.00            
ATOM    112  C35 BCD     1      34.610  12.500  30.610  1.00  0.00            
ATOM    113  O28 BCD     1      35.350  13.220  29.650  1.00  0.00            
ATOM    114  C36 BCD     1      35.420  12.670  31.950  1.00  0.00            
ATOM    115  O29 BCD     1      35.290  13.970  32.430  1.00  0.00            
ATOM    116  O30 BCD     1      34.160   9.670  28.160  1.00  0.00            
ATOM    117  H51 BCD     1      35.300  13.960  27.750  1.00  0.00            
ATOM    118  H52 BCD     1      35.570  11.770  27.560  1.00  0.00            
ATOM    119  H53 BCD     1      32.820  12.430  26.700  1.00  0.00            
ATOM    120  H54 BCD     1      32.850  11.050  28.790  1.00  0.00            
ATOM    121  H55 BCD     1      33.780   8.980  28.700  1.00  0.00            
ATOM    122  H56 BCD     1      35.630  10.770  30.120  1.00  0.00            
ATOM    123  H57 BCD     1      33.530  12.740  30.630  1.00  0.00            
ATOM    124  H58 BCD     1      35.030  11.950  32.680  1.00  0.00            
ATOM    125  H59 BCD     1      36.460  12.370  31.800  1.00  0.00            
ATOM    126  H60 BCD     1      35.350  13.990  33.390  1.00  0.00            
ATOM    127  C37 BCD     1      31.390  17.430  27.860  1.00  0.00            
ATOM    128  O31 BCD     1      30.650  17.180  28.990  1.00  0.00            
ATOM    129  C38 BCD     1      31.050  16.320  26.840  1.00  0.00            
ATOM    130  O32 BCD     1      29.670  16.220  26.550  1.00  0.00            
ATOM    131  C39 BCD     1      31.620  14.990  27.300  1.00  0.00            
ATOM    132  O33 BCD     1      31.620  13.980  26.220  1.00  0.00            
ATOM    133  C40 BCD     1      33.020  15.070  27.800  1.00  0.00            
ATOM    134  C41 BCD     1      33.360  16.260  28.650  1.00  0.00            
ATOM    135  O34 BCD     1      32.800  17.460  28.110  1.00  0.00            
ATOM    136  C42 BCD     1      34.930  16.390  28.740  1.00  0.00            
ATOM    137  O35 BCD     1      35.540  16.530  27.460  1.00  0.00            
ATOM    138  H61 BCD     1      31.130  18.410  27.450  1.00  0.00            
ATOM    139  H62 BCD     1      31.570  16.630  25.920  1.00  0.00            
ATOM    140  H63 BCD     1      29.230  16.000  27.370  1.00  0.00            
ATOM    141  H64 BCD     1      31.030  14.610  28.140  1.00  0.00            
ATOM    142  H65 BCD     1      30.690  13.800  26.080  1.00  0.00            
ATOM    143  H66 BCD     1      33.670  15.020  26.920  1.00  0.00            
ATOM    144  H67 BCD     1      33.000  16.090  29.680  1.00  0.00            
ATOM    145  H68 BCD     1      35.040  17.360  29.250  1.00  0.00            
ATOM    146  H69 BCD     1      35.430  15.600  29.320  1.00  0.00            
ATOM    147  H70 BCD     1      36.480  16.430  27.620  1.00  0.00            
ATOM    148  C1  BB8     2      30.400  10.360  26.340  1.00  0.00            
ATOM    149  C2  BB8     2      29.440  11.190  27.220  1.00  0.00            
ATOM    150  O1  BB8     2      30.070  12.030  28.120  1.00  0.00            
ATOM    151  C3  BB8     2      29.150  12.650  29.080  1.00  0.00            
ATOM    152  O2  BB8     2      28.550  11.600  29.900  1.00  0.00            
ATOM    153  C4  BB8     2      29.470  10.620  30.480  1.00  0.00            
ATOM    154  C5  BB8     2      29.040   9.160  30.240  1.00  0.00            
ATOM    155  O3  BB8     2      29.570   8.540  29.290  1.00  0.00            
ATOM    156  C6  BB8     2      28.080   8.520  31.170  1.00  0.00            
ATOM    157  C7  BB8     2      27.550   7.240  30.960  1.00  0.00            
ATOM    158  O4  BB8     2      27.730   6.500  29.880  1.00  0.00            
ATOM    159  C8  BB8     2      26.630   6.720  31.860  1.00  0.00            
ATOM    160  C9  BB8     2      26.290   7.370  33.030  1.00  0.00            
ATOM    161  O5  BB8     2      25.470   6.880  33.990  1.00  0.00            
ATOM    162  C10 BB8     2      26.800   8.660  33.270  1.00  0.00            
ATOM    163  C11 BB8     2      27.650   9.250  32.320  1.00  0.00            
ATOM    164  O6  BB8     2      28.140  10.460  32.550  1.00  0.00            
ATOM    165  C12 BB8     2      29.430  10.820  32.040  1.00  0.00            
ATOM    166  C13 BB8     2      29.740  12.220  32.400  1.00  0.00            
ATOM    167  C14 BB8     2      31.100  12.650  32.210  1.00  0.00            
ATOM    168  C15 BB8     2      31.420  14.070  32.140  1.00  0.00            
ATOM    169  C16 BB8     2      30.400  15.010  32.310  1.00  0.00            
ATOM    170  O7  BB8     2      30.740  16.310  32.280  1.00  0.00            
ATOM    171  C17 BB8     2      29.060  14.620  32.450  1.00  0.00            
ATOM    172  O8  BB8     2      28.060  15.550  32.560  1.00  0.00            
ATOM    173  C18 BB8     2      28.750  13.200  32.490  1.00  0.00            
ATOM    174  C19 BB8     2      27.970  13.430  28.380  1.00  0.00            
ATOM    175  O9  BB8     2      27.110  14.010  29.360  1.00  0.00            
ATOM    176  C20 BB8     2      27.360  12.610  27.290  1.00  0.00            
ATOM    177  O10 BB8     2      26.390  13.340  26.470  1.00  0.00            
ATOM    178  C21 BB8     2      28.380  12.030  26.350  1.00  0.00            
ATOM    179  O11 BB8     2      29.080  13.070  25.660  1.00  0.00            
ATOM    180  H1  BB8     2      31.130  11.080  25.950  1.00  0.00            
ATOM    181  H2  BB8     2      30.920   9.600  26.930  1.00  0.00            
ATOM    182  H3  BB8     2      29.900   9.810  25.530  1.00  0.00            
ATOM    183  H4  BB8     2      28.840  10.440  27.740  1.00  0.00            
ATOM    184  H5  BB8     2      29.750  13.200  29.820  1.00  0.00            
ATOM    185  H6  BB8     2      30.540  10.640  30.240  1.00  0.00            
ATOM    186  H7  BB8     2      26.860   6.170  29.590  1.00  0.00            
ATOM    187  H8  BB8     2      26.300   5.700  31.720  1.00  0.00            
ATOM    188  H9  BB8     2      25.550   7.560  34.680  1.00  0.00            
ATOM    189  H10 BB8     2      26.510   9.200  34.170  1.00  0.00            
ATOM    190  H11 BB8     2      30.110  10.170  32.600  1.00  0.00            
ATOM    191  H12 BB8     2      31.860  11.890  32.070  1.00  0.00            
ATOM    192  H13 BB8     2      32.410  14.490  31.970  1.00  0.00            
ATOM    193  H14 BB8     2      29.850  16.690  32.190  1.00  0.00            
ATOM    194  H15 BB8     2      27.230  15.110  32.830  1.00  0.00            
ATOM    195  H16 BB8     2      27.710  12.910  32.610  1.00  0.00            
ATOM    196  H17 BB8     2      28.410  14.270  27.840  1.00  0.00            
ATOM    197  H18 BB8     2      26.480  13.310  29.610  1.00  0.00            
ATOM    198  H19 BB8     2      26.870  11.780  27.810  1.00  0.00            
ATOM    199  H20 BB8     2      26.140  12.680  25.800  1.00  0.00            
ATOM    200  H21 BB8     2      27.980  11.350  25.590  1.00  0.00            
ATOM    201  H22 BB8     2      28.360  13.490  25.160  1.00  0.00            
TER
ENDMDL
MODEL        1
ATOM      1  C1  BCD     1      35.260  15.950  20.620  1.00  0.00            
ATOM      2  O1  BCD     1      34.640  17.160  20.880  1.00  0.00            
ATOM      3  C2  BCD     1      34.920  15.480  19.210  1.00  0.00            
ATOM      4  O2  BCD     1      35.210  16.560  18.190  1.00  0.00            
ATOM      5  C3  BCD     1      33.500  14.970  19.210  1.00  0.00            
ATOM      6  O3  BCD     1      33.180  14.310  17.980  1.00  0.00            
ATOM      7  C4  BCD     1      33.270  13.920  20.290  1.00  0.00            
ATOM      8  C5  BCD     1      33.680  14.450  21.650  1.00  0.00            
ATOM      9  O4  BCD     1      34.990  14.980  21.620  1.00  0.00            
ATOM     10  C6  BCD     1      33.630  13.450  22.730  1.00  0.00            
ATOM     11  O5  BCD     1      34.440  12.300  22.340  1.00  0.00            
ATOM     12  H1  BCD     1      36.340  15.960  20.770  1.00  0.00            
ATOM     13  H2  BCD     1      35.450  14.560  18.890  1.00  0.00            
ATOM     14  H3  BCD     1      34.860  16.350  17.310  1.00  0.00            
ATOM     15  H4  BCD     1      32.720  15.740  19.310  1.00  0.00            
ATOM     16  H5  BCD     1      32.340  13.860  18.070  1.00  0.00            
ATOM     17  H6  BCD     1      33.870  13.020  20.080  1.00  0.00            
ATOM     18  H7  BCD     1      32.950  15.250  21.820  1.00  0.00            
ATOM     19  H8  BCD     1      33.880  13.830  23.730  1.00  0.00            
ATOM     20  H9  BCD     1      32.590  13.130  22.850  1.00  0.00            
ATOM     21  H10 BCD     1      34.590  11.820  23.150  1.00  0.00            
ATOM     22  C7  BCD     1      35.190  20.800  22.620  1.00  0.00            
ATOM     23  O6  BCD     1      33.740  20.720  22.730  1.00  0.00            
ATOM     24  C8  BCD     1      35.660  20.760  21.200  1.00  0.00            
ATOM     25  O7  BCD     1      35.410  21.980  20.490  1.00  0.00            
ATOM     26  C9  BCD     1      35.000  19.460  20.580  1.00  0.00            
ATOM     27  O8  BCD     1      35.280  19.160  19.220  1.00  0.00            
ATOM     28  C10 BCD     1      35.510  18.250  21.350  1.00  0.00            
ATOM     29  C11 BCD     1      35.380  18.400  22.870  1.00  0.00            
ATOM     30  O9  BCD     1      35.790  19.710  23.350  1.00  0.00            
ATOM     31  C12 BCD     1      36.190  17.400  23.620  1.00  0.00            
ATOM     32  O10 BCD     1      35.770  17.290  24.990  1.00  0.00            
ATOM     33  H11 BCD     1      35.470  21.700  23.190  1.00  0.00            
ATOM     34  H12 BCD     1      36.740  20.580  21.200  1.00  0.00            
ATOM     35  H13 BCD     1      35.860  22.730  20.880  1.00  0.00            
ATOM     36  H14 BCD     1      33.910  19.560  20.680  1.00  0.00            
ATOM     37  H15 BCD     1      34.920  18.270  19.210  1.00  0.00            
ATOM     38  H16 BCD     1      36.580  18.100  21.130  1.00  0.00            
ATOM     39  H17 BCD     1      34.350  18.290  23.220  1.00  0.00            
ATOM     40  H18 BCD     1      36.140  16.410  23.150  1.00  0.00            
ATOM     41  H19 BCD     1      37.240  17.700  23.630  1.00  0.00            
ATOM     42  H20 BCD     1      36.580  17.320  25.510  1.00  0.00            
ATOM     43  C13 BCD     1      30.550  22.780  23.940  1.00  0.00            
ATOM     44  O11 BCD     1      29.930  21.500  23.970  1.00  0.00            
ATOM     45  C14 BCD     1      30.930  23.010  22.460  1.00  0.00            
ATOM     46  O12 BCD     1      29.730  23.000  21.570  1.00  0.00            
ATOM     47  C15 BCD     1      31.960  22.010  22.010  1.00  0.00            
ATOM     48  O13 BCD     1      32.420  22.310  20.660  1.00  0.00            
ATOM     49  C16 BCD     1      33.170  21.910  23.020  1.00  0.00            
ATOM     50  C17 BCD     1      32.720  21.860  24.440  1.00  0.00            
ATOM     51  O14 BCD     1      31.660  22.800  24.740  1.00  0.00            
ATOM     52  C18 BCD     1      33.910  22.160  25.400  1.00  0.00            
ATOM     53  O15 BCD     1      34.370  23.460  25.280  1.00  0.00            
ATOM     54  H21 BCD     1      29.930  23.570  24.370  1.00  0.00            
ATOM     55  H22 BCD     1      31.480  23.960  22.500  1.00  0.00            
ATOM     56  H23 BCD     1      30.030  22.630  20.730  1.00  0.00            
ATOM     57  H24 BCD     1      31.520  21.000  22.040  1.00  0.00            
ATOM     58  H25 BCD     1      33.270  21.950  20.400  1.00  0.00            
ATOM     59  H26 BCD     1      33.800  22.800  22.890  1.00  0.00            
ATOM     60  H27 BCD     1      32.370  20.830  24.580  1.00  0.00            
ATOM     61  H28 BCD     1      33.500  22.020  26.410  1.00  0.00            
ATOM     62  H29 BCD     1      34.770  21.480  25.430  1.00  0.00            
ATOM     63  H30 BCD     1      33.750  23.980  25.800  1.00  0.00            
ATOM     64  C19 BCD     1      26.180  20.380  25.360  1.00  0.00            
ATOM     65  O16 BCD     1      26.050  19.250  24.370  1.00  0.00            
ATOM     66  C20 BCD     1      26.260  21.690  24.670  1.00  0.00            
ATOM     67  O17 BCD     1      25.180  21.970  23.820  1.00  0.00            
ATOM     68  C21 BCD     1      27.590  21.810  23.850  1.00  0.00            
ATOM     69  O18 BCD     1      27.650  23.110  23.330  1.00  0.00            
ATOM     70  C22 BCD     1      28.730  21.420  24.800  1.00  0.00            
ATOM     71  C23 BCD     1      28.600  20.100  25.460  1.00  0.00            
ATOM     72  O19 BCD     1      27.330  20.150  26.110  1.00  0.00            
ATOM     73  C24 BCD     1      29.760  19.640  26.340  1.00  0.00            
ATOM     74  O20 BCD     1      30.010  20.470  27.480  1.00  0.00            
ATOM     75  H31 BCD     1      25.330  20.290  26.050  1.00  0.00            
ATOM     76  H32 BCD     1      26.350  22.480  25.430  1.00  0.00            
ATOM     77  H33 BCD     1      25.220  22.730  23.220  1.00  0.00            
ATOM     78  H34 BCD     1      27.610  21.110  23.000  1.00  0.00            
ATOM     79  H35 BCD     1      28.380  23.080  22.700  1.00  0.00            
ATOM     80  H36 BCD     1      28.790  22.210  25.560  1.00  0.00            
ATOM     81  H37 BCD     1      28.580  19.390  24.630  1.00  0.00            
ATOM     82  H38 BCD     1      29.660  18.620  26.730  1.00  0.00            
ATOM     83  H39 BCD     1      30.700  19.640  25.770  1.00  0.00            
ATOM     84  H40 BCD     1      30.740  20.060  27.960  1.00  0.00            
ATOM     85  C25 BCD     1      23.580  15.960  23.650  1.00  0.00            
ATOM     86  O21 BCD     1      24.310  15.570  22.530  1.00  0.00            
ATOM     87  C26 BCD     1      23.000  17.360  23.410  1.00  0.00            
ATOM     88  O22 BCD     1      22.110  17.340  22.270  1.00  0.00            
ATOM     89  C27 BCD     1      24.080  18.480  23.330  1.00  0.00            
ATOM     90  O23 BCD     1      23.430  19.740  23.250  1.00  0.00            
ATOM     91  C28 BCD     1      24.970  18.350  24.530  1.00  0.00            
ATOM     92  C29 BCD     1      25.530  16.930  24.640  1.00  0.00            
ATOM     93  O24 BCD     1      24.430  16.050  24.780  1.00  0.00            
ATOM     94  C30 BCD     1      26.530  16.730  25.790  1.00  0.00            
ATOM     95  O25 BCD     1      26.120  17.370  26.970  1.00  0.00            
ATOM     96  H41 BCD     1      22.750  15.260  23.800  1.00  0.00            
ATOM     97  H42 BCD     1      22.290  17.670  24.190  1.00  0.00            
ATOM     98  H43 BCD     1      21.270  17.260  22.740  1.00  0.00            
ATOM     99  H44 BCD     1      24.730  18.260  22.470  1.00  0.00            
ATOM    100  H45 BCD     1      24.200  20.300  23.350  1.00  0.00            
ATOM    101  H46 BCD     1      24.380  18.670  25.400  1.00  0.00            
ATOM    102  H47 BCD     1      26.080  16.680  23.730  1.00  0.00            
ATOM    103  H48 BCD     1      26.700  15.670  26.030  1.00  0.00            
ATOM    104  H49 BCD     1      27.510  17.050  25.420  1.00  0.00            
ATOM    105  H50 BCD     1      25.690  16.780  27.600  1.00  0.00            
ATOM    106  C31 BCD     1      26.160  12.410  20.700  1.00  0.00            
ATOM    107  O26 BCD     1      27.430  13.100  20.900  1.00  0.00            
ATOM    108  C32 BCD     1      25.160  13.170  19.830  1.00  0.00            
ATOM    109  O27 BCD     1      25.780  13.440  18.550  1.00  0.00            
ATOM    110  C33 BCD     1      24.900  14.480  20.550  1.00  0.00            
ATOM    111  C34 BCD     1      24.250  14.240  21.920  1.00  0.00            
ATOM    112  C35 BCD     1      25.130  13.250  22.760  1.00  0.00            
ATOM    113  O28 BCD     1      25.500  12.140  21.950  1.00  0.00            
ATOM    114  C36 BCD     1      24.310  12.700  23.920  1.00  0.00            
ATOM    115  O29 BCD     1      25.060  11.830  24.740  1.00  0.00            
ATOM    116  O30 BCD     1      24.110  15.310  19.610  1.00  0.00            
ATOM    117  H51 BCD     1      26.400  11.460  20.220  1.00  0.00            
ATOM    118  H52 BCD     1      24.240  12.580  19.790  1.00  0.00            
ATOM    119  H53 BCD     1      25.260  12.950  17.910  1.00  0.00            
ATOM    120  H54 BCD     1      25.870  14.980  20.650  1.00  0.00            
ATOM    121  H55 BCD     1      24.690  15.540  18.880  1.00  0.00            
ATOM    122  H56 BCD     1      23.210  13.900  21.870  1.00  0.00            
ATOM    123  H57 BCD     1      25.990  13.780  23.190  1.00  0.00            
ATOM    124  H58 BCD     1      23.770  13.440  24.520  1.00  0.00            
ATOM    125  H59 BCD     1      23.510  12.080  23.500  1.00  0.00            
ATOM    126  H60 BCD     1      25.480  11.270  24.080  1.00  0.00            
ATOM    127  C37 BCD     1      31.460  12.300  20.340  1.00  0.00            
ATOM    128  O31 BCD     1      31.840  13.660  20.340  1.00  0.00            
ATOM    129  C38 BCD     1      30.520  12.030  19.160  1.00  0.00            
ATOM    130  O32 BCD     1      31.310  12.320  18.020  1.00  0.00            
ATOM    131  C39 BCD     1      29.200  12.730  19.320  1.00  0.00            
ATOM    132  O33 BCD     1      28.350  12.500  18.250  1.00  0.00            
ATOM    133  C40 BCD     1      28.590  12.270  20.620  1.00  0.00            
ATOM    134  C41 BCD     1      29.550  12.550  21.750  1.00  0.00            
ATOM    135  O34 BCD     1      30.810  11.930  21.500  1.00  0.00            
ATOM    136  C42 BCD     1      29.150  12.060  23.130  1.00  0.00            
ATOM    137  O35 BCD     1      28.920  10.660  23.160  1.00  0.00            
ATOM    138  H61 BCD     1      32.390  11.720  20.260  1.00  0.00            
ATOM    139  H62 BCD     1      30.460  10.940  19.190  1.00  0.00            
ATOM    140  H63 BCD     1      30.950  12.060  17.170  1.00  0.00            
ATOM    141  H64 BCD     1      29.420  13.810  19.380  1.00  0.00            
ATOM    142  H65 BCD     1      27.590  13.080  18.300  1.00  0.00            
ATOM    143  H66 BCD     1      28.370  11.200  20.700  1.00  0.00            
ATOM    144  H67 BCD     1      29.760  13.620  21.830  1.00  0.00            
ATOM    145  H68 BCD     1      29.940  12.320  23.840  1.00  0.00            
ATOM    146  H69 BCD     1      28.240  12.600  23.420  1.00  0.00            
ATOM    147  H70 BCD     1      28.690  10.460  24.070  1.00  0.00            
ATOM    148  C1  BB8     2      29.990  14.920  16.280  1.00  0.00            
ATOM    149  C2  BB8     2      29.990  16.330  16.830  1.00  0.00            
ATOM    150  O1  BB8     2      30.460  16.190  18.200  1.00  0.00            
ATOM    151  C3  BB8     2      30.530  17.260  19.040  1.00  0.00            
ATOM    152  O2  BB8     2      29.180  17.800  19.010  1.00  0.00            
ATOM    153  C4  BB8     2      28.010  17.160  19.600  1.00  0.00            
ATOM    154  C5  BB8     2      26.780  17.600  18.790  1.00  0.00            
ATOM    155  O3  BB8     2      26.220  16.710  18.150  1.00  0.00            
ATOM    156  C6  BB8     2      26.210  18.930  19.090  1.00  0.00            
ATOM    157  C7  BB8     2      25.360  19.520  18.110  1.00  0.00            
ATOM    158  O4  BB8     2      24.870  18.900  17.060  1.00  0.00            
ATOM    159  C8  BB8     2      24.890  20.810  18.370  1.00  0.00            
ATOM    160  C9  BB8     2      25.290  21.510  19.450  1.00  0.00            
ATOM    161  O5  BB8     2      24.800  22.740  19.590  1.00  0.00            
ATOM    162  C10 BB8     2      26.180  20.940  20.360  1.00  0.00            
ATOM    163  C11 BB8     2      26.600  19.610  20.180  1.00  0.00            
ATOM    164  O6  BB8     2      27.410  19.080  21.080  1.00  0.00            
ATOM    165  C12 BB8     2      27.690  17.610  21.010  1.00  0.00            
ATOM    166  C13 BB8     2      28.790  17.360  22.090  1.00  0.00            
ATOM    167  C14 BB8     2      29.820  18.260  22.400  1.00  0.00            
ATOM    168  C15 BB8     2      30.790  18.070  23.330  1.00  0.00            
ATOM    169  C16 BB8     2      30.830  16.840  23.930  1.00  0.00            
ATOM    170  O7  BB8     2      31.790  16.670  24.910  1.00  0.00            
ATOM    171  C17 BB8     2      29.840  15.900  23.700  1.00  0.00            
ATOM    172  O8  BB8     2      29.780  14.840  24.450  1.00  0.00            
ATOM    173  C18 BB8     2      28.810  16.190  22.850  1.00  0.00            
ATOM    174  C19 BB8     2      31.500  18.310  18.430  1.00  0.00            
ATOM    175  O9  BB8     2      31.470  19.570  19.190  1.00  0.00            
ATOM    176  C20 BB8     2      31.110  18.620  16.950  1.00  0.00            
ATOM    177  O10 BB8     2      32.100  19.370  16.180  1.00  0.00            
ATOM    178  C21 BB8     2      30.950  17.300  16.060  1.00  0.00            
ATOM    179  O11 BB8     2      32.290  16.810  15.810  1.00  0.00            
ATOM    180  H1  BB8     2      29.850  15.000  15.190  1.00  0.00            
ATOM    181  H2  BB8     2      30.910  14.370  16.500  1.00  0.00            
ATOM    182  H3  BB8     2      29.140  14.370  16.700  1.00  0.00            
ATOM    183  H4  BB8     2      28.960  16.710  16.830  1.00  0.00            
ATOM    184  H5  BB8     2      30.830  17.000  20.060  1.00  0.00            
ATOM    185  H6  BB8     2      28.050  16.080  19.430  1.00  0.00            
ATOM    186  H7  BB8     2      24.930  17.930  17.160  1.00  0.00            
ATOM    187  H8  BB8     2      24.100  21.290  17.800  1.00  0.00            
ATOM    188  H9  BB8     2      24.370  23.060  18.780  1.00  0.00            
ATOM    189  H10 BB8     2      26.510  21.500  21.230  1.00  0.00            
ATOM    190  H11 BB8     2      26.810  17.030  21.310  1.00  0.00            
ATOM    191  H12 BB8     2      29.820  19.230  21.920  1.00  0.00            
ATOM    192  H13 BB8     2      31.430  18.870  23.680  1.00  0.00            
ATOM    193  H14 BB8     2      32.300  17.490  25.050  1.00  0.00            
ATOM    194  H15 BB8     2      30.620  14.780  24.930  1.00  0.00            
ATOM    195  H16 BB8     2      28.000  15.480  22.690  1.00  0.00            
ATOM    196  H17 BB8     2      32.450  17.790  18.300  1.00  0.00            
ATOM    197  H18 BB8     2      32.080  20.170  18.720  1.00  0.00            
ATOM    198  H19 BB8     2      30.130  19.120  16.940  1.00  0.00            
ATOM    199  H20 BB8     2      32.550  18.640  15.720  1.00  0.00            
ATOM    200  H21 BB8     2      30.620  17.630  15.070  1.00  0.00            
ATOM    201  H22 BB8     2      32.270  16.340  14.950  1.00  0.00            
TER
ENDMDL
MODEL        1
ATOM      1  C1  BCD     1      25.050  26.750  19.010  1.00  0.00            
ATOM      2  O1  BCD     1      24.060  26.080  19.710  1.00  0.00            
ATOM      3  C2  BCD     1      24.860  26.700  17.480  1.00  0.00            
ATOM      4  O2  BCD     1      23.700  27.460  17.070  1.00  0.00            
ATOM      5  C3  BCD     1      25.050  25.250  17.110  1.00  0.00            
ATOM      6  O3  BCD     1      25.220  25.160  15.690  1.00  0.00            
ATOM      7  C4  BCD     1      26.270  24.540  17.800  1.00  0.00            
ATOM      8  C5  BCD     1      26.490  24.910  19.290  1.00  0.00            
ATOM      9  O4  BCD     1      26.350  26.320  19.400  1.00  0.00            
ATOM     10  C6  BCD     1      27.800  24.430  19.870  1.00  0.00            
ATOM     11  O5  BCD     1      28.800  24.920  19.090  1.00  0.00            
ATOM     12  H1  BCD     1      25.010  27.760  19.430  1.00  0.00            
ATOM     13  H2  BCD     1      25.730  27.230  17.080  1.00  0.00            
ATOM     14  H3  BCD     1      22.880  26.950  17.060  1.00  0.00            
ATOM     15  H4  BCD     1      24.110  24.780  17.420  1.00  0.00            
ATOM     16  H5  BCD     1      25.480  24.250  15.520  1.00  0.00            
ATOM     17  H6  BCD     1      27.170  24.820  17.230  1.00  0.00            
ATOM     18  H7  BCD     1      25.700  24.360  19.810  1.00  0.00            
ATOM     19  H8  BCD     1      27.870  24.920  20.850  1.00  0.00            
ATOM     20  H9  BCD     1      27.820  23.340  19.940  1.00  0.00            
ATOM     21  H10 BCD     1      28.670  25.810  18.750  1.00  0.00            
ATOM     22  C7  BCD     1      21.640  27.330  22.880  1.00  0.00            
ATOM     23  O6  BCD     1      20.560  26.540  22.500  1.00  0.00            
ATOM     24  C8  BCD     1      21.910  28.470  21.840  1.00  0.00            
ATOM     25  O7  BCD     1      20.710  29.140  21.480  1.00  0.00            
ATOM     26  C9  BCD     1      22.500  27.860  20.580  1.00  0.00            
ATOM     27  O8  BCD     1      22.900  28.980  19.720  1.00  0.00            
ATOM     28  C10 BCD     1      23.670  26.880  20.840  1.00  0.00            
ATOM     29  C11 BCD     1      23.300  25.940  21.980  1.00  0.00            
ATOM     30  O9  BCD     1      22.760  26.610  23.110  1.00  0.00            
ATOM     31  C12 BCD     1      24.480  25.090  22.520  1.00  0.00            
ATOM     32  O10 BCD     1      25.550  25.850  23.180  1.00  0.00            
ATOM     33  H11 BCD     1      21.390  27.820  23.830  1.00  0.00            
ATOM     34  H12 BCD     1      22.650  29.150  22.290  1.00  0.00            
ATOM     35  H13 BCD     1      20.810  29.780  20.770  1.00  0.00            
ATOM     36  H14 BCD     1      21.750  27.130  20.250  1.00  0.00            
ATOM     37  H15 BCD     1      22.460  28.810  18.880  1.00  0.00            
ATOM     38  H16 BCD     1      24.550  27.410  21.250  1.00  0.00            
ATOM     39  H17 BCD     1      22.500  25.310  21.570  1.00  0.00            
ATOM     40  H18 BCD     1      24.070  24.340  23.210  1.00  0.00            
ATOM     41  H19 BCD     1      24.840  24.450  21.700  1.00  0.00            
ATOM     42  H20 BCD     1      26.170  25.190  23.480  1.00  0.00            
ATOM     43  C13 BCD     1      17.080  24.940  24.230  1.00  0.00            
ATOM     44  O11 BCD     1      16.790  24.190  23.030  1.00  0.00            
ATOM     45  C14 BCD     1      17.060  26.400  23.980  1.00  0.00            
ATOM     46  O12 BCD     1      15.740  26.840  23.610  1.00  0.00            
ATOM     47  C15 BCD     1      18.230  26.710  23.010  1.00  0.00            
ATOM     48  O13 BCD     1      18.220  28.030  22.580  1.00  0.00            
ATOM     49  C16 BCD     1      19.590  26.260  23.550  1.00  0.00            
ATOM     50  C17 BCD     1      19.510  24.780  23.820  1.00  0.00            
ATOM     51  O14 BCD     1      18.440  24.530  24.710  1.00  0.00            
ATOM     52  C18 BCD     1      20.740  24.350  24.520  1.00  0.00            
ATOM     53  O15 BCD     1      20.770  24.890  25.850  1.00  0.00            
ATOM     54  H21 BCD     1      16.300  24.770  24.990  1.00  0.00            
ATOM     55  H22 BCD     1      17.390  26.930  24.880  1.00  0.00            
ATOM     56  H23 BCD     1      15.860  27.760  23.350  1.00  0.00            
ATOM     57  H24 BCD     1      18.020  26.060  22.150  1.00  0.00            
ATOM     58  H25 BCD     1      19.010  28.230  22.080  1.00  0.00            
ATOM     59  H26 BCD     1      19.780  26.680  24.550  1.00  0.00            
ATOM     60  H27 BCD     1      19.340  24.320  22.840  1.00  0.00            
ATOM     61  H28 BCD     1      20.750  23.270  24.720  1.00  0.00            
ATOM     62  H29 BCD     1      21.600  24.530  23.870  1.00  0.00            
ATOM     63  H30 BCD     1      21.600  24.710  26.300  1.00  0.00            
ATOM     64  C19 BCD     1      15.930  20.350  22.110  1.00  0.00            
ATOM     65  O16 BCD     1      17.310  20.260  21.620  1.00  0.00            
ATOM     66  C20 BCD     1      15.150  21.330  21.300  1.00  0.00            
ATOM     67  O17 BCD     1      15.120  20.990  19.910  1.00  0.00            
ATOM     68  C21 BCD     1      15.850  22.730  21.440  1.00  0.00            
ATOM     69  O18 BCD     1      15.050  23.650  20.660  1.00  0.00            
ATOM     70  C22 BCD     1      15.850  23.110  22.970  1.00  0.00            
ATOM     71  C23 BCD     1      16.420  21.990  23.800  1.00  0.00            
ATOM     72  O19 BCD     1      15.800  20.710  23.480  1.00  0.00            
ATOM     73  C24 BCD     1      16.210  22.210  25.310  1.00  0.00            
ATOM     74  O20 BCD     1      14.830  22.320  25.620  1.00  0.00            
ATOM     75  H31 BCD     1      15.370  19.420  21.950  1.00  0.00            
ATOM     76  H32 BCD     1      14.110  21.420  21.620  1.00  0.00            
ATOM     77  H33 BCD     1      14.720  21.800  19.590  1.00  0.00            
ATOM     78  H34 BCD     1      16.890  22.730  21.100  1.00  0.00            
ATOM     79  H35 BCD     1      15.330  24.570  20.660  1.00  0.00            
ATOM     80  H36 BCD     1      14.880  23.400  23.370  1.00  0.00            
ATOM     81  H37 BCD     1      17.500  21.860  23.620  1.00  0.00            
ATOM     82  H38 BCD     1      16.440  21.240  25.780  1.00  0.00            
ATOM     83  H39 BCD     1      16.840  22.990  25.750  1.00  0.00            
ATOM     84  H40 BCD     1      14.630  21.840  26.430  1.00  0.00            
ATOM     85  C25 BCD     1      19.520  16.850  20.650  1.00  0.00            
ATOM     86  O21 BCD     1      20.230  17.780  19.840  1.00  0.00            
ATOM     87  C26 BCD     1      18.160  16.940  20.130  1.00  0.00            
ATOM     88  O22 BCD     1      18.070  16.410  18.790  1.00  0.00            
ATOM     89  C27 BCD     1      17.610  18.360  20.190  1.00  0.00            
ATOM     90  O23 BCD     1      16.260  18.430  19.650  1.00  0.00            
ATOM     91  C28 BCD     1      17.700  18.880  21.630  1.00  0.00            
ATOM     92  C29 BCD     1      19.080  18.680  22.200  1.00  0.00            
ATOM     93  O24 BCD     1      19.500  17.310  22.020  1.00  0.00            
ATOM     94  C30 BCD     1      19.080  18.960  23.640  1.00  0.00            
ATOM     95  O25 BCD     1      20.410  18.940  24.130  1.00  0.00            
ATOM     96  H41 BCD     1      19.880  15.820  20.600  1.00  0.00            
ATOM     97  H42 BCD     1      17.520  16.410  20.840  1.00  0.00            
ATOM     98  H43 BCD     1      18.520  17.090  18.290  1.00  0.00            
ATOM     99  H44 BCD     1      18.220  19.050  19.590  1.00  0.00            
ATOM    100  H45 BCD     1      15.940  19.330  19.590  1.00  0.00            
ATOM    101  H46 BCD     1      17.010  18.390  22.330  1.00  0.00            
ATOM    102  H47 BCD     1      19.780  19.380  21.710  1.00  0.00            
ATOM    103  H48 BCD     1      18.560  19.910  23.810  1.00  0.00            
ATOM    104  H49 BCD     1      18.540  18.220  24.230  1.00  0.00            
ATOM    105  H50 BCD     1      20.900  19.670  23.720  1.00  0.00            
ATOM    106  C31 BCD     1      23.790  17.730  17.920  1.00  0.00            
ATOM    107  O26 BCD     1      24.110  19.150  18.000  1.00  0.00            
ATOM    108  C32 BCD     1      22.620  17.380  17.100  1.00  0.00            
ATOM    109  O27 BCD     1      22.740  17.980  15.790  1.00  0.00            
ATOM    110  C33 BCD     1      21.370  17.780  17.830  1.00  0.00            
ATOM    111  C34 BCD     1      21.350  17.170  19.190  1.00  0.00            
ATOM    112  C35 BCD     1      22.600  17.420  20.000  1.00  0.00            
ATOM    113  O28 BCD     1      23.760  17.120  19.170  1.00  0.00            
ATOM    114  C36 BCD     1      22.650  16.640  21.360  1.00  0.00            
ATOM    115  O29 BCD     1      22.800  15.230  21.020  1.00  0.00            
ATOM    116  O30 BCD     1      20.200  17.380  17.130  1.00  0.00            
ATOM    117  H51 BCD     1      24.650  17.230  17.460  1.00  0.00            
ATOM    118  H52 BCD     1      22.500  16.290  16.980  1.00  0.00            
ATOM    119  H53 BCD     1      23.250  17.410  15.210  1.00  0.00            
ATOM    120  H54 BCD     1      21.280  18.880  17.810  1.00  0.00            
ATOM    121  H55 BCD     1      20.360  17.830  16.290  1.00  0.00            
ATOM    122  H56 BCD     1      21.220  16.100  18.980  1.00  0.00            
ATOM    123  H57 BCD     1      22.650  18.490  20.270  1.00  0.00            
ATOM    124  H58 BCD     1      23.500  16.940  21.980  1.00  0.00            
ATOM    125  H59 BCD     1      21.820  16.940  22.020  1.00  0.00            
ATOM    126  H60 BCD     1      23.540  15.150  20.410  1.00  0.00            
ATOM    127  C37 BCD     1      26.750  22.160  17.050  1.00  0.00            
ATOM    128  O31 BCD     1      25.920  23.110  17.770  1.00  0.00            
ATOM    129  C38 BCD     1      26.020  21.540  15.910  1.00  0.00            
ATOM    130  O32 BCD     1      25.730  22.530  14.900  1.00  0.00            
ATOM    131  C39 BCD     1      24.770  20.880  16.440  1.00  0.00            
ATOM    132  O33 BCD     1      24.000  20.380  15.380  1.00  0.00            
ATOM    133  C40 BCD     1      25.260  19.770  17.350  1.00  0.00            
ATOM    134  C41 BCD     1      26.200  20.310  18.420  1.00  0.00            
ATOM    135  O34 BCD     1      27.230  21.170  17.870  1.00  0.00            
ATOM    136  C42 BCD     1      26.940  19.160  19.130  1.00  0.00            
ATOM    137  O35 BCD     1      27.770  18.450  18.170  1.00  0.00            
ATOM    138  H61 BCD     1      27.650  22.660  16.670  1.00  0.00            
ATOM    139  H62 BCD     1      26.720  20.790  15.520  1.00  0.00            
ATOM    140  H63 BCD     1      25.010  22.150  14.400  1.00  0.00            
ATOM    141  H64 BCD     1      24.180  21.590  17.020  1.00  0.00            
ATOM    142  H65 BCD     1      23.450  19.630  15.640  1.00  0.00            
ATOM    143  H66 BCD     1      25.740  19.010  16.720  1.00  0.00            
ATOM    144  H67 BCD     1      25.600  20.830  19.180  1.00  0.00            
ATOM    145  H68 BCD     1      27.510  19.560  19.980  1.00  0.00            
ATOM    146  H69 BCD     1      26.160  18.470  19.480  1.00  0.00            
ATOM    147  H70 BCD     1      28.240  19.170  17.740  1.00  0.00            
ATOM    148  C1  BB8     2      17.470  19.570  16.500  1.00  0.00            
ATOM    149  C2  BB8     2      18.320  20.790  16.150  1.00  0.00            
ATOM    150  O1  BB8     2      19.350  20.700  17.140  1.00  0.00            
ATOM    151  C3  BB8     2      20.290  21.800  17.220  1.00  0.00            
ATOM    152  O2  BB8     2      19.600  23.010  17.420  1.00  0.00            
ATOM    153  C4  BB8     2      18.580  23.220  18.490  1.00  0.00            
ATOM    154  C5  BB8     2      17.370  24.030  18.000  1.00  0.00            
ATOM    155  O3  BB8     2      16.480  23.430  17.380  1.00  0.00            
ATOM    156  C6  BB8     2      17.320  25.460  18.250  1.00  0.00            
ATOM    157  C7  BB8     2      16.180  26.240  17.950  1.00  0.00            
ATOM    158  O4  BB8     2      15.120  25.710  17.440  1.00  0.00            
ATOM    159  C8  BB8     2      16.170  27.610  18.140  1.00  0.00            
ATOM    160  C9  BB8     2      17.290  28.220  18.750  1.00  0.00            
ATOM    161  O5  BB8     2      17.270  29.530  19.010  1.00  0.00            
ATOM    162  C10 BB8     2      18.360  27.460  19.230  1.00  0.00            
ATOM    163  C11 BB8     2      18.300  26.050  19.040  1.00  0.00            
ATOM    164  O6  BB8     2      19.390  25.300  19.420  1.00  0.00            
ATOM    165  C12 BB8     2      19.190  23.880  19.700  1.00  0.00            
ATOM    166  C13 BB8     2      20.460  23.210  20.190  1.00  0.00            
ATOM    167  C14 BB8     2      21.740  23.480  19.580  1.00  0.00            
ATOM    168  C15 BB8     2      22.840  22.800  20.050  1.00  0.00            
ATOM    169  C16 BB8     2      22.710  21.940  21.210  1.00  0.00            
ATOM    170  O7  BB8     2      23.810  21.380  21.700  1.00  0.00            
ATOM    171  C17 BB8     2      21.460  21.790  21.870  1.00  0.00            
ATOM    172  O8  BB8     2      21.400  21.190  23.100  1.00  0.00            
ATOM    173  C18 BB8     2      20.330  22.320  21.300  1.00  0.00            
ATOM    174  C19 BB8     2      21.080  21.920  15.850  1.00  0.00            
ATOM    175  O9  BB8     2      22.010  23.000  15.800  1.00  0.00            
ATOM    176  C20 BB8     2      19.950  22.010  14.690  1.00  0.00            
ATOM    177  O10 BB8     2      20.690  21.910  13.450  1.00  0.00            
ATOM    178  C21 BB8     2      18.960  20.840  14.710  1.00  0.00            
ATOM    179  O11 BB8     2      19.550  19.570  14.330  1.00  0.00            
ATOM    180  H1  BB8     2      16.940  19.640  17.460  1.00  0.00            
ATOM    181  H2  BB8     2      16.620  19.520  15.820  1.00  0.00            
ATOM    182  H3  BB8     2      18.180  18.740  16.360  1.00  0.00            
ATOM    183  H4  BB8     2      17.760  21.730  16.260  1.00  0.00            
ATOM    184  H5  BB8     2      20.970  21.710  18.080  1.00  0.00            
ATOM    185  H6  BB8     2      18.210  22.200  18.670  1.00  0.00            
ATOM    186  H7  BB8     2      14.350  26.280  17.630  1.00  0.00            
ATOM    187  H8  BB8     2      15.280  28.210  17.940  1.00  0.00            
ATOM    188  H9  BB8     2      16.640  29.900  18.360  1.00  0.00            
ATOM    189  H10 BB8     2      19.190  27.920  19.760  1.00  0.00            
ATOM    190  H11 BB8     2      18.440  23.870  20.500  1.00  0.00            
ATOM    191  H12 BB8     2      21.890  24.190  18.770  1.00  0.00            
ATOM    192  H13 BB8     2      23.850  22.890  19.650  1.00  0.00            
ATOM    193  H14 BB8     2      23.580  20.550  22.150  1.00  0.00            
ATOM    194  H15 BB8     2      22.200  21.400  23.620  1.00  0.00            
ATOM    195  H16 BB8     2      19.370  22.200  21.780  1.00  0.00            
ATOM    196  H17 BB8     2      21.510  20.920  15.800  1.00  0.00            
ATOM    197  H18 BB8     2      22.440  22.990  14.930  1.00  0.00            
ATOM    198  H19 BB8     2      19.440  22.970  14.640  1.00  0.00            
ATOM    199  H20 BB8     2      20.420  22.640  12.870  1.00  0.00            
ATOM    200  H21 BB8     2      18.160  21.100  13.990  1.00  0.00            
ATOM    201  H22 BB8     2      20.240  19.830  13.700  1.00  0.00            
TER
ENDMDL
MODEL        1
ATOM      1  C1  BCD     1      17.220  16.360  26.740  1.00  0.00            
ATOM      2  O1  BCD     1      17.540  16.610  28.110  1.00  0.00            
ATOM      3  C2  BCD     1      17.500  14.940  26.330  1.00  0.00            
ATOM      4  O2  BCD     1      16.670  14.170  27.110  1.00  0.00            
ATOM      5  C3  BCD     1      18.990  14.670  26.540  1.00  0.00            
ATOM      6  O3  BCD     1      19.220  13.320  26.090  1.00  0.00            
ATOM      7  C4  BCD     1      19.790  15.640  25.680  1.00  0.00            
ATOM      8  C5  BCD     1      19.410  17.100  26.100  1.00  0.00            
ATOM      9  O4  BCD     1      18.000  17.230  25.950  1.00  0.00            
ATOM     10  C6  BCD     1      20.060  18.200  25.340  1.00  0.00            
ATOM     11  O5  BCD     1      19.830  18.130  23.860  1.00  0.00            
ATOM     12  H1  BCD     1      16.210  16.740  26.550  1.00  0.00            
ATOM     13  H2  BCD     1      17.270  14.750  25.270  1.00  0.00            
ATOM     14  H3  BCD     1      17.190  13.500  27.560  1.00  0.00            
ATOM     15  H4  BCD     1      19.250  14.710  27.610  1.00  0.00            
ATOM     16  H5  BCD     1      18.660  12.730  26.610  1.00  0.00            
ATOM     17  H6  BCD     1      19.440  15.580  24.640  1.00  0.00            
ATOM     18  H7  BCD     1      19.540  17.320  27.170  1.00  0.00            
ATOM     19  H8  BCD     1      19.580  19.130  25.680  1.00  0.00            
ATOM     20  H9  BCD     1      21.110  18.230  25.630  1.00  0.00            
ATOM     21  H10 BCD     1      18.870  18.030  23.840  1.00  0.00            
ATOM     22  C7  BCD     1      16.330  18.400  31.550  1.00  0.00            
ATOM     23  O6  BCD     1      17.770  18.530  31.710  1.00  0.00            
ATOM     24  C8  BCD     1      15.910  16.940  31.450  1.00  0.00            
ATOM     25  O7  BCD     1      16.450  16.240  32.590  1.00  0.00            
ATOM     26  C9  BCD     1      16.640  16.300  30.240  1.00  0.00            
ATOM     27  O8  BCD     1      16.260  14.870  29.960  1.00  0.00            
ATOM     28  C10 BCD     1      16.510  17.100  28.930  1.00  0.00            
ATOM     29  C11 BCD     1      16.720  18.670  29.140  1.00  0.00            
ATOM     30  O9  BCD     1      16.050  19.110  30.330  1.00  0.00            
ATOM     31  C12 BCD     1      16.290  19.510  28.000  1.00  0.00            
ATOM     32  O10 BCD     1      14.980  19.220  27.660  1.00  0.00            
ATOM     33  H11 BCD     1      15.840  18.930  32.370  1.00  0.00            
ATOM     34  H12 BCD     1      14.830  16.840  31.300  1.00  0.00            
ATOM     35  H13 BCD     1      16.000  15.390  32.620  1.00  0.00            
ATOM     36  H14 BCD     1      17.710  16.400  30.450  1.00  0.00            
ATOM     37  H15 BCD     1      16.840  14.560  29.260  1.00  0.00            
ATOM     38  H16 BCD     1      15.520  17.010  28.460  1.00  0.00            
ATOM     39  H17 BCD     1      17.800  18.820  29.220  1.00  0.00            
ATOM     40  H18 BCD     1      16.340  20.570  28.290  1.00  0.00            
ATOM     41  H19 BCD     1      16.990  19.500  27.160  1.00  0.00            
ATOM     42  H20 BCD     1      14.430  19.500  28.390  1.00  0.00            
ATOM     43  C13 BCD     1      20.510  19.650  34.590  1.00  0.00            
ATOM     44  O11 BCD     1      21.420  18.510  34.380  1.00  0.00            
ATOM     45  C14 BCD     1      19.140  19.180  35.230  1.00  0.00            
ATOM     46  O12 BCD     1      19.380  18.360  36.350  1.00  0.00            
ATOM     47  C15 BCD     1      18.410  18.360  34.110  1.00  0.00            
ATOM     48  O13 BCD     1      17.090  17.890  34.480  1.00  0.00            
ATOM     49  C16 BCD     1      18.320  19.230  32.840  1.00  0.00            
ATOM     50  C17 BCD     1      19.710  19.690  32.380  1.00  0.00            
ATOM     51  O14 BCD     1      20.330  20.360  33.410  1.00  0.00            
ATOM     52  C18 BCD     1      19.680  20.640  31.220  1.00  0.00            
ATOM     53  O15 BCD     1      19.020  21.830  31.650  1.00  0.00            
ATOM     54  H21 BCD     1      21.000  20.240  35.380  1.00  0.00            
ATOM     55  H22 BCD     1      18.460  20.010  35.440  1.00  0.00            
ATOM     56  H23 BCD     1      19.210  18.950  37.090  1.00  0.00            
ATOM     57  H24 BCD     1      19.140  17.560  33.930  1.00  0.00            
ATOM     58  H25 BCD     1      16.920  17.260  33.770  1.00  0.00            
ATOM     59  H26 BCD     1      17.700  20.140  32.930  1.00  0.00            
ATOM     60  H27 BCD     1      20.310  18.780  32.200  1.00  0.00            
ATOM     61  H28 BCD     1      20.730  20.820  30.950  1.00  0.00            
ATOM     62  H29 BCD     1      19.230  20.050  30.420  1.00  0.00            
ATOM     63  H30 BCD     1      19.580  22.570  31.420  1.00  0.00            
ATOM     64  C19 BCD     1      25.170  17.170  34.980  1.00  0.00            
ATOM     65  O16 BCD     1      25.160  16.050  34.050  1.00  0.00            
ATOM     66  C20 BCD     1      24.240  17.040  36.160  1.00  0.00            
ATOM     67  O17 BCD     1      24.400  15.770  36.720  1.00  0.00            
ATOM     68  C21 BCD     1      22.810  17.340  35.760  1.00  0.00            
ATOM     69  O18 BCD     1      22.000  17.460  36.880  1.00  0.00            
ATOM     70  C22 BCD     1      22.670  18.590  34.940  1.00  0.00            
ATOM     71  C23 BCD     1      23.660  18.660  33.830  1.00  0.00            
ATOM     72  O19 BCD     1      24.990  18.390  34.290  1.00  0.00            
ATOM     73  C24 BCD     1      23.790  20.080  33.250  1.00  0.00            
ATOM     74  O20 BCD     1      24.460  19.880  31.960  1.00  0.00            
ATOM     75  H31 BCD     1      26.180  17.230  35.410  1.00  0.00            
ATOM     76  H32 BCD     1      24.430  17.890  36.820  1.00  0.00            
ATOM     77  H33 BCD     1      23.860  15.630  37.500  1.00  0.00            
ATOM     78  H34 BCD     1      22.470  16.470  35.190  1.00  0.00            
ATOM     79  H35 BCD     1      21.090  17.550  36.590  1.00  0.00            
ATOM     80  H36 BCD     1      22.760  19.450  35.600  1.00  0.00            
ATOM     81  H37 BCD     1      23.370  17.940  33.050  1.00  0.00            
ATOM     82  H38 BCD     1      22.800  20.550  33.130  1.00  0.00            
ATOM     83  H39 BCD     1      24.380  20.750  33.880  1.00  0.00            
ATOM     84  H40 BCD     1      25.060  19.140  32.020  1.00  0.00            
ATOM     85  C25 BCD     1      27.450  13.260  32.310  1.00  0.00            
ATOM     86  O21 BCD     1      26.290  13.410  31.410  1.00  0.00            
ATOM     87  C26 BCD     1      26.900  12.800  33.660  1.00  0.00            
ATOM     88  O22 BCD     1      26.310  11.580  33.600  1.00  0.00            
ATOM     89  C27 BCD     1      25.830  13.760  34.110  1.00  0.00            
ATOM     90  O23 BCD     1      25.230  13.400  35.390  1.00  0.00            
ATOM     91  C28 BCD     1      26.310  15.180  34.130  1.00  0.00            
ATOM     92  C29 BCD     1      27.150  15.540  32.900  1.00  0.00            
ATOM     93  O24 BCD     1      28.020  14.440  32.590  1.00  0.00            
ATOM     94  C30 BCD     1      28.000  16.790  33.050  1.00  0.00            
ATOM     95  O25 BCD     1      28.870  16.710  34.150  1.00  0.00            
ATOM     96  H41 BCD     1      28.160  12.510  31.960  1.00  0.00            
ATOM     97  H42 BCD     1      27.730  12.780  34.380  1.00  0.00            
ATOM     98  H43 BCD     1      26.030  11.300  34.470  1.00  0.00            
ATOM     99  H44 BCD     1      25.030  13.820  33.360  1.00  0.00            
ATOM    100  H45 BCD     1      24.980  14.240  35.800  1.00  0.00            
ATOM    101  H46 BCD     1      26.890  15.320  35.050  1.00  0.00            
ATOM    102  H47 BCD     1      26.480  15.670  32.030  1.00  0.00            
ATOM    103  H48 BCD     1      28.530  16.880  32.090  1.00  0.00            
ATOM    104  H49 BCD     1      27.330  17.630  33.230  1.00  0.00            
ATOM    105  H50 BCD     1      29.520  16.030  33.960  1.00  0.00            
ATOM    106  C31 BCD     1      25.580  12.670  27.440  1.00  0.00            
ATOM    107  O26 BCD     1      24.590  13.730  27.300  1.00  0.00            
ATOM    108  C32 BCD     1      25.060  11.630  28.440  1.00  0.00            
ATOM    109  O27 BCD     1      23.780  11.180  27.980  1.00  0.00            
ATOM    110  C33 BCD     1      25.010  12.230  29.840  1.00  0.00            
ATOM    111  C34 BCD     1      26.370  12.670  30.190  1.00  0.00            
ATOM    112  C35 BCD     1      27.110  13.570  29.140  1.00  0.00            
ATOM    113  O28 BCD     1      26.900  13.090  27.810  1.00  0.00            
ATOM    114  C36 BCD     1      28.520  13.840  29.460  1.00  0.00            
ATOM    115  O29 BCD     1      29.290  12.670  29.770  1.00  0.00            
ATOM    116  O30 BCD     1      24.520  11.350  30.890  1.00  0.00            
ATOM    117  H51 BCD     1      25.720  12.050  26.540  1.00  0.00            
ATOM    118  H52 BCD     1      25.690  10.720  28.390  1.00  0.00            
ATOM    119  H53 BCD     1      23.190  11.940  27.930  1.00  0.00            
ATOM    120  H54 BCD     1      24.350  13.110  29.760  1.00  0.00            
ATOM    121  H55 BCD     1      24.750  11.760  31.730  1.00  0.00            
ATOM    122  H56 BCD     1      26.930  11.730  30.250  1.00  0.00            
ATOM    123  H57 BCD     1      26.720  14.590  29.220  1.00  0.00            
ATOM    124  H58 BCD     1      28.970  14.360  28.600  1.00  0.00            
ATOM    125  H59 BCD     1      28.580  14.600  30.250  1.00  0.00            
ATOM    126  H60 BCD     1      30.230  12.880  29.800  1.00  0.00            
ATOM    127  C37 BCD     1      22.030  15.480  24.710  1.00  0.00            
ATOM    128  O31 BCD     1      21.210  15.530  25.860  1.00  0.00            
ATOM    129  C38 BCD     1      22.310  13.950  24.400  1.00  0.00            
ATOM    130  O32 BCD     1      21.150  13.270  24.050  1.00  0.00            
ATOM    131  C39 BCD     1      23.070  13.350  25.520  1.00  0.00            
ATOM    132  O33 BCD     1      23.420  11.980  25.100  1.00  0.00            
ATOM    133  C40 BCD     1      24.260  14.170  25.970  1.00  0.00            
ATOM    134  C41 BCD     1      24.060  15.700  26.180  1.00  0.00            
ATOM    135  O34 BCD     1      23.280  16.090  25.040  1.00  0.00            
ATOM    136  C42 BCD     1      25.400  16.400  26.390  1.00  0.00            
ATOM    137  O35 BCD     1      26.370  16.220  25.410  1.00  0.00            
ATOM    138  H61 BCD     1      21.640  16.030  23.850  1.00  0.00            
ATOM    139  H62 BCD     1      22.950  13.950  23.510  1.00  0.00            
ATOM    140  H63 BCD     1      20.590  13.140  24.820  1.00  0.00            
ATOM    141  H64 BCD     1      22.350  13.400  26.350  1.00  0.00            
ATOM    142  H65 BCD     1      22.600  11.480  25.120  1.00  0.00            
ATOM    143  H66 BCD     1      25.080  14.090  25.250  1.00  0.00            
ATOM    144  H67 BCD     1      23.480  15.750  27.100  1.00  0.00            
ATOM    145  H68 BCD     1      25.090  17.450  26.290  1.00  0.00            
ATOM    146  H69 BCD     1      25.790  16.140  27.380  1.00  0.00            
ATOM    147  H70 BCD     1      27.150  16.700  25.690  1.00  0.00            
ATOM    148  C1  BB8     2      18.230  11.260  33.510  1.00  0.00            
ATOM    149  C2  BB8     2      18.930  11.990  32.370  1.00  0.00            
ATOM    150  O1  BB8     2      20.140  11.320  32.150  1.00  0.00            
ATOM    151  C3  BB8     2      21.030  11.930  31.170  1.00  0.00            
ATOM    152  O2  BB8     2      21.160  13.310  31.470  1.00  0.00            
ATOM    153  C4  BB8     2      22.310  13.810  32.210  1.00  0.00            
ATOM    154  C5  BB8     2      22.370  13.010  33.510  1.00  0.00            
ATOM    155  O3  BB8     2      23.110  12.010  33.550  1.00  0.00            
ATOM    156  C6  BB8     2      21.560  13.400  34.660  1.00  0.00            
ATOM    157  C7  BB8     2      21.550  12.670  35.780  1.00  0.00            
ATOM    158  O4  BB8     2      22.310  11.570  35.980  1.00  0.00            
ATOM    159  C8  BB8     2      20.640  13.030  36.730  1.00  0.00            
ATOM    160  C9  BB8     2      19.730  14.020  36.550  1.00  0.00            
ATOM    161  O5  BB8     2      18.840  14.220  37.490  1.00  0.00            
ATOM    162  C10 BB8     2      19.750  14.800  35.430  1.00  0.00            
ATOM    163  C11 BB8     2      20.750  14.540  34.480  1.00  0.00            
ATOM    164  O6  BB8     2      20.910  15.390  33.430  1.00  0.00            
ATOM    165  C12 BB8     2      22.060  15.250  32.570  1.00  0.00            
ATOM    166  C13 BB8     2      22.030  16.130  31.270  1.00  0.00            
ATOM    167  C14 BB8     2      20.840  16.640  30.740  1.00  0.00            
ATOM    168  C15 BB8     2      20.800  17.560  29.730  1.00  0.00            
ATOM    169  C16 BB8     2      22.000  17.990  29.130  1.00  0.00            
ATOM    170  O7  BB8     2      21.960  18.840  28.080  1.00  0.00            
ATOM    171  C17 BB8     2      23.230  17.500  29.650  1.00  0.00            
ATOM    172  O8  BB8     2      24.410  18.010  29.230  1.00  0.00            
ATOM    173  C18 BB8     2      23.300  16.550  30.630  1.00  0.00            
ATOM    174  C19 BB8     2      20.360  11.910  29.790  1.00  0.00            
ATOM    175  O9  BB8     2      21.130  12.550  28.810  1.00  0.00            
ATOM    176  C20 BB8     2      18.920  12.530  29.880  1.00  0.00            
ATOM    177  O10 BB8     2      18.180  12.470  28.730  1.00  0.00            
ATOM    178  C21 BB8     2      18.080  11.970  31.060  1.00  0.00            
ATOM    179  O11 BB8     2      17.720  10.590  30.690  1.00  0.00            
ATOM    180  H1  BB8     2      18.600  11.430  34.530  1.00  0.00            
ATOM    181  H2  BB8     2      17.160  11.420  33.720  1.00  0.00            
ATOM    182  H3  BB8     2      18.210  10.170  33.410  1.00  0.00            
ATOM    183  H4  BB8     2      19.170  13.040  32.560  1.00  0.00            
ATOM    184  H5  BB8     2      21.980  11.410  31.320  1.00  0.00            
ATOM    185  H6  BB8     2      23.240  13.640  31.650  1.00  0.00            
ATOM    186  H7  BB8     2      22.910  11.670  35.220  1.00  0.00            
ATOM    187  H8  BB8     2      20.530  12.440  37.640  1.00  0.00            
ATOM    188  H9  BB8     2      18.320  14.930  37.060  1.00  0.00            
ATOM    189  H10 BB8     2      18.970  15.530  35.240  1.00  0.00            
ATOM    190  H11 BB8     2      22.950  15.640  33.100  1.00  0.00            
ATOM    191  H12 BB8     2      19.860  16.330  31.110  1.00  0.00            
ATOM    192  H13 BB8     2      19.880  17.820  29.220  1.00  0.00            
ATOM    193  H14 BB8     2      22.800  18.960  27.610  1.00  0.00            
ATOM    194  H15 BB8     2      24.310  18.950  29.000  1.00  0.00            
ATOM    195  H16 BB8     2      24.220  16.180  31.080  1.00  0.00            
ATOM    196  H17 BB8     2      20.190  10.860  29.500  1.00  0.00            
ATOM    197  H18 BB8     2      20.760  12.600  27.910  1.00  0.00            
ATOM    198  H19 BB8     2      19.080  13.620  29.950  1.00  0.00            
ATOM    199  H20 BB8     2      17.990  11.530  28.570  1.00  0.00            
ATOM    200  H21 BB8     2      17.170  12.600  31.100  1.00  0.00            
ATOM    201  H22 BB8     2      17.040  10.280  31.310  1.00  0.00            
TER
ENDMDL
MODEL        1
ATOM      1  C1  BCD     1      23.550  25.250  15.610  1.00  0.00            
ATOM      2  O1  BCD     1      22.800  25.090  16.800  1.00  0.00            
ATOM      3  C2  BCD     1      23.020  24.300  14.560  1.00  0.00            
ATOM      4  O2  BCD     1      21.650  24.520  14.160  1.00  0.00            
ATOM      5  C3  BCD     1      23.140  22.870  15.080  1.00  0.00            
ATOM      6  O3  BCD     1      22.730  21.930  14.070  1.00  0.00            
ATOM      7  C4  BCD     1      24.530  22.550  15.550  1.00  0.00            
ATOM      8  C5  BCD     1      25.180  23.630  16.390  1.00  0.00            
ATOM      9  O4  BCD     1      24.910  24.840  15.840  1.00  0.00            
ATOM     10  C6  BCD     1      26.680  23.330  16.560  1.00  0.00            
ATOM     11  O5  BCD     1      27.410  23.290  15.390  1.00  0.00            
ATOM     12  H1  BCD     1      23.560  26.260  15.210  1.00  0.00            
ATOM     13  H2  BCD     1      23.620  24.480  13.660  1.00  0.00            
ATOM     14  H3  BCD     1      21.350  23.930  13.460  1.00  0.00            
ATOM     15  H4  BCD     1      22.530  22.780  15.990  1.00  0.00            
ATOM     16  H5  BCD     1      23.290  21.160  14.160  1.00  0.00            
ATOM     17  H6  BCD     1      25.050  22.480  14.590  1.00  0.00            
ATOM     18  H7  BCD     1      24.630  23.790  17.330  1.00  0.00            
ATOM     19  H8  BCD     1      27.160  23.970  17.320  1.00  0.00            
ATOM     20  H9  BCD     1      26.820  22.390  17.110  1.00  0.00            
ATOM     21  H10 BCD     1      27.960  22.500  15.460  1.00  0.00            
ATOM     22  C7  BCD     1      20.740  27.880  19.170  1.00  0.00            
ATOM     23  O6  BCD     1      19.900  26.930  19.880  1.00  0.00            
ATOM     24  C8  BCD     1      20.450  27.900  17.650  1.00  0.00            
ATOM     25  O7  BCD     1      19.060  28.250  17.480  1.00  0.00            
ATOM     26  C9  BCD     1      20.860  26.570  17.010  1.00  0.00            
ATOM     27  O8  BCD     1      20.680  26.580  15.610  1.00  0.00            
ATOM     28  C10 BCD     1      22.330  26.330  17.400  1.00  0.00            
ATOM     29  C11 BCD     1      22.610  26.270  18.870  1.00  0.00            
ATOM     30  O9  BCD     1      22.130  27.540  19.390  1.00  0.00            
ATOM     31  C12 BCD     1      24.050  26.110  19.260  1.00  0.00            
ATOM     32  O10 BCD     1      24.850  27.000  18.480  1.00  0.00            
ATOM     33  H11 BCD     1      20.480  28.920  19.360  1.00  0.00            
ATOM     34  H12 BCD     1      21.110  28.650  17.190  1.00  0.00            
ATOM     35  H13 BCD     1      18.920  28.430  16.550  1.00  0.00            
ATOM     36  H14 BCD     1      20.250  25.730  17.390  1.00  0.00            
ATOM     37  H15 BCD     1      20.990  25.730  15.270  1.00  0.00            
ATOM     38  H16 BCD     1      22.830  27.200  16.970  1.00  0.00            
ATOM     39  H17 BCD     1      22.050  25.460  19.360  1.00  0.00            
ATOM     40  H18 BCD     1      24.210  26.460  20.290  1.00  0.00            
ATOM     41  H19 BCD     1      24.300  25.070  19.020  1.00  0.00            
ATOM     42  H20 BCD     1      24.510  27.890  18.440  1.00  0.00            
ATOM     43  C13 BCD     1      17.230  26.440  23.020  1.00  0.00            
ATOM     44  O11 BCD     1      17.160  25.080  22.590  1.00  0.00            
ATOM     45  C14 BCD     1      16.790  27.270  21.780  1.00  0.00            
ATOM     46  O12 BCD     1      15.490  26.990  21.330  1.00  0.00            
ATOM     47  C15 BCD     1      17.710  27.150  20.560  1.00  0.00            
ATOM     48  O13 BCD     1      17.360  28.120  19.590  1.00  0.00            
ATOM     49  C16 BCD     1      19.160  27.380  21.020  1.00  0.00            
ATOM     50  C17 BCD     1      19.540  26.470  22.180  1.00  0.00            
ATOM     51  O14 BCD     1      18.640  26.680  23.330  1.00  0.00            
ATOM     52  C18 BCD     1      21.060  26.470  22.610  1.00  0.00            
ATOM     53  O15 BCD     1      21.370  27.810  22.730  1.00  0.00            
ATOM     54  H21 BCD     1      16.570  26.550  23.890  1.00  0.00            
ATOM     55  H22 BCD     1      16.930  28.310  22.090  1.00  0.00            
ATOM     56  H23 BCD     1      15.260  27.420  20.500  1.00  0.00            
ATOM     57  H24 BCD     1      17.620  26.080  20.300  1.00  0.00            
ATOM     58  H25 BCD     1      17.920  27.970  18.820  1.00  0.00            
ATOM     59  H26 BCD     1      19.290  28.450  21.200  1.00  0.00            
ATOM     60  H27 BCD     1      19.410  25.420  21.880  1.00  0.00            
ATOM     61  H28 BCD     1      21.360  25.940  23.520  1.00  0.00            
ATOM     62  H29 BCD     1      21.710  26.110  21.810  1.00  0.00            
ATOM     63  H30 BCD     1      20.940  28.160  23.520  1.00  0.00            
ATOM     64  C19 BCD     1      15.730  21.390  23.370  1.00  0.00            
ATOM     65  O16 BCD     1      16.810  20.820  22.680  1.00  0.00            
ATOM     66  C20 BCD     1      14.800  22.210  22.490  1.00  0.00            
ATOM     67  O17 BCD     1      14.410  21.390  21.370  1.00  0.00            
ATOM     68  C21 BCD     1      15.510  23.440  22.030  1.00  0.00            
ATOM     69  O18 BCD     1      14.730  24.290  21.120  1.00  0.00            
ATOM     70  C22 BCD     1      16.180  24.230  23.180  1.00  0.00            
ATOM     71  C23 BCD     1      16.950  23.350  24.150  1.00  0.00            
ATOM     72  O19 BCD     1      16.190  22.210  24.500  1.00  0.00            
ATOM     73  C24 BCD     1      17.380  24.070  25.440  1.00  0.00            
ATOM     74  O20 BCD     1      16.330  24.950  25.910  1.00  0.00            
ATOM     75  H31 BCD     1      15.120  20.640  23.890  1.00  0.00            
ATOM     76  H32 BCD     1      13.970  22.460  23.170  1.00  0.00            
ATOM     77  H33 BCD     1      13.810  21.950  20.860  1.00  0.00            
ATOM     78  H34 BCD     1      16.290  23.030  21.370  1.00  0.00            
ATOM     79  H35 BCD     1      15.130  25.170  21.090  1.00  0.00            
ATOM     80  H36 BCD     1      15.420  24.860  23.640  1.00  0.00            
ATOM     81  H37 BCD     1      17.750  22.830  23.610  1.00  0.00            
ATOM     82  H38 BCD     1      17.700  23.410  26.260  1.00  0.00            
ATOM     83  H39 BCD     1      18.250  24.670  25.130  1.00  0.00            
ATOM     84  H40 BCD     1      15.520  24.430  25.940  1.00  0.00            
ATOM     85  C25 BCD     1      18.950  17.240  22.470  1.00  0.00            
ATOM     86  O21 BCD     1      19.490  17.660  21.260  1.00  0.00            
ATOM     87  C26 BCD     1      17.430  17.120  22.280  1.00  0.00            
ATOM     88  O22 BCD     1      17.130  16.120  21.300  1.00  0.00            
ATOM     89  C27 BCD     1      16.810  18.470  21.900  1.00  0.00            
ATOM     90  O23 BCD     1      15.330  18.510  21.810  1.00  0.00            
ATOM     91  C28 BCD     1      17.220  19.450  23.000  1.00  0.00            
ATOM     92  C29 BCD     1      18.750  19.440  23.370  1.00  0.00            
ATOM     93  O24 BCD     1      19.230  18.050  23.490  1.00  0.00            
ATOM     94  C30 BCD     1      18.970  20.030  24.720  1.00  0.00            
ATOM     95  O25 BCD     1      20.300  20.210  25.080  1.00  0.00            
ATOM     96  H41 BCD     1      19.340  16.250  22.690  1.00  0.00            
ATOM     97  H42 BCD     1      16.980  16.770  23.220  1.00  0.00            
ATOM     98  H43 BCD     1      17.820  16.210  20.640  1.00  0.00            
ATOM     99  H44 BCD     1      17.220  18.670  20.900  1.00  0.00            
ATOM    100  H45 BCD     1      15.100  19.390  21.490  1.00  0.00            
ATOM    101  H46 BCD     1      16.670  19.060  23.860  1.00  0.00            
ATOM    102  H47 BCD     1      19.460  19.970  22.730  1.00  0.00            
ATOM    103  H48 BCD     1      18.420  20.980  24.670  1.00  0.00            
ATOM    104  H49 BCD     1      18.510  19.390  25.490  1.00  0.00            
ATOM    105  H50 BCD     1      20.100  20.570  25.960  1.00  0.00            
ATOM    106  C31 BCD     1      22.950  16.620  19.120  1.00  0.00            
ATOM    107  O26 BCD     1      22.920  17.930  18.580  1.00  0.00            
ATOM    108  C32 BCD     1      21.700  15.850  18.900  1.00  0.00            
ATOM    109  O27 BCD     1      21.640  15.450  17.520  1.00  0.00            
ATOM    110  C33 BCD     1      20.480  16.590  19.410  1.00  0.00            
ATOM    111  C34 BCD     1      20.690  16.850  20.890  1.00  0.00            
ATOM    112  C35 BCD     1      22.040  17.610  21.200  1.00  0.00            
ATOM    113  O28 BCD     1      23.020  16.750  20.580  1.00  0.00            
ATOM    114  C36 BCD     1      22.450  17.470  22.700  1.00  0.00            
ATOM    115  O29 BCD     1      22.480  16.160  23.200  1.00  0.00            
ATOM    116  O30 BCD     1      19.360  15.770  19.240  1.00  0.00            
ATOM    117  H51 BCD     1      23.890  16.160  18.790  1.00  0.00            
ATOM    118  H52 BCD     1      21.880  14.980  19.540  1.00  0.00            
ATOM    119  H53 BCD     1      21.130  14.640  17.580  1.00  0.00            
ATOM    120  H54 BCD     1      20.490  17.560  18.880  1.00  0.00            
ATOM    121  H55 BCD     1      19.020  15.790  18.340  1.00  0.00            
ATOM    122  H56 BCD     1      20.720  15.840  21.320  1.00  0.00            
ATOM    123  H57 BCD     1      22.130  18.620  20.780  1.00  0.00            
ATOM    124  H58 BCD     1      23.460  17.820  22.950  1.00  0.00            
ATOM    125  H59 BCD     1      21.810  18.090  23.340  1.00  0.00            
ATOM    126  H60 BCD     1      23.080  15.640  22.660  1.00  0.00            
ATOM    127  C37 BCD     1      25.380  20.320  16.250  1.00  0.00            
ATOM    128  O31 BCD     1      24.450  21.370  16.400  1.00  0.00            
ATOM    129  C38 BCD     1      24.680  19.160  15.510  1.00  0.00            
ATOM    130  O32 BCD     1      24.110  19.690  14.290  1.00  0.00            
ATOM    131  C39 BCD     1      23.550  18.690  16.400  1.00  0.00            
ATOM    132  O33 BCD     1      22.800  17.620  15.800  1.00  0.00            
ATOM    133  C40 BCD     1      24.030  18.330  17.770  1.00  0.00            
ATOM    134  C41 BCD     1      24.730  19.450  18.450  1.00  0.00            
ATOM    135  O34 BCD     1      25.740  19.950  17.500  1.00  0.00            
ATOM    136  C42 BCD     1      25.320  19.260  19.810  1.00  0.00            
ATOM    137  O35 BCD     1      26.180  18.150  19.780  1.00  0.00            
ATOM    138  H61 BCD     1      26.280  20.630  15.720  1.00  0.00            
ATOM    139  H62 BCD     1      25.400  18.330  15.400  1.00  0.00            
ATOM    140  H63 BCD     1      23.810  18.970  13.730  1.00  0.00            
ATOM    141  H64 BCD     1      22.840  19.510  16.570  1.00  0.00            
ATOM    142  H65 BCD     1      22.170  17.380  16.480  1.00  0.00            
ATOM    143  H66 BCD     1      24.720  17.500  17.590  1.00  0.00            
ATOM    144  H67 BCD     1      23.980  20.240  18.580  1.00  0.00            
ATOM    145  H68 BCD     1      25.790  20.170  20.210  1.00  0.00            
ATOM    146  H69 BCD     1      24.490  19.080  20.500  1.00  0.00            
ATOM    147  H70 BCD     1      26.520  17.910  20.650  1.00  0.00            
ATOM    148  C1  BB8     2      16.480  17.440  18.290  1.00  0.00            
ATOM    149  C2  BB8     2      17.370  18.330  17.490  1.00  0.00            
ATOM    150  O1  BB8     2      18.330  18.790  18.490  1.00  0.00            
ATOM    151  C3  BB8     2      19.270  19.850  18.150  1.00  0.00            
ATOM    152  O2  BB8     2      18.450  20.960  17.830  1.00  0.00            
ATOM    153  C4  BB8     2      17.890  21.520  19.050  1.00  0.00            
ATOM    154  C5  BB8     2      16.450  21.920  18.710  1.00  0.00            
ATOM    155  O3  BB8     2      15.580  21.080  18.740  1.00  0.00            
ATOM    156  C6  BB8     2      16.140  23.310  18.240  1.00  0.00            
ATOM    157  C7  BB8     2      14.890  23.760  17.920  1.00  0.00            
ATOM    158  O4  BB8     2      13.820  22.890  18.000  1.00  0.00            
ATOM    159  C8  BB8     2      14.670  24.960  17.340  1.00  0.00            
ATOM    160  C9  BB8     2      15.720  25.850  17.220  1.00  0.00            
ATOM    161  O5  BB8     2      15.490  27.090  16.780  1.00  0.00            
ATOM    162  C10 BB8     2      16.980  25.460  17.590  1.00  0.00            
ATOM    163  C11 BB8     2      17.220  24.100  18.020  1.00  0.00            
ATOM    164  O6  BB8     2      18.480  23.800  18.430  1.00  0.00            
ATOM    165  C12 BB8     2      18.600  22.790  19.520  1.00  0.00            
ATOM    166  C13 BB8     2      20.100  22.620  19.890  1.00  0.00            
ATOM    167  C14 BB8     2      21.020  22.560  18.770  1.00  0.00            
ATOM    168  C15 BB8     2      22.370  22.460  19.080  1.00  0.00            
ATOM    169  C16 BB8     2      22.860  22.420  20.370  1.00  0.00            
ATOM    170  O7  BB8     2      24.210  22.300  20.590  1.00  0.00            
ATOM    171  C17 BB8     2      21.900  22.520  21.440  1.00  0.00            
ATOM    172  O8  BB8     2      22.350  22.450  22.710  1.00  0.00            
ATOM    173  C18 BB8     2      20.510  22.550  21.260  1.00  0.00            
ATOM    174  C19 BB8     2      20.000  19.510  16.830  1.00  0.00            
ATOM    175  O9  BB8     2      20.700  20.620  16.200  1.00  0.00            
ATOM    176  C20 BB8     2      19.040  18.850  15.720  1.00  0.00            
ATOM    177  O10 BB8     2      19.830  18.250  14.670  1.00  0.00            
ATOM    178  C21 BB8     2      18.180  17.690  16.310  1.00  0.00            
ATOM    179  O11 BB8     2      19.000  16.590  16.740  1.00  0.00            
ATOM    180  H1  BB8     2      15.650  17.050  17.680  1.00  0.00            
ATOM    181  H2  BB8     2      17.040  16.570  18.650  1.00  0.00            
ATOM    182  H3  BB8     2      16.020  17.980  19.120  1.00  0.00            
ATOM    183  H4  BB8     2      16.810  19.190  17.120  1.00  0.00            
ATOM    184  H5  BB8     2      20.000  20.110  18.920  1.00  0.00            
ATOM    185  H6  BB8     2      17.810  20.790  19.860  1.00  0.00            
ATOM    186  H7  BB8     2      14.210  22.100  18.420  1.00  0.00            
ATOM    187  H8  BB8     2      13.700  25.260  16.960  1.00  0.00            
ATOM    188  H9  BB8     2      15.280  26.910  15.850  1.00  0.00            
ATOM    189  H10 BB8     2      17.790  26.180  17.670  1.00  0.00            
ATOM    190  H11 BB8     2      18.080  23.150  20.410  1.00  0.00            
ATOM    191  H12 BB8     2      20.720  22.680  17.740  1.00  0.00            
ATOM    192  H13 BB8     2      23.060  22.510  18.240  1.00  0.00            
ATOM    193  H14 BB8     2      24.320  22.370  21.560  1.00  0.00            
ATOM    194  H15 BB8     2      21.550  22.630  23.240  1.00  0.00            
ATOM    195  H16 BB8     2      19.750  22.610  22.030  1.00  0.00            
ATOM    196  H17 BB8     2      20.790  18.770  17.000  1.00  0.00            
ATOM    197  H18 BB8     2      20.960  20.270  15.330  1.00  0.00            
ATOM    198  H19 BB8     2      18.450  19.590  15.170  1.00  0.00            
ATOM    199  H20 BB8     2      19.300  18.470  13.880  1.00  0.00            
ATOM    200  H21 BB8     2      17.540  17.430  15.460  1.00  0.00            
ATOM    201  H22 BB8     2      19.650  16.450  16.030  1.00  0.00            
TER
ENDMDL
MODEL        1
ATOM      1  C1  BCD     1      27.970   4.790  24.880  1.00  0.00            
ATOM      2  O1  BCD     1      27.540   4.300  26.110  1.00  0.00            
ATOM      3  C2  BCD     1      29.480   5.090  24.910  1.00  0.00            
ATOM      4  O2  BCD     1      30.190   3.910  25.240  1.00  0.00            
ATOM      5  C3  BCD     1      29.760   6.190  25.860  1.00  0.00            
ATOM      6  O3  BCD     1      31.170   6.650  25.830  1.00  0.00            
ATOM      7  C4  BCD     1      28.850   7.410  25.600  1.00  0.00            
ATOM      8  C5  BCD     1      27.370   7.060  25.560  1.00  0.00            
ATOM      9  O4  BCD     1      27.210   5.940  24.590  1.00  0.00            
ATOM     10  C6  BCD     1      26.560   8.250  25.100  1.00  0.00            
ATOM     11  O5  BCD     1      26.710   8.480  23.670  1.00  0.00            
ATOM     12  H1  BCD     1      27.710   4.090  24.080  1.00  0.00            
ATOM     13  H2  BCD     1      29.760   5.490  23.920  1.00  0.00            
ATOM     14  H3  BCD     1      29.720   3.450  25.950  1.00  0.00            
ATOM     15  H4  BCD     1      29.510   5.770  26.840  1.00  0.00            
ATOM     16  H5  BCD     1      31.280   7.260  26.560  1.00  0.00            
ATOM     17  H6  BCD     1      29.030   7.750  24.580  1.00  0.00            
ATOM     18  H7  BCD     1      27.070   6.760  26.570  1.00  0.00            
ATOM     19  H8  BCD     1      25.560   8.200  25.540  1.00  0.00            
ATOM     20  H9  BCD     1      26.800   9.170  25.650  1.00  0.00            
ATOM     21  H10 BCD     1      26.920   7.610  23.320  1.00  0.00            
ATOM     22  C7  BCD     1      25.430   1.340  28.150  1.00  0.00            
ATOM     23  O6  BCD     1      25.170   2.350  29.120  1.00  0.00            
ATOM     24  C8  BCD     1      27.000   1.190  27.910  1.00  0.00            
ATOM     25  O7  BCD     1      27.490   0.560  29.090  1.00  0.00            
ATOM     26  C9  BCD     1      27.700   2.480  27.430  1.00  0.00            
ATOM     27  O8  BCD     1      29.110   2.240  27.170  1.00  0.00            
ATOM     28  C10 BCD     1      26.980   2.990  26.220  1.00  0.00            
ATOM     29  C11 BCD     1      25.490   3.080  26.420  1.00  0.00            
ATOM     30  O9  BCD     1      24.890   1.830  26.940  1.00  0.00            
ATOM     31  C12 BCD     1      24.800   3.510  25.140  1.00  0.00            
ATOM     32  O10 BCD     1      24.810   2.470  24.150  1.00  0.00            
ATOM     33  H11 BCD     1      24.930   0.390  28.360  1.00  0.00            
ATOM     34  H12 BCD     1      27.210   0.490  27.090  1.00  0.00            
ATOM     35  H13 BCD     1      28.370   0.200  28.940  1.00  0.00            
ATOM     36  H14 BCD     1      27.600   3.310  28.140  1.00  0.00            
ATOM     37  H15 BCD     1      29.360   1.590  27.830  1.00  0.00            
ATOM     38  H16 BCD     1      27.260   2.330  25.380  1.00  0.00            
ATOM     39  H17 BCD     1      25.260   3.920  27.090  1.00  0.00            
ATOM     40  H18 BCD     1      23.740   3.760  25.310  1.00  0.00            
ATOM     41  H19 BCD     1      25.200   4.460  24.760  1.00  0.00            
ATOM     42  H20 BCD     1      23.940   2.550  23.750  1.00  0.00            
ATOM     43  C13 BCD     1      23.080   2.960  32.580  1.00  0.00            
ATOM     44  O11 BCD     1      23.240   4.380  32.450  1.00  0.00            
ATOM     45  C14 BCD     1      24.360   2.250  32.760  1.00  0.00            
ATOM     46  O12 BCD     1      24.960   2.700  33.970  1.00  0.00            
ATOM     47  C15 BCD     1      25.250   2.400  31.480  1.00  0.00            
ATOM     48  O13 BCD     1      26.510   1.670  31.460  1.00  0.00            
ATOM     49  C16 BCD     1      24.440   1.960  30.310  1.00  0.00            
ATOM     50  C17 BCD     1      23.060   2.490  30.180  1.00  0.00            
ATOM     51  O14 BCD     1      22.400   2.460  31.410  1.00  0.00            
ATOM     52  C18 BCD     1      22.130   1.650  29.250  1.00  0.00            
ATOM     53  O15 BCD     1      22.170   0.250  29.570  1.00  0.00            
ATOM     54  H21 BCD     1      22.440   2.810  33.460  1.00  0.00            
ATOM     55  H22 BCD     1      24.040   1.200  32.780  1.00  0.00            
ATOM     56  H23 BCD     1      25.670   2.110  34.210  1.00  0.00            
ATOM     57  H24 BCD     1      25.360   3.490  31.380  1.00  0.00            
ATOM     58  H25 BCD     1      26.870   1.570  30.570  1.00  0.00            
ATOM     59  H26 BCD     1      24.420   0.870  30.430  1.00  0.00            
ATOM     60  H27 BCD     1      23.110   3.540  29.840  1.00  0.00            
ATOM     61  H28 BCD     1      21.090   1.990  29.280  1.00  0.00            
ATOM     62  H29 BCD     1      22.520   1.770  28.230  1.00  0.00            
ATOM     63  H30 BCD     1      22.150  -0.160  28.710  1.00  0.00            
ATOM     64  C19 BCD     1      21.970   7.850  34.090  1.00  0.00            
ATOM     65  O16 BCD     1      23.130   8.570  33.620  1.00  0.00            
ATOM     66  C20 BCD     1      22.270   6.840  35.060  1.00  0.00            
ATOM     67  O17 BCD     1      22.980   7.280  36.240  1.00  0.00            
ATOM     68  C21 BCD     1      23.020   5.630  34.390  1.00  0.00            
ATOM     69  O18 BCD     1      23.190   4.530  35.300  1.00  0.00            
ATOM     70  C22 BCD     1      22.290   5.190  33.140  1.00  0.00            
ATOM     71  C23 BCD     1      21.810   6.310  32.230  1.00  0.00            
ATOM     72  O19 BCD     1      21.180   7.340  32.970  1.00  0.00            
ATOM     73  C24 BCD     1      20.870   5.790  31.160  1.00  0.00            
ATOM     74  O20 BCD     1      19.570   5.530  31.680  1.00  0.00            
ATOM     75  H31 BCD     1      21.350   8.650  34.510  1.00  0.00            
ATOM     76  H32 BCD     1      21.270   6.500  35.370  1.00  0.00            
ATOM     77  H33 BCD     1      22.860   6.540  36.840  1.00  0.00            
ATOM     78  H34 BCD     1      23.980   6.060  34.060  1.00  0.00            
ATOM     79  H35 BCD     1      23.800   3.930  34.850  1.00  0.00            
ATOM     80  H36 BCD     1      21.420   4.540  33.310  1.00  0.00            
ATOM     81  H37 BCD     1      22.720   6.740  31.800  1.00  0.00            
ATOM     82  H38 BCD     1      20.830   6.460  30.290  1.00  0.00            
ATOM     83  H39 BCD     1      21.350   4.880  30.770  1.00  0.00            
ATOM     84  H40 BCD     1      18.960   6.000  31.110  1.00  0.00            
ATOM     85  C25 BCD     1      24.850  12.290  33.620  1.00  0.00            
ATOM     86  O21 BCD     1      25.570  11.840  32.460  1.00  0.00            
ATOM     87  C26 BCD     1      25.170  11.420  34.820  1.00  0.00            
ATOM     88  O22 BCD     1      26.570  11.750  34.980  1.00  0.00            
ATOM     89  C27 BCD     1      24.820   9.970  34.520  1.00  0.00            
ATOM     90  O23 BCD     1      25.200   9.100  35.620  1.00  0.00            
ATOM     91  C28 BCD     1      23.390   9.900  34.180  1.00  0.00            
ATOM     92  C29 BCD     1      22.990  10.860  33.040  1.00  0.00            
ATOM     93  O24 BCD     1      23.470  12.190  33.400  1.00  0.00            
ATOM     94  C30 BCD     1      21.450  10.950  32.700  1.00  0.00            
ATOM     95  O25 BCD     1      20.660  11.410  33.800  1.00  0.00            
ATOM     96  H41 BCD     1      25.120  13.310  33.910  1.00  0.00            
ATOM     97  H42 BCD     1      24.570  11.870  35.620  1.00  0.00            
ATOM     98  H43 BCD     1      26.860  11.500  35.860  1.00  0.00            
ATOM     99  H44 BCD     1      25.360   9.650  33.620  1.00  0.00            
ATOM    100  H45 BCD     1      24.480   8.500  35.810  1.00  0.00            
ATOM    101  H46 BCD     1      22.710  10.060  35.030  1.00  0.00            
ATOM    102  H47 BCD     1      23.540  10.430  32.200  1.00  0.00            
ATOM    103  H48 BCD     1      21.350  11.660  31.870  1.00  0.00            
ATOM    104  H49 BCD     1      21.180   9.960  32.300  1.00  0.00            
ATOM    105  H50 BCD     1      20.910  12.290  34.090  1.00  0.00            
ATOM    106  C31 BCD     1      27.740  13.070  29.280  1.00  0.00            
ATOM    107  O26 BCD     1      28.120  11.750  29.070  1.00  0.00            
ATOM    108  C32 BCD     1      28.240  13.520  30.640  1.00  0.00            
ATOM    109  O27 BCD     1      29.680  13.320  30.650  1.00  0.00            
ATOM    110  C33 BCD     1      27.560  12.730  31.730  1.00  0.00            
ATOM    111  C34 BCD     1      26.000  12.860  31.530  1.00  0.00            
ATOM    112  C35 BCD     1      25.510  12.460  30.050  1.00  0.00            
ATOM    113  O28 BCD     1      26.350  13.170  29.090  1.00  0.00            
ATOM    114  C36 BCD     1      24.140  13.000  29.880  1.00  0.00            
ATOM    115  O29 BCD     1      23.950  14.410  30.210  1.00  0.00            
ATOM    116  O30 BCD     1      27.870  13.260  33.120  1.00  0.00            
ATOM    117  H51 BCD     1      28.160  13.660  28.460  1.00  0.00            
ATOM    118  H52 BCD     1      28.130  14.590  30.850  1.00  0.00            
ATOM    119  H53 BCD     1      30.040  13.960  31.270  1.00  0.00            
ATOM    120  H54 BCD     1      27.930  11.690  31.710  1.00  0.00            
ATOM    121  H55 BCD     1      27.360  12.700  33.710  1.00  0.00            
ATOM    122  H56 BCD     1      25.650  13.840  31.880  1.00  0.00            
ATOM    123  H57 BCD     1      25.550  11.370  29.890  1.00  0.00            
ATOM    124  H58 BCD     1      23.870  12.980  28.810  1.00  0.00            
ATOM    125  H59 BCD     1      23.410  12.380  30.400  1.00  0.00            
ATOM    126  H60 BCD     1      23.030  14.600  30.400  1.00  0.00            
ATOM    127  C37 BCD     1      30.030   9.460  26.130  1.00  0.00            
ATOM    128  O31 BCD     1      29.100   8.410  26.560  1.00  0.00            
ATOM    129  C38 BCD     1      30.910   9.860  27.300  1.00  0.00            
ATOM    130  O32 BCD     1      31.640   8.730  27.720  1.00  0.00            
ATOM    131  C39 BCD     1      29.990  10.320  28.520  1.00  0.00            
ATOM    132  O33 BCD     1      30.670  10.810  29.700  1.00  0.00            
ATOM    133  C40 BCD     1      29.070  11.460  28.020  1.00  0.00            
ATOM    134  C41 BCD     1      28.350  11.160  26.700  1.00  0.00            
ATOM    135  O34 BCD     1      29.250  10.630  25.780  1.00  0.00            
ATOM    136  C42 BCD     1      27.630  12.280  26.000  1.00  0.00            
ATOM    137  O35 BCD     1      26.680  11.760  25.070  1.00  0.00            
ATOM    138  H61 BCD     1      30.600   9.200  25.230  1.00  0.00            
ATOM    139  H62 BCD     1      31.590  10.660  26.980  1.00  0.00            
ATOM    140  H63 BCD     1      31.540   8.710  28.670  1.00  0.00            
ATOM    141  H64 BCD     1      29.430   9.410  28.740  1.00  0.00            
ATOM    142  H65 BCD     1      30.280  11.650  29.960  1.00  0.00            
ATOM    143  H66 BCD     1      29.660  12.370  27.880  1.00  0.00            
ATOM    144  H67 BCD     1      27.550  10.430  26.900  1.00  0.00            
ATOM    145  H68 BCD     1      27.210  13.010  26.700  1.00  0.00            
ATOM    146  H69 BCD     1      28.370  12.920  25.500  1.00  0.00            
ATOM    147  H70 BCD     1      25.780  11.990  25.320  1.00  0.00            
ATOM    148  C1  BB8     2      26.880   5.920  35.780  1.00  0.00            
ATOM    149  C2  BB8     2      27.620   6.640  34.640  1.00  0.00            
ATOM    150  O1  BB8     2      26.700   7.130  33.660  1.00  0.00            
ATOM    151  C3  BB8     2      27.390   7.560  32.500  1.00  0.00            
ATOM    152  O2  BB8     2      28.300   6.570  31.930  1.00  0.00            
ATOM    153  C4  BB8     2      27.760   5.330  31.560  1.00  0.00            
ATOM    154  C5  BB8     2      28.540   4.150  32.070  1.00  0.00            
ATOM    155  O3  BB8     2      28.290   3.800  33.190  1.00  0.00            
ATOM    156  C6  BB8     2      29.660   3.670  31.120  1.00  0.00            
ATOM    157  C7  BB8     2      30.650   2.760  31.510  1.00  0.00            
ATOM    158  O4  BB8     2      30.560   2.040  32.680  1.00  0.00            
ATOM    159  C8  BB8     2      31.770   2.560  30.720  1.00  0.00            
ATOM    160  C9  BB8     2      31.910   3.330  29.570  1.00  0.00            
ATOM    161  O5  BB8     2      33.000   3.070  28.840  1.00  0.00            
ATOM    162  C10 BB8     2      30.920   4.170  29.110  1.00  0.00            
ATOM    163  C11 BB8     2      29.820   4.380  29.930  1.00  0.00            
ATOM    164  O6  BB8     2      28.800   5.210  29.450  1.00  0.00            
ATOM    165  C12 BB8     2      27.550   5.110  30.080  1.00  0.00            
ATOM    166  C13 BB8     2      26.710   6.210  29.490  1.00  0.00            
ATOM    167  C14 BB8     2      27.220   7.490  29.140  1.00  0.00            
ATOM    168  C15 BB8     2      26.390   8.470  28.710  1.00  0.00            
ATOM    169  C16 BB8     2      25.030   8.240  28.580  1.00  0.00            
ATOM    170  O7  BB8     2      24.200   9.260  28.280  1.00  0.00            
ATOM    171  C17 BB8     2      24.530   6.930  28.720  1.00  0.00            
ATOM    172  O8  BB8     2      23.240   6.650  28.430  1.00  0.00            
ATOM    173  C18 BB8     2      25.320   5.950  29.290  1.00  0.00            
ATOM    174  C19 BB8     2      28.100   8.810  32.800  1.00  0.00            
ATOM    175  O9  BB8     2      28.870   9.300  31.680  1.00  0.00            
ATOM    176  C20 BB8     2      29.110   8.600  33.960  1.00  0.00            
ATOM    177  O10 BB8     2      29.490   9.880  34.400  1.00  0.00            
ATOM    178  C21 BB8     2      28.480   7.860  35.140  1.00  0.00            
ATOM    179  O11 BB8     2      27.740   8.710  35.960  1.00  0.00            
ATOM    180  H1  BB8     2      26.020   6.420  36.240  1.00  0.00            
ATOM    181  H2  BB8     2      26.440   4.990  35.400  1.00  0.00            
ATOM    182  H3  BB8     2      27.540   5.560  36.570  1.00  0.00            
ATOM    183  H4  BB8     2      28.240   5.910  34.120  1.00  0.00            
ATOM    184  H5  BB8     2      26.630   7.870  31.780  1.00  0.00            
ATOM    185  H6  BB8     2      26.770   5.230  32.030  1.00  0.00            
ATOM    186  H7  BB8     2      31.380   2.240  33.160  1.00  0.00            
ATOM    187  H8  BB8     2      32.550   1.870  31.030  1.00  0.00            
ATOM    188  H9  BB8     2      32.920   3.830  28.240  1.00  0.00            
ATOM    189  H10 BB8     2      30.870   4.690  28.170  1.00  0.00            
ATOM    190  H11 BB8     2      27.030   4.160  29.910  1.00  0.00            
ATOM    191  H12 BB8     2      28.280   7.690  29.080  1.00  0.00            
ATOM    192  H13 BB8     2      26.730   9.460  28.430  1.00  0.00            
ATOM    193  H14 BB8     2      23.260   9.100  28.470  1.00  0.00            
ATOM    194  H15 BB8     2      23.190   5.820  27.920  1.00  0.00            
ATOM    195  H16 BB8     2      24.950   4.940  29.400  1.00  0.00            
ATOM    196  H17 BB8     2      27.390   9.570  33.120  1.00  0.00            
ATOM    197  H18 BB8     2      29.490   9.940  32.080  1.00  0.00            
ATOM    198  H19 BB8     2      29.880   7.980  33.480  1.00  0.00            
ATOM    199  H20 BB8     2      29.310   9.810  35.350  1.00  0.00            
ATOM    200  H21 BB8     2      29.360   7.470  35.660  1.00  0.00            
ATOM    201  H22 BB8     2      26.810   8.700  35.670  1.00  0.00            
TER
ENDMDL
MODEL        1
ATOM      1  C1  BCD     1      19.370  47.070  37.410  1.00  0.00            
ATOM      2  O1  BCD     1      18.780  45.810  37.650  1.00  0.00            
ATOM      3  C2  BCD     1      19.800  47.190  35.920  1.00  0.00            
ATOM      4  O2  BCD     1      18.610  47.060  35.110  1.00  0.00            
ATOM      5  C3  BCD     1      20.750  46.090  35.520  1.00  0.00            
ATOM      6  O3  BCD     1      21.400  46.250  34.250  1.00  0.00            
ATOM      7  C4  BCD     1      21.930  46.160  36.520  1.00  0.00            
ATOM      8  C5  BCD     1      21.510  46.180  38.040  1.00  0.00            
ATOM      9  O4  BCD     1      20.480  47.180  38.270  1.00  0.00            
ATOM     10  C6  BCD     1      22.770  46.510  38.880  1.00  0.00            
ATOM     11  O5  BCD     1      23.450  47.680  38.530  1.00  0.00            
ATOM     12  H1  BCD     1      18.670  47.900  37.550  1.00  0.00            
ATOM     13  H2  BCD     1      20.300  48.160  35.810  1.00  0.00            
ATOM     14  H3  BCD     1      18.220  46.240  35.440  1.00  0.00            
ATOM     15  H4  BCD     1      20.240  45.120  35.560  1.00  0.00            
ATOM     16  H5  BCD     1      20.740  46.490  33.590  1.00  0.00            
ATOM     17  H6  BCD     1      22.510  47.060  36.260  1.00  0.00            
ATOM     18  H7  BCD     1      21.130  45.160  38.210  1.00  0.00            
ATOM     19  H8  BCD     1      22.430  46.600  39.920  1.00  0.00            
ATOM     20  H9  BCD     1      23.390  45.600  38.850  1.00  0.00            
ATOM     21  H10 BCD     1      22.860  48.440  38.530  1.00  0.00            
ATOM     22  C7  BCD     1      15.530  44.070  39.270  1.00  0.00            
ATOM     23  O6  BCD     1      16.400  42.940  39.540  1.00  0.00            
ATOM     24  C8  BCD     1      15.420  44.140  37.790  1.00  0.00            
ATOM     25  O7  BCD     1      15.060  42.960  37.150  1.00  0.00            
ATOM     26  C9  BCD     1      16.790  44.600  37.240  1.00  0.00            
ATOM     27  O8  BCD     1      16.820  44.790  35.850  1.00  0.00            
ATOM     28  C10 BCD     1      17.360  45.820  37.940  1.00  0.00            
ATOM     29  C11 BCD     1      17.320  45.700  39.490  1.00  0.00            
ATOM     30  O9  BCD     1      16.020  45.250  39.930  1.00  0.00            
ATOM     31  C12 BCD     1      17.690  46.910  40.300  1.00  0.00            
ATOM     32  O10 BCD     1      16.990  48.140  40.010  1.00  0.00            
ATOM     33  H11 BCD     1      14.560  43.890  39.760  1.00  0.00            
ATOM     34  H12 BCD     1      14.680  44.880  37.450  1.00  0.00            
ATOM     35  H13 BCD     1      14.100  42.900  37.080  1.00  0.00            
ATOM     36  H14 BCD     1      17.430  43.720  37.430  1.00  0.00            
ATOM     37  H15 BCD     1      16.280  44.100  35.470  1.00  0.00            
ATOM     38  H16 BCD     1      16.900  46.740  37.560  1.00  0.00            
ATOM     39  H17 BCD     1      18.160  45.040  39.740  1.00  0.00            
ATOM     40  H18 BCD     1      17.450  46.690  41.350  1.00  0.00            
ATOM     41  H19 BCD     1      18.780  47.080  40.370  1.00  0.00            
ATOM     42  H20 BCD     1      17.440  48.880  40.440  1.00  0.00            
ATOM     43  C13 BCD     1      16.350  39.570  42.140  1.00  0.00            
ATOM     44  O11 BCD     1      17.330  38.780  41.410  1.00  0.00            
ATOM     45  C14 BCD     1      15.150  39.790  41.200  1.00  0.00            
ATOM     46  O12 BCD     1      14.450  38.620  40.720  1.00  0.00            
ATOM     47  C15 BCD     1      15.530  40.790  40.090  1.00  0.00            
ATOM     48  O13 BCD     1      14.450  41.050  39.220  1.00  0.00            
ATOM     49  C16 BCD     1      16.090  42.090  40.620  1.00  0.00            
ATOM     50  C17 BCD     1      17.340  41.740  41.410  1.00  0.00            
ATOM     51  O14 BCD     1      16.850  40.900  42.500  1.00  0.00            
ATOM     52  C18 BCD     1      18.100  42.880  42.050  1.00  0.00            
ATOM     53  O15 BCD     1      17.330  43.640  42.990  1.00  0.00            
ATOM     54  H21 BCD     1      15.900  39.110  43.020  1.00  0.00            
ATOM     55  H22 BCD     1      14.390  40.340  41.770  1.00  0.00            
ATOM     56  H23 BCD     1      14.010  38.950  39.930  1.00  0.00            
ATOM     57  H24 BCD     1      16.330  40.340  39.500  1.00  0.00            
ATOM     58  H25 BCD     1      14.860  41.420  38.440  1.00  0.00            
ATOM     59  H26 BCD     1      15.470  42.600  41.360  1.00  0.00            
ATOM     60  H27 BCD     1      18.000  41.120  40.790  1.00  0.00            
ATOM     61  H28 BCD     1      18.960  42.440  42.560  1.00  0.00            
ATOM     62  H29 BCD     1      18.580  43.470  41.270  1.00  0.00            
ATOM     63  H30 BCD     1      17.150  43.000  43.680  1.00  0.00            
ATOM     64  C19 BCD     1      20.110  35.780  41.960  1.00  0.00            
ATOM     65  O16 BCD     1      20.940  36.420  41.030  1.00  0.00            
ATOM     66  C20 BCD     1      18.810  35.350  41.220  1.00  0.00            
ATOM     67  O17 BCD     1      19.040  34.430  40.170  1.00  0.00            
ATOM     68  C21 BCD     1      17.960  36.560  40.800  1.00  0.00            
ATOM     69  O18 BCD     1      16.630  36.240  40.280  1.00  0.00            
ATOM     70  C22 BCD     1      17.830  37.560  41.980  1.00  0.00            
ATOM     71  C23 BCD     1      19.120  37.920  42.680  1.00  0.00            
ATOM     72  O19 BCD     1      19.860  36.690  43.000  1.00  0.00            
ATOM     73  C24 BCD     1      19.060  38.810  43.970  1.00  0.00            
ATOM     74  O20 BCD     1      18.170  38.300  44.970  1.00  0.00            
ATOM     75  H31 BCD     1      20.590  34.900  42.400  1.00  0.00            
ATOM     76  H32 BCD     1      18.150  34.900  41.980  1.00  0.00            
ATOM     77  H33 BCD     1      18.230  34.470  39.670  1.00  0.00            
ATOM     78  H34 BCD     1      18.540  37.160  40.080  1.00  0.00            
ATOM     79  H35 BCD     1      16.110  36.940  39.890  1.00  0.00            
ATOM     80  H36 BCD     1      17.070  37.170  42.660  1.00  0.00            
ATOM     81  H37 BCD     1      19.780  38.450  41.980  1.00  0.00            
ATOM     82  H38 BCD     1      20.070  38.990  44.360  1.00  0.00            
ATOM     83  H39 BCD     1      18.650  39.760  43.610  1.00  0.00            
ATOM     84  H40 BCD     1      18.450  38.880  45.680  1.00  0.00            
ATOM     85  C25 BCD     1      24.700  36.620  39.690  1.00  0.00            
ATOM     86  O21 BCD     1      24.480  37.980  39.340  1.00  0.00            
ATOM     87  C26 BCD     1      23.780  35.670  38.890  1.00  0.00            
ATOM     88  O22 BCD     1      24.030  35.740  37.460  1.00  0.00            
ATOM     89  C27 BCD     1      22.340  35.870  39.270  1.00  0.00            
ATOM     90  O23 BCD     1      21.440  34.990  38.600  1.00  0.00            
ATOM     91  C28 BCD     1      22.210  35.800  40.810  1.00  0.00            
ATOM     92  C29 BCD     1      23.220  36.680  41.610  1.00  0.00            
ATOM     93  O24 BCD     1      24.530  36.510  41.150  1.00  0.00            
ATOM     94  C30 BCD     1      23.130  36.440  43.140  1.00  0.00            
ATOM     95  O25 BCD     1      23.200  35.060  43.430  1.00  0.00            
ATOM     96  H41 BCD     1      25.700  36.270  39.390  1.00  0.00            
ATOM     97  H42 BCD     1      23.950  34.630  39.200  1.00  0.00            
ATOM     98  H43 BCD     1      23.280  35.320  37.030  1.00  0.00            
ATOM     99  H44 BCD     1      22.060  36.900  39.000  1.00  0.00            
ATOM    100  H45 BCD     1      20.820  34.680  39.260  1.00  0.00            
ATOM    101  H46 BCD     1      22.120  34.740  41.100  1.00  0.00            
ATOM    102  H47 BCD     1      22.980  37.740  41.450  1.00  0.00            
ATOM    103  H48 BCD     1      24.000  36.990  43.520  1.00  0.00            
ATOM    104  H49 BCD     1      22.230  36.930  43.540  1.00  0.00            
ATOM    105  H50 BCD     1      22.770  34.830  44.260  1.00  0.00            
ATOM    106  C31 BCD     1      26.660  40.940  37.510  1.00  0.00            
ATOM    107  O26 BCD     1      25.460  41.670  37.120  1.00  0.00            
ATOM    108  C32 BCD     1      26.710  39.600  36.840  1.00  0.00            
ATOM    109  O27 BCD     1      26.450  39.740  35.420  1.00  0.00            
ATOM    110  C33 BCD     1      25.610  38.710  37.360  1.00  0.00            
ATOM    111  C34 BCD     1      25.700  38.590  38.890  1.00  0.00            
ATOM    112  C35 BCD     1      25.750  40.020  39.570  1.00  0.00            
ATOM    113  O28 BCD     1      26.820  40.780  38.890  1.00  0.00            
ATOM    114  C36 BCD     1      26.040  39.940  41.040  1.00  0.00            
ATOM    115  O29 BCD     1      27.280  39.250  41.210  1.00  0.00            
ATOM    116  O30 BCD     1      25.790  37.430  36.680  1.00  0.00            
ATOM    117  H51 BCD     1      27.480  41.520  37.070  1.00  0.00            
ATOM    118  H52 BCD     1      27.710  39.140  36.920  1.00  0.00            
ATOM    119  H53 BCD     1      25.790  40.440  35.390  1.00  0.00            
ATOM    120  H54 BCD     1      24.650  39.130  37.040  1.00  0.00            
ATOM    121  H55 BCD     1      25.170  36.760  36.990  1.00  0.00            
ATOM    122  H56 BCD     1      26.580  38.020  39.220  1.00  0.00            
ATOM    123  H57 BCD     1      24.770  40.490  39.410  1.00  0.00            
ATOM    124  H58 BCD     1      26.040  40.960  41.460  1.00  0.00            
ATOM    125  H59 BCD     1      25.200  39.430  41.530  1.00  0.00            
ATOM    126  H60 BCD     1      27.900  39.980  41.070  1.00  0.00            
ATOM    127  C37 BCD     1      24.040  45.210  35.700  1.00  0.00            
ATOM    128  O31 BCD     1      22.760  44.990  36.350  1.00  0.00            
ATOM    129  C38 BCD     1      24.280  44.140  34.630  1.00  0.00            
ATOM    130  O32 BCD     1      23.260  44.100  33.560  1.00  0.00            
ATOM    131  C39 BCD     1      24.470  42.740  35.220  1.00  0.00            
ATOM    132  O33 BCD     1      24.890  41.840  34.250  1.00  0.00            
ATOM    133  C40 BCD     1      25.550  42.800  36.340  1.00  0.00            
ATOM    134  C41 BCD     1      25.360  43.950  37.340  1.00  0.00            
ATOM    135  O34 BCD     1      25.170  45.160  36.600  1.00  0.00            
ATOM    136  C42 BCD     1      26.520  44.090  38.280  1.00  0.00            
ATOM    137  O35 BCD     1      27.710  44.450  37.650  1.00  0.00            
ATOM    138  H61 BCD     1      23.960  46.190  35.220  1.00  0.00            
ATOM    139  H62 BCD     1      25.300  44.350  34.280  1.00  0.00            
ATOM    140  H63 BCD     1      22.640  44.820  33.710  1.00  0.00            
ATOM    141  H64 BCD     1      23.500  42.490  35.660  1.00  0.00            
ATOM    142  H65 BCD     1      24.130  41.460  33.800  1.00  0.00            
ATOM    143  H66 BCD     1      26.520  42.850  35.840  1.00  0.00            
ATOM    144  H67 BCD     1      24.480  43.690  37.940  1.00  0.00            
ATOM    145  H68 BCD     1      26.250  44.940  38.920  1.00  0.00            
ATOM    146  H69 BCD     1      26.670  43.200  38.900  1.00  0.00            
ATOM    147  H70 BCD     1      28.430  44.190  38.230  1.00  0.00            
ATOM    148  C1  BB8     2      23.580  38.530  33.810  1.00  0.00            
ATOM    149  C2  BB8     2      22.300  39.310  34.080  1.00  0.00            
ATOM    150  O1  BB8     2      22.460  40.120  35.340  1.00  0.00            
ATOM    151  C3  BB8     2      21.250  40.770  35.840  1.00  0.00            
ATOM    152  O2  BB8     2      20.160  39.800  36.160  1.00  0.00            
ATOM    153  C4  BB8     2      20.460  38.750  37.010  1.00  0.00            
ATOM    154  C5  BB8     2      19.850  37.460  36.450  1.00  0.00            
ATOM    155  O3  BB8     2      20.580  36.660  35.910  1.00  0.00            
ATOM    156  C6  BB8     2      18.430  37.140  36.700  1.00  0.00            
ATOM    157  C7  BB8     2      17.700  36.130  36.040  1.00  0.00            
ATOM    158  O4  BB8     2      18.300  35.230  35.260  1.00  0.00            
ATOM    159  C8  BB8     2      16.340  35.930  36.270  1.00  0.00            
ATOM    160  C9  BB8     2      15.690  36.790  37.090  1.00  0.00            
ATOM    161  O5  BB8     2      14.450  36.560  37.510  1.00  0.00            
ATOM    162  C10 BB8     2      16.330  37.870  37.670  1.00  0.00            
ATOM    163  C11 BB8     2      17.710  38.030  37.520  1.00  0.00            
ATOM    164  O6  BB8     2      18.430  38.950  38.210  1.00  0.00            
ATOM    165  C12 BB8     2      19.860  38.930  38.370  1.00  0.00            
ATOM    166  C13 BB8     2      20.270  40.090  39.180  1.00  0.00            
ATOM    167  C14 BB8     2      19.910  41.410  38.810  1.00  0.00            
ATOM    168  C15 BB8     2      20.570  42.520  39.340  1.00  0.00            
ATOM    169  C16 BB8     2      21.500  42.360  40.380  1.00  0.00            
ATOM    170  O7  BB8     2      22.070  43.510  40.850  1.00  0.00            
ATOM    171  C17 BB8     2      21.770  41.020  40.780  1.00  0.00            
ATOM    172  O8  BB8     2      22.690  40.800  41.760  1.00  0.00            
ATOM    173  C18 BB8     2      21.180  39.930  40.180  1.00  0.00            
ATOM    174  C19 BB8     2      20.670  41.680  34.730  1.00  0.00            
ATOM    175  O9  BB8     2      19.390  42.300  35.070  1.00  0.00            
ATOM    176  C20 BB8     2      20.520  40.970  33.360  1.00  0.00            
ATOM    177  O10 BB8     2      20.330  42.010  32.420  1.00  0.00            
ATOM    178  C21 BB8     2      21.790  40.180  32.890  1.00  0.00            
ATOM    179  O11 BB8     2      22.740  41.240  32.650  1.00  0.00            
ATOM    180  H1  BB8     2      23.350  37.970  32.900  1.00  0.00            
ATOM    181  H2  BB8     2      24.320  39.280  33.480  1.00  0.00            
ATOM    182  H3  BB8     2      23.970  37.960  34.660  1.00  0.00            
ATOM    183  H4  BB8     2      21.510  38.570  34.200  1.00  0.00            
ATOM    184  H5  BB8     2      21.460  41.200  36.820  1.00  0.00            
ATOM    185  H6  BB8     2      21.510  38.480  37.190  1.00  0.00            
ATOM    186  H7  BB8     2      19.250  35.450  35.330  1.00  0.00            
ATOM    187  H8  BB8     2      15.910  35.110  35.710  1.00  0.00            
ATOM    188  H9  BB8     2      14.270  35.670  37.150  1.00  0.00            
ATOM    189  H10 BB8     2      15.840  38.520  38.380  1.00  0.00            
ATOM    190  H11 BB8     2      20.070  38.030  38.970  1.00  0.00            
ATOM    191  H12 BB8     2      19.180  41.630  38.040  1.00  0.00            
ATOM    192  H13 BB8     2      20.370  43.560  39.090  1.00  0.00            
ATOM    193  H14 BB8     2      22.940  43.190  41.140  1.00  0.00            
ATOM    194  H15 BB8     2      22.570  41.520  42.410  1.00  0.00            
ATOM    195  H16 BB8     2      21.540  38.920  40.370  1.00  0.00            
ATOM    196  H17 BB8     2      21.410  42.470  34.570  1.00  0.00            
ATOM    197  H18 BB8     2      19.160  43.010  34.440  1.00  0.00            
ATOM    198  H19 BB8     2      19.650  40.300  33.380  1.00  0.00            
ATOM    199  H20 BB8     2      19.390  41.940  32.170  1.00  0.00            
ATOM    200  H21 BB8     2      21.650  39.610  31.970  1.00  0.00            
ATOM    201  H22 BB8     2      22.070  41.890  32.370  1.00  0.00            
TER
ENDMDL
MODEL        1
ATOM      1  C1  BCD     1      19.730  47.960  38.520  1.00  0.00            
ATOM      2  O1  BCD     1      19.080  46.800  38.990  1.00  0.00            
ATOM      3  C2  BCD     1      20.080  47.820  37.010  1.00  0.00            
ATOM      4  O2  BCD     1      18.920  47.450  36.280  1.00  0.00            
ATOM      5  C3  BCD     1      21.110  46.810  36.790  1.00  0.00            
ATOM      6  O3  BCD     1      21.450  46.900  35.400  1.00  0.00            
ATOM      7  C4  BCD     1      22.340  47.060  37.630  1.00  0.00            
ATOM      8  C5  BCD     1      21.960  47.300  39.110  1.00  0.00            
ATOM      9  O4  BCD     1      20.940  48.270  39.260  1.00  0.00            
ATOM     10  C6  BCD     1      23.170  47.570  39.970  1.00  0.00            
ATOM     11  O5  BCD     1      23.980  48.610  39.520  1.00  0.00            
ATOM     12  H1  BCD     1      19.060  48.810  38.660  1.00  0.00            
ATOM     13  H2  BCD     1      20.420  48.840  36.770  1.00  0.00            
ATOM     14  H3  BCD     1      18.460  46.900  36.930  1.00  0.00            
ATOM     15  H4  BCD     1      20.820  45.790  37.090  1.00  0.00            
ATOM     16  H5  BCD     1      20.680  46.640  34.870  1.00  0.00            
ATOM     17  H6  BCD     1      22.800  48.030  37.380  1.00  0.00            
ATOM     18  H7  BCD     1      21.550  46.350  39.460  1.00  0.00            
ATOM     19  H8  BCD     1      22.820  47.790  40.990  1.00  0.00            
ATOM     20  H9  BCD     1      23.700  46.610  39.990  1.00  0.00            
ATOM     21  H10 BCD     1      23.610  49.450  39.820  1.00  0.00            
ATOM     22  C7  BCD     1      16.110  45.440  41.380  1.00  0.00            
ATOM     23  O6  BCD     1      16.870  44.250  41.270  1.00  0.00            
ATOM     24  C8  BCD     1      15.660  45.920  40.000  1.00  0.00            
ATOM     25  O7  BCD     1      14.700  44.960  39.510  1.00  0.00            
ATOM     26  C9  BCD     1      16.850  46.170  39.090  1.00  0.00            
ATOM     27  O8  BCD     1      16.470  46.850  37.860  1.00  0.00            
ATOM     28  C10 BCD     1      17.900  47.030  39.830  1.00  0.00            
ATOM     29  C11 BCD     1      18.280  46.670  41.290  1.00  0.00            
ATOM     30  O9  BCD     1      16.990  46.420  41.960  1.00  0.00            
ATOM     31  C12 BCD     1      19.130  47.770  42.010  1.00  0.00            
ATOM     32  O10 BCD     1      18.640  49.120  41.830  1.00  0.00            
ATOM     33  H11 BCD     1      15.260  45.250  42.050  1.00  0.00            
ATOM     34  H12 BCD     1      15.150  46.870  40.170  1.00  0.00            
ATOM     35  H13 BCD     1      14.260  45.430  38.800  1.00  0.00            
ATOM     36  H14 BCD     1      17.190  45.160  38.840  1.00  0.00            
ATOM     37  H15 BCD     1      15.990  46.240  37.300  1.00  0.00            
ATOM     38  H16 BCD     1      17.620  48.090  39.820  1.00  0.00            
ATOM     39  H17 BCD     1      18.840  45.730  41.150  1.00  0.00            
ATOM     40  H18 BCD     1      19.220  47.460  43.060  1.00  0.00            
ATOM     41  H19 BCD     1      20.090  47.590  41.520  1.00  0.00            
ATOM     42  H20 BCD     1      17.680  49.110  41.820  1.00  0.00            
ATOM     43  C13 BCD     1      16.960  40.570  43.420  1.00  0.00            
ATOM     44  O11 BCD     1      17.570  39.880  42.360  1.00  0.00            
ATOM     45  C14 BCD     1      15.630  41.050  42.900  1.00  0.00            
ATOM     46  O12 BCD     1      14.710  39.940  42.580  1.00  0.00            
ATOM     47  C15 BCD     1      15.910  42.110  41.750  1.00  0.00            
ATOM     48  O13 BCD     1      14.710  42.650  41.180  1.00  0.00            
ATOM     49  C16 BCD     1      16.720  43.240  42.320  1.00  0.00            
ATOM     50  C17 BCD     1      18.040  42.750  42.880  1.00  0.00            
ATOM     51  O14 BCD     1      17.840  41.650  43.820  1.00  0.00            
ATOM     52  C18 BCD     1      18.890  43.830  43.510  1.00  0.00            
ATOM     53  O15 BCD     1      18.190  44.690  44.430  1.00  0.00            
ATOM     54  H21 BCD     1      16.830  39.920  44.290  1.00  0.00            
ATOM     55  H22 BCD     1      15.250  41.650  43.740  1.00  0.00            
ATOM     56  H23 BCD     1      13.950  40.510  42.710  1.00  0.00            
ATOM     57  H24 BCD     1      16.530  41.620  40.990  1.00  0.00            
ATOM     58  H25 BCD     1      14.980  43.290  40.510  1.00  0.00            
ATOM     59  H26 BCD     1      16.310  43.770  43.190  1.00  0.00            
ATOM     60  H27 BCD     1      18.610  42.350  42.030  1.00  0.00            
ATOM     61  H28 BCD     1      19.730  43.340  44.020  1.00  0.00            
ATOM     62  H29 BCD     1      19.300  44.580  42.820  1.00  0.00            
ATOM     63  H30 BCD     1      18.900  45.230  44.770  1.00  0.00            
ATOM     64  C19 BCD     1      19.340  36.360  41.740  1.00  0.00            
ATOM     65  O16 BCD     1      20.390  37.070  41.000  1.00  0.00            
ATOM     66  C20 BCD     1      18.000  36.570  41.080  1.00  0.00            
ATOM     67  O17 BCD     1      17.940  36.160  39.700  1.00  0.00            
ATOM     68  C21 BCD     1      17.630  37.950  41.190  1.00  0.00            
ATOM     69  O18 BCD     1      16.330  38.020  40.650  1.00  0.00            
ATOM     70  C22 BCD     1      17.690  38.500  42.570  1.00  0.00            
ATOM     71  C23 BCD     1      19.110  38.280  43.140  1.00  0.00            
ATOM     72  O19 BCD     1      19.370  36.870  43.090  1.00  0.00            
ATOM     73  C24 BCD     1      19.250  38.710  44.580  1.00  0.00            
ATOM     74  O20 BCD     1      18.320  38.140  45.510  1.00  0.00            
ATOM     75  H31 BCD     1      19.680  35.320  41.690  1.00  0.00            
ATOM     76  H32 BCD     1      17.250  35.980  41.620  1.00  0.00            
ATOM     77  H33 BCD     1      17.160  36.650  39.430  1.00  0.00            
ATOM     78  H34 BCD     1      18.330  38.560  40.600  1.00  0.00            
ATOM     79  H35 BCD     1      15.920  38.830  40.970  1.00  0.00            
ATOM     80  H36 BCD     1      17.000  38.150  43.350  1.00  0.00            
ATOM     81  H37 BCD     1      19.890  38.870  42.640  1.00  0.00            
ATOM     82  H38 BCD     1      20.280  38.410  44.840  1.00  0.00            
ATOM     83  H39 BCD     1      19.110  39.790  44.700  1.00  0.00            
ATOM     84  H40 BCD     1      18.560  37.210  45.600  1.00  0.00            
ATOM     85  C25 BCD     1      24.110  36.990  39.430  1.00  0.00            
ATOM     86  O21 BCD     1      23.920  38.380  39.320  1.00  0.00            
ATOM     87  C26 BCD     1      22.990  36.220  38.620  1.00  0.00            
ATOM     88  O22 BCD     1      23.090  36.580  37.260  1.00  0.00            
ATOM     89  C27 BCD     1      21.600  36.640  39.140  1.00  0.00            
ATOM     90  O23 BCD     1      20.560  35.830  38.610  1.00  0.00            
ATOM     91  C28 BCD     1      21.570  36.410  40.630  1.00  0.00            
ATOM     92  C29 BCD     1      22.730  36.840  41.430  1.00  0.00            
ATOM     93  O24 BCD     1      24.000  36.580  40.790  1.00  0.00            
ATOM     94  C30 BCD     1      22.850  36.240  42.840  1.00  0.00            
ATOM     95  O25 BCD     1      23.080  34.850  42.720  1.00  0.00            
ATOM     96  H41 BCD     1      25.070  36.620  39.050  1.00  0.00            
ATOM     97  H42 BCD     1      23.130  35.130  38.680  1.00  0.00            
ATOM     98  H43 BCD     1      22.310  36.170  36.880  1.00  0.00            
ATOM     99  H44 BCD     1      21.540  37.710  38.900  1.00  0.00            
ATOM    100  H45 BCD     1      19.740  35.980  39.080  1.00  0.00            
ATOM    101  H46 BCD     1      21.460  35.340  40.840  1.00  0.00            
ATOM    102  H47 BCD     1      22.570  37.930  41.480  1.00  0.00            
ATOM    103  H48 BCD     1      23.660  36.730  43.390  1.00  0.00            
ATOM    104  H49 BCD     1      21.960  36.540  43.420  1.00  0.00            
ATOM    105  H50 BCD     1      23.530  34.460  43.470  1.00  0.00            
ATOM    106  C31 BCD     1      26.280  41.530  38.330  1.00  0.00            
ATOM    107  O26 BCD     1      25.200  42.440  37.920  1.00  0.00            
ATOM    108  C32 BCD     1      26.500  40.290  37.420  1.00  0.00            
ATOM    109  O27 BCD     1      26.560  40.640  36.010  1.00  0.00            
ATOM    110  C33 BCD     1      25.220  39.400  37.680  1.00  0.00            
ATOM    111  C34 BCD     1      25.170  39.080  39.160  1.00  0.00            
ATOM    112  C35 BCD     1      25.090  40.270  40.040  1.00  0.00            
ATOM    113  O28 BCD     1      26.210  41.150  39.740  1.00  0.00            
ATOM    114  C36 BCD     1      25.160  39.890  41.500  1.00  0.00            
ATOM    115  O29 BCD     1      26.460  39.440  41.890  1.00  0.00            
ATOM    116  O30 BCD     1      25.360  38.110  36.990  1.00  0.00            
ATOM    117  H51 BCD     1      27.260  42.030  38.340  1.00  0.00            
ATOM    118  H52 BCD     1      27.400  39.790  37.800  1.00  0.00            
ATOM    119  H53 BCD     1      25.920  41.320  35.770  1.00  0.00            
ATOM    120  H54 BCD     1      24.330  39.940  37.330  1.00  0.00            
ATOM    121  H55 BCD     1      24.550  37.600  37.060  1.00  0.00            
ATOM    122  H56 BCD     1      26.060  38.460  39.350  1.00  0.00            
ATOM    123  H57 BCD     1      24.170  40.840  39.840  1.00  0.00            
ATOM    124  H58 BCD     1      24.760  40.750  42.060  1.00  0.00            
ATOM    125  H59 BCD     1      24.450  39.080  41.650  1.00  0.00            
ATOM    126  H60 BCD     1      26.650  38.630  41.420  1.00  0.00            
ATOM    127  C37 BCD     1      24.460  46.220  36.930  1.00  0.00            
ATOM    128  O31 BCD     1      23.150  45.930  37.420  1.00  0.00            
ATOM    129  C38 BCD     1      24.790  45.370  35.740  1.00  0.00            
ATOM    130  O32 BCD     1      23.820  45.530  34.610  1.00  0.00            
ATOM    131  C39 BCD     1      24.730  43.870  36.120  1.00  0.00            
ATOM    132  O33 BCD     1      25.220  42.950  35.050  1.00  0.00            
ATOM    133  C40 BCD     1      25.640  43.630  37.390  1.00  0.00            
ATOM    134  C41 BCD     1      25.570  44.700  38.450  1.00  0.00            
ATOM    135  O34 BCD     1      25.500  46.070  37.920  1.00  0.00            
ATOM    136  C42 BCD     1      26.720  44.600  39.340  1.00  0.00            
ATOM    137  O35 BCD     1      27.930  44.800  38.640  1.00  0.00            
ATOM    138  H61 BCD     1      24.500  47.230  36.490  1.00  0.00            
ATOM    139  H62 BCD     1      25.800  45.620  35.390  1.00  0.00            
ATOM    140  H63 BCD     1      23.060  45.950  35.030  1.00  0.00            
ATOM    141  H64 BCD     1      23.680  43.660  36.350  1.00  0.00            
ATOM    142  H65 BCD     1      24.610  42.980  34.300  1.00  0.00            
ATOM    143  H66 BCD     1      26.640  43.590  36.950  1.00  0.00            
ATOM    144  H67 BCD     1      24.740  44.380  39.090  1.00  0.00            
ATOM    145  H68 BCD     1      26.730  45.440  40.050  1.00  0.00            
ATOM    146  H69 BCD     1      26.720  43.640  39.880  1.00  0.00            
ATOM    147  H70 BCD     1      28.480  45.420  39.130  1.00  0.00            
ATOM    148  C1  BB8     2      23.500  39.460  33.870  1.00  0.00            
ATOM    149  C2  BB8     2      22.400  40.390  34.100  1.00  0.00            
ATOM    150  O1  BB8     2      22.580  40.930  35.450  1.00  0.00            
ATOM    151  C3  BB8     2      21.520  41.750  36.080  1.00  0.00            
ATOM    152  O2  BB8     2      20.410  40.880  36.350  1.00  0.00            
ATOM    153  C4  BB8     2      20.560  39.780  37.260  1.00  0.00            
ATOM    154  C5  BB8     2      20.040  38.580  36.520  1.00  0.00            
ATOM    155  O3  BB8     2      20.740  37.930  35.820  1.00  0.00            
ATOM    156  C6  BB8     2      18.630  38.210  36.710  1.00  0.00            
ATOM    157  C7  BB8     2      17.980  37.170  36.070  1.00  0.00            
ATOM    158  O4  BB8     2      18.720  36.340  35.230  1.00  0.00            
ATOM    159  C8  BB8     2      16.640  36.870  36.270  1.00  0.00            
ATOM    160  C9  BB8     2      15.890  37.760  37.090  1.00  0.00            
ATOM    161  O5  BB8     2      14.600  37.620  37.240  1.00  0.00            
ATOM    162  C10 BB8     2      16.580  38.750  37.810  1.00  0.00            
ATOM    163  C11 BB8     2      17.930  38.980  37.630  1.00  0.00            
ATOM    164  O6  BB8     2      18.460  40.000  38.370  1.00  0.00            
ATOM    165  C12 BB8     2      19.860  39.980  38.690  1.00  0.00            
ATOM    166  C13 BB8     2      20.150  41.290  39.450  1.00  0.00            
ATOM    167  C14 BB8     2      19.590  42.530  39.100  1.00  0.00            
ATOM    168  C15 BB8     2      19.950  43.670  39.800  1.00  0.00            
ATOM    169  C16 BB8     2      20.910  43.620  40.840  1.00  0.00            
ATOM    170  O7  BB8     2      21.380  44.730  41.490  1.00  0.00            
ATOM    171  C17 BB8     2      21.520  42.410  41.090  1.00  0.00            
ATOM    172  O8  BB8     2      22.400  42.340  42.190  1.00  0.00            
ATOM    173  C18 BB8     2      21.130  41.220  40.450  1.00  0.00            
ATOM    174  C19 BB8     2      21.160  42.820  35.050  1.00  0.00            
ATOM    175  O9  BB8     2      20.020  43.400  35.500  1.00  0.00            
ATOM    176  C20 BB8     2      21.030  42.340  33.580  1.00  0.00            
ATOM    177  O10 BB8     2      20.840  43.420  32.710  1.00  0.00            
ATOM    178  C21 BB8     2      22.260  41.570  33.120  1.00  0.00            
ATOM    179  O11 BB8     2      23.450  42.450  33.020  1.00  0.00            
ATOM    180  H1  BB8     2      23.590  38.680  34.640  1.00  0.00            
ATOM    181  H2  BB8     2      23.310  38.960  32.910  1.00  0.00            
ATOM    182  H3  BB8     2      24.490  39.910  33.740  1.00  0.00            
ATOM    183  H4  BB8     2      21.470  39.800  34.080  1.00  0.00            
ATOM    184  H5  BB8     2      21.870  42.100  37.060  1.00  0.00            
ATOM    185  H6  BB8     2      21.630  39.530  37.340  1.00  0.00            
ATOM    186  H7  BB8     2      19.540  36.870  35.140  1.00  0.00            
ATOM    187  H8  BB8     2      16.180  35.950  35.920  1.00  0.00            
ATOM    188  H9  BB8     2      14.360  36.920  36.610  1.00  0.00            
ATOM    189  H10 BB8     2      16.030  39.300  38.570  1.00  0.00            
ATOM    190  H11 BB8     2      20.170  39.090  39.240  1.00  0.00            
ATOM    191  H12 BB8     2      18.930  42.600  38.230  1.00  0.00            
ATOM    192  H13 BB8     2      19.580  44.610  39.410  1.00  0.00            
ATOM    193  H14 BB8     2      22.090  44.500  42.110  1.00  0.00            
ATOM    194  H15 BB8     2      22.490  41.410  42.470  1.00  0.00            
ATOM    195  H16 BB8     2      21.730  40.320  40.620  1.00  0.00            
ATOM    196  H17 BB8     2      21.920  43.620  35.050  1.00  0.00            
ATOM    197  H18 BB8     2      19.710  44.080  34.880  1.00  0.00            
ATOM    198  H19 BB8     2      20.180  41.640  33.550  1.00  0.00            
ATOM    199  H20 BB8     2      21.730  43.750  32.460  1.00  0.00            
ATOM    200  H21 BB8     2      22.100  41.220  32.100  1.00  0.00            
ATOM    201  H22 BB8     2      24.010  42.020  32.360  1.00  0.00            
TER
ENDMDL
MODEL        1
ATOM      1  C1  BCD     1      26.290   5.490  25.480  1.00  0.00            
ATOM      2  O1  BCD     1      25.150   5.540  26.270  1.00  0.00            
ATOM      3  C2  BCD     1      27.430   4.600  26.090  1.00  0.00            
ATOM      4  O2  BCD     1      26.860   3.340  26.340  1.00  0.00            
ATOM      5  C3  BCD     1      27.980   5.260  27.420  1.00  0.00            
ATOM      6  O3  BCD     1      29.160   4.610  28.050  1.00  0.00            
ATOM      7  C4  BCD     1      28.270   6.710  27.210  1.00  0.00            
ATOM      8  C5  BCD     1      27.100   7.470  26.680  1.00  0.00            
ATOM      9  O4  BCD     1      26.730   6.830  25.430  1.00  0.00            
ATOM     10  C6  BCD     1      27.360   8.920  26.320  1.00  0.00            
ATOM     11  O5  BCD     1      28.480   9.220  25.560  1.00  0.00            
ATOM     12  H1  BCD     1      25.990   5.130  24.490  1.00  0.00            
ATOM     13  H2  BCD     1      28.250   4.560  25.360  1.00  0.00            
ATOM     14  H3  BCD     1      27.590   2.760  26.580  1.00  0.00            
ATOM     15  H4  BCD     1      27.190   5.200  28.180  1.00  0.00            
ATOM     16  H5  BCD     1      29.460   5.200  28.740  1.00  0.00            
ATOM     17  H6  BCD     1      29.140   6.880  26.560  1.00  0.00            
ATOM     18  H7  BCD     1      26.270   7.440  27.400  1.00  0.00            
ATOM     19  H8  BCD     1      26.530   9.140  25.640  1.00  0.00            
ATOM     20  H9  BCD     1      27.410   9.420  27.290  1.00  0.00            
ATOM     21  H10 BCD     1      28.490  10.170  25.390  1.00  0.00            
ATOM     22  C7  BCD     1      21.100   5.090  25.860  1.00  0.00            
ATOM     23  O6  BCD     1      21.220   5.660  27.150  1.00  0.00            
ATOM     24  C8  BCD     1      21.890   3.780  25.890  1.00  0.00            
ATOM     25  O7  BCD     1      21.290   2.720  26.590  1.00  0.00            
ATOM     26  C9  BCD     1      23.340   4.040  26.370  1.00  0.00            
ATOM     27  O8  BCD     1      24.140   2.800  26.350  1.00  0.00            
ATOM     28  C10 BCD     1      23.990   5.110  25.530  1.00  0.00            
ATOM     29  C11 BCD     1      23.080   6.280  25.230  1.00  0.00            
ATOM     30  O9  BCD     1      21.740   5.880  24.870  1.00  0.00            
ATOM     31  C12 BCD     1      23.570   7.200  24.070  1.00  0.00            
ATOM     32  O10 BCD     1      23.680   6.500  22.880  1.00  0.00            
ATOM     33  H11 BCD     1      20.050   4.910  25.600  1.00  0.00            
ATOM     34  H12 BCD     1      22.040   3.430  24.860  1.00  0.00            
ATOM     35  H13 BCD     1      21.790   1.940  26.340  1.00  0.00            
ATOM     36  H14 BCD     1      23.310   4.370  27.420  1.00  0.00            
ATOM     37  H15 BCD     1      25.090   2.920  26.270  1.00  0.00            
ATOM     38  H16 BCD     1      24.230   4.630  24.570  1.00  0.00            
ATOM     39  H17 BCD     1      22.980   7.000  26.060  1.00  0.00            
ATOM     40  H18 BCD     1      22.850   8.020  24.100  1.00  0.00            
ATOM     41  H19 BCD     1      24.560   7.570  24.370  1.00  0.00            
ATOM     42  H20 BCD     1      22.810   6.450  22.460  1.00  0.00            
ATOM     43  C13 BCD     1      18.870   7.890  29.860  1.00  0.00            
ATOM     44  O11 BCD     1      20.000   8.550  30.360  1.00  0.00            
ATOM     45  C14 BCD     1      19.130   6.400  30.120  1.00  0.00            
ATOM     46  O12 BCD     1      19.180   6.170  31.540  1.00  0.00            
ATOM     47  C15 BCD     1      20.310   5.760  29.290  1.00  0.00            
ATOM     48  O13 BCD     1      20.400   4.330  29.330  1.00  0.00            
ATOM     49  C16 BCD     1      20.050   6.140  27.810  1.00  0.00            
ATOM     50  C17 BCD     1      19.900   7.710  27.660  1.00  0.00            
ATOM     51  O14 BCD     1      18.760   8.130  28.430  1.00  0.00            
ATOM     52  C18 BCD     1      19.620   8.060  26.190  1.00  0.00            
ATOM     53  O15 BCD     1      18.450   7.480  25.710  1.00  0.00            
ATOM     54  H21 BCD     1      18.000   8.420  30.280  1.00  0.00            
ATOM     55  H22 BCD     1      18.230   5.960  29.670  1.00  0.00            
ATOM     56  H23 BCD     1      19.540   5.280  31.620  1.00  0.00            
ATOM     57  H24 BCD     1      21.170   6.360  29.620  1.00  0.00            
ATOM     58  H25 BCD     1      20.470   4.030  28.420  1.00  0.00            
ATOM     59  H26 BCD     1      19.150   5.590  27.500  1.00  0.00            
ATOM     60  H27 BCD     1      20.800   8.290  27.880  1.00  0.00            
ATOM     61  H28 BCD     1      19.440   9.150  26.200  1.00  0.00            
ATOM     62  H29 BCD     1      20.480   7.810  25.560  1.00  0.00            
ATOM     63  H30 BCD     1      18.450   7.520  24.750  1.00  0.00            
ATOM     64  C19 BCD     1      20.820  11.420  33.270  1.00  0.00            
ATOM     65  O16 BCD     1      22.090  10.840  33.630  1.00  0.00            
ATOM     66  C20 BCD     1      19.680  10.390  33.580  1.00  0.00            
ATOM     67  O17 BCD     1      19.730   9.930  34.920  1.00  0.00            
ATOM     68  C21 BCD     1      19.790   9.220  32.700  1.00  0.00            
ATOM     69  O18 BCD     1      18.710   8.300  32.980  1.00  0.00            
ATOM     70  C22 BCD     1      19.800   9.700  31.190  1.00  0.00            
ATOM     71  C23 BCD     1      20.970  10.730  30.950  1.00  0.00            
ATOM     72  O19 BCD     1      20.820  11.800  31.890  1.00  0.00            
ATOM     73  C24 BCD     1      21.200  11.190  29.510  1.00  0.00            
ATOM     74  O20 BCD     1      20.290  12.180  29.120  1.00  0.00            
ATOM     75  H31 BCD     1      20.670  12.410  33.710  1.00  0.00            
ATOM     76  H32 BCD     1      18.740  10.900  33.350  1.00  0.00            
ATOM     77  H33 BCD     1      20.630   9.610  35.030  1.00  0.00            
ATOM     78  H34 BCD     1      20.770   8.760  32.890  1.00  0.00            
ATOM     79  H35 BCD     1      18.870   7.590  32.350  1.00  0.00            
ATOM     80  H36 BCD     1      18.840  10.140  30.890  1.00  0.00            
ATOM     81  H37 BCD     1      21.840  10.160  31.310  1.00  0.00            
ATOM     82  H38 BCD     1      22.230  11.550  29.490  1.00  0.00            
ATOM     83  H39 BCD     1      21.070  10.280  28.910  1.00  0.00            
ATOM     84  H40 BCD     1      20.220  12.260  28.170  1.00  0.00            
ATOM     85  C25 BCD     1      25.420  11.710  35.660  1.00  0.00            
ATOM     86  O21 BCD     1      26.190  11.170  34.620  1.00  0.00            
ATOM     87  C26 BCD     1      24.490  10.710  36.340  1.00  0.00            
ATOM     88  O22 BCD     1      25.230   9.650  37.030  1.00  0.00            
ATOM     89  C27 BCD     1      23.440  10.200  35.420  1.00  0.00            
ATOM     90  O23 BCD     1      22.510   9.440  36.160  1.00  0.00            
ATOM     91  C28 BCD     1      22.780  11.370  34.730  1.00  0.00            
ATOM     92  C29 BCD     1      23.760  12.520  34.220  1.00  0.00            
ATOM     93  O24 BCD     1      24.640  12.800  35.300  1.00  0.00            
ATOM     94  C30 BCD     1      23.140  13.790  33.690  1.00  0.00            
ATOM     95  O25 BCD     1      22.240  14.370  34.660  1.00  0.00            
ATOM     96  H41 BCD     1      26.090  12.110  36.430  1.00  0.00            
ATOM     97  H42 BCD     1      23.960  11.260  37.140  1.00  0.00            
ATOM     98  H43 BCD     1      24.650   9.310  37.720  1.00  0.00            
ATOM     99  H44 BCD     1      23.980   9.650  34.640  1.00  0.00            
ATOM    100  H45 BCD     1      22.820   8.560  36.380  1.00  0.00            
ATOM    101  H46 BCD     1      22.060  11.830  35.420  1.00  0.00            
ATOM    102  H47 BCD     1      24.350  12.090  33.400  1.00  0.00            
ATOM    103  H48 BCD     1      24.010  14.440  33.570  1.00  0.00            
ATOM    104  H49 BCD     1      22.700  13.630  32.690  1.00  0.00            
ATOM    105  H50 BCD     1      22.890  14.710  35.280  1.00  0.00            
ATOM    106  C31 BCD     1      29.820  10.800  32.990  1.00  0.00            
ATOM    107  O26 BCD     1      29.220  10.010  31.960  1.00  0.00            
ATOM    108  C32 BCD     1      29.680  10.120  34.330  1.00  0.00            
ATOM    109  O27 BCD     1      30.460   8.960  34.560  1.00  0.00            
ATOM    110  C33 BCD     1      28.190   9.990  34.680  1.00  0.00            
ATOM    111  C34 BCD     1      27.570  11.350  34.620  1.00  0.00            
ATOM    112  C35 BCD     1      27.930  12.230  33.390  1.00  0.00            
ATOM    113  O28 BCD     1      29.350  12.130  33.150  1.00  0.00            
ATOM    114  C36 BCD     1      27.510  13.690  33.580  1.00  0.00            
ATOM    115  O29 BCD     1      28.000  14.130  34.820  1.00  0.00            
ATOM    116  O30 BCD     1      27.870   9.470  36.030  1.00  0.00            
ATOM    117  H51 BCD     1      30.870  10.880  32.670  1.00  0.00            
ATOM    118  H52 BCD     1      30.010  10.840  35.090  1.00  0.00            
ATOM    119  H53 BCD     1      30.370   8.820  35.500  1.00  0.00            
ATOM    120  H54 BCD     1      27.620   9.350  34.000  1.00  0.00            
ATOM    121  H55 BCD     1      27.000   9.690  36.380  1.00  0.00            
ATOM    122  H56 BCD     1      27.900  11.930  35.490  1.00  0.00            
ATOM    123  H57 BCD     1      27.440  11.720  32.540  1.00  0.00            
ATOM    124  H58 BCD     1      27.760  14.360  32.740  1.00  0.00            
ATOM    125  H59 BCD     1      26.420  13.690  33.550  1.00  0.00            
ATOM    126  H60 BCD     1      28.870  13.780  34.990  1.00  0.00            
ATOM    127  C37 BCD     1      29.970   7.470  28.640  1.00  0.00            
ATOM    128  O31 BCD     1      28.610   7.170  28.480  1.00  0.00            
ATOM    129  C38 BCD     1      30.500   7.070  30.030  1.00  0.00            
ATOM    130  O32 BCD     1      30.180   5.650  30.240  1.00  0.00            
ATOM    131  C39 BCD     1      29.960   7.870  31.240  1.00  0.00            
ATOM    132  O33 BCD     1      30.780   7.410  32.420  1.00  0.00            
ATOM    133  C40 BCD     1      29.980   9.360  30.960  1.00  0.00            
ATOM    134  C41 BCD     1      29.390   9.670  29.600  1.00  0.00            
ATOM    135  O34 BCD     1      30.130   8.860  28.590  1.00  0.00            
ATOM    136  C42 BCD     1      29.510  11.130  29.250  1.00  0.00            
ATOM    137  O35 BCD     1      29.040  11.290  27.870  1.00  0.00            
ATOM    138  H61 BCD     1      30.520   6.930  27.870  1.00  0.00            
ATOM    139  H62 BCD     1      31.580   7.220  29.920  1.00  0.00            
ATOM    140  H63 BCD     1      30.600   5.240  30.990  1.00  0.00            
ATOM    141  H64 BCD     1      28.930   7.570  31.510  1.00  0.00            
ATOM    142  H65 BCD     1      30.500   7.970  33.160  1.00  0.00            
ATOM    143  H66 BCD     1      31.060   9.560  31.000  1.00  0.00            
ATOM    144  H67 BCD     1      28.360   9.280  29.590  1.00  0.00            
ATOM    145  H68 BCD     1      28.780  11.620  29.910  1.00  0.00            
ATOM    146  H69 BCD     1      30.520  11.530  29.410  1.00  0.00            
ATOM    147  H70 BCD     1      29.090  10.410  27.500  1.00  0.00            
ATOM    148  C1  BB8     2      21.140   6.200  35.260  1.00  0.00            
ATOM    149  C2  BB8     2      22.570   6.080  34.790  1.00  0.00            
ATOM    150  O1  BB8     2      22.920   7.270  34.050  1.00  0.00            
ATOM    151  C3  BB8     2      24.230   7.280  33.430  1.00  0.00            
ATOM    152  O2  BB8     2      24.330   6.160  32.550  1.00  0.00            
ATOM    153  C4  BB8     2      23.310   6.030  31.460  1.00  0.00            
ATOM    154  C5  BB8     2      22.710   4.670  31.500  1.00  0.00            
ATOM    155  O3  BB8     2      21.660   4.400  32.130  1.00  0.00            
ATOM    156  C6  BB8     2      23.450   3.610  30.780  1.00  0.00            
ATOM    157  C7  BB8     2      23.100   2.260  30.820  1.00  0.00            
ATOM    158  O4  BB8     2      22.060   1.830  31.430  1.00  0.00            
ATOM    159  C8  BB8     2      24.060   1.250  30.420  1.00  0.00            
ATOM    160  C9  BB8     2      25.200   1.640  29.780  1.00  0.00            
ATOM    161  O5  BB8     2      25.990   0.700  29.230  1.00  0.00            
ATOM    162  C10 BB8     2      25.420   3.000  29.510  1.00  0.00            
ATOM    163  C11 BB8     2      24.640   3.920  30.170  1.00  0.00            
ATOM    164  O6  BB8     2      25.010   5.260  30.000  1.00  0.00            
ATOM    165  C12 BB8     2      24.000   6.260  30.060  1.00  0.00            
ATOM    166  C13 BB8     2      24.570   7.640  29.950  1.00  0.00            
ATOM    167  C14 BB8     2      25.670   8.090  30.800  1.00  0.00            
ATOM    168  C15 BB8     2      26.090   9.430  30.810  1.00  0.00            
ATOM    169  C16 BB8     2      25.630  10.310  29.790  1.00  0.00            
ATOM    170  O7  BB8     2      26.100  11.590  29.740  1.00  0.00            
ATOM    171  C17 BB8     2      24.530   9.920  28.970  1.00  0.00            
ATOM    172  O8  BB8     2      24.060  10.800  28.010  1.00  0.00            
ATOM    173  C18 BB8     2      24.060   8.600  29.030  1.00  0.00            
ATOM    174  C19 BB8     2      25.320   7.100  34.490  1.00  0.00            
ATOM    175  O9  BB8     2      26.660   7.050  33.850  1.00  0.00            
ATOM    176  C20 BB8     2      25.040   5.850  35.420  1.00  0.00            
ATOM    177  O10 BB8     2      25.920   5.960  36.510  1.00  0.00            
ATOM    178  C21 BB8     2      23.590   5.860  36.000  1.00  0.00            
ATOM    179  O11 BB8     2      23.500   7.010  36.920  1.00  0.00            
ATOM    180  H1  BB8     2      21.070   7.170  35.780  1.00  0.00            
ATOM    181  H2  BB8     2      20.540   6.230  34.340  1.00  0.00            
ATOM    182  H3  BB8     2      20.880   5.370  35.920  1.00  0.00            
ATOM    183  H4  BB8     2      22.630   5.270  34.050  1.00  0.00            
ATOM    184  H5  BB8     2      24.430   8.220  32.910  1.00  0.00            
ATOM    185  H6  BB8     2      22.460   6.710  31.630  1.00  0.00            
ATOM    186  H7  BB8     2      21.630   2.610  31.810  1.00  0.00            
ATOM    187  H8  BB8     2      23.840   0.190  30.430  1.00  0.00            
ATOM    188  H9  BB8     2      26.750   1.250  28.980  1.00  0.00            
ATOM    189  H10 BB8     2      26.290   3.410  29.000  1.00  0.00            
ATOM    190  H11 BB8     2      23.250   6.120  29.270  1.00  0.00            
ATOM    191  H12 BB8     2      26.170   7.360  31.430  1.00  0.00            
ATOM    192  H13 BB8     2      26.800   9.830  31.520  1.00  0.00            
ATOM    193  H14 BB8     2      25.430  11.940  29.120  1.00  0.00            
ATOM    194  H15 BB8     2      23.340  10.380  27.520  1.00  0.00            
ATOM    195  H16 BB8     2      23.240   8.360  28.360  1.00  0.00            
ATOM    196  H17 BB8     2      25.260   8.000  35.110  1.00  0.00            
ATOM    197  H18 BB8     2      27.330   7.170  34.540  1.00  0.00            
ATOM    198  H19 BB8     2      25.150   4.910  34.870  1.00  0.00            
ATOM    199  H20 BB8     2      26.810   6.000  36.120  1.00  0.00            
ATOM    200  H21 BB8     2      23.390   4.940  36.560  1.00  0.00            
ATOM    201  H22 BB8     2      24.110   6.730  37.630  1.00  0.00            
TER
ENDMDL
MODEL        1
ATOM      1  C1  BCD     1      26.960   5.100  26.050  1.00  0.00            
ATOM      2  O1  BCD     1      25.580   4.940  26.480  1.00  0.00            
ATOM      3  C2  BCD     1      27.770   4.160  26.950  1.00  0.00            
ATOM      4  O2  BCD     1      27.410   2.790  26.880  1.00  0.00            
ATOM      5  C3  BCD     1      27.820   4.660  28.440  1.00  0.00            
ATOM      6  O3  BCD     1      28.870   3.850  29.080  1.00  0.00            
ATOM      7  C4  BCD     1      28.320   6.080  28.390  1.00  0.00            
ATOM      8  C5  BCD     1      27.430   6.980  27.480  1.00  0.00            
ATOM      9  O4  BCD     1      27.350   6.410  26.200  1.00  0.00            
ATOM     10  C6  BCD     1      28.040   8.340  27.310  1.00  0.00            
ATOM     11  O5  BCD     1      29.150   8.280  26.340  1.00  0.00            
ATOM     12  H1  BCD     1      27.060   4.960  24.970  1.00  0.00            
ATOM     13  H2  BCD     1      28.780   4.120  26.520  1.00  0.00            
ATOM     14  H3  BCD     1      27.590   2.310  26.060  1.00  0.00            
ATOM     15  H4  BCD     1      26.820   4.480  28.850  1.00  0.00            
ATOM     16  H5  BCD     1      28.980   4.090  30.000  1.00  0.00            
ATOM     17  H6  BCD     1      29.350   6.030  28.020  1.00  0.00            
ATOM     18  H7  BCD     1      26.460   7.080  27.990  1.00  0.00            
ATOM     19  H8  BCD     1      27.300   9.060  26.940  1.00  0.00            
ATOM     20  H9  BCD     1      28.470   8.660  28.270  1.00  0.00            
ATOM     21  H10 BCD     1      29.170   7.360  26.080  1.00  0.00            
ATOM     22  C7  BCD     1      21.940   4.440  25.090  1.00  0.00            
ATOM     23  O6  BCD     1      21.660   4.990  26.370  1.00  0.00            
ATOM     24  C8  BCD     1      22.660   3.100  25.370  1.00  0.00            
ATOM     25  O7  BCD     1      21.710   2.220  26.090  1.00  0.00            
ATOM     26  C9  BCD     1      23.900   3.350  26.150  1.00  0.00            
ATOM     27  O8  BCD     1      24.650   2.190  26.420  1.00  0.00            
ATOM     28  C10 BCD     1      24.700   4.470  25.510  1.00  0.00            
ATOM     29  C11 BCD     1      23.960   5.670  24.900  1.00  0.00
[truncated: 1,985,820 more chars]
