# Supplementary material for: Achieving Chemical Accuracy in Cyclodextrin Host–Guest Binding via Integrative Atomistic Modelling
Source: Adv Sci (Weinh). 2025 Dec 14;13(10):e19782. doi: 10.1002/advs.202519782 (PMC12915143; doi:10.1002/advs.202519782)
Supplement: Supplementary file 1 — Supporting Information [file ADVS-13-e19782-s003.zip › all_poses/BCD.BC3.pdb]

MODEL        1
ATOM      1  C1  BCD     1      11.890  21.260  16.680  1.00  0.00            
ATOM      2  O1  BCD     1      11.600  20.260  15.740  1.00  0.00            
ATOM      3  C2  BCD     1      11.780  22.600  15.900  1.00  0.00            
ATOM      4  O2  BCD     1      10.430  22.600  15.300  1.00  0.00            
ATOM      5  C3  BCD     1      12.930  22.660  14.830  1.00  0.00            
ATOM      6  O3  BCD     1      12.920  23.980  14.210  1.00  0.00            
ATOM      7  C4  BCD     1      14.180  22.510  15.620  1.00  0.00            
ATOM      8  C5  BCD     1      14.280  21.150  16.380  1.00  0.00            
ATOM      9  O4  BCD     1      13.170  21.140  17.370  1.00  0.00            
ATOM     10  C6  BCD     1      15.590  20.880  17.040  1.00  0.00            
ATOM     11  O5  BCD     1      15.920  21.740  18.140  1.00  0.00            
ATOM     12  H1  BCD     1      11.120  21.270  17.470  1.00  0.00            
ATOM     13  H2  BCD     1      11.890  23.420  16.620  1.00  0.00            
ATOM     14  H3  BCD     1      10.300  21.680  15.050  1.00  0.00            
ATOM     15  H4  BCD     1      12.950  21.790  14.170  1.00  0.00            
ATOM     16  H5  BCD     1      12.000  24.260  14.210  1.00  0.00            
ATOM     17  H6  BCD     1      14.420  23.380  16.240  1.00  0.00            
ATOM     18  H7  BCD     1      14.190  20.400  15.580  1.00  0.00            
ATOM     19  H8  BCD     1      15.620  19.860  17.450  1.00  0.00            
ATOM     20  H9  BCD     1      16.370  20.840  16.260  1.00  0.00            
ATOM     21  H10 BCD     1      16.880  21.870  18.130  1.00  0.00            
ATOM     22  C7  BCD     1      10.750  16.410  15.090  1.00  0.00            
ATOM     23  O6  BCD     1      11.440  16.400  13.800  1.00  0.00            
ATOM     24  C8  BCD     1       9.590  17.350  15.100  1.00  0.00            
ATOM     25  O7  BCD     1       8.610  16.950  14.150  1.00  0.00            
ATOM     26  C9  BCD     1      10.090  18.790  14.970  1.00  0.00            
ATOM     27  O8  BCD     1       9.040  19.770  14.930  1.00  0.00            
ATOM     28  C10 BCD     1      11.110  19.010  16.040  1.00  0.00            
ATOM     29  C11 BCD     1      12.210  17.980  16.060  1.00  0.00            
ATOM     30  O9  BCD     1      11.600  16.700  16.120  1.00  0.00            
ATOM     31  C12 BCD     1      13.060  18.040  17.260  1.00  0.00            
ATOM     32  O10 BCD     1      14.350  17.440  16.970  1.00  0.00            
ATOM     33  H11 BCD     1      10.300  15.430  15.230  1.00  0.00            
ATOM     34  H12 BCD     1       9.130  17.220  16.090  1.00  0.00            
ATOM     35  H13 BCD     1       9.110  17.140  13.350  1.00  0.00            
ATOM     36  H14 BCD     1      10.610  18.770  14.000  1.00  0.00            
ATOM     37  H15 BCD     1       8.590  19.690  14.080  1.00  0.00            
ATOM     38  H16 BCD     1      10.540  19.010  16.980  1.00  0.00            
ATOM     39  H17 BCD     1      12.900  18.050  15.210  1.00  0.00            
ATOM     40  H18 BCD     1      13.140  18.990  17.800  1.00  0.00            
ATOM     41  H19 BCD     1      12.500  17.430  17.980  1.00  0.00            
ATOM     42  H20 BCD     1      14.750  17.700  17.800  1.00  0.00            
ATOM     43  C13 BCD     1      11.440  14.540  10.150  1.00  0.00            
ATOM     44  O11 BCD     1      12.720  15.170   9.840  1.00  0.00            
ATOM     45  C14 BCD     1      10.460  15.660  10.320  1.00  0.00            
ATOM     46  O12 BCD     1      10.150  16.410   9.100  1.00  0.00            
ATOM     47  C15 BCD     1      10.830  16.530  11.470  1.00  0.00            
ATOM     48  O13 BCD     1       9.850  17.580  11.700  1.00  0.00            
ATOM     49  C16 BCD     1      10.880  15.670  12.700  1.00  0.00            
ATOM     50  C17 BCD     1      11.780  14.390  12.510  1.00  0.00            
ATOM     51  O14 BCD     1      11.530  13.720  11.310  1.00  0.00            
ATOM     52  C18 BCD     1      11.430  13.320  13.530  1.00  0.00            
ATOM     53  O15 BCD     1      12.400  12.250  13.530  1.00  0.00            
ATOM     54  H21 BCD     1      11.100  13.840   9.380  1.00  0.00            
ATOM     55  H22 BCD     1       9.500  15.260  10.660  1.00  0.00            
ATOM     56  H23 BCD     1      10.960  16.550   8.610  1.00  0.00            
ATOM     57  H24 BCD     1      11.790  16.970  11.210  1.00  0.00            
ATOM     58  H25 BCD     1      10.100  18.350  11.170  1.00  0.00            
ATOM     59  H26 BCD     1       9.850  15.340  12.910  1.00  0.00            
ATOM     60  H27 BCD     1      12.850  14.640  12.550  1.00  0.00            
ATOM     61  H28 BCD     1      11.400  13.740  14.540  1.00  0.00            
ATOM     62  H29 BCD     1      10.440  12.890  13.310  1.00  0.00            
ATOM     63  H30 BCD     1      12.320  11.770  14.360  1.00  0.00            
ATOM     64  C19 BCD     1      15.660  14.770   7.080  1.00  0.00            
ATOM     65  O16 BCD     1      16.020  16.130   7.300  1.00  0.00            
ATOM     66  C20 BCD     1      14.220  14.720   6.490  1.00  0.00            
ATOM     67  O17 BCD     1      14.260  15.350   5.170  1.00  0.00            
ATOM     68  C21 BCD     1      13.290  15.330   7.520  1.00  0.00            
ATOM     69  O18 BCD     1      11.890  15.340   7.060  1.00  0.00            
ATOM     70  C22 BCD     1      13.500  14.540   8.860  1.00  0.00            
ATOM     71  C23 BCD     1      14.960  14.550   9.320  1.00  0.00            
ATOM     72  O19 BCD     1      15.840  14.140   8.300  1.00  0.00            
ATOM     73  C24 BCD     1      15.290  13.700  10.530  1.00  0.00            
ATOM     74  O20 BCD     1      14.660  12.420  10.570  1.00  0.00            
ATOM     75  H31 BCD     1      16.500  14.460   6.460  1.00  0.00            
ATOM     76  H32 BCD     1      14.050  13.640   6.400  1.00  0.00            
ATOM     77  H33 BCD     1      14.070  14.730   4.470  1.00  0.00            
ATOM     78  H34 BCD     1      13.630  16.330   7.790  1.00  0.00            
ATOM     79  H35 BCD     1      11.480  14.470   7.090  1.00  0.00            
ATOM     80  H36 BCD     1      13.170  13.520   8.640  1.00  0.00            
ATOM     81  H37 BCD     1      15.230  15.570   9.620  1.00  0.00            
ATOM     82  H38 BCD     1      16.360  13.500  10.610  1.00  0.00            
ATOM     83  H39 BCD     1      14.910  14.340  11.340  1.00  0.00            
ATOM     84  H40 BCD     1      14.460  12.350  11.510  1.00  0.00            
ATOM     85  C25 BCD     1      18.720  19.040   6.630  1.00  0.00            
ATOM     86  O21 BCD     1      18.160  19.580   7.780  1.00  0.00            
ATOM     87  C26 BCD     1      17.810  18.880   5.470  1.00  0.00            
ATOM     88  O22 BCD     1      17.300  20.190   5.040  1.00  0.00            
ATOM     89  C27 BCD     1      16.670  18.060   5.920  1.00  0.00            
ATOM     90  O23 BCD     1      15.770  17.740   4.790  1.00  0.00            
ATOM     91  C28 BCD     1      17.120  16.670   6.590  1.00  0.00            
ATOM     92  C29 BCD     1      18.270  16.800   7.590  1.00  0.00            
ATOM     93  O24 BCD     1      19.230  17.720   6.980  1.00  0.00            
ATOM     94  C30 BCD     1      18.960  15.500   7.880  1.00  0.00            
ATOM     95  O25 BCD     1      19.680  14.970   6.770  1.00  0.00            
ATOM     96  H41 BCD     1      19.610  19.630   6.380  1.00  0.00            
ATOM     97  H42 BCD     1      18.400  18.400   4.680  1.00  0.00            
ATOM     98  H43 BCD     1      16.890  20.720   5.740  1.00  0.00            
ATOM     99  H44 BCD     1      16.130  18.710   6.620  1.00  0.00            
ATOM    100  H45 BCD     1      15.090  17.110   5.060  1.00  0.00            
ATOM    101  H46 BCD     1      17.410  16.020   5.760  1.00  0.00            
ATOM    102  H47 BCD     1      17.820  17.190   8.510  1.00  0.00            
ATOM    103  H48 BCD     1      19.650  15.710   8.700  1.00  0.00            
ATOM    104  H49 BCD     1      18.140  14.820   8.160  1.00  0.00            
ATOM    105  H50 BCD     1      20.140  15.800   6.620  1.00  0.00            
ATOM    106  C31 BCD     1      17.770  23.190   9.780  1.00  0.00            
ATOM    107  O26 BCD     1      17.140  22.610  10.950  1.00  0.00            
ATOM    108  C32 BCD     1      16.930  22.990   8.520  1.00  0.00            
ATOM    109  O27 BCD     1      15.570  23.460   8.730  1.00  0.00            
ATOM    110  C33 BCD     1      16.830  21.530   8.130  1.00  0.00            
ATOM    111  C34 BCD     1      18.210  20.990   7.910  1.00  0.00            
ATOM    112  C35 BCD     1      19.240  21.330   9.030  1.00  0.00            
ATOM    113  O28 BCD     1      19.090  22.670   9.580  1.00  0.00            
ATOM    114  C36 BCD     1      20.700  21.060   8.790  1.00  0.00            
ATOM    115  O29 BCD     1      21.240  21.880   7.750  1.00  0.00            
ATOM    116  O30 BCD     1      15.950  21.390   7.030  1.00  0.00            
ATOM    117  H51 BCD     1      17.920  24.250  10.010  1.00  0.00            
ATOM    118  H52 BCD     1      17.490  23.550   7.760  1.00  0.00            
ATOM    119  H53 BCD     1      15.280  23.020   9.540  1.00  0.00            
ATOM    120  H54 BCD     1      16.560  21.020   9.060  1.00  0.00            
ATOM    121  H55 BCD     1      15.130  21.850   7.250  1.00  0.00            
ATOM    122  H56 BCD     1      18.640  21.420   7.000  1.00  0.00            
ATOM    123  H57 BCD     1      18.970  20.710   9.890  1.00  0.00            
ATOM    124  H58 BCD     1      21.240  21.270   9.720  1.00  0.00            
ATOM    125  H59 BCD     1      20.950  20.020   8.550  1.00  0.00            
ATOM    126  H60 BCD     1      22.190  21.850   7.610  1.00  0.00            
ATOM    127  C37 BCD     1      16.440  23.190  14.930  1.00  0.00            
ATOM    128  O31 BCD     1      15.180  22.490  14.580  1.00  0.00            
ATOM    129  C38 BCD     1      16.530  24.530  14.240  1.00  0.00            
ATOM    130  O32 BCD     1      15.380  25.270  14.500  1.00  0.00            
ATOM    131  C39 BCD     1      16.590  24.280  12.700  1.00  0.00            
ATOM    132  O33 BCD     1      17.050  25.440  12.030  1.00  0.00            
ATOM    133  C40 BCD     1      17.510  23.120  12.260  1.00  0.00            
ATOM    134  C41 BCD     1      17.450  21.940  13.160  1.00  0.00            
ATOM    135  O34 BCD     1      17.560  22.410  14.520  1.00  0.00            
ATOM    136  C42 BCD     1      18.470  20.890  12.780  1.00  0.00            
ATOM    137  O35 BCD     1      18.580  20.000  13.890  1.00  0.00            
ATOM    138  H61 BCD     1      16.460  23.290  16.020  1.00  0.00            
ATOM    139  H62 BCD     1      17.400  24.980  14.730  1.00  0.00            
ATOM    140  H63 BCD     1      14.650  24.670  14.350  1.00  0.00            
ATOM    141  H64 BCD     1      15.560  24.130  12.350  1.00  0.00            
ATOM    142  H65 BCD     1      17.890  25.780  12.340  1.00  0.00            
ATOM    143  H66 BCD     1      18.550  23.450  12.170  1.00  0.00            
ATOM    144  H67 BCD     1      16.520  21.410  12.890  1.00  0.00            
ATOM    145  H68 BCD     1      18.060  20.360  11.910  1.00  0.00            
ATOM    146  H69 BCD     1      19.430  21.340  12.490  1.00  0.00            
ATOM    147  H70 BCD     1      18.580  20.570  14.650  1.00  0.00            
ATOM    148  C1  BC3     2      11.880  24.590  10.440  1.00  0.00            
ATOM    149  C2  BC3     2      11.230  23.520  11.190  1.00  0.00            
ATOM    150  O1  BC3     2       9.990  23.770  11.590  1.00  0.00            
ATOM    151  N1  BC3     2       9.510  22.610  12.240  1.00  0.00            
ATOM    152  C3  BC3     2      10.440  21.700  12.160  1.00  0.00            
ATOM    153  C4  BC3     2      11.580  22.250  11.440  1.00  0.00            
ATOM    154  C5  BC3     2      12.850  21.690  11.070  1.00  0.00            
ATOM    155  O2  BC3     2      13.630  22.260  10.320  1.00  0.00            
ATOM    156  N2  BC3     2      12.960  20.440  11.550  1.00  0.00            
ATOM    157  C6  BC3     2      14.130  19.610  11.500  1.00  0.00            
ATOM    158  C7  BC3     2      14.850  19.450  10.370  1.00  0.00            
ATOM    159  C8  BC3     2      15.960  18.650  10.380  1.00  0.00            
ATOM    160  C9  BC3     2      16.410  17.960  11.500  1.00  0.00            
ATOM    161  C10 BC3     2      17.680  17.190  11.420  1.00  0.00            
ATOM    162  F1  BC3     2      18.550  17.920  10.700  1.00  0.00            
ATOM    163  F2  BC3     2      18.320  16.740  12.500  1.00  0.00            
ATOM    164  F3  BC3     2      17.470  16.080  10.690  1.00  0.00            
ATOM    165  C11 BC3     2      15.590  18.080  12.630  1.00  0.00            
ATOM    166  C12 BC3     2      14.400  18.830  12.630  1.00  0.00            
ATOM    167  H1  BC3     2      12.130  24.400   9.390  1.00  0.00            
ATOM    168  H2  BC3     2      11.240  25.470  10.480  1.00  0.00            
ATOM    169  H3  BC3     2      12.750  24.830  11.060  1.00  0.00            
ATOM    170  H4  BC3     2      10.340  20.740  12.670  1.00  0.00            
ATOM    171  H5  BC3     2      12.230  20.170  12.210  1.00  0.00            
ATOM    172  H6  BC3     2      14.470  19.890   9.450  1.00  0.00            
ATOM    173  H7  BC3     2      16.430  18.520   9.410  1.00  0.00            
ATOM    174  H8  BC3     2      15.870  17.720  13.610  1.00  0.00            
ATOM    175  H9  BC3     2      13.920  18.980  13.600  1.00  0.00            
TER
ENDMDL
MODEL        1
ATOM      1  C1  BCD     1       9.660  16.100  13.650  1.00  0.00            
ATOM      2  O1  BCD     1      10.210  15.650  12.450  1.00  0.00            
ATOM      3  C2  BCD     1       9.290  17.550  13.610  1.00  0.00            
ATOM      4  O2  BCD     1       8.360  17.760  12.620  1.00  0.00            
ATOM      5  C3  BCD     1      10.480  18.450  13.360  1.00  0.00            
ATOM      6  O3  BCD     1      10.180  19.870  13.220  1.00  0.00            
ATOM      7  C4  BCD     1      11.670  18.130  14.280  1.00  0.00            
ATOM      8  C5  BCD     1      11.870  16.610  14.440  1.00  0.00            
ATOM      9  O4  BCD     1      10.650  15.970  14.680  1.00  0.00            
ATOM     10  C6  BCD     1      12.830  16.280  15.530  1.00  0.00            
ATOM     11  O5  BCD     1      12.260  16.690  16.820  1.00  0.00            
ATOM     12  H1  BCD     1       8.770  15.550  13.990  1.00  0.00            
ATOM     13  H2  BCD     1       8.870  17.770  14.600  1.00  0.00            
ATOM     14  H3  BCD     1       8.070  18.660  12.790  1.00  0.00            
ATOM     15  H4  BCD     1      10.820  18.230  12.340  1.00  0.00            
ATOM     16  H5  BCD     1      10.940  20.320  13.590  1.00  0.00            
ATOM     17  H6  BCD     1      11.360  18.570  15.230  1.00  0.00            
ATOM     18  H7  BCD     1      12.340  16.190  13.540  1.00  0.00            
ATOM     19  H8  BCD     1      13.000  15.200  15.610  1.00  0.00            
ATOM     20  H9  BCD     1      13.750  16.870  15.360  1.00  0.00            
ATOM     21  H10 BCD     1      11.460  16.170  16.960  1.00  0.00            
ATOM     22  C7  BCD     1       9.700  13.090   9.190  1.00  0.00            
ATOM     23  O6  BCD     1      10.640  13.800   8.360  1.00  0.00            
ATOM     24  C8  BCD     1       8.510  13.990   9.570  1.00  0.00            
ATOM     25  O7  BCD     1       7.920  14.600   8.360  1.00  0.00            
ATOM     26  C9  BCD     1       8.930  15.090  10.500  1.00  0.00            
ATOM     27  O8  BCD     1       7.730  15.740  10.960  1.00  0.00            
ATOM     28  C10 BCD     1       9.640  14.540  11.770  1.00  0.00            
ATOM     29  C11 BCD     1      10.790  13.590  11.380  1.00  0.00            
ATOM     30  O9  BCD     1      10.300  12.620  10.440  1.00  0.00            
ATOM     31  C12 BCD     1      11.250  12.880  12.630  1.00  0.00            
ATOM     32  O10 BCD     1      12.370  12.010  12.390  1.00  0.00            
ATOM     33  H11 BCD     1       9.360  12.240   8.590  1.00  0.00            
ATOM     34  H12 BCD     1       7.810  13.340  10.110  1.00  0.00            
ATOM     35  H13 BCD     1       7.110  15.040   8.650  1.00  0.00            
ATOM     36  H14 BCD     1       9.630  15.800  10.030  1.00  0.00            
ATOM     37  H15 BCD     1       7.900  16.390  11.660  1.00  0.00            
ATOM     38  H16 BCD     1       8.870  14.030  12.350  1.00  0.00            
ATOM     39  H17 BCD     1      11.670  14.120  11.000  1.00  0.00            
ATOM     40  H18 BCD     1      11.620  13.590  13.370  1.00  0.00            
ATOM     41  H19 BCD     1      10.420  12.260  13.020  1.00  0.00            
ATOM     42  H20 BCD     1      12.260  11.480  11.590  1.00  0.00            
ATOM     43  C13 BCD     1      13.290  12.660   5.430  1.00  0.00            
ATOM     44  O11 BCD     1      13.110  13.990   5.000  1.00  0.00            
ATOM     45  C14 BCD     1      11.970  11.970   5.350  1.00  0.00            
ATOM     46  O12 BCD     1      11.500  11.830   4.050  1.00  0.00            
ATOM     47  C15 BCD     1      10.950  12.720   6.220  1.00  0.00            
ATOM     48  O13 BCD     1       9.670  12.100   6.230  1.00  0.00            
ATOM     49  C16 BCD     1      11.450  12.910   7.630  1.00  0.00            
ATOM     50  C17 BCD     1      12.910  13.510   7.690  1.00  0.00            
ATOM     51  O14 BCD     1      13.670  12.720   6.780  1.00  0.00            
ATOM     52  C18 BCD     1      13.520  13.370   9.080  1.00  0.00            
ATOM     53  O15 BCD     1      14.950  13.440   9.020  1.00  0.00            
ATOM     54  H21 BCD     1      14.100  12.150   4.900  1.00  0.00            
ATOM     55  H22 BCD     1      12.180  10.990   5.790  1.00  0.00            
ATOM     56  H23 BCD     1      11.320  12.710   3.700  1.00  0.00            
ATOM     57  H24 BCD     1      10.830  13.750   5.840  1.00  0.00            
ATOM     58  H25 BCD     1       9.480  11.910   5.310  1.00  0.00            
ATOM     59  H26 BCD     1      11.500  11.910   8.100  1.00  0.00            
ATOM     60  H27 BCD     1      12.750  14.580   7.480  1.00  0.00            
ATOM     61  H28 BCD     1      13.180  14.210   9.700  1.00  0.00            
ATOM     62  H29 BCD     1      13.180  12.470   9.600  1.00  0.00            
ATOM     63  H30 BCD     1      15.250  13.180   8.140  1.00  0.00            
ATOM     64  C19 BCD     1      14.490  16.670   2.290  1.00  0.00            
ATOM     65  O16 BCD     1      14.190  17.590   3.370  1.00  0.00            
ATOM     66  C20 BCD     1      13.150  16.010   1.890  1.00  0.00            
ATOM     67  O17 BCD     1      12.210  16.990   1.420  1.00  0.00            
ATOM     68  C21 BCD     1      12.510  15.260   3.090  1.00  0.00            
ATOM     69  O18 BCD     1      11.400  14.400   2.900  1.00  0.00            
ATOM     70  C22 BCD     1      13.580  14.340   3.720  1.00  0.00            
ATOM     71  C23 BCD     1      15.010  15.000   3.980  1.00  0.00            
ATOM     72  O19 BCD     1      15.340  15.620   2.740  1.00  0.00            
ATOM     73  C24 BCD     1      16.180  14.150   4.340  1.00  0.00            
ATOM     74  O20 BCD     1      16.360  13.050   3.410  1.00  0.00            
ATOM     75  H31 BCD     1      14.900  17.180   1.410  1.00  0.00            
ATOM     76  H32 BCD     1      13.330  15.230   1.140  1.00  0.00            
ATOM     77  H33 BCD     1      12.450  17.130   0.500  1.00  0.00            
ATOM     78  H34 BCD     1      12.200  16.030   3.810  1.00  0.00            
ATOM     79  H35 BCD     1      10.580  14.830   2.640  1.00  0.00            
ATOM     80  H36 BCD     1      13.660  13.380   3.200  1.00  0.00            
ATOM     81  H37 BCD     1      14.900  15.830   4.690  1.00  0.00            
ATOM     82  H38 BCD     1      17.100  14.740   4.260  1.00  0.00            
ATOM     83  H39 BCD     1      16.160  13.660   5.320  1.00  0.00            
ATOM     84  H40 BCD     1      17.040  12.530   3.850  1.00  0.00            
ATOM     85  C25 BCD     1      14.670  21.260   4.650  1.00  0.00            
ATOM     86  O21 BCD     1      14.380  20.760   5.940  1.00  0.00            
ATOM     87  C26 BCD     1      13.410  21.150   3.790  1.00  0.00            
ATOM     88  O22 BCD     1      12.320  22.000   4.170  1.00  0.00            
ATOM     89  C27 BCD     1      13.090  19.670   3.670  1.00  0.00            
ATOM     90  O23 BCD     1      12.060  19.530   2.700  1.00  0.00            
ATOM     91  C28 BCD     1      14.380  18.930   3.140  1.00  0.00            
ATOM     92  C29 BCD     1      15.670  19.190   3.950  1.00  0.00            
ATOM     93  O24 BCD     1      15.800  20.610   4.170  1.00  0.00            
ATOM     94  C30 BCD     1      16.980  18.630   3.380  1.00  0.00            
ATOM     95  O25 BCD     1      17.250  19.160   2.120  1.00  0.00            
ATOM     96  H41 BCD     1      14.790  22.340   4.820  1.00  0.00            
ATOM     97  H42 BCD     1      13.730  21.380   2.770  1.00  0.00            
ATOM     98  H43 BCD     1      11.560  21.990   3.590  1.00  0.00            
ATOM     99  H44 BCD     1      12.710  19.260   4.620  1.00  0.00            
ATOM    100  H45 BCD     1      11.930  18.600   2.510  1.00  0.00            
ATOM    101  H46 BCD     1      14.630  19.140   2.090  1.00  0.00            
ATOM    102  H47 BCD     1      15.640  18.660   4.910  1.00  0.00            
ATOM    103  H48 BCD     1      17.760  18.900   4.100  1.00  0.00            
ATOM    104  H49 BCD     1      16.930  17.540   3.440  1.00  0.00            
ATOM    105  H50 BCD     1      18.130  18.840   1.900  1.00  0.00            
ATOM    106  C31 BCD     1      14.640  22.150   9.840  1.00  0.00            
ATOM    107  O26 BCD     1      14.300  20.980  10.480  1.00  0.00            
ATOM    108  C32 BCD     1      13.490  22.740   8.980  1.00  0.00            
ATOM    109  O27 BCD     1      12.250  22.780   9.730  1.00  0.00            
ATOM    110  C33 BCD     1      13.300  21.930   7.690  1.00  0.00            
ATOM    111  C34 BCD     1      14.660  21.720   7.020  1.00  0.00            
ATOM    112  C35 BCD     1      15.620  21.080   7.990  1.00  0.00            
ATOM    113  O28 BCD     1      15.800  21.960   9.110  1.00  0.00            
ATOM    114  C36 BCD     1      17.020  20.850   7.290  1.00  0.00            
ATOM    115  O29 BCD     1      17.710  22.070   6.830  1.00  0.00            
ATOM    116  O30 BCD     1      12.600  22.770   6.740  1.00  0.00            
ATOM    117  H51 BCD     1      14.940  22.950  10.520  1.00  0.00            
ATOM    118  H52 BCD     1      13.780  23.780   8.770  1.00  0.00            
ATOM    119  H53 BCD     1      11.810  21.940   9.610  1.00  0.00            
ATOM    120  H54 BCD     1      12.840  20.940   7.850  1.00  0.00            
ATOM    121  H55 BCD     1      12.370  22.320   5.920  1.00  0.00            
ATOM    122  H56 BCD     1      15.080  22.660   6.650  1.00  0.00            
ATOM    123  H57 BCD     1      15.250  20.110   8.330  1.00  0.00            
ATOM    124  H58 BCD     1      17.610  20.310   8.040  1.00  0.00            
ATOM    125  H59 BCD     1      16.960  20.200   6.410  1.00  0.00            
ATOM    126  H60 BCD     1      17.670  22.300   5.900  1.00  0.00            
ATOM    127  C37 BCD     1      13.660  19.630  14.310  1.00  0.00            
ATOM    128  O31 BCD     1      12.820  18.650  13.630  1.00  0.00            
ATOM    129  C38 BCD     1      13.190  21.070  14.080  1.00  0.00            
ATOM    130  O32 BCD     1      11.950  21.350  14.700  1.00  0.00            
ATOM    131  C39 BCD     1      13.160  21.340  12.600  1.00  0.00            
ATOM    132  O33 BCD     1      12.910  22.760  12.320  1.00  0.00            
ATOM    133  C40 BCD     1      14.520  20.970  11.910  1.00  0.00            
ATOM    134  C41 BCD     1      15.020  19.610  12.340  1.00  0.00            
ATOM    135  O34 BCD     1      14.960  19.500  13.760  1.00  0.00            
ATOM    136  C42 BCD     1      16.470  19.380  11.760  1.00  0.00            
ATOM    137  O35 BCD     1      16.900  18.010  12.030  1.00  0.00            
ATOM    138  H61 BCD     1      13.760  19.320  15.350  1.00  0.00            
ATOM    139  H62 BCD     1      13.880  21.770  14.580  1.00  0.00            
ATOM    140  H63 BCD     1      12.200  21.810  15.500  1.00  0.00            
ATOM    141  H64 BCD     1      12.420  20.750  12.030  1.00  0.00            
ATOM    142  H65 BCD     1      12.540  22.810  11.440  1.00  0.00            
ATOM    143  H66 BCD     1      15.300  21.700  12.140  1.00  0.00            
ATOM    144  H67 BCD     1      14.320  18.920  11.850  1.00  0.00            
ATOM    145  H68 BCD     1      16.380  19.560  10.680  1.00  0.00            
ATOM    146  H69 BCD     1      17.200  20.080  12.160  1.00  0.00            
ATOM    147  H70 BCD     1      17.840  17.890  11.840  1.00  0.00            
ATOM    148  C1  BC3     2       9.110  22.090  10.310  1.00  0.00            
ATOM    149  C2  BC3     2       8.390  20.890   9.960  1.00  0.00            
ATOM    150  O1  BC3     2       7.040  20.820   9.860  1.00  0.00            
ATOM    151  N1  BC3     2       6.690  19.470   9.620  1.00  0.00            
ATOM    152  C3  BC3     2       7.840  18.820   9.430  1.00  0.00            
ATOM    153  C4  BC3     2       8.960  19.730   9.610  1.00  0.00            
ATOM    154  C5  BC3     2      10.320  19.470   9.430  1.00  0.00            
ATOM    155  O2  BC3     2      11.210  20.270   9.640  1.00  0.00            
ATOM    156  N2  BC3     2      10.670  18.210   8.970  1.00  0.00            
ATOM    157  C6  BC3     2      11.980  17.730   8.720  1.00  0.00            
ATOM    158  C7  BC3     2      12.610  17.740   7.460  1.00  0.00            
ATOM    159  C8  BC3     2      14.010  17.510   7.300  1.00  0.00            
ATOM    160  C9  BC3     2      14.800  17.160   8.450  1.00  0.00            
ATOM    161  C10 BC3     2      16.240  16.750   8.300  1.00  0.00            
ATOM    162  F1  BC3     2      16.320  15.840   7.290  1.00  0.00            
ATOM    163  F2  BC3     2      17.090  17.800   8.110  1.00  0.00            
ATOM    164  F3  BC3     2      16.710  16.190   9.320  1.00  0.00            
ATOM    165  C11 BC3     2      14.100  17.060   9.690  1.00  0.00            
ATOM    166  C12 BC3     2      12.740  17.300   9.820  1.00  0.00            
ATOM    167  H1  BC3     2       9.810  21.730  11.070  1.00  0.00            
ATOM    168  H2  BC3     2       9.590  22.660   9.500  1.00  0.00            
ATOM    169  H3  BC3     2       8.350  22.770  10.710  1.00  0.00            
ATOM    170  H4  BC3     2       7.810  17.780   9.140  1.00  0.00            
ATOM    171  H5  BC3     2       9.960  17.540   8.700  1.00  0.00            
ATOM    172  H6  BC3     2      12.090  18.090   6.580  1.00  0.00            
ATOM    173  H7  BC3     2      14.450  17.460   6.310  1.00  0.00            
ATOM    174  H8  BC3     2      14.670  16.850  10.580  1.00  0.00            
ATOM    175  H9  BC3     2      12.280  17.320  10.800  1.00  0.00            
TER
ENDMDL
MODEL        1
ATOM      1  C1  BCD     1       7.540   9.330  17.900  1.00  0.00            
ATOM      2  O1  BCD     1       8.490   9.230  16.850  1.00  0.00            
ATOM      3  C2  BCD     1       6.580  10.460  17.710  1.00  0.00            
ATOM      4  O2  BCD     1       5.860  10.360  16.450  1.00  0.00            
ATOM      5  C3  BCD     1       7.100  11.900  17.900  1.00  0.00            
ATOM      6  O3  BCD     1       6.010  12.840  17.970  1.00  0.00            
ATOM      7  C4  BCD     1       7.960  11.920  19.140  1.00  0.00            
ATOM      8  C5  BCD     1       8.950  10.810  19.260  1.00  0.00            
ATOM      9  O4  BCD     1       8.290   9.550  19.150  1.00  0.00            
ATOM     10  C6  BCD     1       9.750  10.820  20.510  1.00  0.00            
ATOM     11  O5  BCD     1       8.920  10.640  21.710  1.00  0.00            
ATOM     12  H1  BCD     1       6.950   8.430  18.100  1.00  0.00            
ATOM     13  H2  BCD     1       5.930  10.290  18.590  1.00  0.00            
ATOM     14  H3  BCD     1       6.470  10.550  15.740  1.00  0.00            
ATOM     15  H4  BCD     1       7.820  11.970  17.070  1.00  0.00            
ATOM     16  H5  BCD     1       6.270  13.660  18.390  1.00  0.00            
ATOM     17  H6  BCD     1       7.270  11.950  19.990  1.00  0.00            
ATOM     18  H7  BCD     1       9.730  10.860  18.480  1.00  0.00            
ATOM     19  H8  BCD     1      10.570  10.090  20.490  1.00  0.00            
ATOM     20  H9  BCD     1      10.220  11.790  20.700  1.00  0.00            
ATOM     21  H10 BCD     1       8.220  10.050  21.430  1.00  0.00            
ATOM     22  C7  BCD     1      10.000   6.470  14.220  1.00  0.00            
ATOM     23  O6  BCD     1       9.970   7.520  13.240  1.00  0.00            
ATOM     24  C8  BCD     1       8.630   6.120  14.640  1.00  0.00            
ATOM     25  O7  BCD     1       7.850   5.530  13.540  1.00  0.00            
ATOM     26  C9  BCD     1       8.010   7.350  15.330  1.00  0.00            
ATOM     27  O8  BCD     1       6.770   6.990  15.940  1.00  0.00            
ATOM     28  C10 BCD     1       8.930   7.950  16.400  1.00  0.00            
ATOM     29  C11 BCD     1      10.370   8.070  16.060  1.00  0.00            
ATOM     30  O9  BCD     1      10.770   6.920  15.340  1.00  0.00            
ATOM     31  C12 BCD     1      11.290   8.250  17.240  1.00  0.00            
ATOM     32  O10 BCD     1      12.530   8.800  16.740  1.00  0.00            
ATOM     33  H11 BCD     1      10.490   5.550  13.880  1.00  0.00            
ATOM     34  H12 BCD     1       8.780   5.300  15.350  1.00  0.00            
ATOM     35  H13 BCD     1       7.080   5.280  14.060  1.00  0.00            
ATOM     36  H14 BCD     1       7.920   8.140  14.570  1.00  0.00            
ATOM     37  H15 BCD     1       5.970   7.240  15.470  1.00  0.00            
ATOM     38  H16 BCD     1       8.850   7.240  17.230  1.00  0.00            
ATOM     39  H17 BCD     1      10.560   8.920  15.380  1.00  0.00            
ATOM     40  H18 BCD     1      10.830   8.810  18.070  1.00  0.00            
ATOM     41  H19 BCD     1      11.360   7.230  17.640  1.00  0.00            
ATOM     42  H20 BCD     1      12.680   9.480  17.400  1.00  0.00            
ATOM     43  C13 BCD     1      11.840   8.570   9.660  1.00  0.00            
ATOM     44  O11 BCD     1      11.440   9.820  10.050  1.00  0.00            
ATOM     45  C14 BCD     1      10.680   7.600   9.590  1.00  0.00            
ATOM     46  O12 BCD     1       9.910   8.010   8.460  1.00  0.00            
ATOM     47  C15 BCD     1       9.840   7.550  10.890  1.00  0.00            
ATOM     48  O13 BCD     1       8.880   6.510  10.900  1.00  0.00            
ATOM     49  C16 BCD     1      10.760   7.310  12.020  1.00  0.00            
ATOM     50  C17 BCD     1      12.010   8.220  12.040  1.00  0.00            
ATOM     51  O14 BCD     1      12.630   8.010  10.750  1.00  0.00            
ATOM     52  C18 BCD     1      12.930   7.980  13.260  1.00  0.00            
ATOM     53  O15 BCD     1      13.120   6.620  13.560  1.00  0.00            
ATOM     54  H21 BCD     1      12.450   8.640   8.760  1.00  0.00            
ATOM     55  H22 BCD     1      11.050   6.590   9.340  1.00  0.00            
ATOM     56  H23 BCD     1       9.350   8.740   8.750  1.00  0.00            
ATOM     57  H24 BCD     1       9.310   8.490  11.090  1.00  0.00            
ATOM     58  H25 BCD     1       8.520   6.400  11.780  1.00  0.00            
ATOM     59  H26 BCD     1      11.100   6.270  11.930  1.00  0.00            
ATOM     60  H27 BCD     1      11.730   9.270  12.240  1.00  0.00            
ATOM     61  H28 BCD     1      13.930   8.420  13.100  1.00  0.00            
ATOM     62  H29 BCD     1      12.510   8.500  14.130  1.00  0.00            
ATOM     63  H30 BCD     1      13.410   6.610  14.470  1.00  0.00            
ATOM     64  C19 BCD     1      10.560  13.620   8.700  1.00  0.00            
ATOM     65  O16 BCD     1      10.590  14.150  10.020  1.00  0.00            
ATOM     66  C20 BCD     1       9.460  12.560   8.450  1.00  0.00            
ATOM     67  O17 BCD     1       8.180  13.130   8.470  1.00  0.00            
ATOM     68  C21 BCD     1       9.690  11.370   9.360  1.00  0.00            
ATOM     69  O18 BCD     1       8.690  10.380   9.060  1.00  0.00            
ATOM     70  C22 BCD     1      11.110  10.790   9.130  1.00  0.00            
ATOM     71  C23 BCD     1      12.170  11.920   9.090  1.00  0.00            
ATOM     72  O19 BCD     1      11.810  12.970   8.280  1.00  0.00            
ATOM     73  C24 BCD     1      13.560  11.370   8.800  1.00  0.00            
ATOM     74  O20 BCD     1      13.570  10.690   7.640  1.00  0.00            
ATOM     75  H31 BCD     1      10.460  14.450   7.990  1.00  0.00            
ATOM     76  H32 BCD     1       9.690  12.150   7.460  1.00  0.00            
ATOM     77  H33 BCD     1       8.190  13.830   9.130  1.00  0.00            
ATOM     78  H34 BCD     1       9.580  11.800  10.370  1.00  0.00            
ATOM     79  H35 BCD     1       7.780  10.630   9.270  1.00  0.00            
ATOM     80  H36 BCD     1      11.100  10.340   8.120  1.00  0.00            
ATOM     81  H37 BCD     1      12.290  12.330  10.100  1.00  0.00            
ATOM     82  H38 BCD     1      14.270  12.170   8.540  1.00  0.00            
ATOM     83  H39 BCD     1      13.920  10.790   9.660  1.00  0.00            
ATOM     84  H40 BCD     1      13.560  11.410   7.000  1.00  0.00            
ATOM     85  C25 BCD     1      10.170  17.710  12.170  1.00  0.00            
ATOM     86  O21 BCD     1      10.250  17.060  13.430  1.00  0.00            
ATOM     87  C26 BCD     1       8.900  17.140  11.530  1.00  0.00            
ATOM     88  O22 BCD     1       7.740  17.420  12.370  1.00  0.00            
ATOM     89  C27 BCD     1       8.990  15.630  11.070  1.00  0.00            
ATOM     90  O23 BCD     1       7.850  15.100  10.390  1.00  0.00            
ATOM     91  C28 BCD     1      10.280  15.490  10.220  1.00  0.00            
ATOM     92  C29 BCD     1      11.470  16.050  11.030  1.00  0.00            
ATOM     93  O24 BCD     1      11.280  17.450  11.360  1.00  0.00            
ATOM     94  C30 BCD     1      12.860  16.030  10.290  1.00  0.00            
ATOM     95  O25 BCD     1      12.810  16.640   8.980  1.00  0.00            
ATOM     96  H41 BCD     1      10.000  18.760  12.390  1.00  0.00            
ATOM     97  H42 BCD     1       8.940  17.750  10.620  1.00  0.00            
ATOM     98  H43 BCD     1       7.930  17.100  13.260  1.00  0.00            
ATOM     99  H44 BCD     1       9.200  15.150  12.040  1.00  0.00            
ATOM    100  H45 BCD     1       7.140  14.850  10.990  1.00  0.00            
ATOM    101  H46 BCD     1      10.110  15.960   9.250  1.00  0.00            
ATOM    102  H47 BCD     1      11.550  15.440  11.940  1.00  0.00            
ATOM    103  H48 BCD     1      13.620  16.480  10.950  1.00  0.00            
ATOM    104  H49 BCD     1      13.080  14.960  10.220  1.00  0.00            
ATOM    105  H50 BCD     1      13.110  17.550   9.090  1.00  0.00            
ATOM    106  C31 BCD     1      11.220  17.770  17.320  1.00  0.00            
ATOM    107  O26 BCD     1      10.440  16.600  17.490  1.00  0.00            
ATOM    108  C32 BCD     1      10.380  18.900  16.780  1.00  0.00            
ATOM    109  O27 BCD     1       9.390  19.360  17.710  1.00  0.00            
ATOM    110  C33 BCD     1       9.760  18.390  15.430  1.00  0.00            
ATOM    111  C34 BCD     1      10.820  17.850  14.460  1.00  0.00            
ATOM    112  C35 BCD     1      11.870  17.000  15.120  1.00  0.00            
ATOM    113  O28 BCD     1      12.270  17.550  16.360  1.00  0.00            
ATOM    114  C36 BCD     1      13.100  16.790  14.290  1.00  0.00            
ATOM    115  O29 BCD     1      13.690  17.950  13.800  1.00  0.00            
ATOM    116  O30 BCD     1       9.080  19.470  14.780  1.00  0.00            
ATOM    117  H51 BCD     1      11.720  18.130  18.230  1.00  0.00            
ATOM    118  H52 BCD     1      10.900  19.840  16.550  1.00  0.00            
ATOM    119  H53 BCD     1       8.820  18.600  17.810  1.00  0.00            
ATOM    120  H54 BCD     1       9.080  17.580  15.730  1.00  0.00            
ATOM    121  H55 BCD     1       8.260  19.680  15.230  1.00  0.00            
ATOM    122  H56 BCD     1      11.250  18.730  13.970  1.00  0.00            
ATOM    123  H57 BCD     1      11.370  16.040  15.280  1.00  0.00            
ATOM    124  H58 BCD     1      13.830  16.330  14.970  1.00  0.00            
ATOM    125  H59 BCD     1      12.880  16.090  13.480  1.00  0.00            
ATOM    126  H60 BCD     1      14.090  18.350  14.580  1.00  0.00            
ATOM    127  C37 BCD     1       8.710  14.060  20.120  1.00  0.00            
ATOM    128  O31 BCD     1       8.630  13.170  19.050  1.00  0.00            
ATOM    129  C38 BCD     1       7.850  15.310  19.820  1.00  0.00            
ATOM    130  O32 BCD     1       6.480  14.960  19.530  1.00  0.00            
ATOM    131  C39 BCD     1       8.420  16.140  18.600  1.00  0.00            
ATOM    132  O33 BCD     1       7.780  17.430  18.620  1.00  0.00            
ATOM    133  C40 BCD     1       9.930  16.290  18.740  1.00  0.00            
ATOM    134  C41 BCD     1      10.640  15.000  19.130  1.00  0.00            
ATOM    135  O34 BCD     1      10.060  14.460  20.290  1.00  0.00            
ATOM    136  C42 BCD     1      12.140  15.210  19.350  1.00  0.00            
ATOM    137  O35 BCD     1      12.450  16.280  20.230  1.00  0.00            
ATOM    138  H61 BCD     1       8.470  13.550  21.050  1.00  0.00            
ATOM    139  H62 BCD     1       7.770  15.820  20.780  1.00  0.00            
ATOM    140  H63 BCD     1       6.160  14.400  20.250  1.00  0.00            
ATOM    141  H64 BCD     1       8.170  15.670  17.640  1.00  0.00            
ATOM    142  H65 BCD     1       7.060  17.520  19.240  1.00  0.00            
ATOM    143  H66 BCD     1      10.290  17.140  19.340  1.00  0.00            
ATOM    144  H67 BCD     1      10.560  14.240  18.340  1.00  0.00            
ATOM    145  H68 BCD     1      12.570  14.270  19.710  1.00  0.00            
ATOM    146  H69 BCD     1      12.670  15.310  18.400  1.00  0.00            
ATOM    147  H70 BCD     1      13.380  16.210  20.460  1.00  0.00            
ATOM    148  C1  BC3     2       5.260  17.660  15.560  1.00  0.00            
ATOM    149  C2  BC3     2       4.800  16.240  15.650  1.00  0.00            
ATOM    150  O1  BC3     2       3.540  15.870  16.030  1.00  0.00            
ATOM    151  N1  BC3     2       3.430  14.420  16.050  1.00  0.00            
ATOM    152  C3  BC3     2       4.580  13.970  15.560  1.00  0.00            
ATOM    153  C4  BC3     2       5.460  15.090  15.340  1.00  0.00            
ATOM    154  C5  BC3     2       6.810  15.020  14.910  1.00  0.00            
ATOM    155  O2  BC3     2       7.550  15.980  14.610  1.00  0.00            
ATOM    156  N2  BC3     2       7.240  13.720  14.830  1.00  0.00            
ATOM    157  C6  BC3     2       8.590  13.290  14.640  1.00  0.00            
ATOM    158  C7  BC3     2       8.910  12.470  13.540  1.00  0.00            
ATOM    159  C8  BC3     2      10.260  12.150  13.340  1.00  0.00            
ATOM    160  C9  BC3     2      11.280  12.640  14.180  1.00  0.00            
ATOM    161  C10 BC3     2      12.760  12.180  13.850  1.00  0.00            
ATOM    162  F1  BC3     2      13.420  11.770  14.940  1.00  0.00            
ATOM    163  F2  BC3     2      12.890  11.300  12.760  1.00  0.00            
ATOM    164  F3  BC3     2      13.590  13.210  13.450  1.00  0.00            
ATOM    165  C11 BC3     2      10.950  13.400  15.310  1.00  0.00            
ATOM    166  C12 BC3     2       9.590  13.750  15.470  1.00  0.00            
ATOM    167  H1  BC3     2       5.700  17.800  14.560  1.00  0.00            
ATOM    168  H2  BC3     2       4.430  18.350  15.740  1.00  0.00            
ATOM    169  H3  BC3     2       6.050  17.750  16.310  1.00  0.00            
ATOM    170  H4  BC3     2       4.730  12.910  15.440  1.00  0.00            
ATOM    171  H5  BC3     2       6.600  12.950  14.980  1.00  0.00            
ATOM    172  H6  BC3     2       8.110  12.160  12.870  1.00  0.00            
ATOM    173  H7  BC3     2      10.440  11.490  12.500  1.00  0.00            
ATOM    174  H8  BC3     2      11.650  13.640  16.100  1.00  0.00            
ATOM    175  H9  BC3     2       9.360  14.360  16.340  1.00  0.00            
TER
ENDMDL
MODEL        1
ATOM      1  C1  BCD     1      10.120   7.150  15.870  1.00  0.00            
ATOM      2  O1  BCD     1      10.680   7.410  14.600  1.00  0.00            
ATOM      3  C2  BCD     1       8.580   7.480  15.890  1.00  0.00            
ATOM      4  O2  BCD     1       7.940   6.650  14.850  1.00  0.00            
ATOM      5  C3  BCD     1       8.250   8.960  15.710  1.00  0.00            
ATOM      6  O3  BCD     1       6.870   9.310  15.880  1.00  0.00            
ATOM      7  C4  BCD     1       9.070   9.690  16.820  1.00  0.00            
ATOM      8  C5  BCD     1      10.560   9.300  16.730  1.00  0.00            
ATOM      9  O4  BCD     1      10.680   7.890  16.900  1.00  0.00            
ATOM     10  C6  BCD     1      11.350   9.890  17.850  1.00  0.00            
ATOM     11  O5  BCD     1      10.690   9.580  19.070  1.00  0.00            
ATOM     12  H1  BCD     1      10.190   6.080  16.090  1.00  0.00            
ATOM     13  H2  BCD     1       8.100   7.290  16.860  1.00  0.00            
ATOM     14  H3  BCD     1       7.050   7.020  14.820  1.00  0.00            
ATOM     15  H4  BCD     1       8.570   9.180  14.680  1.00  0.00            
ATOM     16  H5  BCD     1       6.850  10.260  16.060  1.00  0.00            
ATOM     17  H6  BCD     1       8.690   9.340  17.780  1.00  0.00            
ATOM     18  H7  BCD     1      10.990   9.640  15.780  1.00  0.00            
ATOM     19  H8  BCD     1      12.340   9.420  17.900  1.00  0.00            
ATOM     20  H9  BCD     1      11.470  10.950  17.580  1.00  0.00            
ATOM     21  H10 BCD     1      10.700   8.630  19.220  1.00  0.00            
ATOM     22  C7  BCD     1      13.020   5.820  11.750  1.00  0.00            
ATOM     23  O6  BCD     1      12.500   6.910  10.900  1.00  0.00            
ATOM     24  C8  BCD     1      11.880   4.910  12.180  1.00  0.00            
ATOM     25  O7  BCD     1      11.440   4.250  10.950  1.00  0.00            
ATOM     26  C9  BCD     1      10.810   5.680  12.990  1.00  0.00            
ATOM     27  O8  BCD     1       9.820   4.830  13.510  1.00  0.00            
ATOM     28  C10 BCD     1      11.570   6.430  14.120  1.00  0.00            
ATOM     29  C11 BCD     1      12.870   7.160  13.700  1.00  0.00            
ATOM     30  O9  BCD     1      13.690   6.380  12.870  1.00  0.00            
ATOM     31  C12 BCD     1      13.680   7.840  14.760  1.00  0.00            
ATOM     32  O10 BCD     1      14.900   8.200  14.280  1.00  0.00            
ATOM     33  H11 BCD     1      13.770   5.250  11.180  1.00  0.00            
ATOM     34  H12 BCD     1      12.270   4.160  12.880  1.00  0.00            
ATOM     35  H13 BCD     1      10.590   3.870  11.170  1.00  0.00            
ATOM     36  H14 BCD     1      10.480   6.390  12.220  1.00  0.00            
ATOM     37  H15 BCD     1       9.040   5.250  13.890  1.00  0.00            
ATOM     38  H16 BCD     1      11.760   5.660  14.880  1.00  0.00            
ATOM     39  H17 BCD     1      12.520   8.000  13.090  1.00  0.00            
ATOM     40  H18 BCD     1      13.240   8.780  15.120  1.00  0.00            
ATOM     41  H19 BCD     1      13.860   7.240  15.660  1.00  0.00            
ATOM     42  H20 BCD     1      15.190   7.410  13.810  1.00  0.00            
ATOM     43  C13 BCD     1      13.160   8.700   7.230  1.00  0.00            
ATOM     44  O11 BCD     1      12.130   9.620   7.570  1.00  0.00            
ATOM     45  C14 BCD     1      12.680   7.270   7.110  1.00  0.00            
ATOM     46  O12 BCD     1      11.720   7.210   6.030  1.00  0.00            
ATOM     47  C15 BCD     1      12.120   6.890   8.460  1.00  0.00            
ATOM     48  O13 BCD     1      11.620   5.560   8.470  1.00  0.00            
ATOM     49  C16 BCD     1      13.120   6.970   9.640  1.00  0.00            
ATOM     50  C17 BCD     1      13.790   8.420   9.570  1.00  0.00            
ATOM     51  O14 BCD     1      14.160   8.780   8.200  1.00  0.00            
ATOM     52  C18 BCD     1      14.970   8.400  10.510  1.00  0.00            
ATOM     53  O15 BCD     1      15.880   7.450  10.180  1.00  0.00            
ATOM     54  H21 BCD     1      13.600   9.030   6.280  1.00  0.00            
ATOM     55  H22 BCD     1      13.600   6.690   6.900  1.00  0.00            
ATOM     56  H23 BCD     1      10.930   7.740   6.180  1.00  0.00            
ATOM     57  H24 BCD     1      11.370   7.640   8.770  1.00  0.00            
ATOM     58  H25 BCD     1      11.550   5.290   9.390  1.00  0.00            
ATOM     59  H26 BCD     1      13.770   6.100   9.510  1.00  0.00            
ATOM     60  H27 BCD     1      13.100   9.190   9.940  1.00  0.00            
ATOM     61  H28 BCD     1      15.450   9.390  10.620  1.00  0.00            
ATOM     62  H29 BCD     1      14.630   8.270  11.540  1.00  0.00            
ATOM     63  H30 BCD     1      16.690   7.870   9.880  1.00  0.00            
ATOM     64  C19 BCD     1       9.610  12.580   6.390  1.00  0.00            
ATOM     65  O16 BCD     1       9.670  13.040   7.740  1.00  0.00            
ATOM     66  C20 BCD     1       8.940  11.240   6.180  1.00  0.00            
ATOM     67  O17 BCD     1       7.630  11.060   6.670  1.00  0.00            
ATOM     68  C21 BCD     1       9.810  10.120   6.810  1.00  0.00            
ATOM     69  O18 BCD     1       9.440   8.770   6.460  1.00  0.00            
ATOM     70  C22 BCD     1      11.370  10.250   6.480  1.00  0.00            
ATOM     71  C23 BCD     1      11.770  11.770   6.570  1.00  0.00            
ATOM     72  O19 BCD     1      10.910  12.550   5.810  1.00  0.00            
ATOM     73  C24 BCD     1      13.180  11.970   6.040  1.00  0.00            
ATOM     74  O20 BCD     1      13.370  11.470   4.760  1.00  0.00            
ATOM     75  H31 BCD     1       9.100  13.420   5.910  1.00  0.00            
ATOM     76  H32 BCD     1       8.840  11.030   5.110  1.00  0.00            
ATOM     77  H33 BCD     1       7.550  11.750   7.340  1.00  0.00            
ATOM     78  H34 BCD     1       9.840  10.190   7.900  1.00  0.00            
ATOM     79  H35 BCD     1       9.330   8.690   5.510  1.00  0.00            
ATOM     80  H36 BCD     1      11.580   9.690   5.550  1.00  0.00            
ATOM     81  H37 BCD     1      11.780  12.120   7.610  1.00  0.00            
ATOM     82  H38 BCD     1      13.280  13.060   6.110  1.00  0.00            
ATOM     83  H39 BCD     1      13.830  11.550   6.830  1.00  0.00            
ATOM     84  H40 BCD     1      12.740  11.930   4.200  1.00  0.00            
ATOM     85  C25 BCD     1       8.600  16.340   9.940  1.00  0.00            
ATOM     86  O21 BCD     1       8.970  15.800  11.220  1.00  0.00            
ATOM     87  C26 BCD     1       7.490  15.420   9.360  1.00  0.00            
ATOM     88  O22 BCD     1       6.500  15.490  10.370  1.00  0.00            
ATOM     89  C27 BCD     1       8.030  13.990   9.040  1.00  0.00            
ATOM     90  O23 BCD     1       7.050  13.000   8.550  1.00  0.00            
ATOM     91  C28 BCD     1       9.140  14.270   8.040  1.00  0.00            
ATOM     92  C29 BCD     1      10.270  15.120   8.710  1.00  0.00            
ATOM     93  O24 BCD     1       9.780  16.380   9.180  1.00  0.00            
ATOM     94  C30 BCD     1      11.370  15.440   7.730  1.00  0.00            
ATOM     95  O25 BCD     1      11.000  16.090   6.490  1.00  0.00            
ATOM     96  H41 BCD     1       8.290  17.360  10.160  1.00  0.00            
ATOM     97  H42 BCD     1       7.160  15.930   8.450  1.00  0.00            
ATOM     98  H43 BCD     1       6.910  15.370  11.230  1.00  0.00            
ATOM     99  H44 BCD     1       8.410  13.570   9.980  1.00  0.00            
ATOM    100  H45 BCD     1       6.230  13.000   9.050  1.00  0.00            
ATOM    101  H46 BCD     1       8.800  14.770   7.130  1.00  0.00            
ATOM    102  H47 BCD     1      10.740  14.580   9.550  1.00  0.00            
ATOM    103  H48 BCD     1      12.140  16.050   8.210  1.00  0.00            
ATOM    104  H49 BCD     1      11.860  14.480   7.530  1.00  0.00            
ATOM    105  H50 BCD     1      11.760  16.080   5.910  1.00  0.00            
ATOM    106  C31 BCD     1       9.440  16.480  14.980  1.00  0.00            
ATOM    107  O26 BCD     1       8.760  15.260  15.050  1.00  0.00            
ATOM    108  C32 BCD     1       8.500  17.510  14.440  1.00  0.00            
ATOM    109  O27 BCD     1       7.220  17.510  15.100  1.00  0.00            
ATOM    110  C33 BCD     1       8.260  17.140  12.940  1.00  0.00            
ATOM    111  C34 BCD     1       9.420  16.700  12.180  1.00  0.00            
ATOM    112  C35 BCD     1      10.390  15.810  12.990  1.00  0.00            
ATOM    113  O28 BCD     1      10.590  16.410  14.190  1.00  0.00            
ATOM    114  C36 BCD     1      11.690  15.440  12.370  1.00  0.00            
ATOM    115  O29 BCD     1      12.630  16.570  12.270  1.00  0.00            
ATOM    116  O30 BCD     1       7.580  18.190  12.310  1.00  0.00            
ATOM    117  H51 BCD     1       9.720  16.710  16.020  1.00  0.00            
ATOM    118  H52 BCD     1       8.900  18.530  14.510  1.00  0.00            
ATOM    119  H53 BCD     1       6.980  16.590  15.230  1.00  0.00            
ATOM    120  H54 BCD     1       7.540  16.330  13.080  1.00  0.00            
ATOM    121  H55 BCD     1       7.070  18.540  13.040  1.00  0.00            
ATOM    122  H56 BCD     1       9.860  17.580  11.700  1.00  0.00            
ATOM    123  H57 BCD     1       9.960  14.810  13.120  1.00  0.00            
ATOM    124  H58 BCD     1      12.100  14.590  12.930  1.00  0.00            
ATOM    125  H59 BCD     1      11.570  14.970  11.380  1.00  0.00            
ATOM    126  H60 BCD     1      12.890  16.740  13.170  1.00  0.00            
ATOM    127  C37 BCD     1       8.440  11.990  17.620  1.00  0.00            
ATOM    128  O31 BCD     1       8.860  11.080  16.610  1.00  0.00            
ATOM    129  C38 BCD     1       7.150  12.740  17.320  1.00  0.00            
ATOM    130  O32 BCD     1       6.130  11.800  17.120  1.00  0.00            
ATOM    131  C39 BCD     1       7.330  13.820  16.120  1.00  0.00            
ATOM    132  O33 BCD     1       6.240  14.750  16.080  1.00  0.00            
ATOM    133  C40 BCD     1       8.540  14.700  16.370  1.00  0.00            
ATOM    134  C41 BCD     1       9.810  13.860  16.810  1.00  0.00            
ATOM    135  O34 BCD     1       9.500  12.940  17.910  1.00  0.00            
ATOM    136  C42 BCD     1      10.950  14.710  17.290  1.00  0.00            
ATOM    137  O35 BCD     1      10.610  15.850  18.140  1.00  0.00            
ATOM    138  H61 BCD     1       8.380  11.380  18.530  1.00  0.00            
ATOM    139  H62 BCD     1       6.990  13.260  18.270  1.00  0.00            
ATOM    140  H63 BCD     1       5.310  12.300  17.040  1.00  0.00            
ATOM    141  H64 BCD     1       7.440  13.300  15.160  1.00  0.00            
ATOM    142  H65 BCD     1       5.400  14.350  16.310  1.00  0.00            
ATOM    143  H66 BCD     1       8.240  15.440  17.120  1.00  0.00            
ATOM    144  H67 BCD     1      10.240  13.240  16.010  1.00  0.00            
ATOM    145  H68 BCD     1      11.690  14.040  17.740  1.00  0.00            
ATOM    146  H69 BCD     1      11.430  15.040  16.360  1.00  0.00            
ATOM    147  H70 BCD     1      11.340  16.480  18.150  1.00  0.00            
ATOM    148  C1  BC3     2       4.490  13.750  12.740  1.00  0.00            
ATOM    149  C2  BC3     2       4.670  12.310  13.060  1.00  0.00            
ATOM    150  O1  BC3     2       3.640  11.500  13.390  1.00  0.00            
ATOM    151  N1  BC3     2       4.240  10.260  13.720  1.00  0.00            
ATOM    152  C3  BC3     2       5.500  10.320  13.340  1.00  0.00            
ATOM    153  C4  BC3     2       5.840  11.660  12.980  1.00  0.00            
ATOM    154  C5  BC3     2       7.160  12.200  12.730  1.00  0.00            
ATOM    155  O2  BC3     2       7.520  13.350  12.570  1.00  0.00            
ATOM    156  N2  BC3     2       8.080  11.200  12.490  1.00  0.00            
ATOM    157  C6  BC3     2       9.440  11.410  12.190  1.00  0.00            
ATOM    158  C7  BC3     2       9.810  11.010  10.940  1.00  0.00            
ATOM    159  C8  BC3     2      11.150  11.200  10.550  1.00  0.00            
ATOM    160  C9  BC3     2      12.140  11.730  11.490  1.00  0.00            
ATOM    161  C10 BC3     2      13.540  12.120  11.140  1.00  0.00            
ATOM    162  F1  BC3     2      14.450  11.130  11.520  1.00  0.00            
ATOM    163  F2  BC3     2      13.650  12.320   9.830  1.00  0.00            
ATOM    164  F3  BC3     2      13.940  13.270  11.870  1.00  0.00            
ATOM    165  C11 BC3     2      11.670  11.970  12.840  1.00  0.00            
ATOM    166  C12 BC3     2      10.360  11.810  13.130  1.00  0.00            
ATOM    167  H1  BC3     2       5.260  14.080  12.030  1.00  0.00            
ATOM    168  H2  BC3     2       3.590  14.000  12.160  1.00  0.00            
ATOM    169  H3  BC3     2       4.580  14.260  13.700  1.00  0.00            
ATOM    170  H4  BC3     2       6.020   9.380  13.460  1.00  0.00            
ATOM    171  H5  BC3     2       7.830  10.230  12.600  1.00  0.00            
ATOM    172  H6  BC3     2       9.070  10.620  10.240  1.00  0.00            
ATOM    173  H7  BC3     2      11.450  11.000   9.520  1.00  0.00            
ATOM    174  H8  BC3     2      12.360  12.250  13.640  1.00  0.00            
ATOM    175  H9  BC3     2       9.990  12.040  14.130  1.00  0.00            
TER
ENDMDL
MODEL        1
ATOM      1  C1  BCD     1       9.640  15.020  19.760  1.00  0.00            
ATOM      2  O1  BCD     1      10.750  14.660  18.990  1.00  0.00            
ATOM      3  C2  BCD     1       8.670  15.680  18.800  1.00  0.00            
ATOM      4  O2  BCD     1       8.270  14.820  17.790  1.00  0.00            
ATOM      5  C3  BCD     1       9.180  16.990  18.250  1.00  0.00            
ATOM      6  O3  BCD     1       8.390  17.650  17.330  1.00  0.00            
ATOM      7  C4  BCD     1       9.530  17.860  19.470  1.00  0.00            
ATOM      8  C5  BCD     1      10.500  17.180  20.420  1.00  0.00            
ATOM      9  O4  BCD     1       9.980  15.910  20.860  1.00  0.00            
ATOM     10  C6  BCD     1      10.780  18.030  21.710  1.00  0.00            
ATOM     11  O5  BCD     1       9.680  18.470  22.420  1.00  0.00            
ATOM     12  H1  BCD     1       9.120  14.120  20.120  1.00  0.00            
ATOM     13  H2  BCD     1       7.790  15.900  19.430  1.00  0.00            
ATOM     14  H3  BCD     1       7.520  14.310  18.110  1.00  0.00            
ATOM     15  H4  BCD     1      10.150  16.740  17.810  1.00  0.00            
ATOM     16  H5  BCD     1       7.940  17.050  16.720  1.00  0.00            
ATOM     17  H6  BCD     1       8.600  18.170  19.970  1.00  0.00            
ATOM     18  H7  BCD     1      11.480  17.110  19.940  1.00  0.00            
ATOM     19  H8  BCD     1      11.390  17.410  22.380  1.00  0.00            
ATOM     20  H9  BCD     1      11.370  18.910  21.430  1.00  0.00            
ATOM     21  H10 BCD     1       9.920  19.030  23.160  1.00  0.00            
ATOM     22  C7  BCD     1      13.220  11.630  18.080  1.00  0.00            
ATOM     23  O6  BCD     1      12.960  12.150  16.770  1.00  0.00            
ATOM     24  C8  BCD     1      11.870  11.130  18.640  1.00  0.00            
ATOM     25  O7  BCD     1      11.370  10.050  17.860  1.00  0.00            
ATOM     26  C9  BCD     1      10.870  12.260  18.680  1.00  0.00            
ATOM     27  O8  BCD     1       9.630  11.820  19.240  1.00  0.00            
ATOM     28  C10 BCD     1      11.530  13.530  19.400  1.00  0.00            
ATOM     29  C11 BCD     1      12.950  13.880  19.020  1.00  0.00            
ATOM     30  O9  BCD     1      13.760  12.730  18.870  1.00  0.00            
ATOM     31  C12 BCD     1      13.640  14.820  20.010  1.00  0.00            
ATOM     32  O10 BCD     1      13.960  14.290  21.310  1.00  0.00            
ATOM     33  H11 BCD     1      13.950  10.820  18.030  1.00  0.00            
ATOM     34  H12 BCD     1      12.210  10.810  19.630  1.00  0.00            
ATOM     35  H13 BCD     1      11.300  10.270  16.930  1.00  0.00            
ATOM     36  H14 BCD     1      10.720  12.640  17.660  1.00  0.00            
ATOM     37  H15 BCD     1       8.990  11.590  18.560  1.00  0.00            
ATOM     38  H16 BCD     1      11.540  13.260  20.460  1.00  0.00            
ATOM     39  H17 BCD     1      12.980  14.480  18.100  1.00  0.00            
ATOM     40  H18 BCD     1      14.530  15.270  19.550  1.00  0.00            
ATOM     41  H19 BCD     1      13.000  15.700  20.180  1.00  0.00            
ATOM     42  H20 BCD     1      14.910  14.190  21.380  1.00  0.00            
ATOM     43  C13 BCD     1      14.900  12.510  13.270  1.00  0.00            
ATOM     44  O11 BCD     1      14.550  13.930  13.330  1.00  0.00            
ATOM     45  C14 BCD     1      13.660  11.650  13.240  1.00  0.00            
ATOM     46  O12 BCD     1      12.880  11.860  12.040  1.00  0.00            
ATOM     47  C15 BCD     1      12.820  11.620  14.530  1.00  0.00            
ATOM     48  O13 BCD     1      11.820  10.610  14.610  1.00  0.00            
ATOM     49  C16 BCD     1      13.720  11.580  15.770  1.00  0.00            
ATOM     50  C17 BCD     1      15.080  12.250  15.680  1.00  0.00            
ATOM     51  O14 BCD     1      15.670  12.100  14.370  1.00  0.00            
ATOM     52  C18 BCD     1      16.110  11.750  16.720  1.00  0.00            
ATOM     53  O15 BCD     1      16.150  10.310  16.780  1.00  0.00            
ATOM     54  H21 BCD     1      15.520  12.320  12.390  1.00  0.00            
ATOM     55  H22 BCD     1      14.090  10.640  13.170  1.00  0.00            
ATOM     56  H23 BCD     1      12.580  12.770  11.980  1.00  0.00            
ATOM     57  H24 BCD     1      12.290  12.580  14.450  1.00  0.00            
ATOM     58  H25 BCD     1      11.150  10.750  13.930  1.00  0.00            
ATOM     59  H26 BCD     1      13.980  10.520  15.900  1.00  0.00            
ATOM     60  H27 BCD     1      14.910  13.310  15.900  1.00  0.00            
ATOM     61  H28 BCD     1      17.080  12.220  16.500  1.00  0.00            
ATOM     62  H29 BCD     1      15.760  12.110  17.700  1.00  0.00            
ATOM     63  H30 BCD     1      16.530  10.060  15.930  1.00  0.00            
ATOM     64  C19 BCD     1      14.280  17.050  10.530  1.00  0.00            
ATOM     65  O16 BCD     1      14.070  18.160  11.470  1.00  0.00            
ATOM     66  C20 BCD     1      13.130  16.070  10.680  1.00  0.00            
ATOM     67  O17 BCD     1      11.970  16.790  10.460  1.00  0.00            
ATOM     68  C21 BCD     1      13.090  15.330  12.020  1.00  0.00            
ATOM     69  O18 BCD     1      12.130  14.250  11.940  1.00  0.00            
ATOM     70  C22 BCD     1      14.420  14.650  12.150  1.00  0.00            
ATOM     71  C23 BCD     1      15.580  15.630  12.110  1.00  0.00            
ATOM     72  O19 BCD     1      15.520  16.390  10.830  1.00  0.00            
ATOM     73  C24 BCD     1      16.920  14.900  12.210  1.00  0.00            
ATOM     74  O20 BCD     1      17.170  14.020  11.090  1.00  0.00            
ATOM     75  H31 BCD     1      14.290  17.430   9.510  1.00  0.00            
ATOM     76  H32 BCD     1      13.330  15.340   9.880  1.00  0.00            
ATOM     77  H33 BCD     1      11.870  17.500  11.110  1.00  0.00            
ATOM     78  H34 BCD     1      12.930  15.980  12.890  1.00  0.00            
ATOM     79  H35 BCD     1      11.290  14.490  12.350  1.00  0.00            
ATOM     80  H36 BCD     1      14.530  13.910  11.350  1.00  0.00            
ATOM     81  H37 BCD     1      15.410  16.350  12.920  1.00  0.00            
ATOM     82  H38 BCD     1      17.730  15.640  12.280  1.00  0.00            
ATOM     83  H39 BCD     1      16.890  14.310  13.130  1.00  0.00            
ATOM     84  H40 BCD     1      18.130  14.030  11.130  1.00  0.00            
ATOM     85  C25 BCD     1      14.900  22.000  12.420  1.00  0.00            
ATOM     86  O21 BCD     1      13.790  21.760  13.230  1.00  0.00            
ATOM     87  C26 BCD     1      14.520  21.860  10.930  1.00  0.00            
ATOM     88  O22 BCD     1      13.660  22.920  10.610  1.00  0.00            
ATOM     89  C27 BCD     1      13.900  20.460  10.750  1.00  0.00            
ATOM     90  O23 BCD     1      13.670  20.180   9.300  1.00  0.00            
ATOM     91  C28 BCD     1      14.860  19.340  11.250  1.00  0.00            
ATOM     92  C29 BCD     1      15.550  19.670  12.550  1.00  0.00            
ATOM     93  O24 BCD     1      15.870  21.070  12.680  1.00  0.00            
ATOM     94  C30 BCD     1      16.890  19.000  12.760  1.00  0.00            
ATOM     95  O25 BCD     1      18.060  19.760  12.240  1.00  0.00            
ATOM     96  H41 BCD     1      15.300  23.000  12.630  1.00  0.00            
ATOM     97  H42 BCD     1      15.430  21.950  10.340  1.00  0.00            
ATOM     98  H43 BCD     1      12.880  22.660  11.110  1.00  0.00            
ATOM     99  H44 BCD     1      12.950  20.340  11.290  1.00  0.00            
ATOM    100  H45 BCD     1      14.540  20.160   8.890  1.00  0.00            
ATOM    101  H46 BCD     1      15.620  19.060  10.510  1.00  0.00            
ATOM    102  H47 BCD     1      14.870  19.350  13.350  1.00  0.00            
ATOM    103  H48 BCD     1      17.050  18.990  13.840  1.00  0.00            
ATOM    104  H49 BCD     1      16.870  17.940  12.440  1.00  0.00            
ATOM    105  H50 BCD     1      18.010  20.610  12.690  1.00  0.00            
ATOM    106  C31 BCD     1      10.860  23.340  15.500  1.00  0.00            
ATOM    107  O26 BCD     1      10.860  22.120  16.180  1.00  0.00            
ATOM    108  C32 BCD     1      10.600  23.170  14.060  1.00  0.00            
ATOM    109  O27 BCD     1       9.340  22.570  13.840  1.00  0.00            
ATOM    110  C33 BCD     1      11.630  22.300  13.380  1.00  0.00            
ATOM    111  C34 BCD     1      12.960  22.800  13.580  1.00  0.00            
ATOM    112  C35 BCD     1      13.260  23.070  15.050  1.00  0.00            
ATOM    113  O28 BCD     1      12.200  23.860  15.600  1.00  0.00            
ATOM    114  C36 BCD     1      14.580  23.890  15.250  1.00  0.00            
ATOM    115  O29 BCD     1      14.740  24.270  16.610  1.00  0.00            
ATOM    116  O30 BCD     1      11.330  22.210  11.960  1.00  0.00            
ATOM    117  H51 BCD     1      10.240  24.120  15.970  1.00  0.00            
ATOM    118  H52 BCD     1      10.590  24.130  13.520  1.00  0.00            
ATOM    119  H53 BCD     1       8.640  23.220  13.880  1.00  0.00            
ATOM    120  H54 BCD     1      11.540  21.250  13.690  1.00  0.00            
ATOM    121  H55 BCD     1      10.420  21.950  11.780  1.00  0.00            
ATOM    122  H56 BCD     1      13.120  23.710  12.990  1.00  0.00            
ATOM    123  H57 BCD     1      13.310  22.100  15.570  1.00  0.00            
ATOM    124  H58 BCD     1      15.380  23.210  14.910  1.00  0.00            
ATOM    125  H59 BCD     1      14.620  24.770  14.600  1.00  0.00            
ATOM    126  H60 BCD     1      13.980  24.710  17.000  1.00  0.00            
ATOM    127  C37 BCD     1       9.530  20.340  19.600  1.00  0.00            
ATOM    128  O31 BCD     1      10.060  19.150  19.000  1.00  0.00            
ATOM    129  C38 BCD     1       8.430  20.790  18.630  1.00  0.00            
ATOM    130  O32 BCD     1       7.260  19.860  18.550  1.00  0.00            
ATOM    131  C39 BCD     1       9.120  21.070  17.320  1.00  0.00            
ATOM    132  O33 BCD     1       8.220  21.580  16.340  1.00  0.00            
ATOM    133  C40 BCD     1      10.280  22.060  17.460  1.00  0.00            
ATOM    134  C41 BCD     1      11.280  21.510  18.450  1.00  0.00            
ATOM    135  O34 BCD     1      10.570  21.290  19.710  1.00  0.00            
ATOM    136  C42 BCD     1      12.410  22.530  18.760  1.00  0.00            
ATOM    137  O35 BCD     1      13.260  22.060  19.790  1.00  0.00            
ATOM    138  H61 BCD     1       9.100  20.130  20.580  1.00  0.00            
ATOM    139  H62 BCD     1       8.070  21.790  18.900  1.00  0.00            
ATOM    140  H63 BCD     1       7.660  19.100  18.110  1.00  0.00            
ATOM    141  H64 BCD     1       9.650  20.190  16.930  1.00  0.00            
ATOM    142  H65 BCD     1       8.650  21.660  15.480  1.00  0.00            
ATOM    143  H66 BCD     1       9.940  23.060  17.750  1.00  0.00            
ATOM    144  H67 BCD     1      11.760  20.640  17.970  1.00  0.00            
ATOM    145  H68 BCD     1      12.940  22.740  17.820  1.00  0.00            
ATOM    146  H69 BCD     1      12.020  23.520  19.030  1.00  0.00            
ATOM    147  H70 BCD     1      13.850  22.810  19.930  1.00  0.00            
ATOM    148  C1  BC3     2       9.410  19.250  10.550  1.00  0.00            
ATOM    149  C2  BC3     2       8.660  19.270  11.870  1.00  0.00            
ATOM    150  O1  BC3     2       7.430  19.830  11.940  1.00  0.00            
ATOM    151  N1  BC3     2       7.170  20.050  13.320  1.00  0.00            
ATOM    152  C3  BC3     2       8.250  19.530  14.010  1.00  0.00            
ATOM    153  C4  BC3     2       9.210  19.080  13.110  1.00  0.00            
ATOM    154  C5  BC3     2      10.560  18.590  13.400  1.00  0.00            
ATOM    155  O2  BC3     2      11.330  18.360  12.550  1.00  0.00            
ATOM    156  N2  BC3     2      10.760  18.300  14.700  1.00  0.00            
ATOM    157  C6  BC3     2      11.940  17.770  15.190  1.00  0.00            
ATOM    158  C7  BC3     2      12.120  16.420  15.450  1.00  0.00            
ATOM    159  C8  BC3     2      13.340  15.930  15.810  1.00  0.00            
ATOM    160  C9  BC3     2      14.480  16.780  16.020  1.00  0.00            
ATOM    161  C10 BC3     2      15.940  16.370  16.350  1.00  0.00            
ATOM    162  F1  BC3     2      16.670  17.060  17.250  1.00  0.00            
ATOM    163  F2  BC3     2      16.110  15.080  16.640  1.00  0.00            
ATOM    164  F3  BC3     2      16.690  16.650  15.270  1.00  0.00            
ATOM    165  C11 BC3     2      14.160  18.200  16.030  1.00  0.00            
ATOM    166  C12 BC3     2      12.930  18.700  15.570  1.00  0.00            
ATOM    167  H1  BC3     2       8.810  19.550   9.680  1.00  0.00            
ATOM    168  H2  BC3     2      10.320  19.870  10.550  1.00  0.00            
ATOM    169  H3  BC3     2       9.700  18.220  10.310  1.00  0.00            
ATOM    170  H4  BC3     2       8.230  19.420  15.090  1.00  0.00            
ATOM    171  H5  BC3     2      10.040  18.350  15.410  1.00  0.00            
ATOM    172  H6  BC3     2      11.310  15.710  15.300  1.00  0.00            
ATOM    173  H7  BC3     2      13.460  14.880  16.050  1.00  0.00            
ATOM    174  H8  BC3     2      14.930  18.940  16.220  1.00  0.00            
ATOM    175  H9  BC3     2      12.720  19.760  15.620  1.00  0.00            
TER
ENDMDL
MODEL        1
ATOM      1  C1  BCD     1       5.430   9.220  14.550  1.00  0.00            
ATOM      2  O1  BCD     1       6.680   8.920  13.900  1.00  0.00            
ATOM      3  C2  BCD     1       4.700  10.240  13.710  1.00  0.00            
ATOM      4  O2  BCD     1       4.360   9.780  12.400  1.00  0.00            
ATOM      5  C3  BCD     1       5.570  11.560  13.600  1.00  0.00            
ATOM      6  O3  BCD     1       4.890  12.600  12.880  1.00  0.00            
ATOM      7  C4  BCD     1       5.960  12.060  14.940  1.00  0.00            
ATOM      8  C5  BCD     1       6.490  10.950  15.920  1.00  0.00            
ATOM      9  O4  BCD     1       5.660   9.730  15.810  1.00  0.00            
ATOM     10  C6  BCD     1       6.650  11.380  17.340  1.00  0.00            
ATOM     11  O5  BCD     1       5.590  12.280  17.690  1.00  0.00            
ATOM     12  H1  BCD     1       4.810   8.320  14.660  1.00  0.00            
ATOM     13  H2  BCD     1       3.740  10.480  14.190  1.00  0.00            
ATOM     14  H3  BCD     1       3.700  10.350  12.000  1.00  0.00            
ATOM     15  H4  BCD     1       6.480  11.340  13.030  1.00  0.00            
ATOM     16  H5  BCD     1       5.240  13.470  13.040  1.00  0.00            
ATOM     17  H6  BCD     1       5.000  12.490  15.240  1.00  0.00            
ATOM     18  H7  BCD     1       7.500  10.700  15.560  1.00  0.00            
ATOM     19  H8  BCD     1       6.700  10.550  18.060  1.00  0.00            
ATOM     20  H9  BCD     1       7.570  11.970  17.430  1.00  0.00            
ATOM     21  H10 BCD     1       5.770  12.710  18.530  1.00  0.00            
ATOM     22  C7  BCD     1       8.240   5.190  13.200  1.00  0.00            
ATOM     23  O6  BCD     1       9.180   5.530  12.140  1.00  0.00            
ATOM     24  C8  BCD     1       6.850   5.510  12.620  1.00  0.00            
ATOM     25  O7  BCD     1       6.780   4.930  11.300  1.00  0.00            
ATOM     26  C9  BCD     1       6.480   6.980  12.580  1.00  0.00            
ATOM     27  O8  BCD     1       5.080   7.180  12.450  1.00  0.00            
ATOM     28  C10 BCD     1       6.950   7.520  13.900  1.00  0.00            
ATOM     29  C11 BCD     1       8.450   7.280  14.210  1.00  0.00            
ATOM     30  O9  BCD     1       8.560   5.880  14.420  1.00  0.00            
ATOM     31  C12 BCD     1       8.990   7.960  15.460  1.00  0.00            
ATOM     32  O10 BCD     1      10.280   7.610  15.770  1.00  0.00            
ATOM     33  H11 BCD     1       8.420   4.130  13.410  1.00  0.00            
ATOM     34  H12 BCD     1       6.150   4.980  13.280  1.00  0.00            
ATOM     35  H13 BCD     1       5.880   5.090  11.020  1.00  0.00            
ATOM     36  H14 BCD     1       7.150   7.450  11.850  1.00  0.00            
ATOM     37  H15 BCD     1       4.830   8.110  12.340  1.00  0.00            
ATOM     38  H16 BCD     1       6.300   7.020  14.640  1.00  0.00            
ATOM     39  H17 BCD     1       8.990   7.700  13.350  1.00  0.00            
ATOM     40  H18 BCD     1       9.010   9.050  15.340  1.00  0.00            
ATOM     41  H19 BCD     1       8.420   7.720  16.370  1.00  0.00            
ATOM     42  H20 BCD     1      10.400   6.670  15.920  1.00  0.00            
ATOM     43  C13 BCD     1      12.280   4.330   9.780  1.00  0.00            
ATOM     44  O11 BCD     1      11.910   5.410   9.000  1.00  0.00            
ATOM     45  C14 BCD     1      11.070   3.390   9.820  1.00  0.00            
ATOM     46  O12 BCD     1      10.730   3.010   8.480  1.00  0.00            
ATOM     47  C15 BCD     1       9.900   3.990  10.500  1.00  0.00            
ATOM     48  O13 BCD     1       8.770   3.150  10.680  1.00  0.00            
ATOM     49  C16 BCD     1      10.260   4.660  11.800  1.00  0.00            
ATOM     50  C17 BCD     1      11.520   5.430  11.710  1.00  0.00            
ATOM     51  O14 BCD     1      12.590   4.760  11.050  1.00  0.00            
ATOM     52  C18 BCD     1      12.010   5.800  13.120  1.00  0.00            
ATOM     53  O15 BCD     1      12.600   4.650  13.690  1.00  0.00            
ATOM     54  H21 BCD     1      13.150   3.790   9.390  1.00  0.00            
ATOM     55  H22 BCD     1      11.450   2.540  10.390  1.00  0.00            
ATOM     56  H23 BCD     1      10.890   3.780   7.930  1.00  0.00            
ATOM     57  H24 BCD     1       9.640   4.840   9.850  1.00  0.00            
ATOM     58  H25 BCD     1       8.060   3.800  10.740  1.00  0.00            
ATOM     59  H26 BCD     1      10.450   3.930  12.600  1.00  0.00            
ATOM     60  H27 BCD     1      11.350   6.370  11.180  1.00  0.00            
ATOM     61  H28 BCD     1      12.750   6.620  13.090  1.00  0.00            
ATOM     62  H29 BCD     1      11.250   6.280  13.750  1.00  0.00            
ATOM     63  H30 BCD     1      13.390   4.570  13.150  1.00  0.00            
ATOM     64  C19 BCD     1      13.750   8.670   7.220  1.00  0.00            
ATOM     65  O16 BCD     1      13.030   9.600   8.000  1.00  0.00            
ATOM     66  C20 BCD     1      12.780   7.800   6.400  1.00  0.00            
ATOM     67  O17 BCD     1      11.940   8.530   5.410  1.00  0.00            
ATOM     68  C21 BCD     1      11.940   6.830   7.200  1.00  0.00            
ATOM     69  O18 BCD     1      11.020   6.090   6.390  1.00  0.00            
ATOM     70  C22 BCD     1      12.810   5.990   8.120  1.00  0.00            
ATOM     71  C23 BCD     1      13.890   6.880   8.870  1.00  0.00            
ATOM     72  O19 BCD     1      14.550   7.850   8.030  1.00  0.00            
ATOM     73  C24 BCD     1      15.100   6.030   9.500  1.00  0.00            
ATOM     74  O20 BCD     1      15.640   5.110   8.500  1.00  0.00            
ATOM     75  H31 BCD     1      14.430   9.200   6.540  1.00  0.00            
ATOM     76  H32 BCD     1      13.320   7.080   5.770  1.00  0.00            
ATOM     77  H33 BCD     1      11.350   9.070   5.930  1.00  0.00            
ATOM     78  H34 BCD     1      11.310   7.440   7.870  1.00  0.00            
ATOM     79  H35 BCD     1      10.390   6.760   6.090  1.00  0.00            
ATOM     80  H36 BCD     1      13.260   5.180   7.530  1.00  0.00            
ATOM     81  H37 BCD     1      13.300   7.360   9.660  1.00  0.00            
ATOM     82  H38 BCD     1      15.860   6.760   9.820  1.00  0.00            
ATOM     83  H39 BCD     1      14.730   5.510  10.400  1.00  0.00            
ATOM     84  H40 BCD     1      16.450   4.740   8.860  1.00  0.00            
ATOM     85  C25 BCD     1      11.930  13.520   7.820  1.00  0.00            
ATOM     86  O21 BCD     1      11.720  13.440   9.230  1.00  0.00            
ATOM     87  C26 BCD     1      10.980  12.520   7.120  1.00  0.00            
ATOM     88  O22 BCD     1       9.640  12.910   7.380  1.00  0.00            
ATOM     89  C27 BCD     1      11.260  11.160   7.630  1.00  0.00            
ATOM     90  O23 BCD     1      10.460  10.080   7.050  1.00  0.00            
ATOM     91  C28 BCD     1      12.740  10.810   7.310  1.00  0.00            
ATOM     92  C29 BCD     1      13.720  11.950   7.720  1.00  0.00            
ATOM     93  O24 BCD     1      13.200  13.180   7.340  1.00  0.00            
ATOM     94  C30 BCD     1      15.200  11.870   7.270  1.00  0.00            
ATOM     95  O25 BCD     1      15.350  11.870   5.830  1.00  0.00            
ATOM     96  H41 BCD     1      11.640  14.510   7.470  1.00  0.00            
ATOM     97  H42 BCD     1      11.130  12.600   6.040  1.00  0.00            
ATOM     98  H43 BCD     1       9.580  12.810   8.330  1.00  0.00            
ATOM     99  H44 BCD     1      11.100  11.220   8.720  1.00  0.00            
ATOM    100  H45 BCD     1       9.920   9.710   7.750  1.00  0.00            
ATOM    101  H46 BCD     1      12.820  10.640   6.230  1.00  0.00            
ATOM    102  H47 BCD     1      13.760  11.930   8.820  1.00  0.00            
ATOM    103  H48 BCD     1      15.770  12.660   7.790  1.00  0.00            
ATOM    104  H49 BCD     1      15.750  10.990   7.630  1.00  0.00            
ATOM    105  H50 BCD     1      16.230  12.190   5.630  1.00  0.00            
ATOM    106  C31 BCD     1      11.300  15.740  12.590  1.00  0.00            
ATOM    107  O26 BCD     1      10.210  14.990  12.860  1.00  0.00            
ATOM    108  C32 BCD     1      11.220  16.580  11.330  1.00  0.00            
ATOM    109  O27 BCD     1      10.070  17.430  11.490  1.00  0.00            
ATOM    110  C33 BCD     1      11.060  15.570  10.120  1.00  0.00            
ATOM    111  C34 BCD     1      12.110  14.480  10.100  1.00  0.00            
ATOM    112  C35 BCD     1      12.270  13.760  11.470  1.00  0.00            
ATOM    113  O28 BCD     1      12.380  14.790  12.490  1.00  0.00            
ATOM    114  C36 BCD     1      13.530  12.850  11.700  1.00  0.00            
ATOM    115  O29 BCD     1      14.750  13.570  11.650  1.00  0.00            
ATOM    116  O30 BCD     1      10.990  16.320   8.960  1.00  0.00            
ATOM    117  H51 BCD     1      11.430  16.340  13.490  1.00  0.00            
ATOM    118  H52 BCD     1      12.080  17.270  11.300  1.00  0.00            
ATOM    119  H53 BCD     1       9.400  16.830  11.830  1.00  0.00            
ATOM    120  H54 BCD     1      10.100  15.100  10.340  1.00  0.00            
ATOM    121  H55 BCD     1      11.740  16.910   8.920  1.00  0.00            
ATOM    122  H56 BCD     1      13.070  14.850   9.730  1.00  0.00            
ATOM    123  H57 BCD     1      11.360  13.260  11.820  1.00  0.00            
ATOM    124  H58 BCD     1      13.520  12.210  12.600  1.00  0.00            
ATOM    125  H59 BCD     1      13.450  12.050  10.950  1.00  0.00            
ATOM    126  H60 BCD     1      15.420  13.010  12.040  1.00  0.00            
ATOM    127  C37 BCD     1       7.060  14.250  15.220  1.00  0.00            
ATOM    128  O31 BCD     1       6.960  12.970  14.660  1.00  0.00            
ATOM    129  C38 BCD     1       6.870  15.310  14.180  1.00  0.00            
ATOM    130  O32 BCD     1       5.540  15.130  13.700  1.00  0.00            
ATOM    131  C39 BCD     1       7.920  15.170  13.120  1.00  0.00            
ATOM    132  O33 BCD     1       7.720  16.200  12.150  1.00  0.00            
ATOM    133  C40 BCD     1       9.250  15.380  13.790  1.00  0.00            
ATOM    134  C41 BCD     1       9.340  14.510  15.000  1.00  0.00            
ATOM    135  O34 BCD     1       8.280  14.480  15.890  1.00  0.00            
ATOM    136  C42 BCD     1      10.610  14.910  15.780  1.00  0.00            
ATOM    137  O35 BCD     1      10.850  16.320  15.980  1.00  0.00            
ATOM    138  H61 BCD     1       6.410  14.390  16.090  1.00  0.00            
ATOM    139  H62 BCD     1       7.010  16.270  14.680  1.00  0.00            
ATOM    140  H63 BCD     1       5.090  15.750  14.270  1.00  0.00            
ATOM    141  H64 BCD     1       7.890  14.170  12.680  1.00  0.00            
ATOM    142  H65 BCD     1       6.900  16.020  11.670  1.00  0.00            
ATOM    143  H66 BCD     1       9.440  16.430  14.030  1.00  0.00            
ATOM    144  H67 BCD     1       9.500  13.480  14.670  1.00  0.00            
ATOM    145  H68 BCD     1      10.740  14.430  16.760  1.00  0.00            
ATOM    146  H69 BCD     1      11.440  14.490  15.210  1.00  0.00            
ATOM    147  H70 BCD     1      10.220  16.620  16.650  1.00  0.00            
ATOM    148  C1  BC3     2       6.520  13.610   8.380  1.00  0.00            
ATOM    149  C2  BC3     2       6.040  12.250   8.780  1.00  0.00            
ATOM    150  O1  BC3     2       4.800  11.930   8.370  1.00  0.00            
ATOM    151  N1  BC3     2       4.590  10.690   8.940  1.00  0.00            
ATOM    152  C3  BC3     2       5.620  10.330   9.650  1.00  0.00            
ATOM    153  C4  BC3     2       6.620  11.330   9.550  1.00  0.00            
ATOM    154  C5  BC3     2       7.950  11.370  10.110  1.00  0.00            
ATOM    155  O2  BC3     2       8.700  12.300   9.990  1.00  0.00            
ATOM    156  N2  BC3     2       8.260  10.180  10.740  1.00  0.00            
ATOM    157  C6  BC3     2       9.420   9.960  11.430  1.00  0.00            
ATOM    158  C7  BC3     2      10.510   9.250  10.840  1.00  0.00            
ATOM    159  C8  BC3     2      11.710   9.120  11.590  1.00  0.00            
ATOM    160  C9  BC3     2      11.810   9.590  12.950  1.00  0.00            
ATOM    161  C10 BC3     2      13.090   9.290  13.780  1.00  0.00            
ATOM    162  F1  BC3     2      14.170   9.020  13.060  1.00  0.00            
ATOM    163  F2  BC3     2      13.380  10.400  14.490  1.00  0.00            
ATOM    164  F3  BC3     2      12.790   8.360  14.670  1.00  0.00            
ATOM    165  C11 BC3     2      10.790  10.430  13.440  1.00  0.00            
ATOM    166  C12 BC3     2       9.680  10.630  12.640  1.00  0.00            
ATOM    167  H1  BC3     2       5.670  14.300   8.390  1.00  0.00            
ATOM    168  H2  BC3     2       7.330  13.970   9.020  1.00  0.00            
ATOM    169  H3  BC3     2       7.010  13.700   7.400  1.00  0.00            
ATOM    170  H4  BC3     2       5.720   9.340  10.090  1.00  0.00            
ATOM    171  H5  BC3     2       7.640   9.390  10.650  1.00  0.00            
ATOM    172  H6  BC3     2      10.370   8.820   9.850  1.00  0.00            
ATOM    173  H7  BC3     2      12.460   8.470  11.160  1.00  0.00            
ATOM    174  H8  BC3     2      10.910  10.980  14.370  1.00  0.00            
ATOM    175  H9  BC3     2       8.850  11.160  13.100  1.00  0.00            
TER
ENDMDL
MODEL        1
ATOM      1  C1  BCD     1      19.750  14.780  18.190  1.00  0.00            
ATOM      2  O1  BCD     1      18.820  14.550  17.160  1.00  0.00            
ATOM      3  C2  BCD     1      19.230  15.780  19.230  1.00  0.00            
ATOM      4  O2  BCD     1      17.940  15.420  19.770  1.00  0.00            
ATOM      5  C3  BCD     1      18.990  17.180  18.610  1.00  0.00            
ATOM      6  O3  BCD     1      18.640  18.170  19.600  1.00  0.00            
ATOM      7  C4  BCD     1      20.310  17.620  17.890  1.00  0.00            
ATOM      8  C5  BCD     1      20.830  16.560  16.910  1.00  0.00            
ATOM      9  O4  BCD     1      20.980  15.290  17.720  1.00  0.00            
ATOM     10  C6  BCD     1      22.160  16.860  16.280  1.00  0.00            
ATOM     11  O5  BCD     1      22.200  16.720  14.830  1.00  0.00            
ATOM     12  H1  BCD     1      19.950  13.840  18.720  1.00  0.00            
ATOM     13  H2  BCD     1      20.010  15.950  19.980  1.00  0.00            
ATOM     14  H3  BCD     1      17.630  16.140  20.320  1.00  0.00            
ATOM     15  H4  BCD     1      18.190  17.090  17.870  1.00  0.00            
ATOM     16  H5  BCD     1      18.500  18.990  19.120  1.00  0.00            
ATOM     17  H6  BCD     1      21.040  17.850  18.680  1.00  0.00            
ATOM     18  H7  BCD     1      20.160  16.380  16.060  1.00  0.00            
ATOM     19  H8  BCD     1      22.460  17.880  16.560  1.00  0.00            
ATOM     20  H9  BCD     1      22.990  16.250  16.650  1.00  0.00            
ATOM     21  H10 BCD     1      22.630  15.860  14.770  1.00  0.00            
ATOM     22  C7  BCD     1      17.000  11.830  14.610  1.00  0.00            
ATOM     23  O6  BCD     1      16.440  12.870  13.810  1.00  0.00            
ATOM     24  C8  BCD     1      16.520  11.870  16.040  1.00  0.00            
ATOM     25  O7  BCD     1      15.100  11.750  16.070  1.00  0.00            
ATOM     26  C9  BCD     1      17.010  13.140  16.790  1.00  0.00            
ATOM     27  O8  BCD     1      16.630  13.100  18.190  1.00  0.00            
ATOM     28  C10 BCD     1      18.490  13.280  16.670  1.00  0.00            
ATOM     29  C11 BCD     1      18.970  13.130  15.210  1.00  0.00            
ATOM     30  O9  BCD     1      18.420  11.980  14.610  1.00  0.00            
ATOM     31  C12 BCD     1      20.560  13.160  15.150  1.00  0.00            
ATOM     32  O10 BCD     1      21.200  12.130  15.880  1.00  0.00            
ATOM     33  H11 BCD     1      16.730  10.880  14.150  1.00  0.00            
ATOM     34  H12 BCD     1      16.890  11.000  16.590  1.00  0.00            
ATOM     35  H13 BCD     1      14.920  11.640  17.010  1.00  0.00            
ATOM     36  H14 BCD     1      16.520  13.990  16.300  1.00  0.00            
ATOM     37  H15 BCD     1      16.930  13.950  18.520  1.00  0.00            
ATOM     38  H16 BCD     1      18.910  12.450  17.240  1.00  0.00            
ATOM     39  H17 BCD     1      18.720  14.060  14.680  1.00  0.00            
ATOM     40  H18 BCD     1      20.850  13.040  14.100  1.00  0.00            
ATOM     41  H19 BCD     1      20.860  14.200  15.360  1.00  0.00            
ATOM     42  H20 BCD     1      22.080  12.440  16.140  1.00  0.00            
ATOM     43  C13 BCD     1      14.240  13.520  10.360  1.00  0.00            
ATOM     44  O11 BCD     1      14.180  14.830  10.660  1.00  0.00            
ATOM     45  C14 BCD     1      13.520  12.780  11.420  1.00  0.00            
ATOM     46  O12 BCD     1      12.180  13.240  11.680  1.00  0.00            
ATOM     47  C15 BCD     1      14.270  12.920  12.740  1.00  0.00            
ATOM     48  O13 BCD     1      13.720  12.090  13.780  1.00  0.00            
ATOM     49  C16 BCD     1      15.760  12.580  12.600  1.00  0.00            
ATOM     50  C17 BCD     1      16.400  13.340  11.440  1.00  0.00            
ATOM     51  O14 BCD     1      15.600  13.080  10.290  1.00  0.00            
ATOM     52  C18 BCD     1      17.840  13.170  11.020  1.00  0.00            
ATOM     53  O15 BCD     1      18.080  11.790  10.750  1.00  0.00            
ATOM     54  H21 BCD     1      13.770  13.300   9.400  1.00  0.00            
ATOM     55  H22 BCD     1      13.590  11.730  11.090  1.00  0.00            
ATOM     56  H23 BCD     1      11.570  12.870  11.030  1.00  0.00            
ATOM     57  H24 BCD     1      14.190  13.970  13.040  1.00  0.00            
ATOM     58  H25 BCD     1      14.370  12.200  14.480  1.00  0.00            
ATOM     59  H26 BCD     1      15.850  11.500  12.410  1.00  0.00            
ATOM     60  H27 BCD     1      16.340  14.400  11.740  1.00  0.00            
ATOM     61  H28 BCD     1      18.040  13.730  10.100  1.00  0.00            
ATOM     62  H29 BCD     1      18.570  13.500  11.770  1.00  0.00            
ATOM     63  H30 BCD     1      17.450  11.490  10.080  1.00  0.00            
ATOM     64  C19 BCD     1      12.260  18.310   9.440  1.00  0.00            
ATOM     65  O16 BCD     1      13.390  19.070   9.850  1.00  0.00            
ATOM     66  C20 BCD     1      11.630  17.530  10.600  1.00  0.00            
ATOM     67  O17 BCD     1      11.090  18.450  11.490  1.00  0.00            
ATOM     68  C21 BCD     1      12.630  16.600  11.130  1.00  0.00            
ATOM     69  O18 BCD     1      12.030  15.890  12.240  1.00  0.00            
ATOM     70  C22 BCD     1      13.140  15.590  10.040  1.00  0.00            
ATOM     71  C23 BCD     1      13.750  16.400   8.840  1.00  0.00            
ATOM     72  O19 BCD     1      12.770  17.370   8.450  1.00  0.00            
ATOM     73  C24 BCD     1      14.260  15.560   7.650  1.00  0.00            
ATOM     74  O20 BCD     1      13.210  14.650   7.350  1.00  0.00            
ATOM     75  H31 BCD     1      11.610  19.060   8.980  1.00  0.00            
ATOM     76  H32 BCD     1      10.800  16.970  10.150  1.00  0.00            
ATOM     77  H33 BCD     1      10.390  17.920  11.870  1.00  0.00            
ATOM     78  H34 BCD     1      13.530  17.070  11.560  1.00  0.00            
ATOM     79  H35 BCD     1      12.100  14.990  11.920  1.00  0.00            
ATOM     80  H36 BCD     1      12.270  14.980   9.750  1.00  0.00            
ATOM     81  H37 BCD     1      14.630  16.940   9.210  1.00  0.00            
ATOM     82  H38 BCD     1      14.440  16.120   6.730  1.00  0.00            
ATOM     83  H39 BCD     1      15.190  15.020   7.900  1.00  0.00            
ATOM     84  H40 BCD     1      12.400  15.130   7.160  1.00  0.00            
ATOM     85  C25 BCD     1      15.350  22.610  10.310  1.00  0.00            
ATOM     86  O21 BCD     1      16.280  21.870  11.040  1.00  0.00            
ATOM     87  C26 BCD     1      14.020  22.580  11.070  1.00  0.00            
ATOM     88  O22 BCD     1      14.110  23.080  12.390  1.00  0.00            
ATOM     89  C27 BCD     1      13.520  21.100  11.030  1.00  0.00            
ATOM     90  O23 BCD     1      12.230  20.900  11.740  1.00  0.00            
ATOM     91  C28 BCD     1      13.510  20.470   9.610  1.00  0.00            
ATOM     92  C29 BCD     1      14.910  20.650   8.940  1.00  0.00            
ATOM     93  O24 BCD     1      15.310  22.030   9.040  1.00  0.00            
ATOM     94  C30 BCD     1      14.880  20.230   7.500  1.00  0.00            
ATOM     95  O25 BCD     1      16.200  20.180   7.030  1.00  0.00            
ATOM     96  H41 BCD     1      15.670  23.630  10.070  1.00  0.00            
ATOM     97  H42 BCD     1      13.330  23.160  10.440  1.00  0.00            
ATOM     98  H43 BCD     1      13.210  22.910  12.690  1.00  0.00            
ATOM     99  H44 BCD     1      14.240  20.420  11.510  1.00  0.00            
ATOM    100  H45 BCD     1      11.950  20.030  11.450  1.00  0.00            
ATOM    101  H46 BCD     1      12.690  20.910   9.030  1.00  0.00            
ATOM    102  H47 BCD     1      15.580  19.990   9.500  1.00  0.00            
ATOM    103  H48 BCD     1      14.540  19.190   7.570  1.00  0.00            
ATOM    104  H49 BCD     1      14.260  20.920   6.920  1.00  0.00            
ATOM    105  H50 BCD     1      16.550  19.460   7.570  1.00  0.00            
ATOM    106  C31 BCD     1      19.860  22.510  12.990  1.00  0.00            
ATOM    107  O26 BCD     1      19.590  21.400  13.950  1.00  0.00            
ATOM    108  C32 BCD     1      18.870  23.600  13.100  1.00  0.00            
ATOM    109  O27 BCD     1      18.890  24.150  14.390  1.00  0.00            
ATOM    110  C33 BCD     1      17.480  22.990  12.730  1.00  0.00            
ATOM    111  C34 BCD     1      17.520  22.510  11.290  1.00  0.00            
ATOM    112  C35 BCD     1      18.600  21.390  11.200  1.00  0.00            
ATOM    113  O28 BCD     1      19.840  21.980  11.690  1.00  0.00            
ATOM    114  C36 BCD     1      18.760  20.940   9.810  1.00  0.00            
ATOM    115  O29 BCD     1      19.100  21.970   8.920  1.00  0.00            
ATOM    116  O30 BCD     1      16.530  24.100  12.770  1.00  0.00            
ATOM    117  H51 BCD     1      20.920  22.760  13.150  1.00  0.00            
ATOM    118  H52 BCD     1      19.150  24.350  12.350  1.00  0.00            
ATOM    119  H53 BCD     1      18.720  23.390  14.940  1.00  0.00            
ATOM    120  H54 BCD     1      17.280  22.170  13.430  1.00  0.00            
ATOM    121  H55 BCD     1      15.630  23.770  12.780  1.00  0.00            
ATOM    122  H56 BCD     1      17.630  23.350  10.590  1.00  0.00            
ATOM    123  H57 BCD     1      18.320  20.550  11.850  1.00  0.00            
ATOM    124  H58 BCD     1      19.570  20.210   9.900  1.00  0.00            
ATOM    125  H59 BCD     1      17.860  20.400   9.460  1.00  0.00            
ATOM    126  H60 BCD     1      19.820  22.440   9.360  1.00  0.00            
ATOM    127  C37 BCD     1      20.570  19.970  17.730  1.00  0.00            
ATOM    128  O31 BCD     1      19.990  18.820  17.210  1.00  0.00            
ATOM    129  C38 BCD     1      19.470  21.090  17.690  1.00  0.00            
ATOM    130  O32 BCD     1      18.470  20.790  18.660  1.00  0.00            
ATOM    131  C39 BCD     1      18.950  21.230  16.250  1.00  0.00            
ATOM    132  O33 BCD     1      17.920  22.200  16.050  1.00  0.00            
ATOM    133  C40 BCD     1      20.190  21.580  15.270  1.00  0.00            
ATOM    134  C41 BCD     1      21.370  20.610  15.470  1.00  0.00            
ATOM    135  O34 BCD     1      21.640  20.350  16.880  1.00  0.00            
ATOM    136  C42 BCD     1      22.640  21.030  14.710  1.00  0.00            
ATOM    137  O35 BCD     1      23.020  22.350  15.130  1.00  0.00            
ATOM    138  H61 BCD     1      20.880  19.830  18.770  1.00  0.00            
ATOM    139  H62 BCD     1      19.930  22.060  17.890  1.00  0.00            
ATOM    140  H63 BCD     1      18.000  21.630  18.760  1.00  0.00            
ATOM    141  H64 BCD     1      18.630  20.230  15.960  1.00  0.00            
ATOM    142  H65 BCD     1      17.160  21.700  15.740  1.00  0.00            
ATOM    143  H66 BCD     1      20.590  22.580  15.470  1.00  0.00            
ATOM    144  H67 BCD     1      21.070  19.640  15.040  1.00  0.00            
ATOM    145  H68 BCD     1      23.350  20.220  14.900  1.00  0.00            
ATOM    146  H69 BCD     1      22.550  21.050  13.620  1.00  0.00            
ATOM    147  H70 BCD     1      22.600  22.510  15.980  1.00  0.00            
ATOM    148  C1  BC3     2      13.810  22.230  16.540  1.00  0.00            
ATOM    149  C2  BC3     2      12.990  21.380  15.640  1.00  0.00            
ATOM    150  O1  BC3     2      11.660  21.340  15.640  1.00  0.00            
ATOM    151  N1  BC3     2      11.190  20.350  14.730  1.00  0.00            
ATOM    152  C3  BC3     2      12.300  19.750  14.400  1.00  0.00            
ATOM    153  C4  BC3     2      13.460  20.460  14.790  1.00  0.00            
ATOM    154  C5  BC3     2      14.800  20.180  14.480  1.00  0.00            
ATOM    155  O2  BC3     2      15.740  20.740  15.010  1.00  0.00            
ATOM    156  N2  BC3     2      14.890  19.240  13.460  1.00  0.00            
ATOM    157  C6  BC3     2      16.000  18.520  13.060  1.00  0.00            
ATOM    158  C7  BC3     2      17.060  18.290  13.990  1.00  0.00            
ATOM    159  C8  BC3     2      18.200  17.530  13.510  1.00  0.00            
ATOM    160  C9  BC3     2      18.280  17.130  12.170  1.00  0.00            
ATOM    161  C10 BC3     2      19.650  16.580  11.760  1.00  0.00            
ATOM    162  F1  BC3     2      20.220  15.790  12.620  1.00  0.00            
ATOM    163  F2  BC3     2      19.510  15.850  10.630  1.00  0.00            
ATOM    164  F3  BC3     2      20.400  17.640  11.430  1.00  0.00            
ATOM    165  C11 BC3     2      17.260  17.450  11.240  1.00  0.00            
ATOM    166  C12 BC3     2      16.100  18.150  11.730  1.00  0.00            
ATOM    167  H1  BC3     2      13.260  22.430  17.470  1.00  0.00            
ATOM    168  H2  BC3     2      14.720  21.720  16.850  1.00  0.00            
ATOM    169  H3  BC3     2      14.060  23.190  16.070  1.00  0.00            
ATOM    170  H4  BC3     2      12.180  18.840  13.820  1.00  0.00            
ATOM    171  H5  BC3     2      13.960  18.910  13.260  1.00  0.00            
ATOM    172  H6  BC3     2      16.920  18.480  15.050  1.00  0.00            
ATOM    173  H7  BC3     2      19.040  17.370  14.180  1.00  0.00            
ATOM    174  H8  BC3     2      17.360  17.160  10.200  1.00  0.00            
ATOM    175  H9  BC3     2      15.310  18.450  11.050  1.00  0.00            
TER
ENDMDL
MODEL        1
ATOM      1  C1  BCD     1      18.170  21.460  12.590  1.00  0.00            
ATOM      2  O1  BCD     1      18.050  20.060  12.340  1.00  0.00            
ATOM      3  C2  BCD     1      18.440  22.060  11.230  1.00  0.00            
ATOM      4  O2  BCD     1      17.370  21.820  10.380  1.00  0.00            
ATOM      5  C3  BCD     1      19.650  21.420  10.580  1.00  0.00            
ATOM      6  O3  BCD     1      19.930  21.950   9.260  1.00  0.00            
ATOM      7  C4  BCD     1      20.830  21.590  11.500  1.00  0.00            
ATOM      8  C5  BCD     1      20.510  21.150  12.980  1.00  0.00            
ATOM      9  O4  BCD     1      19.280  21.820  13.350  1.00  0.00            
ATOM     10  C6  BCD     1      21.600  21.490  14.030  1.00  0.00            
ATOM     11  O5  BCD     1      21.720  22.930  14.180  1.00  0.00            
ATOM     12  H1  BCD     1      17.290  22.030  12.930  1.00  0.00            
ATOM     13  H2  BCD     1      18.700  23.130  11.210  1.00  0.00            
ATOM     14  H3  BCD     1      17.050  20.970  10.690  1.00  0.00            
ATOM     15  H4  BCD     1      19.560  20.330  10.530  1.00  0.00            
ATOM     16  H5  BCD     1      19.090  21.980   8.800  1.00  0.00            
ATOM     17  H6  BCD     1      21.190  22.630  11.490  1.00  0.00            
ATOM     18  H7  BCD     1      20.290  20.070  13.000  1.00  0.00            
ATOM     19  H8  BCD     1      21.350  21.030  14.990  1.00  0.00            
ATOM     20  H9  BCD     1      22.600  21.160  13.720  1.00  0.00            
ATOM     21  H10 BCD     1      22.660  23.120  14.180  1.00  0.00            
ATOM     22  C7  BCD     1      15.700  17.080  14.110  1.00  0.00            
ATOM     23  O6  BCD     1      16.780  16.200  13.820  1.00  0.00            
ATOM     24  C8  BCD     1      14.990  17.770  12.940  1.00  0.00            
ATOM     25  O7  BCD     1      14.410  16.800  11.980  1.00  0.00            
ATOM     26  C9  BCD     1      16.080  18.640  12.220  1.00  0.00            
ATOM     27  O8  BCD     1      15.430  19.330  11.100  1.00  0.00            
ATOM     28  C10 BCD     1      16.910  19.560  13.160  1.00  0.00            
ATOM     29  C11 BCD     1      17.400  18.800  14.430  1.00  0.00            
ATOM     30  O9  BCD     1      16.210  18.120  14.930  1.00  0.00            
ATOM     31  C12 BCD     1      18.050  19.730  15.420  1.00  0.00            
ATOM     32  O10 BCD     1      18.510  18.920  16.490  1.00  0.00            
ATOM     33  H11 BCD     1      14.970  16.540  14.730  1.00  0.00            
ATOM     34  H12 BCD     1      14.120  18.280  13.380  1.00  0.00            
ATOM     35  H13 BCD     1      13.590  17.070  11.540  1.00  0.00            
ATOM     36  H14 BCD     1      16.860  18.000  11.800  1.00  0.00            
ATOM     37  H15 BCD     1      14.750  18.840  10.630  1.00  0.00            
ATOM     38  H16 BCD     1      16.290  20.370  13.560  1.00  0.00            
ATOM     39  H17 BCD     1      18.180  18.120  14.060  1.00  0.00            
ATOM     40  H18 BCD     1      18.870  20.230  14.900  1.00  0.00            
ATOM     41  H19 BCD     1      17.270  20.430  15.760  1.00  0.00            
ATOM     42  H20 BCD     1      19.110  19.500  16.970  1.00  0.00            
ATOM     43  C13 BCD     1      17.120  12.120  12.870  1.00  0.00            
ATOM     44  O11 BCD     1      18.520  12.110  12.850  1.00  0.00            
ATOM     45  C14 BCD     1      16.580  13.050  11.770  1.00  0.00            
ATOM     46  O12 BCD     1      16.920  12.590  10.420  1.00  0.00            
ATOM     47  C15 BCD     1      17.000  14.550  12.070  1.00  0.00            
ATOM     48  O13 BCD     1      16.440  15.390  10.990  1.00  0.00            
ATOM     49  C16 BCD     1      16.420  14.870  13.420  1.00  0.00            
ATOM     50  C17 BCD     1      16.920  13.940  14.520  1.00  0.00            
ATOM     51  O14 BCD     1      16.730  12.560  14.140  1.00  0.00            
ATOM     52  C18 BCD     1      16.350  14.240  15.900  1.00  0.00            
ATOM     53  O15 BCD     1      14.950  14.240  15.960  1.00  0.00            
ATOM     54  H21 BCD     1      16.640  11.140  12.760  1.00  0.00            
ATOM     55  H22 BCD     1      15.480  13.050  11.790  1.00  0.00            
ATOM     56  H23 BCD     1      17.000  13.430   9.960  1.00  0.00            
ATOM     57  H24 BCD     1      18.090  14.680  12.150  1.00  0.00            
ATOM     58  H25 BCD     1      15.670  15.860  11.320  1.00  0.00            
ATOM     59  H26 BCD     1      15.330  14.860  13.360  1.00  0.00            
ATOM     60  H27 BCD     1      17.960  14.230  14.700  1.00  0.00            
ATOM     61  H28 BCD     1      16.790  13.710  16.750  1.00  0.00            
ATOM     62  H29 BCD     1      16.590  15.290  16.140  1.00  0.00            
ATOM     63  H30 BCD     1      14.720  14.470  16.870  1.00  0.00            
ATOM     64  C19 BCD     1      21.530   9.340  12.430  1.00  0.00            
ATOM     65  O16 BCD     1      22.110  10.380  11.670  1.00  0.00            
ATOM     66  C20 BCD     1      20.170   8.980  11.660  1.00  0.00            
ATOM     67  O17 BCD     1      20.560   8.350  10.420  1.00  0.00            
ATOM     68  C21 BCD     1      19.350  10.290  11.440  1.00  0.00            
ATOM     69  O18 BCD     1      18.030  10.090  10.840  1.00  0.00            
ATOM     70  C22 BCD     1      19.180  10.870  12.820  1.00  0.00            
ATOM     71  C23 BCD     1      20.470  10.960  13.740  1.00  0.00            
ATOM     72  O19 BCD     1      21.200   9.760  13.710  1.00  0.00            
ATOM     73  C24 BCD     1      20.140  11.350  15.200  1.00  0.00            
ATOM     74  O20 BCD     1      19.180  10.500  15.880  1.00  0.00            
ATOM     75  H31 BCD     1      22.150   8.440  12.460  1.00  0.00            
ATOM     76  H32 BCD     1      19.590   8.270  12.270  1.00  0.00            
ATOM     77  H33 BCD     1      19.830   7.800  10.120  1.00  0.00            
ATOM     78  H34 BCD     1      19.980  11.010  10.890  1.00  0.00            
ATOM     79  H35 BCD     1      17.560  10.930  10.880  1.00  0.00            
ATOM     80  H36 BCD     1      18.600  10.110  13.340  1.00  0.00            
ATOM     81  H37 BCD     1      21.110  11.750  13.310  1.00  0.00            
ATOM     82  H38 BCD     1      21.050  11.310  15.810  1.00  0.00            
ATOM     83  H39 BCD     1      19.840  12.400  15.250  1.00  0.00            
ATOM     84  H40 BCD     1      18.310  10.810  15.600  1.00  0.00            
ATOM     85  C25 BCD     1      25.190  11.660   9.390  1.00  0.00            
ATOM     86  O21 BCD     1      24.600  12.930   9.620  1.00  0.00            
ATOM     87  C26 BCD     1      24.250  10.800   8.560  1.00  0.00            
ATOM     88  O22 BCD     1      24.000  11.360   7.230  1.00  0.00            
ATOM     89  C27 BCD     1      22.950  10.580   9.430  1.00  0.00            
ATOM     90  O23 BCD     1      22.040   9.750   8.720  1.00  0.00            
ATOM     91  C28 BCD     1      23.220  10.060  10.810  1.00  0.00            
ATOM     92  C29 BCD     1      24.400  10.790  11.510  1.00  0.00            
ATOM     93  O24 BCD     1      25.480  10.970  10.600  1.00  0.00            
ATOM     94  C30 BCD     1      24.870  10.220  12.850  1.00  0.00            
ATOM     95  O25 BCD     1      25.030   8.770  12.750  1.00  0.00            
ATOM     96  H41 BCD     1      26.170  11.760   8.920  1.00  0.00            
ATOM     97  H42 BCD     1      24.700   9.810   8.430  1.00  0.00            
ATOM     98  H43 BCD     1      24.750  11.150   6.680  1.00  0.00            
ATOM     99  H44 BCD     1      22.570  11.610   9.490  1.00  0.00            
ATOM    100  H45 BCD     1      21.390   9.330   9.280  1.00  0.00            
ATOM    101  H46 BCD     1      23.550   9.010  10.770  1.00  0.00            
ATOM    102  H47 BCD     1      24.060  11.820  11.680  1.00  0.00            
ATOM    103  H48 BCD     1      25.760  10.710  13.250  1.00  0.00            
ATOM    104  H49 BCD     1      24.030  10.460  13.510  1.00  0.00            
ATOM    105  H50 BCD     1      24.390   8.480  13.400  1.00  0.00            
ATOM    106  C31 BCD     1      24.800  16.790   8.210  1.00  0.00            
ATOM    107  O26 BCD     1      23.970  17.340   9.180  1.00  0.00            
ATOM    108  C32 BCD     1      23.890  15.820   7.440  1.00  0.00            
ATOM    109  O27 BCD     1      22.710  16.490   6.990  1.00  0.00            
ATOM    110  C33 BCD     1      23.520  14.590   8.230  1.00  0.00            
ATOM    111  C34 BCD     1      24.840  13.970   8.720  1.00  0.00            
ATOM    112  C35 BCD     1      25.790  14.950   9.390  1.00  0.00            
ATOM    113  O28 BCD     1      25.930  16.180   8.640  1.00  0.00            
ATOM    114  C36 BCD     1      27.170  14.420   9.620  1.00  0.00            
ATOM    115  O29 BCD     1      27.860  14.020   8.450  1.00  0.00            
ATOM    116  O30 BCD     1      22.700  13.650   7.410  1.00  0.00            
ATOM    117  H51 BCD     1      25.110  17.550   7.490  1.00  0.00            
ATOM    118  H52 BCD     1      24.480  15.460   6.590  1.00  0.00            
ATOM    119  H53 BCD     1      22.300  16.850   7.780  1.00  0.00            
ATOM    120  H54 BCD     1      23.020  15.000   9.120  1.00  0.00            
ATOM    121  H55 BCD     1      23.150  12.850   7.140  1.00  0.00            
ATOM    122  H56 BCD     1      25.360  13.590   7.840  1.00  0.00            
ATOM    123  H57 BCD     1      25.300  15.210  10.330  1.00  0.00            
ATOM    124  H58 BCD     1      27.790  15.170  10.120  1.00  0.00            
ATOM    125  H59 BCD     1      27.080  13.640  10.390  1.00  0.00            
ATOM    126  H60 BCD     1      27.680  14.690   7.790  1.00  0.00            
ATOM    127  C37 BCD     1      23.280  21.010  11.110  1.00  0.00            
ATOM    128  O31 BCD     1      21.930  20.780  10.940  1.00  0.00            
ATOM    129  C38 BCD     1      23.780  21.150   9.700  1.00  0.00            
ATOM    130  O32 BCD     1      23.150  22.170   8.950  1.00  0.00            
ATOM    131  C39 BCD     1      23.790  19.760   8.990  1.00  0.00            
ATOM    132  O33 BCD     1      24.410  19.790   7.680  1.00  0.00            
ATOM    133  C40 BCD     1      24.320  18.550   9.790  1.00  0.00            
ATOM    134  C41 BCD     1      23.600  18.600  11.120  1.00  0.00            
ATOM    135  O34 BCD     1      23.890  19.820  11.740  1.00  0.00            
ATOM    136  C42 BCD     1      24.080  17.390  12.010  1.00  0.00            
ATOM    137  O35 BCD     1      25.450  17.070  12.150  1.00  0.00            
ATOM    138  H61 BCD     1      23.510  21.880  11.730  1.00  0.00            
ATOM    139  H62 BCD     1      24.820  21.500   9.720  1.00  0.00            
ATOM    140  H63 BCD     1      22.240  21.930   8.760  1.00  0.00            
ATOM    141  H64 BCD     1      22.750  19.490   8.750  1.00  0.00            
ATOM    142  H65 BCD     1      24.310  20.590   7.160  1.00  0.00            
ATOM    143  H66 BCD     1      25.390  18.740   9.960  1.00  0.00            
ATOM    144  H67 BCD     1      22.530  18.480  10.920  1.00  0.00            
ATOM    145  H68 BCD     1      23.710  17.620  13.020  1.00  0.00            
ATOM    146  H69 BCD     1      23.490  16.490  11.780  1.00  0.00            
ATOM    147  H70 BCD     1      25.940  17.830  11.820  1.00  0.00            
ATOM    148  C1  BC3     2      19.860  19.700   6.880  1.00  0.00            
ATOM    149  C2  BC3     2      18.610  19.220   7.590  1.00  0.00            
ATOM    150  O1  BC3     2      17.440  19.680   7.170  1.00  0.00            
ATOM    151  N1  BC3     2      16.450  19.040   7.950  1.00  0.00            
ATOM    152  C3  BC3     2      17.080  18.180   8.750  1.00  0.00            
ATOM    153  C4  BC3     2      18.480  18.360   8.580  1.00  0.00            
ATOM    154  C5  BC3     2      19.590  17.620   9.220  1.00  0.00            
ATOM    155  O2  BC3     2      20.720  17.640   8.870  1.00  0.00            
ATOM    156  N2  BC3     2      19.250  16.790  10.220  1.00  0.00            
ATOM    157  C6  BC3     2      20.100  16.190  11.110  1.00  0.00            
ATOM    158  C7  BC3     2      20.710  14.950  10.850  1.00  0.00            
ATOM    159  C8  BC3     2      21.450  14.300  11.890  1.00  0.00            
ATOM    160  C9  BC3     2      21.620  14.910  13.180  1.00  0.00            
ATOM    161  C10 BC3     2      22.630  14.370  14.220  1.00  0.00            
ATOM    162  F1  BC3     2      23.640  15.240  14.330  1.00  0.00            
ATOM    163  F2  BC3     2      22.140  14.160  15.490  1.00  0.00            
ATOM    164  F3  BC3     2      23.230  13.190  13.770  1.00  0.00            
ATOM    165  C11 BC3     2      20.970  16.140  13.410  1.00  0.00            
ATOM    166  C12 BC3     2      20.190  16.740  12.390  1.00  0.00            
ATOM    167  H1  BC3     2      20.600  20.090   7.590  1.00  0.00            
ATOM    168  H2  BC3     2      20.350  18.900   6.320  1.00  0.00            
ATOM    169  H3  BC3     2      19.500  20.470   6.180  1.00  0.00            
ATOM    170  H4  BC3     2      16.540  17.500   9.400  1.00  0.00            
ATOM    171  H5  BC3     2      18.260  16.820  10.420  1.00  0.00            
ATOM    172  H6  BC3     2      20.740  14.510   9.860  1.00  0.00            
ATOM    173  H7  BC3     2      21.940  13.370  11.610  1.00  0.00            
ATOM    174  H8  BC3     2      21.010  16.620  14.380  1.00  0.00            
ATOM    175  H9  BC3     2      19.790  17.720  12.640  1.00  0.00            
TER
ENDMDL
MODEL        1
ATOM      1  C1  BCD     1       2.910  15.310  39.060  1.00  0.00            
ATOM      2  O1  BCD     1       3.810  15.550  40.130  1.00  0.00            
ATOM      3  C2  BCD     1       3.130  14.010  38.320  1.00  0.00            
ATOM      4  O2  BCD     1       3.010  12.950  39.230  1.00  0.00            
ATOM      5  C3  BCD     1       4.530  13.860  37.640  1.00  0.00            
ATOM      6  O3  BCD     1       4.640  12.650  36.880  1.00  0.00            
ATOM      7  C4  BCD     1       4.760  15.050  36.770  1.00  0.00            
ATOM      8  C5  BCD     1       4.450  16.320  37.540  1.00  0.00            
ATOM      9  O4  BCD     1       3.170  16.300  38.080  1.00  0.00            
ATOM     10  C6  BCD     1       4.500  17.420  36.580  1.00  0.00            
ATOM     11  O5  BCD     1       3.760  17.190  35.370  1.00  0.00            
ATOM     12  H1  BCD     1       1.870  15.460  39.380  1.00  0.00            
ATOM     13  H2  BCD     1       2.360  13.960  37.540  1.00  0.00            
ATOM     14  H3  BCD     1       3.480  12.210  38.860  1.00  0.00            
ATOM     15  H4  BCD     1       5.240  13.940  38.470  1.00  0.00            
ATOM     16  H5  BCD     1       5.240  12.870  36.160  1.00  0.00            
ATOM     17  H6  BCD     1       4.250  14.900  35.810  1.00  0.00            
ATOM     18  H7  BCD     1       5.230  16.470  38.300  1.00  0.00            
ATOM     19  H8  BCD     1       3.920  18.250  36.990  1.00  0.00            
ATOM     20  H9  BCD     1       5.540  17.730  36.380  1.00  0.00            
ATOM     21  H10 BCD     1       2.850  17.050  35.620  1.00  0.00            
ATOM     22  C7  BCD     1       3.380  15.850  44.240  1.00  0.00            
ATOM     23  O6  BCD     1       4.470  15.020  44.500  1.00  0.00            
ATOM     24  C8  BCD     1       2.310  15.080  43.520  1.00  0.00            
ATOM     25  O7  BCD     1       1.970  13.940  44.230  1.00  0.00            
ATOM     26  C9  BCD     1       2.830  14.720  42.130  1.00  0.00            
ATOM     27  O8  BCD     1       1.800  13.990  41.520  1.00  0.00            
ATOM     28  C10 BCD     1       3.310  15.980  41.450  1.00  0.00            
ATOM     29  C11 BCD     1       4.450  16.650  42.290  1.00  0.00            
ATOM     30  O9  BCD     1       3.810  17.000  43.540  1.00  0.00            
ATOM     31  C12 BCD     1       5.010  17.920  41.700  1.00  0.00            
ATOM     32  O10 BCD     1       3.960  18.780  41.400  1.00  0.00            
ATOM     33  H11 BCD     1       2.950  16.230  45.180  1.00  0.00            
ATOM     34  H12 BCD     1       1.410  15.710  43.470  1.00  0.00            
ATOM     35  H13 BCD     1       1.410  13.530  43.570  1.00  0.00            
ATOM     36  H14 BCD     1       3.730  14.090  42.120  1.00  0.00            
ATOM     37  H15 BCD     1       2.130  13.610  40.700  1.00  0.00            
ATOM     38  H16 BCD     1       2.450  16.660  41.400  1.00  0.00            
ATOM     39  H17 BCD     1       5.310  15.970  42.420  1.00  0.00            
ATOM     40  H18 BCD     1       5.700  18.410  42.410  1.00  0.00            
ATOM     41  H19 BCD     1       5.610  17.740  40.810  1.00  0.00            
ATOM     42  H20 BCD     1       4.220  19.160  40.550  1.00  0.00            
ATOM     43  C13 BCD     1       6.720  14.000  47.790  1.00  0.00            
ATOM     44  O11 BCD     1       7.890  13.770  47.040  1.00  0.00            
ATOM     45  C14 BCD     1       5.630  13.030  47.430  1.00  0.00            
ATOM     46  O12 BCD     1       6.150  11.690  47.590  1.00  0.00            
ATOM     47  C15 BCD     1       5.080  13.310  46.070  1.00  0.00            
ATOM     48  O13 BCD     1       3.920  12.450  45.720  1.00  0.00            
ATOM     49  C16 BCD     1       4.740  14.780  45.890  1.00  0.00            
ATOM     50  C17 BCD     1       5.800  15.720  46.390  1.00  0.00            
ATOM     51  O14 BCD     1       6.190  15.310  47.670  1.00  0.00            
ATOM     52  C18 BCD     1       5.280  17.160  46.590  1.00  0.00            
ATOM     53  O15 BCD     1       4.040  17.200  47.230  1.00  0.00            
ATOM     54  H21 BCD     1       7.030  13.850  48.830  1.00  0.00            
ATOM     55  H22 BCD     1       4.900  13.200  48.240  1.00  0.00            
ATOM     56  H23 BCD     1       5.450  11.040  47.490  1.00  0.00            
ATOM     57  H24 BCD     1       5.880  13.210  45.320  1.00  0.00            
ATOM     58  H25 BCD     1       3.420  12.760  44.960  1.00  0.00            
ATOM     59  H26 BCD     1       3.840  14.900  46.500  1.00  0.00            
ATOM     60  H27 BCD     1       6.670  15.690  45.720  1.00  0.00            
ATOM     61  H28 BCD     1       5.940  17.790  47.210  1.00  0.00            
ATOM     62  H29 BCD     1       5.240  17.560  45.570  1.00  0.00            
ATOM     63  H30 BCD     1       3.490  17.920  46.920  1.00  0.00            
ATOM     64  C19 BCD     1      11.870  13.040  46.560  1.00  0.00            
ATOM     65  O16 BCD     1      11.710  13.410  45.210  1.00  0.00            
ATOM     66  C20 BCD     1      11.090  11.770  46.960  1.00  0.00            
ATOM     67  O17 BCD     1      11.530  10.600  46.330  1.00  0.00            
ATOM     68  C21 BCD     1       9.610  12.040  46.800  1.00  0.00            
ATOM     69  O18 BCD     1       8.830  10.900  47.180  1.00  0.00            
ATOM     70  C22 BCD     1       9.120  13.280  47.610  1.00  0.00            
ATOM     71  C23 BCD     1      10.160  14.510  47.490  1.00  0.00            
ATOM     72  O19 BCD     1      11.500  14.060  47.450  1.00  0.00            
ATOM     73  C24 BCD     1      10.200  15.510  48.670  1.00  0.00            
ATOM     74  O20 BCD     1      11.050  16.640  48.410  1.00  0.00            
ATOM     75  H31 BCD     1      12.940  12.950  46.770  1.00  0.00            
ATOM     76  H32 BCD     1      11.290  11.660  48.030  1.00  0.00            
ATOM     77  H33 BCD     1      11.210   9.790  46.750  1.00  0.00            
ATOM     78  H34 BCD     1       9.410  12.370  45.770  1.00  0.00            
ATOM     79  H35 BCD     1       7.890  11.110  47.240  1.00  0.00            
ATOM     80  H36 BCD     1       8.960  13.000  48.660  1.00  0.00            
ATOM     81  H37 BCD     1       9.950  15.090  46.590  1.00  0.00            
ATOM     82  H38 BCD     1       9.190  15.840  48.980  1.00  0.00            
ATOM     83  H39 BCD     1      10.610  14.980  49.540  1.00  0.00            
ATOM     84  H40 BCD     1      10.660  17.130  47.690  1.00  0.00            
ATOM     85  C25 BCD     1      13.620  14.060  41.650  1.00  0.00            
ATOM     86  O21 BCD     1      12.470  13.860  40.810  1.00  0.00            
ATOM     87  C26 BCD     1      14.060  12.830  42.440  1.00  0.00            
ATOM     88  O22 BCD     1      14.350  11.610  41.660  1.00  0.00            
ATOM     89  C27 BCD     1      13.040  12.470  43.460  1.00  0.00            
ATOM     90  O23 BCD     1      13.470  11.400  44.350  1.00  0.00            
ATOM     91  C28 BCD     1      12.770  13.670  44.370  1.00  0.00            
ATOM     92  C29 BCD     1      12.300  14.830  43.480  1.00  0.00            
ATOM     93  O24 BCD     1      13.370  15.120  42.590  1.00  0.00            
ATOM     94  C30 BCD     1      12.010  15.970  44.350  1.00  0.00            
ATOM     95  O25 BCD     1      13.260  16.470  44.910  1.00  0.00            
ATOM     96  H41 BCD     1      14.380  14.360  40.920  1.00  0.00            
ATOM     97  H42 BCD     1      14.980  12.990  43.010  1.00  0.00            
ATOM     98  H43 BCD     1      14.770  11.100  42.350  1.00  0.00            
ATOM     99  H44 BCD     1      12.060  12.290  43.000  1.00  0.00            
ATOM    100  H45 BCD     1      12.740  11.260  44.960  1.00  0.00            
ATOM    101  H46 BCD     1      13.680  13.950  44.930  1.00  0.00            
ATOM    102  H47 BCD     1      11.380  14.510  42.960  1.00  0.00            
ATOM    103  H48 BCD     1      11.510  16.820  43.860  1.00  0.00            
ATOM    104  H49 BCD     1      11.350  15.700  45.190  1.00  0.00            
ATOM    105  H50 BCD     1      13.760  16.390  44.100  1.00  0.00            
ATOM    106  C31 BCD     1      11.670  13.980  36.660  1.00  0.00            
ATOM    107  O26 BCD     1      10.270  14.270  36.890  1.00  0.00            
ATOM    108  C32 BCD     1      12.020  12.670  37.370  1.00  0.00            
ATOM    109  O27 BCD     1      11.220  11.650  36.730  1.00  0.00            
ATOM    110  C33 BCD     1      11.880  12.620  38.880  1.00  0.00            
ATOM    111  C34 BCD     1      12.760  13.710  39.420  1.00  0.00            
ATOM    112  C35 BCD     1      12.340  15.100  38.720  1.00  0.00            
ATOM    113  O28 BCD     1      12.490  14.990  37.310  1.00  0.00            
ATOM    114  C36 BCD     1      13.200  16.270  39.150  1.00  0.00            
ATOM    115  O29 BCD     1      14.530  15.920  39.250  1.00  0.00            
ATOM    116  O30 BCD     1      12.260  11.340  39.380  1.00  0.00            
ATOM    117  H51 BCD     1      11.950  14.110  35.610  1.00  0.00            
ATOM    118  H52 BCD     1      13.090  12.430  37.300  1.00  0.00            
ATOM    119  H53 BCD     1      11.750  10.850  36.760  1.00  0.00            
ATOM    120  H54 BCD     1      10.830  12.790  39.160  1.00  0.00            
ATOM    121  H55 BCD     1      12.680  11.470  40.240  1.00  0.00            
ATOM    122  H56 BCD     1      13.800  13.400  39.250  1.00  0.00            
ATOM    123  H57 BCD     1      11.290  15.230  39.000  1.00  0.00            
ATOM    124  H58 BCD     1      13.040  17.080  38.420  1.00  0.00            
ATOM    125  H59 BCD     1      12.830  16.570  40.140  1.00  0.00            
ATOM    126  H60 BCD     1      14.900  16.480  39.940  1.00  0.00            
ATOM    127  C37 BCD     1       6.710  15.470  35.360  1.00  0.00            
ATOM    128  O31 BCD     1       6.170  15.100  36.640  1.00  0.00            
ATOM    129  C38 BCD     1       7.320  14.210  34.770  1.00  0.00            
ATOM    130  O32 BCD     1       6.280  13.230  34.780  1.00  0.00            
ATOM    131  C39 BCD     1       8.540  13.690  35.580  1.00  0.00            
ATOM    132  O33 BCD     1       9.230  12.610  34.820  1.00  0.00            
ATOM    133  C40 BCD     1       9.480  14.820  35.880  1.00  0.00            
ATOM    134  C41 BCD     1       8.840  16.110  36.410  1.00  0.00            
ATOM    135  O34 BCD     1       7.720  16.430  35.590  1.00  0.00            
ATOM    136  C42 BCD     1       9.740  17.210  36.310  1.00  0.00            
ATOM    137  O35 BCD     1      10.080  17.550  34.970  1.00  0.00            
ATOM    138  H61 BCD     1       5.970  15.920  34.700  1.00  0.00            
ATOM    139  H62 BCD     1       7.520  14.450  33.710  1.00  0.00            
ATOM    140  H63 BCD     1       6.730  12.530  34.310  1.00  0.00            
ATOM    141  H64 BCD     1       8.110  13.290  36.510  1.00  0.00            
ATOM    142  H65 BCD     1       9.870  12.210  35.400  1.00  0.00            
ATOM    143  H66 BCD     1      10.050  14.870  34.940  1.00  0.00            
ATOM    144  H67 BCD     1       8.500  15.940  37.440  1.00  0.00            
ATOM    145  H68 BCD     1       9.260  18.060  36.820  1.00  0.00            
ATOM    146  H69 BCD     1      10.640  17.030  36.920  1.00  0.00            
ATOM    147  H70 BCD     1      10.860  18.110  35.080  1.00  0.00            
ATOM    148  C1  BC3     2       2.620   9.180  42.160  1.00  0.00            
ATOM    149  C2  BC3     2       3.960   8.750  42.610  1.00  0.00            
ATOM    150  O1  BC3     2       4.210   7.440  42.950  1.00  0.00            
ATOM    151  N1  BC3     2       5.610   7.460  43.310  1.00  0.00            
ATOM    152  C3  BC3     2       6.060   8.680  43.160  1.00  0.00            
ATOM    153  C4  BC3     2       4.990   9.550  42.790  1.00  0.00            
ATOM    154  C5  BC3     2       5.010  11.020  42.700  1.00  0.00            
ATOM    155  O2  BC3     2       4.080  11.730  42.400  1.00  0.00            
ATOM    156  N2  BC3     2       6.290  11.500  42.970  1.00  0.00            
ATOM    157  C6  BC3     2       6.760  12.730  42.530  1.00  0.00            
ATOM    158  C7  BC3     2       6.550  13.170  41.190  1.00  0.00            
ATOM    159  C8  BC3     2       7.180  14.340  40.730  1.00  0.00            
ATOM    160  C9  BC3     2       8.030  15.120  41.550  1.00  0.00            
ATOM    161  C10 BC3     2       8.680  16.440  41.090  1.00  0.00            
ATOM    162  F1  BC3     2       8.310  17.450  41.850  1.00  0.00            
ATOM    163  F2  BC3     2       9.970  16.490  41.110  1.00  0.00            
ATOM    164  F3  BC3     2       8.350  16.810  39.840  1.00  0.00            
ATOM    165  C11 BC3     2       8.230  14.700  42.890  1.00  0.00            
ATOM    166  C12 BC3     2       7.620  13.490  43.350  1.00  0.00            
ATOM    167  H1  BC3     2       2.640   9.590  41.140  1.00  0.00            
ATOM    168  H2  BC3     2       1.930   8.340  42.260  1.00  0.00            
ATOM    169  H3  BC3     2       2.160   9.850  42.900  1.00  0.00            
ATOM    170  H4  BC3     2       7.090   8.950  43.380  1.00  0.00            
ATOM    171  H5  BC3     2       7.010  10.890  43.350  1.00  0.00            
ATOM    172  H6  BC3     2       6.030  12.550  40.470  1.00  0.00            
ATOM    173  H7  BC3     2       6.930  14.710  39.740  1.00  0.00            
ATOM    174  H8  BC3     2       8.740  15.310  43.630  1.00  0.00            
ATOM    175  H9  BC3     2       7.840  13.180  44.360  1.00  0.00            
TER
ENDMDL
MODEL        1
ATOM      1  C1  BCD     1       7.320   7.240  11.580  1.00  0.00            
ATOM      2  O1  BCD     1       8.350   6.690  10.840  1.00  0.00            
ATOM      3  C2  BCD     1       6.920   8.660  11.110  1.00  0.00            
ATOM      4  O2  BCD     1       6.390   8.600   9.730  1.00  0.00            
ATOM      5  C3  BCD     1       8.210   9.540  11.170  1.00  0.00            
ATOM      6  O3  BCD     1       7.900  10.900  10.810  1.00  0.00            
ATOM      7  C4  BCD     1       8.720   9.540  12.610  1.00  0.00            
ATOM      8  C5  BCD     1       8.980   8.140  13.170  1.00  0.00            
ATOM      9  O4  BCD     1       7.750   7.330  12.940  1.00  0.00            
ATOM     10  C6  BCD     1       9.290   8.210  14.660  1.00  0.00            
ATOM     11  O5  BCD     1       9.770   6.940  15.100  1.00  0.00            
ATOM     12  H1  BCD     1       6.470   6.550  11.620  1.00  0.00            
ATOM     13  H2  BCD     1       6.090   9.010  11.730  1.00  0.00            
ATOM     14  H3  BCD     1       5.430   8.550   9.860  1.00  0.00            
ATOM     15  H4  BCD     1       8.980   9.140  10.500  1.00  0.00            
ATOM     16  H5  BCD     1       8.610  11.440  11.170  1.00  0.00            
ATOM     17  H6  BCD     1       7.970   9.970  13.290  1.00  0.00            
ATOM     18  H7  BCD     1       9.880   7.700  12.730  1.00  0.00            
ATOM     19  H8  BCD     1      10.020   8.980  14.940  1.00  0.00            
ATOM     20  H9  BCD     1       8.390   8.570  15.190  1.00  0.00            
ATOM     21  H10 BCD     1       9.230   6.290  14.640  1.00  0.00            
ATOM     22  C7  BCD     1       9.400   3.810   8.220  1.00  0.00            
ATOM     23  O6  BCD     1      10.740   3.930   8.750  1.00  0.00            
ATOM     24  C8  BCD     1       9.000   5.110   7.580  1.00  0.00            
ATOM     25  O7  BCD     1       9.930   5.570   6.600  1.00  0.00            
ATOM     26  C9  BCD     1       8.900   6.210   8.650  1.00  0.00            
ATOM     27  O8  BCD     1       8.420   7.420   8.090  1.00  0.00            
ATOM     28  C10 BCD     1       8.070   5.690   9.850  1.00  0.00            
ATOM     29  C11 BCD     1       8.650   4.370  10.370  1.00  0.00            
ATOM     30  O9  BCD     1       8.560   3.460   9.310  1.00  0.00            
ATOM     31  C12 BCD     1       7.800   3.840  11.440  1.00  0.00            
ATOM     32  O10 BCD     1       8.460   2.710  12.030  1.00  0.00            
ATOM     33  H11 BCD     1       9.370   2.970   7.510  1.00  0.00            
ATOM     34  H12 BCD     1       8.040   4.920   7.080  1.00  0.00            
ATOM     35  H13 BCD     1       9.800   6.520   6.640  1.00  0.00            
ATOM     36  H14 BCD     1       9.960   6.350   8.890  1.00  0.00            
ATOM     37  H15 BCD     1       7.650   7.690   8.610  1.00  0.00            
ATOM     38  H16 BCD     1       7.010   5.740   9.580  1.00  0.00            
ATOM     39  H17 BCD     1       9.680   4.440  10.750  1.00  0.00            
ATOM     40  H18 BCD     1       7.730   4.640  12.190  1.00  0.00            
ATOM     41  H19 BCD     1       6.750   3.740  11.130  1.00  0.00            
ATOM     42  H20 BCD     1       8.610   2.090  11.310  1.00  0.00            
ATOM     43  C13 BCD     1      14.280   2.000   7.890  1.00  0.00            
ATOM     44  O11 BCD     1      14.920   3.270   8.090  1.00  0.00            
ATOM     45  C14 BCD     1      13.250   2.020   6.760  1.00  0.00            
ATOM     46  O12 BCD     1      13.950   2.090   5.430  1.00  0.00            
ATOM     47  C15 BCD     1      12.220   3.100   6.990  1.00  0.00            
ATOM     48  O13 BCD     1      11.300   3.310   5.880  1.00  0.00            
ATOM     49  C16 BCD     1      11.510   2.820   8.350  1.00  0.00            
ATOM     50  C17 BCD     1      12.540   2.580   9.460  1.00  0.00            
ATOM     51  O14 BCD     1      13.540   1.680   9.090  1.00  0.00            
ATOM     52  C18 BCD     1      11.880   2.190  10.790  1.00  0.00            
ATOM     53  O15 BCD     1      12.810   2.310  11.880  1.00  0.00            
ATOM     54  H21 BCD     1      15.040   1.230   7.690  1.00  0.00            
ATOM     55  H22 BCD     1      12.600   1.130   6.790  1.00  0.00            
ATOM     56  H23 BCD     1      14.080   3.030   5.250  1.00  0.00            
ATOM     57  H24 BCD     1      12.710   4.080   7.120  1.00  0.00            
ATOM     58  H25 BCD     1      10.850   4.130   6.090  1.00  0.00            
ATOM     59  H26 BCD     1      10.900   1.920   8.250  1.00  0.00            
ATOM     60  H27 BCD     1      12.860   3.590   9.710  1.00  0.00            
ATOM     61  H28 BCD     1      11.140   2.970  11.030  1.00  0.00            
ATOM     62  H29 BCD     1      11.630   1.130  10.830  1.00  0.00            
ATOM     63  H30 BCD     1      13.650   2.490  11.450  1.00  0.00            
ATOM     64  C19 BCD     1      17.830   5.690   6.450  1.00  0.00            
ATOM     65  O16 BCD     1      17.240   6.600   7.420  1.00  0.00            
ATOM     66  C20 BCD     1      16.750   5.310   5.520  1.00  0.00            
ATOM     67  O17 BCD     1      16.440   6.400   4.620  1.00  0.00            
ATOM     68  C21 BCD     1      15.500   4.860   6.360  1.00  0.00            
ATOM     69  O18 BCD     1      14.360   4.690   5.490  1.00  0.00            
ATOM     70  C22 BCD     1      15.970   3.630   7.210  1.00  0.00            
ATOM     71  C23 BCD     1      17.240   3.960   8.000  1.00  0.00            
ATOM     72  O19 BCD     1      18.200   4.550   7.140  1.00  0.00            
ATOM     73  C24 BCD     1      17.820   2.740   8.640  1.00  0.00            
ATOM     74  O20 BCD     1      18.080   1.780   7.630  1.00  0.00            
ATOM     75  H31 BCD     1      18.600   6.140   5.820  1.00  0.00            
ATOM     76  H32 BCD     1      17.070   4.460   4.900  1.00  0.00            
ATOM     77  H33 BCD     1      15.990   6.050   3.850  1.00  0.00            
ATOM     78  H34 BCD     1      15.230   5.650   7.070  1.00  0.00            
ATOM     79  H35 BCD     1      13.820   5.470   5.580  1.00  0.00            
ATOM     80  H36 BCD     1      16.110   2.790   6.510  1.00  0.00            
ATOM     81  H37 BCD     1      16.970   4.720   8.740  1.00  0.00            
ATOM     82  H38 BCD     1      18.700   3.090   9.200  1.00  0.00            
ATOM     83  H39 BCD     1      17.160   2.370   9.440  1.00  0.00            
ATOM     84  H40 BCD     1      18.530   2.200   6.900  1.00  0.00            
ATOM     85  C25 BCD     1      17.670  10.640   8.620  1.00  0.00            
ATOM     86  O21 BCD     1      16.730  10.440   9.690  1.00  0.00            
ATOM     87  C26 BCD     1      16.880  10.360   7.360  1.00  0.00            
ATOM     88  O22 BCD     1      15.720  11.220   7.260  1.00  0.00            
ATOM     89  C27 BCD     1      16.410   8.920   7.330  1.00  0.00            
ATOM     90  O23 BCD     1      15.820   8.640   6.050  1.00  0.00            
ATOM     91  C28 BCD     1      17.650   7.960   7.440  1.00  0.00            
ATOM     92  C29 BCD     1      18.400   8.320   8.750  1.00  0.00            
ATOM     93  O24 BCD     1      18.740   9.710   8.740  1.00  0.00            
ATOM     94  C30 BCD     1      19.630   7.440   8.960  1.00  0.00            
ATOM     95  O25 BCD     1      20.670   7.720   8.030  1.00  0.00            
ATOM     96  H41 BCD     1      18.020  11.680   8.640  1.00  0.00            
ATOM     97  H42 BCD     1      17.520  10.610   6.510  1.00  0.00            
ATOM     98  H43 BCD     1      15.010  11.010   7.870  1.00  0.00            
ATOM     99  H44 BCD     1      15.660   8.610   8.080  1.00  0.00            
ATOM    100  H45 BCD     1      15.680   7.700   5.950  1.00  0.00            
ATOM    101  H46 BCD     1      18.290   8.210   6.580  1.00  0.00            
ATOM    102  H47 BCD     1      17.680   8.220   9.570  1.00  0.00            
ATOM    103  H48 BCD     1      20.020   7.700   9.950  1.00  0.00            
ATOM    104  H49 BCD     1      19.260   6.420   8.840  1.00  0.00            
ATOM    105  H50 BCD     1      21.080   8.520   8.380  1.00  0.00            
ATOM    106  C31 BCD     1      15.230  12.370  12.990  1.00  0.00            
ATOM    107  O26 BCD     1      14.000  11.760  12.600  1.00  0.00            
ATOM    108  C32 BCD     1      15.800  13.330  11.950  1.00  0.00            
ATOM    109  O27 BCD     1      15.080  14.520  11.780  1.00  0.00            
ATOM    110  C33 BCD     1      16.020  12.570  10.640  1.00  0.00            
ATOM    111  C34 BCD     1      16.910  11.280  10.880  1.00  0.00            
ATOM    112  C35 BCD     1      16.340  10.490  12.030  1.00  0.00            
ATOM    113  O28 BCD     1      16.200  11.320  13.160  1.00  0.00            
ATOM    114  C36 BCD     1      17.310   9.400  12.370  1.00  0.00            
ATOM    115  O29 BCD     1      18.620   9.760  12.880  1.00  0.00            
ATOM    116  O30 BCD     1      16.600  13.420   9.650  1.00  0.00            
ATOM    117  H51 BCD     1      15.160  12.800  13.990  1.00  0.00            
ATOM    118  H52 BCD     1      16.800  13.720  12.170  1.00  0.00            
ATOM    119  H53 BCD     1      14.180  14.190  11.730  1.00  0.00            
ATOM    120  H54 BCD     1      15.040  12.290  10.230  1.00  0.00            
ATOM    121  H55 BCD     1      15.910  13.950   9.250  1.00  0.00            
ATOM    122  H56 BCD     1      17.960  11.570  11.030  1.00  0.00            
ATOM    123  H57 BCD     1      15.400  10.040  11.710  1.00  0.00            
ATOM    124  H58 BCD     1      16.870   8.650  13.030  1.00  0.00            
ATOM    125  H59 BCD     1      17.510   8.790  11.470  1.00  0.00            
ATOM    126  H60 BCD     1      18.570  10.310  13.670  1.00  0.00            
ATOM    127  C37 BCD     1       9.960  11.370  13.420  1.00  0.00            
ATOM    128  O31 BCD     1       9.930  10.270  12.580  1.00  0.00            
ATOM    129  C38 BCD     1      10.370  12.660  12.610  1.00  0.00            
ATOM    130  O32 BCD     1       9.390  12.910  11.600  1.00  0.00            
ATOM    131  C39 BCD     1      11.800  12.560  12.110  1.00  0.00            
ATOM    132  O33 BCD     1      12.180  13.890  11.550  1.00  0.00            
ATOM    133  C40 BCD     1      12.790  12.220  13.210  1.00  0.00            
ATOM    134  C41 BCD     1      12.280  10.990  14.060  1.00  0.00            
ATOM    135  O34 BCD     1      10.930  11.180  14.430  1.00  0.00            
ATOM    136  C42 BCD     1      13.170  10.750  15.270  1.00  0.00            
ATOM    137  O35 BCD     1      13.180  11.770  16.220  1.00  0.00            
ATOM    138  H61 BCD     1       8.960  11.560  13.830  1.00  0.00            
ATOM    139  H62 BCD     1      10.300  13.440  13.390  1.00  0.00            
ATOM    140  H63 BCD     1       8.980  13.780  11.700  1.00  0.00            
ATOM    141  H64 BCD     1      11.840  11.870  11.260  1.00  0.00            
ATOM    142  H65 BCD     1      11.380  14.060  11.050  1.00  0.00            
ATOM    143  H66 BCD     1      12.890  13.080  13.880  1.00  0.00            
ATOM    144  H67 BCD     1      12.340  10.070  13.460  1.00  0.00            
ATOM    145  H68 BCD     1      12.990   9.720  15.600  1.00  0.00            
ATOM    146  H69 BCD     1      14.180  10.700  14.840  1.00  0.00            
ATOM    147  H70 BCD     1      12.270  11.980  16.460  1.00  0.00            
ATOM    148  C1  BC3     2      12.530  13.370   7.880  1.00  0.00            
ATOM    149  C2  BC3     2      11.430  12.380   7.840  1.00  0.00            
ATOM    150  O1  BC3     2      10.220  12.780   7.360  1.00  0.00            
ATOM    151  N1  BC3     2       9.330  11.650   7.480  1.00  0.00            
ATOM    152  C3  BC3     2      10.030  10.630   7.980  1.00  0.00            
ATOM    153  C4  BC3     2      11.340  11.110   8.290  1.00  0.00            
ATOM    154  C5  BC3     2      12.360  10.430   8.920  1.00  0.00            
ATOM    155  O2  BC3     2      13.490  10.820   9.230  1.00  0.00            
ATOM    156  N2  BC3     2      11.990   9.160   9.240  1.00  0.00            
ATOM    157  C6  BC3     2      12.780   8.290   9.870  1.00  0.00            
ATOM    158  C7  BC3     2      13.390   7.200   9.220  1.00  0.00            
ATOM    159  C8  BC3     2      14.150   6.280   9.980  1.00  0.00            
ATOM    160  C9  BC3     2      14.390   6.490  11.380  1.00  0.00            
ATOM    161  C10 BC3     2      15.290   5.460  12.170  1.00  0.00            
ATOM    162  F1  BC3     2      14.760   5.170  13.380  1.00  0.00            
ATOM    163  F2  BC3     2      15.470   4.290  11.590  1.00  0.00            
ATOM    164  F3  BC3     2      16.510   5.900  12.520  1.00  0.00            
ATOM    165  C11 BC3     2      13.800   7.660  11.970  1.00  0.00            
ATOM    166  C12 BC3     2      12.910   8.450  11.270  1.00  0.00            
ATOM    167  H1  BC3     2      13.060  13.330   8.840  1.00  0.00            
ATOM    168  H2  BC3     2      13.200  13.220   7.030  1.00  0.00            
ATOM    169  H3  BC3     2      12.090  14.360   7.750  1.00  0.00            
ATOM    170  H4  BC3     2       9.500   9.700   8.130  1.00  0.00            
ATOM    171  H5  BC3     2      11.150   8.840   8.780  1.00  0.00            
ATOM    172  H6  BC3     2      13.110   7.090   8.170  1.00  0.00            
ATOM    173  H7  BC3     2      14.570   5.410   9.490  1.00  0.00            
ATOM    174  H8  BC3     2      13.910   7.850  13.030  1.00  0.00            
ATOM    175  H9  BC3     2      12.390   9.320  11.660  1.00  0.00            
TER
ENDMDL
MODEL        1
ATOM      1  C1  BCD     1       3.160  15.390  15.990  1.00  0.00            
ATOM      2  O1  BCD     1       4.530  15.330  15.560  1.00  0.00            
ATOM      3  C2  BCD     1       3.200  15.900  17.400  1.00  0.00            
ATOM      4  O2  BCD     1       4.020  17.140  17.420  1.00  0.00            
ATOM      5  C3  BCD     1       3.760  14.830  18.260  1.00  0.00            
ATOM      6  O3  BCD     1       3.740  15.210  19.630  1.00  0.00            
ATOM      7  C4  BCD     1       3.060  13.480  18.070  1.00  0.00            
ATOM      8  C5  BCD     1       3.050  13.110  16.580  1.00  0.00            
ATOM      9  O4  BCD     1       2.420  14.200  15.930  1.00  0.00            
ATOM     10  C6  BCD     1       2.230  11.850  16.220  1.00  0.00            
ATOM     11  O5  BCD     1       2.500  11.370  14.860  1.00  0.00            
ATOM     12  H1  BCD     1       2.640  16.150  15.400  1.00  0.00            
ATOM     13  H2  BCD     1       2.160  16.130  17.640  1.00  0.00            
ATOM     14  H3  BCD     1       4.770  16.900  16.860  1.00  0.00            
ATOM     15  H4  BCD     1       4.820  14.710  17.970  1.00  0.00            
ATOM     16  H5  BCD     1       3.840  14.420  20.170  1.00  0.00            
ATOM     17  H6  BCD     1       2.040  13.640  18.440  1.00  0.00            
ATOM     18  H7  BCD     1       4.080  13.030  16.230  1.00  0.00            
ATOM     19  H8  BCD     1       2.430  11.110  16.990  1.00  0.00            
ATOM     20  H9  BCD     1       1.160  12.090  16.290  1.00  0.00            
ATOM     21  H10 BCD     1       1.930  11.940  14.330  1.00  0.00            
ATOM     22  C7  BCD     1       6.800  15.800  12.330  1.00  0.00            
ATOM     23  O6  BCD     1       7.420  14.620  12.860  1.00  0.00            
ATOM     24  C8  BCD     1       6.970  16.930  13.300  1.00  0.00            
ATOM     25  O7  BCD     1       8.290  17.240  13.510  1.00  0.00            
ATOM     26  C9  BCD     1       6.230  16.560  14.630  1.00  0.00            
ATOM     27  O8  BCD     1       6.200  17.580  15.660  1.00  0.00            
ATOM     28  C10 BCD     1       4.800  16.040  14.350  1.00  0.00            
ATOM     29  C11 BCD     1       4.680  15.050  13.180  1.00  0.00            
ATOM     30  O9  BCD     1       5.420  15.610  12.110  1.00  0.00            
ATOM     31  C12 BCD     1       3.230  14.880  12.790  1.00  0.00            
ATOM     32  O10 BCD     1       3.270  14.150  11.570  1.00  0.00            
ATOM     33  H11 BCD     1       7.280  16.020  11.370  1.00  0.00            
ATOM     34  H12 BCD     1       6.480  17.810  12.870  1.00  0.00            
ATOM     35  H13 BCD     1       8.330  18.150  13.810  1.00  0.00            
ATOM     36  H14 BCD     1       6.810  15.720  15.030  1.00  0.00            
ATOM     37  H15 BCD     1       6.660  18.370  15.370  1.00  0.00            
ATOM     38  H16 BCD     1       4.120  16.890  14.250  1.00  0.00            
ATOM     39  H17 BCD     1       5.140  14.150  13.610  1.00  0.00            
ATOM     40  H18 BCD     1       2.660  14.360  13.570  1.00  0.00            
ATOM     41  H19 BCD     1       2.820  15.890  12.640  1.00  0.00            
ATOM     42  H20 BCD     1       2.430  13.720  11.390  1.00  0.00            
ATOM     43  C13 BCD     1       9.950  11.790  11.110  1.00  0.00            
ATOM     44  O11 BCD     1      10.500  11.420  12.400  1.00  0.00            
ATOM     45  C14 BCD     1      10.200  13.340  10.790  1.00  0.00            
ATOM     46  O12 BCD     1      11.640  13.620  10.770  1.00  0.00            
ATOM     47  C15 BCD     1       9.490  14.220  11.810  1.00  0.00            
ATOM     48  O13 BCD     1       9.590  15.680  11.480  1.00  0.00            
ATOM     49  C16 BCD     1       8.020  13.780  11.910  1.00  0.00            
ATOM     50  C17 BCD     1       7.890  12.220  12.230  1.00  0.00            
ATOM     51  O14 BCD     1       8.530  11.500  11.190  1.00  0.00            
ATOM     52  C18 BCD     1       6.510  11.800  12.370  1.00  0.00            
ATOM     53  O15 BCD     1       5.760  12.220  11.240  1.00  0.00            
ATOM     54  H21 BCD     1      10.500  11.260  10.310  1.00  0.00            
ATOM     55  H22 BCD     1       9.640  13.580   9.870  1.00  0.00            
ATOM     56  H23 BCD     1      11.840  14.550  10.590  1.00  0.00            
ATOM     57  H24 BCD     1      10.030  14.050  12.750  1.00  0.00            
ATOM     58  H25 BCD     1       9.280  16.140  12.270  1.00  0.00            
ATOM     59  H26 BCD     1       7.620  13.940  10.900  1.00  0.00            
ATOM     60  H27 BCD     1       8.380  12.000  13.190  1.00  0.00            
ATOM     61  H28 BCD     1       6.410  10.720  12.560  1.00  0.00            
ATOM     62  H29 BCD     1       6.160  12.330  13.260  1.00  0.00            
ATOM     63  H30 BCD     1       5.150  12.880  11.590  1.00  0.00            
ATOM     64  C19 BCD     1      12.890   8.530  13.910  1.00  0.00            
ATOM     65  O16 BCD     1      12.160   8.640  15.150  1.00  0.00            
ATOM     66  C20 BCD     1      13.610   9.880  13.660  1.00  0.00            
ATOM     67  O17 BCD     1      14.300  10.330  14.840  1.00  0.00            
ATOM     68  C21 BCD     1      12.660  10.940  13.190  1.00  0.00            
ATOM     69  O18 BCD     1      13.320  12.110  12.630  1.00  0.00            
ATOM     70  C22 BCD     1      11.560  10.470  12.320  1.00  0.00            
ATOM     71  C23 BCD     1      10.960   9.130  12.680  1.00  0.00            
ATOM     72  O19 BCD     1      12.020   8.210  12.820  1.00  0.00            
ATOM     73  C24 BCD     1      10.010   8.590  11.660  1.00  0.00            
ATOM     74  O20 BCD     1      10.600   8.570  10.330  1.00  0.00            
ATOM     75  H31 BCD     1      13.580   7.690  14.030  1.00  0.00            
ATOM     76  H32 BCD     1      14.400   9.590  12.960  1.00  0.00            
ATOM     77  H33 BCD     1      14.030   9.750  15.560  1.00  0.00            
ATOM     78  H34 BCD     1      12.150  11.370  14.060  1.00  0.00            
ATOM     79  H35 BCD     1      12.630  12.650  12.240  1.00  0.00            
ATOM     80  H36 BCD     1      11.880  10.400  11.270  1.00  0.00            
ATOM     81  H37 BCD     1      10.300   9.200  13.550  1.00  0.00            
ATOM     82  H38 BCD     1       9.630   7.600  11.920  1.00  0.00            
ATOM     83  H39 BCD     1       9.140   9.260  11.660  1.00  0.00            
ATOM     84  H40 BCD     1      11.510   8.280  10.410  1.00  0.00            
ATOM     85  C25 BCD     1      11.480   6.880  18.720  1.00  0.00            
ATOM     86  O21 BCD     1      10.490   7.900  18.880  1.00  0.00            
ATOM     87  C26 BCD     1      12.800   7.540  18.650  1.00  0.00            
ATOM     88  O22 BCD     1      13.200   8.280  19.830  1.00  0.00            
ATOM     89  C27 BCD     1      12.860   8.460  17.380  1.00  0.00            
ATOM     90  O23 BCD     1      14.200   8.850  17.190  1.00  0.00            
ATOM     91  C28 BCD     1      12.490   7.690  16.150  1.00  0.00            
ATOM     92  C29 BCD     1      11.220   6.880  16.270  1.00  0.00            
ATOM     93  O24 BCD     1      11.150   6.220  17.520  1.00  0.00            
ATOM     94  C30 BCD     1      10.950   5.930  15.180  1.00  0.00            
ATOM     95  O25 BCD     1      11.980   4.930  14.920  1.00  0.00            
ATOM     96  H41 BCD     1      11.440   6.180  19.570  1.00  0.00            
ATOM     97  H42 BCD     1      13.460   6.710  18.370  1.00  0.00            
ATOM     98  H43 BCD     1      12.490   8.890  20.020  1.00  0.00            
ATOM     99  H44 BCD     1      12.230   9.350  17.350  1.00  0.00            
ATOM    100  H45 BCD     1      14.540   9.380  17.910  1.00  0.00            
ATOM    101  H46 BCD     1      13.310   7.080  15.740  1.00  0.00            
ATOM    102  H47 BCD     1      10.450   7.660  16.290  1.00  0.00            
ATOM    103  H48 BCD     1      10.010   5.470  15.500  1.00  0.00            
ATOM    104  H49 BCD     1      10.830   6.580  14.300  1.00  0.00            
ATOM    105  H50 BCD     1      11.700   4.360  14.210  1.00  0.00            
ATOM    106  C31 BCD     1       7.190   8.840  21.200  1.00  0.00            
ATOM    107  O26 BCD     1       6.580   9.720  20.260  1.00  0.00            
ATOM    108  C32 BCD     1       8.530   9.410  21.670  1.00  0.00            
ATOM    109  O27 BCD     1       8.340  10.710  22.190  1.00  0.00            
ATOM    110  C33 BCD     1       9.560   9.290  20.550  1.00  0.00            
ATOM    111  C34 BCD     1       9.600   7.860  20.010  1.00  0.00            
ATOM    112  C35 BCD     1       8.150   7.610  19.510  1.00  0.00            
ATOM    113  O28 BCD     1       7.350   7.580  20.670  1.00  0.00            
ATOM    114  C36 BCD     1       8.110   6.140  18.970  1.00  0.00            
ATOM    115  O29 BCD     1       8.320   5.210  20.070  1.00  0.00            
ATOM    116  O30 BCD     1      10.830   9.640  21.160  1.00  0.00            
ATOM    117  H51 BCD     1       6.480   8.930  22.030  1.00  0.00            
ATOM    118  H52 BCD     1       8.870   8.760  22.490  1.00  0.00            
ATOM    119  H53 BCD     1       9.100  10.780  22.770  1.00  0.00            
ATOM    120  H54 BCD     1       9.360   9.990  19.720  1.00  0.00            
ATOM    121  H55 BCD     1      11.180  10.450  20.790  1.00  0.00            
ATOM    122  H56 BCD     1       9.880   7.110  20.760  1.00  0.00            
ATOM    123  H57 BCD     1       7.860   8.390  18.800  1.00  0.00            
ATOM    124  H58 BCD     1       7.150   5.910  18.500  1.00  0.00            
ATOM    125  H59 BCD     1       8.910   5.990  18.240  1.00  0.00            
ATOM    126  H60 BCD     1       8.130   4.400  19.600  1.00  0.00            
ATOM    127  C37 BCD     1       3.150  11.690  19.670  1.00  0.00            
ATOM    128  O31 BCD     1       3.840  12.580  18.790  1.00  0.00            
ATOM    129  C38 BCD     1       3.750  11.850  21.070  1.00  0.00            
ATOM    130  O32 BCD     1       3.810  13.210  21.430  1.00  0.00            
ATOM    131  C39 BCD     1       5.110  11.300  21.160  1.00  0.00            
ATOM    132  O33 BCD     1       5.610  11.370  22.520  1.00  0.00            
ATOM    133  C40 BCD     1       5.220   9.910  20.500  1.00  0.00            
ATOM    134  C41 BCD     1       4.620   9.850  19.080  1.00  0.00            
ATOM    135  O34 BCD     1       3.250  10.330  19.130  1.00  0.00            
ATOM    136  C42 BCD     1       4.680   8.480  18.440  1.00  0.00            
ATOM    137  O35 BCD     1       3.780   7.520  18.970  1.00  0.00            
ATOM    138  H61 BCD     1       2.070  11.800  19.570  1.00  0.00            
ATOM    139  H62 BCD     1       3.150  11.330  21.830  1.00  0.00            
ATOM    140  H63 BCD     1       4.100  13.220  22.350  1.00  0.00            
ATOM    141  H64 BCD     1       5.710  12.000  20.560  1.00  0.00            
ATOM    142  H65 BCD     1       6.450  10.890  22.520  1.00  0.00            
ATOM    143  H66 BCD     1       4.670   9.260  21.200  1.00  0.00            
ATOM    144  H67 BCD     1       5.180  10.510  18.400  1.00  0.00            
ATOM    145  H68 BCD     1       4.340   8.740  17.430  1.00  0.00            
ATOM    146  H69 BCD     1       5.690   8.060  18.300  1.00  0.00            
ATOM    147  H70 BCD     1       2.920   7.850  18.710  1.00  0.00            
ATOM    148  C1  BC3     2       7.360  17.220  19.250  1.00  0.00            
ATOM    149  C2  BC3     2       8.490  17.060  18.310  1.00  0.00            
ATOM    150  O1  BC3     2       9.290  18.160  18.150  1.00  0.00            
ATOM    151  N1  BC3     2      10.180  17.820  17.080  1.00  0.00            
ATOM    152  C3  BC3     2       9.780  16.650  16.590  1.00  0.00            
ATOM    153  C4  BC3     2       8.760  16.080  17.380  1.00  0.00            
ATOM    154  C5  BC3     2       8.050  14.840  17.160  1.00  0.00            
ATOM    155  O2  BC3     2       7.140  14.470  17.840  1.00  0.00            
ATOM    156  N2  BC3     2       8.670  14.020  16.310  1.00  0.00            
ATOM    157  C6  BC3     2       8.280  12.690  16.090  1.00  0.00            
ATOM    158  C7  BC3     2       9.220  11.660  16.090  1.00  0.00            
ATOM    159  C8  BC3     2       8.870  10.310  15.720  1.00  0.00            
ATOM    160  C9  BC3     2       7.570   9.990  15.460  1.00  0.00            
ATOM    161  C10 BC3     2       7.290   8.490  15.090  1.00  0.00            
ATOM    162  F1  BC3     2       5.960   8.070  15.200  1.00  0.00            
ATOM    163  F2  BC3     2       7.620   8.210  13.850  1.00  0.00            
ATOM    164  F3  BC3     2       8.030   7.710  15.840  1.00  0.00            
ATOM    165  C11 BC3     2       6.550  10.960  15.500  1.00  0.00            
ATOM    166  C12 BC3     2       6.930  12.330  15.810  1.00  0.00            
ATOM    167  H1  BC3     2       7.590  16.790  20.230  1.00  0.00            
ATOM    168  H2  BC3     2       7.030  18.260  19.340  1.00  0.00            
ATOM    169  H3  BC3     2       6.520  16.670  18.810  1.00  0.00            
ATOM    170  H4  BC3     2      10.210  16.200  15.700  1.00  0.00            
ATOM    171  H5  BC3     2       9.490  14.420  15.870  1.00  0.00            
ATOM    172  H6  BC3     2      10.250  11.950  16.270  1.00  0.00            
ATOM    173  H7  BC3     2       9.690   9.610  15.640  1.00  0.00            
ATOM    174  H8  BC3     2       5.510  10.690  15.300  1.00  0.00            
ATOM    175  H9  BC3     2       6.100  13.030  15.850  1.00  0.00            
TER
ENDMDL
MODEL        1
ATOM      1  C1  BCD     1      11.520  14.980  19.860  1.00  0.00            
ATOM      2  O1  BCD     1      11.030  15.600  18.730  1.00  0.00            
ATOM      3  C2  BCD     1      12.590  15.910  20.520  1.00  0.00            
ATOM      4  O2  BCD     1      12.040  17.130  21.160  1.00  0.00            
ATOM      5  C3  BCD     1      13.690  16.100  19.440  1.00  0.00            
ATOM      6  O3  BCD     1      14.610  17.110  19.880  1.00  0.00            
ATOM      7  C4  BCD     1      14.350  14.770  19.230  1.00  0.00            
ATOM      8  C5  BCD     1      13.370  13.700  18.760  1.00  0.00            
ATOM      9  O4  BCD     1      12.190  13.720  19.570  1.00  0.00            
ATOM     10  C6  BCD     1      13.970  12.300  18.750  1.00  0.00            
ATOM     11  O5  BCD     1      14.230  11.840  20.090  1.00  0.00            
ATOM     12  H1  BCD     1      10.710  14.880  20.590  1.00  0.00            
ATOM     13  H2  BCD     1      13.070  15.250  21.250  1.00  0.00            
ATOM     14  H3  BCD     1      11.750  17.540  20.340  1.00  0.00            
ATOM     15  H4  BCD     1      13.240  16.520  18.530  1.00  0.00            
ATOM     16  H5  BCD     1      15.360  17.170  19.290  1.00  0.00            
ATOM     17  H6  BCD     1      14.820  14.470  20.170  1.00  0.00            
ATOM     18  H7  BCD     1      13.160  13.890  17.710  1.00  0.00            
ATOM     19  H8  BCD     1      13.300  11.530  18.350  1.00  0.00            
ATOM     20  H9  BCD     1      14.920  12.210  18.210  1.00  0.00            
ATOM     21  H10 BCD     1      15.010  11.280  20.050  1.00  0.00            
ATOM     22  C7  BCD     1       7.800  17.610  17.370  1.00  0.00            
ATOM     23  O6  BCD     1       8.440  17.340  16.030  1.00  0.00            
ATOM     24  C8  BCD     1       8.800  18.470  18.150  1.00  0.00            
ATOM     25  O7  BCD     1       8.870  19.710  17.520  1.00  0.00            
ATOM     26  C9  BCD     1      10.180  17.750  18.210  1.00  0.00            
ATOM     27  O8  BCD     1      11.130  18.480  18.960  1.00  0.00            
ATOM     28  C10 BCD     1       9.940  16.430  18.870  1.00  0.00            
ATOM     29  C11 BCD     1       8.770  15.660  18.220  1.00  0.00            
ATOM     30  O9  BCD     1       7.550  16.450  18.030  1.00  0.00            
ATOM     31  C12 BCD     1       8.550  14.220  18.910  1.00  0.00            
ATOM     32  O10 BCD     1       8.250  14.290  20.260  1.00  0.00            
ATOM     33  H11 BCD     1       6.880  18.210  17.370  1.00  0.00            
ATOM     34  H12 BCD     1       8.350  18.680  19.130  1.00  0.00            
ATOM     35  H13 BCD     1       8.890  20.440  18.150  1.00  0.00            
ATOM     36  H14 BCD     1      10.590  17.670  17.190  1.00  0.00            
ATOM     37  H15 BCD     1      11.520  19.180  18.420  1.00  0.00            
ATOM     38  H16 BCD     1       9.570  16.640  19.880  1.00  0.00            
ATOM     39  H17 BCD     1       9.010  15.480  17.160  1.00  0.00            
ATOM     40  H18 BCD     1       7.750  13.720  18.350  1.00  0.00            
ATOM     41  H19 BCD     1       9.510  13.700  18.760  1.00  0.00            
ATOM     42  H20 BCD     1       7.380  13.870  20.290  1.00  0.00            
ATOM     43  C13 BCD     1       7.420  17.960  12.070  1.00  0.00            
ATOM     44  O11 BCD     1       8.650  17.510  11.610  1.00  0.00            
ATOM     45  C14 BCD     1       7.690  19.220  12.890  1.00  0.00            
ATOM     46  O12 BCD     1       8.460  20.170  12.130  1.00  0.00            
ATOM     47  C15 BCD     1       8.410  18.910  14.200  1.00  0.00            
ATOM     48  O13 BCD     1       8.350  20.070  15.000  1.00  0.00            
ATOM     49  C16 BCD     1       7.720  17.760  14.920  1.00  0.00            
ATOM     50  C17 BCD     1       7.400  16.530  14.070  1.00  0.00            
ATOM     51  O14 BCD     1       6.690  17.040  12.890  1.00  0.00            
ATOM     52  C18 BCD     1       6.520  15.490  14.750  1.00  0.00            
ATOM     53  O15 BCD     1       5.200  15.960  15.120  1.00  0.00            
ATOM     54  H21 BCD     1       6.860  18.230  11.160  1.00  0.00            
ATOM     55  H22 BCD     1       6.700  19.640  13.110  1.00  0.00            
ATOM     56  H23 BCD     1       8.740  20.740  12.850  1.00  0.00            
ATOM     57  H24 BCD     1       9.450  18.730  13.890  1.00  0.00            
ATOM     58  H25 BCD     1       8.610  19.950  15.920  1.00  0.00            
ATOM     59  H26 BCD     1       6.810  18.240  15.300  1.00  0.00            
ATOM     60  H27 BCD     1       8.410  16.180  13.830  1.00  0.00            
ATOM     61  H28 BCD     1       6.430  14.710  13.980  1.00  0.00            
ATOM     62  H29 BCD     1       7.060  15.050  15.600  1.00  0.00            
ATOM     63  H30 BCD     1       4.860  15.320  15.750  1.00  0.00            
ATOM     64  C19 BCD     1      10.840  15.860   8.610  1.00  0.00            
ATOM     65  O16 BCD     1      11.750  15.540   9.670  1.00  0.00            
ATOM     66  C20 BCD     1      10.640  17.350   8.440  1.00  0.00            
ATOM     67  O17 BCD     1      11.870  18.010   8.150  1.00  0.00            
ATOM     68  C21 BCD     1       9.980  17.960   9.690  1.00  0.00            
ATOM     69  O18 BCD     1       9.590  19.360   9.550  1.00  0.00            
ATOM     70  C22 BCD     1       8.750  17.180  10.170  1.00  0.00            
ATOM     71  C23 BCD     1       8.930  15.700  10.090  1.00  0.00            
ATOM     72  O19 BCD     1       9.570  15.260   8.870  1.00  0.00            
ATOM     73  C24 BCD     1       7.680  14.820  10.340  1.00  0.00            
ATOM     74  O20 BCD     1       6.740  14.840   9.190  1.00  0.00            
ATOM     75  H31 BCD     1      11.220  15.540   7.640  1.00  0.00            
ATOM     76  H32 BCD     1      10.030  17.430   7.530  1.00  0.00            
ATOM     77  H33 BCD     1      12.420  17.980   8.940  1.00  0.00            
ATOM     78  H34 BCD     1      10.650  17.850  10.550  1.00  0.00            
ATOM     79  H35 BCD     1       9.240  19.610  10.410  1.00  0.00            
ATOM     80  H36 BCD     1       7.910  17.580   9.580  1.00  0.00            
ATOM     81  H37 BCD     1       9.560  15.540  10.970  1.00  0.00            
ATOM     82  H38 BCD     1       8.050  13.820  10.610  1.00  0.00            
ATOM     83  H39 BCD     1       7.280  15.290  11.240  1.00  0.00            
ATOM     84  H40 BCD     1       7.270  14.610   8.430  1.00  0.00            
ATOM     85  C25 BCD     1      14.820  12.630  10.250  1.00  0.00            
ATOM     86  O21 BCD     1      15.380  13.310  11.350  1.00  0.00            
ATOM     87  C26 BCD     1      14.850  13.470   8.940  1.00  0.00            
ATOM     88  O22 BCD     1      16.180  13.930   8.540  1.00  0.00            
ATOM     89  C27 BCD     1      13.870  14.630   8.920  1.00  0.00            
ATOM     90  O23 BCD     1      13.830  15.300   7.680  1.00  0.00            
ATOM     91  C28 BCD     1      12.450  14.300   9.380  1.00  0.00            
ATOM     92  C29 BCD     1      12.500  13.390  10.660  1.00  0.00            
ATOM     93  O24 BCD     1      13.440  12.300  10.560  1.00  0.00            
ATOM     94  C30 BCD     1      11.110  12.890  11.070  1.00  0.00            
ATOM     95  O25 BCD     1      10.360  12.460   9.950  1.00  0.00            
ATOM     96  H41 BCD     1      15.500  11.780  10.110  1.00  0.00            
ATOM     97  H42 BCD     1      14.450  12.810   8.160  1.00  0.00            
ATOM     98  H43 BCD     1      16.620  14.340   9.290  1.00  0.00            
ATOM     99  H44 BCD     1      14.160  15.390   9.650  1.00  0.00            
ATOM    100  H45 BCD     1      14.720  15.650   7.540  1.00  0.00            
ATOM    101  H46 BCD     1      12.000  13.700   8.570  1.00  0.00            
ATOM    102  H47 BCD     1      12.830  14.070  11.460  1.00  0.00            
ATOM    103  H48 BCD     1      11.170  12.090  11.820  1.00  0.00            
ATOM    104  H49 BCD     1      10.600  13.750  11.530  1.00  0.00            
ATOM    105  H50 BCD     1      10.010  13.240   9.510  1.00  0.00            
ATOM    106  C31 BCD     1      18.460  13.440  13.910  1.00  0.00            
ATOM    107  O26 BCD     1      17.530  14.030  14.720  1.00  0.00            
ATOM    108  C32 BCD     1      18.720  14.290  12.690  1.00  0.00            
ATOM    109  O27 BCD     1      19.280  15.580  13.080  1.00  0.00            
ATOM    110  C33 BCD     1      17.400  14.440  11.950  1.00  0.00            
ATOM    111  C34 BCD     1      16.680  13.080  11.690  1.00  0.00            
ATOM    112  C35 BCD     1      16.710  12.120  12.890  1.00  0.00            
ATOM    113  O28 BCD     1      18.010  12.070  13.490  1.00  0.00            
ATOM    114  C36 BCD     1      16.250  10.710  12.520  1.00  0.00            
ATOM    115  O29 BCD     1      17.230  10.100  11.630  1.00  0.00            
ATOM    116  O30 BCD     1      17.520  15.110  10.690  1.00  0.00            
ATOM    117  H51 BCD     1      19.400  13.310  14.450  1.00  0.00            
ATOM    118  H52 BCD     1      19.430  13.770  12.040  1.00  0.00            
ATOM    119  H53 BCD     1      19.720  15.940  12.300  1.00  0.00            
ATOM    120  H54 BCD     1      16.730  15.010  12.590  1.00  0.00            
ATOM    121  H55 BCD     1      17.420  16.050  10.820  1.00  0.00            
ATOM    122  H56 BCD     1      17.220  12.620  10.860  1.00  0.00            
ATOM    123  H57 BCD     1      16.070  12.470  13.710  1.00  0.00            
ATOM    124  H58 BCD     1      16.330  10.170  13.470  1.00  0.00            
ATOM    125  H59 BCD     1      15.180  10.740  12.240  1.00  0.00            
ATOM    126  H60 BCD     1      18.140  10.150  11.960  1.00  0.00            
ATOM    127  C37 BCD     1      16.690  15.040  18.580  1.00  0.00            
ATOM    128  O31 BCD     1      15.310  15.070  18.250  1.00  0.00            
ATOM    129  C38 BCD     1      17.400  16.110  17.740  1.00  0.00            
ATOM    130  O32 BCD     1      16.820  17.400  17.980  1.00  0.00            
ATOM    131  C39 BCD     1      17.400  15.730  16.220  1.00  0.00            
ATOM    132  O33 BCD     1      18.180  16.670  15.470  1.00  0.00            
ATOM    133  C40 BCD     1      17.880  14.320  16.020  1.00  0.00            
ATOM    134  C41 BCD     1      17.220  13.330  16.950  1.00  0.00            
ATOM    135  O34 BCD     1      17.230  13.730  18.320  1.00  0.00            
ATOM    136  C42 BCD     1      17.950  11.950  16.860  1.00  0.00            
ATOM    137  O35 BCD     1      19.370  11.980  17.310  1.00  0.00            
ATOM    138  H61 BCD     1      16.810  15.240  19.650  1.00  0.00            
ATOM    139  H62 BCD     1      18.460  16.250  17.980  1.00  0.00            
ATOM    140  H63 BCD     1      17.450  18.000  17.550  1.00  0.00            
ATOM    141  H64 BCD     1      16.390  15.650  15.800  1.00  0.00            
ATOM    142  H65 BCD     1      18.270  16.340  14.570  1.00  0.00            
ATOM    143  H66 BCD     1      18.950  14.310  16.250  1.00  0.00            
ATOM    144  H67 BCD     1      16.200  13.160  16.570  1.00  0.00            
ATOM    145  H68 BCD     1      17.400  11.220  17.470  1.00  0.00            
ATOM    146  H69 BCD     1      17.880  11.560  15.840  1.00  0.00            
ATOM    147  H70 BCD     1      19.410  12.240  18.230  1.00  0.00            
ATOM    148  C1  BC3     2      11.300  22.010  14.950  1.00  0.00            
ATOM    149  C2  BC3     2      11.330  21.630  13.500  1.00  0.00            
ATOM    150  O1  BC3     2      11.160  22.600  12.560  1.00  0.00            
ATOM    151  N1  BC3     2      11.340  21.900  11.310  1.00  0.00            
ATOM    152  C3  BC3     2      11.580  20.670  11.590  1.00  0.00            
ATOM    153  C4  BC3     2      11.580  20.470  12.970  1.00  0.00            
ATOM    154  C5  BC3     2      11.960  19.260  13.680  1.00  0.00            
ATOM    155  O2  BC3     2      12.010  19.090  14.850  1.00  0.00            
ATOM    156  N2  BC3     2      12.190  18.190  12.850  1.00  0.00            
ATOM    157  C6  BC3     2      12.430  16.900  13.280  1.00  0.00            
ATOM    158  C7  BC3     2      11.370  16.070  13.510  1.00  0.00            
ATOM    159  C8  BC3     2      11.580  14.770  14.020  1.00  0.00            
ATOM    160  C9  BC3     2      12.890  14.320  14.330  1.00  0.00            
ATOM    161  C10 BC3     2      13.040  12.880  14.910  1.00  0.00            
ATOM    162  F1  BC3     2      14.110  12.860  15.720  1.00  0.00            
ATOM    163  F2  BC3     2      11.900  12.480  15.630  1.00  0.00            
ATOM    164  F3  BC3     2      13.310  11.980  13.960  1.00  0.00            
ATOM    165  C11 BC3     2      14.010  15.130  13.970  1.00  0.00            
ATOM    166  C12 BC3     2      13.730  16.450  13.470  1.00  0.00            
ATOM    167  H1  BC3     2      12.280  21.760  15.380  1.00  0.00            
ATOM    168  H2  BC3     2      11.280  23.110  15.000  1.00  0.00            
ATOM    169  H3  BC3     2      10.510  21.660  15.630  1.00  0.00            
ATOM    170  H4  BC3     2      11.770  19.960  10.790  1.00  0.00            
ATOM    171  H5  BC3     2      12.230  18.250  11.840  1.00  0.00            
ATOM    172  H6  BC3     2      10.400  16.490  13.270  1.00  0.00            
ATOM    173  H7  BC3     2      10.700  14.220  14.330  1.00  0.00            
ATOM    174  H8  BC3     2      15.030  14.780  14.080  1.00  0.00            
ATOM    175  H9  BC3     2      14.530  17.080  13.090  1.00  0.00            
TER
ENDMDL
MODEL        1
ATOM      1  C1  BCD     1       6.630  19.260  10.510  1.00  0.00            
ATOM      2  O1  BCD     1       6.980  19.390   9.110  1.00  0.00            
ATOM      3  C2  BCD     1       5.420  20.080  10.950  1.00  0.00            
ATOM      4  O2  BCD     1       4.220  19.610  10.360  1.00  0.00            
ATOM      5  C3  BCD     1       5.620  21.540  10.640  1.00  0.00            
ATOM      6  O3  BCD     1       4.540  22.300  11.210  1.00  0.00            
ATOM      7  C4  BCD     1       6.980  22.070  11.180  1.00  0.00            
ATOM      8  C5  BCD     1       8.170  21.040  11.040  1.00  0.00            
ATOM      9  O4  BCD     1       7.730  19.700  11.270  1.00  0.00            
ATOM     10  C6  BCD     1       9.350  21.460  11.870  1.00  0.00            
ATOM     11  O5  BCD     1       9.060  21.440  13.270  1.00  0.00            
ATOM     12  H1  BCD     1       6.520  18.190  10.730  1.00  0.00            
ATOM     13  H2  BCD     1       5.320  20.060  12.050  1.00  0.00            
ATOM     14  H3  BCD     1       4.390  19.820   9.440  1.00  0.00            
ATOM     15  H4  BCD     1       5.680  21.590   9.540  1.00  0.00            
ATOM     16  H5  BCD     1       3.680  22.200  10.790  1.00  0.00            
ATOM     17  H6  BCD     1       7.020  22.430  12.210  1.00  0.00            
ATOM     18  H7  BCD     1       8.410  21.250   9.990  1.00  0.00            
ATOM     19  H8  BCD     1      10.160  20.740  11.770  1.00  0.00            
ATOM     20  H9  BCD     1       9.700  22.450  11.550  1.00  0.00            
ATOM     21  H10 BCD     1       9.800  21.880  13.690  1.00  0.00            
ATOM     22  C7  BCD     1       7.410  17.570   5.610  1.00  0.00            
ATOM     23  O6  BCD     1       8.540  18.440   5.500  1.00  0.00            
ATOM     24  C8  BCD     1       6.150  18.370   5.680  1.00  0.00            
ATOM     25  O7  BCD     1       6.070  19.190   4.520  1.00  0.00            
ATOM     26  C9  BCD     1       6.140  19.200   7.010  1.00  0.00            
ATOM     27  O8  BCD     1       4.980  20.090   7.200  1.00  0.00            
ATOM     28  C10 BCD     1       6.480  18.390   8.250  1.00  0.00            
ATOM     29  C11 BCD     1       7.620  17.360   8.040  1.00  0.00            
ATOM     30  O9  BCD     1       7.490  16.740   6.770  1.00  0.00            
ATOM     31  C12 BCD     1       7.850  16.420   9.230  1.00  0.00            
ATOM     32  O10 BCD     1       6.860  15.440   9.250  1.00  0.00            
ATOM     33  H11 BCD     1       7.360  16.970   4.690  1.00  0.00            
ATOM     34  H12 BCD     1       5.350  17.620   5.740  1.00  0.00            
ATOM     35  H13 BCD     1       5.170  19.500   4.380  1.00  0.00            
ATOM     36  H14 BCD     1       7.020  19.850   6.950  1.00  0.00            
ATOM     37  H15 BCD     1       4.620  20.460   6.390  1.00  0.00            
ATOM     38  H16 BCD     1       5.560  17.950   8.630  1.00  0.00            
ATOM     39  H17 BCD     1       8.510  17.990   7.950  1.00  0.00            
ATOM     40  H18 BCD     1       8.830  15.960   9.080  1.00  0.00            
ATOM     41  H19 BCD     1       7.950  16.960  10.180  1.00  0.00            
ATOM     42  H20 BCD     1       6.570  15.250   8.350  1.00  0.00            
ATOM     43  C13 BCD     1      12.090  18.920   3.580  1.00  0.00            
ATOM     44  O11 BCD     1      12.530  19.760   4.620  1.00  0.00            
ATOM     45  C14 BCD     1      10.890  19.510   2.870  1.00  0.00            
ATOM     46  O12 BCD     1      11.340  20.830   2.450  1.00  0.00            
ATOM     47  C15 BCD     1       9.630  19.640   3.770  1.00  0.00            
ATOM     48  O13 BCD     1       8.410  20.080   3.180  1.00  0.00            
ATOM     49  C16 BCD     1       9.490  18.260   4.410  1.00  0.00            
ATOM     50  C17 BCD     1      10.670  17.640   5.090  1.00  0.00            
ATOM     51  O14 BCD     1      11.750  17.670   4.120  1.00  0.00            
ATOM     52  C18 BCD     1      10.620  16.210   5.670  1.00  0.00            
ATOM     53  O15 BCD     1       9.840  15.240   5.030  1.00  0.00            
ATOM     54  H21 BCD     1      12.870  18.750   2.840  1.00  0.00            
ATOM     55  H22 BCD     1      10.610  18.910   2.000  1.00  0.00            
ATOM     56  H23 BCD     1      12.260  20.820   2.740  1.00  0.00            
ATOM     57  H24 BCD     1       9.900  20.300   4.600  1.00  0.00            
ATOM     58  H25 BCD     1       7.670  19.680   3.640  1.00  0.00            
ATOM     59  H26 BCD     1       9.110  17.520   3.690  1.00  0.00            
ATOM     60  H27 BCD     1      10.930  18.270   5.950  1.00  0.00            
ATOM     61  H28 BCD     1      11.670  15.950   5.840  1.00  0.00            
ATOM     62  H29 BCD     1      10.260  16.380   6.700  1.00  0.00            
ATOM     63  H30 BCD     1       9.270  14.700   5.570  1.00  0.00            
ATOM     64  C19 BCD     1      16.100  21.430   5.830  1.00  0.00            
ATOM     65  O16 BCD     1      15.330  22.450   6.430  1.00  0.00            
ATOM     66  C20 BCD     1      15.910  21.400   4.350  1.00  0.00            
ATOM     67  O17 BCD     1      16.370  22.590   3.770  1.00  0.00            
ATOM     68  C21 BCD     1      14.500  21.050   4.010  1.00  0.00            
ATOM     69  O18 BCD     1      14.300  20.890   2.600  1.00  0.00            
ATOM     70  C22 BCD     1      13.960  19.820   4.750  1.00  0.00            
ATOM     71  C23 BCD     1      14.370  19.870   6.240  1.00  0.00            
ATOM     72  O19 BCD     1      15.720  20.130   6.410  1.00  0.00            
ATOM     73  C24 BCD     1      14.000  18.600   7.010  1.00  0.00            
ATOM     74  O20 BCD     1      14.780  17.430   6.710  1.00  0.00            
ATOM     75  H31 BCD     1      17.180  21.590   5.990  1.00  0.00            
ATOM     76  H32 BCD     1      16.460  20.510   4.010  1.00  0.00            
ATOM     77  H33 BCD     1      15.960  23.310   4.250  1.00  0.00            
ATOM     78  H34 BCD     1      13.920  21.950   4.240  1.00  0.00            
ATOM     79  H35 BCD     1      14.400  21.740   2.160  1.00  0.00            
ATOM     80  H36 BCD     1      14.390  18.900   4.340  1.00  0.00            
ATOM     81  H37 BCD     1      13.770  20.700   6.650  1.00  0.00            
ATOM     82  H38 BCD     1      14.090  18.760   8.100  1.00  0.00            
ATOM     83  H39 BCD     1      13.020  18.180   6.740  1.00  0.00            
ATOM     84  H40 BCD     1      14.420  16.650   7.130  1.00  0.00            
ATOM     85  C25 BCD     1      15.790  25.880   8.840  1.00  0.00            
ATOM     86  O21 BCD     1      14.380  25.830   9.030  1.00  0.00            
ATOM     87  C26 BCD     1      16.100  25.980   7.380  1.00  0.00            
ATOM     88  O22 BCD     1      15.690  27.270   6.890  1.00  0.00            
ATOM     89  C27 BCD     1      15.640  24.820   6.550  1.00  0.00            
ATOM     90  O23 BCD     1      15.900  24.950   5.120  1.00  0.00            
ATOM     91  C28 BCD     1      16.140  23.470   7.090  1.00  0.00            
ATOM     92  C29 BCD     1      15.830  23.360   8.660  1.00  0.00            
ATOM     93  O24 BCD     1      16.350  24.550   9.250  1.00  0.00            
ATOM     94  C30 BCD     1      16.570  22.290   9.350  1.00  0.00            
ATOM     95  O25 BCD     1      17.850  22.150   8.810  1.00  0.00            
ATOM     96  H41 BCD     1      16.170  26.750   9.390  1.00  0.00            
ATOM     97  H42 BCD     1      17.190  25.900   7.270  1.00  0.00            
ATOM     98  H43 BCD     1      14.730  27.260   6.870  1.00  0.00            
ATOM     99  H44 BCD     1      14.570  24.860   6.740  1.00  0.00            
ATOM    100  H45 BCD     1      15.390  25.600   4.630  1.00  0.00            
ATOM    101  H46 BCD     1      17.190  23.320   6.840  1.00  0.00            
ATOM    102  H47 BCD     1      14.730  23.340   8.770  1.00  0.00            
ATOM    103  H48 BCD     1      16.760  22.270  10.430  1.00  0.00            
ATOM    104  H49 BCD     1      16.090  21.300   9.320  1.00  0.00            
ATOM    105  H50 BCD     1      18.100  21.220   8.870  1.00  0.00            
ATOM    106  C31 BCD     1      10.950  27.880   9.950  1.00  0.00            
ATOM    107  O26 BCD     1      10.480  26.560  10.080  1.00  0.00            
ATOM    108  C32 BCD     1      11.480  28.080   8.540  1.00  0.00            
ATOM    109  O27 BCD     1      10.490  28.080   7.600  1.00  0.00            
ATOM    110  C33 BCD     1      12.500  26.980   8.230  1.00  0.00            
ATOM    111  C34 BCD     1      13.660  27.030   9.190  1.00  0.00            
ATOM    112  C35 BCD     1      13.130  27.080  10.610  1.00  0.00            
ATOM    113  O28 BCD     1      12.120  28.090  10.710  1.00  0.00            
ATOM    114  C36 BCD     1      14.320  27.360  11.590  1.00  0.00            
ATOM    115  O29 BCD     1      13.820  27.410  12.980  1.00  0.00            
ATOM    116  O30 BCD     1      12.990  27.130   6.840  1.00  0.00            
ATOM    117  H51 BCD     1      10.150  28.560  10.280  1.00  0.00            
ATOM    118  H52 BCD     1      11.970  29.050   8.430  1.00  0.00            
ATOM    119  H53 BCD     1       9.800  27.460   7.860  1.00  0.00            
ATOM    120  H54 BCD     1      11.990  26.010   8.330  1.00  0.00            
ATOM    121  H55 BCD     1      12.260  26.810   6.300  1.00  0.00            
ATOM    122  H56 BCD     1      14.330  27.860   8.930  1.00  0.00            
ATOM    123  H57 BCD     1      12.720  26.090  10.860  1.00  0.00            
ATOM    124  H58 BCD     1      15.230  26.780  11.440  1.00  0.00            
ATOM    125  H59 BCD     1      14.780  28.340  11.440  1.00  0.00            
ATOM    126  H60 BCD     1      14.540  27.660  13.560  1.00  0.00            
ATOM    127  C37 BCD     1       6.910  24.490  10.720  1.00  0.00            
ATOM    128  O31 BCD     1       7.360  23.130  10.300  1.00  0.00            
ATOM    129  C38 BCD     1       6.900  25.450   9.510  1.00  0.00            
ATOM    130  O32 BCD     1       6.230  24.890   8.400  1.00  0.00            
ATOM    131  C39 BCD     1       8.310  25.900   9.060  1.00  0.00            
ATOM    132  O33 BCD     1       8.170  27.050   8.140  1.00  0.00            
ATOM    133  C40 BCD     1       9.070  26.320  10.310  1.00  0.00            
ATOM    134  C41 BCD     1       9.060  25.280  11.480  1.00  0.00            
ATOM    135  O34 BCD     1       7.720  24.960  11.760  1.00  0.00            
ATOM    136  C42 BCD     1       9.720  25.830  12.750  1.00  0.00            
ATOM    137  O35 BCD     1       9.110  27.050  13.200  1.00  0.00            
ATOM    138  H61 BCD     1       5.860  24.420  11.020  1.00  0.00            
ATOM    139  H62 BCD     1       6.460  26.400   9.840  1.00  0.00            
ATOM    140  H63 BCD     1       6.570  24.050   8.080  1.00  0.00            
ATOM    141  H64 BCD     1       8.910  25.170   8.510  1.00  0.00            
ATOM    142  H65 BCD     1       7.550  26.800   7.450  1.00  0.00            
ATOM    143  H66 BCD     1       8.500  27.150  10.750  1.00  0.00            
ATOM    144  H67 BCD     1       9.680  24.470  11.090  1.00  0.00            
ATOM    145  H68 BCD     1       9.530  25.120  13.560  1.00  0.00            
ATOM    146  H69 BCD     1      10.810  25.920  12.620  1.00  0.00            
ATOM    147  H70 BCD     1       8.230  26.840  13.540  1.00  0.00            
ATOM    148  C1  BC3     2       5.710  23.430   5.060  1.00  0.00            
ATOM    149  C2  BC3     2       7.130  23.580   4.520  1.00  0.00            
ATOM    150  O1  BC3     2       7.250  23.800   3.190  1.00  0.00            
ATOM    151  N1  BC3     2       8.550  23.490   2.810  1.00  0.00            
ATOM    152  C3  BC3     2       9.180  23.070   3.900  1.00  0.00            
ATOM    153  C4  BC3     2       8.270  23.030   4.960  1.00  0.00            
ATOM    154  C5  BC3     2       8.590  22.560   6.340  1.00  0.00            
ATOM    155  O2  BC3     2       7.880  22.800   7.320  1.00  0.00            
ATOM    156  N2  BC3     2       9.770  21.900   6.420  1.00  0.00            
ATOM    157  C6  BC3     2      10.480  21.740   7.580  1.00  0.00            
ATOM    158  C7  BC3     2      10.720  20.520   8.130  1.00  0.00            
ATOM    159  C8  BC3     2      11.600  20.380   9.280  1.00  0.00            
ATOM    160  C9  BC3     2      12.140  21.560   9.840  1.00  0.00            
ATOM    161  C10 BC3     2      13.220  21.410  10.900  1.00  0.00            
ATOM    162  F1  BC3     2      14.190  20.460  10.710  1.00  0.00            
ATOM    163  F2  BC3     2      13.830  22.570  11.080  1.00  0.00            
ATOM    164  F3  BC3     2      12.710  21.100  12.080  1.00  0.00            
ATOM    165  C11 BC3     2      11.820  22.880   9.270  1.00  0.00            
ATOM    166  C12 BC3     2      10.950  22.940   8.150  1.00  0.00            
ATOM    167  H1  BC3     2       5.580  23.050   6.080  1.00  0.00            
ATOM    168  H2  BC3     2       5.210  24.400   4.950  1.00  0.00            
ATOM    169  H3  BC3     2       5.080  22.840   4.390  1.00  0.00            
ATOM    170  H4  BC3     2      10.240  22.830   3.880  1.00  0.00            
ATOM    171  H5  BC3     2      10.330  21.850   5.570  1.00  0.00            
ATOM    172  H6  BC3     2      10.310  19.630   7.660  1.00  0.00            
ATOM    173  H7  BC3     2      11.760  19.400   9.720  1.00  0.00            
ATOM    174  H8  BC3     2      12.220  23.810   9.660  1.00  0.00            
ATOM    175  H9  BC3     2      10.770  23.880   7.640  1.00  0.00            
TER
ENDMDL
MODEL        1
ATOM      1  C1  BCD     1      22.780  15.250  12.730  1.00  0.00            
ATOM      2  O1  BCD     1      21.700  14.510  13.370  1.00  0.00            
ATOM      3  C2  BCD     1      23.340  16.230  13.790  1.00  0.00            
ATOM      4  O2  BCD     1      23.760  15.490  14.950  1.00  0.00            
ATOM      5  C3  BCD     1      22.300  17.310  14.130  1.00  0.00            
ATOM      6  O3  BCD     1      22.710  18.410  14.940  1.00  0.00            
ATOM      7  C4  BCD     1      21.670  17.880  12.860  1.00  0.00            
ATOM      8  C5  BCD     1      21.130  16.780  11.920  1.00  0.00            
ATOM      9  O4  BCD     1      22.260  15.910  11.580  1.00  0.00            
ATOM     10  C6  BCD     1      20.650  17.430  10.680  1.00  0.00            
ATOM     11  O5  BCD     1      20.320  16.480   9.650  1.00  0.00            
ATOM     12  H1  BCD     1      23.570  14.610  12.310  1.00  0.00            
ATOM     13  H2  BCD     1      24.230  16.710  13.380  1.00  0.00            
ATOM     14  H3  BCD     1      23.730  16.080  15.710  1.00  0.00            
ATOM     15  H4  BCD     1      21.540  16.770  14.700  1.00  0.00            
ATOM     16  H5  BCD     1      21.950  18.830  15.350  1.00  0.00            
ATOM     17  H6  BCD     1      22.380  18.530  12.320  1.00  0.00            
ATOM     18  H7  BCD     1      20.340  16.200  12.420  1.00  0.00            
ATOM     19  H8  BCD     1      19.740  17.970  10.970  1.00  0.00            
ATOM     20  H9  BCD     1      21.420  18.130  10.310  1.00  0.00            
ATOM     21  H10 BCD     1      21.190  16.150   9.420  1.00  0.00            
ATOM     22  C7  BCD     1      20.390  10.610  13.540  1.00  0.00            
ATOM     23  O6  BCD     1      19.130  10.850  14.090  1.00  0.00            
ATOM     24  C8  BCD     1      21.490  11.010  14.470  1.00  0.00            
ATOM     25  O7  BCD     1      21.370  10.420  15.760  1.00  0.00            
ATOM     26  C9  BCD     1      21.670  12.550  14.550  1.00  0.00            
ATOM     27  O8  BCD     1      22.850  12.970  15.400  1.00  0.00            
ATOM     28  C10 BCD     1      21.790  13.110  13.150  1.00  0.00            
ATOM     29  C11 BCD     1      20.490  12.770  12.400  1.00  0.00            
ATOM     30  O9  BCD     1      20.470  11.330  12.260  1.00  0.00            
ATOM     31  C12 BCD     1      20.380  13.360  10.990  1.00  0.00            
ATOM     32  O10 BCD     1      21.600  13.210  10.260  1.00  0.00            
ATOM     33  H11 BCD     1      20.510   9.550  13.270  1.00  0.00            
ATOM     34  H12 BCD     1      22.380  10.570  14.000  1.00  0.00            
ATOM     35  H13 BCD     1      22.200  10.410  16.250  1.00  0.00            
ATOM     36  H14 BCD     1      20.830  13.020  15.080  1.00  0.00            
ATOM     37  H15 BCD     1      23.070  13.870  15.160  1.00  0.00            
ATOM     38  H16 BCD     1      22.620  12.790  12.510  1.00  0.00            
ATOM     39  H17 BCD     1      19.630  13.130  12.980  1.00  0.00            
ATOM     40  H18 BCD     1      19.630  12.840  10.380  1.00  0.00            
ATOM     41  H19 BCD     1      20.110  14.410  11.140  1.00  0.00            
ATOM     42  H20 BCD     1      21.700  12.300   9.980  1.00  0.00            
ATOM     43  C13 BCD     1      15.650   8.950  14.850  1.00  0.00            
ATOM     44  O11 BCD     1      15.230  10.230  15.340  1.00  0.00            
ATOM     45  C14 BCD     1      16.780   8.450  15.760  1.00  0.00            
ATOM     46  O12 BCD     1      16.320   8.270  17.140  1.00  0.00            
ATOM     47  C15 BCD     1      17.890   9.510  15.670  1.00  0.00            
ATOM     48  O13 BCD     1      18.990   9.270  16.410  1.00  0.00            
ATOM     49  C16 BCD     1      18.250   9.690  14.180  1.00  0.00            
ATOM     50  C17 BCD     1      17.030   9.950  13.270  1.00  0.00            
ATOM     51  O14 BCD     1      16.130   8.920  13.540  1.00  0.00            
ATOM     52  C18 BCD     1      17.490   9.940  11.800  1.00  0.00            
ATOM     53  O15 BCD     1      18.090   8.720  11.410  1.00  0.00            
ATOM     54  H21 BCD     1      14.830   8.220  14.870  1.00  0.00            
ATOM     55  H22 BCD     1      17.140   7.530  15.290  1.00  0.00            
ATOM     56  H23 BCD     1      16.770   7.500  17.490  1.00  0.00            
ATOM     57  H24 BCD     1      17.490  10.420  16.150  1.00  0.00            
ATOM     58  H25 BCD     1      19.670   9.690  15.880  1.00  0.00            
ATOM     59  H26 BCD     1      18.730   8.790  13.780  1.00  0.00            
ATOM     60  H27 BCD     1      16.570  10.920  13.500  1.00  0.00            
ATOM     61  H28 BCD     1      16.640  10.220  11.170  1.00  0.00            
ATOM     62  H29 BCD     1      18.290  10.660  11.610  1.00  0.00            
ATOM     63  H30 BCD     1      17.480   8.150  10.930  1.00  0.00            
ATOM     64  C19 BCD     1      12.020  12.370  16.610  1.00  0.00            
ATOM     65  O16 BCD     1      12.920  13.470  16.520  1.00  0.00            
ATOM     66  C20 BCD     1      12.430  11.330  17.620  1.00  0.00            
ATOM     67  O17 BCD     1      12.230  11.770  18.930  1.00  0.00            
ATOM     68  C21 BCD     1      13.820  10.870  17.290  1.00  0.00            
ATOM     69  O18 BCD     1      14.290   9.870  18.200  1.00  0.00            
ATOM     70  C22 BCD     1      13.860  10.350  15.820  1.00  0.00            
ATOM     71  C23 BCD     1      13.140  11.190  14.790  1.00  0.00            
ATOM     72  O19 BCD     1      11.940  11.720  15.380  1.00  0.00            
ATOM     73  C24 BCD     1      12.850  10.630  13.410  1.00  0.00            
ATOM     74  O20 BCD     1      12.120   9.420  13.510  1.00  0.00            
ATOM     75  H31 BCD     1      11.020  12.760  16.850  1.00  0.00            
ATOM     76  H32 BCD     1      11.820  10.440  17.400  1.00  0.00            
ATOM     77  H33 BCD     1      12.990  11.470  19.430  1.00  0.00            
ATOM     78  H34 BCD     1      14.450  11.760  17.400  1.00  0.00            
ATOM     79  H35 BCD     1      15.130   9.590  17.830  1.00  0.00            
ATOM     80  H36 BCD     1      13.410   9.340  15.860  1.00  0.00            
ATOM     81  H37 BCD     1      13.870  12.010  14.720  1.00  0.00            
ATOM     82  H38 BCD     1      12.260  11.440  12.970  1.00  0.00            
ATOM     83  H39 BCD     1      13.750  10.420  12.810  1.00  0.00            
ATOM     84  H40 BCD     1      11.180   9.600  13.650  1.00  0.00            
ATOM     85  C25 BCD     1      13.310  17.560  17.180  1.00  0.00            
ATOM     86  O21 BCD     1      13.790  17.750  15.860  1.00  0.00            
ATOM     87  C26 BCD     1      14.250  16.640  17.930  1.00  0.00            
ATOM     88  O22 BCD     1      15.570  17.120  17.950  1.00  0.00            
ATOM     89  C27 BCD     1      14.150  15.180  17.410  1.00  0.00            
ATOM     90  O23 BCD     1      14.960  14.300  18.170  1.00  0.00            
ATOM     91  C28 BCD     1      12.720  14.660  17.280  1.00  0.00            
ATOM     92  C29 BCD     1      11.830  15.690  16.540  1.00  0.00            
ATOM     93  O24 BCD     1      12.010  17.020  17.100  1.00  0.00            
ATOM     94  C30 BCD     1      10.410  15.270  16.270  1.00  0.00            
ATOM     95  O25 BCD     1       9.730  14.840  17.400  1.00  0.00            
ATOM     96  H41 BCD     1      13.210  18.540  17.660  1.00  0.00            
ATOM     97  H42 BCD     1      13.880  16.540  18.960  1.00  0.00            
ATOM     98  H43 BCD     1      16.070  16.570  18.560  1.00  0.00            
ATOM     99  H44 BCD     1      14.640  15.140  16.430  1.00  0.00            
ATOM    100  H45 BCD     1      15.380  14.880  18.810  1.00  0.00            
ATOM    101  H46 BCD     1      12.290  14.360  18.250  1.00  0.00            
ATOM    102  H47 BCD     1      12.320  15.790  15.560  1.00  0.00            
ATOM    103  H48 BCD     1       9.810  16.110  15.890  1.00  0.00            
ATOM    104  H49 BCD     1      10.450  14.450  15.540  1.00  0.00            
ATOM    105  H50 BCD     1       8.800  14.760  17.160  1.00  0.00            
ATOM    106  C31 BCD     1      15.320  20.740  13.510  1.00  0.00            
ATOM    107  O26 BCD     1      16.460  20.030  13.650  1.00  0.00            
ATOM    108  C32 BCD     1      14.860  21.210  14.890  1.00  0.00            
ATOM    109  O27 BCD     1      15.740  22.200  15.480  1.00  0.00            
ATOM    110  C33 BCD     1      14.620  20.040  15.840  1.00  0.00            
ATOM    111  C34 BCD     1      13.680  19.020  15.180  1.00  0.00            
ATOM    112  C35 BCD     1      13.970  18.740  13.610  1.00  0.00            
ATOM    113  O28 BCD     1      14.320  19.950  12.940  1.00  0.00            
ATOM    114  C36 BCD     1      12.910  18.100  12.820  1.00  0.00            
ATOM    115  O29 BCD     1      11.630  18.760  13.040  1.00  0.00            
ATOM    116  O30 BCD     1      14.190  20.590  17.080  1.00  0.00            
ATOM    117  H51 BCD     1      15.420  21.640  12.890  1.00  0.00            
ATOM    118  H52 BCD     1      13.880  21.660  14.670  1.00  0.00            
ATOM    119  H53 BCD     1      16.540  21.750  15.780  1.00  0.00            
ATOM    120  H54 BCD     1      15.550  19.460  15.920  1.00  0.00            
ATOM    121  H55 BCD     1      14.920  20.920  17.610  1.00  0.00            
ATOM    122  H56 BCD     1      12.640  19.370  15.270  1.00  0.00            
ATOM    123  H57 BCD     1      14.760  17.970  13.570  1.00  0.00            
ATOM    124  H58 BCD     1      13.150  18.040  11.750  1.00  0.00            
ATOM    125  H59 BCD     1      12.820  17.080  13.220  1.00  0.00            
ATOM    126  H60 BCD     1      11.700  19.490  12.430  1.00  0.00            
ATOM    127  C37 BCD     1      20.510  20.070  13.250  1.00  0.00            
ATOM    128  O31 BCD     1      20.560  18.610  13.360  1.00  0.00            
ATOM    129  C38 BCD     1      19.930  20.640  14.560  1.00  0.00            
ATOM    130  O32 BCD     1      20.680  20.130  15.710  1.00  0.00            
ATOM    131  C39 BCD     1      18.460  20.290  14.740  1.00  0.00            
ATOM    132  O33 BCD     1      17.990  20.960  15.910  1.00  0.00            
ATOM    133  C40 BCD     1      17.710  20.660  13.490  1.00  0.00            
ATOM    134  C41 BCD     1      18.250  20.110  12.220  1.00  0.00            
ATOM    135  O34 BCD     1      19.660  20.400  12.130  1.00  0.00            
ATOM    136  C42 BCD     1      17.650  20.720  11.000  1.00  0.00            
ATOM    137  O35 BCD     1      17.790  19.790   9.950  1.00  0.00            
ATOM    138  H61 BCD     1      21.510  20.490  13.090  1.00  0.00            
ATOM    139  H62 BCD     1      20.120  21.720  14.490  1.00  0.00            
ATOM    140  H63 BCD     1      20.410  20.450  16.570  1.00  0.00            
ATOM    141  H64 BCD     1      18.360  19.210  14.930  1.00  0.00            
ATOM    142  H65 BCD     1      18.140  20.330  16.610  1.00  0.00            
ATOM    143  H66 BCD     1      17.620  21.750  13.470  1.00  0.00            
ATOM    144  H67 BCD     1      18.090  19.020  12.210  1.00  0.00            
ATOM    145  H68 BCD     1      16.590  20.990  11.150  1.00  0.00            
ATOM    146  H69 BCD     1      18.190  21.660  10.810  1.00  0.00            
ATOM    147  H70 BCD     1      17.770  20.140   9.050  1.00  0.00            
ATOM    148  C1  BC3     2      22.160  17.540  19.440  1.00  0.00            
ATOM    149  C2  BC3     2      22.350  16.060  19.060  1.00  0.00            
ATOM    150  O1  BC3     2      23.190  15.230  19.820  1.00  0.00            
ATOM    151  N1  BC3     2      22.980  13.960  19.290  1.00  0.00            
ATOM    152  C3  BC3     2      22.000  14.020  18.360  1.00  0.00            
ATOM    153  C4  BC3     2      21.620  15.390  18.220  1.00  0.00            
ATOM    154  C5  BC3     2      20.550  15.930  17.400  1.00  0.00            
ATOM    155  O2  BC3     2      20.030  17.040  17.470  1.00  0.00            
ATOM    156  N2  BC3     2      20.120  14.970  16.530  1.00  0.00            
ATOM    157  C6  BC3     2      18.950  14.970  15.700  1.00  0.00            
ATOM    158  C7  BC3     2      18.610  16.090  14.860  1.00  0.00            
ATOM    159  C8  BC3     2      17.600  15.930  13.950  1.00  0.00            
ATOM    160  C9  BC3     2      16.840  14.670  13.890  1.00  0.00            
ATOM    161  C10 BC3     2      15.650  14.490  12.910  1.00  0.00            
ATOM    162  F1  BC3     2      15.850  13.450  12.130  1.00  0.00            
ATOM    163  F2  BC3     2      14.490  14.260  13.490  1.00  0.00            
ATOM    164  F3  BC3     2      15.470  15.500  12.010  1.00  0.00            
ATOM    165  C11 BC3     2      17.160  13.640  14.730  1.00  0.00            
ATOM    166  C12 BC3     2      18.210  13.810  15.630  1.00  0.00            
ATOM    167  H1  BC3     2      23.140  17.830  19.850  1.00  0.00            
ATOM    168  H2  BC3     2      22.040  18.270  18.630  1.00  0.00            
ATOM    169  H3  BC3     2      21.400  17.540  20.230  1.00  0.00            
ATOM    170  H4  BC3     2      21.630  13.110  17.910  1.00  0.00            
ATOM    171  H5  BC3     2      20.830  14.290  16.260  1.00  0.00            
ATOM    172  H6  BC3     2      19.170  17.020  14.840  1.00  0.00            
ATOM    173  H7  BC3     2      17.420  16.730  13.240  1.00  0.00            
ATOM    174  H8  BC3     2      16.550  12.750  14.630  1.00  0.00            
ATOM    175  H9  BC3     2      18.500  12.880  16.120  1.00  0.00            
TER
ENDMDL
MODEL        1
ATOM      1  C1  BCD     1      24.280  16.540  15.760  1.00  0.00            
ATOM      2  O1  BCD     1      23.940  15.500  14.790  1.00  0.00            
ATOM      3  C2  BCD     1      23.020  17.320  16.220  1.00  0.00            
ATOM      4  O2  BCD     1      22.330  16.450  16.980  1.00  0.00            
ATOM      5  C3  BCD     1      22.090  17.960  15.130  1.00  0.00            
ATOM      6  O3  BCD     1      21.110  18.750  15.840  1.00  0.00            
ATOM      7  C4  BCD     1      23.090  18.740  14.240  1.00  0.00            
ATOM      8  C5  BCD     1      24.410  18.030  13.850  1.00  0.00            
ATOM      9  O4  BCD     1      25.050  17.530  14.990  1.00  0.00            
ATOM     10  C6  BCD     1      25.390  19.020  13.290  1.00  0.00            
ATOM     11  O5  BCD     1      26.660  18.450  13.200  1.00  0.00            
ATOM     12  H1  BCD     1      24.810  16.120  16.620  1.00  0.00            
ATOM     13  H2  BCD     1      23.410  18.170  16.800  1.00  0.00            
ATOM     14  H3  BCD     1      21.980  15.670  16.540  1.00  0.00            
ATOM     15  H4  BCD     1      21.710  17.140  14.510  1.00  0.00            
ATOM     16  H5  BCD     1      20.260  18.500  15.460  1.00  0.00            
ATOM     17  H6  BCD     1      23.280  19.710  14.710  1.00  0.00            
ATOM     18  H7  BCD     1      24.280  17.200  13.150  1.00  0.00            
ATOM     19  H8  BCD     1      24.990  19.330  12.310  1.00  0.00            
ATOM     20  H9  BCD     1      25.370  19.890  13.960  1.00  0.00            
ATOM     21  H10 BCD     1      26.580  17.860  13.960  1.00  0.00            
ATOM     22  C7  BCD     1      24.210  11.410  14.620  1.00  0.00            
ATOM     23  O6  BCD     1      24.140  11.620  13.220  1.00  0.00            
ATOM     24  C8  BCD     1      22.930  11.890  15.320  1.00  0.00            
ATOM     25  O7  BCD     1      21.860  11.120  14.870  1.00  0.00            
ATOM     26  C9  BCD     1      22.840  13.370  14.850  1.00  0.00            
ATOM     27  O8  BCD     1      21.740  13.930  15.550  1.00  0.00            
ATOM     28  C10 BCD     1      24.050  14.160  15.310  1.00  0.00            
ATOM     29  C11 BCD     1      25.350  13.480  14.810  1.00  0.00            
ATOM     30  O9  BCD     1      25.330  12.070  15.180  1.00  0.00            
ATOM     31  C12 BCD     1      26.650  14.140  15.180  1.00  0.00            
ATOM     32  O10 BCD     1      27.830  13.320  15.040  1.00  0.00            
ATOM     33  H11 BCD     1      24.460  10.360  14.770  1.00  0.00            
ATOM     34  H12 BCD     1      23.070  11.700  16.390  1.00  0.00            
ATOM     35  H13 BCD     1      21.020  11.330  15.290  1.00  0.00            
ATOM     36  H14 BCD     1      22.660  13.270  13.770  1.00  0.00            
ATOM     37  H15 BCD     1      21.000  13.870  14.940  1.00  0.00            
ATOM     38  H16 BCD     1      24.170  14.200  16.400  1.00  0.00            
ATOM     39  H17 BCD     1      25.310  13.540  13.720  1.00  0.00            
ATOM     40  H18 BCD     1      26.770  15.010  14.520  1.00  0.00            
ATOM     41  H19 BCD     1      26.620  14.590  16.180  1.00  0.00            
ATOM     42  H20 BCD     1      27.890  13.080  14.110  1.00  0.00            
ATOM     43  C13 BCD     1      24.550   9.490   9.620  1.00  0.00            
ATOM     44  O11 BCD     1      24.820  10.650   8.880  1.00  0.00            
ATOM     45  C14 BCD     1      23.110   9.600  10.250  1.00  0.00            
ATOM     46  O12 BCD     1      22.210   9.880   9.200  1.00  0.00            
ATOM     47  C15 BCD     1      23.020  10.520  11.440  1.00  0.00            
ATOM     48  O13 BCD     1      21.860  10.350  12.220  1.00  0.00            
ATOM     49  C16 BCD     1      24.220  10.420  12.370  1.00  0.00            
ATOM     50  C17 BCD     1      25.580  10.410  11.600  1.00  0.00            
ATOM     51  O14 BCD     1      25.490   9.350  10.670  1.00  0.00            
ATOM     52  C18 BCD     1      26.780  10.280  12.510  1.00  0.00            
ATOM     53  O15 BCD     1      27.970  10.750  11.830  1.00  0.00            
ATOM     54  H21 BCD     1      24.580   8.620   8.950  1.00  0.00            
ATOM     55  H22 BCD     1      22.800   8.640  10.670  1.00  0.00            
ATOM     56  H23 BCD     1      22.550   9.490   8.390  1.00  0.00            
ATOM     57  H24 BCD     1      22.990  11.540  11.040  1.00  0.00            
ATOM     58  H25 BCD     1      22.050  10.830  13.030  1.00  0.00            
ATOM     59  H26 BCD     1      24.160   9.470  12.910  1.00  0.00            
ATOM     60  H27 BCD     1      25.450  11.400  11.140  1.00  0.00            
ATOM     61  H28 BCD     1      26.520  10.970  13.320  1.00  0.00            
ATOM     62  H29 BCD     1      26.900   9.300  13.000  1.00  0.00            
ATOM     63  H30 BCD     1      28.380  10.090  11.280  1.00  0.00            
ATOM     64  C19 BCD     1      25.610  11.840   5.010  1.00  0.00            
ATOM     65  O16 BCD     1      24.790  12.860   5.320  1.00  0.00            
ATOM     66  C20 BCD     1      24.920  10.430   5.120  1.00  0.00            
ATOM     67  O17 BCD     1      23.960  10.260   4.120  1.00  0.00            
ATOM     68  C21 BCD     1      24.380  10.210   6.450  1.00  0.00            
ATOM     69  O18 BCD     1      23.650   8.960   6.610  1.00  0.00            
ATOM     70  C22 BCD     1      25.430  10.420   7.590  1.00  0.00            
ATOM     71  C23 BCD     1      26.310  11.670   7.340  1.00  0.00            
ATOM     72  O19 BCD     1      26.700  11.860   5.960  1.00  0.00            
ATOM     73  C24 BCD     1      27.610  11.670   8.150  1.00  0.00            
ATOM     74  O20 BCD     1      28.510  10.670   7.720  1.00  0.00            
ATOM     75  H31 BCD     1      25.970  11.980   3.980  1.00  0.00            
ATOM     76  H32 BCD     1      25.690   9.670   4.950  1.00  0.00            
ATOM     77  H33 BCD     1      24.370   9.740   3.430  1.00  0.00            
ATOM     78  H34 BCD     1      23.730  11.080   6.570  1.00  0.00            
ATOM     79  H35 BCD     1      23.380   8.640   5.750  1.00  0.00            
ATOM     80  H36 BCD     1      26.160   9.600   7.620  1.00  0.00            
ATOM     81  H37 BCD     1      25.760  12.550   7.680  1.00  0.00            
ATOM     82  H38 BCD     1      28.070  12.670   8.080  1.00  0.00            
ATOM     83  H39 BCD     1      27.340  11.520   9.210  1.00  0.00            
ATOM     84  H40 BCD     1      28.310  10.590   6.780  1.00  0.00            
ATOM     85  C25 BCD     1      21.960  15.620   4.240  1.00  0.00            
ATOM     86  O21 BCD     1      22.160  16.350   5.450  1.00  0.00            
ATOM     87  C26 BCD     1      21.490  14.280   4.690  1.00  0.00            
ATOM     88  O22 BCD     1      20.360  14.330   5.550  1.00  0.00            
ATOM     89  C27 BCD     1      22.500  13.250   5.130  1.00  0.00            
ATOM     90  O23 BCD     1      21.880  11.960   5.080  1.00  0.00            
ATOM     91  C28 BCD     1      23.830  13.280   4.370  1.00  0.00            
ATOM     92  C29 BCD     1      24.230  14.720   4.000  1.00  0.00            
ATOM     93  O24 BCD     1      23.130  15.470   3.470  1.00  0.00            
ATOM     94  C30 BCD     1      25.500  14.960   3.170  1.00  0.00            
ATOM     95  O25 BCD     1      25.400  14.510   1.800  1.00  0.00            
ATOM     96  H41 BCD     1      21.290  16.130   3.540  1.00  0.00            
ATOM     97  H42 BCD     1      21.130  13.880   3.740  1.00  0.00            
ATOM     98  H43 BCD     1      20.120  15.260   5.520  1.00  0.00            
ATOM     99  H44 BCD     1      22.720  13.580   6.160  1.00  0.00            
ATOM    100  H45 BCD     1      22.610  11.330   4.990  1.00  0.00            
ATOM    101  H46 BCD     1      23.820  12.690   3.450  1.00  0.00            
ATOM    102  H47 BCD     1      24.570  15.200   4.920  1.00  0.00            
ATOM    103  H48 BCD     1      25.790  16.010   3.290  1.00  0.00            
ATOM    104  H49 BCD     1      26.370  14.420   3.570  1.00  0.00            
ATOM    105  H50 BCD     1      25.570  15.330   1.340  1.00  0.00            
ATOM    106  C31 BCD     1      21.280  20.000   7.240  1.00  0.00            
ATOM    107  O26 BCD     1      21.390  19.400   8.640  1.00  0.00            
ATOM    108  C32 BCD     1      20.120  19.250   6.610  1.00  0.00            
ATOM    109  O27 BCD     1      19.000  19.280   7.450  1.00  0.00            
ATOM    110  C33 BCD     1      20.460  17.780   6.290  1.00  0.00            
ATOM    111  C34 BCD     1      21.790  17.730   5.550  1.00  0.00            
ATOM    112  C35 BCD     1      22.900  18.480   6.240  1.00  0.00            
ATOM    113  O28 BCD     1      22.470  19.880   6.450  1.00  0.00            
ATOM    114  C36 BCD     1      24.180  18.450   5.470  1.00  0.00            
ATOM    115  O29 BCD     1      24.050  18.980   4.140  1.00  0.00            
ATOM    116  O30 BCD     1      19.420  17.060   5.510  1.00  0.00            
ATOM    117  H51 BCD     1      21.110  21.060   7.430  1.00  0.00            
ATOM    118  H52 BCD     1      19.890  19.840   5.710  1.00  0.00            
ATOM    119  H53 BCD     1      18.280  19.000   6.880  1.00  0.00            
ATOM    120  H54 BCD     1      20.600  17.240   7.240  1.00  0.00            
ATOM    121  H55 BCD     1      18.730  17.710   5.360  1.00  0.00            
ATOM    122  H56 BCD     1      21.700  18.160   4.540  1.00  0.00            
ATOM    123  H57 BCD     1      23.010  18.030   7.240  1.00  0.00            
ATOM    124  H58 BCD     1      24.950  19.100   5.890  1.00  0.00            
ATOM    125  H59 BCD     1      24.540  17.420   5.310  1.00  0.00            
ATOM    126  H60 BCD     1      23.880  19.920   4.290  1.00  0.00            
ATOM    127  C37 BCD     1      22.260  20.410  12.560  1.00  0.00            
ATOM    128  O31 BCD     1      22.340  19.020  13.010  1.00  0.00            
ATOM    129  C38 BCD     1      20.870  20.770  11.980  1.00  0.00            
ATOM    130  O32 BCD     1      19.920  20.480  13.030  1.00  0.00            
ATOM    131  C39 BCD     1      20.580  19.950  10.680  1.00  0.00            
ATOM    132  O33 BCD     1      19.210  20.280  10.130  1.00  0.00            
ATOM    133  C40 BCD     1      21.740  20.290   9.670  1.00  0.00            
ATOM    134  C41 BCD     1      23.190  20.090  10.270  1.00  0.00            
ATOM    135  O34 BCD     1      23.260  20.740  11.550  1.00  0.00            
ATOM    136  C42 BCD     1      24.270  20.610   9.420  1.00  0.00            
ATOM    137  O35 BCD     1      24.150  22.060   9.280  1.00  0.00            
ATOM    138  H61 BCD     1      22.440  21.070  13.420  1.00  0.00            
ATOM    139  H62 BCD     1      20.850  21.840  11.740  1.00  0.00            
ATOM    140  H63 BCD     1      19.950  21.200  13.660  1.00  0.00            
ATOM    141  H64 BCD     1      20.720  18.890  10.960  1.00  0.00            
ATOM    142  H65 BCD     1      19.200  19.980   9.210  1.00  0.00            
ATOM    143  H66 BCD     1      21.570  21.330   9.370  1.00  0.00            
ATOM    144  H67 BCD     1      23.390  19.020  10.440  1.00  0.00            
ATOM    145  H68 BCD     1      25.210  20.340   9.910  1.00  0.00            
ATOM    146  H69 BCD     1      24.210  20.140   8.430  1.00  0.00            
ATOM    147  H70 BCD     1      23.910  22.420  10.140  1.00  0.00            
ATOM    148  C1  BC3     2      15.400  17.250   9.700  1.00  0.00            
ATOM    149  C2  BC3     2      15.900  16.660   8.400  1.00  0.00            
ATOM    150  O1  BC3     2      15.140  16.680   7.290  1.00  0.00            
ATOM    151  N1  BC3     2      15.810  15.880   6.290  1.00  0.00            
ATOM    152  C3  BC3     2      16.970  15.540   6.850  1.00  0.00            
ATOM    153  C4  BC3     2      17.020  15.940   8.210  1.00  0.00            
ATOM    154  C5  BC3     2      18.050  15.800   9.230  1.00  0.00            
ATOM    155  O2  BC3     2      18.180  16.330  10.320  1.00  0.00            
ATOM    156  N2  BC3     2      19.110  15.040   8.750  1.00  0.00            
ATOM    157  C6  BC3     2      20.480  15.050   9.190  1.00  0.00            
ATOM    158  C7  BC3     2      21.230  13.900   8.780  1.00  0.00            
ATOM    159  C8  BC3     2      22.580  13.780   9.180  1.00  0.00            
ATOM    160  C9  BC3     2      23.220  14.830   9.910  1.00  0.00            
ATOM    161  C10 BC3     2      24.790  14.860  10.100  1.00  0.00            
ATOM    162  F1  BC3     2      25.470  15.530   9.090  1.00  0.00            
ATOM    163  F2  BC3     2      25.220  15.210  11.330  1.00  0.00            
ATOM    164  F3  BC3     2      25.250  13.560   9.940  1.00  0.00            
ATOM    165  C11 BC3     2      22.490  15.990  10.260  1.00  0.00            
ATOM    166  C12 BC3     2      21.110  16.050  10.030  1.00  0.00            
ATOM    167  H1  BC3     2      15.140  16.420  10.370  1.00  0.00            
ATOM    168  H2  BC3     2      16.160  17.910  10.140  1.00  0.00            
ATOM    169  H3  BC3     2      14.560  17.910   9.460  1.00  0.00            
ATOM    170  H4  BC3     2      17.720  15.000   6.290  1.00  0.00            
ATOM    171  H5  BC3     2      18.980  14.510   7.890  1.00  0.00            
ATOM    172  H6  BC3     2      20.790  13.190   8.090  1.00  0.00            
ATOM    173  H7  BC3     2      23.190  12.960   8.810  1.00  0.00            
ATOM    174  H8  BC3     2      22.950  16.800  10.820  1.00  0.00            
ATOM    175  H9  BC3     2      20.610  16.870  10.540  1.00  0.00            
TER
ENDMDL
MODEL        1
ATOM      1  C1  BCD     1      22.680  18.960  13.180  1.00  0.00            
ATOM      2  O1  BCD     1      22.020  17.830  13.820  1.00  0.00            
ATOM      3  C2  BCD     1      23.030  20.000  14.240  1.00  0.00            
ATOM      4  O2  BCD     1      23.720  19.420  15.370  1.00  0.00            
ATOM      5  C3  BCD     1      21.790  20.730  14.800  1.00  0.00            
ATOM      6  O3  BCD     1      22.070  21.970  15.590  1.00  0.00            
ATOM      7  C4  BCD     1      20.740  20.980  13.690  1.00  0.00            
ATOM      8  C5  BCD     1      20.570  19.880  12.650  1.00  0.00            
ATOM      9  O4  BCD     1      21.840  19.590  12.170  1.00  0.00            
ATOM     10  C6  BCD     1      19.700  20.310  11.560  1.00  0.00            
ATOM     11  O5  BCD     1      19.580  19.260  10.540  1.00  0.00            
ATOM     12  H1  BCD     1      23.640  18.670  12.750  1.00  0.00            
ATOM     13  H2  BCD     1      23.680  20.780  13.820  1.00  0.00            
ATOM     14  H3  BCD     1      24.000  20.070  16.010  1.00  0.00            
ATOM     15  H4  BCD     1      21.300  19.960  15.410  1.00  0.00            
ATOM     16  H5  BCD     1      21.210  22.330  15.820  1.00  0.00            
ATOM     17  H6  BCD     1      20.940  21.960  13.240  1.00  0.00            
ATOM     18  H7  BCD     1      20.080  18.950  12.990  1.00  0.00            
ATOM     19  H8  BCD     1      18.750  20.510  12.070  1.00  0.00            
ATOM     20  H9  BCD     1      20.090  21.250  11.150  1.00  0.00            
ATOM     21  H10 BCD     1      20.070  19.490   9.740  1.00  0.00            
ATOM     22  C7  BCD     1      21.980  13.740  13.610  1.00  0.00            
ATOM     23  O6  BCD     1      20.680  13.570  14.190  1.00  0.00            
ATOM     24  C8  BCD     1      22.900  14.360  14.640  1.00  0.00            
ATOM     25  O7  BCD     1      22.910  13.680  15.870  1.00  0.00            
ATOM     26  C9  BCD     1      22.560  15.770  14.830  1.00  0.00            
ATOM     27  O8  BCD     1      23.520  16.450  15.670  1.00  0.00            
ATOM     28  C10 BCD     1      22.490  16.540  13.500  1.00  0.00            
ATOM     29  C11 BCD     1      21.570  15.850  12.470  1.00  0.00            
ATOM     30  O9  BCD     1      21.870  14.450  12.390  1.00  0.00            
ATOM     31  C12 BCD     1      21.600  16.440  11.070  1.00  0.00            
ATOM     32  O10 BCD     1      22.960  16.710  10.660  1.00  0.00            
ATOM     33  H11 BCD     1      22.350  12.740  13.340  1.00  0.00            
ATOM     34  H12 BCD     1      23.900  14.340  14.180  1.00  0.00            
ATOM     35  H13 BCD     1      23.640  14.070  16.370  1.00  0.00            
ATOM     36  H14 BCD     1      21.600  15.790  15.350  1.00  0.00            
ATOM     37  H15 BCD     1      23.380  17.400  15.590  1.00  0.00            
ATOM     38  H16 BCD     1      23.520  16.610  13.130  1.00  0.00            
ATOM     39  H17 BCD     1      20.510  15.960  12.760  1.00  0.00            
ATOM     40  H18 BCD     1      21.210  15.680  10.390  1.00  0.00            
ATOM     41  H19 BCD     1      21.000  17.350  11.210  1.00  0.00            
ATOM     42  H20 BCD     1      23.400  15.880  10.860  1.00  0.00            
ATOM     43  C13 BCD     1      17.670  10.920  14.870  1.00  0.00            
ATOM     44  O11 BCD     1      16.800  11.820  15.570  1.00  0.00            
ATOM     45  C14 BCD     1      18.960  10.610  15.650  1.00  0.00            
ATOM     46  O12 BCD     1      18.760  10.290  17.040  1.00  0.00            
ATOM     47  C15 BCD     1      19.860  11.840  15.600  1.00  0.00            
ATOM     48  O13 BCD     1      21.190  11.570  16.170  1.00  0.00            
ATOM     49  C16 BCD     1      20.010  12.320  14.120  1.00  0.00            
ATOM     50  C17 BCD     1      18.700  12.550  13.340  1.00  0.00            
ATOM     51  O14 BCD     1      17.880  11.380  13.510  1.00  0.00            
ATOM     52  C18 BCD     1      18.920  12.760  11.830  1.00  0.00            
ATOM     53  O15 BCD     1      19.500  11.660  11.280  1.00  0.00            
ATOM     54  H21 BCD     1      17.170   9.960  14.710  1.00  0.00            
ATOM     55  H22 BCD     1      19.500   9.780  15.180  1.00  0.00            
ATOM     56  H23 BCD     1      19.380   9.610  17.330  1.00  0.00            
ATOM     57  H24 BCD     1      19.450  12.680  16.180  1.00  0.00            
ATOM     58  H25 BCD     1      21.810  12.300  16.120  1.00  0.00            
ATOM     59  H26 BCD     1      20.540  11.490  13.660  1.00  0.00            
ATOM     60  H27 BCD     1      18.190  13.460  13.670  1.00  0.00            
ATOM     61  H28 BCD     1      17.930  12.900  11.390  1.00  0.00            
ATOM     62  H29 BCD     1      19.490  13.660  11.550  1.00  0.00            
ATOM     63  H30 BCD     1      19.000  10.880  11.550  1.00  0.00            
ATOM     64  C19 BCD     1      13.220  11.980  17.680  1.00  0.00            
ATOM     65  O16 BCD     1      13.160  13.350  17.290  1.00  0.00            
ATOM     66  C20 BCD     1      14.470  11.690  18.480  1.00  0.00            
ATOM     67  O17 BCD     1      14.400  12.210  19.910  1.00  0.00            
ATOM     68  C21 BCD     1      15.770  12.090  17.720  1.00  0.00            
ATOM     69  O18 BCD     1      16.930  11.700  18.480  1.00  0.00            
ATOM     70  C22 BCD     1      15.820  11.390  16.390  1.00  0.00            
ATOM     71  C23 BCD     1      14.480  11.550  15.660  1.00  0.00            
ATOM     72  O19 BCD     1      13.340  11.200  16.490  1.00  0.00            
ATOM     73  C24 BCD     1      14.320  10.700  14.410  1.00  0.00            
ATOM     74  O20 BCD     1      14.450   9.300  14.640  1.00  0.00            
ATOM     75  H31 BCD     1      12.250  11.600  18.010  1.00  0.00            
ATOM     76  H32 BCD     1      14.620  10.610  18.560  1.00  0.00            
ATOM     77  H33 BCD     1      13.760  12.930  19.890  1.00  0.00            
ATOM     78  H34 BCD     1      15.860  13.170  17.580  1.00  0.00            
ATOM     79  H35 BCD     1      17.650  11.440  17.890  1.00  0.00            
ATOM     80  H36 BCD     1      15.890  10.300  16.500  1.00  0.00            
ATOM     81  H37 BCD     1      14.400  12.590  15.320  1.00  0.00            
ATOM     82  H38 BCD     1      13.310  10.790  13.980  1.00  0.00            
ATOM     83  H39 BCD     1      15.020  11.050  13.640  1.00  0.00            
ATOM     84  H40 BCD     1      13.920   9.110  15.420  1.00  0.00            
ATOM     85  C25 BCD     1      11.360  16.900  17.770  1.00  0.00            
ATOM     86  O21 BCD     1      12.660  17.500  17.400  1.00  0.00            
ATOM     87  C26 BCD     1      11.420  16.050  19.070  1.00  0.00            
ATOM     88  O22 BCD     1      11.960  16.730  20.170  1.00  0.00            
ATOM     89  C27 BCD     1      12.370  14.870  18.780  1.00  0.00            
ATOM     90  O23 BCD     1      12.520  14.080  19.940  1.00  0.00            
ATOM     91  C28 BCD     1      11.940  14.060  17.570  1.00  0.00            
ATOM     92  C29 BCD     1      11.640  14.970  16.370  1.00  0.00            
ATOM     93  O24 BCD     1      10.850  16.030  16.770  1.00  0.00            
ATOM     94  C30 BCD     1      11.020  14.320  15.150  1.00  0.00            
ATOM     95  O25 BCD     1       9.970  13.540  15.660  1.00  0.00            
ATOM     96  H41 BCD     1      10.760  17.790  17.980  1.00  0.00            
ATOM     97  H42 BCD     1      10.410  15.700  19.290  1.00  0.00            
ATOM     98  H43 BCD     1      12.880  16.840  19.890  1.00  0.00            
ATOM     99  H44 BCD     1      13.340  15.350  18.570  1.00  0.00            
ATOM    100  H45 BCD     1      12.220  14.550  20.720  1.00  0.00            
ATOM    101  H46 BCD     1      11.120  13.360  17.800  1.00  0.00            
ATOM    102  H47 BCD     1      12.630  15.370  16.110  1.00  0.00            
ATOM    103  H48 BCD     1      10.710  15.160  14.510  1.00  0.00            
ATOM    104  H49 BCD     1      11.840  13.760  14.690  1.00  0.00            
ATOM    105  H50 BCD     1       9.990  12.730  15.130  1.00  0.00            
ATOM    106  C31 BCD     1      15.300  20.600  18.280  1.00  0.00            
ATOM    107  O26 BCD     1      16.130  20.210  17.110  1.00  0.00            
ATOM    108  C32 BCD     1      15.300  19.460  19.190  1.00  0.00            
ATOM    109  O27 BCD     1      16.660  19.130  19.520  1.00  0.00            
ATOM    110  C33 BCD     1      14.650  18.240  18.630  1.00  0.00            
ATOM    111  C34 BCD     1      13.160  18.570  18.250  1.00  0.00            
ATOM    112  C35 BCD     1      13.190  19.820  17.310  1.00  0.00            
ATOM    113  O28 BCD     1      13.960  20.850  17.910  1.00  0.00            
ATOM    114  C36 BCD     1      11.810  20.200  16.860  1.00  0.00            
ATOM    115  O29 BCD     1      10.850  20.340  17.980  1.00  0.00            
ATOM    116  O30 BCD     1      14.630  17.180  19.620  1.00  0.00            
ATOM    117  H51 BCD     1      15.690  21.450  18.860  1.00  0.00            
ATOM    118  H52 BCD     1      14.740  19.810  20.060  1.00  0.00            
ATOM    119  H53 BCD     1      17.120  19.140  18.670  1.00  0.00            
ATOM    120  H54 BCD     1      15.140  17.950  17.690  1.00  0.00            
ATOM    121  H55 BCD     1      15.540  17.130  19.940  1.00  0.00            
ATOM    122  H56 BCD     1      12.520  18.700  19.130  1.00  0.00            
ATOM    123  H57 BCD     1      13.720  19.470  16.410  1.00  0.00            
ATOM    124  H58 BCD     1      11.890  21.110  16.250  1.00  0.00            
ATOM    125  H59 BCD     1      11.430  19.390  16.230  1.00  0.00            
ATOM    126  H60 BCD     1       9.980  20.090  17.670  1.00  0.00            
ATOM    127  C37 BCD     1      18.630  22.020  14.310  1.00  0.00            
ATOM    128  O31 BCD     1      19.550  21.010  14.500  1.00  0.00            
ATOM    129  C38 BCD     1      18.400  22.790  15.700  1.00  0.00            
ATOM    130  O32 BCD     1      19.610  23.450  16.150  1.00  0.00            
ATOM    131  C39 BCD     1      17.700  21.890  16.720  1.00  0.00            
ATOM    132  O33 BCD     1      17.290  22.810  17.760  1.00  0.00            
ATOM    133  C40 BCD     1      16.500  21.200  16.200  1.00  0.00            
ATOM    134  C41 BCD     1      16.810  20.590  14.860  1.00  0.00            
ATOM    135  O34 BCD     1      17.310  21.530  13.960  1.00  0.00            
ATOM    136  C42 BCD     1      15.630  19.870  14.340  1.00  0.00            
ATOM    137  O35 BCD     1      15.850  19.460  13.050  1.00  0.00            
ATOM    138  H61 BCD     1      18.990  22.790  13.620  1.00  0.00            
ATOM    139  H62 BCD     1      17.720  23.630  15.550  1.00  0.00            
ATOM    140  H63 BCD     1      19.420  24.060  16.870  1.00  0.00            
ATOM    141  H64 BCD     1      18.490  21.190  17.020  1.00  0.00            
ATOM    142  H65 BCD     1      17.820  22.670  18.550  1.00  0.00            
ATOM    143  H66 BCD     1      15.710  21.910  15.930  1.00  0.00            
ATOM    144  H67 BCD     1      17.550  19.790  14.910  1.00  0.00            
ATOM    145  H68 BCD     1      15.460  18.980  14.950  1.00  0.00            
ATOM    146  H69 BCD     1      14.770  20.550  14.410  1.00  0.00            
ATOM    147  H70 BCD     1      16.440  20.160  12.750  1.00  0.00            
ATOM    148  C1  BC3     2      21.360  20.500  18.470  1.00  0.00            
ATOM    149  C2  BC3     2      21.820  19.070  18.500  1.00  0.00            
ATOM    150  O1  BC3     2      23.050  18.810  18.970  1.00  0.00            
ATOM    151  N1  BC3     2      23.120  17.380  19.020  1.00  0.00            
ATOM    152  C3  BC3     2      21.970  16.850  18.590  1.00  0.00            
ATOM    153  C4  BC3     2      21.130  17.940  18.250  1.00  0.00            
ATOM    154  C5  BC3     2      19.790  17.860  17.700  1.00  0.00            
ATOM    155  O2  BC3     2      19.120  18.910  17.540  1.00  0.00            
ATOM    156  N2  BC3     2      19.420  16.640  17.310  1.00  0.00            
ATOM    157  C6  BC3     2      18.340  16.300  16.480  1.00  0.00            
ATOM    158  C7  BC3     2      18.480  16.340  15.090  1.00  0.00            
ATOM    159  C8  BC3     2      17.460  16.080  14.140  1.00  0.00            
ATOM    160  C9  BC3     2      16.250  15.700  14.610  1.00  0.00            
ATOM    161  C10 BC3     2      15.070  15.400  13.620  1.00  0.00            
ATOM    162  F1  BC3     2      15.510  14.880  12.420  1.00  0.00            
ATOM    163  F2  BC3     2      14.210  14.490  14.040  1.00  0.00            
ATOM    164  F3  BC3     2      14.370  16.520  13.240  1.00  0.00            
ATOM    165  C11 BC3     2      16.080  15.550  16.030  1.00  0.00            
ATOM    166  C12 BC3     2      17.070  15.820  16.950  1.00  0.00            
ATOM    167  H1  BC3     2      21.090  20.900  17.480  1.00  0.00            
ATOM    168  H2  BC3     2      20.510  20.680  19.150  1.00  0.00            
ATOM    169  H3  BC3     2      22.160  21.170  18.790  1.00  0.00            
ATOM    170  H4  BC3     2      21.900  15.780  18.420  1.00  0.00            
ATOM    171  H5  BC3     2      20.070  15.880  17.470  1.00  0.00            
ATOM    172  H6  BC3     2      19.460  16.620  14.720  1.00  0.00            
ATOM    173  H7  BC3     2      17.690  16.180  13.090  1.00  0.00            
ATOM    174  H8  BC3     2      15.090  15.260  16.370  1.00  0.00            
ATOM    175  H9  BC3     2      16.920  15.780  18.020  1.00  0.00            
TER
ENDMDL
MODEL        1
ATOM      1  C1  BCD     1       9.230  37.140  10.620  1.00  0.00            
ATOM      2  O1  BCD     1       8.510  36.360  11.630  1.00  0.00            
ATOM      3  C2  BCD     1       8.680  37.070   9.170  1.00  0.00            
ATOM      4  O2  BCD     1       7.320  37.440   9.130  1.00  0.00            
ATOM      5  C3  BCD     1       8.900  35.790   8.400  1.00  0.00            
ATOM      6  O3  BCD     1       8.630  35.860   7.000  1.00  0.00            
ATOM      7  C4  BCD     1      10.310  35.130   8.570  1.00  0.00            
ATOM      8  C5  BCD     1      10.770  35.320  10.000  1.00  0.00            
ATOM      9  O4  BCD     1      10.590  36.700  10.490  1.00  0.00            
ATOM     10  C6  BCD     1      12.120  34.840  10.370  1.00  0.00            
ATOM     11  O5  BCD     1      13.110  35.690   9.770  1.00  0.00            
ATOM     12  H1  BCD     1       9.260  38.100  11.140  1.00  0.00            
ATOM     13  H2  BCD     1       9.220  37.870   8.650  1.00  0.00            
ATOM     14  H3  BCD     1       6.870  36.790   9.670  1.00  0.00            
ATOM     15  H4  BCD     1       8.170  35.140   8.900  1.00  0.00            
ATOM     16  H5  BCD     1       8.780  35.020   6.560  1.00  0.00            
ATOM     17  H6  BCD     1      11.070  35.660   7.980  1.00  0.00            
ATOM     18  H7  BCD     1      10.120  34.590  10.500  1.00  0.00            
ATOM     19  H8  BCD     1      12.200  34.850  11.460  1.00  0.00            
ATOM     20  H9  BCD     1      12.210  33.820   9.990  1.00  0.00            
ATOM     21  H10 BCD     1      13.830  35.100   9.530  1.00  0.00            
ATOM     22  C7  BCD     1       5.550  36.560  14.550  1.00  0.00            
ATOM     23  O6  BCD     1       6.100  35.360  15.060  1.00  0.00            
ATOM     24  C8  BCD     1       5.080  36.430  13.120  1.00  0.00            
ATOM     25  O7  BCD     1       3.920  35.490  13.140  1.00  0.00            
ATOM     26  C9  BCD     1       6.190  36.020  12.180  1.00  0.00            
ATOM     27  O8  BCD     1       5.710  35.900  10.780  1.00  0.00            
ATOM     28  C10 BCD     1       7.430  36.940  12.300  1.00  0.00            
ATOM     29  C11 BCD     1       7.770  37.170  13.790  1.00  0.00            
ATOM     30  O9  BCD     1       6.600  37.500  14.510  1.00  0.00            
ATOM     31  C12 BCD     1       8.880  38.200  13.920  1.00  0.00            
ATOM     32  O10 BCD     1       8.600  39.460  13.340  1.00  0.00            
ATOM     33  H11 BCD     1       4.710  36.790  15.220  1.00  0.00            
ATOM     34  H12 BCD     1       4.620  37.400  12.880  1.00  0.00            
ATOM     35  H13 BCD     1       3.270  35.910  13.700  1.00  0.00            
ATOM     36  H14 BCD     1       6.620  35.100  12.600  1.00  0.00            
ATOM     37  H15 BCD     1       5.450  34.980  10.640  1.00  0.00            
ATOM     38  H16 BCD     1       7.080  37.820  11.750  1.00  0.00            
ATOM     39  H17 BCD     1       8.190  36.220  14.120  1.00  0.00            
ATOM     40  H18 BCD     1       9.010  38.270  15.010  1.00  0.00            
ATOM     41  H19 BCD     1       9.780  37.700  13.530  1.00  0.00            
ATOM     42  H20 BCD     1       7.650  39.530  13.440  1.00  0.00            
ATOM     43  C13 BCD     1       6.260  33.290  18.660  1.00  0.00            
ATOM     44  O11 BCD     1       6.110  32.070  17.930  1.00  0.00            
ATOM     45  C14 BCD     1       5.020  34.160  18.460  1.00  0.00            
ATOM     46  O12 BCD     1       3.860  33.480  18.940  1.00  0.00            
ATOM     47  C15 BCD     1       4.890  34.780  17.080  1.00  0.00            
ATOM     48  O13 BCD     1       3.900  35.780  17.030  1.00  0.00            
ATOM     49  C16 BCD     1       6.230  35.200  16.480  1.00  0.00            
ATOM     50  C17 BCD     1       7.360  34.190  16.700  1.00  0.00            
ATOM     51  O14 BCD     1       7.390  33.930  18.120  1.00  0.00            
ATOM     52  C18 BCD     1       8.710  34.760  16.230  1.00  0.00            
ATOM     53  O15 BCD     1       9.070  35.980  16.730  1.00  0.00            
ATOM     54  H21 BCD     1       6.380  33.100  19.730  1.00  0.00            
ATOM     55  H22 BCD     1       5.140  35.040  19.100  1.00  0.00            
ATOM     56  H23 BCD     1       3.690  32.680  18.430  1.00  0.00            
ATOM     57  H24 BCD     1       4.580  33.980  16.390  1.00  0.00            
ATOM     58  H25 BCD     1       3.050  35.340  17.040  1.00  0.00            
ATOM     59  H26 BCD     1       6.480  36.170  16.930  1.00  0.00            
ATOM     60  H27 BCD     1       7.190  33.260  16.150  1.00  0.00            
ATOM     61  H28 BCD     1       9.420  34.000  16.600  1.00  0.00            
ATOM     62  H29 BCD     1       8.860  34.810  15.140  1.00  0.00            
ATOM     63  H30 BCD     1       9.980  36.010  16.430  1.00  0.00            
ATOM     64  C19 BCD     1       7.220  28.090  17.830  1.00  0.00            
ATOM     65  O16 BCD     1       7.070  28.290  16.400  1.00  0.00            
ATOM     66  C20 BCD     1       5.940  28.340  18.570  1.00  0.00            
ATOM     67  O17 BCD     1       4.930  27.460  18.170  1.00  0.00            
ATOM     68  C21 BCD     1       5.480  29.800  18.540  1.00  0.00            
ATOM     69  O18 BCD     1       4.470  30.090  19.500  1.00  0.00            
ATOM     70  C22 BCD     1       6.610  30.860  18.640  1.00  0.00            
ATOM     71  C23 BCD     1       7.900  30.440  18.010  1.00  0.00            
ATOM     72  O19 BCD     1       8.180  28.980  18.310  1.00  0.00            
ATOM     73  C24 BCD     1       9.080  31.140  18.640  1.00  0.00            
ATOM     74  O20 BCD     1       9.230  31.020  20.040  1.00  0.00            
ATOM     75  H31 BCD     1       7.470  27.040  18.020  1.00  0.00            
ATOM     76  H32 BCD     1       6.060  28.140  19.640  1.00  0.00            
ATOM     77  H33 BCD     1       4.090  27.820  18.480  1.00  0.00            
ATOM     78  H34 BCD     1       5.020  29.970  17.550  1.00  0.00            
ATOM     79  H35 BCD     1       3.650  29.790  19.110  1.00  0.00            
ATOM     80  H36 BCD     1       6.790  30.930  19.720  1.00  0.00            
ATOM     81  H37 BCD     1       8.000  30.670  16.940  1.00  0.00            
ATOM     82  H38 BCD     1      10.020  30.900  18.120  1.00  0.00            
ATOM     83  H39 BCD     1       8.990  32.210  18.430  1.00  0.00            
ATOM     84  H40 BCD     1      10.110  30.750  20.330  1.00  0.00            
ATOM     85  C25 BCD     1       7.340  26.380  12.840  1.00  0.00            
ATOM     86  O21 BCD     1       7.800  27.600  12.110  1.00  0.00            
ATOM     87  C26 BCD     1       5.930  26.480  13.390  1.00  0.00            
ATOM     88  O22 BCD     1       4.950  26.810  12.340  1.00  0.00            
ATOM     89  C27 BCD     1       5.920  27.530  14.430  1.00  0.00            
ATOM     90  O23 BCD     1       4.620  27.570  14.940  1.00  0.00            
ATOM     91  C28 BCD     1       6.900  27.110  15.540  1.00  0.00            
ATOM     92  C29 BCD     1       8.340  26.940  14.970  1.00  0.00            
ATOM     93  O24 BCD     1       8.220  25.970  13.890  1.00  0.00            
ATOM     94  C30 BCD     1       9.370  26.520  16.000  1.00  0.00            
ATOM     95  O25 BCD     1       9.020  25.550  17.010  1.00  0.00            
ATOM     96  H41 BCD     1       7.350  25.550  12.130  1.00  0.00            
ATOM     97  H42 BCD     1       5.640  25.490  13.780  1.00  0.00            
ATOM     98  H43 BCD     1       4.430  27.510  12.740  1.00  0.00            
ATOM     99  H44 BCD     1       6.180  28.540  14.070  1.00  0.00            
ATOM    100  H45 BCD     1       4.690  28.100  15.740  1.00  0.00            
ATOM    101  H46 BCD     1       6.480  26.260  16.090  1.00  0.00            
ATOM    102  H47 BCD     1       8.600  27.900  14.510  1.00  0.00            
ATOM    103  H48 BCD     1      10.290  26.290  15.460  1.00  0.00            
ATOM    104  H49 BCD     1       9.500  27.470  16.540  1.00  0.00            
ATOM    105  H50 BCD     1       9.390  26.040  17.740  1.00  0.00            
ATOM    106  C31 BCD     1       9.710  28.310   8.460  1.00  0.00            
ATOM    107  O26 BCD     1       9.490  29.710   8.450  1.00  0.00            
ATOM    108  C32 BCD     1       8.380  27.560   8.450  1.00  0.00            
ATOM    109  O27 BCD     1       7.550  28.030   7.330  1.00  0.00            
ATOM    110  C33 BCD     1       7.640  27.740   9.730  1.00  0.00            
ATOM    111  C34 BCD     1       8.550  27.350  10.940  1.00  0.00            
ATOM    112  C35 BCD     1       9.820  28.190  10.900  1.00  0.00            
ATOM    113  O28 BCD     1      10.470  27.940   9.620  1.00  0.00            
ATOM    114  C36 BCD     1      10.710  27.900  12.050  1.00  0.00            
ATOM    115  O29 BCD     1      10.900  26.520  12.270  1.00  0.00            
ATOM    116  O30 BCD     1       6.410  27.020   9.730  1.00  0.00            
ATOM    117  H51 BCD     1      10.280  27.890   7.620  1.00  0.00            
ATOM    118  H52 BCD     1       8.620  26.500   8.260  1.00  0.00            
ATOM    119  H53 BCD     1       7.010  27.250   7.180  1.00  0.00            
ATOM    120  H54 BCD     1       7.510  28.830   9.770  1.00  0.00            
ATOM    121  H55 BCD     1       5.900  27.250  10.510  1.00  0.00            
ATOM    122  H56 BCD     1       8.800  26.280  10.830  1.00  0.00            
ATOM    123  H57 BCD     1       9.520  29.230  11.060  1.00  0.00            
ATOM    124  H58 BCD     1      11.620  28.490  11.900  1.00  0.00            
ATOM    125  H59 BCD     1      10.230  28.170  13.000  1.00  0.00            
ATOM    126  H60 BCD     1      11.370  26.370  13.100  1.00  0.00            
ATOM    127  C37 BCD     1      10.930  33.290   7.190  1.00  0.00            
ATOM    128  O31 BCD     1      10.230  33.800   8.300  1.00  0.00            
ATOM    129  C38 BCD     1      10.000  32.650   6.200  1.00  0.00            
ATOM    130  O32 BCD     1       9.130  33.520   5.520  1.00  0.00            
ATOM    131  C39 BCD     1       9.360  31.400   6.860  1.00  0.00            
ATOM    132  O33 BCD     1       8.650  30.570   5.860  1.00  0.00            
ATOM    133  C40 BCD     1      10.340  30.490   7.590  1.00  0.00            
ATOM    134  C41 BCD     1      11.400  31.230   8.370  1.00  0.00            
ATOM    135  O34 BCD     1      11.890  32.340   7.680  1.00  0.00            
ATOM    136  C42 BCD     1      12.590  30.340   8.800  1.00  0.00            
ATOM    137  O35 BCD     1      13.190  29.610   7.680  1.00  0.00            
ATOM    138  H61 BCD     1      11.370  34.160   6.680  1.00  0.00            
ATOM    139  H62 BCD     1      10.700  32.240   5.460  1.00  0.00            
ATOM    140  H63 BCD     1       8.490  32.990   5.050  1.00  0.00            
ATOM    141  H64 BCD     1       8.760  31.840   7.660  1.00  0.00            
ATOM    142  H65 BCD     1       8.290  29.780   6.280  1.00  0.00            
ATOM    143  H66 BCD     1      10.850  29.940   6.790  1.00  0.00            
ATOM    144  H67 BCD     1      11.080  31.590   9.350  1.00  0.00            
ATOM    145  H68 BCD     1      13.390  30.940   9.260  1.00  0.00            
ATOM    146  H69 BCD     1      12.200  29.640   9.550  1.00  0.00            
ATOM    147  H70 BCD     1      13.840  30.130   7.200  1.00  0.00            
ATOM    148  C1  BC3     2       5.060  34.160   7.360  1.00  0.00            
ATOM    149  C2  BC3     2       4.960  32.740   7.370  1.00  0.00            
ATOM    150  O1  BC3     2       4.460  32.050   6.300  1.00  0.00            
ATOM    151  N1  BC3     2       4.710  30.670   6.600  1.00  0.00            
ATOM    152  C3  BC3     2       5.270  30.620   7.820  1.00  0.00            
ATOM    153  C4  BC3     2       5.490  31.920   8.310  1.00  0.00            
ATOM    154  C5  BC3     2       6.030  32.340   9.620  1.00  0.00            
ATOM    155  O2  BC3     2       6.180  33.510   9.960  1.00  0.00            
ATOM    156  N2  BC3     2       6.280  31.250  10.410  1.00  0.00            
ATOM    157  C6  BC3     2       7.250  31.330  11.370  1.00  0.00            
ATOM    158  C7  BC3     2       8.510  31.740  10.970  1.00  0.00            
ATOM    159  C8  BC3     2       9.570  31.830  11.930  1.00  0.00            
ATOM    160  C9  BC3     2       9.340  31.420  13.260  1.00  0.00            
ATOM    161  C10 BC3     2      10.510  31.470  14.220  1.00  0.00            
ATOM    162  F1  BC3     2      11.320  30.370  14.100  1.00  0.00            
ATOM    163  F2  BC3     2      11.270  32.600  14.090  1.00  0.00            
ATOM    164  F3  BC3     2      10.110  31.530  15.560  1.00  0.00            
ATOM    165  C11 BC3     2       8.070  30.970  13.660  1.00  0.00            
ATOM    166  C12 BC3     2       7.050  30.860  12.700  1.00  0.00            
ATOM    167  H1  BC3     2       6.050  34.570   7.610  1.00  0.00            
ATOM    168  H2  BC3     2       4.920  34.410   6.300  1.00  0.00            
ATOM    169  H3  BC3     2       4.280  34.570   8.010  1.00  0.00            
ATOM    170  H4  BC3     2       5.420  29.640   8.260  1.00  0.00            
ATOM    171  H5  BC3     2       6.030  30.390   9.930  1.00  0.00            
ATOM    172  H6  BC3     2       8.660  31.950   9.920  1.00  0.00            
ATOM    173  H7  BC3     2      10.510  32.210  11.550  1.00  0.00            
ATOM    174  H8  BC3     2       7.920  30.530  14.640  1.00  0.00            
ATOM    175  H9  BC3     2       6.030  30.580  12.940  1.00  0.00            
TER
ENDMDL
MODEL        1
ATOM      1  C1  BCD     1      10.370  35.810  12.670  1.00  0.00            
ATOM      2  O1  BCD     1       9.800  35.080  13.670  1.00  0.00            
ATOM      3  C2  BCD     1       9.530  35.740  11.310  1.00  0.00            
ATOM      4  O2  BCD     1       8.150  36.120  11.490  1.00  0.00            
ATOM      5  C3  BCD     1       9.750  34.380  10.690  1.00  0.00            
ATOM      6  O3  BCD     1       9.190  34.420   9.350  1.00  0.00            
ATOM      7  C4  BCD     1      11.220  34.060  10.610  1.00  0.00            
ATOM      8  C5  BCD     1      11.890  34.170  12.020  1.00  0.00            
ATOM      9  O4  BCD     1      11.750  35.550  12.490  1.00  0.00            
ATOM     10  C6  BCD     1      13.350  33.790  11.960  1.00  0.00            
ATOM     11  O5  BCD     1      14.050  34.520  11.010  1.00  0.00            
ATOM     12  H1  BCD     1      10.380  36.840  13.040  1.00  0.00            
ATOM     13  H2  BCD     1      10.030  36.460  10.650  1.00  0.00            
ATOM     14  H3  BCD     1       7.620  35.330  11.670  1.00  0.00            
ATOM     15  H4  BCD     1       9.260  33.590  11.270  1.00  0.00            
ATOM     16  H5  BCD     1       8.850  33.560   9.100  1.00  0.00            
ATOM     17  H6  BCD     1      11.790  34.740   9.970  1.00  0.00            
ATOM     18  H7  BCD     1      11.400  33.480  12.710  1.00  0.00            
ATOM     19  H8  BCD     1      13.760  34.070  12.940  1.00  0.00            
ATOM     20  H9  BCD     1      13.370  32.710  11.770  1.00  0.00            
ATOM     21  H10 BCD     1      14.850  34.060  10.750  1.00  0.00            
ATOM     22  C7  BCD     1       7.520  34.990  17.080  1.00  0.00            
ATOM     23  O6  BCD     1       8.330  33.890  17.430  1.00  0.00            
ATOM     24  C8  BCD     1       6.840  34.640  15.720  1.00  0.00            
ATOM     25  O7  BCD     1       5.890  33.510  15.810  1.00  0.00            
ATOM     26  C9  BCD     1       7.720  34.520  14.560  1.00  0.00            
ATOM     27  O8  BCD     1       6.950  34.540  13.360  1.00  0.00            
ATOM     28  C10 BCD     1       8.690  35.690  14.480  1.00  0.00            
ATOM     29  C11 BCD     1       9.260  36.170  15.860  1.00  0.00            
ATOM     30  O9  BCD     1       8.240  36.150  16.870  1.00  0.00            
ATOM     31  C12 BCD     1      10.170  37.280  15.920  1.00  0.00            
ATOM     32  O10 BCD     1       9.610  38.320  15.070  1.00  0.00            
ATOM     33  H11 BCD     1       6.720  35.130  17.820  1.00  0.00            
ATOM     34  H12 BCD     1       6.270  35.560  15.510  1.00  0.00            
ATOM     35  H13 BCD     1       5.250  33.520  15.090  1.00  0.00            
ATOM     36  H14 BCD     1       8.210  33.540  14.680  1.00  0.00            
ATOM     37  H15 BCD     1       6.840  33.610  13.150  1.00  0.00            
ATOM     38  H16 BCD     1       8.190  36.510  13.950  1.00  0.00            
ATOM     39  H17 BCD     1       9.860  35.290  16.160  1.00  0.00            
ATOM     40  H18 BCD     1      10.340  37.690  16.920  1.00  0.00            
ATOM     41  H19 BCD     1      11.120  36.960  15.480  1.00  0.00            
ATOM     42  H20 BCD     1       8.820  38.730  15.440  1.00  0.00            
ATOM     43  C13 BCD     1       9.880  31.880  20.530  1.00  0.00            
ATOM     44  O11 BCD     1       9.630  30.740  19.720  1.00  0.00            
ATOM     45  C14 BCD     1       8.600  32.540  20.840  1.00  0.00            
ATOM     46  O12 BCD     1       7.770  31.700  21.550  1.00  0.00            
ATOM     47  C15 BCD     1       7.880  33.020  19.590  1.00  0.00            
ATOM     48  O13 BCD     1       6.810  33.890  19.960  1.00  0.00            
ATOM     49  C16 BCD     1       8.850  33.890  18.750  1.00  0.00            
ATOM     50  C17 BCD     1      10.220  33.200  18.590  1.00  0.00            
ATOM     51  O14 BCD     1      10.740  32.820  19.810  1.00  0.00            
ATOM     52  C18 BCD     1      11.270  34.160  17.980  1.00  0.00            
ATOM     53  O15 BCD     1      11.200  35.450  18.620  1.00  0.00            
ATOM     54  H21 BCD     1      10.400  31.520  21.430  1.00  0.00            
ATOM     55  H22 BCD     1       8.780  33.440  21.440  1.00  0.00            
ATOM     56  H23 BCD     1       7.410  31.010  20.990  1.00  0.00            
ATOM     57  H24 BCD     1       7.510  32.160  19.010  1.00  0.00            
ATOM     58  H25 BCD     1       6.280  33.650  20.720  1.00  0.00            
ATOM     59  H26 BCD     1       9.010  34.830  19.290  1.00  0.00            
ATOM     60  H27 BCD     1      10.190  32.340  17.910  1.00  0.00            
ATOM     61  H28 BCD     1      12.260  33.720  18.140  1.00  0.00            
ATOM     62  H29 BCD     1      11.110  34.270  16.900  1.00  0.00            
ATOM     63  H30 BCD     1      11.900  35.960  18.190  1.00  0.00            
ATOM     64  C19 BCD     1       9.880  26.700  19.760  1.00  0.00            
ATOM     65  O16 BCD     1      10.120  26.830  18.400  1.00  0.00            
ATOM     66  C20 BCD     1       8.490  27.230  20.090  1.00  0.00            
ATOM     67  O17 BCD     1       7.570  26.530  19.320  1.00  0.00            
ATOM     68  C21 BCD     1       8.390  28.680  19.880  1.00  0.00            
ATOM     69  O18 BCD     1       7.220  29.210  20.500  1.00  0.00            
ATOM     70  C22 BCD     1       9.590  29.490  20.400  1.00  0.00            
ATOM     71  C23 BCD     1      10.950  28.790  20.180  1.00  0.00            
ATOM     72  O19 BCD     1      10.900  27.450  20.450  1.00  0.00            
ATOM     73  C24 BCD     1      12.090  29.390  20.970  1.00  0.00            
ATOM     74  O20 BCD     1      11.820  29.200  22.400  1.00  0.00            
ATOM     75  H31 BCD     1      10.040  25.690  20.160  1.00  0.00            
ATOM     76  H32 BCD     1       8.340  27.030  21.150  1.00  0.00            
ATOM     77  H33 BCD     1       6.700  26.860  19.590  1.00  0.00            
ATOM     78  H34 BCD     1       8.380  28.840  18.800  1.00  0.00            
ATOM     79  H35 BCD     1       6.420  28.730  20.280  1.00  0.00            
ATOM     80  H36 BCD     1       9.410  29.650  21.470  1.00  0.00            
ATOM     81  H37 BCD     1      11.270  29.030  19.160  1.00  0.00            
ATOM     82  H38 BCD     1      13.070  29.020  20.670  1.00  0.00            
ATOM     83  H39 BCD     1      12.000  30.490  20.940  1.00  0.00            
ATOM     84  H40 BCD     1      12.600  28.880  22.860  1.00  0.00            
ATOM     85  C25 BCD     1      11.200  24.960  14.890  1.00  0.00            
ATOM     86  O21 BCD     1      11.200  26.170  14.130  1.00  0.00            
ATOM     87  C26 BCD     1       9.770  24.520  15.310  1.00  0.00            
ATOM     88  O22 BCD     1       8.790  24.440  14.220  1.00  0.00            
ATOM     89  C27 BCD     1       9.390  25.590  16.350  1.00  0.00            
ATOM     90  O23 BCD     1       8.080  25.250  16.890  1.00  0.00            
ATOM     91  C28 BCD     1      10.390  25.640  17.570  1.00  0.00            
ATOM     92  C29 BCD     1      11.810  25.820  17.060  1.00  0.00            
ATOM     93  O24 BCD     1      12.130  25.050  16.010  1.00  0.00            
ATOM     94  C30 BCD     1      12.910  25.660  18.100  1.00  0.00            
ATOM     95  O25 BCD     1      12.810  24.400  18.760  1.00  0.00            
ATOM     96  H41 BCD     1      11.620  24.190  14.230  1.00  0.00            
ATOM     97  H42 BCD     1       9.800  23.630  15.940  1.00  0.00            
ATOM     98  H43 BCD     1       7.910  24.360  14.610  1.00  0.00            
ATOM     99  H44 BCD     1       9.370  26.580  15.860  1.00  0.00            
ATOM    100  H45 BCD     1       8.040  25.680  17.740  1.00  0.00            
ATOM    101  H46 BCD     1      10.180  24.760  18.190  1.00  0.00            
ATOM    102  H47 BCD     1      11.880  26.870  16.740  1.00  0.00            
ATOM    103  H48 BCD     1      13.880  25.770  17.580  1.00  0.00            
ATOM    104  H49 BCD     1      12.670  26.380  18.900  1.00  0.00            
ATOM    105  H50 BCD     1      13.740  24.230  18.960  1.00  0.00            
ATOM    106  C31 BCD     1      12.550  27.540  10.490  1.00  0.00            
ATOM    107  O26 BCD     1      11.930  28.820  10.650  1.00  0.00            
ATOM    108  C32 BCD     1      11.530  26.420  10.420  1.00  0.00            
ATOM    109  O27 BCD     1      10.710  26.540   9.190  1.00  0.00            
ATOM    110  C33 BCD     1      10.780  26.150  11.690  1.00  0.00            
ATOM    111  C34 BCD     1      11.830  26.090  12.830  1.00  0.00            
ATOM    112  C35 BCD     1      12.840  27.260  12.820  1.00  0.00            
ATOM    113  O28 BCD     1      13.500  27.340  11.520  1.00  0.00            
ATOM    114  C36 BCD     1      13.890  27.150  13.920  1.00  0.00            
ATOM    115  O29 BCD     1      14.700  26.000  13.880  1.00  0.00            
ATOM    116  O30 BCD     1      10.070  24.890  11.510  1.00  0.00            
ATOM    117  H51 BCD     1      13.070  27.660   9.540  1.00  0.00            
ATOM    118  H52 BCD     1      12.120  25.500  10.280  1.00  0.00            
ATOM    119  H53 BCD     1      10.620  25.690   8.760  1.00  0.00            
ATOM    120  H54 BCD     1      10.000  26.880  11.940  1.00  0.00            
ATOM    121  H55 BCD     1       9.380  24.980  12.170  1.00  0.00            
ATOM    122  H56 BCD     1      12.330  25.110  12.720  1.00  0.00            
ATOM    123  H57 BCD     1      12.340  28.240  12.860  1.00  0.00            
ATOM    124  H58 BCD     1      14.450  28.090  13.940  1.00  0.00            
ATOM    125  H59 BCD     1      13.400  27.100  14.900  1.00  0.00            
ATOM    126  H60 BCD     1      14.660  25.640  12.990  1.00  0.00            
ATOM    127  C37 BCD     1      11.580  32.330   8.870  1.00  0.00            
ATOM    128  O31 BCD     1      11.340  32.690  10.180  1.00  0.00            
ATOM    129  C38 BCD     1      10.540  31.350   8.400  1.00  0.00            
ATOM    130  O32 BCD     1       9.270  32.010   8.280  1.00  0.00            
ATOM    131  C39 BCD     1      10.590  30.130   9.300  1.00  0.00            
ATOM    132  O33 BCD     1       9.910  29.040   8.720  1.00  0.00            
ATOM    133  C40 BCD     1      12.000  29.600   9.510  1.00  0.00            
ATOM    134  C41 BCD     1      13.020  30.670   9.620  1.00  0.00            
ATOM    135  O34 BCD     1      12.840  31.750   8.710  1.00  0.00            
ATOM    136  C42 BCD     1      14.440  30.190   9.350  1.00  0.00            
ATOM    137  O35 BCD     1      14.520  29.500   8.120  1.00  0.00            
ATOM    138  H61 BCD     1      11.570  33.240   8.250  1.00  0.00            
ATOM    139  H62 BCD     1      10.910  31.020   7.430  1.00  0.00            
ATOM    140  H63 BCD     1       8.750  31.450   7.700  1.00  0.00            
ATOM    141  H64 BCD     1      10.190  30.360  10.300  1.00  0.00            
ATOM    142  H65 BCD     1      10.230  28.190   9.040  1.00  0.00            
ATOM    143  H66 BCD     1      12.210  29.000   8.610  1.00  0.00            
ATOM    144  H67 BCD     1      13.080  31.020  10.660  1.00  0.00            
ATOM    145  H68 BCD     1      15.070  31.090   9.350  1.00  0.00            
ATOM    146  H69 BCD     1      14.860  29.540  10.130  1.00  0.00            
ATOM    147  H70 BCD     1      15.400  29.120   8.110  1.00  0.00            
ATOM    148  C1  BC3     2       4.680  32.430  11.030  1.00  0.00            
ATOM    149  C2  BC3     2       5.360  31.170  10.510  1.00  0.00            
ATOM    150  O1  BC3     2       4.950  30.570   9.390  1.00  0.00            
ATOM    151  N1  BC3     2       5.750  29.440   9.260  1.00  0.00            
ATOM    152  C3  BC3     2       6.570  29.340  10.280  1.00  0.00            
ATOM    153  C4  BC3     2       6.380  30.500  11.130  1.00  0.00            
ATOM    154  C5  BC3     2       7.030  30.810  12.380  1.00  0.00            
ATOM    155  O2  BC3     2       6.950  31.860  12.970  1.00  0.00            
ATOM    156  N2  BC3     2       7.970  29.890  12.810  1.00  0.00            
ATOM    157  C6  BC3     2       9.100  30.110  13.660  1.00  0.00            
ATOM    158  C7  BC3     2       9.780  31.270  13.540  1.00  0.00            
ATOM    159  C8  BC3     2      10.870  31.410  14.460  1.00  0.00            
ATOM    160  C9  BC3     2      11.300  30.360  15.320  1.00  0.00            
ATOM    161  C10 BC3     2      12.630  30.550  16.160  1.00  0.00            
ATOM    162  F1  BC3     2      12.840  31.840  16.600  1.00  0.00            
ATOM    163  F2  BC3     2      12.700  29.650  17.160  1.00  0.00            
ATOM    164  F3  BC3     2      13.650  30.120  15.320  1.00  0.00            
ATOM    165  C11 BC3     2      10.570  29.180  15.380  1.00  0.00            
ATOM    166  C12 BC3     2       9.390  29.100  14.600  1.00  0.00            
ATOM    167  H1  BC3     2       5.370  33.280  11.000  1.00  0.00            
ATOM    168  H2  BC3     2       3.770  32.540  10.430  1.00  0.00            
ATOM    169  H3  BC3     2       4.290  32.200  12.030  1.00  0.00            
ATOM    170  H4  BC3     2       7.260  28.520  10.390  1.00  0.00            
ATOM    171  H5  BC3     2       7.620  28.940  12.710  1.00  0.00            
ATOM    172  H6  BC3     2       9.540  31.970  12.750  1.00  0.00            
ATOM    173  H7  BC3     2      11.450  32.320  14.560  1.00  0.00            
ATOM    174  H8  BC3     2      10.790  28.420  16.120  1.00  0.00            
ATOM    175  H9  BC3     2       8.730  28.240  14.610  1.00  0.00            
TER
ENDMDL
MODEL        1
ATOM      1  C1  BCD     1      25.060  14.230  17.010  1.00  0.00            
ATOM      2  O1  BCD     1      24.570  13.410  18.060  1.00  0.00            
ATOM      3  C2  BCD     1      23.990  14.500  15.950  1.00  0.00            
ATOM      4  O2  BCD     1      22.810  15.190  16.480  1.00  0.00            
ATOM      5  C3  BCD     1      23.580  13.320  15.100  1.00  0.00            
ATOM      6  O3  BCD     1      22.670  13.670  14.030  1.00  0.00            
ATOM      7  C4  BCD     1      24.880  12.740  14.490  1.00  0.00            
ATOM      8  C5  BCD     1      25.850  12.400  15.600  1.00  0.00            
ATOM      9  O4  BCD     1      26.100  13.580  16.400  1.00  0.00            
ATOM     10  C6  BCD     1      27.190  11.850  15.270  1.00  0.00            
ATOM     11  O5  BCD     1      27.860  11.540  16.450  1.00  0.00            
ATOM     12  H1  BCD     1      25.420  15.190  17.390  1.00  0.00            
ATOM     13  H2  BCD     1      24.520  15.280  15.400  1.00  0.00            
ATOM     14  H3  BCD     1      22.380  15.520  15.690  1.00  0.00            
ATOM     15  H4  BCD     1      23.080  12.580  15.730  1.00  0.00            
ATOM     16  H5  BCD     1      22.690  12.980  13.360  1.00  0.00            
ATOM     17  H6  BCD     1      25.370  13.330  13.700  1.00  0.00            
ATOM     18  H7  BCD     1      25.380  11.590  16.170  1.00  0.00            
ATOM     19  H8  BCD     1      27.060  10.960  14.650  1.00  0.00            
ATOM     20  H9  BCD     1      27.760  12.600  14.710  1.00  0.00            
ATOM     21  H10 BCD     1      27.650  12.290  17.020  1.00  0.00            
ATOM     22  C7  BCD     1      24.210  13.380  22.180  1.00  0.00            
ATOM     23  O6  BCD     1      23.170  12.430  22.180  1.00  0.00            
ATOM     24  C8  BCD     1      23.720  14.640  21.390  1.00  0.00            
ATOM     25  O7  BCD     1      22.560  15.170  22.000  1.00  0.00            
ATOM     26  C9  BCD     1      23.460  14.290  19.960  1.00  0.00            
ATOM     27  O8  BCD     1      23.140  15.500  19.170  1.00  0.00            
ATOM     28  C10 BCD     1      24.810  13.780  19.450  1.00  0.00            
ATOM     29  C11 BCD     1      25.240  12.540  20.220  1.00  0.00            
ATOM     30  O9  BCD     1      25.420  12.970  21.560  1.00  0.00            
ATOM     31  C12 BCD     1      26.490  11.860  19.670  1.00  0.00            
ATOM     32  O10 BCD     1      27.630  12.730  19.680  1.00  0.00            
ATOM     33  H11 BCD     1      24.530  13.750  23.150  1.00  0.00            
ATOM     34  H12 BCD     1      24.530  15.370  21.480  1.00  0.00            
ATOM     35  H13 BCD     1      22.490  16.130  21.890  1.00  0.00            
ATOM     36  H14 BCD     1      22.710  13.500  19.950  1.00  0.00            
ATOM     37  H15 BCD     1      22.900  15.150  18.310  1.00  0.00            
ATOM     38  H16 BCD     1      25.570  14.570  19.520  1.00  0.00            
ATOM     39  H17 BCD     1      24.420  11.810  20.190  1.00  0.00            
ATOM     40  H18 BCD     1      26.620  10.970  20.300  1.00  0.00            
ATOM     41  H19 BCD     1      26.250  11.560  18.640  1.00  0.00            
ATOM     42  H20 BCD     1      28.350  12.290  19.240  1.00  0.00            
ATOM     43  C13 BCD     1      21.970   9.370  24.680  1.00  0.00            
ATOM     44  O11 BCD     1      21.930   8.470  23.660  1.00  0.00            
ATOM     45  C14 BCD     1      21.060  10.550  24.490  1.00  0.00            
ATOM     46  O12 BCD     1      19.690  10.160  24.290  1.00  0.00            
ATOM     47  C15 BCD     1      21.460  11.460  23.310  1.00  0.00            
ATOM     48  O13 BCD     1      20.640  12.670  23.290  1.00  0.00            
ATOM     49  C16 BCD     1      22.910  11.850  23.430  1.00  0.00            
ATOM     50  C17 BCD     1      23.770  10.610  23.610  1.00  0.00            
ATOM     51  O14 BCD     1      23.330   9.780  24.690  1.00  0.00            
ATOM     52  C18 BCD     1      25.210  10.920  24.000  1.00  0.00            
ATOM     53  O15 BCD     1      25.250  12.080  24.850  1.00  0.00            
ATOM     54  H21 BCD     1      21.790   8.890  25.650  1.00  0.00            
ATOM     55  H22 BCD     1      21.100  11.220  25.360  1.00  0.00            
ATOM     56  H23 BCD     1      19.250  10.960  23.980  1.00  0.00            
ATOM     57  H24 BCD     1      21.460  10.860  22.380  1.00  0.00            
ATOM     58  H25 BCD     1      20.900  13.230  22.550  1.00  0.00            
ATOM     59  H26 BCD     1      22.790  12.510  24.290  1.00  0.00            
ATOM     60  H27 BCD     1      23.740   9.990  22.700  1.00  0.00            
ATOM     61  H28 BCD     1      25.650  10.040  24.480  1.00  0.00            
ATOM     62  H29 BCD     1      25.850  11.090  23.120  1.00  0.00            
ATOM     63  H30 BCD     1      26.050  12.590  24.700  1.00  0.00            
ATOM     64  C19 BCD     1      21.310   4.730  22.380  1.00  0.00            
ATOM     65  O16 BCD     1      21.570   5.280  21.090  1.00  0.00            
ATOM     66  C20 BCD     1      20.060   5.390  22.970  1.00  0.00            
ATOM     67  O17 BCD     1      18.960   5.110  22.130  1.00  0.00            
ATOM     68  C21 BCD     1      20.300   6.820  23.140  1.00  0.00            
ATOM     69  O18 BCD     1      19.190   7.490  23.840  1.00  0.00            
ATOM     70  C22 BCD     1      21.570   7.080  23.940  1.00  0.00            
ATOM     71  C23 BCD     1      22.790   6.230  23.470  1.00  0.00            
ATOM     72  O19 BCD     1      22.410   4.880  23.260  1.00  0.00            
ATOM     73  C24 BCD     1      23.810   6.210  24.610  1.00  0.00            
ATOM     74  O20 BCD     1      23.310   5.590  25.800  1.00  0.00            
ATOM     75  H31 BCD     1      21.150   3.650  22.350  1.00  0.00            
ATOM     76  H32 BCD     1      19.980   4.940  23.970  1.00  0.00            
ATOM     77  H33 BCD     1      19.130   5.480  21.260  1.00  0.00            
ATOM     78  H34 BCD     1      20.370   7.210  22.110  1.00  0.00            
ATOM     79  H35 BCD     1      19.340   8.430  23.790  1.00  0.00            
ATOM     80  H36 BCD     1      21.270   6.790  24.960  1.00  0.00            
ATOM     81  H37 BCD     1      23.220   6.620  22.540  1.00  0.00            
ATOM     82  H38 BCD     1      24.710   5.680  24.270  1.00  0.00            
ATOM     83  H39 BCD     1      24.100   7.210  24.950  1.00  0.00            
ATOM     84  H40 BCD     1      23.600   4.680  25.680  1.00  0.00            
ATOM     85  C25 BCD     1      21.120   4.300  17.080  1.00  0.00            
ATOM     86  O21 BCD     1      22.130   5.220  16.720  1.00  0.00            
ATOM     87  C26 BCD     1      20.020   4.960  17.770  1.00  0.00            
ATOM     88  O22 BCD     1      19.450   5.860  16.890  1.00  0.00            
ATOM     89  C27 BCD     1      20.350   5.650  19.060  1.00  0.00            
ATOM     90  O23 BCD     1      19.200   6.340  19.640  1.00  0.00            
ATOM     91  C28 BCD     1      20.960   4.620  19.940  1.00  0.00            
ATOM     92  C29 BCD     1      22.140   3.940  19.220  1.00  0.00            
ATOM     93  O24 BCD     1      21.690   3.330  18.050  1.00  0.00            
ATOM     94  C30 BCD     1      23.010   2.970  20.000  1.00  0.00            
ATOM     95  O25 BCD     1      22.240   1.960  20.640  1.00  0.00            
ATOM     96  H41 BCD     1      20.710   3.860  16.170  1.00  0.00            
ATOM     97  H42 BCD     1      19.250   4.230  18.050  1.00  0.00            
ATOM     98  H43 BCD     1      20.170   6.420  16.580  1.00  0.00            
ATOM     99  H44 BCD     1      21.130   6.380  18.840  1.00  0.00            
ATOM    100  H45 BCD     1      19.010   7.150  19.150  1.00  0.00            
ATOM    101  H46 BCD     1      20.210   3.860  20.200  1.00  0.00            
ATOM    102  H47 BCD     1      22.850   4.740  18.980  1.00  0.00            
ATOM    103  H48 BCD     1      23.730   2.540  19.310  1.00  0.00            
ATOM    104  H49 BCD     1      23.430   3.570  20.820  1.00  0.00            
ATOM    105  H50 BCD     1      21.720   1.510  19.960  1.00  0.00            
ATOM    106  C31 BCD     1      24.600   5.950  13.490  1.00  0.00            
ATOM    107  O26 BCD     1      24.170   7.270  13.740  1.00  0.00            
ATOM    108  C32 BCD     1      23.380   5.100  13.120  1.00  0.00            
ATOM    109  O27 BCD     1      22.780   5.450  11.870  1.00  0.00            
ATOM    110  C33 BCD     1      22.400   5.080  14.290  1.00  0.00            
ATOM    111  C34 BCD     1      22.950   4.710  15.670  1.00  0.00            
ATOM    112  C35 BCD     1      24.390   5.310  15.870  1.00  0.00            
ATOM    113  O28 BCD     1      25.120   5.380  14.650  1.00  0.00            
ATOM    114  C36 BCD     1      25.220   4.650  16.900  1.00  0.00            
ATOM    115  O29 BCD     1      25.530   3.280  16.540  1.00  0.00            
ATOM    116  O30 BCD     1      21.360   4.140  13.890  1.00  0.00            
ATOM    117  H51 BCD     1      25.380   6.000  12.730  1.00  0.00            
ATOM    118  H52 BCD     1      23.690   4.060  12.990  1.00  0.00            
ATOM    119  H53 BCD     1      21.990   4.900  11.850  1.00  0.00            
ATOM    120  H54 BCD     1      22.080   6.140  14.280  1.00  0.00            
ATOM    121  H55 BCD     1      20.520   4.540  14.140  1.00  0.00            
ATOM    122  H56 BCD     1      22.990   3.620  15.800  1.00  0.00            
ATOM    123  H57 BCD     1      24.380   6.380  16.130  1.00  0.00            
ATOM    124  H58 BCD     1      26.140   5.240  17.000  1.00  0.00            
ATOM    125  H59 BCD     1      24.820   4.750  17.920  1.00  0.00            
ATOM    126  H60 BCD     1      26.010   3.370  15.720  1.00  0.00            
ATOM    127  C37 BCD     1      24.880  11.220  12.610  1.00  0.00            
ATOM    128  O31 BCD     1      24.590  11.460  14.010  1.00  0.00            
ATOM    129  C38 BCD     1      23.580  10.600  12.050  1.00  0.00            
ATOM    130  O32 BCD     1      22.480  11.490  12.250  1.00  0.00            
ATOM    131  C39 BCD     1      23.200   9.240  12.710  1.00  0.00            
ATOM    132  O33 BCD     1      22.180   8.500  12.090  1.00  0.00            
ATOM    133  C40 BCD     1      24.480   8.300  12.750  1.00  0.00            
ATOM    134  C41 BCD     1      25.710   8.980  13.280  1.00  0.00            
ATOM    135  O34 BCD     1      26.010  10.290  12.620  1.00  0.00            
ATOM    136  C42 BCD     1      27.010   8.120  13.170  1.00  0.00            
ATOM    137  O35 BCD     1      27.350   7.720  11.850  1.00  0.00            
ATOM    138  H61 BCD     1      25.120  12.090  12.010  1.00  0.00            
ATOM    139  H62 BCD     1      23.730  10.420  10.980  1.00  0.00            
ATOM    140  H63 BCD     1      21.620  11.070  12.150  1.00  0.00            
ATOM    141  H64 BCD     1      22.870   9.430  13.740  1.00  0.00            
ATOM    142  H65 BCD     1      22.380   7.560  12.080  1.00  0.00            
ATOM    143  H66 BCD     1      24.740   8.000  11.730  1.00  0.00            
ATOM    144  H67 BCD     1      25.610   9.150  14.370  1.00  0.00            
ATOM    145  H68 BCD     1      27.860   8.650  13.610  1.00  0.00            
ATOM    146  H69 BCD     1      26.860   7.220  13.780  1.00  0.00            
ATOM    147  H70 BCD     1      28.130   7.180  12.000  1.00  0.00            
ATOM    148  C1  BC3     2      19.270   7.880  13.540  1.00  0.00            
ATOM    149  C2  BC3     2      19.700   9.330  13.940  1.00  0.00            
ATOM    150  O1  BC3     2      19.170  10.320  13.220  1.00  0.00            
ATOM    151  N1  BC3     2      19.600  11.520  13.880  1.00  0.00            
ATOM    152  C3  BC3     2      20.220  11.170  15.020  1.00  0.00            
ATOM    153  C4  BC3     2      20.430   9.750  15.010  1.00  0.00            
ATOM    154  C5  BC3     2      21.150   8.950  15.970  1.00  0.00            
ATOM    155  O2  BC3     2      21.080   7.730  16.040  1.00  0.00            
ATOM    156  N2  BC3     2      21.820   9.730  16.870  1.00  0.00            
ATOM    157  C6  BC3     2      22.760   9.240  17.810  1.00  0.00            
ATOM    158  C7  BC3     2      22.380   8.700  19.060  1.00  0.00            
ATOM    159  C8  BC3     2      23.320   8.140  19.920  1.00  0.00            
ATOM    160  C9  BC3     2      24.720   8.230  19.650  1.00  0.00            
ATOM    161  C10 BC3     2      25.650   7.650  20.750  1.00  0.00            
ATOM    162  F1  BC3     2      25.130   8.100  21.970  1.00  0.00            
ATOM    163  F2  BC3     2      25.470   6.330  20.750  1.00  0.00            
ATOM    164  F3  BC3     2      26.970   8.000  20.610  1.00  0.00            
ATOM    165  C11 BC3     2      25.110   8.790  18.410  1.00  0.00            
ATOM    166  C12 BC3     2      24.130   9.250  17.500  1.00  0.00            
ATOM    167  H1  BC3     2      20.190   7.420  13.170  1.00  0.00            
ATOM    168  H2  BC3     2      19.080   7.190  14.370  1.00  0.00            
ATOM    169  H3  BC3     2      18.530   7.860  12.720  1.00  0.00            
ATOM    170  H4  BC3     2      20.580  11.950  15.680  1.00  0.00            
ATOM    171  H5  BC3     2      21.640  10.730  16.870  1.00  0.00            
ATOM    172  H6  BC3     2      21.350   8.780  19.390  1.00  0.00            
ATOM    173  H7  BC3     2      22.850   7.740  20.820  1.00  0.00            
ATOM    174  H8  BC3     2      26.150   8.810  18.090  1.00  0.00            
ATOM    175  H9  BC3     2      24.400   9.520  16.490  1.00  0.00            
TER
ENDMDL
MODEL        1
ATOM      1  C1  BCD     1      16.980  12.000  30.590  1.00  0.00            
ATOM      2  O1  BCD     1      16.290  13.220  30.740  1.00  0.00            
ATOM      3  C2  BCD     1      16.930  11.150  31.910  1.00  0.00            
ATOM      4  O2  BCD     1      15.550  10.820  32.200  1.00  0.00            
ATOM      5  C3  BCD     1      17.650  11.920  32.960  1.00  0.00            
ATOM      6  O3  BCD     1      17.880  11.100  34.140  1.00  0.00            
ATOM      7  C4  BCD     1      19.050  12.230  32.490  1.00  0.00            
ATOM      8  C5  BCD     1      19.150  12.910  31.110  1.00  0.00            
ATOM      9  O4  BCD     1      18.350  12.130  30.220  1.00  0.00            
ATOM     10  C6  BCD     1      20.560  13.090  30.490  1.00  0.00            
ATOM     11  O5  BCD     1      21.270  11.850  30.470  1.00  0.00            
ATOM     12  H1  BCD     1      16.540  11.360  29.820  1.00  0.00            
ATOM     13  H2  BCD     1      17.480  10.240  31.650  1.00  0.00            
ATOM     14  H3  BCD     1      15.580  10.410  33.070  1.00  0.00            
ATOM     15  H4  BCD     1      17.120  12.830  33.260  1.00  0.00            
ATOM     16  H5  BCD     1      17.130  10.510  34.240  1.00  0.00            
ATOM     17  H6  BCD     1      19.680  11.330  32.550  1.00  0.00            
ATOM     18  H7  BCD     1      18.720  13.910  31.180  1.00  0.00            
ATOM     19  H8  BCD     1      20.450  13.590  29.520  1.00  0.00            
ATOM     20  H9  BCD     1      21.150  13.770  31.120  1.00  0.00            
ATOM     21  H10 BCD     1      21.320  11.590  29.550  1.00  0.00            
ATOM     22  C7  BCD     1      13.340  15.120  28.410  1.00  0.00            
ATOM     23  O6  BCD     1      12.730  15.780  29.570  1.00  0.00            
ATOM     24  C8  BCD     1      13.300  13.610  28.640  1.00  0.00            
ATOM     25  O7  BCD     1      11.990  13.140  28.780  1.00  0.00            
ATOM     26  C9  BCD     1      14.200  13.170  29.850  1.00  0.00            
ATOM     27  O8  BCD     1      13.970  11.780  30.110  1.00  0.00            
ATOM     28  C10 BCD     1      15.610  13.640  29.570  1.00  0.00            
ATOM     29  C11 BCD     1      15.630  15.120  29.390  1.00  0.00            
ATOM     30  O9  BCD     1      14.790  15.480  28.300  1.00  0.00            
ATOM     31  C12 BCD     1      17.020  15.630  29.130  1.00  0.00            
ATOM     32  O10 BCD     1      17.580  15.270  27.860  1.00  0.00            
ATOM     33  H11 BCD     1      12.750  15.420  27.540  1.00  0.00            
ATOM     34  H12 BCD     1      13.820  13.180  27.780  1.00  0.00            
ATOM     35  H13 BCD     1      12.190  12.320  29.230  1.00  0.00            
ATOM     36  H14 BCD     1      13.790  13.780  30.670  1.00  0.00            
ATOM     37  H15 BCD     1      14.420  11.630  30.950  1.00  0.00            
ATOM     38  H16 BCD     1      15.960  13.140  28.660  1.00  0.00            
ATOM     39  H17 BCD     1      15.270  15.600  30.310  1.00  0.00            
ATOM     40  H18 BCD     1      17.080  16.720  29.150  1.00  0.00            
ATOM     41  H19 BCD     1      17.750  15.460  29.930  1.00  0.00            
ATOM     42  H20 BCD     1      18.420  15.710  27.680  1.00  0.00            
ATOM     43  C13 BCD     1      10.050  18.490  30.750  1.00  0.00            
ATOM     44  O11 BCD     1      10.480  18.390  32.110  1.00  0.00            
ATOM     45  C14 BCD     1       9.460  17.160  30.210  1.00  0.00            
ATOM     46  O12 BCD     1       8.320  16.720  31.020  1.00  0.00            
ATOM     47  C15 BCD     1      10.610  16.200  30.260  1.00  0.00            
ATOM     48  O13 BCD     1      10.180  14.890  29.840  1.00  0.00            
ATOM     49  C16 BCD     1      11.730  16.660  29.320  1.00  0.00            
ATOM     50  C17 BCD     1      12.220  18.020  29.820  1.00  0.00            
ATOM     51  O14 BCD     1      11.170  18.910  29.930  1.00  0.00            
ATOM     52  C18 BCD     1      13.380  18.620  28.990  1.00  0.00            
ATOM     53  O15 BCD     1      12.970  18.720  27.570  1.00  0.00            
ATOM     54  H21 BCD     1       9.250  19.220  30.560  1.00  0.00            
ATOM     55  H22 BCD     1       9.100  17.270  29.180  1.00  0.00            
ATOM     56  H23 BCD     1       7.930  16.010  30.510  1.00  0.00            
ATOM     57  H24 BCD     1      10.940  16.180  31.310  1.00  0.00            
ATOM     58  H25 BCD     1      10.970  14.480  29.470  1.00  0.00            
ATOM     59  H26 BCD     1      11.430  16.680  28.270  1.00  0.00            
ATOM     60  H27 BCD     1      12.650  17.870  30.820  1.00  0.00            
ATOM     61  H28 BCD     1      13.580  19.590  29.450  1.00  0.00            
ATOM     62  H29 BCD     1      14.280  18.020  29.130  1.00  0.00            
ATOM     63  H30 BCD     1      12.740  19.620  27.330  1.00  0.00            
ATOM     64  C19 BCD     1      11.100  20.750  35.500  1.00  0.00            
ATOM     65  O16 BCD     1      12.300  19.920  35.760  1.00  0.00            
ATOM     66  C20 BCD     1       9.930  19.770  35.470  1.00  0.00            
ATOM     67  O17 BCD     1       9.850  19.190  36.740  1.00  0.00            
ATOM     68  C21 BCD     1       9.990  18.730  34.350  1.00  0.00            
ATOM     69  O18 BCD     1       8.760  17.990  34.410  1.00  0.00            
ATOM     70  C22 BCD     1      10.170  19.430  33.020  1.00  0.00            
ATOM     71  C23 BCD     1      11.390  20.440  33.050  1.00  0.00            
ATOM     72  O19 BCD     1      11.150  21.350  34.230  1.00  0.00            
ATOM     73  C24 BCD     1      11.610  21.440  31.910  1.00  0.00            
ATOM     74  O20 BCD     1      10.350  22.080  31.750  1.00  0.00            
ATOM     75  H31 BCD     1      11.060  21.550  36.250  1.00  0.00            
ATOM     76  H32 BCD     1       8.980  20.280  35.240  1.00  0.00            
ATOM     77  H33 BCD     1       9.140  18.540  36.800  1.00  0.00            
ATOM     78  H34 BCD     1      10.860  18.120  34.620  1.00  0.00            
ATOM     79  H35 BCD     1       8.850  17.140  33.970  1.00  0.00            
ATOM     80  H36 BCD     1       9.360  20.100  32.680  1.00  0.00            
ATOM     81  H37 BCD     1      12.360  19.980  33.220  1.00  0.00            
ATOM     82  H38 BCD     1      12.470  22.100  32.100  1.00  0.00            
ATOM     83  H39 BCD     1      11.850  20.820  31.040  1.00  0.00            
ATOM     84  H40 BCD     1      10.070  22.250  30.850  1.00  0.00            
ATOM     85  C25 BCD     1      15.600  19.840  38.380  1.00  0.00            
ATOM     86  O21 BCD     1      16.320  19.080  37.460  1.00  0.00            
ATOM     87  C26 BCD     1      14.300  19.150  38.830  1.00  0.00            
ATOM     88  O22 BCD     1      14.660  17.960  39.400  1.00  0.00            
ATOM     89  C27 BCD     1      13.360  18.880  37.600  1.00  0.00            
ATOM     90  O23 BCD     1      12.210  18.160  37.910  1.00  0.00            
ATOM     91  C28 BCD     1      13.110  20.180  36.900  1.00  0.00            
ATOM     92  C29 BCD     1      14.430  20.870  36.470  1.00  0.00            
ATOM     93  O24 BCD     1      15.320  21.030  37.560  1.00  0.00            
ATOM     94  C30 BCD     1      14.220  22.110  35.670  1.00  0.00            
ATOM     95  O25 BCD     1      15.440  22.790  35.370  1.00  0.00            
ATOM     96  H41 BCD     1      16.180  20.190  39.250  1.00  0.00            
ATOM     97  H42 BCD     1      13.870  19.760  39.630  1.00  0.00            
ATOM     98  H43 BCD     1      13.930  17.680  39.960  1.00  0.00            
ATOM     99  H44 BCD     1      13.910  18.250  36.880  1.00  0.00            
ATOM    100  H45 BCD     1      11.470  18.530  37.420  1.00  0.00            
ATOM    101  H46 BCD     1      12.580  20.820  37.620  1.00  0.00            
ATOM    102  H47 BCD     1      14.890  20.180  35.740  1.00  0.00            
ATOM    103  H48 BCD     1      13.790  21.870  34.690  1.00  0.00            
ATOM    104  H49 BCD     1      13.450  22.760  36.110  1.00  0.00            
ATOM    105  H50 BCD     1      16.130  22.590  36.000  1.00  0.00            
ATOM    106  C31 BCD     1      20.020  17.250  37.380  1.00  0.00            
ATOM    107  O26 BCD     1      19.600  16.250  36.410  1.00  0.00            
ATOM    108  C32 BCD     1      19.230  17.160  38.630  1.00  0.00            
ATOM    109  O27 BCD     1      19.380  15.860  39.190  1.00  0.00            
ATOM    110  C33 BCD     1      17.780  17.550  38.420  1.00  0.00            
ATOM    111  C34 BCD     1      17.710  18.860  37.690  1.00  0.00            
ATOM    112  C35 BCD     1      18.540  18.930  36.410  1.00  0.00            
ATOM    113  O28 BCD     1      19.860  18.510  36.670  1.00  0.00            
ATOM    114  C36 BCD     1      18.390  20.340  35.880  1.00  0.00            
ATOM    115  O29 BCD     1      19.180  20.410  34.720  1.00  0.00            
ATOM    116  O30 BCD     1      17.200  17.730  39.730  1.00  0.00            
ATOM    117  H51 BCD     1      21.080  17.100  37.600  1.00  0.00            
ATOM    118  H52 BCD     1      19.630  17.920  39.310  1.00  0.00            
ATOM    119  H53 BCD     1      19.420  15.350  38.370  1.00  0.00            
ATOM    120  H54 BCD     1      17.310  16.770  37.800  1.00  0.00            
ATOM    121  H55 BCD     1      16.260  17.620  39.570  1.00  0.00            
ATOM    122  H56 BCD     1      18.150  19.530  38.440  1.00  0.00            
ATOM    123  H57 BCD     1      18.070  18.270  35.670  1.00  0.00            
ATOM    124  H58 BCD     1      17.340  20.520  35.630  1.00  0.00            
ATOM    125  H59 BCD     1      18.750  21.060  36.630  1.00  0.00            
ATOM    126  H60 BCD     1      18.920  21.150  34.160  1.00  0.00            
ATOM    127  C37 BCD     1      20.830  13.230  33.750  1.00  0.00            
ATOM    128  O31 BCD     1      19.470  13.210  33.360  1.00  0.00            
ATOM    129  C38 BCD     1      20.820  12.860  35.220  1.00  0.00            
ATOM    130  O32 BCD     1      20.360  11.550  35.500  1.00  0.00            
ATOM    131  C39 BCD     1      20.110  13.960  36.140  1.00  0.00            
ATOM    132  O33 BCD     1      20.320  13.570  37.530  1.00  0.00            
ATOM    133  C40 BCD     1      20.490  15.370  35.760  1.00  0.00            
ATOM    134  C41 BCD     1      20.570  15.670  34.260  1.00  0.00            
ATOM    135  O34 BCD     1      21.290  14.600  33.580  1.00  0.00            
ATOM    136  C42 BCD     1      21.070  17.080  34.030  1.00  0.00            
ATOM    137  O35 BCD     1      22.470  17.210  34.300  1.00  0.00            
ATOM    138  H61 BCD     1      21.490  12.530  33.230  1.00  0.00            
ATOM    139  H62 BCD     1      21.860  12.840  35.580  1.00  0.00            
ATOM    140  H63 BCD     1      19.500  11.480  35.080  1.00  0.00            
ATOM    141  H64 BCD     1      19.020  13.890  36.040  1.00  0.00            
ATOM    142  H65 BCD     1      19.860  12.750  37.710  1.00  0.00            
ATOM    143  H66 BCD     1      21.520  15.430  36.140  1.00  0.00            
ATOM    144  H67 BCD     1      19.570  15.780  33.800  1.00  0.00            
ATOM    145  H68 BCD     1      20.860  17.440  33.010  1.00  0.00            
ATOM    146  H69 BCD     1      20.470  17.770  34.620  1.00  0.00            
ATOM    147  H70 BCD     1      22.690  18.120  34.530  1.00  0.00            
ATOM    148  C1  BC3     2      12.820  11.080  34.580  1.00  0.00            
ATOM    149  C2  BC3     2      13.960  11.240  35.500  1.00  0.00            
ATOM    150  O1  BC3     2      14.040  10.470  36.610  1.00  0.00            
ATOM    151  N1  BC3     2      15.140  10.960  37.370  1.00  0.00            
ATOM    152  C3  BC3     2      15.640  12.050  36.760  1.00  0.00            
ATOM    153  C4  BC3     2      14.860  12.280  35.630  1.00  0.00            
ATOM    154  C5  BC3     2      14.940  13.440  34.820  1.00  0.00            
ATOM    155  O2  BC3     2      14.240  13.590  33.800  1.00  0.00            
ATOM    156  N2  BC3     2      15.760  14.460  35.230  1.00  0.00            
ATOM    157  C6  BC3     2      15.720  15.710  34.610  1.00  0.00            
ATOM    158  C7  BC3     2      14.570  16.520  34.680  1.00  0.00            
ATOM    159  C8  BC3     2      14.580  17.790  34.050  1.00  0.00            
ATOM    160  C9  BC3     2      15.680  18.290  33.370  1.00  0.00            
ATOM    161  C10 BC3     2      15.690  19.560  32.520  1.00  0.00            
ATOM    162  F1  BC3     2      14.920  19.410  31.360  1.00  0.00            
ATOM    163  F2  BC3     2      15.230  20.610  33.170  1.00  0.00            
ATOM    164  F3  BC3     2      16.890  20.000  32.130  1.00  0.00            
ATOM    165  C11 BC3     2      16.850  17.510  33.420  1.00  0.00            
ATOM    166  C12 BC3     2      16.820  16.170  33.960  1.00  0.00            
ATOM    167  H1  BC3     2      12.220  12.000  34.550  1.00  0.00            
ATOM    168  H2  BC3     2      13.130  10.760  33.570  1.00  0.00            
ATOM    169  H3  BC3     2      12.180  10.270  34.950  1.00  0.00            
ATOM    170  H4  BC3     2      16.490  12.550  37.210  1.00  0.00            
ATOM    171  H5  BC3     2      16.200  14.470  36.140  1.00  0.00            
ATOM    172  H6  BC3     2      13.690  16.140  35.200  1.00  0.00            
ATOM    173  H7  BC3     2      13.660  18.370  34.030  1.00  0.00            
ATOM    174  H8  BC3     2      17.770  17.870  32.990  1.00  0.00            
ATOM    175  H9  BC3     2      17.760  15.630  33.920  1.00  0.00            
TER
ENDMDL
MODEL        1
ATOM      1  C1  BCD     1       9.730  39.510  16.380  1.00  0.00            
ATOM      2  O1  BCD     1       9.760  38.290  17.050  1.00  0.00            
ATOM      3  C2  BCD     1       8.370  39.790  15.720  1.00  0.00            
ATOM      4  O2  BCD     1       7.410  39.640  16.790  1.00  0.00            
ATOM      5  C3  BCD     1       8.060  38.820  14.540  1.00  0.00            
ATOM      6  O3  BCD     1       6.810  39.220  13.890  1.00  0.00            
ATOM      7  C4  BCD     1       9.180  38.940  13.510  1.00  0.00            
ATOM      8  C5  BCD     1      10.650  38.850  14.100  1.00  0.00            
ATOM      9  O4  BCD     1      10.770  39.640  15.360  1.00  0.00            
ATOM     10  C6  BCD     1      11.720  39.340  13.140  1.00  0.00            
ATOM     11  O5  BCD     1      11.450  40.550  12.440  1.00  0.00            
ATOM     12  H1  BCD     1       9.780  40.340  17.090  1.00  0.00            
ATOM     13  H2  BCD     1       8.410  40.800  15.290  1.00  0.00            
ATOM     14  H3  BCD     1       6.510  39.570  16.450  1.00  0.00            
ATOM     15  H4  BCD     1       7.980  37.770  14.860  1.00  0.00            
ATOM     16  H5  BCD     1       6.890  38.690  13.100  1.00  0.00            
ATOM     17  H6  BCD     1       9.000  39.940  13.100  1.00  0.00            
ATOM     18  H7  BCD     1      10.790  37.810  14.430  1.00  0.00            
ATOM     19  H8  BCD     1      12.610  39.570  13.720  1.00  0.00            
ATOM     20  H9  BCD     1      11.980  38.570  12.400  1.00  0.00            
ATOM     21  H10 BCD     1      12.130  40.670  11.770  1.00  0.00            
ATOM     22  C7  BCD     1      10.690  36.450  20.670  1.00  0.00            
ATOM     23  O6  BCD     1      10.100  35.160  20.450  1.00  0.00            
ATOM     24  C8  BCD     1       9.660  37.610  20.670  1.00  0.00            
ATOM     25  O7  BCD     1       8.670  37.290  21.640  1.00  0.00            
ATOM     26  C9  BCD     1       9.160  37.980  19.260  1.00  0.00            
ATOM     27  O8  BCD     1       8.320  39.090  19.250  1.00  0.00            
ATOM     28  C10 BCD     1      10.350  38.160  18.320  1.00  0.00            
ATOM     29  C11 BCD     1      11.290  36.930  18.370  1.00  0.00            
ATOM     30  O9  BCD     1      11.730  36.700  19.760  1.00  0.00            
ATOM     31  C12 BCD     1      12.480  37.110  17.520  1.00  0.00            
ATOM     32  O10 BCD     1      13.300  38.200  17.980  1.00  0.00            
ATOM     33  H11 BCD     1      11.120  36.500  21.670  1.00  0.00            
ATOM     34  H12 BCD     1      10.160  38.510  21.050  1.00  0.00            
ATOM     35  H13 BCD     1       8.060  38.040  21.580  1.00  0.00            
ATOM     36  H14 BCD     1       8.670  37.060  18.900  1.00  0.00            
ATOM     37  H15 BCD     1       7.960  39.080  18.360  1.00  0.00            
ATOM     38  H16 BCD     1      10.920  39.060  18.590  1.00  0.00            
ATOM     39  H17 BCD     1      10.740  36.040  18.030  1.00  0.00            
ATOM     40  H18 BCD     1      13.140  36.230  17.570  1.00  0.00            
ATOM     41  H19 BCD     1      12.080  37.290  16.520  1.00  0.00            
ATOM     42  H20 BCD     1      14.010  38.350  17.340  1.00  0.00            
ATOM     43  C13 BCD     1      10.060  31.270  21.800  1.00  0.00            
ATOM     44  O11 BCD     1       9.660  31.000  20.480  1.00  0.00            
ATOM     45  C14 BCD     1       9.080  32.230  22.510  1.00  0.00            
ATOM     46  O12 BCD     1       7.870  31.610  22.720  1.00  0.00            
ATOM     47  C15 BCD     1       8.980  33.580  21.760  1.00  0.00            
ATOM     48  O13 BCD     1       8.250  34.610  22.440  1.00  0.00            
ATOM     49  C16 BCD     1      10.320  34.160  21.450  1.00  0.00            
ATOM     50  C17 BCD     1      11.400  33.070  21.010  1.00  0.00            
ATOM     51  O14 BCD     1      11.280  31.940  21.830  1.00  0.00            
ATOM     52  C18 BCD     1      12.740  33.640  20.780  1.00  0.00            
ATOM     53  O15 BCD     1      13.280  34.320  21.940  1.00  0.00            
ATOM     54  H21 BCD     1      10.320  30.330  22.310  1.00  0.00            
ATOM     55  H22 BCD     1       9.530  32.480  23.480  1.00  0.00            
ATOM     56  H23 BCD     1       7.490  31.220  21.920  1.00  0.00            
ATOM     57  H24 BCD     1       8.470  33.420  20.800  1.00  0.00            
ATOM     58  H25 BCD     1       8.340  35.410  21.900  1.00  0.00            
ATOM     59  H26 BCD     1      10.650  34.560  22.420  1.00  0.00            
ATOM     60  H27 BCD     1      11.040  32.870  19.990  1.00  0.00            
ATOM     61  H28 BCD     1      13.420  32.860  20.390  1.00  0.00            
ATOM     62  H29 BCD     1      12.660  34.450  20.040  1.00  0.00            
ATOM     63  H30 BCD     1      14.110  33.870  22.080  1.00  0.00            
ATOM     64  C19 BCD     1       8.340  27.870  18.240  1.00  0.00            
ATOM     65  O16 BCD     1       8.710  28.580  17.050  1.00  0.00            
ATOM     66  C20 BCD     1       7.210  28.670  18.940  1.00  0.00            
ATOM     67  O17 BCD     1       6.080  28.800  18.000  1.00  0.00            
ATOM     68  C21 BCD     1       7.790  29.950  19.470  1.00  0.00            
ATOM     69  O18 BCD     1       6.920  30.780  20.240  1.00  0.00            
ATOM     70  C22 BCD     1       9.050  29.740  20.260  1.00  0.00            
ATOM     71  C23 BCD     1      10.030  28.920  19.450  1.00  0.00            
ATOM     72  O19 BCD     1       9.440  27.690  19.090  1.00  0.00            
ATOM     73  C24 BCD     1      11.280  28.470  20.230  1.00  0.00            
ATOM     74  O20 BCD     1      10.950  27.610  21.280  1.00  0.00            
ATOM     75  H31 BCD     1       8.040  26.860  17.940  1.00  0.00            
ATOM     76  H32 BCD     1       6.770  28.190  19.830  1.00  0.00            
ATOM     77  H33 BCD     1       5.410  29.150  18.610  1.00  0.00            
ATOM     78  H34 BCD     1       8.110  30.490  18.560  1.00  0.00            
ATOM     79  H35 BCD     1       6.770  31.570  19.720  1.00  0.00            
ATOM     80  H36 BCD     1       8.730  29.250  21.190  1.00  0.00            
ATOM     81  H37 BCD     1      10.360  29.500  18.580  1.00  0.00            
ATOM     82  H38 BCD     1      11.850  27.880  19.490  1.00  0.00            
ATOM     83  H39 BCD     1      11.820  29.350  20.610  1.00  0.00            
ATOM     84  H40 BCD     1      10.780  26.740  20.930  1.00  0.00            
ATOM     85  C25 BCD     1       9.020  28.650  13.080  1.00  0.00            
ATOM     86  O21 BCD     1       9.260  30.090  13.050  1.00  0.00            
ATOM     87  C26 BCD     1       7.620  28.210  13.520  1.00  0.00            
ATOM     88  O22 BCD     1       6.650  28.880  12.720  1.00  0.00            
ATOM     89  C27 BCD     1       7.490  28.470  15.060  1.00  0.00            
ATOM     90  O23 BCD     1       6.300  27.810  15.530  1.00  0.00            
ATOM     91  C28 BCD     1       8.680  27.940  15.800  1.00  0.00            
ATOM     92  C29 BCD     1      10.050  28.400  15.250  1.00  0.00            
ATOM     93  O24 BCD     1      10.040  28.040  13.880  1.00  0.00            
ATOM     94  C30 BCD     1      11.230  27.810  15.930  1.00  0.00            
ATOM     95  O25 BCD     1      11.130  26.420  16.180  1.00  0.00            
ATOM     96  H41 BCD     1       8.990  28.230  12.070  1.00  0.00            
ATOM     97  H42 BCD     1       7.490  27.130  13.410  1.00  0.00            
ATOM     98  H43 BCD     1       5.930  28.260  12.560  1.00  0.00            
ATOM     99  H44 BCD     1       7.340  29.550  15.200  1.00  0.00            
ATOM    100  H45 BCD     1       6.170  28.110  16.430  1.00  0.00            
ATOM    101  H46 BCD     1       8.760  26.850  15.940  1.00  0.00            
ATOM    102  H47 BCD     1      10.040  29.500  15.350  1.00  0.00            
ATOM    103  H48 BCD     1      12.190  28.040  15.440  1.00  0.00            
ATOM    104  H49 BCD     1      11.330  28.210  16.940  1.00  0.00            
ATOM    105  H50 BCD     1      11.800  26.180  16.830  1.00  0.00            
ATOM    106  C31 BCD     1      10.420  32.980  10.310  1.00  0.00            
ATOM    107  O26 BCD     1       9.720  34.050  11.010  1.00  0.00            
ATOM    108  C32 BCD     1       9.530  31.870   9.740  1.00  0.00            
ATOM    109  O27 BCD     1       8.630  32.450   8.910  1.00  0.00            
ATOM    110  C33 BCD     1       8.860  31.180  10.980  1.00  0.00            
ATOM    111  C34 BCD     1       9.880  30.630  11.900  1.00  0.00            
ATOM    112  C35 BCD     1      10.860  31.750  12.280  1.00  0.00            
ATOM    113  O28 BCD     1      11.370  32.430  11.170  1.00  0.00            
ATOM    114  C36 BCD     1      11.970  31.220  13.110  1.00  0.00            
ATOM    115  O29 BCD     1      12.690  30.170  12.470  1.00  0.00            
ATOM    116  O30 BCD     1       7.990  30.160  10.560  1.00  0.00            
ATOM    117  H51 BCD     1      10.980  33.410   9.470  1.00  0.00            
ATOM    118  H52 BCD     1      10.210  31.180   9.230  1.00  0.00            
ATOM    119  H53 BCD     1       8.420  31.730   8.310  1.00  0.00            
ATOM    120  H54 BCD     1       8.280  31.950  11.500  1.00  0.00            
ATOM    121  H55 BCD     1       7.590  29.840  11.370  1.00  0.00            
ATOM    122  H56 BCD     1      10.460  29.860  11.370  1.00  0.00            
ATOM    123  H57 BCD     1      10.250  32.530  12.780  1.00  0.00            
ATOM    124  H58 BCD     1      12.660  31.970  13.500  1.00  0.00            
ATOM    125  H59 BCD     1      11.470  30.750  13.970  1.00  0.00            
ATOM    126  H60 BCD     1      13.430  30.070  13.080  1.00  0.00            
ATOM    127  C37 BCD     1       9.190  38.040  11.290  1.00  0.00            
ATOM    128  O31 BCD     1       8.990  37.880  12.640  1.00  0.00            
ATOM    129  C38 BCD     1       8.130  37.360  10.430  1.00  0.00            
ATOM    130  O32 BCD     1       6.840  37.830  10.860  1.00  0.00            
ATOM    131  C39 BCD     1       8.290  35.850  10.540  1.00  0.00            
ATOM    132  O33 BCD     1       7.420  35.230   9.620  1.00  0.00            
ATOM    133  C40 BCD     1       9.730  35.310  10.350  1.00  0.00            
ATOM    134  C41 BCD     1      10.750  36.260  11.100  1.00  0.00            
ATOM    135  O34 BCD     1      10.450  37.650  10.890  1.00  0.00            
ATOM    136  C42 BCD     1      12.160  35.910  10.670  1.00  0.00            
ATOM    137  O35 BCD     1      12.340  36.210   9.340  1.00  0.00            
ATOM    138  H61 BCD     1       9.110  39.110  11.050  1.00  0.00            
ATOM    139  H62 BCD     1       8.200  37.650   9.370  1.00  0.00            
ATOM    140  H63 BCD     1       6.160  37.330  10.390  1.00  0.00            
ATOM    141  H64 BCD     1       8.060  35.650  11.600  1.00  0.00            
ATOM    142  H65 BCD     1       7.550  34.280   9.490  1.00  0.00            
ATOM    143  H66 BCD     1       9.920  35.340   9.270  1.00  0.00            
ATOM    144  H67 BCD     1      10.660  36.040  12.170  1.00  0.00            
ATOM    145  H68 BCD     1      12.840  36.520  11.280  1.00  0.00            
ATOM    146  H69 BCD     1      12.330  34.830  10.800  1.00  0.00            
ATOM    147  H70 BCD     1      13.230  36.050   9.010  1.00  0.00            
ATOM    148  C1  BC3     2       4.910  36.370  16.290  1.00  0.00            
ATOM    149  C2  BC3     2       5.190  35.900  14.930  1.00  0.00            
ATOM    150  O1  BC3     2       4.440  36.410  13.940  1.00  0.00            
ATOM    151  N1  BC3     2       4.910  35.710  12.830  1.00  0.00            
ATOM    152  C3  BC3     2       5.760  34.770  13.260  1.00  0.00            
ATOM    153  C4  BC3     2       6.180  35.060  14.540  1.00  0.00            
ATOM    154  C5  BC3     2       7.170  34.470  15.400  1.00  0.00            
ATOM    155  O2  BC3     2       7.330  34.750  16.600  1.00  0.00            
ATOM    156  N2  BC3     2       8.060  33.680  14.770  1.00  0.00            
ATOM    157  C6  BC3     2       9.380  33.350  15.220  1.00  0.00            
ATOM    158  C7  BC3     2      10.470  34.210  14.900  1.00  0.00            
ATOM    159  C8  BC3     2      11.760  33.950  15.350  1.00  0.00            
ATOM    160  C9  BC3     2      12.010  32.770  16.060  1.00  0.00            
ATOM    161  C10 BC3     2      13.440  32.460  16.520  1.00  0.00            
ATOM    162  F1  BC3     2      13.710  32.850  17.760  1.00  0.00            
ATOM    163  F2  BC3     2      13.670  31.130  16.500  1.00  0.00            
ATOM    164  F3  BC3     2      14.400  32.930  15.670  1.00  0.00            
ATOM    165  C11 BC3     2      10.940  31.900  16.360  1.00  0.00            
ATOM    166  C12 BC3     2       9.670  32.170  15.950  1.00  0.00            
ATOM    167  H1  BC3     2       4.590  35.500  16.890  1.00  0.00            
ATOM    168  H2  BC3     2       5.850  36.690  16.750  1.00  0.00            
ATOM    169  H3  BC3     2       4.180  37.180  16.360  1.00  0.00            
ATOM    170  H4  BC3     2       6.290  34.140  12.560  1.00  0.00            
ATOM    171  H5  BC3     2       7.890  33.580  13.780  1.00  0.00            
ATOM    172  H6  BC3     2      10.200  35.140  14.400  1.00  0.00            
ATOM    173  H7  BC3     2      12.500  34.740  15.320  1.00  0.00            
ATOM    174  H8  BC3     2      11.110  31.060  17.020  1.00  0.00            
ATOM    175  H9  BC3     2       8.850  31.510  16.200  1.00  0.00            
TER
ENDMDL
MODEL        1
ATOM      1  C1  BCD     1      23.630   9.410  11.810  1.00  0.00            
ATOM      2  O1  BCD     1      23.240   8.840  13.030  1.00  0.00            
ATOM      3  C2  BCD     1      22.660  10.440  11.240  1.00  0.00            
ATOM      4  O2  BCD     1      22.310  11.440  12.220  1.00  0.00            
ATOM      5  C3  BCD     1      21.430   9.720  10.660  1.00  0.00            
ATOM      6  O3  BCD     1      20.590  10.590   9.950  1.00  0.00            
ATOM      7  C4  BCD     1      21.780   8.460   9.840  1.00  0.00            
ATOM      8  C5  BCD     1      22.870   7.550  10.420  1.00  0.00            
ATOM      9  O4  BCD     1      23.910   8.360  10.910  1.00  0.00            
ATOM     10  C6  BCD     1      23.310   6.650   9.280  1.00  0.00            
ATOM     11  O5  BCD     1      24.220   5.700   9.700  1.00  0.00            
ATOM     12  H1  BCD     1      24.570   9.950  11.920  1.00  0.00            
ATOM     13  H2  BCD     1      23.210  10.830  10.370  1.00  0.00            
ATOM     14  H3  BCD     1      21.800  12.190  11.910  1.00  0.00            
ATOM     15  H4  BCD     1      20.940   9.400  11.580  1.00  0.00            
ATOM     16  H5  BCD     1      20.170   9.970   9.350  1.00  0.00            
ATOM     17  H6  BCD     1      21.960   8.880   8.840  1.00  0.00            
ATOM     18  H7  BCD     1      22.300   6.980  11.160  1.00  0.00            
ATOM     19  H8  BCD     1      22.430   6.190   8.820  1.00  0.00            
ATOM     20  H9  BCD     1      23.830   7.230   8.500  1.00  0.00            
ATOM     21  H10 BCD     1      23.690   5.110  10.250  1.00  0.00            
ATOM     22  C7  BCD     1      25.140   8.430  16.610  1.00  0.00            
ATOM     23  O6  BCD     1      23.920   8.450  17.340  1.00  0.00            
ATOM     24  C8  BCD     1      25.280   9.730  15.920  1.00  0.00            
ATOM     25  O7  BCD     1      25.260  10.830  16.880  1.00  0.00            
ATOM     26  C9  BCD     1      24.170   9.910  14.930  1.00  0.00            
ATOM     27  O8  BCD     1      24.380  11.090  14.140  1.00  0.00            
ATOM     28  C10 BCD     1      24.230   8.700  13.960  1.00  0.00            
ATOM     29  C11 BCD     1      24.030   7.430  14.760  1.00  0.00            
ATOM     30  O9  BCD     1      25.060   7.370  15.720  1.00  0.00            
ATOM     31  C12 BCD     1      23.990   6.210  13.970  1.00  0.00            
ATOM     32  O10 BCD     1      25.040   6.130  12.980  1.00  0.00            
ATOM     33  H11 BCD     1      26.020   8.360  17.270  1.00  0.00            
ATOM     34  H12 BCD     1      26.260   9.730  15.420  1.00  0.00            
ATOM     35  H13 BCD     1      26.120  11.250  16.800  1.00  0.00            
ATOM     36  H14 BCD     1      23.160   9.880  15.360  1.00  0.00            
ATOM     37  H15 BCD     1      23.580  11.070  13.610  1.00  0.00            
ATOM     38  H16 BCD     1      25.260   8.700  13.580  1.00  0.00            
ATOM     39  H17 BCD     1      23.040   7.430  15.240  1.00  0.00            
ATOM     40  H18 BCD     1      23.970   5.350  14.640  1.00  0.00            
ATOM     41  H19 BCD     1      23.060   6.160  13.380  1.00  0.00            
ATOM     42  H20 BCD     1      25.030   6.850  12.330  1.00  0.00            
ATOM     43  C13 BCD     1      22.120   7.550  20.900  1.00  0.00            
ATOM     44  O11 BCD     1      20.920   7.480  20.140  1.00  0.00            
ATOM     45  C14 BCD     1      22.830   8.900  20.820  1.00  0.00            
ATOM     46  O12 BCD     1      21.740   9.760  21.200  1.00  0.00            
ATOM     47  C15 BCD     1      23.250   9.280  19.400  1.00  0.00            
ATOM     48  O13 BCD     1      24.050  10.490  19.380  1.00  0.00            
ATOM     49  C16 BCD     1      23.980   8.110  18.700  1.00  0.00            
ATOM     50  C17 BCD     1      23.320   6.780  19.030  1.00  0.00            
ATOM     51  O14 BCD     1      23.070   6.650  20.450  1.00  0.00            
ATOM     52  C18 BCD     1      24.140   5.630  18.460  1.00  0.00            
ATOM     53  O15 BCD     1      25.430   5.600  19.050  1.00  0.00            
ATOM     54  H21 BCD     1      22.050   7.460  21.990  1.00  0.00            
ATOM     55  H22 BCD     1      23.690   8.950  21.490  1.00  0.00            
ATOM     56  H23 BCD     1      20.920   9.350  20.900  1.00  0.00            
ATOM     57  H24 BCD     1      22.380   9.480  18.760  1.00  0.00            
ATOM     58  H25 BCD     1      24.660  10.590  18.650  1.00  0.00            
ATOM     59  H26 BCD     1      25.010   7.970  19.030  1.00  0.00            
ATOM     60  H27 BCD     1      22.410   6.790  18.420  1.00  0.00            
ATOM     61  H28 BCD     1      23.630   4.680  18.660  1.00  0.00            
ATOM     62  H29 BCD     1      24.340   5.680  17.380  1.00  0.00            
ATOM     63  H30 BCD     1      25.940   4.830  18.760  1.00  0.00            
ATOM     64  C19 BCD     1      17.160   5.890  20.290  1.00  0.00            
ATOM     65  O16 BCD     1      17.190   6.070  18.910  1.00  0.00            
ATOM     66  C20 BCD     1      17.280   7.300  20.960  1.00  0.00            
ATOM     67  O17 BCD     1      16.320   8.230  20.580  1.00  0.00            
ATOM     68  C21 BCD     1      18.670   7.900  20.510  1.00  0.00            
ATOM     69  O18 BCD     1      18.810   9.230  21.080  1.00  0.00            
ATOM     70  C22 BCD     1      19.840   6.960  20.820  1.00  0.00            
ATOM     71  C23 BCD     1      19.470   5.590  20.280  1.00  0.00            
ATOM     72  O19 BCD     1      18.270   5.190  20.780  1.00  0.00            
ATOM     73  C24 BCD     1      20.480   4.490  20.760  1.00  0.00            
ATOM     74  O20 BCD     1      20.660   4.550  22.150  1.00  0.00            
ATOM     75  H31 BCD     1      16.250   5.400  20.630  1.00  0.00            
ATOM     76  H32 BCD     1      17.320   7.190  22.050  1.00  0.00            
ATOM     77  H33 BCD     1      16.280   8.290  19.620  1.00  0.00            
ATOM     78  H34 BCD     1      18.690   8.010  19.420  1.00  0.00            
ATOM     79  H35 BCD     1      18.490   9.890  20.460  1.00  0.00            
ATOM     80  H36 BCD     1      19.960   7.000  21.910  1.00  0.00            
ATOM     81  H37 BCD     1      19.480   5.540  19.180  1.00  0.00            
ATOM     82  H38 BCD     1      20.080   3.510  20.450  1.00  0.00            
ATOM     83  H39 BCD     1      21.460   4.630  20.290  1.00  0.00            
ATOM     84  H40 BCD     1      20.500   3.650  22.470  1.00  0.00            
ATOM     85  C25 BCD     1      14.650   5.650  15.610  1.00  0.00            
ATOM     86  O21 BCD     1      15.690   5.640  14.590  1.00  0.00            
ATOM     87  C26 BCD     1      14.630   7.040  16.300  1.00  0.00            
ATOM     88  O22 BCD     1      14.830   8.060  15.300  1.00  0.00            
ATOM     89  C27 BCD     1      15.830   7.100  17.260  1.00  0.00            
ATOM     90  O23 BCD     1      15.850   8.310  17.990  1.00  0.00            
ATOM     91  C28 BCD     1      15.950   5.950  18.240  1.00  0.00            
ATOM     92  C29 BCD     1      15.970   4.680  17.460  1.00  0.00            
ATOM     93  O24 BCD     1      14.790   4.650  16.610  1.00  0.00            
ATOM     94  C30 BCD     1      16.070   3.380  18.180  1.00  0.00            
ATOM     95  O25 BCD     1      15.250   3.320  19.330  1.00  0.00            
ATOM     96  H41 BCD     1      13.710   5.490  15.060  1.00  0.00            
ATOM     97  H42 BCD     1      13.670   7.220  16.800  1.00  0.00            
ATOM     98  H43 BCD     1      15.530   7.790  14.690  1.00  0.00            
ATOM     99  H44 BCD     1      16.750   6.980  16.670  1.00  0.00            
ATOM    100  H45 BCD     1      16.320   8.940  17.440  1.00  0.00            
ATOM    101  H46 BCD     1      15.100   6.020  18.930  1.00  0.00            
ATOM    102  H47 BCD     1      16.820   4.730  16.770  1.00  0.00            
ATOM    103  H48 BCD     1      15.710   2.530  17.580  1.00  0.00            
ATOM    104  H49 BCD     1      17.120   3.290  18.500  1.00  0.00            
ATOM    105  H50 BCD     1      15.340   2.430  19.700  1.00  0.00            
ATOM    106  C31 BCD     1      16.260   4.680  10.690  1.00  0.00            
ATOM    107  O26 BCD     1      17.150   5.780  10.650  1.00  0.00            
ATOM    108  C32 BCD     1      14.830   5.190  10.890  1.00  0.00            
ATOM    109  O27 BCD     1      14.560   6.200   9.930  1.00  0.00            
ATOM    110  C33 BCD     1      14.670   5.800  12.280  1.00  0.00            
ATOM    111  C34 BCD     1      15.370   4.920  13.380  1.00  0.00            
ATOM    112  C35 BCD     1      16.740   4.370  13.010  1.00  0.00            
ATOM    113  O28 BCD     1      16.620   3.790  11.710  1.00  0.00            
ATOM    114  C36 BCD     1      17.280   3.160  13.920  1.00  0.00            
ATOM    115  O29 BCD     1      16.220   2.190  14.060  1.00  0.00            
ATOM    116  O30 BCD     1      13.290   6.170  12.550  1.00  0.00            
ATOM    117  H51 BCD     1      16.280   4.040   9.800  1.00  0.00            
ATOM    118  H52 BCD     1      14.170   4.320  10.800  1.00  0.00            
ATOM    119  H53 BCD     1      13.690   6.590   9.850  1.00  0.00            
ATOM    120  H54 BCD     1      15.330   6.680  12.340  1.00  0.00            
ATOM    121  H55 BCD     1      12.770   6.510  11.820  1.00  0.00            
ATOM    122  H56 BCD     1      14.690   4.070  13.520  1.00  0.00            
ATOM    123  H57 BCD     1      17.400   5.240  13.120  1.00  0.00            
ATOM    124  H58 BCD     1      18.160   2.770  13.380  1.00  0.00            
ATOM    125  H59 BCD     1      17.720   3.540  14.850  1.00  0.00            
ATOM    126  H60 BCD     1      16.450   1.640  14.810  1.00  0.00            
ATOM    127  C37 BCD     1      20.220   7.230   8.540  1.00  0.00            
ATOM    128  O31 BCD     1      20.620   7.650   9.820  1.00  0.00            
ATOM    129  C38 BCD     1      18.920   7.950   8.200  1.00  0.00            
ATOM    130  O32 BCD     1      19.080   9.370   8.320  1.00  0.00            
ATOM    131  C39 BCD     1      17.940   7.510   9.220  1.00  0.00            
ATOM    132  O33 BCD     1      16.590   7.920   8.900  1.00  0.00            
ATOM    133  C40 BCD     1      17.810   5.980   9.400  1.00  0.00            
ATOM    134  C41 BCD     1      19.170   5.250   9.420  1.00  0.00            
ATOM    135  O34 BCD     1      20.000   5.850   8.460  1.00  0.00            
ATOM    136  C42 BCD     1      19.120   3.740   9.190  1.00  0.00            
ATOM    137  O35 BCD     1      18.530   3.240   8.010  1.00  0.00            
ATOM    138  H61 BCD     1      20.980   7.350   7.760  1.00  0.00            
ATOM    139  H62 BCD     1      18.580   7.500   7.260  1.00  0.00            
ATOM    140  H63 BCD     1      18.280   9.750   7.930  1.00  0.00            
ATOM    141  H64 BCD     1      18.250   7.930  10.180  1.00  0.00            
ATOM    142  H65 BCD     1      15.990   7.280   9.300  1.00  0.00            
ATOM    143  H66 BCD     1      17.130   5.640   8.610  1.00  0.00            
ATOM    144  H67 BCD     1      19.570   5.380  10.430  1.00  0.00            
ATOM    145  H68 BCD     1      20.120   3.300   9.310  1.00  0.00            
ATOM    146  H69 BCD     1      18.460   3.360   9.990  1.00  0.00            
ATOM    147  H70 BCD     1      19.150   3.350   7.290  1.00  0.00            
ATOM    148  C1  BC3     2      14.680  10.430  12.320  1.00  0.00            
ATOM    149  C2  BC3     2      15.920  11.220  12.430  1.00  0.00            
ATOM    150  O1  BC3     2      15.930  12.500  12.060  1.00  0.00            
ATOM    151  N1  BC3     2      17.290  12.920  12.200  1.00  0.00            
ATOM    152  C3  BC3     2      17.960  11.910  12.710  1.00  0.00            
ATOM    153  C4  BC3     2      17.090  10.730  12.790  1.00  0.00            
ATOM    154  C5  BC3     2      17.410   9.340  13.080  1.00  0.00            
ATOM    155  O2  BC3     2      16.640   8.410  13.150  1.00  0.00            
ATOM    156  N2  BC3     2      18.700   9.160  13.280  1.00  0.00            
ATOM    157  C6  BC3     2      19.220   8.050  13.870  1.00  0.00            
ATOM    158  C7  BC3     2      19.320   8.070  15.240  1.00  0.00            
ATOM    159  C8  BC3     2      19.770   6.950  15.870  1.00  0.00            
ATOM    160  C9  BC3     2      20.200   5.750  15.210  1.00  0.00            
ATOM    161  C10 BC3     2      20.610   4.520  15.990  1.00  0.00            
ATOM    162  F1  BC3     2      19.560   4.060  16.670  1.00  0.00            
ATOM    163  F2  BC3     2      21.210   3.540  15.290  1.00  0.00            
ATOM    164  F3  BC3     2      21.530   4.800  16.970  1.00  0.00            
ATOM    165  C11 BC3     2      20.060   5.750  13.800  1.00  0.00            
ATOM    166  C12 BC3     2      19.570   6.910  13.090  1.00  0.00            
ATOM    167  H1  BC3     2      14.260  10.040  13.260  1.00  0.00            
ATOM    168  H2  BC3     2      13.900  11.040  11.840  1.00  0.00            
ATOM    169  H3  BC3     2      14.820   9.600  11.630  1.00  0.00            
ATOM    170  H4  BC3     2      18.940  12.040  13.130  1.00  0.00            
ATOM    171  H5  BC3     2      19.310   9.960  13.160  1.00  0.00            
ATOM    172  H6  BC3     2      18.960   8.950  15.760  1.00  0.00            
ATOM    173  H7  BC3     2      19.740   6.970  16.960  1.00  0.00            
ATOM    174  H8  BC3     2      20.340   4.830  13.280  1.00  0.00            
ATOM    175  H9  BC3     2      19.670   6.950  12.010  1.00  0.00            
TER
ENDMDL
MODEL        1
ATOM      1  C1  BCD     1      20.900  40.610   8.600  1.00  0.00            
ATOM      2  O1  BCD     1      20.550  39.220   8.510  1.00  0.00            
ATOM      3  C2  BCD     1      19.720  41.540   8.970  1.00  0.00            
ATOM      4  O2  BCD     1      19.120  41.040  10.180  1.00  0.00            
ATOM      5  C3  BCD     1      18.680  41.460   7.810  1.00  0.00            
ATOM      6  O3  BCD     1      17.470  42.300   8.040  1.00  0.00            
ATOM      7  C4  BCD     1      19.320  41.720   6.440  1.00  0.00            
ATOM      8  C5  BCD     1      20.680  41.030   6.290  1.00  0.00            
ATOM      9  O4  BCD     1      21.550  41.090   7.400  1.00  0.00            
ATOM     10  C6  BCD     1      21.510  41.570   5.140  1.00  0.00            
ATOM     11  O5  BCD     1      21.670  43.020   5.220  1.00  0.00            
ATOM     12  H1  BCD     1      21.560  40.770   9.460  1.00  0.00            
ATOM     13  H2  BCD     1      20.150  42.540   9.090  1.00  0.00            
ATOM     14  H3  BCD     1      19.110  40.080  10.090  1.00  0.00            
ATOM     15  H4  BCD     1      18.340  40.420   7.740  1.00  0.00            
ATOM     16  H5  BCD     1      17.200  42.190   8.960  1.00  0.00            
ATOM     17  H6  BCD     1      19.500  42.800   6.370  1.00  0.00            
ATOM     18  H7  BCD     1      20.490  39.960   6.120  1.00  0.00            
ATOM     19  H8  BCD     1      22.530  41.180   5.050  1.00  0.00            
ATOM     20  H9  BCD     1      21.030  41.290   4.200  1.00  0.00            
ATOM     21  H10 BCD     1      22.160  43.080   4.390  1.00  0.00            
ATOM     22  C7  BCD     1      21.360  35.560  10.220  1.00  0.00            
ATOM     23  O6  BCD     1      20.080  35.660  10.680  1.00  0.00            
ATOM     24  C8  BCD     1      22.250  36.700  10.800  1.00  0.00            
ATOM     25  O7  BCD     1      22.240  36.580  12.220  1.00  0.00            
ATOM     26  C9  BCD     1      21.680  38.060  10.370  1.00  0.00            
ATOM     27  O8  BCD     1      22.450  39.240  10.870  1.00  0.00            
ATOM     28  C10 BCD     1      21.530  38.230   8.850  1.00  0.00            
ATOM     29  C11 BCD     1      20.800  37.000   8.260  1.00  0.00            
ATOM     30  O9  BCD     1      21.280  35.820   8.830  1.00  0.00            
ATOM     31  C12 BCD     1      20.860  37.040   6.770  1.00  0.00            
ATOM     32  O10 BCD     1      22.190  37.150   6.210  1.00  0.00            
ATOM     33  H11 BCD     1      21.890  34.630  10.460  1.00  0.00            
ATOM     34  H12 BCD     1      23.280  36.480  10.490  1.00  0.00            
ATOM     35  H13 BCD     1      22.720  37.290  12.650  1.00  0.00            
ATOM     36  H14 BCD     1      20.630  38.120  10.700  1.00  0.00            
ATOM     37  H15 BCD     1      23.000  39.580  10.160  1.00  0.00            
ATOM     38  H16 BCD     1      22.530  38.470   8.460  1.00  0.00            
ATOM     39  H17 BCD     1      19.770  37.120   8.610  1.00  0.00            
ATOM     40  H18 BCD     1      20.410  36.110   6.400  1.00  0.00            
ATOM     41  H19 BCD     1      20.210  37.780   6.300  1.00  0.00            
ATOM     42  H20 BCD     1      22.090  37.200   5.260  1.00  0.00            
ATOM     43  C13 BCD     1      17.150  33.540  12.400  1.00  0.00            
ATOM     44  O11 BCD     1      16.280  34.370  11.610  1.00  0.00            
ATOM     45  C14 BCD     1      17.940  34.390  13.420  1.00  0.00            
ATOM     46  O12 BCD     1      17.110  35.130  14.330  1.00  0.00            
ATOM     47  C15 BCD     1      18.890  35.340  12.700  1.00  0.00            
ATOM     48  O13 BCD     1      19.940  35.850  13.550  1.00  0.00            
ATOM     49  C16 BCD     1      19.560  34.670  11.570  1.00  0.00            
ATOM     50  C17 BCD     1      18.850  33.650  10.750  1.00  0.00            
ATOM     51  O14 BCD     1      18.050  32.820  11.540  1.00  0.00            
ATOM     52  C18 BCD     1      19.820  32.650  10.040  1.00  0.00            
ATOM     53  O15 BCD     1      20.860  32.140  10.880  1.00  0.00            
ATOM     54  H21 BCD     1      16.550  32.740  12.860  1.00  0.00            
ATOM     55  H22 BCD     1      18.560  33.670  13.970  1.00  0.00            
ATOM     56  H23 BCD     1      17.000  34.560  15.090  1.00  0.00            
ATOM     57  H24 BCD     1      18.370  36.240  12.350  1.00  0.00            
ATOM     58  H25 BCD     1      20.480  36.430  13.020  1.00  0.00            
ATOM     59  H26 BCD     1      20.400  34.150  12.050  1.00  0.00            
ATOM     60  H27 BCD     1      18.170  34.140  10.040  1.00  0.00            
ATOM     61  H28 BCD     1      19.280  31.830   9.550  1.00  0.00            
ATOM     62  H29 BCD     1      20.340  33.190   9.240  1.00  0.00            
ATOM     63  H30 BCD     1      21.730  32.300  10.500  1.00  0.00            
ATOM     64  C19 BCD     1      12.180  34.970  10.790  1.00  0.00            
ATOM     65  O16 BCD     1      12.450  35.550   9.530  1.00  0.00            
ATOM     66  C20 BCD     1      12.700  35.790  11.890  1.00  0.00            
ATOM     67  O17 BCD     1      12.130  37.100  11.880  1.00  0.00            
ATOM     68  C21 BCD     1      14.290  35.760  12.030  1.00  0.00            
ATOM     69  O18 BCD     1      14.820  36.350  13.280  1.00  0.00            
ATOM     70  C22 BCD     1      14.890  34.340  11.850  1.00  0.00            
ATOM     71  C23 BCD     1      14.180  33.580  10.660  1.00  0.00            
ATOM     72  O19 BCD     1      12.740  33.710  10.820  1.00  0.00            
ATOM     73  C24 BCD     1      14.570  32.130  10.600  1.00  0.00            
ATOM     74  O20 BCD     1      14.430  31.450  11.860  1.00  0.00            
ATOM     75  H31 BCD     1      11.090  34.890  10.850  1.00  0.00            
ATOM     76  H32 BCD     1      12.300  35.370  12.820  1.00  0.00            
ATOM     77  H33 BCD     1      12.620  37.450  12.620  1.00  0.00            
ATOM     78  H34 BCD     1      14.710  36.360  11.210  1.00  0.00            
ATOM     79  H35 BCD     1      15.620  35.900  13.570  1.00  0.00            
ATOM     80  H36 BCD     1      14.750  33.750  12.760  1.00  0.00            
ATOM     81  H37 BCD     1      14.440  34.060   9.710  1.00  0.00            
ATOM     82  H38 BCD     1      14.100  31.620   9.760  1.00  0.00            
ATOM     83  H39 BCD     1      15.650  32.070  10.380  1.00  0.00            
ATOM     84  H40 BCD     1      13.530  31.130  11.940  1.00  0.00            
ATOM     85  C25 BCD     1      10.350  36.810   6.210  1.00  0.00            
ATOM     86  O21 BCD     1      11.480  37.670   5.870  1.00  0.00            
ATOM     87  C26 BCD     1       9.790  37.220   7.560  1.00  0.00            
ATOM     88  O22 BCD     1       9.360  38.600   7.510  1.00  0.00            
ATOM     89  C27 BCD     1      10.820  37.100   8.640  1.00  0.00            
ATOM     90  O23 BCD     1      10.350  37.500   9.960  1.00  0.00            
ATOM     91  C28 BCD     1      11.290  35.590   8.680  1.00  0.00            
ATOM     92  C29 BCD     1      11.690  35.110   7.260  1.00  0.00            
ATOM     93  O24 BCD     1      10.760  35.480   6.180  1.00  0.00            
ATOM     94  C30 BCD     1      11.940  33.600   7.190  1.00  0.00            
ATOM     95  O25 BCD     1      10.750  32.890   7.190  1.00  0.00            
ATOM     96  H41 BCD     1       9.580  36.880   5.430  1.00  0.00            
ATOM     97  H42 BCD     1       8.920  36.580   7.710  1.00  0.00            
ATOM     98  H43 BCD     1       8.540  38.650   8.010  1.00  0.00            
ATOM     99  H44 BCD     1      11.710  37.710   8.440  1.00  0.00            
ATOM    100  H45 BCD     1      11.110  37.390  10.540  1.00  0.00            
ATOM    101  H46 BCD     1      10.410  35.020   8.990  1.00  0.00            
ATOM    102  H47 BCD     1      12.630  35.620   7.030  1.00  0.00            
ATOM    103  H48 BCD     1      12.610  33.360   6.360  1.00  0.00            
ATOM    104  H49 BCD     1      12.490  33.330   8.100  1.00  0.00            
ATOM    105  H50 BCD     1      10.960  32.090   6.700  1.00  0.00            
ATOM    106  C31 BCD     1      13.620  39.470   2.860  1.00  0.00            
ATOM    107  O26 BCD     1      14.680  39.780   3.790  1.00  0.00            
ATOM    108  C32 BCD     1      12.290  40.160   3.260  1.00  0.00            
ATOM    109  O27 BCD     1      12.600  41.520   3.270  1.00  0.00            
ATOM    110  C33 BCD     1      11.850  39.620   4.600  1.00  0.00            
ATOM    111  C34 BCD     1      11.670  38.110   4.480  1.00  0.00            
ATOM    112  C35 BCD     1      13.010  37.470   3.990  1.00  0.00            
ATOM    113  O28 BCD     1      13.480  38.050   2.820  1.00  0.00            
ATOM    114  C36 BCD     1      12.860  35.980   3.670  1.00  0.00            
ATOM    115  O29 BCD     1      11.940  35.770   2.610  1.00  0.00            
ATOM    116  O30 BCD     1      10.560  40.190   4.950  1.00  0.00            
ATOM    117  H51 BCD     1      13.970  39.790   1.870  1.00  0.00            
ATOM    118  H52 BCD     1      11.620  40.000   2.410  1.00  0.00            
ATOM    119  H53 BCD     1      13.280  41.620   3.950  1.00  0.00            
ATOM    120  H54 BCD     1      12.590  39.740   5.400  1.00  0.00            
ATOM    121  H55 BCD     1      10.400  39.810   5.820  1.00  0.00            
ATOM    122  H56 BCD     1      10.810  37.920   3.820  1.00  0.00            
ATOM    123  H57 BCD     1      13.720  37.650   4.810  1.00  0.00            
ATOM    124  H58 BCD     1      13.840  35.520   3.470  1.00  0.00            
ATOM    125  H59 BCD     1      12.480  35.430   4.540  1.00  0.00            
ATOM    126  H60 BCD     1      11.430  34.950   2.630  1.00  0.00            
ATOM    127  C37 BCD     1      18.150  41.990   4.260  1.00  0.00            
ATOM    128  O31 BCD     1      18.400  41.260   5.490  1.00  0.00            
ATOM    129  C38 BCD     1      16.860  42.840   4.410  1.00  0.00            
ATOM    130  O32 BCD     1      17.120  43.800   5.510  1.00  0.00            
ATOM    131  C39 BCD     1      15.690  41.810   4.760  1.00  0.00            
ATOM    132  O33 BCD     1      14.380  42.440   4.980  1.00  0.00            
ATOM    133  C40 BCD     1      15.650  40.840   3.560  1.00  0.00            
ATOM    134  C41 BCD     1      16.980  40.120   3.330  1.00  0.00            
ATOM    135  O34 BCD     1      18.080  41.050   3.220  1.00  0.00            
ATOM    136  C42 BCD     1      17.060  39.230   2.100  1.00  0.00            
ATOM    137  O35 BCD     1      18.250  38.400   2.070  1.00  0.00            
ATOM    138  H61 BCD     1      18.990  42.690   4.170  1.00  0.00            
ATOM    139  H62 BCD     1      16.600  43.350   3.470  1.00  0.00            
ATOM    140  H63 BCD     1      17.190  43.360   6.360  1.00  0.00            
ATOM    141  H64 BCD     1      15.970  41.200   5.640  1.00  0.00            
ATOM    142  H65 BCD     1      14.340  42.800   5.870  1.00  0.00            
ATOM    143  H66 BCD     1      15.330  41.350   2.640  1.00  0.00            
ATOM    144  H67 BCD     1      17.290  39.470   4.160  1.00  0.00            
ATOM    145  H68 BCD     1      16.180  38.640   1.830  1.00  0.00            
ATOM    146  H69 BCD     1      17.130  39.890   1.230  1.00  0.00            
ATOM    147  H70 BCD     1      18.950  39.000   2.330  1.00  0.00            
ATOM    148  C1  BC3     2      18.610  38.920  13.850  1.00  0.00            
ATOM    149  C2  BC3     2      17.280  39.430  13.390  1.00  0.00            
ATOM    150  O1  BC3     2      16.480  40.030  14.290  1.00  0.00            
ATOM    151  N1  BC3     2      15.200  40.160  13.730  1.00  0.00            
ATOM    152  C3  BC3     2      15.300  39.650  12.530  1.00  0.00            
ATOM    153  C4  BC3     2      16.550  39.070  12.290  1.00  0.00            
ATOM    154  C5  BC3     2      17.090  38.530  11.030  1.00  0.00            
ATOM    155  O2  BC3     2      18.260  38.240  10.800  1.00  0.00            
ATOM    156  N2  BC3     2      16.120  38.350  10.130  1.00  0.00            
ATOM    157  C6  BC3     2      16.300  37.760   8.820  1.00  0.00            
ATOM    158  C7  BC3     2      16.970  36.540   8.690  1.00  0.00            
ATOM    159  C8  BC3     2      17.160  35.910   7.420  1.00  0.00            
ATOM    160  C9  BC3     2      16.800  36.580   6.240  1.00  0.00            
ATOM    161  C10 BC3     2      16.880  35.910   4.820  1.00  0.00            
ATOM    162  F1  BC3     2      18.160  35.720   4.440  1.00  0.00            
ATOM    163  F2  BC3     2      16.290  34.730   4.890  1.00  0.00            
ATOM    164  F3  BC3     2      16.240  36.650   3.910  1.00  0.00            
ATOM    165  C11 BC3     2      16.340  37.910   6.330  1.00  0.00            
ATOM    166  C12 BC3     2      16.000  38.420   7.590  1.00  0.00            
ATOM    167  H1  BC3     2      18.460  38.140  14.610  1.00  0.00            
ATOM    168  H2  BC3     2      19.080  38.350  13.040  1.00  0.00            
ATOM    169  H3  BC3     2      19.290  39.650  14.320  1.00  0.00            
ATOM    170  H4  BC3     2      14.430  39.680  11.890  1.00  0.00            
ATOM    171  H5  BC3     2      15.190  38.600  10.440  1.00  0.00            
ATOM    172  H6  BC3     2      17.420  36.070   9.560  1.00  0.00            
ATOM    173  H7  BC3     2      17.620  34.930   7.300  1.00  0.00            
ATOM    174  H8  BC3     2      15.980  38.430   5.440  1.00  0.00            
ATOM    175  H9  BC3     2      15.530  39.390   7.710  1.00  0.00            
TER
ENDMDL
MODEL        1
ATOM      1  C1  BCD     1      26.330  30.030  17.640  1.00  0.00            
ATOM      2  O1  BCD     1      26.470  28.670  17.870  1.00  0.00            
ATOM      3  C2  BCD     1      25.850  30.740  18.940  1.00  0.00            
ATOM      4  O2  BCD     1      26.940  30.450  19.960  1.00  0.00            
ATOM      5  C3  BCD     1      24.440  30.170  19.330  1.00  0.00            
ATOM      6  O3  BCD     1      23.910  30.840  20.520  1.00  0.00            
ATOM      7  C4  BCD     1      23.500  30.340  18.130  1.00  0.00            
ATOM      8  C5  BCD     1      24.090  29.870  16.770  1.00  0.00            
ATOM      9  O4  BCD     1      25.440  30.250  16.610  1.00  0.00            
ATOM     10  C6  BCD     1      23.280  30.390  15.550  1.00  0.00            
ATOM     11  O5  BCD     1      23.230  31.820  15.620  1.00  0.00            
ATOM     12  H1  BCD     1      27.290  30.420  17.280  1.00  0.00            
ATOM     13  H2  BCD     1      25.830  31.810  18.710  1.00  0.00            
ATOM     14  H3  BCD     1      26.720  30.960  20.740  1.00  0.00            
ATOM     15  H4  BCD     1      24.480  29.120  19.650  1.00  0.00            
ATOM     16  H5  BCD     1      23.040  30.510  20.770  1.00  0.00            
ATOM     17  H6  BCD     1      23.320  31.420  18.160  1.00  0.00            
ATOM     18  H7  BCD     1      24.160  28.780  16.840  1.00  0.00            
ATOM     19  H8  BCD     1      23.770  30.110  14.610  1.00  0.00            
ATOM     20  H9  BCD     1      22.290  29.920  15.610  1.00  0.00            
ATOM     21  H10 BCD     1      22.710  32.120  14.870  1.00  0.00            
ATOM     22  C7  BCD     1      29.560  25.830  17.640  1.00  0.00            
ATOM     23  O6  BCD     1      28.660  24.880  17.180  1.00  0.00            
ATOM     24  C8  BCD     1      29.230  26.260  19.080  1.00  0.00            
ATOM     25  O7  BCD     1      29.100  25.150  19.900  1.00  0.00            
ATOM     26  C9  BCD     1      27.860  27.080  19.020  1.00  0.00            
ATOM     27  O8  BCD     1      27.460  27.530  20.310  1.00  0.00            
ATOM     28  C10 BCD     1      27.800  28.240  17.940  1.00  0.00            
ATOM     29  C11 BCD     1      28.310  27.570  16.670  1.00  0.00            
ATOM     30  O9  BCD     1      29.560  26.960  16.820  1.00  0.00            
ATOM     31  C12 BCD     1      28.380  28.560  15.500  1.00  0.00            
ATOM     32  O10 BCD     1      29.210  29.680  15.780  1.00  0.00            
ATOM     33  H11 BCD     1      30.580  25.420  17.690  1.00  0.00            
ATOM     34  H12 BCD     1      30.110  26.840  19.370  1.00  0.00            
ATOM     35  H13 BCD     1      29.520  25.460  20.700  1.00  0.00            
ATOM     36  H14 BCD     1      27.070  26.370  18.720  1.00  0.00            
ATOM     37  H15 BCD     1      26.920  28.270  20.020  1.00  0.00            
ATOM     38  H16 BCD     1      28.460  29.020  18.340  1.00  0.00            
ATOM     39  H17 BCD     1      27.540  26.860  16.360  1.00  0.00            
ATOM     40  H18 BCD     1      28.790  27.970  14.670  1.00  0.00            
ATOM     41  H19 BCD     1      27.350  28.820  15.210  1.00  0.00            
ATOM     42  H20 BCD     1      29.390  30.040  14.910  1.00  0.00            
ATOM     43  C13 BCD     1      28.610  21.230  15.230  1.00  0.00            
ATOM     44  O11 BCD     1      27.270  21.070  15.530  1.00  0.00            
ATOM     45  C14 BCD     1      29.510  21.360  16.420  1.00  0.00            
ATOM     46  O12 BCD     1      29.370  20.190  17.200  1.00  0.00            
ATOM     47  C15 BCD     1      29.220  22.580  17.210  1.00  0.00            
ATOM     48  O13 BCD     1      30.100  22.770  18.370  1.00  0.00            
ATOM     49  C16 BCD     1      29.300  23.870  16.400  1.00  0.00            
ATOM     50  C17 BCD     1      28.460  23.670  15.090  1.00  0.00            
ATOM     51  O14 BCD     1      28.800  22.400  14.430  1.00  0.00            
ATOM     52  C18 BCD     1      28.690  24.880  14.190  1.00  0.00            
ATOM     53  O15 BCD     1      28.050  24.820  12.960  1.00  0.00            
ATOM     54  H21 BCD     1      28.880  20.370  14.610  1.00  0.00            
ATOM     55  H22 BCD     1      30.550  21.480  16.090  1.00  0.00            
ATOM     56  H23 BCD     1      29.930  20.350  17.960  1.00  0.00            
ATOM     57  H24 BCD     1      28.220  22.460  17.640  1.00  0.00            
ATOM     58  H25 BCD     1      29.660  23.490  18.830  1.00  0.00            
ATOM     59  H26 BCD     1      30.350  24.050  16.130  1.00  0.00            
ATOM     60  H27 BCD     1      27.410  23.610  15.410  1.00  0.00            
ATOM     61  H28 BCD     1      28.600  25.830  14.730  1.00  0.00            
ATOM     62  H29 BCD     1      29.770  24.830  13.980  1.00  0.00            
ATOM     63  H30 BCD     1      28.150  25.630  12.450  1.00  0.00            
ATOM     64  C19 BCD     1      23.930  18.830  14.960  1.00  0.00            
ATOM     65  O16 BCD     1      23.120  19.690  15.750  1.00  0.00            
ATOM     66  C20 BCD     1      25.040  18.200  15.770  1.00  0.00            
ATOM     67  O17 BCD     1      24.480  17.550  16.860  1.00  0.00            
ATOM     68  C21 BCD     1      26.070  19.290  16.270  1.00  0.00            
ATOM     69  O18 BCD     1      27.100  18.740  17.080  1.00  0.00            
ATOM     70  C22 BCD     1      26.570  19.960  15.030  1.00  0.00            
ATOM     71  C23 BCD     1      25.390  20.470  14.140  1.00  0.00            
ATOM     72  O19 BCD     1      24.520  19.510  13.860  1.00  0.00            
ATOM     73  C24 BCD     1      25.870  21.210  12.930  1.00  0.00            
ATOM     74  O20 BCD     1      24.780  21.860  12.240  1.00  0.00            
ATOM     75  H31 BCD     1      23.290  18.040  14.560  1.00  0.00            
ATOM     76  H32 BCD     1      25.690  17.590  15.120  1.00  0.00            
ATOM     77  H33 BCD     1      23.990  16.860  16.400  1.00  0.00            
ATOM     78  H34 BCD     1      25.500  19.970  16.910  1.00  0.00            
ATOM     79  H35 BCD     1      27.820  19.370  17.170  1.00  0.00            
ATOM     80  H36 BCD     1      27.230  19.270  14.490  1.00  0.00            
ATOM     81  H37 BCD     1      24.820  21.220  14.700  1.00  0.00            
ATOM     82  H38 BCD     1      26.540  22.030  13.220  1.00  0.00            
ATOM     83  H39 BCD     1      26.430  20.630  12.180  1.00  0.00            
ATOM     84  H40 BCD     1      24.120  21.170  12.190  1.00  0.00            
ATOM     85  C25 BCD     1      19.300  20.960  16.180  1.00  0.00            
ATOM     86  O21 BCD     1      19.810  22.230  16.620  1.00  0.00            
ATOM     87  C26 BCD     1      19.750  19.870  17.180  1.00  0.00            
ATOM     88  O22 BCD     1      19.170  20.190  18.490  1.00  0.00            
ATOM     89  C27 BCD     1      21.180  19.860  17.130  1.00  0.00            
ATOM     90  O23 BCD     1      21.730  18.910  17.990  1.00  0.00            
ATOM     91  C28 BCD     1      21.710  19.510  15.710  1.00  0.00            
ATOM     92  C29 BCD     1      21.170  20.480  14.700  1.00  0.00            
ATOM     93  O24 BCD     1      19.700  20.620  14.890  1.00  0.00            
ATOM     94  C30 BCD     1      21.310  20.050  13.330  1.00  0.00            
ATOM     95  O25 BCD     1      20.830  18.700  13.230  1.00  0.00            
ATOM     96  H41 BCD     1      18.200  20.970  16.190  1.00  0.00            
ATOM     97  H42 BCD     1      19.350  18.910  16.850  1.00  0.00            
ATOM     98  H43 BCD     1      19.580  19.530  19.050  1.00  0.00            
ATOM     99  H44 BCD     1      21.620  20.810  17.440  1.00  0.00            
ATOM    100  H45 BCD     1      22.650  18.700  17.870  1.00  0.00            
ATOM    101  H46 BCD     1      21.500  18.450  15.530  1.00  0.00            
ATOM    102  H47 BCD     1      21.680  21.440  14.830  1.00  0.00            
ATOM    103  H48 BCD     1      20.690  20.710  12.710  1.00  0.00            
ATOM    104  H49 BCD     1      22.340  20.170  12.960  1.00  0.00            
ATOM    105  H50 BCD     1      19.880  18.630  13.370  1.00  0.00            
ATOM    106  C31 BCD     1      18.330  26.050  17.080  1.00  0.00            
ATOM    107  O26 BCD     1      19.350  26.680  17.870  1.00  0.00            
ATOM    108  C32 BCD     1      17.630  24.870  17.770  1.00  0.00            
ATOM    109  O27 BCD     1      17.400  25.250  19.090  1.00  0.00            
ATOM    110  C33 BCD     1      18.390  23.590  17.810  1.00  0.00            
ATOM    111  C34 BCD     1      18.940  23.340  16.460  1.00  0.00            
ATOM    112  C35 BCD     1      19.770  24.500  16.050  1.00  0.00            
ATOM    113  O28 BCD     1      18.890  25.620  15.920  1.00  0.00            
ATOM    114  C36 BCD     1      20.630  24.240  14.790  1.00  0.00            
ATOM    115  O29 BCD     1      19.820  23.710  13.720  1.00  0.00            
ATOM    116  O30 BCD     1      17.540  22.460  18.230  1.00  0.00            
ATOM    117  H51 BCD     1      17.550  26.780  16.820  1.00  0.00            
ATOM    118  H52 BCD     1      16.710  24.630  17.240  1.00  0.00            
ATOM    119  H53 BCD     1      18.240  25.620  19.360  1.00  0.00            
ATOM    120  H54 BCD     1      19.190  23.680  18.550  1.00  0.00            
ATOM    121  H55 BCD     1      18.140  21.760  18.520  1.00  0.00            
ATOM    122  H56 BCD     1      18.140  23.160  15.730  1.00  0.00            
ATOM    123  H57 BCD     1      20.470  24.720  16.860  1.00  0.00            
ATOM    124  H58 BCD     1      21.070  25.190  14.450  1.00  0.00            
ATOM    125  H59 BCD     1      21.350  23.460  15.070  1.00  0.00            
ATOM    126  H60 BCD     1      20.330  23.600  12.910  1.00  0.00            
ATOM    127  C37 BCD     1      21.160  30.220  18.590  1.00  0.00            
ATOM    128  O31 BCD     1      22.380  29.540  18.390  1.00  0.00            
ATOM    129  C38 BCD     1      20.440  29.720  19.760  1.00  0.00            
ATOM    130  O32 BCD     1      21.180  29.810  20.980  1.00  0.00            
ATOM    131  C39 BCD     1      19.990  28.270  19.480  1.00  0.00            
ATOM    132  O33 BCD     1      19.210  27.690  20.520  1.00  0.00            
ATOM    133  C40 BCD     1      19.310  28.120  18.040  1.00  0.00            
ATOM    134  C41 BCD     1      20.120  28.820  16.950  1.00  0.00            
ATOM    135  O34 BCD     1      20.400  30.150  17.390  1.00  0.00            
ATOM    136  C42 BCD     1      19.390  29.050  15.610  1.00  0.00            
ATOM    137  O35 BCD     1      18.000  29.450  15.890  1.00  0.00            
ATOM    138  H61 BCD     1      21.380  31.280  18.720  1.00  0.00            
ATOM    139  H62 BCD     1      19.430  30.170  19.730  1.00  0.00            
ATOM    140  H63 BCD     1      20.570  29.430  21.620  1.00  0.00            
ATOM    141  H64 BCD     1      20.950  27.730  19.380  1.00  0.00            
ATOM    142  H65 BCD     1      19.350  26.750  20.630  1.00  0.00            
ATOM    143  H66 BCD     1      18.270  28.490  18.020  1.00  0.00            
ATOM    144  H67 BCD     1      21.040  28.240  16.790  1.00  0.00            
ATOM    145  H68 BCD     1      19.900  29.900  15.140  1.00  0.00            
ATOM    146  H69 BCD     1      19.500  28.100  15.070  1.00  0.00            
ATOM    147  H70 BCD     1      17.520  29.270  15.070  1.00  0.00            
ATOM    148  C1  BC3     2      20.040  21.300  21.750  1.00  0.00            
ATOM    149  C2  BC3     2      21.510  20.990  21.770  1.00  0.00            
ATOM    150  O1  BC3     2      22.020  20.170  22.720  1.00  0.00            
ATOM    151  N1  BC3     2      23.470  20.240  22.500  1.00  0.00            
ATOM    152  C3  BC3     2      23.680  21.040  21.470  1.00  0.00            
ATOM    153  C4  BC3     2      22.450  21.530  21.000  1.00  0.00            
ATOM    154  C5  BC3     2      22.300  22.490  19.940  1.00  0.00            
ATOM    155  O2  BC3     2      21.170  22.870  19.660  1.00  0.00            
ATOM    156  N2  BC3     2      23.460  23.010  19.480  1.00  0.00            
ATOM    157  C6  BC3     2      23.500  23.890  18.380  1.00  0.00            
ATOM    158  C7  BC3     2      23.660  23.260  17.100  1.00  0.00            
ATOM    159  C8  BC3     2      23.850  23.990  15.920  1.00  0.00            
ATOM    160  C9  BC3     2      23.590  25.370  15.980  1.00  0.00            
ATOM    161  C10 BC3     2      23.750  26.270  14.720  1.00  0.00            
ATOM    162  F1  BC3     2      22.730  27.170  14.720  1.00  0.00            
ATOM    163  F2  BC3     2      24.940  26.900  14.790  1.00  0.00            
ATOM    164  F3  BC3     2      23.730  25.680  13.480  1.00  0.00            
ATOM    165  C11 BC3     2      23.210  25.940  17.190  1.00  0.00            
ATOM    166  C12 BC3     2      23.220  25.230  18.420  1.00  0.00            
ATOM    167  H1  BC3     2      19.550  20.640  21.020  1.00  0.00            
ATOM    168  H2  BC3     2      19.720  21.070  22.770  1.00  0.00            
ATOM    169  H3  BC3     2      19.800  22.360  21.590  1.00  0.00            
ATOM    170  H4  BC3     2      24.700  20.950  21.130  1.00  0.00            
ATOM    171  H5  BC3     2      24.310  22.760  19.960  1.00  0.00            
ATOM    172  H6  BC3     2      23.830  22.190  17.080  1.00  0.00            
ATOM    173  H7  BC3     2      24.110  23.470  15.010  1.00  0.00            
ATOM    174  H8  BC3     2      23.180  27.030  17.260  1.00  0.00            
ATOM    175  H9  BC3     2      23.130  25.690  19.390  1.00  0.00            
TER
ENDMDL
MODEL        1
ATOM      1  C1  BCD     1      10.630  15.930  18.950  1.00  0.00            
ATOM      2  O1  BCD     1      10.520  15.860  17.570  1.00  0.00            
ATOM      3  C2  BCD     1      11.910  15.300  19.430  1.00  0.00            
ATOM      4  O2  BCD     1      13.070  15.870  18.820  1.00  0.00            
ATOM      5  C3  BCD     1      12.060  13.770  19.260  1.00  0.00            
ATOM      6  O3  BCD     1      13.240  13.320  19.940  1.00  0.00            
ATOM      7  C4  BCD     1      10.780  13.180  19.860  1.00  0.00            
ATOM      8  C5  BCD     1       9.570  13.810  19.220  1.00  0.00            
ATOM      9  O4  BCD     1       9.590  15.190  19.580  1.00  0.00            
ATOM     10  C6  BCD     1       8.220  13.200  19.830  1.00  0.00            
ATOM     11  O5  BCD     1       8.190  13.260  21.290  1.00  0.00            
ATOM     12  H1  BCD     1      10.550  16.990  19.230  1.00  0.00            
ATOM     13  H2  BCD     1      11.900  15.610  20.490  1.00  0.00            
ATOM     14  H3  BCD     1      13.080  15.900  17.860  1.00  0.00            
ATOM     15  H4  BCD     1      12.060  13.530  18.190  1.00  0.00            
ATOM     16  H5  BCD     1      13.380  12.370  19.880  1.00  0.00            
ATOM     17  H6  BCD     1      10.810  13.350  20.950  1.00  0.00            
ATOM     18  H7  BCD     1       9.680  13.670  18.140  1.00  0.00            
ATOM     19  H8  BCD     1       7.410  13.810  19.400  1.00  0.00            
ATOM     20  H9  BCD     1       8.010  12.160  19.560  1.00  0.00            
ATOM     21  H10 BCD     1       7.370  13.700  21.520  1.00  0.00            
ATOM     22  C7  BCD     1       9.980  18.060  14.180  1.00  0.00            
ATOM     23  O6  BCD     1       9.140  17.030  13.610  1.00  0.00            
ATOM     24  C8  BCD     1      11.500  17.590  14.410  1.00  0.00            
ATOM     25  O7  BCD     1      12.010  17.080  13.200  1.00  0.00            
ATOM     26  C9  BCD     1      11.530  16.560  15.560  1.00  0.00            
ATOM     27  O8  BCD     1      12.960  16.200  15.830  1.00  0.00            
ATOM     28  C10 BCD     1      10.710  17.040  16.830  1.00  0.00            
ATOM     29  C11 BCD     1       9.420  17.620  16.420  1.00  0.00            
ATOM     30  O9  BCD     1       9.390  18.550  15.340  1.00  0.00            
ATOM     31  C12 BCD     1       8.790  18.340  17.530  1.00  0.00            
ATOM     32  O10 BCD     1       9.570  19.520  17.820  1.00  0.00            
ATOM     33  H11 BCD     1      10.000  18.940  13.540  1.00  0.00            
ATOM     34  H12 BCD     1      12.100  18.480  14.640  1.00  0.00            
ATOM     35  H13 BCD     1      11.380  17.160  12.470  1.00  0.00            
ATOM     36  H14 BCD     1      11.100  15.610  15.210  1.00  0.00            
ATOM     37  H15 BCD     1      13.450  16.320  15.020  1.00  0.00            
ATOM     38  H16 BCD     1      11.380  17.730  17.370  1.00  0.00            
ATOM     39  H17 BCD     1       8.760  16.780  16.160  1.00  0.00            
ATOM     40  H18 BCD     1       7.850  18.810  17.220  1.00  0.00            
ATOM     41  H19 BCD     1       8.690  17.620  18.350  1.00  0.00            
ATOM     42  H20 BCD     1       9.650  20.080  17.050  1.00  0.00            
ATOM     43  C13 BCD     1       6.920  15.660  10.570  1.00  0.00            
ATOM     44  O11 BCD     1       7.120  14.410  11.140  1.00  0.00            
ATOM     45  C14 BCD     1       8.240  16.260  10.170  1.00  0.00            
ATOM     46  O12 BCD     1       8.780  15.440   9.140  1.00  0.00            
ATOM     47  C15 BCD     1       9.100  16.530  11.350  1.00  0.00            
ATOM     48  O13 BCD     1      10.380  17.240  11.040  1.00  0.00            
ATOM     49  C16 BCD     1       8.360  17.190  12.520  1.00  0.00            
ATOM     50  C17 BCD     1       6.970  16.670  12.820  1.00  0.00            
ATOM     51  O14 BCD     1       6.270  16.470  11.560  1.00  0.00            
ATOM     52  C18 BCD     1       6.280  17.610  13.760  1.00  0.00            
ATOM     53  O15 BCD     1       5.970  18.890  13.200  1.00  0.00            
ATOM     54  H21 BCD     1       6.270  15.640   9.680  1.00  0.00            
ATOM     55  H22 BCD     1       8.010  17.270   9.780  1.00  0.00            
ATOM     56  H23 BCD     1       8.880  14.590   9.580  1.00  0.00            
ATOM     57  H24 BCD     1       9.380  15.540  11.730  1.00  0.00            
ATOM     58  H25 BCD     1      10.660  17.080  10.130  1.00  0.00            
ATOM     59  H26 BCD     1       8.230  18.250  12.270  1.00  0.00            
ATOM     60  H27 BCD     1       7.170  15.670  13.240  1.00  0.00            
ATOM     61  H28 BCD     1       5.400  17.060  14.130  1.00  0.00            
ATOM     62  H29 BCD     1       7.000  17.700  14.590  1.00  0.00            
ATOM     63  H30 BCD     1       6.080  19.560  13.880  1.00  0.00            
ATOM     64  C19 BCD     1       6.270  10.490  10.590  1.00  0.00            
ATOM     65  O16 BCD     1       6.380  10.210  11.970  1.00  0.00            
ATOM     66  C20 BCD     1       7.580  11.010  10.160  1.00  0.00            
ATOM     67  O17 BCD     1       8.640  10.160  10.530  1.00  0.00            
ATOM     68  C21 BCD     1       7.960  12.370  10.600  1.00  0.00            
ATOM     69  O18 BCD     1       9.190  12.790   9.970  1.00  0.00            
ATOM     70  C22 BCD     1       6.820  13.320  10.320  1.00  0.00            
ATOM     71  C23 BCD     1       5.510  12.720  10.840  1.00  0.00            
ATOM     72  O19 BCD     1       5.220  11.420  10.340  1.00  0.00            
ATOM     73  C24 BCD     1       4.280  13.590  10.460  1.00  0.00            
ATOM     74  O20 BCD     1       4.120  13.700   9.080  1.00  0.00            
ATOM     75  H31 BCD     1       6.120   9.500  10.140  1.00  0.00            
ATOM     76  H32 BCD     1       7.580  11.070   9.060  1.00  0.00            
ATOM     77  H33 BCD     1       8.630   9.900  11.460  1.00  0.00            
ATOM     78  H34 BCD     1       8.120  12.380  11.680  1.00  0.00            
ATOM     79  H35 BCD     1       9.920  12.250  10.290  1.00  0.00            
ATOM     80  H36 BCD     1       6.770  13.570   9.250  1.00  0.00            
ATOM     81  H37 BCD     1       5.570  12.680  11.930  1.00  0.00            
ATOM     82  H38 BCD     1       3.400  13.200  10.990  1.00  0.00            
ATOM     83  H39 BCD     1       4.500  14.580  10.890  1.00  0.00            
ATOM     84  H40 BCD     1       4.020  12.810   8.750  1.00  0.00            
ATOM     85  C25 BCD     1       4.970   7.540  14.680  1.00  0.00            
ATOM     86  O21 BCD     1       6.250   7.740  15.350  1.00  0.00            
ATOM     87  C26 BCD     1       5.020   7.060  13.310  1.00  0.00            
ATOM     88  O22 BCD     1       5.530   5.700  13.240  1.00  0.00            
ATOM     89  C27 BCD     1       5.780   7.920  12.310  1.00  0.00            
ATOM     90  O23 BCD     1       5.790   7.310  10.980  1.00  0.00            
ATOM     91  C28 BCD     1       5.260   9.390  12.480  1.00  0.00            
ATOM     92  C29 BCD     1       4.990   9.830  13.940  1.00  0.00            
ATOM     93  O24 BCD     1       4.260   8.770  14.620  1.00  0.00            
ATOM     94  C30 BCD     1       4.110  11.090  13.910  1.00  0.00            
ATOM     95  O25 BCD     1       3.440  11.250  15.170  1.00  0.00            
ATOM     96  H41 BCD     1       4.340   6.900  15.310  1.00  0.00            
ATOM     97  H42 BCD     1       3.970   7.020  13.020  1.00  0.00            
ATOM     98  H43 BCD     1       5.500   5.340  12.350  1.00  0.00            
ATOM     99  H44 BCD     1       6.820   7.870  12.640  1.00  0.00            
ATOM    100  H45 BCD     1       6.430   6.590  10.990  1.00  0.00            
ATOM    101  H46 BCD     1       4.390   9.470  11.810  1.00  0.00            
ATOM    102  H47 BCD     1       5.930  10.130  14.420  1.00  0.00            
ATOM    103  H48 BCD     1       4.870  11.880  13.790  1.00  0.00            
ATOM    104  H49 BCD     1       3.380  11.170  13.090  1.00  0.00            
ATOM    105  H50 BCD     1       2.990  10.420  15.390  1.00  0.00            
ATOM    106  C31 BCD     1       8.760   6.350  18.300  1.00  0.00            
ATOM    107  O26 BCD     1       9.340   7.650  18.090  1.00  0.00            
ATOM    108  C32 BCD     1       8.910   5.600  16.940  1.00  0.00            
ATOM    109  O27 BCD     1      10.310   5.620  16.650  1.00  0.00            
ATOM    110  C33 BCD     1       8.180   6.290  15.790  1.00  0.00            
ATOM    111  C34 BCD     1       6.800   6.710  16.270  1.00  0.00            
ATOM    112  C35 BCD     1       6.670   7.320  17.650  1.00  0.00            
ATOM    113  O28 BCD     1       7.410   6.500  18.620  1.00  0.00            
ATOM    114  C36 BCD     1       5.270   7.420  18.210  1.00  0.00            
ATOM    115  O29 BCD     1       4.620   6.140  18.250  1.00  0.00            
ATOM    116  O30 BCD     1       7.980   5.440  14.680  1.00  0.00            
ATOM    117  H51 BCD     1       9.220   5.810  19.130  1.00  0.00            
ATOM    118  H52 BCD     1       8.610   4.550  17.040  1.00  0.00            
ATOM    119  H53 BCD     1      10.540   6.550  16.730  1.00  0.00            
ATOM    120  H54 BCD     1       8.690   7.260  15.670  1.00  0.00            
ATOM    121  H55 BCD     1       7.200   5.730  14.190  1.00  0.00            
ATOM    122  H56 BCD     1       6.120   5.860  16.330  1.00  0.00            
ATOM    123  H57 BCD     1       7.060   8.350  17.650  1.00  0.00            
ATOM    124  H58 BCD     1       5.280   7.800  19.240  1.00  0.00            
ATOM    125  H59 BCD     1       4.680   8.140  17.610  1.00  0.00            
ATOM    126  H60 BCD     1       4.860   5.660  19.050  1.00  0.00            
ATOM    127  C37 BCD     1      11.090  10.710  20.340  1.00  0.00            
ATOM    128  O31 BCD     1      10.730  11.780  19.470  1.00  0.00            
ATOM    129  C38 BCD     1      12.060   9.740  19.610  1.00  0.00            
ATOM    130  O32 BCD     1      13.100  10.480  19.010  1.00  0.00            
ATOM    131  C39 BCD     1      11.270   8.890  18.640  1.00  0.00            
ATOM    132  O33 BCD     1      12.150   7.910  18.040  1.00  0.00            
ATOM    133  C40 BCD     1      10.050   8.190  19.210  1.00  0.00            
ATOM    134  C41 BCD     1       9.250   9.210  20.090  1.00  0.00            
ATOM    135  O34 BCD     1      10.020  10.060  20.910  1.00  0.00            
ATOM    136  C42 BCD     1       8.230   8.660  21.010  1.00  0.00            
ATOM    137  O35 BCD     1       8.830   7.690  21.840  1.00  0.00            
ATOM    138  H61 BCD     1      11.660  11.130  21.180  1.00  0.00            
ATOM    139  H62 BCD     1      12.530   9.080  20.350  1.00  0.00            
ATOM    140  H63 BCD     1      13.860   9.890  18.990  1.00  0.00            
ATOM    141  H64 BCD     1      10.910   9.570  17.860  1.00  0.00            
ATOM    142  H65 BCD     1      12.630   7.410  18.710  1.00  0.00            
ATOM    143  H66 BCD     1      10.480   7.370  19.800  1.00  0.00            
ATOM    144  H67 BCD     1       8.730   9.830  19.350  1.00  0.00            
ATOM    145  H68 BCD     1       7.740   9.470  21.550  1.00  0.00            
ATOM    146  H69 BCD     1       7.540   8.140  20.330  1.00  0.00            
ATOM    147  H70 BCD     1       9.140   8.160  22.620  1.00  0.00            
ATOM    148  C1  BC3     2      10.070   6.590  12.180  1.00  0.00            
ATOM    149  C2  BC3     2      11.270   7.150  12.880  1.00  0.00            
ATOM    150  O1  BC3     2      12.460   6.570  13.040  1.00  0.00            
ATOM    151  N1  BC3     2      13.130   7.270  14.100  1.00  0.00            
ATOM    152  C3  BC3     2      12.370   8.260  14.520  1.00  0.00            
ATOM    153  C4  BC3     2      11.190   8.310  13.700  1.00  0.00            
ATOM    154  C5  BC3     2      10.110   9.270  13.760  1.00  0.00            
ATOM    155  O2  BC3     2       9.130   9.150  13.030  1.00  0.00            
ATOM    156  N2  BC3     2      10.220  10.230  14.800  1.00  0.00            
ATOM    157  C6  BC3     2       9.280  11.170  15.250  1.00  0.00            
ATOM    158  C7  BC3     2       8.440  10.820  16.240  1.00  0.00            
ATOM    159  C8  BC3     2       7.470  11.790  16.660  1.00  0.00            
ATOM    160  C9  BC3     2       7.400  13.100  16.080  1.00  0.00            
ATOM    161  C10 BC3     2       6.450  14.210  16.550  1.00  0.00            
ATOM    162  F1  BC3     2       5.530  13.810  17.470  1.00  0.00            
ATOM    163  F2  BC3     2       7.120  15.110  17.200  1.00  0.00            
ATOM    164  F3  BC3     2       5.840  14.740  15.490  1.00  0.00            
ATOM    165  C11 BC3     2       8.220  13.340  14.960  1.00  0.00            
ATOM    166  C12 BC3     2       9.210  12.410  14.560  1.00  0.00            
ATOM    167  H1  BC3     2       9.210   6.410  12.830  1.00  0.00            
ATOM    168  H2  BC3     2       9.750   7.140  11.280  1.00  0.00            
ATOM    169  H3  BC3     2      10.410   5.620  11.790  1.00  0.00            
ATOM    170  H4  BC3     2      12.780   8.900  15.290  1.00  0.00            
ATOM    171  H5  BC3     2      11.090  10.340  15.290  1.00  0.00            
ATOM    172  H6  BC3     2       8.580   9.910  16.820  1.00  0.00            
ATOM    173  H7  BC3     2       6.790  11.610  17.490  1.00  0.00            
ATOM    174  H8  BC3     2       8.170  14.310  14.480  1.00  0.00            
ATOM    175  H9  BC3     2       9.900  12.590  13.740  1.00  0.00            
TER
ENDMDL
MODEL        1
ATOM      1  C1  BCD     1       7.360  15.220   4.690  1.00  0.00            
ATOM      2  O1  BCD     1       6.740  14.470   5.750  1.00  0.00            
ATOM      3  C2  BCD     1       8.700  15.750   5.190  1.00  0.00            
ATOM      4  O2  BCD     1       9.500  14.650   5.600  1.00  0.00            
ATOM      5  C3  BCD     1       8.580  16.860   6.240  1.00  0.00            
ATOM      6  O3  BCD     1       9.870  17.320   6.700  1.00  0.00            
ATOM      7  C4  BCD     1       7.640  18.010   5.690  1.00  0.00            
ATOM      8  C5  BCD     1       6.300  17.390   5.300  1.00  0.00            
ATOM      9  O4  BCD     1       6.480  16.330   4.260  1.00  0.00            
ATOM     10  C6  BCD     1       5.290  18.390   4.870  1.00  0.00            
ATOM     11  O5  BCD     1       5.730  19.070   3.720  1.00  0.00            
ATOM     12  H1  BCD     1       7.440  14.510   3.850  1.00  0.00            
ATOM     13  H2  BCD     1       9.100  16.170   4.260  1.00  0.00            
ATOM     14  H3  BCD     1       9.000  14.340   6.370  1.00  0.00            
ATOM     15  H4  BCD     1       8.030  16.520   7.130  1.00  0.00            
ATOM     16  H5  BCD     1      10.280  16.560   7.140  1.00  0.00            
ATOM     17  H6  BCD     1       8.040  18.430   4.760  1.00  0.00            
ATOM     18  H7  BCD     1       5.920  16.830   6.170  1.00  0.00            
ATOM     19  H8  BCD     1       4.360  17.860   4.650  1.00  0.00            
ATOM     20  H9  BCD     1       5.220  19.090   5.720  1.00  0.00            
ATOM     21  H10 BCD     1       5.060  19.740   3.590  1.00  0.00            
ATOM     22  C7  BCD     1       5.150  10.950   7.030  1.00  0.00            
ATOM     23  O6  BCD     1       4.460  11.760   8.070  1.00  0.00            
ATOM     24  C8  BCD     1       6.610  11.120   7.140  1.00  0.00            
ATOM     25  O7  BCD     1       6.930  10.350   8.270  1.00  0.00            
ATOM     26  C9  BCD     1       7.080  12.550   7.020  1.00  0.00            
ATOM     27  O8  BCD     1       8.540  12.540   6.900  1.00  0.00            
ATOM     28  C10 BCD     1       6.540  13.060   5.670  1.00  0.00            
ATOM     29  C11 BCD     1       4.980  12.770   5.490  1.00  0.00            
ATOM     30  O9  BCD     1       4.780  11.360   5.730  1.00  0.00            
ATOM     31  C12 BCD     1       4.640  13.110   4.100  1.00  0.00            
ATOM     32  O10 BCD     1       5.260  12.140   3.180  1.00  0.00            
ATOM     33  H11 BCD     1       4.770   9.920   7.080  1.00  0.00            
ATOM     34  H12 BCD     1       7.060  10.630   6.260  1.00  0.00            
ATOM     35  H13 BCD     1       7.820  10.000   8.180  1.00  0.00            
ATOM     36  H14 BCD     1       6.750  13.210   7.820  1.00  0.00            
ATOM     37  H15 BCD     1       8.910  12.500   7.790  1.00  0.00            
ATOM     38  H16 BCD     1       7.220  12.590   4.950  1.00  0.00            
ATOM     39  H17 BCD     1       4.430  13.320   6.270  1.00  0.00            
ATOM     40  H18 BCD     1       3.550  13.050   3.990  1.00  0.00            
ATOM     41  H19 BCD     1       5.040  14.110   3.880  1.00  0.00            
ATOM     42  H20 BCD     1       5.520  12.480   2.320  1.00  0.00            
ATOM     43  C13 BCD     1       1.860  11.650  11.150  1.00  0.00            
ATOM     44  O11 BCD     1       2.480  12.860  11.710  1.00  0.00            
ATOM     45  C14 BCD     1       2.830  10.490  11.040  1.00  0.00            
ATOM     46  O12 BCD     1       3.300  10.190  12.370  1.00  0.00            
ATOM     47  C15 BCD     1       4.010  10.860  10.140  1.00  0.00            
ATOM     48  O13 BCD     1       4.950   9.780  10.060  1.00  0.00            
ATOM     49  C16 BCD     1       3.390  11.180   8.840  1.00  0.00            
ATOM     50  C17 BCD     1       2.260  12.250   8.900  1.00  0.00            
ATOM     51  O14 BCD     1       1.310  11.830   9.850  1.00  0.00            
ATOM     52  C18 BCD     1       1.690  12.390   7.520  1.00  0.00            
ATOM     53  O15 BCD     1       0.440  13.130   7.680  1.00  0.00            
ATOM     54  H21 BCD     1       1.010  11.350  11.770  1.00  0.00            
ATOM     55  H22 BCD     1       2.500   9.620  10.450  1.00  0.00            
ATOM     56  H23 BCD     1       4.170   9.780  12.360  1.00  0.00            
ATOM     57  H24 BCD     1       4.490  11.770  10.520  1.00  0.00            
ATOM     58  H25 BCD     1       5.720  10.100   9.580  1.00  0.00            
ATOM     59  H26 BCD     1       2.950  10.290   8.380  1.00  0.00            
ATOM     60  H27 BCD     1       2.710  13.190   9.240  1.00  0.00            
ATOM     61  H28 BCD     1       2.270  13.000   6.810  1.00  0.00            
ATOM     62  H29 BCD     1       1.320  11.400   7.210  1.00  0.00            
ATOM     63  H30 BCD     1      -0.160  12.720   8.320  1.00  0.00            
ATOM     64  C19 BCD     1       2.220  15.570  14.830  1.00  0.00            
ATOM     65  O16 BCD     1       3.510  16.070  14.450  1.00  0.00            
ATOM     66  C20 BCD     1       2.220  14.120  15.270  1.00  0.00            
ATOM     67  O17 BCD     1       2.960  13.880  16.420  1.00  0.00            
ATOM     68  C21 BCD     1       2.580  13.200  14.100  1.00  0.00            
ATOM     69  O18 BCD     1       2.300  11.830  14.510  1.00  0.00            
ATOM     70  C22 BCD     1       1.810  13.510  12.830  1.00  0.00            
ATOM     71  C23 BCD     1       1.760  15.010  12.510  1.00  0.00            
ATOM     72  O19 BCD     1       1.330  15.740  13.750  1.00  0.00            
ATOM     73  C24 BCD     1       0.830  15.270  11.320  1.00  0.00            
ATOM     74  O20 BCD     1      -0.500  14.820  11.700  1.00  0.00            
ATOM     75  H31 BCD     1       1.920  16.220  15.660  1.00  0.00            
ATOM     76  H32 BCD     1       1.170  13.850  15.430  1.00  0.00            
ATOM     77  H33 BCD     1       2.520  14.310  17.160  1.00  0.00            
ATOM     78  H34 BCD     1       3.660  13.270  13.920  1.00  0.00            
ATOM     79  H35 BCD     1       2.720  11.210  13.910  1.00  0.00            
ATOM     80  H36 BCD     1       0.810  13.060  12.910  1.00  0.00            
ATOM     81  H37 BCD     1       2.790  15.250  12.200  1.00  0.00            
ATOM     82  H38 BCD     1       0.810  16.350  11.140  1.00  0.00            
ATOM     83  H39 BCD     1       1.210  14.710  10.460  1.00  0.00            
ATOM     84  H40 BCD     1      -1.010  15.040  10.920  1.00  0.00            
ATOM     85  C25 BCD     1       6.130  19.130  15.370  1.00  0.00            
ATOM     86  O21 BCD     1       6.120  19.530  14.030  1.00  0.00            
ATOM     87  C26 BCD     1       6.720  17.670  15.500  1.00  0.00            
ATOM     88  O22 BCD     1       8.030  17.650  15.050  1.00  0.00            
ATOM     89  C27 BCD     1       5.770  16.680  14.830  1.00  0.00            
ATOM     90  O23 BCD     1       6.370  15.380  15.090  1.00  0.00            
ATOM     91  C28 BCD     1       4.360  16.890  15.330  1.00  0.00            
ATOM     92  C29 BCD     1       3.910  18.320  15.180  1.00  0.00            
ATOM     93  O24 BCD     1       4.820  19.190  15.830  1.00  0.00            
ATOM     94  C30 BCD     1       2.520  18.610  15.600  1.00  0.00            
ATOM     95  O25 BCD     1       2.290  18.250  16.950  1.00  0.00            
ATOM     96  H41 BCD     1       6.720  19.890  15.910  1.00  0.00            
ATOM     97  H42 BCD     1       6.790  17.460  16.580  1.00  0.00            
ATOM     98  H43 BCD     1       8.350  16.750  14.920  1.00  0.00            
ATOM     99  H44 BCD     1       5.780  16.840  13.750  1.00  0.00            
ATOM    100  H45 BCD     1       6.890  15.220  14.300  1.00  0.00            
ATOM    101  H46 BCD     1       4.310  16.590  16.390  1.00  0.00            
ATOM    102  H47 BCD     1       3.910  18.620  14.120  1.00  0.00            
ATOM    103  H48 BCD     1       2.320  19.680  15.460  1.00  0.00            
ATOM    104  H49 BCD     1       1.850  18.120  14.880  1.00  0.00            
ATOM    105  H50 BCD     1       1.890  19.000  17.400  1.00  0.00            
ATOM    106  C31 BCD     1       7.710  22.250  11.340  1.00  0.00            
ATOM    107  O26 BCD     1       7.520  21.290  10.310  1.00  0.00            
ATOM    108  C32 BCD     1       8.650  21.840  12.440  1.00  0.00            
ATOM    109  O27 BCD     1      10.030  21.640  11.930  1.00  0.00            
ATOM    110  C33 BCD     1       8.180  20.600  13.170  1.00  0.00            
ATOM    111  C34 BCD     1       6.710  20.800  13.650  1.00  0.00            
ATOM    112  C35 BCD     1       5.760  21.390  12.560  1.00  0.00            
ATOM    113  O28 BCD     1       6.400  22.510  11.940  1.00  0.00            
ATOM    114  C36 BCD     1       4.410  21.820  13.070  1.00  0.00            
ATOM    115  O29 BCD     1       3.570  22.160  11.970  1.00  0.00            
ATOM    116  O30 BCD     1       9.110  20.210  14.200  1.00  0.00            
ATOM    117  H51 BCD     1       8.050  23.200  10.910  1.00  0.00            
ATOM    118  H52 BCD     1       8.620  22.640  13.190  1.00  0.00            
ATOM    119  H53 BCD     1      10.580  21.460  12.700  1.00  0.00            
ATOM    120  H54 BCD     1       8.150  19.910  12.320  1.00  0.00            
ATOM    121  H55 BCD     1       8.820  19.300  14.350  1.00  0.00            
ATOM    122  H56 BCD     1       6.810  21.490  14.500  1.00  0.00            
ATOM    123  H57 BCD     1       5.560  20.500  11.950  1.00  0.00            
ATOM    124  H58 BCD     1       3.930  21.030  13.670  1.00  0.00            
ATOM    125  H59 BCD     1       4.660  22.610  13.800  1.00  0.00            
ATOM    126  H60 BCD     1       2.890  21.490  12.080  1.00  0.00            
ATOM    127  C37 BCD     1       7.770  20.410   6.230  1.00  0.00            
ATOM    128  O31 BCD     1       7.410  19.050   6.640  1.00  0.00            
ATOM    129  C38 BCD     1       9.080  20.890   6.950  1.00  0.00            
ATOM    130  O32 BCD     1      10.190  19.970   6.630  1.00  0.00            
ATOM    131  C39 BCD     1       8.960  20.920   8.470  1.00  0.00            
ATOM    132  O33 BCD     1      10.080  21.510   9.130  1.00  0.00            
ATOM    133  C40 BCD     1       7.710  21.700   8.950  1.00  0.00            
ATOM    134  C41 BCD     1       6.540  21.250   8.180  1.00  0.00            
ATOM    135  O34 BCD     1       6.760  21.260   6.770  1.00  0.00            
ATOM    136  C42 BCD     1       5.230  22.090   8.430  1.00  0.00            
ATOM    137  O35 BCD     1       5.510  23.410   8.220  1.00  0.00            
ATOM    138  H61 BCD     1       7.770  20.570   5.140  1.00  0.00            
ATOM    139  H62 BCD     1       9.200  21.920   6.590  1.00  0.00            
ATOM    140  H63 BCD     1       9.910  19.060   6.750  1.00  0.00            
ATOM    141  H64 BCD     1       8.910  19.850   8.720  1.00  0.00            
ATOM    142  H65 BCD     1       9.890  21.360  10.060  1.00  0.00            
ATOM    143  H66 BCD     1       7.880  22.780   8.890  1.00  0.00            
ATOM    144  H67 BCD     1       6.210  20.240   8.450  1.00  0.00            
ATOM    145  H68 BCD     1       4.350  21.680   7.930  1.00  0.00            
ATOM    146  H69 BCD     1       4.910  21.870   9.450  1.00  0.00            
ATOM    147  H70 BCD     1       5.330  23.850   9.050  1.00  0.00            
ATOM    148  C1  BC3     2      13.520  18.520  10.860  1.00  0.00            
ATOM    149  C2  BC3     2      12.790  18.730  12.090  1.00  0.00            
ATOM    150  O1  BC3     2      13.470  18.860  13.210  1.00  0.00            
ATOM    151  N1  BC3     2      12.640  18.500  14.350  1.00  0.00            
ATOM    152  C3  BC3     2      11.470  18.090  13.780  1.00  0.00            
ATOM    153  C4  BC3     2      11.600  18.160  12.360  1.00  0.00            
ATOM    154  C5  BC3     2      10.570  17.880  11.380  1.00  0.00            
ATOM    155  O2  BC3     2      10.590  18.160  10.160  1.00  0.00            
ATOM    156  N2  BC3     2       9.440  17.380  11.960  1.00  0.00            
ATOM    157  C6  BC3     2       8.240  17.020  11.310  1.00  0.00            
ATOM    158  C7  BC3     2       7.850  15.660  11.190  1.00  0.00            
ATOM    159  C8  BC3     2       6.680  15.380  10.440  1.00  0.00            
ATOM    160  C9  BC3     2       5.980  16.240   9.650  1.00  0.00            
ATOM    161  C10 BC3     2       4.620  15.880   9.040  1.00  0.00            
ATOM    162  F1  BC3     2       3.960  16.880   8.400  1.00  0.00            
ATOM    163  F2  BC3     2       4.700  14.900   8.120  1.00  0.00            
ATOM    164  F3  BC3     2       3.770  15.390   9.950  1.00  0.00            
ATOM    165  C11 BC3     2       6.410  17.570   9.780  1.00  0.00            
ATOM    166  C12 BC3     2       7.510  17.970  10.560  1.00  0.00            
ATOM    167  H1  BC3     2      14.570  18.810  10.970  1.00  0.00            
ATOM    168  H2  BC3     2      13.390  17.480  10.550  1.00  0.00            
ATOM    169  H3  BC3     2      13.080  19.110  10.050  1.00  0.00            
ATOM    170  H4  BC3     2      10.650  17.750  14.390  1.00  0.00            
ATOM    171  H5  BC3     2       9.500  17.110  12.930  1.00  0.00            
ATOM    172  H6  BC3     2       8.240  14.800  11.730  1.00  0.00            
ATOM    173  H7  BC3     2       6.310  14.370  10.300  1.00  0.00            
ATOM    174  H8  BC3     2       5.870  18.410   9.340  1.00  0.00            
ATOM    175  H9  BC3     2       7.790  19.020  10.590  1.00  0.00            
TER
ENDMDL
MODEL        1
ATOM      1  C1  BCD     1      14.140  13.880  22.650  1.00  0.00            
ATOM      2  O1  BCD     1      13.790  14.960  21.700  1.00  0.00            
ATOM      3  C2  BCD     1      14.900  12.850  21.940  1.00  0.00            
ATOM      4  O2  BCD     1      16.110  13.410  21.350  1.00  0.00            
ATOM      5  C3  BCD     1      13.980  12.160  20.920  1.00  0.00            
ATOM      6  O3  BCD     1      14.640  11.070  20.250  1.00  0.00            
ATOM      7  C4  BCD     1      12.620  11.760  21.440  1.00  0.00            
ATOM      8  C5  BCD     1      12.050  12.760  22.410  1.00  0.00            
ATOM      9  O4  BCD     1      13.030  13.380  23.280  1.00  0.00            
ATOM     10  C6  BCD     1      10.970  12.160  23.270  1.00  0.00            
ATOM     11  O5  BCD     1      11.600  11.300  24.250  1.00  0.00            
ATOM     12  H1  BCD     1      14.760  14.350  23.420  1.00  0.00            
ATOM     13  H2  BCD     1      15.260  12.100  22.660  1.00  0.00            
ATOM     14  H3  BCD     1      15.980  14.040  20.630  1.00  0.00            
ATOM     15  H4  BCD     1      13.870  12.930  20.150  1.00  0.00            
ATOM     16  H5  BCD     1      15.560  11.280  20.070  1.00  0.00            
ATOM     17  H6  BCD     1      12.710  10.730  21.820  1.00  0.00            
ATOM     18  H7  BCD     1      11.560  13.610  21.920  1.00  0.00            
ATOM     19  H8  BCD     1      10.420  13.000  23.730  1.00  0.00            
ATOM     20  H9  BCD     1      10.250  11.680  22.600  1.00  0.00            
ATOM     21  H10 BCD     1      11.820  11.910  24.960  1.00  0.00            
ATOM     22  C7  BCD     1      14.510  18.960  21.170  1.00  0.00            
ATOM     23  O6  BCD     1      13.120  18.970  20.650  1.00  0.00            
ATOM     24  C8  BCD     1      15.350  18.130  20.250  1.00  0.00            
ATOM     25  O7  BCD     1      15.280  18.570  18.920  1.00  0.00            
ATOM     26  C9  BCD     1      14.720  16.660  20.290  1.00  0.00            
ATOM     27  O8  BCD     1      15.550  15.750  19.550  1.00  0.00            
ATOM     28  C10 BCD     1      14.590  16.130  21.730  1.00  0.00            
ATOM     29  C11 BCD     1      13.950  17.150  22.650  1.00  0.00            
ATOM     30  O9  BCD     1      14.600  18.410  22.500  1.00  0.00            
ATOM     31  C12 BCD     1      13.950  16.870  24.170  1.00  0.00            
ATOM     32  O10 BCD     1      15.290  17.000  24.730  1.00  0.00            
ATOM     33  H11 BCD     1      14.850  19.990  21.160  1.00  0.00            
ATOM     34  H12 BCD     1      16.390  18.080  20.570  1.00  0.00            
ATOM     35  H13 BCD     1      15.940  19.260  18.800  1.00  0.00            
ATOM     36  H14 BCD     1      13.680  16.680  19.930  1.00  0.00            
ATOM     37  H15 BCD     1      15.920  16.280  18.830  1.00  0.00            
ATOM     38  H16 BCD     1      15.580  15.900  22.150  1.00  0.00            
ATOM     39  H17 BCD     1      12.880  17.170  22.400  1.00  0.00            
ATOM     40  H18 BCD     1      13.250  17.500  24.750  1.00  0.00            
ATOM     41  H19 BCD     1      13.720  15.820  24.350  1.00  0.00            
ATOM     42  H20 BCD     1      15.290  17.140  25.680  1.00  0.00            
ATOM     43  C13 BCD     1      10.010  21.550  19.890  1.00  0.00            
ATOM     44  O11 BCD     1      10.300  21.310  18.510  1.00  0.00            
ATOM     45  C14 BCD     1      11.220  22.210  20.550  1.00  0.00            
ATOM     46  O12 BCD     1      11.390  23.430  19.860  1.00  0.00            
ATOM     47  C15 BCD     1      12.470  21.310  20.450  1.00  0.00            
ATOM     48  O13 BCD     1      13.660  21.920  21.040  1.00  0.00            
ATOM     49  C16 BCD     1      12.200  19.990  21.080  1.00  0.00            
ATOM     50  C17 BCD     1      10.830  19.350  20.670  1.00  0.00            
ATOM     51  O14 BCD     1       9.770  20.330  20.580  1.00  0.00            
ATOM     52  C18 BCD     1      10.360  18.210  21.530  1.00  0.00            
ATOM     53  O15 BCD     1      10.340  18.620  22.880  1.00  0.00            
ATOM     54  H21 BCD     1       9.120  22.170  19.900  1.00  0.00            
ATOM     55  H22 BCD     1      10.950  22.470  21.580  1.00  0.00            
ATOM     56  H23 BCD     1      12.280  23.710  20.080  1.00  0.00            
ATOM     57  H24 BCD     1      12.690  21.170  19.380  1.00  0.00            
ATOM     58  H25 BCD     1      14.170  22.270  20.310  1.00  0.00            
ATOM     59  H26 BCD     1      12.280  19.990  22.170  1.00  0.00            
ATOM     60  H27 BCD     1      10.930  18.950  19.660  1.00  0.00            
ATOM     61  H28 BCD     1       9.370  17.860  21.200  1.00  0.00            
ATOM     62  H29 BCD     1      11.100  17.400  21.420  1.00  0.00            
ATOM     63  H30 BCD     1       9.850  18.020  23.450  1.00  0.00            
ATOM     64  C19 BCD     1       9.000  20.920  14.680  1.00  0.00            
ATOM     65  O16 BCD     1       9.930  19.840  14.580  1.00  0.00            
ATOM     66  C20 BCD     1       9.710  22.280  15.030  1.00  0.00            
ATOM     67  O17 BCD     1      10.580  22.550  13.940  1.00  0.00            
ATOM     68  C21 BCD     1      10.430  22.140  16.350  1.00  0.00            
ATOM     69  O18 BCD     1      11.090  23.340  16.750  1.00  0.00            
ATOM     70  C22 BCD     1       9.450  21.690  17.420  1.00  0.00            
ATOM     71  C23 BCD     1       8.640  20.430  17.000  1.00  0.00            
ATOM     72  O19 BCD     1       8.060  20.600  15.690  1.00  0.00            
ATOM     73  C24 BCD     1       7.460  20.070  17.940  1.00  0.00            
ATOM     74  O20 BCD     1       6.690  21.320  18.020  1.00  0.00            
ATOM     75  H31 BCD     1       8.440  21.160  13.770  1.00  0.00            
ATOM     76  H32 BCD     1       9.010  23.130  15.100  1.00  0.00            
ATOM     77  H33 BCD     1      11.040  23.370  14.100  1.00  0.00            
ATOM     78  H34 BCD     1      11.140  21.310  16.360  1.00  0.00            
ATOM     79  H35 BCD     1      11.250  23.190  17.690  1.00  0.00            
ATOM     80  H36 BCD     1       8.820  22.570  17.610  1.00  0.00            
ATOM     81  H37 BCD     1       9.350  19.590  16.860  1.00  0.00            
ATOM     82  H38 BCD     1       6.810  19.290  17.520  1.00  0.00            
ATOM     83  H39 BCD     1       7.910  19.740  18.880  1.00  0.00            
ATOM     84  H40 BCD     1       6.670  21.700  17.140  1.00  0.00            
ATOM     85  C25 BCD     1      10.460  16.520  12.220  1.00  0.00            
ATOM     86  O21 BCD     1      10.410  15.800  13.500  1.00  0.00            
ATOM     87  C26 BCD     1      11.640  17.510  12.250  1.00  0.00            
ATOM     88  O22 BCD     1      12.890  16.880  12.480  1.00  0.00            
ATOM     89  C27 BCD     1      11.430  18.470  13.380  1.00  0.00            
ATOM     90  O23 BCD     1      12.600  19.340  13.490  1.00  0.00            
ATOM     91  C28 BCD     1      10.080  19.200  13.330  1.00  0.00            
ATOM     92  C29 BCD     1       8.920  18.210  13.040  1.00  0.00            
ATOM     93  O24 BCD     1       9.340  17.300  12.080  1.00  0.00            
ATOM     94  C30 BCD     1       7.660  18.810  12.450  1.00  0.00            
ATOM     95  O25 BCD     1       6.580  17.830  12.520  1.00  0.00            
ATOM     96  H41 BCD     1      10.640  15.830  11.400  1.00  0.00            
ATOM     97  H42 BCD     1      11.700  18.180  11.390  1.00  0.00            
ATOM     98  H43 BCD     1      13.550  17.580  12.550  1.00  0.00            
ATOM     99  H44 BCD     1      11.400  17.870  14.300  1.00  0.00            
ATOM    100  H45 BCD     1      12.630  20.050  12.850  1.00  0.00            
ATOM    101  H46 BCD     1      10.100  19.940  12.520  1.00  0.00            
ATOM    102  H47 BCD     1       8.560  17.730  13.960  1.00  0.00            
ATOM    103  H48 BCD     1       7.340  19.640  13.090  1.00  0.00            
ATOM    104  H49 BCD     1       7.860  19.140  11.420  1.00  0.00            
ATOM    105  H50 BCD     1       6.670  17.290  11.730  1.00  0.00            
ATOM    106  C31 BCD     1      10.270  11.900  14.970  1.00  0.00            
ATOM    107  O26 BCD     1      10.490  12.170  16.350  1.00  0.00            
ATOM    108  C32 BCD     1      11.400  12.180  13.990  1.00  0.00            
ATOM    109  O27 BCD     1      12.550  11.650  14.590  1.00  0.00            
ATOM    110  C33 BCD     1      11.570  13.730  13.790  1.00  0.00            
ATOM    111  C34 BCD     1      10.230  14.380  13.490  1.00  0.00            
ATOM    112  C35 BCD     1       9.220  14.010  14.590  1.00  0.00            
ATOM    113  O28 BCD     1       9.110  12.610  14.510  1.00  0.00            
ATOM    114  C36 BCD     1       7.850  14.500  14.310  1.00  0.00            
ATOM    115  O29 BCD     1       6.890  13.740  15.140  1.00  0.00            
ATOM    116  O30 BCD     1      12.600  14.120  12.780  1.00  0.00            
ATOM    117  H51 BCD     1      10.090  10.820  14.920  1.00  0.00            
ATOM    118  H52 BCD     1      11.150  11.790  13.000  1.00  0.00            
ATOM    119  H53 BCD     1      13.320  11.810  14.040  1.00  0.00            
ATOM    120  H54 BCD     1      11.940  14.090  14.760  1.00  0.00            
ATOM    121  H55 BCD     1      12.680  15.070  12.700  1.00  0.00            
ATOM    122  H56 BCD     1       9.900  14.140  12.470  1.00  0.00            
ATOM    123  H57 BCD     1       9.550  14.360  15.570  1.00  0.00            
ATOM    124  H58 BCD     1       7.810  15.560  14.580  1.00  0.00            
ATOM    125  H59 BCD     1       7.500  14.400  13.280  1.00  0.00            
ATOM    126  H60 BCD     1       7.230  12.850  15.060  1.00  0.00            
ATOM    127  C37 BCD     1      10.920  10.570  19.990  1.00  0.00            
ATOM    128  O31 BCD     1      11.820  11.710  20.260  1.00  0.00            
ATOM    129  C38 BCD     1      11.600   9.730  18.900  1.00  0.00            
ATOM    130  O32 BCD     1      12.930   9.270  19.260  1.00  0.00            
ATOM    131  C39 BCD     1      11.670  10.570  17.630  1.00  0.00            
ATOM    132  O33 BCD     1      12.080   9.770  16.550  1.00  0.00            
ATOM    133  C40 BCD     1      10.270  11.220  17.340  1.00  0.00            
ATOM    134  C41 BCD     1       9.630  11.890  18.490  1.00  0.00            
ATOM    135  O34 BCD     1       9.650  11.050  19.610  1.00  0.00            
ATOM    136  C42 BCD     1       8.160  12.320  18.230  1.00  0.00            
ATOM    137  O35 BCD     1       7.350  11.240  17.760  1.00  0.00            
ATOM    138  H61 BCD     1      10.850   9.960  20.900  1.00  0.00            
ATOM    139  H62 BCD     1      10.980   8.830  18.740  1.00  0.00            
ATOM    140  H63 BCD     1      13.440  10.070  19.430  1.00  0.00            
ATOM    141  H64 BCD     1      12.410  11.360  17.780  1.00  0.00            
ATOM    142  H65 BCD     1      12.200  10.410  15.840  1.00  0.00            
ATOM    143  H66 BCD     1       9.560  10.440  17.030  1.00  0.00            
ATOM    144  H67 BCD     1      10.150  12.810  18.780  1.00  0.00            
ATOM    145  H68 BCD     1       7.680  12.710  19.130  1.00  0.00            
ATOM    146  H69 BCD     1       8.160  13.100  17.460  1.00  0.00            
ATOM    147  H70 BCD     1       6.470  11.620  17.620  1.00  0.00            
ATOM    148  C1  BC3     2      14.870  13.480  16.520  1.00  0.00            
ATOM    149  C2  BC3     2      14.780  14.910  16.060  1.00  0.00            
ATOM    150  O1  BC3     2      15.690  15.400  15.180  1.00  0.00            
ATOM    151  N1  BC3     2      15.260  16.660  14.820  1.00  0.00            
ATOM    152  C3  BC3     2      14.150  16.900  15.510  1.00  0.00            
ATOM    153  C4  BC3     2      13.840  15.820  16.330  1.00  0.00            
ATOM    154  C5  BC3     2      12.680  15.670  17.190  1.00  0.00            
ATOM    155  O2  BC3     2      12.520  14.620  17.720  1.00  0.00            
ATOM    156  N2  BC3     2      11.720  16.680  17.290  1.00  0.00            
ATOM    157  C6  BC3     2      10.360  16.480  17.690  1.00  0.00            
ATOM    158  C7  BC3     2       9.290  16.810  16.870  1.00  0.00            
ATOM    159  C8  BC3     2       7.990  16.520  17.170  1.00  0.00            
ATOM    160  C9  BC3     2       7.690  15.760  18.350  1.00  0.00            
ATOM    161  C10 BC3     2       6.240  15.400  18.600  1.00  0.00            
ATOM    162  F1  BC3     2       5.390  16.390  18.100  1.00  0.00            
ATOM    163  F2  BC3     2       5.880  14.280  17.970  1.00  0.00            
ATOM    164  F3  BC3     2       6.070  15.120  19.940  1.00  0.00            
ATOM    165  C11 BC3     2       8.720  15.390  19.220  1.00  0.00            
ATOM    166  C12 BC3     2      10.040  15.800  18.870  1.00  0.00            
ATOM    167  H1  BC3     2      13.850  13.100  16.660  1.00  0.00            
ATOM    168  H2  BC3     2      15.350  12.760  15.850  1.00  0.00            
ATOM    169  H3  BC3     2      15.400  13.430  17.480  1.00  0.00            
ATOM    170  H4  BC3     2      13.700  17.880  15.370  1.00  0.00            
ATOM    171  H5  BC3     2      11.990  17.600  16.960  1.00  0.00            
ATOM    172  H6  BC3     2       9.520  17.400  15.980  1.00  0.00            
ATOM    173  H7  BC3     2       7.270  16.760  16.400  1.00  0.00            
ATOM    174  H8  BC3     2       8.480  14.830  20.120  1.00  0.00            
ATOM    175  H9  BC3     2      10.890  15.660  19.540  1.00  0.00            
TER
ENDMDL
MODEL        1
ATOM      1  C1  BCD     1       6.570  16.880   5.960  1.00  0.00            
ATOM      2  O1  BCD     1       6.330  16.610   7.360  1.00  0.00            
ATOM      3  C2  BCD     1       7.840  17.740   5.830  1.00  0.00            
ATOM      4  O2  BCD     1       9.080  17.040   6.090  1.00  0.00            
ATOM      5  C3  BCD     1       7.560  19.050   6.680  1.00  0.00            
ATOM      6  O3  BCD     1       8.710  19.920   6.420  1.00  0.00            
ATOM      7  C4  BCD     1       6.320  19.740   6.190  1.00  0.00            
ATOM      8  C5  BCD     1       5.200  18.800   6.150  1.00  0.00            
ATOM      9  O4  BCD     1       5.510  17.600   5.420  1.00  0.00            
ATOM     10  C6  BCD     1       3.900  19.370   5.520  1.00  0.00            
ATOM     11  O5  BCD     1       4.000  19.880   4.170  1.00  0.00            
ATOM     12  H1  BCD     1       6.660  15.960   5.390  1.00  0.00            
ATOM     13  H2  BCD     1       7.830  18.080   4.790  1.00  0.00            
ATOM     14  H3  BCD     1       8.820  16.440   6.790  1.00  0.00            
ATOM     15  H4  BCD     1       7.590  18.870   7.770  1.00  0.00            
ATOM     16  H5  BCD     1       9.380  19.830   7.090  1.00  0.00            
ATOM     17  H6  BCD     1       6.340  20.100   5.150  1.00  0.00            
ATOM     18  H7  BCD     1       4.950  18.500   7.180  1.00  0.00            
ATOM     19  H8  BCD     1       3.160  18.560   5.420  1.00  0.00            
ATOM     20  H9  BCD     1       3.410  20.170   6.090  1.00  0.00            
ATOM     21  H10 BCD     1       4.500  19.230   3.660  1.00  0.00            
ATOM     22  C7  BCD     1       6.170  13.690  10.170  1.00  0.00            
ATOM     23  O6  BCD     1       5.270  14.450  10.840  1.00  0.00            
ATOM     24  C8  BCD     1       7.550  14.230   9.970  1.00  0.00            
ATOM     25  O7  BCD     1       8.240  14.530  11.220  1.00  0.00            
ATOM     26  C9  BCD     1       7.390  15.550   9.160  1.00  0.00            
ATOM     27  O8  BCD     1       8.680  16.130   8.900  1.00  0.00            
ATOM     28  C10 BCD     1       6.620  15.310   7.860  1.00  0.00            
ATOM     29  C11 BCD     1       5.350  14.510   8.010  1.00  0.00            
ATOM     30  O9  BCD     1       5.600  13.360   8.900  1.00  0.00            
ATOM     31  C12 BCD     1       4.850  14.000   6.680  1.00  0.00            
ATOM     32  O10 BCD     1       5.820  13.090   6.060  1.00  0.00            
ATOM     33  H11 BCD     1       6.320  12.750  10.720  1.00  0.00            
ATOM     34  H12 BCD     1       8.140  13.530   9.370  1.00  0.00            
ATOM     35  H13 BCD     1       9.160  14.590  10.950  1.00  0.00            
ATOM     36  H14 BCD     1       6.900  16.320   9.760  1.00  0.00            
ATOM     37  H15 BCD     1       9.060  16.390   9.740  1.00  0.00            
ATOM     38  H16 BCD     1       7.300  14.820   7.150  1.00  0.00            
ATOM     39  H17 BCD     1       4.570  15.090   8.510  1.00  0.00            
ATOM     40  H18 BCD     1       3.880  13.560   6.930  1.00  0.00            
ATOM     41  H19 BCD     1       4.690  14.810   5.960  1.00  0.00            
ATOM     42  H20 BCD     1       5.620  12.900   5.140  1.00  0.00            
ATOM     43  C13 BCD     1       3.320  14.570  14.490  1.00  0.00            
ATOM     44  O11 BCD     1       3.540  15.980  14.650  1.00  0.00            
ATOM     45  C14 BCD     1       4.620  13.830  14.520  1.00  0.00            
ATOM     46  O12 BCD     1       5.270  13.970  15.720  1.00  0.00            
ATOM     47  C15 BCD     1       5.420  14.310  13.300  1.00  0.00            
ATOM     48  O13 BCD     1       6.680  13.670  13.260  1.00  0.00            
ATOM     49  C16 BCD     1       4.590  13.960  12.020  1.00  0.00            
ATOM     50  C17 BCD     1       3.230  14.650  12.080  1.00  0.00            
ATOM     51  O14 BCD     1       2.590  14.150  13.350  1.00  0.00            
ATOM     52  C18 BCD     1       2.260  14.350  10.930  1.00  0.00            
ATOM     53  O15 BCD     1       1.350  15.450  10.820  1.00  0.00            
ATOM     54  H21 BCD     1       2.690  14.180  15.300  1.00  0.00            
ATOM     55  H22 BCD     1       4.410  12.770  14.350  1.00  0.00            
ATOM     56  H23 BCD     1       6.090  13.480  15.650  1.00  0.00            
ATOM     57  H24 BCD     1       5.530  15.390  13.420  1.00  0.00            
ATOM     58  H25 BCD     1       7.250  14.140  12.650  1.00  0.00            
ATOM     59  H26 BCD     1       4.450  12.880  11.960  1.00  0.00            
ATOM     60  H27 BCD     1       3.430  15.730  12.070  1.00  0.00            
ATOM     61  H28 BCD     1       2.690  14.100   9.950  1.00  0.00            
ATOM     62  H29 BCD     1       1.660  13.460  11.160  1.00  0.00            
ATOM     63  H30 BCD     1       0.940  15.700  11.660  1.00  0.00            
ATOM     64  C19 BCD     1       2.540  19.110  16.970  1.00  0.00            
ATOM     65  O16 BCD     1       3.430  19.850  16.230  1.00  0.00            
ATOM     66  C20 BCD     1       3.280  18.020  17.660  1.00  0.00            
ATOM     67  O17 BCD     1       4.270  18.550  18.630  1.00  0.00            
ATOM     68  C21 BCD     1       3.880  17.090  16.570  1.00  0.00            
ATOM     69  O18 BCD     1       4.520  16.000  17.280  1.00  0.00            
ATOM     70  C22 BCD     1       2.780  16.540  15.670  1.00  0.00            
ATOM     71  C23 BCD     1       1.940  17.690  15.150  1.00  0.00            
ATOM     72  O19 BCD     1       1.480  18.580  16.170  1.00  0.00            
ATOM     73  C24 BCD     1       0.860  17.210  14.270  1.00  0.00            
ATOM     74  O20 BCD     1      -0.030  16.360  15.000  1.00  0.00            
ATOM     75  H31 BCD     1       2.060  19.730  17.720  1.00  0.00            
ATOM     76  H32 BCD     1       2.450  17.480  18.150  1.00  0.00            
ATOM     77  H33 BCD     1       4.700  17.860  19.150  1.00  0.00            
ATOM     78  H34 BCD     1       4.540  17.610  15.860  1.00  0.00            
ATOM     79  H35 BCD     1       4.730  15.220  16.760  1.00  0.00            
ATOM     80  H36 BCD     1       2.150  15.860  16.250  1.00  0.00            
ATOM     81  H37 BCD     1       2.650  18.200  14.490  1.00  0.00            
ATOM     82  H38 BCD     1       0.260  18.100  14.020  1.00  0.00            
ATOM     83  H39 BCD     1       1.140  16.630  13.380  1.00  0.00            
ATOM     84  H40 BCD     1      -0.270  15.680  14.360  1.00  0.00            
ATOM     85  C25 BCD     1       4.810  23.640  15.850  1.00  0.00            
ATOM     86  O21 BCD     1       4.950  23.390  14.460  1.00  0.00            
ATOM     87  C26 BCD     1       5.710  22.700  16.600  1.00  0.00            
ATOM     88  O22 BCD     1       7.020  22.670  16.000  1.00  0.00            
ATOM     89  C27 BCD     1       5.220  21.240  16.410  1.00  0.00            
ATOM     90  O23 BCD     1       6.020  20.430  17.250  1.00  0.00            
ATOM     91  C28 BCD     1       3.740  21.130  16.670  1.00  0.00            
ATOM     92  C29 BCD     1       2.920  22.180  15.950  1.00  0.00            
ATOM     93  O24 BCD     1       3.430  23.460  16.230  1.00  0.00            
ATOM     94  C30 BCD     1       1.480  22.120  16.440  1.00  0.00            
ATOM     95  O25 BCD     1       1.520  22.020  17.950  1.00  0.00            
ATOM     96  H41 BCD     1       5.120  24.680  15.980  1.00  0.00            
ATOM     97  H42 BCD     1       5.740  23.020  17.650  1.00  0.00            
ATOM     98  H43 BCD     1       7.410  21.800  16.050  1.00  0.00            
ATOM     99  H44 BCD     1       5.440  20.910  15.380  1.00  0.00            
ATOM    100  H45 BCD     1       5.420  19.790  17.650  1.00  0.00            
ATOM    101  H46 BCD     1       3.650  21.090  17.760  1.00  0.00            
ATOM    102  H47 BCD     1       3.050  21.990  14.880  1.00  0.00            
ATOM    103  H48 BCD     1       0.860  22.980  16.180  1.00  0.00            
ATOM    104  H49 BCD     1       1.180  21.200  15.920  1.00  0.00            
ATOM    105  H50 BCD     1       0.670  22.290  18.320  1.00  0.00            
ATOM    106  C31 BCD     1       5.430  24.940  10.750  1.00  0.00            
ATOM    107  O26 BCD     1       5.550  23.600  10.330  1.00  0.00            
ATOM    108  C32 BCD     1       6.570  25.270  11.700  1.00  0.00            
ATOM    109  O27 BCD     1       7.890  25.160  11.160  1.00  0.00            
ATOM    110  C33 BCD     1       6.430  24.400  12.910  1.00  0.00            
ATOM    111  C34 BCD     1       5.110  24.490  13.580  1.00  0.00            
ATOM    112  C35 BCD     1       3.980  24.410  12.620  1.00  0.00            
ATOM    113  O28 BCD     1       4.170  25.180  11.400  1.00  0.00            
ATOM    114  C36 BCD     1       2.620  24.760  13.230  1.00  0.00            
ATOM    115  O29 BCD     1       2.720  25.990  13.920  1.00  0.00            
ATOM    116  O30 BCD     1       7.500  24.590  13.850  1.00  0.00            
ATOM    117  H51 BCD     1       5.500  25.580   9.860  1.00  0.00            
ATOM    118  H52 BCD     1       6.330  26.260  12.100  1.00  0.00            
ATOM    119  H53 BCD     1       8.510  25.520  11.800  1.00  0.00            
ATOM    120  H54 BCD     1       6.420  23.400  12.450  1.00  0.00            
ATOM    121  H55 BCD     1       7.350  23.920  14.530  1.00  0.00            
ATOM    122  H56 BCD     1       5.060  25.420  14.180  1.00  0.00            
ATOM    123  H57 BCD     1       3.910  23.340  12.400  1.00  0.00            
ATOM    124  H58 BCD     1       1.800  24.810  12.500  1.00  0.00            
ATOM    125  H59 BCD     1       2.280  23.980  13.940  1.00  0.00            
ATOM    126  H60 BCD     1       1.910  26.490  13.780  1.00  0.00            
ATOM    127  C37 BCD     1       5.390  21.910   6.530  1.00  0.00            
ATOM    128  O31 BCD     1       6.070  20.780   7.020  1.00  0.00            
ATOM    129  C38 BCD     1       6.330  23.080   6.780  1.00  0.00            
ATOM    130  O32 BCD     1       7.470  22.810   5.960  1.00  0.00            
ATOM    131  C39 BCD     1       6.700  23.150   8.260  1.00  0.00            
ATOM    132  O33 BCD     1       7.640  24.200   8.480  1.00  0.00            
ATOM    133  C40 BCD     1       5.390  23.430   8.920  1.00  0.00            
ATOM    134  C41 BCD     1       4.340  22.340   8.640  1.00  0.00            
ATOM    135  O34 BCD     1       4.170  22.250   7.270  1.00  0.00            
ATOM    136  C42 BCD     1       2.930  22.570   9.160  1.00  0.00            
ATOM    137  O35 BCD     1       2.340  23.760   8.740  1.00  0.00            
ATOM    138  H61 BCD     1       5.040  21.710   5.510  1.00  0.00            
ATOM    139  H62 BCD     1       5.850  24.020   6.460  1.00  0.00            
ATOM    140  H63 BCD     1       7.750  21.930   6.250  1.00  0.00            
ATOM    141  H64 BCD     1       7.100  22.200   8.640  1.00  0.00            
ATOM    142  H65 BCD     1       7.820  24.160   9.420  1.00  0.00            
ATOM    143  H66 BCD     1       4.980  24.340   8.440  1.00  0.00            
ATOM    144  H67 BCD     1       4.760  21.420   9.090  1.00  0.00            
ATOM    145  H68 BCD     1       2.340  21.730   8.790  1.00  0.00            
ATOM    146  H69 BCD     1       2.950  22.630  10.250  1.00  0.00            
ATOM    147  H70 BCD     1       2.340  23.810   7.780  1.00  0.00            
ATOM    148  C1  BC3     2      11.380  23.860  10.150  1.00  0.00            
ATOM    149  C2  BC3     2      11.060  23.620  11.640  1.00  0.00            
ATOM    150  O1  BC3     2      11.730  24.150  12.660  1.00  0.00            
ATOM    151  N1  BC3     2      11.260  23.510  13.810  1.00  0.00            
ATOM    152  C3  BC3     2      10.240  22.760  13.470  1.00  0.00            
ATOM    153  C4  BC3     2      10.130  22.770  12.070  1.00  0.00            
ATOM    154  C5  BC3     2       9.180  22.050  11.200  1.00  0.00            
ATOM    155  O2  BC3     2       9.230  22.010  10.000  1.00  0.00            
ATOM    156  N2  BC3     2       8.260  21.330  11.920  1.00  0.00            
ATOM    157  C6  BC3     2       7.120  20.570  11.460  1.00  0.00            
ATOM    158  C7  BC3     2       7.120  19.840  10.250  1.00  0.00            
ATOM    159  C8  BC3     2       5.970  19.080   9.870  1.00  0.00            
ATOM    160  C9  BC3     2       4.850  19.070  10.730  1.00  0.00            
ATOM    161  C10 BC3     2       3.540  18.350  10.370  1.00  0.00            
ATOM    162  F1  BC3     2       2.950  17.890  11.590  1.00  0.00            
ATOM    163  F2  BC3     2       2.610  19.110   9.740  1.00  0.00            
ATOM    164  F3  BC3     2       3.820  17.320   9.570  1.00  0.00            
ATOM    165  C11 BC3     2       4.880  19.720  11.990  1.00  0.00            
ATOM    166  C12 BC3     2       6.000  20.490  12.350  1.00  0.00            
ATOM    167  H1  BC3     2      11.640  22.920   9.640  1.00  0.00            
ATOM    168  H2  BC3     2      10.550  24.340   9.620  1.00  0.00            
ATOM    169  H3  BC3     2      12.220  24.550  10.030  1.00  0.00            
ATOM    170  H4  BC3     2       9.610  22.270  14.200  1.00  0.00            
ATOM    171  H5  BC3     2       8.420  21.320  12.920  1.00  0.00            
ATOM    172  H6  BC3     2       8.050  19.890   9.680  1.00  0.00            
ATOM    173  H7  BC3     2       6.020  18.560   8.910  1.00  0.00            
ATOM    174  H8  BC3     2       4.030  19.750  12.670  1.00  0.00            
ATOM    175  H9  BC3     2       6.000  21.000  13.310  1.00  0.00            
TER
ENDMDL
MODEL        1
ATOM      1  C1  BCD     1       3.980   8.300  24.920  1.00  0.00            
ATOM      2  O1  BCD     1       5.250   7.680  24.590  1.00  0.00            
ATOM      3  C2  BCD     1       4.000   9.810  24.780  1.00  0.00            
ATOM      4  O2  BCD     1       4.520  10.120  23.500  1.00  0.00            
ATOM      5  C3  BCD     1       4.860  10.330  25.950  1.00  0.00            
ATOM      6  O3  BCD     1       5.120  11.750  25.770  1.00  0.00            
ATOM      7  C4  BCD     1       4.330   9.860  27.340  1.00  0.00            
ATOM      8  C5  BCD     1       4.260   8.350  27.320  1.00  0.00            
ATOM      9  O4  BCD     1       3.540   7.890  26.200  1.00  0.00            
ATOM     10  C6  BCD     1       3.500   7.790  28.510  1.00  0.00            
ATOM     11  O5  BCD     1       2.240   8.390  28.610  1.00  0.00            
ATOM     12  H1  BCD     1       3.150   7.890  24.340  1.00  0.00            
ATOM     13  H2  BCD     1       2.970  10.190  24.810  1.00  0.00            
ATOM     14  H3  BCD     1       5.290  10.680  23.630  1.00  0.00            
ATOM     15  H4  BCD     1       5.830   9.850  25.770  1.00  0.00            
ATOM     16  H5  BCD     1       5.410  12.140  26.600  1.00  0.00            
ATOM     17  H6  BCD     1       3.340  10.310  27.500  1.00  0.00            
ATOM     18  H7  BCD     1       5.280   7.940  27.310  1.00  0.00            
ATOM     19  H8  BCD     1       3.480   6.690  28.440  1.00  0.00            
ATOM     20  H9  BCD     1       4.010   8.060  29.450  1.00  0.00            
ATOM     21  H10 BCD     1       1.920   8.400  27.700  1.00  0.00            
ATOM     22  C7  BCD     1       6.790   4.820  22.110  1.00  0.00            
ATOM     23  O6  BCD     1       8.070   5.210  22.530  1.00  0.00            
ATOM     24  C8  BCD     1       6.110   5.920  21.410  1.00  0.00            
ATOM     25  O7  BCD     1       6.880   6.250  20.330  1.00  0.00            
ATOM     26  C9  BCD     1       5.780   7.030  22.430  1.00  0.00            
ATOM     27  O8  BCD     1       5.060   8.190  21.790  1.00  0.00            
ATOM     28  C10 BCD     1       5.180   6.570  23.690  1.00  0.00            
ATOM     29  C11 BCD     1       5.900   5.360  24.350  1.00  0.00            
ATOM     30  O9  BCD     1       6.120   4.350  23.290  1.00  0.00            
ATOM     31  C12 BCD     1       5.020   4.820  25.490  1.00  0.00            
ATOM     32  O10 BCD     1       3.700   4.520  25.130  1.00  0.00            
ATOM     33  H11 BCD     1       6.890   3.970  21.420  1.00  0.00            
ATOM     34  H12 BCD     1       5.200   5.430  21.020  1.00  0.00            
ATOM     35  H13 BCD     1       6.430   6.050  19.510  1.00  0.00            
ATOM     36  H14 BCD     1       6.760   7.450  22.700  1.00  0.00            
ATOM     37  H15 BCD     1       4.890   8.760  22.540  1.00  0.00            
ATOM     38  H16 BCD     1       4.110   6.400  23.530  1.00  0.00            
ATOM     39  H17 BCD     1       6.830   5.790  24.740  1.00  0.00            
ATOM     40  H18 BCD     1       5.540   3.990  25.980  1.00  0.00            
ATOM     41  H19 BCD     1       4.890   5.570  26.290  1.00  0.00            
ATOM     42  H20 BCD     1       3.770   4.260  24.210  1.00  0.00            
ATOM     43  C13 BCD     1      11.900   4.070  22.490  1.00  0.00            
ATOM     44  O11 BCD     1      11.890   4.740  23.710  1.00  0.00            
ATOM     45  C14 BCD     1      11.510   4.920  21.330  1.00  0.00            
ATOM     46  O12 BCD     1      12.580   5.860  21.090  1.00  0.00            
ATOM     47  C15 BCD     1      10.140   5.530  21.560  1.00  0.00            
ATOM     48  O13 BCD     1       9.770   6.340  20.370  1.00  0.00            
ATOM     49  C16 BCD     1       9.150   4.490  21.910  1.00  0.00            
ATOM     50  C17 BCD     1       9.670   3.350  22.800  1.00  0.00            
ATOM     51  O14 BCD     1      11.040   2.970  22.550  1.00  0.00            
ATOM     52  C18 BCD     1       8.790   2.110  22.940  1.00  0.00            
ATOM     53  O15 BCD     1       8.400   1.610  21.690  1.00  0.00            
ATOM     54  H21 BCD     1      12.870   3.600  22.310  1.00  0.00            
ATOM     55  H22 BCD     1      11.370   4.220  20.500  1.00  0.00            
ATOM     56  H23 BCD     1      12.950   6.140  21.920  1.00  0.00            
ATOM     57  H24 BCD     1      10.230   6.180  22.450  1.00  0.00            
ATOM     58  H25 BCD     1       8.830   6.540  20.360  1.00  0.00            
ATOM     59  H26 BCD     1       8.830   4.180  20.900  1.00  0.00            
ATOM     60  H27 BCD     1       9.670   3.810  23.790  1.00  0.00            
ATOM     61  H28 BCD     1       9.320   1.420  23.610  1.00  0.00            
ATOM     62  H29 BCD     1       7.900   2.400  23.510  1.00  0.00            
ATOM     63  H30 BCD     1       7.560   1.160  21.840  1.00  0.00            
ATOM     64  C19 BCD     1      14.650   5.640  26.720  1.00  0.00            
ATOM     65  O16 BCD     1      13.680   6.570  27.310  1.00  0.00            
ATOM     66  C20 BCD     1      14.870   6.220  25.340  1.00  0.00            
ATOM     67  O17 BCD     1      15.300   7.540  25.280  1.00  0.00            
ATOM     68  C21 BCD     1      13.600   6.090  24.540  1.00  0.00            
ATOM     69  O18 BCD     1      13.770   6.670  23.250  1.00  0.00            
ATOM     70  C22 BCD     1      13.040   4.720  24.520  1.00  0.00            
ATOM     71  C23 BCD     1      12.900   4.170  25.940  1.00  0.00            
ATOM     72  O19 BCD     1      14.150   4.310  26.590  1.00  0.00            
ATOM     73  C24 BCD     1      12.360   2.720  25.790  1.00  0.00            
ATOM     74  O20 BCD     1      11.840   2.250  27.090  1.00  0.00            
ATOM     75  H31 BCD     1      15.560   5.560  27.330  1.00  0.00            
ATOM     76  H32 BCD     1      15.690   5.630  24.920  1.00  0.00            
ATOM     77  H33 BCD     1      15.140   7.930  26.150  1.00  0.00            
ATOM     78  H34 BCD     1      12.800   6.640  25.070  1.00  0.00            
ATOM     79  H35 BCD     1      14.630   7.070  23.110  1.00  0.00            
ATOM     80  H36 BCD     1      13.740   4.040  24.010  1.00  0.00            
ATOM     81  H37 BCD     1      12.160   4.740  26.520  1.00  0.00            
ATOM     82  H38 BCD     1      11.490   2.760  25.120  1.00  0.00            
ATOM     83  H39 BCD     1      13.040   1.990  25.350  1.00  0.00            
ATOM     84  H40 BCD     1      12.560   2.080  27.710  1.00  0.00            
ATOM     85  C25 BCD     1      13.410   8.500  31.140  1.00  0.00            
ATOM     86  O21 BCD     1      12.120   9.170  30.820  1.00  0.00            
ATOM     87  C26 BCD     1      14.480   8.970  30.160  1.00  0.00            
ATOM     88  O22 BCD     1      14.590  10.370  30.260  1.00  0.00            
ATOM     89  C27 BCD     1      14.200   8.490  28.700  1.00  0.00            
ATOM     90  O23 BCD     1      15.160   8.870  27.770  1.00  0.00            
ATOM     91  C28 BCD     1      14.010   6.980  28.660  1.00  0.00            
ATOM     92  C29 BCD     1      12.930   6.640  29.680  1.00  0.00            
ATOM     93  O24 BCD     1      13.340   7.120  31.000  1.00  0.00            
ATOM     94  C30 BCD     1      12.710   5.140  29.760  1.00  0.00            
ATOM     95  O25 BCD     1      11.770   4.820  30.800  1.00  0.00            
ATOM     96  H41 BCD     1      13.740   8.670  32.180  1.00  0.00            
ATOM     97  H42 BCD     1      15.420   8.600  30.570  1.00  0.00            
ATOM     98  H43 BCD     1      14.410  10.770  29.400  1.00  0.00            
ATOM     99  H44 BCD     1      13.220   8.870  28.400  1.00  0.00            
ATOM    100  H45 BCD     1      15.770   9.430  28.260  1.00  0.00            
ATOM    101  H46 BCD     1      14.960   6.520  28.970  1.00  0.00            
ATOM    102  H47 BCD     1      12.000   7.060  29.300  1.00  0.00            
ATOM    103  H48 BCD     1      12.310   4.710  28.830  1.00  0.00            
ATOM    104  H49 BCD     1      13.660   4.600  29.870  1.00  0.00            
ATOM    105  H50 BCD     1      12.210   4.830  31.660  1.00  0.00            
ATOM    106  C31 BCD     1       8.900  11.080  32.640  1.00  0.00            
ATOM    107  O26 BCD     1       8.150  10.890  31.390  1.00  0.00            
ATOM    108  C32 BCD     1      10.120  11.950  32.360  1.00  0.00            
ATOM    109  O27 BCD     1       9.780  13.240  31.870  1.00  0.00            
ATOM    110  C33 BCD     1      11.020  11.280  31.350  1.00  0.00            
ATOM    111  C34 BCD     1      11.380   9.920  31.810  1.00  0.00            
ATOM    112  C35 BCD     1      10.100   9.090  32.130  1.00  0.00            
ATOM    113  O28 BCD     1       9.390   9.810  33.100  1.00  0.00            
ATOM    114  C36 BCD     1      10.380   7.770  32.730  1.00  0.00            
ATOM    115  O29 BCD     1       9.180   7.030  33.000  1.00  0.00            
ATOM    116  O30 BCD     1      12.280  11.890  31.020  1.00  0.00            
ATOM    117  H51 BCD     1       8.280  11.500  33.450  1.00  0.00            
ATOM    118  H52 BCD     1      10.610  12.080  33.330  1.00  0.00            
ATOM    119  H53 BCD     1      10.600  13.730  31.790  1.00  0.00            
ATOM    120  H54 BCD     1      10.510  11.100  30.400  1.00  0.00            
ATOM    121  H55 BCD     1      12.790  11.170  30.640  1.00  0.00            
ATOM    122  H56 BCD     1      11.970   9.940  32.740  1.00  0.00            
ATOM    123  H57 BCD     1       9.570   8.920  31.190  1.00  0.00            
ATOM    124  H58 BCD     1      10.990   7.070  32.140  1.00  0.00            
ATOM    125  H59 BCD     1      10.940   7.840  33.670  1.00  0.00            
ATOM    126  H60 BCD     1       8.790   7.660  33.620  1.00  0.00            
ATOM    127  C37 BCD     1       4.680  11.360  29.310  1.00  0.00            
ATOM    128  O31 BCD     1       5.210  10.330  28.390  1.00  0.00            
ATOM    129  C38 BCD     1       5.560  12.620  29.400  1.00  0.00            
ATOM    130  O32 BCD     1       5.660  13.180  28.040  1.00  0.00            
ATOM    131  C39 BCD     1       7.000  12.220  29.880  1.00  0.00            
ATOM    132  O33 BCD     1       7.890  13.320  29.990  1.00  0.00            
ATOM    133  C40 BCD     1       6.870  11.460  31.210  1.00  0.00            
ATOM    134  C41 BCD     1       5.790  10.380  31.170  1.00  0.00            
ATOM    135  O34 BCD     1       4.520  10.820  30.570  1.00  0.00            
ATOM    136  C42 BCD     1       5.530   9.800  32.580  1.00  0.00            
ATOM    137  O35 BCD     1       5.040  10.690  33.590  1.00  0.00            
ATOM    138  H61 BCD     1       3.760  11.680  28.800  1.00  0.00            
ATOM    139  H62 BCD     1       5.130  13.310  30.140  1.00  0.00            
ATOM    140  H63 BCD     1       5.810  14.120  28.120  1.00  0.00            
ATOM    141  H64 BCD     1       7.350  11.410  29.220  1.00  0.00            
ATOM    142  H65 BCD     1       8.590  13.120  30.610  1.00  0.00            
ATOM    143  H66 BCD     1       6.540  12.140  32.010  1.00  0.00            
ATOM    144  H67 BCD     1       6.070   9.480  30.600  1.00  0.00            
ATOM    145  H68 BCD     1       4.710   9.100  32.450  1.00  0.00            
ATOM    146  H69 BCD     1       6.390   9.190  32.870  1.00  0.00            
ATOM    147  H70 BCD     1       4.090  10.780  33.490  1.00  0.00            
ATOM    148  C1  BC3     2      10.270  13.900  28.340  1.00  0.00            
ATOM    149  C2  BC3     2       9.260  13.640  27.300  1.00  0.00            
ATOM    150  O1  BC3     2       8.700  14.770  26.780  1.00  0.00            
ATOM    151  N1  BC3     2       7.890  14.280  25.690  1.00  0.00            
ATOM    152  C3  BC3     2       7.920  12.950  25.720  1.00  0.00            
ATOM    153  C4  BC3     2       8.820  12.480  26.700  1.00  0.00
[truncated: 1,677,721 more chars]
