# Supplementary material for: Achieving Chemical Accuracy in Cyclodextrin Host–Guest Binding via Integrative Atomistic Modelling
Source: Adv Sci (Weinh). 2025 Dec 14;13(10):e19782. doi: 10.1002/advs.202519782 (PMC12915143; doi:10.1002/advs.202519782)
Supplement: Supplementary file 1 — Supporting Information [file ADVS-13-e19782-s003.zip › all_poses/BCD.BD8.pdb]

MODEL        1
ATOM      1  C1  BCD     1      17.610  31.610  29.320  1.00  0.00            
ATOM      2  O1  BCD     1      16.750  31.260  28.250  1.00  0.00            
ATOM      3  C2  BCD     1      19.110  31.450  29.030  1.00  0.00            
ATOM      4  O2  BCD     1      19.630  32.210  27.940  1.00  0.00            
ATOM      5  C3  BCD     1      19.310  29.960  28.830  1.00  0.00            
ATOM      6  O3  BCD     1      20.760  29.770  28.610  1.00  0.00            
ATOM      7  C4  BCD     1      18.880  29.080  30.000  1.00  0.00            
ATOM      8  C5  BCD     1      17.440  29.450  30.390  1.00  0.00            
ATOM      9  O4  BCD     1      17.270  30.900  30.520  1.00  0.00            
ATOM     10  C6  BCD     1      17.080  28.750  31.640  1.00  0.00            
ATOM     11  O5  BCD     1      17.890  29.130  32.700  1.00  0.00            
ATOM     12  H1  BCD     1      17.490  32.660  29.590  1.00  0.00            
ATOM     13  H2  BCD     1      19.520  31.780  30.000  1.00  0.00            
ATOM     14  H3  BCD     1      20.560  32.020  27.810  1.00  0.00            
ATOM     15  H4  BCD     1      18.750  29.680  27.920  1.00  0.00            
ATOM     16  H5  BCD     1      20.940  28.840  28.770  1.00  0.00            
ATOM     17  H6  BCD     1      19.600  29.280  30.810  1.00  0.00            
ATOM     18  H7  BCD     1      16.820  29.050  29.570  1.00  0.00            
ATOM     19  H8  BCD     1      16.080  29.100  31.960  1.00  0.00            
ATOM     20  H9  BCD     1      17.090  27.660  31.520  1.00  0.00            
ATOM     21  H10 BCD     1      17.700  28.720  33.550  1.00  0.00            
ATOM     22  C7  BCD     1      13.470  32.030  25.850  1.00  0.00            
ATOM     23  O6  BCD     1      13.610  30.700  25.360  1.00  0.00            
ATOM     24  C8  BCD     1      14.750  32.750  25.550  1.00  0.00            
ATOM     25  O7  BCD     1      15.070  32.690  24.150  1.00  0.00            
ATOM     26  C9  BCD     1      15.910  32.240  26.360  1.00  0.00            
ATOM     27  O8  BCD     1      17.040  33.080  26.170  1.00  0.00            
ATOM     28  C10 BCD     1      15.620  32.060  27.880  1.00  0.00            
ATOM     29  C11 BCD     1      14.340  31.300  28.090  1.00  0.00            
ATOM     30  O9  BCD     1      13.290  31.920  27.290  1.00  0.00            
ATOM     31  C12 BCD     1      13.950  31.260  29.580  1.00  0.00            
ATOM     32  O10 BCD     1      13.680  32.470  30.090  1.00  0.00            
ATOM     33  H11 BCD     1      12.570  32.550  25.520  1.00  0.00            
ATOM     34  H12 BCD     1      14.680  33.820  25.770  1.00  0.00            
ATOM     35  H13 BCD     1      14.820  33.550  23.810  1.00  0.00            
ATOM     36  H14 BCD     1      16.070  31.220  25.990  1.00  0.00            
ATOM     37  H15 BCD     1      17.310  32.980  25.250  1.00  0.00            
ATOM     38  H16 BCD     1      15.670  33.060  28.330  1.00  0.00            
ATOM     39  H17 BCD     1      14.460  30.290  27.690  1.00  0.00            
ATOM     40  H18 BCD     1      13.010  30.690  29.640  1.00  0.00            
ATOM     41  H19 BCD     1      14.700  30.780  30.230  1.00  0.00            
ATOM     42  H20 BCD     1      13.050  33.000  29.590  1.00  0.00            
ATOM     43  C13 BCD     1      11.330  28.030  23.140  1.00  0.00            
ATOM     44  O11 BCD     1      12.110  26.840  23.280  1.00  0.00            
ATOM     45  C14 BCD     1      12.130  29.110  22.430  1.00  0.00            
ATOM     46  O12 BCD     1      12.680  28.580  21.210  1.00  0.00            
ATOM     47  C15 BCD     1      13.240  29.620  23.300  1.00  0.00            
ATOM     48  O13 BCD     1      13.950  30.680  22.520  1.00  0.00            
ATOM     49  C16 BCD     1      12.560  30.190  24.560  1.00  0.00            
ATOM     50  C17 BCD     1      11.830  29.050  25.280  1.00  0.00            
ATOM     51  O14 BCD     1      10.840  28.550  24.420  1.00  0.00            
ATOM     52  C18 BCD     1      11.090  29.480  26.630  1.00  0.00            
ATOM     53  O15 BCD     1      10.360  30.700  26.360  1.00  0.00            
ATOM     54  H21 BCD     1      10.420  27.780  22.580  1.00  0.00            
ATOM     55  H22 BCD     1      11.400  29.890  22.170  1.00  0.00            
ATOM     56  H23 BCD     1      13.210  29.290  20.840  1.00  0.00            
ATOM     57  H24 BCD     1      13.960  28.860  23.640  1.00  0.00            
ATOM     58  H25 BCD     1      14.520  31.160  23.120  1.00  0.00            
ATOM     59  H26 BCD     1      11.850  30.970  24.250  1.00  0.00            
ATOM     60  H27 BCD     1      12.510  28.260  25.630  1.00  0.00            
ATOM     61  H28 BCD     1      10.450  28.640  26.920  1.00  0.00            
ATOM     62  H29 BCD     1      11.880  29.590  27.380  1.00  0.00            
ATOM     63  H30 BCD     1       9.450  30.460  26.170  1.00  0.00            
ATOM     64  C19 BCD     1      11.790  22.690  22.820  1.00  0.00            
ATOM     65  O16 BCD     1      13.160  22.510  23.240  1.00  0.00            
ATOM     66  C20 BCD     1      11.610  23.560  21.640  1.00  0.00            
ATOM     67  O17 BCD     1      12.250  22.960  20.490  1.00  0.00            
ATOM     68  C21 BCD     1      12.180  24.980  21.890  1.00  0.00            
ATOM     69  O18 BCD     1      11.980  25.860  20.780  1.00  0.00            
ATOM     70  C22 BCD     1      11.500  25.570  23.100  1.00  0.00            
ATOM     71  C23 BCD     1      11.560  24.690  24.310  1.00  0.00            
ATOM     72  O19 BCD     1      11.030  23.420  23.870  1.00  0.00            
ATOM     73  C24 BCD     1      10.720  25.260  25.470  1.00  0.00            
ATOM     74  O20 BCD     1       9.410  25.120  25.160  1.00  0.00            
ATOM     75  H31 BCD     1      11.340  21.700  22.680  1.00  0.00            
ATOM     76  H32 BCD     1      10.520  23.590  21.480  1.00  0.00            
ATOM     77  H33 BCD     1      12.250  23.620  19.800  1.00  0.00            
ATOM     78  H34 BCD     1      13.260  24.920  22.070  1.00  0.00            
ATOM     79  H35 BCD     1      12.100  26.780  21.050  1.00  0.00            
ATOM     80  H36 BCD     1      10.430  25.700  22.890  1.00  0.00            
ATOM     81  H37 BCD     1      12.580  24.520  24.680  1.00  0.00            
ATOM     82  H38 BCD     1      10.860  24.620  26.350  1.00  0.00            
ATOM     83  H39 BCD     1      10.900  26.310  25.730  1.00  0.00            
ATOM     84  H40 BCD     1       9.000  24.410  25.660  1.00  0.00            
ATOM     85  C25 BCD     1      16.080  19.940  24.140  1.00  0.00            
ATOM     86  O21 BCD     1      16.620  21.090  24.970  1.00  0.00            
ATOM     87  C26 BCD     1      15.990  20.200  22.630  1.00  0.00            
ATOM     88  O22 BCD     1      17.330  20.520  22.200  1.00  0.00            
ATOM     89  C27 BCD     1      15.090  21.390  22.390  1.00  0.00            
ATOM     90  O23 BCD     1      14.890  21.780  20.960  1.00  0.00            
ATOM     91  C28 BCD     1      13.740  21.210  23.120  1.00  0.00            
ATOM     92  C29 BCD     1      13.830  20.630  24.560  1.00  0.00            
ATOM     93  O24 BCD     1      14.810  19.520  24.540  1.00  0.00            
ATOM     94  C30 BCD     1      12.510  20.140  25.170  1.00  0.00            
ATOM     95  O25 BCD     1      12.080  18.950  24.490  1.00  0.00            
ATOM     96  H41 BCD     1      16.690  19.050  24.320  1.00  0.00            
ATOM     97  H42 BCD     1      15.640  19.340  22.050  1.00  0.00            
ATOM     98  H43 BCD     1      17.610  21.300  22.690  1.00  0.00            
ATOM     99  H44 BCD     1      15.580  22.220  22.910  1.00  0.00            
ATOM    100  H45 BCD     1      14.500  22.660  20.980  1.00  0.00            
ATOM    101  H46 BCD     1      13.060  20.570  22.540  1.00  0.00            
ATOM    102  H47 BCD     1      14.180  21.430  25.230  1.00  0.00            
ATOM    103  H48 BCD     1      12.770  20.000  26.220  1.00  0.00            
ATOM    104  H49 BCD     1      11.760  20.940  25.070  1.00  0.00            
ATOM    105  H50 BCD     1      11.660  18.310  25.080  1.00  0.00            
ATOM    106  C31 BCD     1      19.100  22.150  28.080  1.00  0.00            
ATOM    107  O26 BCD     1      18.690  23.530  28.070  1.00  0.00            
ATOM    108  C32 BCD     1      19.660  21.820  26.690  1.00  0.00            
ATOM    109  O27 BCD     1      20.830  22.640  26.490  1.00  0.00            
ATOM    110  C33 BCD     1      18.610  21.940  25.610  1.00  0.00            
ATOM    111  C34 BCD     1      17.610  20.930  25.940  1.00  0.00            
ATOM    112  C35 BCD     1      16.950  21.230  27.310  1.00  0.00            
ATOM    113  O28 BCD     1      17.950  21.290  28.300  1.00  0.00            
ATOM    114  C36 BCD     1      15.900  20.190  27.810  1.00  0.00            
ATOM    115  O29 BCD     1      16.460  18.800  27.680  1.00  0.00            
ATOM    116  O30 BCD     1      19.030  21.910  24.260  1.00  0.00            
ATOM    117  H51 BCD     1      19.870  21.930  28.820  1.00  0.00            
ATOM    118  H52 BCD     1      20.000  20.780  26.660  1.00  0.00            
ATOM    119  H53 BCD     1      21.330  22.190  25.810  1.00  0.00            
ATOM    120  H54 BCD     1      18.120  22.910  25.750  1.00  0.00            
ATOM    121  H55 BCD     1      19.980  21.920  24.100  1.00  0.00            
ATOM    122  H56 BCD     1      17.980  19.900  25.900  1.00  0.00            
ATOM    123  H57 BCD     1      16.500  22.230  27.310  1.00  0.00            
ATOM    124  H58 BCD     1      15.610  20.470  28.830  1.00  0.00            
ATOM    125  H59 BCD     1      15.010  20.400  27.200  1.00  0.00            
ATOM    126  H60 BCD     1      17.110  18.660  28.370  1.00  0.00            
ATOM    127  C37 BCD     1      19.590  26.820  30.420  1.00  0.00            
ATOM    128  O31 BCD     1      18.950  27.740  29.540  1.00  0.00            
ATOM    129  C38 BCD     1      20.770  26.100  29.770  1.00  0.00            
ATOM    130  O32 BCD     1      21.610  27.020  29.210  1.00  0.00            
ATOM    131  C39 BCD     1      20.320  25.160  28.670  1.00  0.00            
ATOM    132  O33 BCD     1      21.440  24.400  28.280  1.00  0.00            
ATOM    133  C40 BCD     1      19.140  24.330  29.160  1.00  0.00            
ATOM    134  C41 BCD     1      18.030  25.100  29.830  1.00  0.00            
ATOM    135  O34 BCD     1      18.590  25.920  30.820  1.00  0.00            
ATOM    136  C42 BCD     1      16.960  24.230  30.500  1.00  0.00            
ATOM    137  O35 BCD     1      17.490  23.280  31.440  1.00  0.00            
ATOM    138  H61 BCD     1      19.920  27.430  31.270  1.00  0.00            
ATOM    139  H62 BCD     1      21.360  25.510  30.480  1.00  0.00            
ATOM    140  H63 BCD     1      22.290  26.440  28.850  1.00  0.00            
ATOM    141  H64 BCD     1      19.980  25.790  27.840  1.00  0.00            
ATOM    142  H65 BCD     1      21.310  23.810  27.530  1.00  0.00            
ATOM    143  H66 BCD     1      19.510  23.640  29.930  1.00  0.00            
ATOM    144  H67 BCD     1      17.490  25.610  29.020  1.00  0.00            
ATOM    145  H68 BCD     1      16.210  24.860  31.010  1.00  0.00            
ATOM    146  H69 BCD     1      16.460  23.710  29.680  1.00  0.00            
ATOM    147  H70 BCD     1      16.680  22.970  31.860  1.00  0.00            
ATOM    148  C1  BD8     2      13.660  27.330  29.640  1.00  0.00            
ATOM    149  C2  BD8     2      13.460  27.260  28.070  1.00  0.00            
ATOM    150  C3  BD8     2      14.080  26.050  27.320  1.00  0.00            
ATOM    151  C4  BD8     2      13.550  24.780  27.550  1.00  0.00            
ATOM    152  C5  BD8     2      14.050  23.630  26.900  1.00  0.00            
ATOM    153  C6  BD8     2      14.920  23.910  25.790  1.00  0.00            
ATOM    154  C7  BD8     2      15.540  25.180  25.650  1.00  0.00            
ATOM    155  C8  BD8     2      16.540  25.690  24.760  1.00  0.00            
ATOM    156  C9  BD8     2      16.630  27.080  24.990  1.00  0.00            
ATOM    157  N1  BD8     2      15.690  27.420  25.980  1.00  0.00            
ATOM    158  C10 BD8     2      15.100  26.250  26.380  1.00  0.00            
ATOM    159  C11 BD8     2      17.560  27.920  24.080  1.00  0.00            
ATOM    160  C12 BD8     2      18.620  28.540  24.980  1.00  0.00            
ATOM    161  C13 BD8     2      19.250  27.470  25.920  1.00  0.00            
ATOM    162  C14 BD8     2      16.640  28.920  23.290  1.00  0.00            
ATOM    163  C15 BD8     2      17.450  29.590  22.200  1.00  0.00            
ATOM    164  O1  BD8     2      18.190  30.490  22.420  1.00  0.00            
ATOM    165  O2  BD8     2      17.050  29.460  20.900  1.00  0.00            
ATOM    166  O3  BD8     2      18.270  27.170  23.130  1.00  0.00            
ATOM    167  C16 BD8     2      17.850  25.840  22.700  1.00  0.00            
ATOM    168  C17 BD8     2      17.510  24.990  23.880  1.00  0.00            
ATOM    169  H1  BD8     2      12.870  26.770  30.160  1.00  0.00            
ATOM    170  H2  BD8     2      14.570  26.760  29.850  1.00  0.00            
ATOM    171  H3  BD8     2      13.760  28.270  30.190  1.00  0.00            
ATOM    172  H4  BD8     2      13.860  28.200  27.660  1.00  0.00            
ATOM    173  H5  BD8     2      12.370  27.190  28.010  1.00  0.00            
ATOM    174  H6  BD8     2      12.820  24.520  28.310  1.00  0.00            
ATOM    175  H7  BD8     2      13.690  22.610  27.030  1.00  0.00            
ATOM    176  H8  BD8     2      15.310  23.120  25.160  1.00  0.00            
ATOM    177  H9  BD8     2      15.660  28.270  26.520  1.00  0.00            
ATOM    178  H10 BD8     2      18.020  29.210  25.620  1.00  0.00            
ATOM    179  H11 BD8     2      19.310  29.170  24.410  1.00  0.00            
ATOM    180  H12 BD8     2      18.480  26.940  26.490  1.00  0.00            
ATOM    181  H13 BD8     2      19.840  26.750  25.340  1.00  0.00            
ATOM    182  H14 BD8     2      19.930  27.990  26.610  1.00  0.00            
ATOM    183  H15 BD8     2      16.180  29.610  24.010  1.00  0.00            
ATOM    184  H16 BD8     2      15.830  28.360  22.810  1.00  0.00            
ATOM    185  H17 BD8     2      16.460  28.690  20.770  1.00  0.00            
ATOM    186  H18 BD8     2      18.700  25.410  22.140  1.00  0.00            
ATOM    187  H19 BD8     2      17.010  25.930  22.000  1.00  0.00            
ATOM    188  H20 BD8     2      16.970  24.070  23.620  1.00  0.00            
ATOM    189  H21 BD8     2      18.360  24.730  24.520  1.00  0.00            
TER
ENDMDL
MODEL        1
ATOM      1  C1  BCD     1      18.350  31.500  23.820  1.00  0.00            
ATOM      2  O1  BCD     1      17.310  31.820  22.940  1.00  0.00            
ATOM      3  C2  BCD     1      19.570  30.870  23.070  1.00  0.00            
ATOM      4  O2  BCD     1      19.940  31.740  22.030  1.00  0.00            
ATOM      5  C3  BCD     1      19.230  29.520  22.510  1.00  0.00            
ATOM      6  O3  BCD     1      20.390  28.820  22.000  1.00  0.00            
ATOM      7  C4  BCD     1      18.510  28.550  23.480  1.00  0.00            
ATOM      8  C5  BCD     1      17.510  29.330  24.340  1.00  0.00            
ATOM      9  O4  BCD     1      17.940  30.640  24.790  1.00  0.00            
ATOM     10  C6  BCD     1      17.210  28.600  25.630  1.00  0.00            
ATOM     11  O5  BCD     1      18.340  28.590  26.540  1.00  0.00            
ATOM     12  H1  BCD     1      18.700  32.430  24.300  1.00  0.00            
ATOM     13  H2  BCD     1      20.380  30.680  23.790  1.00  0.00            
ATOM     14  H3  BCD     1      20.490  31.320  21.360  1.00  0.00            
ATOM     15  H4  BCD     1      18.440  29.840  21.810  1.00  0.00            
ATOM     16  H5  BCD     1      20.020  27.960  21.750  1.00  0.00            
ATOM     17  H6  BCD     1      19.240  28.050  24.130  1.00  0.00            
ATOM     18  H7  BCD     1      16.540  29.480  23.840  1.00  0.00            
ATOM     19  H8  BCD     1      16.330  29.060  26.100  1.00  0.00            
ATOM     20  H9  BCD     1      16.850  27.610  25.340  1.00  0.00            
ATOM     21  H10 BCD     1      18.170  28.030  27.310  1.00  0.00            
ATOM     22  C7  BCD     1      14.430  34.600  21.840  1.00  0.00            
ATOM     23  O6  BCD     1      13.900  33.510  21.060  1.00  0.00            
ATOM     24  C8  BCD     1      15.860  34.860  21.370  1.00  0.00            
ATOM     25  O7  BCD     1      15.850  35.140  19.960  1.00  0.00            
ATOM     26  C9  BCD     1      16.720  33.660  21.580  1.00  0.00            
ATOM     27  O8  BCD     1      18.040  33.830  21.020  1.00  0.00            
ATOM     28  C10 BCD     1      16.750  33.140  23.030  1.00  0.00            
ATOM     29  C11 BCD     1      15.310  33.100  23.620  1.00  0.00            
ATOM     30  O9  BCD     1      14.510  34.250  23.200  1.00  0.00            
ATOM     31  C12 BCD     1      15.280  32.810  25.080  1.00  0.00            
ATOM     32  O10 BCD     1      16.000  33.730  25.980  1.00  0.00            
ATOM     33  H11 BCD     1      13.770  35.470  21.810  1.00  0.00            
ATOM     34  H12 BCD     1      16.170  35.740  21.950  1.00  0.00            
ATOM     35  H13 BCD     1      16.770  35.210  19.700  1.00  0.00            
ATOM     36  H14 BCD     1      16.210  32.840  21.060  1.00  0.00            
ATOM     37  H15 BCD     1      18.530  33.110  21.430  1.00  0.00            
ATOM     38  H16 BCD     1      17.350  33.840  23.620  1.00  0.00            
ATOM     39  H17 BCD     1      14.860  32.200  23.190  1.00  0.00            
ATOM     40  H18 BCD     1      14.220  32.850  25.390  1.00  0.00            
ATOM     41  H19 BCD     1      15.660  31.780  25.150  1.00  0.00            
ATOM     42  H20 BCD     1      15.640  34.600  25.790  1.00  0.00            
ATOM     43  C13 BCD     1      10.160  32.900  19.120  1.00  0.00            
ATOM     44  O11 BCD     1      10.380  31.500  18.950  1.00  0.00            
ATOM     45  C14 BCD     1      11.220  33.720  18.430  1.00  0.00            
ATOM     46  O12 BCD     1      11.200  33.460  17.020  1.00  0.00            
ATOM     47  C15 BCD     1      12.610  33.490  19.060  1.00  0.00            
ATOM     48  O13 BCD     1      13.700  34.240  18.500  1.00  0.00            
ATOM     49  C16 BCD     1      12.570  33.840  20.530  1.00  0.00            
ATOM     50  C17 BCD     1      11.490  32.950  21.110  1.00  0.00            
ATOM     51  O14 BCD     1      10.230  33.170  20.520  1.00  0.00            
ATOM     52  C18 BCD     1      11.410  32.990  22.590  1.00  0.00            
ATOM     53  O15 BCD     1      11.110  34.270  23.050  1.00  0.00            
ATOM     54  H21 BCD     1       9.150  33.120  18.760  1.00  0.00            
ATOM     55  H22 BCD     1      10.960  34.770  18.610  1.00  0.00            
ATOM     56  H23 BCD     1      11.590  34.180  16.520  1.00  0.00            
ATOM     57  H24 BCD     1      12.780  32.410  18.910  1.00  0.00            
ATOM     58  H25 BCD     1      14.340  34.450  19.180  1.00  0.00            
ATOM     59  H26 BCD     1      12.460  34.930  20.600  1.00  0.00            
ATOM     60  H27 BCD     1      11.790  31.910  20.920  1.00  0.00            
ATOM     61  H28 BCD     1      10.580  32.350  22.920  1.00  0.00            
ATOM     62  H29 BCD     1      12.290  32.630  23.140  1.00  0.00            
ATOM     63  H30 BCD     1      10.300  34.590  22.640  1.00  0.00            
ATOM     64  C19 BCD     1       8.660  28.170  17.150  1.00  0.00            
ATOM     65  O16 BCD     1       9.890  27.540  16.960  1.00  0.00            
ATOM     66  C20 BCD     1       8.530  29.500  16.420  1.00  0.00            
ATOM     67  O17 BCD     1       8.690  29.260  15.040  1.00  0.00            
ATOM     68  C21 BCD     1       9.500  30.540  17.000  1.00  0.00            
ATOM     69  O18 BCD     1       9.300  31.800  16.350  1.00  0.00            
ATOM     70  C22 BCD     1       9.330  30.690  18.470  1.00  0.00            
ATOM     71  C23 BCD     1       9.450  29.320  19.070  1.00  0.00            
ATOM     72  O19 BCD     1       8.480  28.440  18.510  1.00  0.00            
ATOM     73  C24 BCD     1       9.170  29.400  20.540  1.00  0.00            
ATOM     74  O20 BCD     1       7.910  30.030  20.910  1.00  0.00            
ATOM     75  H31 BCD     1       7.840  27.480  16.910  1.00  0.00            
ATOM     76  H32 BCD     1       7.500  29.840  16.620  1.00  0.00            
ATOM     77  H33 BCD     1       7.770  29.130  14.810  1.00  0.00            
ATOM     78  H34 BCD     1      10.510  30.170  16.760  1.00  0.00            
ATOM     79  H35 BCD     1      10.000  32.380  16.650  1.00  0.00            
ATOM     80  H36 BCD     1       8.300  31.050  18.610  1.00  0.00            
ATOM     81  H37 BCD     1      10.480  29.010  18.880  1.00  0.00            
ATOM     82  H38 BCD     1       9.100  28.360  20.890  1.00  0.00            
ATOM     83  H39 BCD     1      10.070  29.740  21.070  1.00  0.00            
ATOM     84  H40 BCD     1       7.270  29.310  20.850  1.00  0.00            
ATOM     85  C25 BCD     1      11.840  24.310  15.690  1.00  0.00            
ATOM     86  O21 BCD     1      12.780  24.670  16.680  1.00  0.00            
ATOM     87  C26 BCD     1      11.720  25.450  14.610  1.00  0.00            
ATOM     88  O22 BCD     1      12.990  25.630  13.960  1.00  0.00            
ATOM     89  C27 BCD     1      11.150  26.700  15.250  1.00  0.00            
ATOM     90  O23 BCD     1      10.860  27.650  14.280  1.00  0.00            
ATOM     91  C28 BCD     1       9.990  26.410  16.110  1.00  0.00            
ATOM     92  C29 BCD     1      10.120  25.130  17.040  1.00  0.00            
ATOM     93  O24 BCD     1      10.650  23.990  16.330  1.00  0.00            
ATOM     94  C30 BCD     1       8.790  24.670  17.640  1.00  0.00            
ATOM     95  O25 BCD     1       7.830  24.570  16.660  1.00  0.00            
ATOM     96  H41 BCD     1      12.200  23.380  15.230  1.00  0.00            
ATOM     97  H42 BCD     1      10.960  25.120  13.890  1.00  0.00            
ATOM     98  H43 BCD     1      12.820  26.290  13.290  1.00  0.00            
ATOM     99  H44 BCD     1      11.930  27.200  15.830  1.00  0.00            
ATOM    100  H45 BCD     1      10.270  28.210  14.800  1.00  0.00            
ATOM    101  H46 BCD     1       9.090  26.240  15.510  1.00  0.00            
ATOM    102  H47 BCD     1      10.840  25.370  17.840  1.00  0.00            
ATOM    103  H48 BCD     1       8.990  23.680  18.060  1.00  0.00            
ATOM    104  H49 BCD     1       8.520  25.270  18.520  1.00  0.00            
ATOM    105  H50 BCD     1       8.170  23.980  15.990  1.00  0.00            
ATOM    106  C31 BCD     1      16.050  23.510  18.830  1.00  0.00            
ATOM    107  O26 BCD     1      16.050  24.760  19.570  1.00  0.00            
ATOM    108  C32 BCD     1      16.210  23.860  17.390  1.00  0.00            
ATOM    109  O27 BCD     1      17.460  24.510  17.120  1.00  0.00            
ATOM    110  C33 BCD     1      15.000  24.550  16.850  1.00  0.00            
ATOM    111  C34 BCD     1      13.760  23.710  17.050  1.00  0.00            
ATOM    112  C35 BCD     1      13.590  23.320  18.510  1.00  0.00            
ATOM    113  O28 BCD     1      14.850  22.730  18.900  1.00  0.00            
ATOM    114  C36 BCD     1      12.340  22.470  18.780  1.00  0.00            
ATOM    115  O29 BCD     1      12.180  21.410  17.840  1.00  0.00            
ATOM    116  O30 BCD     1      15.300  24.830  15.480  1.00  0.00            
ATOM    117  H51 BCD     1      16.870  22.860  19.180  1.00  0.00            
ATOM    118  H52 BCD     1      16.300  22.900  16.860  1.00  0.00            
ATOM    119  H53 BCD     1      17.310  24.940  16.270  1.00  0.00            
ATOM    120  H54 BCD     1      14.980  25.530  17.330  1.00  0.00            
ATOM    121  H55 BCD     1      14.490  24.930  14.970  1.00  0.00            
ATOM    122  H56 BCD     1      13.800  22.820  16.410  1.00  0.00            
ATOM    123  H57 BCD     1      13.410  24.250  19.070  1.00  0.00            
ATOM    124  H58 BCD     1      12.530  22.090  19.800  1.00  0.00            
ATOM    125  H59 BCD     1      11.470  23.140  18.800  1.00  0.00            
ATOM    126  H60 BCD     1      12.860  20.760  18.060  1.00  0.00            
ATOM    127  C37 BCD     1      17.950  26.250  22.900  1.00  0.00            
ATOM    128  O31 BCD     1      17.870  27.640  22.630  1.00  0.00            
ATOM    129  C38 BCD     1      18.800  25.450  21.870  1.00  0.00            
ATOM    130  O32 BCD     1      20.060  26.100  21.760  1.00  0.00            
ATOM    131  C39 BCD     1      18.120  25.310  20.540  1.00  0.00            
ATOM    132  O33 BCD     1      19.000  24.630  19.580  1.00  0.00            
ATOM    133  C40 BCD     1      16.750  24.700  20.770  1.00  0.00            
ATOM    134  C41 BCD     1      15.970  25.430  21.820  1.00  0.00            
ATOM    135  O34 BCD     1      16.690  25.650  23.030  1.00  0.00            
ATOM    136  C42 BCD     1      14.670  24.720  22.050  1.00  0.00            
ATOM    137  O35 BCD     1      14.820  23.340  22.520  1.00  0.00            
ATOM    138  H61 BCD     1      18.410  26.090  23.890  1.00  0.00            
ATOM    139  H62 BCD     1      18.900  24.480  22.370  1.00  0.00            
ATOM    140  H63 BCD     1      20.490  26.010  20.900  1.00  0.00            
ATOM    141  H64 BCD     1      17.990  26.330  20.150  1.00  0.00            
ATOM    142  H65 BCD     1      18.620  24.710  18.700  1.00  0.00            
ATOM    143  H66 BCD     1      16.930  23.670  21.120  1.00  0.00            
ATOM    144  H67 BCD     1      15.720  26.400  21.390  1.00  0.00            
ATOM    145  H68 BCD     1      14.180  25.240  22.890  1.00  0.00            
ATOM    146  H69 BCD     1      14.050  24.830  21.150  1.00  0.00            
ATOM    147  H70 BCD     1      13.920  23.120  22.760  1.00  0.00            
ATOM    148  C1  BD8     2      13.850  28.510  24.210  1.00  0.00            
ATOM    149  C2  BD8     2      13.770  29.320  22.910  1.00  0.00            
ATOM    150  C3  BD8     2      13.480  28.490  21.670  1.00  0.00            
ATOM    151  C4  BD8     2      12.520  27.410  21.640  1.00  0.00            
ATOM    152  C5  BD8     2      12.220  26.760  20.500  1.00  0.00            
ATOM    153  C6  BD8     2      12.980  27.050  19.360  1.00  0.00            
ATOM    154  C7  BD8     2      13.910  28.110  19.400  1.00  0.00            
ATOM    155  C8  BD8     2      14.740  28.580  18.380  1.00  0.00            
ATOM    156  C9  BD8     2      15.530  29.630  18.960  1.00  0.00            
ATOM    157  N1  BD8     2      15.160  29.750  20.300  1.00  0.00            
ATOM    158  C10 BD8     2      14.210  28.790  20.540  1.00  0.00            
ATOM    159  C11 BD8     2      16.410  30.570  18.100  1.00  0.00            
ATOM    160  C12 BD8     2      17.790  30.700  18.720  1.00  0.00            
ATOM    161  C13 BD8     2      18.380  29.330  18.980  1.00  0.00            
ATOM    162  C14 BD8     2      15.780  31.950  17.930  1.00  0.00            
ATOM    163  C15 BD8     2      16.390  32.770  16.800  1.00  0.00            
ATOM    164  O1  BD8     2      17.380  33.480  16.940  1.00  0.00            
ATOM    165  O2  BD8     2      15.670  33.030  15.720  1.00  0.00            
ATOM    166  O3  BD8     2      16.680  29.880  16.860  1.00  0.00            
ATOM    167  C16 BD8     2      15.560  29.430  16.150  1.00  0.00            
ATOM    168  C17 BD8     2      14.780  28.330  16.840  1.00  0.00            
ATOM    169  H1  BD8     2      13.000  27.820  24.230  1.00  0.00            
ATOM    170  H2  BD8     2      14.820  28.020  24.380  1.00  0.00            
ATOM    171  H3  BD8     2      13.730  29.190  25.060  1.00  0.00            
ATOM    172  H4  BD8     2      14.720  29.850  22.780  1.00  0.00            
ATOM    173  H5  BD8     2      12.980  30.080  22.940  1.00  0.00            
ATOM    174  H6  BD8     2      11.880  27.080  22.460  1.00  0.00            
ATOM    175  H7  BD8     2      11.530  25.920  20.550  1.00  0.00            
ATOM    176  H8  BD8     2      12.850  26.470  18.460  1.00  0.00            
ATOM    177  H9  BD8     2      15.620  30.350  20.970  1.00  0.00            
ATOM    178  H10 BD8     2      17.680  31.200  19.690  1.00  0.00            
ATOM    179  H11 BD8     2      18.420  31.270  18.020  1.00  0.00            
ATOM    180  H12 BD8     2      17.830  28.830  19.790  1.00  0.00            
ATOM    181  H13 BD8     2      18.320  28.590  18.170  1.00  0.00            
ATOM    182  H14 BD8     2      19.460  29.440  19.130  1.00  0.00            
ATOM    183  H15 BD8     2      15.880  32.460  18.890  1.00  0.00            
ATOM    184  H16 BD8     2      14.690  31.870  17.800  1.00  0.00            
ATOM    185  H17 BD8     2      14.870  32.480  15.650  1.00  0.00            
ATOM    186  H18 BD8     2      15.760  29.160  15.100  1.00  0.00            
ATOM    187  H19 BD8     2      14.890  30.270  15.950  1.00  0.00            
ATOM    188  H20 BD8     2      13.760  28.280  16.440  1.00  0.00            
ATOM    189  H21 BD8     2      15.390  27.430  16.650  1.00  0.00            
TER
ENDMDL
MODEL        1
ATOM      1  C1  BCD     1      20.130  30.040  22.170  1.00  0.00            
ATOM      2  O1  BCD     1      19.050  30.480  21.450  1.00  0.00            
ATOM      3  C2  BCD     1      20.920  28.970  21.520  1.00  0.00            
ATOM      4  O2  BCD     1      21.240  29.400  20.170  1.00  0.00            
ATOM      5  C3  BCD     1      20.190  27.680  21.540  1.00  0.00            
ATOM      6  O3  BCD     1      21.100  26.640  21.080  1.00  0.00            
ATOM      7  C4  BCD     1      19.520  27.230  22.850  1.00  0.00            
ATOM      8  C5  BCD     1      19.040  28.480  23.670  1.00  0.00            
ATOM      9  O4  BCD     1      19.810  29.650  23.510  1.00  0.00            
ATOM     10  C6  BCD     1      18.910  28.160  25.130  1.00  0.00            
ATOM     11  O5  BCD     1      20.090  27.700  25.780  1.00  0.00            
ATOM     12  H1  BCD     1      20.840  30.860  22.330  1.00  0.00            
ATOM     13  H2  BCD     1      21.820  28.810  22.130  1.00  0.00            
ATOM     14  H3  BCD     1      21.620  28.640  19.740  1.00  0.00            
ATOM     15  H4  BCD     1      19.380  27.940  20.850  1.00  0.00            
ATOM     16  H5  BCD     1      20.670  25.800  21.270  1.00  0.00            
ATOM     17  H6  BCD     1      20.000  26.430  23.430  1.00  0.00            
ATOM     18  H7  BCD     1      18.050  28.700  23.260  1.00  0.00            
ATOM     19  H8  BCD     1      18.480  29.020  25.660  1.00  0.00            
ATOM     20  H9  BCD     1      18.030  27.510  25.210  1.00  0.00            
ATOM     21  H10 BCD     1      19.920  27.350  26.660  1.00  0.00            
ATOM     22  C7  BCD     1      16.980  33.720  20.280  1.00  0.00            
ATOM     23  O6  BCD     1      15.940  32.810  19.980  1.00  0.00            
ATOM     24  C8  BCD     1      18.270  33.480  19.570  1.00  0.00            
ATOM     25  O7  BCD     1      18.140  33.670  18.170  1.00  0.00            
ATOM     26  C9  BCD     1      18.750  32.100  19.830  1.00  0.00            
ATOM     27  O8  BCD     1      20.040  31.860  19.230  1.00  0.00            
ATOM     28  C10 BCD     1      18.840  31.890  21.320  1.00  0.00            
ATOM     29  C11 BCD     1      17.560  32.290  22.090  1.00  0.00            
ATOM     30  O9  BCD     1      17.170  33.610  21.660  1.00  0.00            
ATOM     31  C12 BCD     1      17.650  32.310  23.590  1.00  0.00            
ATOM     32  O10 BCD     1      18.750  33.080  24.000  1.00  0.00            
ATOM     33  H11 BCD     1      16.710  34.760  20.100  1.00  0.00            
ATOM     34  H12 BCD     1      19.040  34.070  20.090  1.00  0.00            
ATOM     35  H13 BCD     1      19.040  33.480  17.870  1.00  0.00            
ATOM     36  H14 BCD     1      17.950  31.450  19.460  1.00  0.00            
ATOM     37  H15 BCD     1      20.470  31.110  19.650  1.00  0.00            
ATOM     38  H16 BCD     1      19.690  32.460  21.700  1.00  0.00            
ATOM     39  H17 BCD     1      16.820  31.540  21.810  1.00  0.00            
ATOM     40  H18 BCD     1      16.730  32.720  24.030  1.00  0.00            
ATOM     41  H19 BCD     1      17.650  31.290  23.970  1.00  0.00            
ATOM     42  H20 BCD     1      18.520  33.920  23.600  1.00  0.00            
ATOM     43  C13 BCD     1      12.120  32.720  18.500  1.00  0.00            
ATOM     44  O11 BCD     1      12.310  31.350  18.240  1.00  0.00            
ATOM     45  C14 BCD     1      13.090  33.700  17.760  1.00  0.00            
ATOM     46  O12 BCD     1      12.910  33.520  16.340  1.00  0.00            
ATOM     47  C15 BCD     1      14.520  33.280  18.100  1.00  0.00            
ATOM     48  O13 BCD     1      15.470  34.170  17.400  1.00  0.00            
ATOM     49  C16 BCD     1      14.720  33.470  19.580  1.00  0.00            
ATOM     50  C17 BCD     1      13.700  32.840  20.500  1.00  0.00            
ATOM     51  O14 BCD     1      12.330  33.020  19.890  1.00  0.00            
ATOM     52  C18 BCD     1      13.770  33.290  21.950  1.00  0.00            
ATOM     53  O15 BCD     1      13.570  34.700  22.100  1.00  0.00            
ATOM     54  H21 BCD     1      11.120  32.970  18.140  1.00  0.00            
ATOM     55  H22 BCD     1      12.890  34.760  17.960  1.00  0.00            
ATOM     56  H23 BCD     1      12.580  32.620  16.230  1.00  0.00            
ATOM     57  H24 BCD     1      14.680  32.240  17.800  1.00  0.00            
ATOM     58  H25 BCD     1      16.380  33.930  17.610  1.00  0.00            
ATOM     59  H26 BCD     1      14.830  34.540  19.810  1.00  0.00            
ATOM     60  H27 BCD     1      13.990  31.780  20.470  1.00  0.00            
ATOM     61  H28 BCD     1      13.090  32.650  22.530  1.00  0.00            
ATOM     62  H29 BCD     1      14.750  32.940  22.300  1.00  0.00            
ATOM     63  H30 BCD     1      13.860  34.930  22.990  1.00  0.00            
ATOM     64  C19 BCD     1       9.580  28.280  17.530  1.00  0.00            
ATOM     65  O16 BCD     1      10.520  27.250  17.350  1.00  0.00            
ATOM     66  C20 BCD     1       9.810  29.300  16.370  1.00  0.00            
ATOM     67  O17 BCD     1       9.670  28.720  15.090  1.00  0.00            
ATOM     68  C21 BCD     1      11.110  30.090  16.550  1.00  0.00            
ATOM     69  O18 BCD     1      11.150  31.080  15.430  1.00  0.00            
ATOM     70  C22 BCD     1      11.120  30.610  17.960  1.00  0.00            
ATOM     71  C23 BCD     1      10.890  29.570  19.030  1.00  0.00            
ATOM     72  O19 BCD     1       9.680  28.860  18.860  1.00  0.00            
ATOM     73  C24 BCD     1      10.880  30.150  20.490  1.00  0.00            
ATOM     74  O20 BCD     1       9.840  31.000  20.740  1.00  0.00            
ATOM     75  H31 BCD     1       8.580  27.870  17.390  1.00  0.00            
ATOM     76  H32 BCD     1       8.940  29.950  16.520  1.00  0.00            
ATOM     77  H33 BCD     1      10.430  28.180  14.870  1.00  0.00            
ATOM     78  H34 BCD     1      11.920  29.380  16.330  1.00  0.00            
ATOM     79  H35 BCD     1      11.170  30.540  14.640  1.00  0.00            
ATOM     80  H36 BCD     1      10.280  31.300  17.890  1.00  0.00            
ATOM     81  H37 BCD     1      11.710  28.870  18.860  1.00  0.00            
ATOM     82  H38 BCD     1      10.880  29.300  21.180  1.00  0.00            
ATOM     83  H39 BCD     1      11.840  30.650  20.670  1.00  0.00            
ATOM     84  H40 BCD     1      10.120  31.410  21.560  1.00  0.00            
ATOM     85  C25 BCD     1      11.260  23.480  16.470  1.00  0.00            
ATOM     86  O21 BCD     1      12.250  23.680  17.460  1.00  0.00            
ATOM     87  C26 BCD     1      11.420  24.390  15.240  1.00  0.00            
ATOM     88  O22 BCD     1      12.680  24.190  14.610  1.00  0.00            
ATOM     89  C27 BCD     1      11.350  25.840  15.740  1.00  0.00            
ATOM     90  O23 BCD     1      11.320  26.760  14.630  1.00  0.00            
ATOM     91  C28 BCD     1      10.180  26.030  16.650  1.00  0.00            
ATOM     92  C29 BCD     1      10.010  25.030  17.780  1.00  0.00            
ATOM     93  O24 BCD     1      10.120  23.630  17.250  1.00  0.00            
ATOM     94  C30 BCD     1       8.640  25.150  18.530  1.00  0.00            
ATOM     95  O25 BCD     1       7.570  24.860  17.650  1.00  0.00            
ATOM     96  H41 BCD     1      11.260  22.420  16.220  1.00  0.00            
ATOM     97  H42 BCD     1      10.630  24.320  14.480  1.00  0.00            
ATOM     98  H43 BCD     1      12.600  24.410  13.680  1.00  0.00            
ATOM     99  H44 BCD     1      12.250  26.100  16.320  1.00  0.00            
ATOM    100  H45 BCD     1      12.200  26.790  14.260  1.00  0.00            
ATOM    101  H46 BCD     1       9.280  26.250  16.060  1.00  0.00            
ATOM    102  H47 BCD     1      10.850  25.140  18.480  1.00  0.00            
ATOM    103  H48 BCD     1       8.690  24.500  19.410  1.00  0.00            
ATOM    104  H49 BCD     1       8.520  26.190  18.860  1.00  0.00            
ATOM    105  H50 BCD     1       7.300  23.960  17.840  1.00  0.00            
ATOM    106  C31 BCD     1      15.420  22.290  19.720  1.00  0.00            
ATOM    107  O26 BCD     1      15.670  23.650  20.140  1.00  0.00            
ATOM    108  C32 BCD     1      15.630  22.270  18.250  1.00  0.00            
ATOM    109  O27 BCD     1      17.000  22.680  18.030  1.00  0.00            
ATOM    110  C33 BCD     1      14.590  23.110  17.550  1.00  0.00            
ATOM    111  C34 BCD     1      13.130  22.680  17.950  1.00  0.00            
ATOM    112  C35 BCD     1      12.990  22.650  19.510  1.00  0.00            
ATOM    113  O28 BCD     1      14.110  21.850  20.000  1.00  0.00            
ATOM    114  C36 BCD     1      11.660  22.310  20.160  1.00  0.00            
ATOM    115  O29 BCD     1      11.240  20.980  19.940  1.00  0.00            
ATOM    116  O30 BCD     1      14.720  22.990  16.160  1.00  0.00            
ATOM    117  H51 BCD     1      16.150  21.610  20.180  1.00  0.00            
ATOM    118  H52 BCD     1      15.560  21.200  18.010  1.00  0.00            
ATOM    119  H53 BCD     1      17.020  23.290  17.290  1.00  0.00            
ATOM    120  H54 BCD     1      14.760  24.160  17.850  1.00  0.00            
ATOM    121  H55 BCD     1      14.000  23.440  15.710  1.00  0.00            
ATOM    122  H56 BCD     1      12.950  21.660  17.580  1.00  0.00            
ATOM    123  H57 BCD     1      13.040  23.690  19.850  1.00  0.00            
ATOM    124  H58 BCD     1      11.820  22.430  21.240  1.00  0.00            
ATOM    125  H59 BCD     1      10.860  23.060  20.050  1.00  0.00            
ATOM    126  H60 BCD     1      11.750  20.340  20.440  1.00  0.00            
ATOM    127  C37 BCD     1      18.070  25.290  23.140  1.00  0.00            
ATOM    128  O31 BCD     1      18.330  26.510  22.440  1.00  0.00            
ATOM    129  C38 BCD     1      18.610  24.130  22.320  1.00  0.00            
ATOM    130  O32 BCD     1      19.940  24.360  21.950  1.00  0.00            
ATOM    131  C39 BCD     1      17.840  23.780  21.130  1.00  0.00            
ATOM    132  O33 BCD     1      18.240  22.550  20.550  1.00  0.00            
ATOM    133  C40 BCD     1      16.320  23.690  21.450  1.00  0.00            
ATOM    134  C41 BCD     1      15.890  24.970  22.210  1.00  0.00            
ATOM    135  O34 BCD     1      16.670  25.270  23.340  1.00  0.00            
ATOM    136  C42 BCD     1      14.400  24.950  22.560  1.00  0.00            
ATOM    137  O35 BCD     1      14.000  23.930  23.400  1.00  0.00            
ATOM    138  H61 BCD     1      18.580  25.300  24.110  1.00  0.00            
ATOM    139  H62 BCD     1      18.640  23.240  22.970  1.00  0.00            
ATOM    140  H63 BCD     1      20.320  23.550  21.620  1.00  0.00            
ATOM    141  H64 BCD     1      17.850  24.600  20.400  1.00  0.00            
ATOM    142  H65 BCD     1      18.030  22.530  19.620  1.00  0.00            
ATOM    143  H66 BCD     1      16.070  22.790  22.030  1.00  0.00            
ATOM    144  H67 BCD     1      15.990  25.850  21.570  1.00  0.00            
ATOM    145  H68 BCD     1      14.050  25.890  23.010  1.00  0.00            
ATOM    146  H69 BCD     1      13.800  24.850  21.650  1.00  0.00            
ATOM    147  H70 BCD     1      13.040  23.870  23.420  1.00  0.00            
ATOM    148  C1  BD8     2      15.390  28.590  23.220  1.00  0.00            
ATOM    149  C2  BD8     2      15.130  29.290  21.840  1.00  0.00            
ATOM    150  C3  BD8     2      14.490  28.290  20.860  1.00  0.00            
ATOM    151  C4  BD8     2      13.190  27.800  20.980  1.00  0.00            
ATOM    152  C5  BD8     2      12.650  26.950  20.010  1.00  0.00            
ATOM    153  C6  BD8     2      13.360  26.520  18.890  1.00  0.00            
ATOM    154  C7  BD8     2      14.680  27.000  18.840  1.00  0.00            
ATOM    155  C8  BD8     2      15.600  27.010  17.740  1.00  0.00            
ATOM    156  C9  BD8     2      16.790  27.630  18.250  1.00  0.00            
ATOM    157  N1  BD8     2      16.490  28.150  19.490  1.00  0.00            
ATOM    158  C10 BD8     2      15.210  27.760  19.840  1.00  0.00            
ATOM    159  C11 BD8     2      17.960  27.890  17.350  1.00  0.00            
ATOM    160  C12 BD8     2      19.230  27.130  17.860  1.00  0.00            
ATOM    161  C13 BD8     2      19.000  25.620  17.910  1.00  0.00            
ATOM    162  C14 BD8     2      18.310  29.440  17.290  1.00  0.00            
ATOM    163  C15 BD8     2      19.200  29.940  16.120  1.00  0.00            
ATOM    164  O1  BD8     2      20.310  29.530  16.020  1.00  0.00            
ATOM    165  O2  BD8     2      18.930  31.190  15.820  1.00  0.00            
ATOM    166  O3  BD8     2      17.710  27.410  15.990  1.00  0.00            
ATOM    167  C16 BD8     2      16.360  27.710  15.430  1.00  0.00            
ATOM    168  C17 BD8     2      15.520  26.810  16.290  1.00  0.00            
ATOM    169  H1  BD8     2      14.470  28.170  23.640  1.00  0.00            
ATOM    170  H2  BD8     2      16.050  27.720  23.160  1.00  0.00            
ATOM    171  H3  BD8     2      15.760  29.360  23.910  1.00  0.00            
ATOM    172  H4  BD8     2      16.130  29.620  21.520  1.00  0.00            
ATOM    173  H5  BD8     2      14.430  30.120  21.960  1.00  0.00            
ATOM    174  H6  BD8     2      12.650  28.180  21.840  1.00  0.00            
ATOM    175  H7  BD8     2      11.590  26.750  20.070  1.00  0.00            
ATOM    176  H8  BD8     2      13.000  25.890  18.080  1.00  0.00            
ATOM    177  H9  BD8     2      17.100  28.590  20.160  1.00  0.00            
ATOM    178  H10 BD8     2      19.380  27.460  18.890  1.00  0.00            
ATOM    179  H11 BD8     2      20.200  27.380  17.400  1.00  0.00            
ATOM    180  H12 BD8     2      18.020  25.390  18.340  1.00  0.00            
ATOM    181  H13 BD8     2      18.950  25.270  16.870  1.00  0.00            
ATOM    182  H14 BD8     2      19.800  25.050  18.410  1.00  0.00            
ATOM    183  H15 BD8     2      18.820  29.760  18.200  1.00  0.00            
ATOM    184  H16 BD8     2      17.350  29.960  17.290  1.00  0.00            
ATOM    185  H17 BD8     2      18.050  31.360  16.180  1.00  0.00            
ATOM    186  H18 BD8     2      16.130  27.610  14.360  1.00  0.00            
ATOM    187  H19 BD8     2      16.110  28.760  15.610  1.00  0.00            
ATOM    188  H20 BD8     2      14.470  26.960  16.010  1.00  0.00            
ATOM    189  H21 BD8     2      15.800  25.780  16.040  1.00  0.00            
TER
ENDMDL
MODEL        1
ATOM      1  C1  BCD     1      19.680  33.140  21.230  1.00  0.00            
ATOM      2  O1  BCD     1      18.810  33.230  20.160  1.00  0.00            
ATOM      3  C2  BCD     1      20.930  32.460  20.740  1.00  0.00            
ATOM      4  O2  BCD     1      21.390  32.940  19.470  1.00  0.00            
ATOM      5  C3  BCD     1      20.860  30.970  20.650  1.00  0.00            
ATOM      6  O3  BCD     1      22.180  30.370  20.510  1.00  0.00            
ATOM      7  C4  BCD     1      20.100  30.310  21.770  1.00  0.00            
ATOM      8  C5  BCD     1      18.790  31.080  22.060  1.00  0.00            
ATOM      9  O4  BCD     1      19.050  32.450  22.280  1.00  0.00            
ATOM     10  C6  BCD     1      18.200  30.670  23.420  1.00  0.00            
ATOM     11  O5  BCD     1      19.120  31.120  24.470  1.00  0.00            
ATOM     12  H1  BCD     1      19.930  34.130  21.650  1.00  0.00            
ATOM     13  H2  BCD     1      21.700  32.740  21.470  1.00  0.00            
ATOM     14  H3  BCD     1      22.270  32.630  19.240  1.00  0.00            
ATOM     15  H4  BCD     1      20.280  30.790  19.740  1.00  0.00            
ATOM     16  H5  BCD     1      22.010  29.440  20.670  1.00  0.00            
ATOM     17  H6  BCD     1      20.750  30.490  22.630  1.00  0.00            
ATOM     18  H7  BCD     1      18.050  31.000  21.250  1.00  0.00            
ATOM     19  H8  BCD     1      17.200  31.060  23.670  1.00  0.00            
ATOM     20  H9  BCD     1      18.090  29.590  23.550  1.00  0.00            
ATOM     21  H10 BCD     1      19.400  32.010  24.200  1.00  0.00            
ATOM     22  C7  BCD     1      16.740  36.020  17.920  1.00  0.00            
ATOM     23  O6  BCD     1      15.720  35.060  17.880  1.00  0.00            
ATOM     24  C8  BCD     1      17.990  35.410  17.270  1.00  0.00            
ATOM     25  O7  BCD     1      17.840  35.010  15.890  1.00  0.00            
ATOM     26  C9  BCD     1      18.480  34.150  17.970  1.00  0.00            
ATOM     27  O8  BCD     1      19.760  33.690  17.490  1.00  0.00            
ATOM     28  C10 BCD     1      18.670  34.500  19.490  1.00  0.00            
ATOM     29  C11 BCD     1      17.410  35.210  20.080  1.00  0.00            
ATOM     30  O9  BCD     1      17.060  36.320  19.220  1.00  0.00            
ATOM     31  C12 BCD     1      17.620  35.920  21.440  1.00  0.00            
ATOM     32  O10 BCD     1      18.570  36.930  21.310  1.00  0.00            
ATOM     33  H11 BCD     1      16.430  36.910  17.360  1.00  0.00            
ATOM     34  H12 BCD     1      18.700  36.240  17.300  1.00  0.00            
ATOM     35  H13 BCD     1      18.490  35.590  15.480  1.00  0.00            
ATOM     36  H14 BCD     1      17.650  33.430  17.900  1.00  0.00            
ATOM     37  H15 BCD     1      20.260  33.380  18.250  1.00  0.00            
ATOM     38  H16 BCD     1      19.550  35.130  19.650  1.00  0.00            
ATOM     39  H17 BCD     1      16.560  34.510  20.100  1.00  0.00            
ATOM     40  H18 BCD     1      16.730  36.370  21.890  1.00  0.00            
ATOM     41  H19 BCD     1      17.910  35.150  22.160  1.00  0.00            
ATOM     42  H20 BCD     1      18.190  37.440  20.600  1.00  0.00            
ATOM     43  C13 BCD     1      12.010  33.880  16.690  1.00  0.00            
ATOM     44  O11 BCD     1      12.420  32.570  16.990  1.00  0.00            
ATOM     45  C14 BCD     1      13.040  34.350  15.600  1.00  0.00            
ATOM     46  O12 BCD     1      13.000  33.470  14.500  1.00  0.00            
ATOM     47  C15 BCD     1      14.440  34.460  16.150  1.00  0.00            
ATOM     48  O13 BCD     1      15.260  34.980  15.110  1.00  0.00            
ATOM     49  C16 BCD     1      14.400  35.280  17.370  1.00  0.00            
ATOM     50  C17 BCD     1      13.310  34.730  18.410  1.00  0.00            
ATOM     51  O14 BCD     1      12.060  34.730  17.850  1.00  0.00            
ATOM     52  C18 BCD     1      13.230  35.470  19.780  1.00  0.00            
ATOM     53  O15 BCD     1      12.790  36.810  19.560  1.00  0.00            
ATOM     54  H21 BCD     1      10.970  33.890  16.360  1.00  0.00            
ATOM     55  H22 BCD     1      12.760  35.340  15.210  1.00  0.00            
ATOM     56  H23 BCD     1      13.850  33.620  14.090  1.00  0.00            
ATOM     57  H24 BCD     1      14.810  33.490  16.500  1.00  0.00            
ATOM     58  H25 BCD     1      16.160  34.960  15.450  1.00  0.00            
ATOM     59  H26 BCD     1      14.290  36.370  17.270  1.00  0.00            
ATOM     60  H27 BCD     1      13.650  33.700  18.600  1.00  0.00            
ATOM     61  H28 BCD     1      12.490  35.040  20.470  1.00  0.00            
ATOM     62  H29 BCD     1      14.180  35.380  20.310  1.00  0.00            
ATOM     63  H30 BCD     1      11.840  36.770  19.400  1.00  0.00            
ATOM     64  C19 BCD     1      10.950  28.570  16.790  1.00  0.00            
ATOM     65  O16 BCD     1      12.160  27.860  16.720  1.00  0.00            
ATOM     66  C20 BCD     1      10.660  29.500  15.550  1.00  0.00            
ATOM     67  O17 BCD     1      10.760  28.790  14.300  1.00  0.00            
ATOM     68  C21 BCD     1      11.470  30.780  15.590  1.00  0.00            
ATOM     69  O18 BCD     1      10.980  31.700  14.640  1.00  0.00            
ATOM     70  C22 BCD     1      11.500  31.480  16.950  1.00  0.00            
ATOM     71  C23 BCD     1      11.830  30.440  18.070  1.00  0.00            
ATOM     72  O19 BCD     1      11.000  29.400  18.070  1.00  0.00            
ATOM     73  C24 BCD     1      11.900  31.120  19.370  1.00  0.00            
ATOM     74  O20 BCD     1      10.660  31.530  19.850  1.00  0.00            
ATOM     75  H31 BCD     1      10.130  27.860  16.890  1.00  0.00            
ATOM     76  H32 BCD     1       9.610  29.720  15.740  1.00  0.00            
ATOM     77  H33 BCD     1      10.410  27.900  14.400  1.00  0.00            
ATOM     78  H34 BCD     1      12.470  30.430  15.310  1.00  0.00            
ATOM     79  H35 BCD     1      11.660  32.380  14.570  1.00  0.00            
ATOM     80  H36 BCD     1      10.510  31.880  17.160  1.00  0.00            
ATOM     81  H37 BCD     1      12.840  30.080  17.810  1.00  0.00            
ATOM     82  H38 BCD     1      12.270  30.400  20.110  1.00  0.00            
ATOM     83  H39 BCD     1      12.600  31.960  19.400  1.00  0.00            
ATOM     84  H40 BCD     1      10.020  30.820  19.810  1.00  0.00            
ATOM     85  C25 BCD     1      13.210  23.950  17.830  1.00  0.00            
ATOM     86  O21 BCD     1      14.600  24.230  17.870  1.00  0.00            
ATOM     87  C26 BCD     1      12.530  24.140  16.490  1.00  0.00            
ATOM     88  O22 BCD     1      13.110  23.250  15.550  1.00  0.00            
ATOM     89  C27 BCD     1      12.690  25.610  16.090  1.00  0.00            
ATOM     90  O23 BCD     1      12.200  25.850  14.780  1.00  0.00            
ATOM     91  C28 BCD     1      12.020  26.450  17.130  1.00  0.00            
ATOM     92  C29 BCD     1      12.600  26.170  18.520  1.00  0.00            
ATOM     93  O24 BCD     1      12.550  24.790  18.750  1.00  0.00            
ATOM     94  C30 BCD     1      11.910  26.890  19.600  1.00  0.00            
ATOM     95  O25 BCD     1      10.500  26.650  19.670  1.00  0.00            
ATOM     96  H41 BCD     1      13.070  22.910  18.150  1.00  0.00            
ATOM     97  H42 BCD     1      11.450  23.950  16.550  1.00  0.00            
ATOM     98  H43 BCD     1      12.660  22.410  15.640  1.00  0.00            
ATOM     99  H44 BCD     1      13.780  25.730  16.070  1.00  0.00            
ATOM    100  H45 BCD     1      11.920  24.970  14.530  1.00  0.00            
ATOM    101  H46 BCD     1      10.980  26.110  17.140  1.00  0.00            
ATOM    102  H47 BCD     1      13.610  26.600  18.610  1.00  0.00            
ATOM    103  H48 BCD     1      12.320  26.620  20.580  1.00  0.00            
ATOM    104  H49 BCD     1      11.990  27.980  19.480  1.00  0.00            
ATOM    105  H50 BCD     1      10.430  25.720  19.920  1.00  0.00            
ATOM    106  C31 BCD     1      17.870  23.750  20.290  1.00  0.00            
ATOM    107  O26 BCD     1      18.090  25.210  20.250  1.00  0.00            
ATOM    108  C32 BCD     1      17.950  23.050  18.880  1.00  0.00            
ATOM    109  O27 BCD     1      19.210  23.420  18.290  1.00  0.00            
ATOM    110  C33 BCD     1      16.830  23.580  18.090  1.00  0.00            
ATOM    111  C34 BCD     1      15.460  23.340  18.670  1.00  0.00            
ATOM    112  C35 BCD     1      15.440  23.820  20.200  1.00  0.00            
ATOM    113  O28 BCD     1      16.680  23.480  20.910  1.00  0.00            
ATOM    114  C36 BCD     1      14.370  23.170  21.020  1.00  0.00            
ATOM    115  O29 BCD     1      14.410  21.810  20.940  1.00  0.00            
ATOM    116  O30 BCD     1      16.870  23.160  16.720  1.00  0.00            
ATOM    117  H51 BCD     1      18.680  23.340  20.900  1.00  0.00            
ATOM    118  H52 BCD     1      17.900  21.970  19.050  1.00  0.00            
ATOM    119  H53 BCD     1      19.750  22.630  18.320  1.00  0.00            
ATOM    120  H54 BCD     1      17.000  24.660  18.100  1.00  0.00            
ATOM    121  H55 BCD     1      16.150  23.580  16.230  1.00  0.00            
ATOM    122  H56 BCD     1      15.220  22.270  18.590  1.00  0.00            
ATOM    123  H57 BCD     1      15.230  24.890  20.330  1.00  0.00            
ATOM    124  H58 BCD     1      14.560  23.380  22.080  1.00  0.00            
ATOM    125  H59 BCD     1      13.380  23.600  20.840  1.00  0.00            
ATOM    126  H60 BCD     1      15.060  21.500  21.570  1.00  0.00            
ATOM    127  C37 BCD     1      20.380  27.930  22.160  1.00  0.00            
ATOM    128  O31 BCD     1      19.780  28.970  21.420  1.00  0.00            
ATOM    129  C38 BCD     1      21.130  26.970  21.220  1.00  0.00            
ATOM    130  O32 BCD     1      22.190  27.750  20.620  1.00  0.00            
ATOM    131  C39 BCD     1      20.170  26.370  20.210  1.00  0.00            
ATOM    132  O33 BCD     1      20.840  25.380  19.330  1.00  0.00            
ATOM    133  C40 BCD     1      19.070  25.730  21.080  1.00  0.00            
ATOM    134  C41 BCD     1      18.380  26.690  21.990  1.00  0.00            
ATOM    135  O34 BCD     1      19.410  27.220  22.840  1.00  0.00            
ATOM    136  C42 BCD     1      17.270  26.090  22.910  1.00  0.00            
ATOM    137  O35 BCD     1      17.920  25.060  23.650  1.00  0.00            
ATOM    138  H61 BCD     1      21.150  28.340  22.820  1.00  0.00            
ATOM    139  H62 BCD     1      21.630  26.190  21.810  1.00  0.00            
ATOM    140  H63 BCD     1      22.990  27.220  20.630  1.00  0.00            
ATOM    141  H64 BCD     1      19.710  27.160  19.600  1.00  0.00            
ATOM    142  H65 BCD     1      20.230  24.810  18.860  1.00  0.00            
ATOM    143  H66 BCD     1      19.540  24.910  21.630  1.00  0.00            
ATOM    144  H67 BCD     1      17.930  27.470  21.360  1.00  0.00            
ATOM    145  H68 BCD     1      16.900  26.890  23.560  1.00  0.00            
ATOM    146  H69 BCD     1      16.420  25.660  22.350  1.00  0.00            
ATOM    147  H70 BCD     1      17.250  24.780  24.280  1.00  0.00            
ATOM    148  C1  BD8     2      15.210  33.220  22.400  1.00  0.00            
ATOM    149  C2  BD8     2      14.810  32.590  21.110  1.00  0.00            
ATOM    150  C3  BD8     2      14.930  31.070  21.070  1.00  0.00            
ATOM    151  C4  BD8     2      14.740  30.290  22.190  1.00  0.00            
ATOM    152  C5  BD8     2      14.890  28.900  22.210  1.00  0.00            
ATOM    153  C6  BD8     2      15.390  28.220  21.080  1.00  0.00            
ATOM    154  C7  BD8     2      15.570  28.970  19.940  1.00  0.00            
ATOM    155  C8  BD8     2      15.990  28.650  18.610  1.00  0.00            
ATOM    156  C9  BD8     2      15.860  29.780  17.830  1.00  0.00            
ATOM    157  N1  BD8     2      15.440  30.850  18.620  1.00  0.00            
ATOM    158  C10 BD8     2      15.260  30.340  19.890  1.00  0.00            
ATOM    159  C11 BD8     2      16.200  29.850  16.350  1.00  0.00            
ATOM    160  C12 BD8     2      17.400  30.810  16.020  1.00  0.00            
ATOM    161  C13 BD8     2      18.620  30.560  16.970  1.00  0.00            
ATOM    162  C14 BD8     2      14.980  30.120  15.460  1.00  0.00            
ATOM    163  C15 BD8     2      15.180  30.760  14.150  1.00  0.00            
ATOM    164  O1  BD8     2      15.390  31.970  14.160  1.00  0.00            
ATOM    165  O2  BD8     2      14.840  30.030  13.060  1.00  0.00            
ATOM    166  O3  BD8     2      16.740  28.540  15.910  1.00  0.00            
ATOM    167  C16 BD8     2      16.210  27.310  16.580  1.00  0.00            
ATOM    168  C17 BD8     2      16.380  27.340  18.070  1.00  0.00            
ATOM    169  H1  BD8     2      16.210  33.000  22.780  1.00  0.00            
ATOM    170  H2  BD8     2      15.160  34.320  22.370  1.00  0.00            
ATOM    171  H3  BD8     2      14.440  32.990  23.150  1.00  0.00            
ATOM    172  H4  BD8     2      15.270  33.050  20.230  1.00  0.00            
ATOM    173  H5  BD8     2      13.740  32.820  20.980  1.00  0.00            
ATOM    174  H6  BD8     2      14.520  30.750  23.150  1.00  0.00            
ATOM    175  H7  BD8     2      14.730  28.410  23.160  1.00  0.00            
ATOM    176  H8  BD8     2      15.570  27.150  21.170  1.00  0.00            
ATOM    177  H9  BD8     2      15.400  31.820  18.340  1.00  0.00            
ATOM    178  H10 BD8     2      17.200  31.880  16.040  1.00  0.00            
ATOM    179  H11 BD8     2      17.780  30.570  15.010  1.00  0.00            
ATOM    180  H12 BD8     2      18.780  29.520  17.260  1.00  0.00            
ATOM    181  H13 BD8     2      19.590  31.020  16.710  1.00  0.00            
ATOM    182  H14 BD8     2      18.360  31.070  17.900  1.00  0.00            
ATOM    183  H15 BD8     2      14.370  30.810  16.070  1.00  0.00            
ATOM    184  H16 BD8     2      14.320  29.250  15.470  1.00  0.00            
ATOM    185  H17 BD8     2      14.600  29.140  13.370  1.00  0.00            
ATOM    186  H18 BD8     2      16.770  26.430  16.220  1.00  0.00            
ATOM    187  H19 BD8     2      15.130  27.210  16.420  1.00  0.00            
ATOM    188  H20 BD8     2      15.760  26.590  18.580  1.00  0.00            
ATOM    189  H21 BD8     2      17.400  27.140  18.420  1.00  0.00            
TER
ENDMDL
MODEL        1
ATOM      1  C1  BCD     1      19.640  33.520  22.860  1.00  0.00            
ATOM      2  O1  BCD     1      18.380  32.960  23.080  1.00  0.00            
ATOM      3  C2  BCD     1      20.500  32.480  22.090  1.00  0.00            
ATOM      4  O2  BCD     1      19.790  32.230  20.850  1.00  0.00            
ATOM      5  C3  BCD     1      20.630  31.250  22.920  1.00  0.00            
ATOM      6  O3  BCD     1      21.550  30.440  22.340  1.00  0.00            
ATOM      7  C4  BCD     1      21.090  31.570  24.340  1.00  0.00            
ATOM      8  C5  BCD     1      20.450  32.740  25.040  1.00  0.00            
ATOM      9  O4  BCD     1      20.330  33.820  24.080  1.00  0.00            
ATOM     10  C6  BCD     1      21.210  33.260  26.220  1.00  0.00            
ATOM     11  O5  BCD     1      22.520  33.620  25.930  1.00  0.00            
ATOM     12  H1  BCD     1      19.620  34.470  22.310  1.00  0.00            
ATOM     13  H2  BCD     1      21.490  32.890  21.890  1.00  0.00            
ATOM     14  H3  BCD     1      20.440  32.350  20.150  1.00  0.00            
ATOM     15  H4  BCD     1      19.640  30.770  22.910  1.00  0.00            
ATOM     16  H5  BCD     1      21.940  29.870  23.010  1.00  0.00            
ATOM     17  H6  BCD     1      22.180  31.700  24.300  1.00  0.00            
ATOM     18  H7  BCD     1      19.430  32.510  25.370  1.00  0.00            
ATOM     19  H8  BCD     1      20.580  34.080  26.580  1.00  0.00            
ATOM     20  H9  BCD     1      21.310  32.500  27.010  1.00  0.00            
ATOM     21  H10 BCD     1      22.310  34.340  25.330  1.00  0.00            
ATOM     22  C7  BCD     1      14.220  33.400  22.990  1.00  0.00            
ATOM     23  O6  BCD     1      14.010  32.280  23.880  1.00  0.00            
ATOM     24  C8  BCD     1      14.960  32.930  21.700  1.00  0.00            
ATOM     25  O7  BCD     1      14.190  32.040  20.960  1.00  0.00            
ATOM     26  C9  BCD     1      16.370  32.360  22.030  1.00  0.00            
ATOM     27  O8  BCD     1      16.940  32.050  20.770  1.00  0.00            
ATOM     28  C10 BCD     1      17.140  33.550  22.710  1.00  0.00            
ATOM     29  C11 BCD     1      16.340  33.960  23.950  1.00  0.00            
ATOM     30  O9  BCD     1      15.010  34.350  23.670  1.00  0.00            
ATOM     31  C12 BCD     1      17.000  35.080  24.680  1.00  0.00            
ATOM     32  O10 BCD     1      17.540  36.040  23.810  1.00  0.00            
ATOM     33  H11 BCD     1      13.260  33.870  22.740  1.00  0.00            
ATOM     34  H12 BCD     1      15.060  33.800  21.040  1.00  0.00            
ATOM     35  H13 BCD     1      14.720  31.990  20.160  1.00  0.00            
ATOM     36  H14 BCD     1      16.200  31.470  22.650  1.00  0.00            
ATOM     37  H15 BCD     1      17.800  31.620  20.800  1.00  0.00            
ATOM     38  H16 BCD     1      17.260  34.420  22.050  1.00  0.00            
ATOM     39  H17 BCD     1      16.450  33.090  24.610  1.00  0.00            
ATOM     40  H18 BCD     1      16.240  35.500  25.350  1.00  0.00            
ATOM     41  H19 BCD     1      17.830  34.690  25.280  1.00  0.00            
ATOM     42  H20 BCD     1      18.500  36.110  23.860  1.00  0.00            
ATOM     43  C13 BCD     1      11.060  29.710  25.450  1.00  0.00            
ATOM     44  O11 BCD     1      11.750  28.420  25.520  1.00  0.00            
ATOM     45  C14 BCD     1      10.930  30.120  23.990  1.00  0.00            
ATOM     46  O12 BCD     1      10.400  29.070  23.130  1.00  0.00            
ATOM     47  C15 BCD     1      12.180  30.730  23.470  1.00  0.00            
ATOM     48  O13 BCD     1      12.020  31.080  22.090  1.00  0.00            
ATOM     49  C16 BCD     1      12.630  31.920  24.290  1.00  0.00            
ATOM     50  C17 BCD     1      12.680  31.490  25.790  1.00  0.00            
ATOM     51  O14 BCD     1      11.580  30.780  26.250  1.00  0.00            
ATOM     52  C18 BCD     1      12.730  32.790  26.620  1.00  0.00            
ATOM     53  O15 BCD     1      11.610  33.680  26.280  1.00  0.00            
ATOM     54  H21 BCD     1      10.030  29.540  25.800  1.00  0.00            
ATOM     55  H22 BCD     1      10.130  30.860  23.940  1.00  0.00            
ATOM     56  H23 BCD     1      10.450  29.440  22.250  1.00  0.00            
ATOM     57  H24 BCD     1      12.910  29.910  23.570  1.00  0.00            
ATOM     58  H25 BCD     1      12.880  31.220  21.680  1.00  0.00            
ATOM     59  H26 BCD     1      11.950  32.770  24.180  1.00  0.00            
ATOM     60  H27 BCD     1      13.620  30.930  25.840  1.00  0.00            
ATOM     61  H28 BCD     1      12.800  32.520  27.680  1.00  0.00            
ATOM     62  H29 BCD     1      13.680  33.290  26.360  1.00  0.00            
ATOM     63  H30 BCD     1      10.800  33.240  26.560  1.00  0.00            
ATOM     64  C19 BCD     1      11.210  24.370  26.520  1.00  0.00            
ATOM     65  O16 BCD     1      12.450  24.040  25.880  1.00  0.00            
ATOM     66  C20 BCD     1      10.290  24.870  25.430  1.00  0.00            
ATOM     67  O17 BCD     1      10.130  24.040  24.280  1.00  0.00            
ATOM     68  C21 BCD     1      10.690  26.210  24.870  1.00  0.00            
ATOM     69  O18 BCD     1       9.600  26.720  24.110  1.00  0.00            
ATOM     70  C22 BCD     1      11.010  27.250  25.940  1.00  0.00            
ATOM     71  C23 BCD     1      11.930  26.650  27.020  1.00  0.00            
ATOM     72  O19 BCD     1      11.360  25.410  27.540  1.00  0.00            
ATOM     73  C24 BCD     1      11.990  27.630  28.200  1.00  0.00            
ATOM     74  O20 BCD     1      10.710  27.940  28.830  1.00  0.00            
ATOM     75  H31 BCD     1      10.730  23.470  26.910  1.00  0.00            
ATOM     76  H32 BCD     1       9.250  24.960  25.760  1.00  0.00            
ATOM     77  H33 BCD     1       9.570  24.640  23.780  1.00  0.00            
ATOM     78  H34 BCD     1      11.610  26.050  24.290  1.00  0.00            
ATOM     79  H35 BCD     1       9.920  27.560  23.780  1.00  0.00            
ATOM     80  H36 BCD     1      10.060  27.570  26.390  1.00  0.00            
ATOM     81  H37 BCD     1      12.910  26.460  26.580  1.00  0.00            
ATOM     82  H38 BCD     1      12.580  27.100  28.950  1.00  0.00            
ATOM     83  H39 BCD     1      12.490  28.520  27.790  1.00  0.00            
ATOM     84  H40 BCD     1      10.520  28.880  28.730  1.00  0.00            
ATOM     85  C25 BCD     1      15.880  22.250  27.070  1.00  0.00            
ATOM     86  O21 BCD     1      16.560  23.480  26.850  1.00  0.00            
ATOM     87  C26 BCD     1      15.220  21.550  25.950  1.00  0.00            
ATOM     88  O22 BCD     1      16.150  21.260  24.930  1.00  0.00            
ATOM     89  C27 BCD     1      14.140  22.450  25.380  1.00  0.00            
ATOM     90  O23 BCD     1      13.390  21.740  24.410  1.00  0.00            
ATOM     91  C28 BCD     1      13.150  22.860  26.470  1.00  0.00            
ATOM     92  C29 BCD     1      13.820  23.250  27.770  1.00  0.00            
ATOM     93  O24 BCD     1      14.890  22.400  28.070  1.00  0.00            
ATOM     94  C30 BCD     1      12.920  23.140  28.980  1.00  0.00            
ATOM     95  O25 BCD     1      12.280  21.880  29.160  1.00  0.00            
ATOM     96  H41 BCD     1      16.540  21.530  27.580  1.00  0.00            
ATOM     97  H42 BCD     1      14.980  20.520  26.250  1.00  0.00            
ATOM     98  H43 BCD     1      16.160  20.330  24.680  1.00  0.00            
ATOM     99  H44 BCD     1      14.690  23.330  25.040  1.00  0.00            
ATOM    100  H45 BCD     1      13.920  21.690  23.610  1.00  0.00            
ATOM    101  H46 BCD     1      12.440  22.060  26.670  1.00  0.00            
ATOM    102  H47 BCD     1      14.260  24.240  27.630  1.00  0.00            
ATOM    103  H48 BCD     1      13.460  23.330  29.920  1.00  0.00            
ATOM    104  H49 BCD     1      12.100  23.870  29.010  1.00  0.00            
ATOM    105  H50 BCD     1      12.890  21.220  28.820  1.00  0.00            
ATOM    106  C31 BCD     1      20.470  25.030  27.130  1.00  0.00            
ATOM    107  O26 BCD     1      20.070  26.330  26.630  1.00  0.00            
ATOM    108  C32 BCD     1      20.320  23.990  26.040  1.00  0.00            
ATOM    109  O27 BCD     1      21.060  24.410  24.930  1.00  0.00            
ATOM    110  C33 BCD     1      18.790  23.730  25.690  1.00  0.00            
ATOM    111  C34 BCD     1      18.000  23.440  27.050  1.00  0.00            
ATOM    112  C35 BCD     1      18.270  24.550  28.050  1.00  0.00            
ATOM    113  O28 BCD     1      19.620  24.630  28.170  1.00  0.00            
ATOM    114  C36 BCD     1      17.620  24.360  29.420  1.00  0.00            
ATOM    115  O29 BCD     1      17.550  25.500  30.280  1.00  0.00            
ATOM    116  O30 BCD     1      18.610  22.630  24.820  1.00  0.00            
ATOM    117  H51 BCD     1      21.510  25.060  27.470  1.00  0.00            
ATOM    118  H52 BCD     1      20.860  23.110  26.410  1.00  0.00            
ATOM    119  H53 BCD     1      21.420  23.710  24.380  1.00  0.00            
ATOM    120  H54 BCD     1      18.410  24.620  25.170  1.00  0.00            
ATOM    121  H55 BCD     1      17.700  22.320  24.850  1.00  0.00            
ATOM    122  H56 BCD     1      18.380  22.480  27.430  1.00  0.00            
ATOM    123  H57 BCD     1      17.960  25.510  27.620  1.00  0.00            
ATOM    124  H58 BCD     1      16.590  24.000  29.280  1.00  0.00            
ATOM    125  H59 BCD     1      18.070  23.510  29.950  1.00  0.00            
ATOM    126  H60 BCD     1      16.680  25.700  30.620  1.00  0.00            
ATOM    127  C37 BCD     1      21.690  30.080  26.120  1.00  0.00            
ATOM    128  O31 BCD     1      20.760  30.390  25.060  1.00  0.00            
ATOM    129  C38 BCD     1      22.600  28.900  25.710  1.00  0.00            
ATOM    130  O32 BCD     1      23.260  29.050  24.480  1.00  0.00            
ATOM    131  C39 BCD     1      21.810  27.680  25.580  1.00  0.00            
ATOM    132  O33 BCD     1      22.720  26.600  25.430  1.00  0.00            
ATOM    133  C40 BCD     1      21.030  27.370  26.860  1.00  0.00            
ATOM    134  C41 BCD     1      20.250  28.570  27.280  1.00  0.00            
ATOM    135  O34 BCD     1      21.040  29.750  27.400  1.00  0.00            
ATOM    136  C42 BCD     1      19.480  28.520  28.550  1.00  0.00            
ATOM    137  O35 BCD     1      20.430  28.310  29.620  1.00  0.00            
ATOM    138  H61 BCD     1      22.420  30.870  26.340  1.00  0.00            
ATOM    139  H62 BCD     1      23.200  28.700  26.610  1.00  0.00            
ATOM    140  H63 BCD     1      24.080  28.560  24.360  1.00  0.00            
ATOM    141  H64 BCD     1      21.060  27.750  24.770  1.00  0.00            
ATOM    142  H65 BCD     1      22.220  25.780  25.410  1.00  0.00            
ATOM    143  H66 BCD     1      21.770  27.080  27.620  1.00  0.00            
ATOM    144  H67 BCD     1      19.500  28.680  26.480  1.00  0.00            
ATOM    145  H68 BCD     1      18.940  29.470  28.680  1.00  0.00            
ATOM    146  H69 BCD     1      18.830  27.650  28.430  1.00  0.00            
ATOM    147  H70 BCD     1      21.210  28.860  29.540  1.00  0.00            
ATOM    148  C1  BD8     2      17.560  31.940  27.100  1.00  0.00            
ATOM    149  C2  BD8     2      16.110  31.540  27.390  1.00  0.00            
ATOM    150  C3  BD8     2      15.920  30.060  27.470  1.00  0.00            
ATOM    151  C4  BD8     2      15.760  29.460  28.770  1.00  0.00            
ATOM    152  C5  BD8     2      15.400  28.140  28.940  1.00  0.00            
ATOM    153  C6  BD8     2      15.310  27.310  27.810  1.00  0.00            
ATOM    154  C7  BD8     2      15.640  27.870  26.570  1.00  0.00            
ATOM    155  C8  BD8     2      15.560  27.300  25.250  1.00  0.00            
ATOM    156  C9  BD8     2      15.870  28.290  24.300  1.00  0.00            
ATOM    157  N1  BD8     2      15.960  29.500  25.020  1.00  0.00            
ATOM    158  C10 BD8     2      15.840  29.170  26.390  1.00  0.00            
ATOM    159  C11 BD8     2      16.190  28.070  22.920  1.00  0.00            
ATOM    160  C12 BD8     2      17.680  28.500  22.560  1.00  0.00            
ATOM    161  C13 BD8     2      18.730  28.160  23.560  1.00  0.00            
ATOM    162  C14 BD8     2      15.150  28.600  21.830  1.00  0.00            
ATOM    163  C15 BD8     2      15.330  27.880  20.490  1.00  0.00            
ATOM    164  O1  BD8     2      16.120  28.150  19.630  1.00  0.00            
ATOM    165  O2  BD8     2      14.580  26.840  20.230  1.00  0.00            
ATOM    166  O3  BD8     2      16.300  26.590  22.700  1.00  0.00            
ATOM    167  C16 BD8     2      15.320  25.790  23.360  1.00  0.00            
ATOM    168  C17 BD8     2      15.580  25.890  24.840  1.00  0.00            
ATOM    169  H1  BD8     2      18.130  31.240  26.470  1.00  0.00            
ATOM    170  H2  BD8     2      17.490  32.960  26.710  1.00  0.00            
ATOM    171  H3  BD8     2      18.120  32.050  28.030  1.00  0.00            
ATOM    172  H4  BD8     2      15.380  31.950  26.680  1.00  0.00            
ATOM    173  H5  BD8     2      15.870  31.990  28.370  1.00  0.00            
ATOM    174  H6  BD8     2      15.930  30.060  29.660  1.00  0.00            
ATOM    175  H7  BD8     2      15.360  27.730  29.950  1.00  0.00            
ATOM    176  H8  BD8     2      15.100  26.250  27.950  1.00  0.00            
ATOM    177  H9  BD8     2      16.130  30.430  24.670  1.00  0.00            
ATOM    178  H10 BD8     2      17.840  29.570  22.390  1.00  0.00            
ATOM    179  H11 BD8     2      17.920  28.030  21.590  1.00  0.00            
ATOM    180  H12 BD8     2      18.490  28.490  24.580  1.00  0.00            
ATOM    181  H13 BD8     2      18.840  27.070  23.650  1.00  0.00            
ATOM    182  H14 BD8     2      19.700  28.640  23.340  1.00  0.00            
ATOM    183  H15 BD8     2      15.240  29.690  21.720  1.00  0.00            
ATOM    184  H16 BD8     2      14.120  28.410  22.150  1.00  0.00            
ATOM    185  H17 BD8     2      14.080  26.690  21.050  1.00  0.00            
ATOM    186  H18 BD8     2      15.360  24.770  22.950  1.00  0.00            
ATOM    187  H19 BD8     2      14.360  26.280  23.210  1.00  0.00            
ATOM    188  H20 BD8     2      14.830  25.320  25.400  1.00  0.00            
ATOM    189  H21 BD8     2      16.570  25.520  25.150  1.00  0.00            
TER
ENDMDL
MODEL        1
ATOM      1  C1  BCD     1      13.470  33.580  22.420  1.00  0.00            
ATOM      2  O1  BCD     1      13.380  33.080  21.120  1.00  0.00            
ATOM      3  C2  BCD     1      14.830  33.100  22.990  1.00  0.00            
ATOM      4  O2  BCD     1      15.900  33.780  22.290  1.00  0.00            
ATOM      5  C3  BCD     1      14.990  31.610  22.970  1.00  0.00            
ATOM      6  O3  BCD     1      16.180  31.100  23.540  1.00  0.00            
ATOM      7  C4  BCD     1      13.830  31.080  23.790  1.00  0.00            
ATOM      8  C5  BCD     1      12.470  31.590  23.250  1.00  0.00            
ATOM      9  O4  BCD     1      12.540  33.000  23.250  1.00  0.00            
ATOM     10  C6  BCD     1      11.210  31.140  24.040  1.00  0.00            
ATOM     11  O5  BCD     1      11.190  31.610  25.370  1.00  0.00            
ATOM     12  H1  BCD     1      13.340  34.670  22.450  1.00  0.00            
ATOM     13  H2  BCD     1      14.910  33.350  24.050  1.00  0.00            
ATOM     14  H3  BCD     1      16.660  33.360  22.680  1.00  0.00            
ATOM     15  H4  BCD     1      14.840  31.180  21.970  1.00  0.00            
ATOM     16  H5  BCD     1      16.060  30.240  23.950  1.00  0.00            
ATOM     17  H6  BCD     1      13.920  31.500  24.800  1.00  0.00            
ATOM     18  H7  BCD     1      12.410  31.290  22.200  1.00  0.00            
ATOM     19  H8  BCD     1      10.350  31.610  23.540  1.00  0.00            
ATOM     20  H9  BCD     1      10.990  30.070  24.000  1.00  0.00            
ATOM     21  H10 BCD     1      10.370  32.030  25.640  1.00  0.00            
ATOM     22  C7  BCD     1      11.290  33.810  17.690  1.00  0.00            
ATOM     23  O6  BCD     1      10.890  32.430  17.640  1.00  0.00            
ATOM     24  C8  BCD     1      12.750  34.130  17.540  1.00  0.00            
ATOM     25  O7  BCD     1      13.290  33.390  16.470  1.00  0.00            
ATOM     26  C9  BCD     1      13.540  33.600  18.790  1.00  0.00            
ATOM     27  O8  BCD     1      14.840  34.190  18.830  1.00  0.00            
ATOM     28  C10 BCD     1      12.860  33.990  20.130  1.00  0.00            
ATOM     29  C11 BCD     1      11.310  33.790  20.050  1.00  0.00            
ATOM     30  O9  BCD     1      10.880  34.350  18.870  1.00  0.00            
ATOM     31  C12 BCD     1      10.560  34.580  21.150  1.00  0.00            
ATOM     32  O10 BCD     1      10.900  35.970  21.060  1.00  0.00            
ATOM     33  H11 BCD     1      10.760  34.300  16.860  1.00  0.00            
ATOM     34  H12 BCD     1      12.860  35.210  17.410  1.00  0.00            
ATOM     35  H13 BCD     1      14.060  32.920  16.800  1.00  0.00            
ATOM     36  H14 BCD     1      13.540  32.500  18.740  1.00  0.00            
ATOM     37  H15 BCD     1      15.500  33.530  19.070  1.00  0.00            
ATOM     38  H16 BCD     1      13.180  35.020  20.340  1.00  0.00            
ATOM     39  H17 BCD     1      10.940  32.760  20.080  1.00  0.00            
ATOM     40  H18 BCD     1       9.520  34.430  20.820  1.00  0.00            
ATOM     41  H19 BCD     1      10.720  34.130  22.140  1.00  0.00            
ATOM     42  H20 BCD     1      10.790  36.300  20.150  1.00  0.00            
ATOM     43  C13 BCD     1       8.590  29.610  15.610  1.00  0.00            
ATOM     44  O11 BCD     1       9.130  28.550  16.420  1.00  0.00            
ATOM     45  C14 BCD     1       9.670  30.310  14.830  1.00  0.00            
ATOM     46  O12 BCD     1      10.250  29.340  14.040  1.00  0.00            
ATOM     47  C15 BCD     1      10.700  31.050  15.740  1.00  0.00            
ATOM     48  O13 BCD     1      11.620  31.820  14.960  1.00  0.00            
ATOM     49  C16 BCD     1       9.940  31.980  16.700  1.00  0.00            
ATOM     50  C17 BCD     1       8.830  31.220  17.450  1.00  0.00            
ATOM     51  O14 BCD     1       7.950  30.490  16.500  1.00  0.00            
ATOM     52  C18 BCD     1       7.920  32.150  18.270  1.00  0.00            
ATOM     53  O15 BCD     1       7.300  33.020  17.470  1.00  0.00            
ATOM     54  H21 BCD     1       7.910  29.320  14.810  1.00  0.00            
ATOM     55  H22 BCD     1       9.140  31.000  14.160  1.00  0.00            
ATOM     56  H23 BCD     1      10.880  29.880  13.560  1.00  0.00            
ATOM     57  H24 BCD     1      11.230  30.290  16.330  1.00  0.00            
ATOM     58  H25 BCD     1      12.080  32.230  15.690  1.00  0.00            
ATOM     59  H26 BCD     1       9.500  32.790  16.110  1.00  0.00            
ATOM     60  H27 BCD     1       9.320  30.450  18.060  1.00  0.00            
ATOM     61  H28 BCD     1       7.160  31.540  18.780  1.00  0.00            
ATOM     62  H29 BCD     1       8.490  32.610  19.080  1.00  0.00            
ATOM     63  H30 BCD     1       6.970  32.580  16.680  1.00  0.00            
ATOM     64  C19 BCD     1       8.230  24.490  17.270  1.00  0.00            
ATOM     65  O16 BCD     1       9.370  24.250  18.070  1.00  0.00            
ATOM     66  C20 BCD     1       8.650  24.880  15.870  1.00  0.00            
ATOM     67  O17 BCD     1       9.430  23.920  15.270  1.00  0.00            
ATOM     68  C21 BCD     1       9.450  26.190  15.950  1.00  0.00            
ATOM     69  O18 BCD     1      10.100  26.590  14.690  1.00  0.00            
ATOM     70  C22 BCD     1       8.460  27.260  16.350  1.00  0.00            
ATOM     71  C23 BCD     1       7.910  26.930  17.670  1.00  0.00            
ATOM     72  O19 BCD     1       7.410  25.570  17.650  1.00  0.00            
ATOM     73  C24 BCD     1       6.750  27.760  18.120  1.00  0.00            
ATOM     74  O20 BCD     1       5.650  27.900  17.210  1.00  0.00            
ATOM     75  H31 BCD     1       7.550  23.630  17.190  1.00  0.00            
ATOM     76  H32 BCD     1       7.710  25.040  15.330  1.00  0.00            
ATOM     77  H33 BCD     1       9.650  24.010  14.340  1.00  0.00            
ATOM     78  H34 BCD     1      10.210  26.080  16.740  1.00  0.00            
ATOM     79  H35 BCD     1      10.410  27.500  14.770  1.00  0.00            
ATOM     80  H36 BCD     1       7.690  27.290  15.570  1.00  0.00            
ATOM     81  H37 BCD     1       8.720  26.960  18.420  1.00  0.00            
ATOM     82  H38 BCD     1       6.280  27.310  19.010  1.00  0.00            
ATOM     83  H39 BCD     1       7.140  28.740  18.420  1.00  0.00            
ATOM     84  H40 BCD     1       5.320  28.800  17.220  1.00  0.00            
ATOM     85  C25 BCD     1      11.470  21.460  20.050  1.00  0.00            
ATOM     86  O21 BCD     1      11.820  22.570  20.870  1.00  0.00            
ATOM     87  C26 BCD     1      11.920  21.640  18.620  1.00  0.00            
ATOM     88  O22 BCD     1      13.330  21.510  18.590  1.00  0.00            
ATOM     89  C27 BCD     1      11.280  22.890  17.970  1.00  0.00            
ATOM     90  O23 BCD     1      11.490  23.010  16.560  1.00  0.00            
ATOM     91  C28 BCD     1       9.780  22.890  18.250  1.00  0.00            
ATOM     92  C29 BCD     1       9.350  22.460  19.690  1.00  0.00            
ATOM     93  O24 BCD     1      10.010  21.260  20.090  1.00  0.00            
ATOM     94  C30 BCD     1       7.880  22.230  19.820  1.00  0.00            
ATOM     95  O25 BCD     1       7.520  21.630  21.060  1.00  0.00            
ATOM     96  H41 BCD     1      11.940  20.570  20.500  1.00  0.00            
ATOM     97  H42 BCD     1      11.500  20.790  18.060  1.00  0.00            
ATOM     98  H43 BCD     1      13.650  21.450  17.690  1.00  0.00            
ATOM     99  H44 BCD     1      11.730  23.760  18.470  1.00  0.00            
ATOM    100  H45 BCD     1      10.690  23.230  16.080  1.00  0.00            
ATOM    101  H46 BCD     1       9.280  22.240  17.510  1.00  0.00            
ATOM    102  H47 BCD     1       9.670  23.260  20.380  1.00  0.00            
ATOM    103  H48 BCD     1       7.340  23.180  19.820  1.00  0.00            
ATOM    104  H49 BCD     1       7.540  21.690  18.920  1.00  0.00            
ATOM    105  H50 BCD     1       8.300  21.300  21.520  1.00  0.00            
ATOM    106  C31 BCD     1      13.340  23.920  24.340  1.00  0.00            
ATOM    107  O26 BCD     1      13.290  25.200  23.650  1.00  0.00            
ATOM    108  C32 BCD     1      14.230  22.980  23.620  1.00  0.00            
ATOM    109  O27 BCD     1      15.590  23.450  23.670  1.00  0.00            
ATOM    110  C33 BCD     1      13.760  22.710  22.270  1.00  0.00            
ATOM    111  C34 BCD     1      12.330  22.320  22.230  1.00  0.00            
ATOM    112  C35 BCD     1      11.450  23.260  23.070  1.00  0.00            
ATOM    113  O28 BCD     1      12.050  23.440  24.370  1.00  0.00            
ATOM    114  C36 BCD     1       9.990  22.880  23.300  1.00  0.00            
ATOM    115  O29 BCD     1       9.820  21.660  23.910  1.00  0.00            
ATOM    116  O30 BCD     1      14.560  21.720  21.630  1.00  0.00            
ATOM    117  H51 BCD     1      13.630  24.070  25.380  1.00  0.00            
ATOM    118  H52 BCD     1      14.170  22.030  24.170  1.00  0.00            
ATOM    119  H53 BCD     1      15.940  23.050  22.870  1.00  0.00            
ATOM    120  H54 BCD     1      13.880  23.650  21.710  1.00  0.00            
ATOM    121  H55 BCD     1      14.340  21.830  20.700  1.00  0.00            
ATOM    122  H56 BCD     1      12.220  21.280  22.540  1.00  0.00            
ATOM    123  H57 BCD     1      11.310  24.240  22.590  1.00  0.00            
ATOM    124  H58 BCD     1       9.520  23.620  23.960  1.00  0.00            
ATOM    125  H59 BCD     1       9.350  22.900  22.420  1.00  0.00            
ATOM    126  H60 BCD     1      10.040  21.670  24.850  1.00  0.00            
ATOM    127  C37 BCD     1      13.610  29.090  25.070  1.00  0.00            
ATOM    128  O31 BCD     1      13.730  29.670  23.760  1.00  0.00            
ATOM    129  C38 BCD     1      14.710  28.100  25.330  1.00  0.00            
ATOM    130  O32 BCD     1      15.970  28.840  25.010  1.00  0.00            
ATOM    131  C39 BCD     1      14.730  26.910  24.460  1.00  0.00            
ATOM    132  O33 BCD     1      15.810  26.060  24.750  1.00  0.00            
ATOM    133  C40 BCD     1      13.330  26.240  24.590  1.00  0.00            
ATOM    134  C41 BCD     1      12.190  27.200  24.260  1.00  0.00            
ATOM    135  O34 BCD     1      12.400  28.320  25.130  1.00  0.00            
ATOM    136  C42 BCD     1      10.740  26.750  24.400  1.00  0.00            
ATOM    137  O35 BCD     1      10.510  26.610  25.780  1.00  0.00            
ATOM    138  H61 BCD     1      13.580  29.870  25.830  1.00  0.00            
ATOM    139  H62 BCD     1      14.620  27.640  26.320  1.00  0.00            
ATOM    140  H63 BCD     1      16.600  28.250  24.570  1.00  0.00            
ATOM    141  H64 BCD     1      14.760  27.240  23.410  1.00  0.00            
ATOM    142  H65 BCD     1      15.740  25.250  24.240  1.00  0.00            
ATOM    143  H66 BCD     1      13.090  25.870  25.600  1.00  0.00            
ATOM    144  H67 BCD     1      12.300  27.640  23.260  1.00  0.00            
ATOM    145  H68 BCD     1      10.130  27.570  24.000  1.00  0.00            
ATOM    146  H69 BCD     1      10.660  25.780  23.900  1.00  0.00            
ATOM    147  H70 BCD     1      11.020  27.330  26.160  1.00  0.00            
ATOM    148  C1  BD8     2       7.320  25.190  22.590  1.00  0.00            
ATOM    149  C2  BD8     2       8.340  25.550  21.440  1.00  0.00            
ATOM    150  C3  BD8     2       8.860  27.000  21.430  1.00  0.00            
ATOM    151  C4  BD8     2       8.240  28.120  22.080  1.00  0.00            
ATOM    152  C5  BD8     2       8.740  29.460  21.950  1.00  0.00            
ATOM    153  C6  BD8     2       9.920  29.750  21.270  1.00  0.00            
ATOM    154  C7  BD8     2      10.520  28.660  20.660  1.00  0.00            
ATOM    155  C8  BD8     2      11.670  28.580  19.810  1.00  0.00            
ATOM    156  C9  BD8     2      11.880  27.240  19.460  1.00  0.00            
ATOM    157  N1  BD8     2      10.900  26.420  20.050  1.00  0.00            
ATOM    158  C10 BD8     2      10.040  27.330  20.740  1.00  0.00            
ATOM    159  C11 BD8     2      13.210  26.770  18.820  1.00  0.00            
ATOM    160  C12 BD8     2      13.030  26.260  17.380  1.00  0.00            
ATOM    161  C13 BD8     2      12.720  27.220  16.230  1.00  0.00            
ATOM    162  C14 BD8     2      13.860  25.710  19.700  1.00  0.00            
ATOM    163  C15 BD8     2      15.260  25.280  19.290  1.00  0.00            
ATOM    164  O1  BD8     2      15.470  24.250  18.670  1.00  0.00            
ATOM    165  O2  BD8     2      16.120  25.670  20.170  1.00  0.00            
ATOM    166  O3  BD8     2      14.190  27.870  18.780  1.00  0.00            
ATOM    167  C16 BD8     2      14.060  29.040  19.650  1.00  0.00            
ATOM    168  C17 BD8     2      12.680  29.590  19.340  1.00  0.00            
ATOM    169  H1  BD8     2       6.330  25.590  22.380  1.00  0.00            
ATOM    170  H2  BD8     2       7.190  24.100  22.630  1.00  0.00            
ATOM    171  H3  BD8     2       7.630  25.450  23.610  1.00  0.00            
ATOM    172  H4  BD8     2       7.900  25.360  20.450  1.00  0.00            
ATOM    173  H5  BD8     2       9.170  24.840  21.540  1.00  0.00            
ATOM    174  H6  BD8     2       7.410  27.990  22.770  1.00  0.00            
ATOM    175  H7  BD8     2       8.130  30.260  22.370  1.00  0.00            
ATOM    176  H8  BD8     2      10.320  30.760  21.200  1.00  0.00            
ATOM    177  H9  BD8     2      10.820  25.420  20.080  1.00  0.00            
ATOM    178  H10 BD8     2      12.220  25.520  17.360  1.00  0.00            
ATOM    179  H11 BD8     2      13.890  25.620  17.140  1.00  0.00            
ATOM    180  H12 BD8     2      11.820  27.810  16.420  1.00  0.00            
ATOM    181  H13 BD8     2      13.470  28.010  16.110  1.00  0.00            
ATOM    182  H14 BD8     2      12.610  26.790  15.230  1.00  0.00            
ATOM    183  H15 BD8     2      13.260  24.800  19.870  1.00  0.00            
ATOM    184  H16 BD8     2      13.920  26.170  20.690  1.00  0.00            
ATOM    185  H17 BD8     2      16.870  25.100  19.900  1.00  0.00            
ATOM    186  H18 BD8     2      14.780  29.710  19.170  1.00  0.00            
ATOM    187  H19 BD8     2      14.290  28.800  20.690  1.00  0.00            
ATOM    188  H20 BD8     2      12.620  30.600  19.770  1.00  0.00            
ATOM    189  H21 BD8     2      12.470  29.680  18.270  1.00  0.00            
TER
ENDMDL
MODEL        1
ATOM      1  C1  BCD     1      12.800  35.080  19.990  1.00  0.00            
ATOM      2  O1  BCD     1      12.010  34.860  18.860  1.00  0.00            
ATOM      3  C2  BCD     1      14.310  34.870  19.770  1.00  0.00            
ATOM      4  O2  BCD     1      14.800  35.770  18.790  1.00  0.00            
ATOM      5  C3  BCD     1      14.560  33.410  19.560  1.00  0.00            
ATOM      6  O3  BCD     1      15.960  32.980  19.350  1.00  0.00            
ATOM      7  C4  BCD     1      13.990  32.510  20.770  1.00  0.00            
ATOM      8  C5  BCD     1      12.520  32.850  20.950  1.00  0.00            
ATOM      9  O4  BCD     1      12.330  34.300  21.020  1.00  0.00            
ATOM     10  C6  BCD     1      11.960  32.080  22.100  1.00  0.00            
ATOM     11  O5  BCD     1      12.620  32.250  23.390  1.00  0.00            
ATOM     12  H1  BCD     1      12.650  36.130  20.280  1.00  0.00            
ATOM     13  H2  BCD     1      14.800  35.100  20.730  1.00  0.00            
ATOM     14  H3  BCD     1      14.800  36.660  19.160  1.00  0.00            
ATOM     15  H4  BCD     1      13.890  33.090  18.750  1.00  0.00            
ATOM     16  H5  BCD     1      16.030  32.020  19.350  1.00  0.00            
ATOM     17  H6  BCD     1      14.540  32.820  21.660  1.00  0.00            
ATOM     18  H7  BCD     1      11.970  32.460  20.080  1.00  0.00            
ATOM     19  H8  BCD     1      10.910  32.370  22.240  1.00  0.00            
ATOM     20  H9  BCD     1      11.900  31.010  21.840  1.00  0.00            
ATOM     21  H10 BCD     1      12.340  31.490  23.920  1.00  0.00            
ATOM     22  C7  BCD     1       9.250  35.770  16.210  1.00  0.00            
ATOM     23  O6  BCD     1       8.980  34.350  16.240  1.00  0.00            
ATOM     24  C8  BCD     1      10.630  36.090  15.740  1.00  0.00            
ATOM     25  O7  BCD     1      10.820  35.450  14.430  1.00  0.00            
ATOM     26  C9  BCD     1      11.710  35.530  16.680  1.00  0.00            
ATOM     27  O8  BCD     1      13.020  36.040  16.310  1.00  0.00            
ATOM     28  C10 BCD     1      11.370  35.950  18.170  1.00  0.00            
ATOM     29  C11 BCD     1       9.850  35.830  18.570  1.00  0.00            
ATOM     30  O9  BCD     1       9.140  36.390  17.490  1.00  0.00            
ATOM     31  C12 BCD     1       9.420  36.460  19.820  1.00  0.00            
ATOM     32  O10 BCD     1      10.110  37.730  19.900  1.00  0.00            
ATOM     33  H11 BCD     1       8.520  36.230  15.540  1.00  0.00            
ATOM     34  H12 BCD     1      10.800  37.170  15.640  1.00  0.00            
ATOM     35  H13 BCD     1      11.160  36.050  13.770  1.00  0.00            
ATOM     36  H14 BCD     1      11.680  34.440  16.640  1.00  0.00            
ATOM     37  H15 BCD     1      13.680  35.370  16.510  1.00  0.00            
ATOM     38  H16 BCD     1      11.830  36.910  18.470  1.00  0.00            
ATOM     39  H17 BCD     1       9.590  34.780  18.740  1.00  0.00            
ATOM     40  H18 BCD     1       8.320  36.570  19.800  1.00  0.00            
ATOM     41  H19 BCD     1       9.720  35.760  20.610  1.00  0.00            
ATOM     42  H20 BCD     1       9.580  38.390  20.360  1.00  0.00            
ATOM     43  C13 BCD     1       6.100  31.500  14.990  1.00  0.00            
ATOM     44  O11 BCD     1       6.640  30.390  15.690  1.00  0.00            
ATOM     45  C14 BCD     1       7.120  32.000  13.900  1.00  0.00            
ATOM     46  O12 BCD     1       7.600  31.020  12.960  1.00  0.00            
ATOM     47  C15 BCD     1       8.320  32.800  14.530  1.00  0.00            
ATOM     48  O13 BCD     1       9.190  33.420  13.530  1.00  0.00            
ATOM     49  C16 BCD     1       7.800  33.820  15.530  1.00  0.00            
ATOM     50  C17 BCD     1       6.820  33.270  16.560  1.00  0.00            
ATOM     51  O14 BCD     1       5.790  32.580  15.890  1.00  0.00            
ATOM     52  C18 BCD     1       6.190  34.300  17.440  1.00  0.00            
ATOM     53  O15 BCD     1       5.640  35.350  16.640  1.00  0.00            
ATOM     54  H21 BCD     1       5.080  31.280  14.650  1.00  0.00            
ATOM     55  H22 BCD     1       6.490  32.670  13.300  1.00  0.00            
ATOM     56  H23 BCD     1       8.440  31.290  12.580  1.00  0.00            
ATOM     57  H24 BCD     1       8.880  32.100  15.160  1.00  0.00            
ATOM     58  H25 BCD     1       9.740  34.100  13.930  1.00  0.00            
ATOM     59  H26 BCD     1       7.260  34.520  14.880  1.00  0.00            
ATOM     60  H27 BCD     1       7.330  32.500  17.160  1.00  0.00            
ATOM     61  H28 BCD     1       5.470  33.810  18.110  1.00  0.00            
ATOM     62  H29 BCD     1       6.940  34.790  18.070  1.00  0.00            
ATOM     63  H30 BCD     1       4.940  34.990  16.090  1.00  0.00            
ATOM     64  C19 BCD     1       5.740  26.370  16.160  1.00  0.00            
ATOM     65  O16 BCD     1       7.100  26.080  16.420  1.00  0.00            
ATOM     66  C20 BCD     1       5.610  26.960  14.760  1.00  0.00            
ATOM     67  O17 BCD     1       5.800  25.970  13.780  1.00  0.00            
ATOM     68  C21 BCD     1       6.410  28.250  14.600  1.00  0.00            
ATOM     69  O18 BCD     1       6.260  28.890  13.310  1.00  0.00            
ATOM     70  C22 BCD     1       5.890  29.180  15.720  1.00  0.00            
ATOM     71  C23 BCD     1       6.020  28.600  17.170  1.00  0.00            
ATOM     72  O19 BCD     1       5.370  27.340  17.220  1.00  0.00            
ATOM     73  C24 BCD     1       5.500  29.500  18.260  1.00  0.00            
ATOM     74  O20 BCD     1       4.070  29.490  18.100  1.00  0.00            
ATOM     75  H31 BCD     1       5.160  25.460  16.330  1.00  0.00            
ATOM     76  H32 BCD     1       4.560  27.300  14.740  1.00  0.00            
ATOM     77  H33 BCD     1       6.750  25.850  13.870  1.00  0.00            
ATOM     78  H34 BCD     1       7.450  28.100  14.930  1.00  0.00            
ATOM     79  H35 BCD     1       6.820  29.670  13.380  1.00  0.00            
ATOM     80  H36 BCD     1       4.830  29.430  15.540  1.00  0.00            
ATOM     81  H37 BCD     1       7.090  28.430  17.380  1.00  0.00            
ATOM     82  H38 BCD     1       5.670  29.140  19.280  1.00  0.00            
ATOM     83  H39 BCD     1       5.850  30.520  18.080  1.00  0.00            
ATOM     84  H40 BCD     1       3.750  28.590  18.180  1.00  0.00            
ATOM     85  C25 BCD     1       9.900  23.260  17.150  1.00  0.00            
ATOM     86  O21 BCD     1      10.640  24.320  17.850  1.00  0.00            
ATOM     87  C26 BCD     1       9.720  23.600  15.680  1.00  0.00            
ATOM     88  O22 BCD     1      11.010  23.730  15.090  1.00  0.00            
ATOM     89  C27 BCD     1       8.910  24.870  15.540  1.00  0.00            
ATOM     90  O23 BCD     1       8.670  25.160  14.180  1.00  0.00            
ATOM     91  C28 BCD     1       7.570  24.730  16.320  1.00  0.00            
ATOM     92  C29 BCD     1       7.710  24.170  17.720  1.00  0.00            
ATOM     93  O24 BCD     1       8.520  23.020  17.670  1.00  0.00            
ATOM     94  C30 BCD     1       6.360  23.800  18.400  1.00  0.00            
ATOM     95  O25 BCD     1       6.530  23.520  19.800  1.00  0.00            
ATOM     96  H41 BCD     1      10.410  22.330  17.420  1.00  0.00            
ATOM     97  H42 BCD     1       9.230  22.740  15.200  1.00  0.00            
ATOM     98  H43 BCD     1      11.420  22.860  15.120  1.00  0.00            
ATOM     99  H44 BCD     1       9.380  25.760  15.980  1.00  0.00            
ATOM    100  H45 BCD     1       9.500  25.160  13.700  1.00  0.00            
ATOM    101  H46 BCD     1       6.820  24.180  15.740  1.00  0.00            
ATOM    102  H47 BCD     1       8.090  24.960  18.380  1.00  0.00            
ATOM    103  H48 BCD     1       5.830  24.760  18.400  1.00  0.00            
ATOM    104  H49 BCD     1       5.910  22.980  17.820  1.00  0.00            
ATOM    105  H50 BCD     1       7.070  22.720  19.810  1.00  0.00            
ATOM    106  C31 BCD     1      13.840  25.250  20.140  1.00  0.00            
ATOM    107  O26 BCD     1      13.560  26.630  19.920  1.00  0.00            
ATOM    108  C32 BCD     1      14.120  24.540  18.810  1.00  0.00            
ATOM    109  O27 BCD     1      15.270  25.040  18.200  1.00  0.00            
ATOM    110  C33 BCD     1      12.870  24.640  17.980  1.00  0.00            
ATOM    111  C34 BCD     1      11.720  23.930  18.650  1.00  0.00            
ATOM    112  C35 BCD     1      11.450  24.580  20.010  1.00  0.00            
ATOM    113  O28 BCD     1      12.720  24.590  20.670  1.00  0.00            
ATOM    114  C36 BCD     1      10.450  23.950  20.890  1.00  0.00            
ATOM    115  O29 BCD     1      10.880  22.610  21.240  1.00  0.00            
ATOM    116  O30 BCD     1      13.100  24.110  16.690  1.00  0.00            
ATOM    117  H51 BCD     1      14.700  25.160  20.810  1.00  0.00            
ATOM    118  H52 BCD     1      14.320  23.470  18.980  1.00  0.00            
ATOM    119  H53 BCD     1      15.070  24.960  17.260  1.00  0.00            
ATOM    120  H54 BCD     1      12.640  25.700  17.830  1.00  0.00            
ATOM    121  H55 BCD     1      12.280  24.210  16.210  1.00  0.00            
ATOM    122  H56 BCD     1      11.880  22.840  18.710  1.00  0.00            
ATOM    123  H57 BCD     1      11.180  25.620  19.830  1.00  0.00            
ATOM    124  H58 BCD     1      10.340  24.470  21.850  1.00  0.00            
ATOM    125  H59 BCD     1       9.500  24.010  20.350  1.00  0.00            
ATOM    126  H60 BCD     1      11.490  22.760  21.960  1.00  0.00            
ATOM    127  C37 BCD     1      14.860  30.370  21.250  1.00  0.00            
ATOM    128  O31 BCD     1      14.090  31.160  20.350  1.00  0.00            
ATOM    129  C38 BCD     1      15.910  29.520  20.560  1.00  0.00            
ATOM    130  O32 BCD     1      16.770  30.240  19.710  1.00  0.00            
ATOM    131  C39 BCD     1      15.180  28.410  19.730  1.00  0.00            
ATOM    132  O33 BCD     1      16.180  27.670  19.080  1.00  0.00            
ATOM    133  C40 BCD     1      14.310  27.580  20.700  1.00  0.00            
ATOM    134  C41 BCD     1      13.320  28.510  21.420  1.00  0.00            
ATOM    135  O34 BCD     1      14.050  29.580  22.090  1.00  0.00            
ATOM    136  C42 BCD     1      12.430  27.760  22.380  1.00  0.00            
ATOM    137  O35 BCD     1      13.200  27.240  23.510  1.00  0.00            
ATOM    138  H61 BCD     1      15.320  31.090  21.950  1.00  0.00            
ATOM    139  H62 BCD     1      16.390  28.950  21.370  1.00  0.00            
ATOM    140  H63 BCD     1      17.250  29.640  19.130  1.00  0.00            
ATOM    141  H64 BCD     1      14.490  28.990  19.100  1.00  0.00            
ATOM    142  H65 BCD     1      15.800  26.870  18.700  1.00  0.00            
ATOM    143  H66 BCD     1      14.940  27.140  21.490  1.00  0.00            
ATOM    144  H67 BCD     1      12.600  28.990  20.740  1.00  0.00            
ATOM    145  H68 BCD     1      11.680  28.450  22.780  1.00  0.00            
ATOM    146  H69 BCD     1      11.930  26.940  21.860  1.00  0.00            
ATOM    147  H70 BCD     1      12.650  26.590  23.940  1.00  0.00            
ATOM    148  C1  BD8     2       7.180  27.110  20.700  1.00  0.00            
ATOM    149  C2  BD8     2       8.630  27.490  20.270  1.00  0.00            
ATOM    150  C3  BD8     2       8.880  28.960  19.950  1.00  0.00            
ATOM    151  C4  BD8     2       8.490  30.030  20.860  1.00  0.00            
ATOM    152  C5  BD8     2       8.800  31.370  20.510  1.00  0.00            
ATOM    153  C6  BD8     2       9.460  31.610  19.300  1.00  0.00            
ATOM    154  C7  BD8     2       9.890  30.600  18.460  1.00  0.00            
ATOM    155  C8  BD8     2      10.650  30.620  17.240  1.00  0.00            
ATOM    156  C9  BD8     2      10.870  29.310  16.840  1.00  0.00            
ATOM    157  N1  BD8     2      10.080  28.490  17.790  1.00  0.00            
ATOM    158  C10 BD8     2       9.580  29.300  18.810  1.00  0.00            
ATOM    159  C11 BD8     2      11.810  28.930  15.640  1.00  0.00            
ATOM    160  C12 BD8     2      10.910  28.320  14.550  1.00  0.00            
ATOM    161  C13 BD8     2       9.730  29.220  14.130  1.00  0.00            
ATOM    162  C14 BD8     2      12.890  27.910  16.170  1.00  0.00            
ATOM    163  C15 BD8     2      14.010  27.560  15.160  1.00  0.00            
ATOM    164  O1  BD8     2      14.370  28.230  14.200  1.00  0.00            
ATOM    165  O2  BD8     2      14.720  26.590  15.680  1.00  0.00            
ATOM    166  O3  BD8     2      12.430  30.090  15.160  1.00  0.00            
ATOM    167  C16 BD8     2      12.810  31.190  16.040  1.00  0.00            
ATOM    168  C17 BD8     2      11.480  31.790  16.700  1.00  0.00            
ATOM    169  H1  BD8     2       7.140  26.080  21.050  1.00  0.00            
ATOM    170  H2  BD8     2       6.930  27.660  21.610  1.00  0.00            
ATOM    171  H3  BD8     2       6.400  27.210  19.930  1.00  0.00            
ATOM    172  H4  BD8     2       8.950  26.840  19.440  1.00  0.00            
ATOM    173  H5  BD8     2       9.330  27.310  21.100  1.00  0.00            
ATOM    174  H6  BD8     2       7.940  29.820  21.780  1.00  0.00            
ATOM    175  H7  BD8     2       8.590  32.100  21.300  1.00  0.00            
ATOM    176  H8  BD8     2       9.820  32.620  19.120  1.00  0.00            
ATOM    177  H9  BD8     2       9.870  27.510  17.640  1.00  0.00            
ATOM    178  H10 BD8     2      10.590  27.340  14.930  1.00  0.00            
ATOM    179  H11 BD8     2      11.470  28.120  13.630  1.00  0.00            
ATOM    180  H12 BD8     2       9.210  29.590  15.020  1.00  0.00            
ATOM    181  H13 BD8     2      10.000  30.070  13.490  1.00  0.00            
ATOM    182  H14 BD8     2       8.970  28.680  13.550  1.00  0.00            
ATOM    183  H15 BD8     2      12.350  26.980  16.410  1.00  0.00            
ATOM    184  H16 BD8     2      13.320  28.250  17.110  1.00  0.00            
ATOM    185  H17 BD8     2      15.420  26.460  15.020  1.00  0.00            
ATOM    186  H18 BD8     2      13.250  31.970  15.410  1.00  0.00            
ATOM    187  H19 BD8     2      13.560  30.870  16.770  1.00  0.00            
ATOM    188  H20 BD8     2      11.780  32.450  17.530  1.00  0.00            
ATOM    189  H21 BD8     2      10.920  32.360  15.950  1.00  0.00            
TER
ENDMDL
MODEL        1
ATOM      1  C1  BCD     1      26.650  38.890  24.170  1.00  0.00            
ATOM      2  O1  BCD     1      25.950  40.090  24.060  1.00  0.00            
ATOM      3  C2  BCD     1      25.820  37.810  24.790  1.00  0.00            
ATOM      4  O2  BCD     1      24.660  37.520  23.990  1.00  0.00            
ATOM      5  C3  BCD     1      25.390  38.190  26.170  1.00  0.00            
ATOM      6  O3  BCD     1      24.810  37.080  26.770  1.00  0.00            
ATOM      7  C4  BCD     1      26.600  38.710  27.000  1.00  0.00            
ATOM      8  C5  BCD     1      27.590  39.570  26.290  1.00  0.00            
ATOM      9  O4  BCD     1      27.860  39.050  24.950  1.00  0.00            
ATOM     10  C6  BCD     1      28.950  39.730  26.930  1.00  0.00            
ATOM     11  O5  BCD     1      29.610  38.480  27.230  1.00  0.00            
ATOM     12  H1  BCD     1      27.040  38.530  23.210  1.00  0.00            
ATOM     13  H2  BCD     1      26.460  36.930  24.710  1.00  0.00            
ATOM     14  H3  BCD     1      24.190  36.720  24.250  1.00  0.00            
ATOM     15  H4  BCD     1      24.600  38.950  26.120  1.00  0.00            
ATOM     16  H5  BCD     1      24.100  36.760  26.200  1.00  0.00            
ATOM     17  H6  BCD     1      27.120  37.780  27.260  1.00  0.00            
ATOM     18  H7  BCD     1      27.180  40.580  26.190  1.00  0.00            
ATOM     19  H8  BCD     1      29.590  40.340  26.290  1.00  0.00            
ATOM     20  H9  BCD     1      28.900  40.310  27.860  1.00  0.00            
ATOM     21  H10 BCD     1      29.680  37.900  26.470  1.00  0.00            
ATOM     22  C7  BCD     1      24.440  43.130  21.760  1.00  0.00            
ATOM     23  O6  BCD     1      23.620  43.490  22.850  1.00  0.00            
ATOM     24  C8  BCD     1      24.020  41.740  21.340  1.00  0.00            
ATOM     25  O7  BCD     1      22.590  41.740  21.040  1.00  0.00            
ATOM     26  C9  BCD     1      24.340  40.680  22.430  1.00  0.00            
ATOM     27  O8  BCD     1      24.100  39.410  21.920  1.00  0.00            
ATOM     28  C10 BCD     1      25.800  40.800  22.880  1.00  0.00            
ATOM     29  C11 BCD     1      26.150  42.260  23.120  1.00  0.00            
ATOM     30  O9  BCD     1      25.840  43.050  21.920  1.00  0.00            
ATOM     31  C12 BCD     1      27.570  42.530  23.420  1.00  0.00            
ATOM     32  O10 BCD     1      28.590  42.210  22.490  1.00  0.00            
ATOM     33  H11 BCD     1      24.350  43.800  20.890  1.00  0.00            
ATOM     34  H12 BCD     1      24.560  41.430  20.430  1.00  0.00            
ATOM     35  H13 BCD     1      22.320  40.820  21.050  1.00  0.00            
ATOM     36  H14 BCD     1      23.570  40.940  23.180  1.00  0.00            
ATOM     37  H15 BCD     1      24.270  38.770  22.630  1.00  0.00            
ATOM     38  H16 BCD     1      26.490  40.440  22.100  1.00  0.00            
ATOM     39  H17 BCD     1      25.520  42.660  23.930  1.00  0.00            
ATOM     40  H18 BCD     1      27.640  43.590  23.710  1.00  0.00            
ATOM     41  H19 BCD     1      27.790  41.980  24.350  1.00  0.00            
ATOM     42  H20 BCD     1      28.450  42.800  21.740  1.00  0.00            
ATOM     43  C13 BCD     1      21.110  46.610  24.300  1.00  0.00            
ATOM     44  O11 BCD     1      21.090  46.200  25.680  1.00  0.00            
ATOM     45  C14 BCD     1      20.500  45.570  23.330  1.00  0.00            
ATOM     46  O12 BCD     1      19.230  45.240  23.870  1.00  0.00            
ATOM     47  C15 BCD     1      21.440  44.360  23.210  1.00  0.00            
ATOM     48  O13 BCD     1      20.950  43.390  22.260  1.00  0.00            
ATOM     49  C16 BCD     1      22.870  44.720  22.850  1.00  0.00            
ATOM     50  C17 BCD     1      23.340  45.700  23.920  1.00  0.00            
ATOM     51  O14 BCD     1      22.450  46.820  23.810  1.00  0.00            
ATOM     52  C18 BCD     1      24.770  46.090  23.640  1.00  0.00            
ATOM     53  O15 BCD     1      25.200  47.150  24.470  1.00  0.00            
ATOM     54  H21 BCD     1      20.600  47.570  24.150  1.00  0.00            
ATOM     55  H22 BCD     1      20.480  46.060  22.350  1.00  0.00            
ATOM     56  H23 BCD     1      18.770  44.580  23.340  1.00  0.00            
ATOM     57  H24 BCD     1      21.470  43.930  24.230  1.00  0.00            
ATOM     58  H25 BCD     1      21.680  42.840  21.950  1.00  0.00            
ATOM     59  H26 BCD     1      22.950  45.200  21.860  1.00  0.00            
ATOM     60  H27 BCD     1      23.170  45.230  24.890  1.00  0.00            
ATOM     61  H28 BCD     1      25.480  45.300  23.910  1.00  0.00            
ATOM     62  H29 BCD     1      24.810  46.400  22.580  1.00  0.00            
ATOM     63  H30 BCD     1      24.490  47.780  24.620  1.00  0.00            
ATOM     64  C19 BCD     1      19.680  47.770  29.270  1.00  0.00            
ATOM     65  O16 BCD     1      19.730  46.460  29.890  1.00  0.00            
ATOM     66  C20 BCD     1      18.700  47.750  28.150  1.00  0.00            
ATOM     67  O17 BCD     1      17.410  47.220  28.510  1.00  0.00            
ATOM     68  C21 BCD     1      19.200  46.810  26.990  1.00  0.00            
ATOM     69  O18 BCD     1      18.350  46.940  25.790  1.00  0.00            
ATOM     70  C22 BCD     1      20.620  47.230  26.600  1.00  0.00            
ATOM     71  C23 BCD     1      21.510  47.130  27.800  1.00  0.00            
ATOM     72  O19 BCD     1      21.000  48.040  28.820  1.00  0.00            
ATOM     73  C24 BCD     1      22.960  47.470  27.430  1.00  0.00            
ATOM     74  O20 BCD     1      23.010  48.690  26.660  1.00  0.00            
ATOM     75  H31 BCD     1      19.440  48.540  30.010  1.00  0.00            
ATOM     76  H32 BCD     1      18.570  48.780  27.810  1.00  0.00            
ATOM     77  H33 BCD     1      16.850  47.190  27.730  1.00  0.00            
ATOM     78  H34 BCD     1      19.210  45.770  27.350  1.00  0.00            
ATOM     79  H35 BCD     1      18.460  46.180  25.220  1.00  0.00            
ATOM     80  H36 BCD     1      20.720  48.230  26.150  1.00  0.00            
ATOM     81  H37 BCD     1      21.510  46.120  28.250  1.00  0.00            
ATOM     82  H38 BCD     1      23.520  47.590  28.360  1.00  0.00            
ATOM     83  H39 BCD     1      23.480  46.680  26.880  1.00  0.00            
ATOM     84  H40 BCD     1      23.200  49.380  27.300  1.00  0.00            
ATOM     85  C25 BCD     1      19.630  44.150  33.150  1.00  0.00            
ATOM     86  O21 BCD     1      20.290  43.260  32.180  1.00  0.00            
ATOM     87  C26 BCD     1      18.210  44.440  32.630  1.00  0.00            
ATOM     88  O22 BCD     1      17.490  43.210  32.470  1.00  0.00            
ATOM     89  C27 BCD     1      18.340  45.160  31.200  1.00  0.00            
ATOM     90  O23 BCD     1      17.110  45.450  30.570  1.00  0.00            
ATOM     91  C28 BCD     1      19.320  46.310  31.220  1.00  0.00            
ATOM     92  C29 BCD     1      20.590  46.120  32.190  1.00  0.00            
ATOM     93  O24 BCD     1      20.160  45.430  33.350  1.00  0.00            
ATOM     94  C30 BCD     1      21.300  47.390  32.650  1.00  0.00            
ATOM     95  O25 BCD     1      20.500  48.570  32.960  1.00  0.00            
ATOM     96  H41 BCD     1      19.710  43.690  34.140  1.00  0.00            
ATOM     97  H42 BCD     1      17.640  45.110  33.280  1.00  0.00            
ATOM     98  H43 BCD     1      16.760  43.260  33.100  1.00  0.00            
ATOM     99  H44 BCD     1      18.870  44.410  30.590  1.00  0.00            
ATOM    100  H45 BCD     1      17.370  45.970  29.810  1.00  0.00            
ATOM    101  H46 BCD     1      18.740  47.150  31.630  1.00  0.00            
ATOM    102  H47 BCD     1      21.320  45.500  31.650  1.00  0.00            
ATOM    103  H48 BCD     1      21.820  47.030  33.550  1.00  0.00            
ATOM    104  H49 BCD     1      22.100  47.490  31.920  1.00  0.00            
ATOM    105  H50 BCD     1      21.070  49.350  32.950  1.00  0.00            
ATOM    106  C31 BCD     1      22.320  39.710  32.330  1.00  0.00            
ATOM    107  O26 BCD     1      23.120  40.110  31.200  1.00  0.00            
ATOM    108  C32 BCD     1      20.810  39.620  31.910  1.00  0.00            
ATOM    109  O27 BCD     1      20.630  38.830  30.790  1.00  0.00            
ATOM    110  C33 BCD     1      20.160  40.970  31.710  1.00  0.00            
ATOM    111  C34 BCD     1      20.580  42.000  32.760  1.00  0.00            
ATOM    112  C35 BCD     1      22.060  41.990  33.040  1.00  0.00            
ATOM    113  O28 BCD     1      22.490  40.670  33.400  1.00  0.00            
ATOM    114  C36 BCD     1      22.440  42.840  34.160  1.00  0.00            
ATOM    115  O29 BCD     1      21.690  42.430  35.300  1.00  0.00            
ATOM    116  O30 BCD     1      18.730  40.810  31.720  1.00  0.00            
ATOM    117  H51 BCD     1      22.670  38.720  32.640  1.00  0.00            
ATOM    118  H52 BCD     1      20.350  39.080  32.750  1.00  0.00            
ATOM    119  H53 BCD     1      21.360  39.070  30.200  1.00  0.00            
ATOM    120  H54 BCD     1      20.500  41.430  30.780  1.00  0.00            
ATOM    121  H55 BCD     1      18.380  41.700  31.670  1.00  0.00            
ATOM    122  H56 BCD     1      20.090  41.790  33.710  1.00  0.00            
ATOM    123  H57 BCD     1      22.570  42.400  32.160  1.00  0.00            
ATOM    124  H58 BCD     1      23.500  42.680  34.400  1.00  0.00            
ATOM    125  H59 BCD     1      22.210  43.910  34.120  1.00  0.00            
ATOM    126  H60 BCD     1      21.740  41.470  35.370  1.00  0.00            
ATOM    127  C37 BCD     1      26.510  38.900  29.390  1.00  0.00            
ATOM    128  O31 BCD     1      26.000  39.300  28.150  1.00  0.00            
ATOM    129  C38 BCD     1      25.700  37.760  30.010  1.00  0.00            
ATOM    130  O32 BCD     1      25.820  36.500  29.230  1.00  0.00            
ATOM    131  C39 BCD     1      24.240  38.270  30.160  1.00  0.00            
ATOM    132  O33 BCD     1      23.360  37.260  30.760  1.00  0.00            
ATOM    133  C40 BCD     1      24.400  39.540  31.060  1.00  0.00            
ATOM    134  C41 BCD     1      25.320  40.590  30.460  1.00  0.00            
ATOM    135  O34 BCD     1      26.540  40.050  30.150  1.00  0.00            
ATOM    136  C42 BCD     1      25.560  41.650  31.410  1.00  0.00            
ATOM    137  O35 BCD     1      26.290  41.170  32.560  1.00  0.00            
ATOM    138  H61 BCD     1      27.520  38.490  29.320  1.00  0.00            
ATOM    139  H62 BCD     1      26.100  37.550  31.010  1.00  0.00            
ATOM    140  H63 BCD     1      25.470  36.620  28.350  1.00  0.00            
ATOM    141  H64 BCD     1      23.870  38.580  29.180  1.00  0.00            
ATOM    142  H65 BCD     1      23.160  36.580  30.110  1.00  0.00            
ATOM    143  H66 BCD     1      24.800  39.340  32.060  1.00  0.00            
ATOM    144  H67 BCD     1      24.780  41.090  29.640  1.00  0.00            
ATOM    145  H68 BCD     1      26.210  42.370  30.880  1.00  0.00            
ATOM    146  H69 BCD     1      24.620  42.140  31.690  1.00  0.00            
ATOM    147  H70 BCD     1      26.940  40.530  32.260  1.00  0.00            
ATOM    148  C1  BD8     2      26.310  44.220  26.390  1.00  0.00            
ATOM    149  C2  BD8     2      25.880  42.860  27.060  1.00  0.00            
ATOM    150  C3  BD8     2      24.480  43.090  27.730  1.00  0.00            
ATOM    151  C4  BD8     2      24.490  43.870  28.970  1.00  0.00            
ATOM    152  C5  BD8     2      23.240  44.130  29.720  1.00  0.00            
ATOM    153  C6  BD8     2      22.080  43.510  29.280  1.00  0.00            
ATOM    154  C7  BD8     2      22.150  42.680  28.100  1.00  0.00            
ATOM    155  C8  BD8     2      21.100  41.900  27.470  1.00  0.00            
ATOM    156  C9  BD8     2      21.720  41.200  26.460  1.00  0.00            
ATOM    157  N1  BD8     2      23.060  41.630  26.320  1.00  0.00            
ATOM    158  C10 BD8     2      23.270  42.520  27.360  1.00  0.00            
ATOM    159  C11 BD8     2      20.930  40.270  25.530  1.00  0.00            
ATOM    160  C12 BD8     2      21.640  38.840  25.510  1.00  0.00            
ATOM    161  C13 BD8     2      21.770  38.200  26.920  1.00  0.00            
ATOM    162  C14 BD8     2      20.820  40.900  24.110  1.00  0.00            
ATOM    163  C15 BD8     2      20.360  39.910  23.070  1.00  0.00            
ATOM    164  O1  BD8     2      21.080  39.390  22.210  1.00  0.00            
ATOM    165  O2  BD8     2      19.050  39.980  22.850  1.00  0.00            
ATOM    166  O3  BD8     2      19.570  40.080  26.090  1.00  0.00            
ATOM    167  C16 BD8     2      18.880  41.300  26.570  1.00  0.00            
ATOM    168  C17 BD8     2      19.640  41.830  27.730  1.00  0.00            
ATOM    169  H1  BD8     2      26.530  44.990  27.140  1.00  0.00            
ATOM    170  H2  BD8     2      27.270  44.100  25.880  1.00  0.00            
ATOM    171  H3  BD8     2      25.520  44.570  25.720  1.00  0.00            
ATOM    172  H4  BD8     2      26.650  42.550  27.770  1.00  0.00            
ATOM    173  H5  BD8     2      25.780  42.020  26.360  1.00  0.00            
ATOM    174  H6  BD8     2      25.460  44.220  29.320  1.00  0.00            
ATOM    175  H7  BD8     2      23.200  44.740  30.620  1.00  0.00            
ATOM    176  H8  BD8     2      21.140  43.710  29.790  1.00  0.00            
ATOM    177  H9  BD8     2      23.760  41.300  25.690  1.00  0.00            
ATOM    178  H10 BD8     2      22.670  39.080  25.210  1.00  0.00            
ATOM    179  H11 BD8     2      21.260  38.130  24.770  1.00  0.00            
ATOM    180  H12 BD8     2      21.770  37.100  26.880  1.00  0.00            
ATOM    181  H13 BD8     2      22.630  38.510  27.520  1.00  0.00            
ATOM    182  H14 BD8     2      20.840  38.510  27.400  1.00  0.00            
ATOM    183  H15 BD8     2      21.690  41.480  23.790  1.00  0.00            
ATOM    184  H16 BD8     2      20.170  41.780  24.170  1.00  0.00            
ATOM    185  H17 BD8     2      19.090  39.780  21.900  1.00  0.00            
ATOM    186  H18 BD8     2      17.860  41.150  26.950  1.00  0.00            
ATOM    187  H19 BD8     2      18.750  42.020  25.760  1.00  0.00            
ATOM    188  H20 BD8     2      19.270  42.830  28.020  1.00  0.00            
ATOM    189  H21 BD8     2      19.500  41.300  28.680  1.00  0.00            
TER
ENDMDL
MODEL        1
ATOM      1  C1  BCD     1       8.550  24.580  25.190  1.00  0.00            
ATOM      2  O1  BCD     1       8.000  24.580  23.900  1.00  0.00            
ATOM      3  C2  BCD     1       9.980  24.980  25.220  1.00  0.00            
ATOM      4  O2  BCD     1      10.190  26.210  24.510  1.00  0.00            
ATOM      5  C3  BCD     1      10.950  23.930  24.690  1.00  0.00            
ATOM      6  O3  BCD     1      12.380  24.200  24.980  1.00  0.00            
ATOM      7  C4  BCD     1      10.620  22.640  25.360  1.00  0.00            
ATOM      8  C5  BCD     1       9.160  22.260  25.080  1.00  0.00            
ATOM      9  O4  BCD     1       8.370  23.270  25.770  1.00  0.00            
ATOM     10  C6  BCD     1       8.700  20.940  25.710  1.00  0.00            
ATOM     11  O5  BCD     1       8.810  21.050  27.150  1.00  0.00            
ATOM     12  H1  BCD     1       7.960  25.260  25.820  1.00  0.00            
ATOM     13  H2  BCD     1      10.160  25.190  26.280  1.00  0.00            
ATOM     14  H3  BCD     1      10.910  26.580  25.030  1.00  0.00            
ATOM     15  H4  BCD     1      10.740  23.800  23.620  1.00  0.00            
ATOM     16  H5  BCD     1      12.890  23.510  24.530  1.00  0.00            
ATOM     17  H6  BCD     1      10.690  22.630  26.460  1.00  0.00            
ATOM     18  H7  BCD     1       9.020  22.370  24.000  1.00  0.00            
ATOM     19  H8  BCD     1       7.660  20.780  25.420  1.00  0.00            
ATOM     20  H9  BCD     1       9.280  20.070  25.350  1.00  0.00            
ATOM     21  H10 BCD     1       9.060  21.960  27.340  1.00  0.00            
ATOM     22  C7  BCD     1       5.470  26.310  21.170  1.00  0.00            
ATOM     23  O6  BCD     1       5.730  25.070  20.510  1.00  0.00            
ATOM     24  C8  BCD     1       6.860  26.930  21.240  1.00  0.00            
ATOM     25  O7  BCD     1       7.290  27.230  19.920  1.00  0.00            
ATOM     26  C9  BCD     1       7.860  26.060  22.090  1.00  0.00            
ATOM     27  O8  BCD     1       8.990  26.880  22.260  1.00  0.00            
ATOM     28  C10 BCD     1       7.260  25.660  23.460  1.00  0.00            
ATOM     29  C11 BCD     1       5.750  25.130  23.270  1.00  0.00            
ATOM     30  O9  BCD     1       4.950  26.040  22.470  1.00  0.00            
ATOM     31  C12 BCD     1       5.000  25.040  24.600  1.00  0.00            
ATOM     32  O10 BCD     1       5.030  26.310  25.210  1.00  0.00            
ATOM     33  H11 BCD     1       4.710  26.890  20.620  1.00  0.00            
ATOM     34  H12 BCD     1       6.680  27.820  21.860  1.00  0.00            
ATOM     35  H13 BCD     1       8.160  27.620  20.030  1.00  0.00            
ATOM     36  H14 BCD     1       8.080  25.140  21.530  1.00  0.00            
ATOM     37  H15 BCD     1       9.380  26.520  23.060  1.00  0.00            
ATOM     38  H16 BCD     1       7.320  26.490  24.170  1.00  0.00            
ATOM     39  H17 BCD     1       5.720  24.090  22.930  1.00  0.00            
ATOM     40  H18 BCD     1       3.990  24.680  24.380  1.00  0.00            
ATOM     41  H19 BCD     1       5.510  24.290  25.230  1.00  0.00            
ATOM     42  H20 BCD     1       4.670  27.020  24.670  1.00  0.00            
ATOM     43  C13 BCD     1       4.420  22.750  17.510  1.00  0.00            
ATOM     44  O11 BCD     1       5.350  21.690  17.880  1.00  0.00            
ATOM     45  C14 BCD     1       5.170  23.930  17.030  1.00  0.00            
ATOM     46  O12 BCD     1       6.090  23.630  16.030  1.00  0.00            
ATOM     47  C15 BCD     1       5.900  24.630  18.180  1.00  0.00            
ATOM     48  O13 BCD     1       6.410  25.900  17.760  1.00  0.00            
ATOM     49  C16 BCD     1       4.960  24.740  19.390  1.00  0.00            
ATOM     50  C17 BCD     1       4.260  23.470  19.690  1.00  0.00            
ATOM     51  O14 BCD     1       3.570  23.110  18.520  1.00  0.00            
ATOM     52  C18 BCD     1       3.330  23.460  20.880  1.00  0.00            
ATOM     53  O15 BCD     1       2.720  22.170  21.000  1.00  0.00            
ATOM     54  H21 BCD     1       3.690  22.420  16.770  1.00  0.00            
ATOM     55  H22 BCD     1       4.420  24.580  16.570  1.00  0.00            
ATOM     56  H23 BCD     1       6.490  24.450  15.730  1.00  0.00            
ATOM     57  H24 BCD     1       6.750  23.990  18.450  1.00  0.00            
ATOM     58  H25 BCD     1       7.080  26.340  18.280  1.00  0.00            
ATOM     59  H26 BCD     1       4.170  25.460  19.130  1.00  0.00            
ATOM     60  H27 BCD     1       5.020  22.700  19.860  1.00  0.00            
ATOM     61  H28 BCD     1       3.910  23.700  21.790  1.00  0.00            
ATOM     62  H29 BCD     1       2.600  24.260  20.680  1.00  0.00            
ATOM     63  H30 BCD     1       2.310  22.050  21.870  1.00  0.00            
ATOM     64  C19 BCD     1       6.250  17.660  17.400  1.00  0.00            
ATOM     65  O16 BCD     1       7.510  17.610  18.080  1.00  0.00            
ATOM     66  C20 BCD     1       6.350  18.580  16.150  1.00  0.00            
ATOM     67  O17 BCD     1       7.470  18.290  15.290  1.00  0.00            
ATOM     68  C21 BCD     1       6.480  20.030  16.620  1.00  0.00            
ATOM     69  O18 BCD     1       6.540  20.850  15.440  1.00  0.00            
ATOM     70  C22 BCD     1       5.280  20.370  17.430  1.00  0.00            
ATOM     71  C23 BCD     1       5.200  19.460  18.610  1.00  0.00            
ATOM     72  O19 BCD     1       5.250  18.110  18.150  1.00  0.00            
ATOM     73  C24 BCD     1       3.860  19.490  19.340  1.00  0.00            
ATOM     74  O20 BCD     1       2.700  19.210  18.550  1.00  0.00            
ATOM     75  H31 BCD     1       5.930  16.640  17.170  1.00  0.00            
ATOM     76  H32 BCD     1       5.430  18.450  15.570  1.00  0.00            
ATOM     77  H33 BCD     1       7.390  18.830  14.500  1.00  0.00            
ATOM     78  H34 BCD     1       7.340  20.130  17.300  1.00  0.00            
ATOM     79  H35 BCD     1       6.490  21.750  15.760  1.00  0.00            
ATOM     80  H36 BCD     1       4.450  20.300  16.730  1.00  0.00            
ATOM     81  H37 BCD     1       6.000  19.750  19.300  1.00  0.00            
ATOM     82  H38 BCD     1       3.900  18.690  20.090  1.00  0.00            
ATOM     83  H39 BCD     1       3.850  20.460  19.840  1.00  0.00            
ATOM     84  H40 BCD     1       2.680  18.270  18.350  1.00  0.00            
ATOM     85  C25 BCD     1      10.230  14.660  19.490  1.00  0.00            
ATOM     86  O21 BCD     1      10.890  15.640  20.280  1.00  0.00            
ATOM     87  C26 BCD     1      10.310  15.110  17.990  1.00  0.00            
ATOM     88  O22 BCD     1      11.690  14.960  17.640  1.00  0.00            
ATOM     89  C27 BCD     1       9.660  16.560  17.730  1.00  0.00            
ATOM     90  O23 BCD     1       9.620  17.030  16.350  1.00  0.00            
ATOM     91  C28 BCD     1       8.230  16.420  18.230  1.00  0.00            
ATOM     92  C29 BCD     1       8.140  15.960  19.690  1.00  0.00            
ATOM     93  O24 BCD     1       8.850  14.700  19.780  1.00  0.00            
ATOM     94  C30 BCD     1       6.730  15.870  20.260  1.00  0.00            
ATOM     95  O25 BCD     1       5.860  15.040  19.450  1.00  0.00            
ATOM     96  H41 BCD     1      10.690  13.660  19.510  1.00  0.00            
ATOM     97  H42 BCD     1       9.750  14.410  17.360  1.00  0.00            
ATOM     98  H43 BCD     1      11.810  15.460  16.830  1.00  0.00            
ATOM     99  H44 BCD     1      10.200  17.280  18.350  1.00  0.00            
ATOM    100  H45 BCD     1       8.730  17.330  16.180  1.00  0.00            
ATOM    101  H46 BCD     1       7.670  15.690  17.640  1.00  0.00            
ATOM    102  H47 BCD     1       8.580  16.740  20.320  1.00  0.00            
ATOM    103  H48 BCD     1       6.750  15.390  21.250  1.00  0.00            
ATOM    104  H49 BCD     1       6.360  16.870  20.500  1.00  0.00            
ATOM    105  H50 BCD     1       4.920  15.100  19.660  1.00  0.00            
ATOM    106  C31 BCD     1      13.560  16.540  23.050  1.00  0.00            
ATOM    107  O26 BCD     1      12.970  17.830  23.080  1.00  0.00            
ATOM    108  C32 BCD     1      14.230  16.270  21.730  1.00  0.00            
ATOM    109  O27 BCD     1      15.300  17.080  21.370  1.00  0.00            
ATOM    110  C33 BCD     1      13.210  16.160  20.600  1.00  0.00            
ATOM    111  C34 BCD     1      12.030  15.290  21.120  1.00  0.00            
ATOM    112  C35 BCD     1      11.530  15.520  22.530  1.00  0.00            
ATOM    113  O28 BCD     1      12.590  15.510  23.390  1.00  0.00            
ATOM    114  C36 BCD     1      10.500  14.570  23.020  1.00  0.00            
ATOM    115  O29 BCD     1      10.880  13.230  22.930  1.00  0.00            
ATOM    116  O30 BCD     1      13.650  15.560  19.360  1.00  0.00            
ATOM    117  H51 BCD     1      14.260  16.420  23.890  1.00  0.00            
ATOM    118  H52 BCD     1      14.750  15.310  21.860  1.00  0.00            
ATOM    119  H53 BCD     1      15.950  17.200  22.080  1.00  0.00            
ATOM    120  H54 BCD     1      12.830  17.180  20.430  1.00  0.00            
ATOM    121  H55 BCD     1      12.940  15.360  18.740  1.00  0.00            
ATOM    122  H56 BCD     1      12.220  14.220  20.970  1.00  0.00            
ATOM    123  H57 BCD     1      11.100  16.530  22.530  1.00  0.00            
ATOM    124  H58 BCD     1      10.330  14.840  24.070  1.00  0.00            
ATOM    125  H59 BCD     1       9.520  14.710  22.550  1.00  0.00            
ATOM    126  H60 BCD     1      10.720  12.840  23.790  1.00  0.00            
ATOM    127  C37 BCD     1      12.580  21.280  25.460  1.00  0.00            
ATOM    128  O31 BCD     1      11.450  21.690  24.650  1.00  0.00            
ATOM    129  C38 BCD     1      13.830  21.190  24.600  1.00  0.00            
ATOM    130  O32 BCD     1      14.110  22.450  24.000  1.00  0.00            
ATOM    131  C39 BCD     1      13.700  20.080  23.490  1.00  0.00            
ATOM    132  O33 BCD     1      14.910  19.950  22.710  1.00  0.00            
ATOM    133  C40 BCD     1      13.390  18.770  24.160  1.00  0.00            
ATOM    134  C41 BCD     1      12.150  18.890  25.060  1.00  0.00            
ATOM    135  O34 BCD     1      12.420  19.950  26.030  1.00  0.00            
ATOM    136  C42 BCD     1      11.750  17.620  25.740  1.00  0.00            
ATOM    137  O35 BCD     1      12.750  17.010  26.540  1.00  0.00            
ATOM    138  H61 BCD     1      12.740  22.040  26.230  1.00  0.00            
ATOM    139  H62 BCD     1      14.750  21.020  25.160  1.00  0.00            
ATOM    140  H63 BCD     1      15.010  22.380  23.660  1.00  0.00            
ATOM    141  H64 BCD     1      12.790  20.250  22.900  1.00  0.00            
ATOM    142  H65 BCD     1      14.790  19.250  22.050  1.00  0.00            
ATOM    143  H66 BCD     1      14.220  18.370  24.760  1.00  0.00            
ATOM    144  H67 BCD     1      11.310  19.170  24.410  1.00  0.00            
ATOM    145  H68 BCD     1      10.930  17.810  26.440  1.00  0.00            
ATOM    146  H69 BCD     1      11.360  16.920  24.980  1.00  0.00            
ATOM    147  H70 BCD     1      12.160  16.500  27.110  1.00  0.00            
ATOM    148  C1  BD8     2       5.560  21.360  23.500  1.00  0.00            
ATOM    149  C2  BD8     2       5.950  20.900  22.080  1.00  0.00            
ATOM    150  C3  BD8     2       7.350  20.220  22.110  1.00  0.00            
ATOM    151  C4  BD8     2       7.720  19.180  23.030  1.00  0.00            
ATOM    152  C5  BD8     2       9.010  18.600  23.040  1.00  0.00            
ATOM    153  C6  BD8     2      10.060  19.070  22.190  1.00  0.00            
ATOM    154  C7  BD8     2       9.660  20.160  21.370  1.00  0.00            
ATOM    155  C8  BD8     2      10.390  20.980  20.450  1.00  0.00            
ATOM    156  C9  BD8     2       9.550  21.860  19.800  1.00  0.00            
ATOM    157  N1  BD8     2       8.300  21.680  20.400  1.00  0.00            
ATOM    158  C10 BD8     2       8.350  20.690  21.360  1.00  0.00            
ATOM    159  C11 BD8     2       9.990  22.700  18.600  1.00  0.00            
ATOM    160  C12 BD8     2       9.650  24.160  19.020  1.00  0.00            
ATOM    161  C13 BD8     2      10.640  24.730  20.120  1.00  0.00            
ATOM    162  C14 BD8     2       9.260  22.120  17.390  1.00  0.00            
ATOM    163  C15 BD8     2       9.680  22.720  16.070  1.00  0.00            
ATOM    164  O1  BD8     2       9.510  23.930  15.880  1.00  0.00            
ATOM    165  O2  BD8     2       9.930  21.840  15.090  1.00  0.00            
ATOM    166  O3  BD8     2      11.460  22.620  18.370  1.00  0.00            
ATOM    167  C16 BD8     2      11.950  21.310  18.540  1.00  0.00            
ATOM    168  C17 BD8     2      11.820  20.890  20.020  1.00  0.00            
ATOM    169  H1  BD8     2       4.800  22.160  23.530  1.00  0.00            
ATOM    170  H2  BD8     2       5.300  20.500  24.120  1.00  0.00            
ATOM    171  H3  BD8     2       6.380  21.800  24.080  1.00  0.00            
ATOM    172  H4  BD8     2       6.100  21.760  21.420  1.00  0.00            
ATOM    173  H5  BD8     2       5.210  20.200  21.680  1.00  0.00            
ATOM    174  H6  BD8     2       6.960  18.840  23.720  1.00  0.00            
ATOM    175  H7  BD8     2       9.340  17.840  23.740  1.00  0.00            
ATOM    176  H8  BD8     2      11.050  18.660  22.020  1.00  0.00            
ATOM    177  H9  BD8     2       7.450  22.200  20.220  1.00  0.00            
ATOM    178  H10 BD8     2       8.640  24.330  19.400  1.00  0.00            
ATOM    179  H11 BD8     2       9.750  24.810  18.140  1.00  0.00            
ATOM    180  H12 BD8     2      10.450  24.190  21.050  1.00  0.00            
ATOM    181  H13 BD8     2      11.680  24.690  19.780  1.00  0.00            
ATOM    182  H14 BD8     2      10.400  25.780  20.320  1.00  0.00            
ATOM    183  H15 BD8     2       8.170  22.260  17.440  1.00  0.00            
ATOM    184  H16 BD8     2       9.340  21.030  17.310  1.00  0.00            
ATOM    185  H17 BD8     2       9.930  21.010  15.600  1.00  0.00            
ATOM    186  H18 BD8     2      13.010  21.140  18.320  1.00  0.00            
ATOM    187  H19 BD8     2      11.420  20.650  17.840  1.00  0.00            
ATOM    188  H20 BD8     2      12.110  19.860  20.270  1.00  0.00            
ATOM    189  H21 BD8     2      12.440  21.520  20.660  1.00  0.00            
TER
ENDMDL
MODEL        1
ATOM      1  C1  BCD     1      18.250  25.980  21.110  1.00  0.00            
ATOM      2  O1  BCD     1      17.680  26.200  19.790  1.00  0.00            
ATOM      3  C2  BCD     1      19.630  26.530  21.180  1.00  0.00            
ATOM      4  O2  BCD     1      19.650  27.930  20.850  1.00  0.00            
ATOM      5  C3  BCD     1      20.530  25.700  20.330  1.00  0.00            
ATOM      6  O3  BCD     1      21.840  26.190  20.380  1.00  0.00            
ATOM      7  C4  BCD     1      20.490  24.230  20.700  1.00  0.00            
ATOM      8  C5  BCD     1      19.060  23.720  20.940  1.00  0.00            
ATOM      9  O4  BCD     1      18.250  24.650  21.570  1.00  0.00            
ATOM     10  C6  BCD     1      18.950  22.410  21.740  1.00  0.00            
ATOM     11  O5  BCD     1      19.710  22.510  22.930  1.00  0.00            
ATOM     12  H1  BCD     1      17.650  26.550  21.820  1.00  0.00            
ATOM     13  H2  BCD     1      20.000  26.420  22.210  1.00  0.00            
ATOM     14  H3  BCD     1      20.590  28.130  20.840  1.00  0.00            
ATOM     15  H4  BCD     1      20.130  25.780  19.310  1.00  0.00            
ATOM     16  H5  BCD     1      22.320  25.730  19.680  1.00  0.00            
ATOM     17  H6  BCD     1      21.090  24.220  21.610  1.00  0.00            
ATOM     18  H7  BCD     1      18.640  23.630  19.930  1.00  0.00            
ATOM     19  H8  BCD     1      17.860  22.320  21.870  1.00  0.00            
ATOM     20  H9  BCD     1      19.220  21.600  21.050  1.00  0.00            
ATOM     21  H10 BCD     1      19.950  21.620  23.210  1.00  0.00            
ATOM     22  C7  BCD     1      13.980  26.330  17.710  1.00  0.00            
ATOM     23  O6  BCD     1      14.450  25.320  16.800  1.00  0.00            
ATOM     24  C8  BCD     1      14.800  27.640  17.750  1.00  0.00            
ATOM     25  O7  BCD     1      14.700  28.410  16.510  1.00  0.00            
ATOM     26  C9  BCD     1      16.220  27.480  18.340  1.00  0.00            
ATOM     27  O8  BCD     1      16.720  28.740  18.610  1.00  0.00            
ATOM     28  C10 BCD     1      16.290  26.530  19.570  1.00  0.00            
ATOM     29  C11 BCD     1      15.300  25.420  19.470  1.00  0.00            
ATOM     30  O9  BCD     1      14.040  25.770  18.950  1.00  0.00            
ATOM     31  C12 BCD     1      14.960  24.800  20.770  1.00  0.00            
ATOM     32  O10 BCD     1      14.540  25.830  21.620  1.00  0.00            
ATOM     33  H11 BCD     1      12.930  26.580  17.520  1.00  0.00            
ATOM     34  H12 BCD     1      14.310  28.200  18.550  1.00  0.00            
ATOM     35  H13 BCD     1      15.170  29.250  16.560  1.00  0.00            
ATOM     36  H14 BCD     1      16.870  27.020  17.590  1.00  0.00            
ATOM     37  H15 BCD     1      17.530  28.720  19.140  1.00  0.00            
ATOM     38  H16 BCD     1      15.920  27.110  20.430  1.00  0.00            
ATOM     39  H17 BCD     1      15.660  24.650  18.780  1.00  0.00            
ATOM     40  H18 BCD     1      14.200  24.010  20.730  1.00  0.00            
ATOM     41  H19 BCD     1      15.840  24.410  21.310  1.00  0.00            
ATOM     42  H20 BCD     1      14.470  25.510  22.520  1.00  0.00            
ATOM     43  C13 BCD     1      13.340  23.570  13.140  1.00  0.00            
ATOM     44  O11 BCD     1      14.720  23.550  12.790  1.00  0.00            
ATOM     45  C14 BCD     1      12.870  25.040  13.270  1.00  0.00            
ATOM     46  O12 BCD     1      13.220  25.760  12.040  1.00  0.00            
ATOM     47  C15 BCD     1      13.530  25.730  14.520  1.00  0.00            
ATOM     48  O13 BCD     1      13.010  27.050  14.840  1.00  0.00            
ATOM     49  C16 BCD     1      13.440  24.890  15.780  1.00  0.00            
ATOM     50  C17 BCD     1      13.910  23.420  15.490  1.00  0.00            
ATOM     51  O14 BCD     1      13.240  22.880  14.380  1.00  0.00            
ATOM     52  C18 BCD     1      13.710  22.500  16.610  1.00  0.00            
ATOM     53  O15 BCD     1      12.310  22.210  16.910  1.00  0.00            
ATOM     54  H21 BCD     1      12.790  22.980  12.400  1.00  0.00            
ATOM     55  H22 BCD     1      11.790  25.010  13.470  1.00  0.00            
ATOM     56  H23 BCD     1      13.160  26.710  12.220  1.00  0.00            
ATOM     57  H24 BCD     1      14.580  25.850  14.240  1.00  0.00            
ATOM     58  H25 BCD     1      13.610  27.450  15.480  1.00  0.00            
ATOM     59  H26 BCD     1      12.450  24.920  16.240  1.00  0.00            
ATOM     60  H27 BCD     1      14.950  23.380  15.150  1.00  0.00            
ATOM     61  H28 BCD     1      14.170  21.530  16.420  1.00  0.00            
ATOM     62  H29 BCD     1      14.160  22.990  17.480  1.00  0.00            
ATOM     63  H30 BCD     1      11.880  21.950  16.090  1.00  0.00            
ATOM     64  C19 BCD     1      16.760  21.150   9.890  1.00  0.00            
ATOM     65  O16 BCD     1      18.100  21.520  10.080  1.00  0.00            
ATOM     66  C20 BCD     1      15.840  22.330   9.430  1.00  0.00            
ATOM     67  O17 BCD     1      16.460  22.980   8.300  1.00  0.00            
ATOM     68  C21 BCD     1      15.490  23.300  10.610  1.00  0.00            
ATOM     69  O18 BCD     1      14.570  24.370  10.250  1.00  0.00            
ATOM     70  C22 BCD     1      14.960  22.520  11.800  1.00  0.00            
ATOM     71  C23 BCD     1      16.010  21.450  12.280  1.00  0.00            
ATOM     72  O19 BCD     1      16.290  20.590  11.130  1.00  0.00            
ATOM     73  C24 BCD     1      15.550  20.520  13.350  1.00  0.00            
ATOM     74  O20 BCD     1      14.130  20.210  13.250  1.00  0.00            
ATOM     75  H31 BCD     1      16.720  20.400   9.100  1.00  0.00            
ATOM     76  H32 BCD     1      14.960  21.810   9.050  1.00  0.00            
ATOM     77  H33 BCD     1      16.760  22.330   7.660  1.00  0.00            
ATOM     78  H34 BCD     1      16.390  23.840  10.920  1.00  0.00            
ATOM     79  H35 BCD     1      14.340  24.820  11.070  1.00  0.00            
ATOM     80  H36 BCD     1      14.040  21.990  11.520  1.00  0.00            
ATOM     81  H37 BCD     1      16.940  21.960  12.560  1.00  0.00            
ATOM     82  H38 BCD     1      16.070  19.560  13.460  1.00  0.00            
ATOM     83  H39 BCD     1      15.690  21.090  14.280  1.00  0.00            
ATOM     84  H40 BCD     1      13.820  19.680  13.990  1.00  0.00            
ATOM     85  C25 BCD     1      21.540  19.620  10.540  1.00  0.00            
ATOM     86  O21 BCD     1      21.340  20.010  11.900  1.00  0.00            
ATOM     87  C26 BCD     1      21.660  20.800   9.550  1.00  0.00            
ATOM     88  O22 BCD     1      22.790  21.600   9.920  1.00  0.00            
ATOM     89  C27 BCD     1      20.350  21.610   9.750  1.00  0.00            
ATOM     90  O23 BCD     1      20.220  22.810   8.990  1.00  0.00            
ATOM     91  C28 BCD     1      19.130  20.750   9.490  1.00  0.00            
ATOM     92  C29 BCD     1      19.260  19.350  10.210  1.00  0.00            
ATOM     93  O24 BCD     1      20.550  18.770  10.100  1.00  0.00            
ATOM     94  C30 BCD     1      18.280  18.270   9.720  1.00  0.00            
ATOM     95  O25 BCD     1      18.300  18.160   8.280  1.00  0.00            
ATOM     96  H41 BCD     1      22.470  19.050  10.440  1.00  0.00            
ATOM     97  H42 BCD     1      21.720  20.510   8.500  1.00  0.00            
ATOM     98  H43 BCD     1      22.710  22.520   9.660  1.00  0.00            
ATOM     99  H44 BCD     1      20.350  21.840  10.820  1.00  0.00            
ATOM    100  H45 BCD     1      19.340  23.170   9.160  1.00  0.00            
ATOM    101  H46 BCD     1      18.940  20.570   8.420  1.00  0.00            
ATOM    102  H47 BCD     1      19.060  19.440  11.280  1.00  0.00            
ATOM    103  H48 BCD     1      18.770  17.370  10.090  1.00  0.00            
ATOM    104  H49 BCD     1      17.340  18.390  10.270  1.00  0.00            
ATOM    105  H50 BCD     1      18.280  17.210   8.150  1.00  0.00            
ATOM    106  C31 BCD     1      23.190  19.710  15.620  1.00  0.00            
ATOM    107  O26 BCD     1      22.320  20.660  16.310  1.00  0.00            
ATOM    108  C32 BCD     1      23.980  20.310  14.470  1.00  0.00            
ATOM    109  O27 BCD     1      24.740  21.410  14.930  1.00  0.00            
ATOM    110  C33 BCD     1      23.110  20.720  13.220  1.00  0.00            
ATOM    111  C34 BCD     1      22.300  19.540  12.810  1.00  0.00            
ATOM    112  C35 BCD     1      21.620  18.890  14.080  1.00  0.00            
ATOM    113  O28 BCD     1      22.460  18.620  15.170  1.00  0.00            
ATOM    114  C36 BCD     1      20.860  17.600  13.720  1.00  0.00            
ATOM    115  O29 BCD     1      21.860  16.640  13.350  1.00  0.00            
ATOM    116  O30 BCD     1      24.000  21.030  12.150  1.00  0.00            
ATOM    117  H51 BCD     1      23.860  19.400  16.430  1.00  0.00            
ATOM    118  H52 BCD     1      24.640  19.520  14.100  1.00  0.00            
ATOM    119  H53 BCD     1      25.270  21.850  14.260  1.00  0.00            
ATOM    120  H54 BCD     1      22.560  21.620  13.500  1.00  0.00            
ATOM    121  H55 BCD     1      23.470  21.170  11.360  1.00  0.00            
ATOM    122  H56 BCD     1      23.000  18.800  12.420  1.00  0.00            
ATOM    123  H57 BCD     1      20.840  19.570  14.450  1.00  0.00            
ATOM    124  H58 BCD     1      20.330  17.170  14.580  1.00  0.00            
ATOM    125  H59 BCD     1      20.170  17.760  12.890  1.00  0.00            
ATOM    126  H60 BCD     1      22.370  16.400  14.130  1.00  0.00            
ATOM    127  C37 BCD     1      21.840  22.270  20.160  1.00  0.00            
ATOM    128  O31 BCD     1      21.120  23.450  19.700  1.00  0.00            
ATOM    129  C38 BCD     1      23.270  22.180  19.700  1.00  0.00            
ATOM    130  O32 BCD     1      23.830  23.420  20.180  1.00  0.00            
ATOM    131  C39 BCD     1      23.310  22.040  18.130  1.00  0.00            
ATOM    132  O33 BCD     1      24.670  21.880  17.650  1.00  0.00            
ATOM    133  C40 BCD     1      22.520  20.750  17.760  1.00  0.00            
ATOM    134  C41 BCD     1      21.130  20.820  18.370  1.00  0.00            
ATOM    135  O34 BCD     1      21.150  21.080  19.770  1.00  0.00            
ATOM    136  C42 BCD     1      20.240  19.670  17.960  1.00  0.00            
ATOM    137  O35 BCD     1      20.820  18.470  18.410  1.00  0.00            
ATOM    138  H61 BCD     1      21.780  22.230  21.250  1.00  0.00            
ATOM    139  H62 BCD     1      23.670  21.290  20.200  1.00  0.00            
ATOM    140  H63 BCD     1      24.730  23.470  19.830  1.00  0.00            
ATOM    141  H64 BCD     1      22.840  22.880  17.600  1.00  0.00            
ATOM    142  H65 BCD     1      24.650  21.810  16.690  1.00  0.00            
ATOM    143  H66 BCD     1      23.020  19.840  18.120  1.00  0.00            
ATOM    144  H67 BCD     1      20.620  21.680  17.930  1.00  0.00            
ATOM    145  H68 BCD     1      19.200  19.780  18.310  1.00  0.00            
ATOM    146  H69 BCD     1      20.100  19.670  16.870  1.00  0.00            
ATOM    147  H70 BCD     1      20.710  17.750  17.780  1.00  0.00            
ATOM    148  C1  BD8     2      16.620  20.720  19.840  1.00  0.00            
ATOM    149  C2  BD8     2      16.070  21.390  18.630  1.00  0.00            
ATOM    150  C3  BD8     2      16.690  20.820  17.280  1.00  0.00            
ATOM    151  C4  BD8     2      16.620  19.440  16.990  1.00  0.00            
ATOM    152  C5  BD8     2      17.410  18.880  15.990  1.00  0.00            
ATOM    153  C6  BD8     2      18.210  19.740  15.160  1.00  0.00            
ATOM    154  C7  BD8     2      18.230  21.120  15.420  1.00  0.00            
ATOM    155  C8  BD8     2      18.860  22.220  14.740  1.00  0.00            
ATOM    156  C9  BD8     2      18.510  23.350  15.440  1.00  0.00            
ATOM    157  N1  BD8     2      17.750  23.000  16.590  1.00  0.00            
ATOM    158  C10 BD8     2      17.510  21.630  16.490  1.00  0.00            
ATOM    159  C11 BD8     2      18.690  24.780  14.910  1.00  0.00            
ATOM    160  C12 BD8     2      19.620  25.600  15.860  1.00  0.00            
ATOM    161  C13 BD8     2      21.090  25.040  16.100  1.00  0.00            
ATOM    162  C14 BD8     2      17.330  25.400  14.580  1.00  0.00            
ATOM    163  C15 BD8     2      17.520  26.510  13.610  1.00  0.00            
ATOM    164  O1  BD8     2      17.960  27.590  13.770  1.00  0.00            
ATOM    165  O2  BD8     2      17.000  26.270  12.390  1.00  0.00            
ATOM    166  O3  BD8     2      19.490  24.750  13.670  1.00  0.00            
ATOM    167  C16 BD8     2      19.250  23.670  12.750  1.00  0.00            
ATOM    168  C17 BD8     2      19.600  22.300  13.480  1.00  0.00            
ATOM    169  H1  BD8     2      16.270  19.670  19.840  1.00  0.00            
ATOM    170  H2  BD8     2      17.710  20.620  19.780  1.00  0.00            
ATOM    171  H3  BD8     2      16.430  21.320  20.730  1.00  0.00            
ATOM    172  H4  BD8     2      16.220  22.470  18.760  1.00  0.00            
ATOM    173  H5  BD8     2      15.010  21.100  18.610  1.00  0.00            
ATOM    174  H6  BD8     2      16.060  18.850  17.720  1.00  0.00            
ATOM    175  H7  BD8     2      17.440  17.800  15.860  1.00  0.00            
ATOM    176  H8  BD8     2      18.580  19.300  14.240  1.00  0.00            
ATOM    177  H9  BD8     2      17.350  23.580  17.310  1.00  0.00            
ATOM    178  H10 BD8     2      19.170  25.650  16.860  1.00  0.00            
ATOM    179  H11 BD8     2      19.680  26.660  15.610  1.00  0.00            
ATOM    180  H12 BD8     2      21.120  23.990  16.410  1.00  0.00            
ATOM    181  H13 BD8     2      21.650  25.290  15.190  1.00  0.00            
ATOM    182  H14 BD8     2      21.540  25.540  16.960  1.00  0.00            
ATOM    183  H15 BD8     2      16.750  25.800  15.420  1.00  0.00            
ATOM    184  H16 BD8     2      16.800  24.610  14.020  1.00  0.00            
ATOM    185  H17 BD8     2      17.230  27.170  12.070  1.00  0.00            
ATOM    186  H18 BD8     2      19.810  23.830  11.830  1.00  0.00            
ATOM    187  H19 BD8     2      18.200  23.490  12.470  1.00  0.00            
ATOM    188  H20 BD8     2      19.210  21.430  12.940  1.00  0.00            
ATOM    189  H21 BD8     2      20.700  22.280  13.570  1.00  0.00            
TER
ENDMDL
MODEL        1
ATOM      1  C1  BCD     1      21.180  32.090  17.050  1.00  0.00            
ATOM      2  O1  BCD     1      19.780  32.270  16.870  1.00  0.00            
ATOM      3  C2  BCD     1      21.780  32.560  15.700  1.00  0.00            
ATOM      4  O2  BCD     1      21.390  33.900  15.560  1.00  0.00            
ATOM      5  C3  BCD     1      21.440  31.700  14.560  1.00  0.00            
ATOM      6  O3  BCD     1      22.270  32.020  13.430  1.00  0.00            
ATOM      7  C4  BCD     1      21.610  30.180  14.960  1.00  0.00            
ATOM      8  C5  BCD     1      21.020  29.760  16.310  1.00  0.00            
ATOM      9  O4  BCD     1      21.460  30.630  17.360  1.00  0.00            
ATOM     10  C6  BCD     1      21.260  28.330  16.680  1.00  0.00            
ATOM     11  O5  BCD     1      22.490  28.080  17.280  1.00  0.00            
ATOM     12  H1  BCD     1      21.540  32.760  17.840  1.00  0.00            
ATOM     13  H2  BCD     1      22.870  32.420  15.720  1.00  0.00            
ATOM     14  H3  BCD     1      21.890  34.300  14.840  1.00  0.00            
ATOM     15  H4  BCD     1      20.360  31.780  14.360  1.00  0.00            
ATOM     16  H5  BCD     1      22.010  31.480  12.680  1.00  0.00            
ATOM     17  H6  BCD     1      22.680  29.970  14.980  1.00  0.00            
ATOM     18  H7  BCD     1      19.930  29.870  16.280  1.00  0.00            
ATOM     19  H8  BCD     1      20.450  27.990  17.340  1.00  0.00            
ATOM     20  H9  BCD     1      21.170  27.700  15.780  1.00  0.00            
ATOM     21  H10 BCD     1      22.450  28.650  18.050  1.00  0.00            
ATOM     22  C7  BCD     1      16.440  33.900  18.640  1.00  0.00            
ATOM     23  O6  BCD     1      15.720  32.760  18.150  1.00  0.00            
ATOM     24  C8  BCD     1      16.930  34.710  17.320  1.00  0.00            
ATOM     25  O7  BCD     1      15.930  35.150  16.370  1.00  0.00            
ATOM     26  C9  BCD     1      17.990  33.800  16.550  1.00  0.00            
ATOM     27  O8  BCD     1      18.580  34.620  15.580  1.00  0.00            
ATOM     28  C10 BCD     1      19.080  33.320  17.540  1.00  0.00            
ATOM     29  C11 BCD     1      18.560  32.640  18.860  1.00  0.00            
ATOM     30  O9  BCD     1      17.560  33.510  19.360  1.00  0.00            
ATOM     31  C12 BCD     1      19.650  32.700  19.930  1.00  0.00            
ATOM     32  O10 BCD     1      20.290  33.960  20.070  1.00  0.00            
ATOM     33  H11 BCD     1      15.850  34.580  19.270  1.00  0.00            
ATOM     34  H12 BCD     1      17.520  35.560  17.690  1.00  0.00            
ATOM     35  H13 BCD     1      16.370  35.330  15.530  1.00  0.00            
ATOM     36  H14 BCD     1      17.310  33.030  16.150  1.00  0.00            
ATOM     37  H15 BCD     1      19.470  34.310  15.380  1.00  0.00            
ATOM     38  H16 BCD     1      19.790  34.140  17.700  1.00  0.00            
ATOM     39  H17 BCD     1      18.140  31.650  18.620  1.00  0.00            
ATOM     40  H18 BCD     1      19.140  32.380  20.840  1.00  0.00            
ATOM     41  H19 BCD     1      20.310  31.870  19.630  1.00  0.00            
ATOM     42  H20 BCD     1      19.630  34.510  20.510  1.00  0.00            
ATOM     43  C13 BCD     1      12.020  30.900  18.480  1.00  0.00            
ATOM     44  O11 BCD     1      12.500  29.900  17.600  1.00  0.00            
ATOM     45  C14 BCD     1      11.970  32.320  17.820  1.00  0.00            
ATOM     46  O12 BCD     1      11.130  32.360  16.630  1.00  0.00            
ATOM     47  C15 BCD     1      13.380  32.710  17.440  1.00  0.00            
ATOM     48  O13 BCD     1      13.440  34.060  16.820  1.00  0.00            
ATOM     49  C16 BCD     1      14.350  32.640  18.650  1.00  0.00            
ATOM     50  C17 BCD     1      14.260  31.330  19.390  1.00  0.00            
ATOM     51  O14 BCD     1      12.880  30.900  19.670  1.00  0.00            
ATOM     52  C18 BCD     1      15.080  31.430  20.680  1.00  0.00            
ATOM     53  O15 BCD     1      15.180  30.190  21.360  1.00  0.00            
ATOM     54  H21 BCD     1      10.960  30.760  18.730  1.00  0.00            
ATOM     55  H22 BCD     1      11.520  32.970  18.580  1.00  0.00            
ATOM     56  H23 BCD     1      11.310  33.210  16.220  1.00  0.00            
ATOM     57  H24 BCD     1      13.770  32.020  16.680  1.00  0.00            
ATOM     58  H25 BCD     1      14.350  34.350  16.750  1.00  0.00            
ATOM     59  H26 BCD     1      14.110  33.470  19.330  1.00  0.00            
ATOM     60  H27 BCD     1      14.720  30.520  18.800  1.00  0.00            
ATOM     61  H28 BCD     1      16.080  31.780  20.400  1.00  0.00            
ATOM     62  H29 BCD     1      14.650  32.190  21.350  1.00  0.00            
ATOM     63  H30 BCD     1      14.330  29.800  21.580  1.00  0.00            
ATOM     64  C19 BCD     1      11.380  26.390  15.960  1.00  0.00            
ATOM     65  O16 BCD     1      12.430  26.320  15.020  1.00  0.00            
ATOM     66  C20 BCD     1      10.440  27.510  15.750  1.00  0.00            
ATOM     67  O17 BCD     1      10.010  27.490  14.390  1.00  0.00            
ATOM     68  C21 BCD     1      11.350  28.820  15.970  1.00  0.00            
ATOM     69  O18 BCD     1      10.490  29.970  15.680  1.00  0.00            
ATOM     70  C22 BCD     1      11.650  28.810  17.410  1.00  0.00            
ATOM     71  C23 BCD     1      12.490  27.580  17.720  1.00  0.00            
ATOM     72  O19 BCD     1      11.820  26.430  17.290  1.00  0.00            
ATOM     73  C24 BCD     1      12.730  27.460  19.220  1.00  0.00            
ATOM     74  O20 BCD     1      11.510  27.460  19.970  1.00  0.00            
ATOM     75  H31 BCD     1      10.820  25.440  15.900  1.00  0.00            
ATOM     76  H32 BCD     1       9.630  27.580  16.480  1.00  0.00            
ATOM     77  H33 BCD     1      10.640  28.040  13.930  1.00  0.00            
ATOM     78  H34 BCD     1      12.250  28.950  15.360  1.00  0.00            
ATOM     79  H35 BCD     1      10.950  30.800  15.810  1.00  0.00            
ATOM     80  H36 BCD     1      10.790  28.860  18.090  1.00  0.00            
ATOM     81  H37 BCD     1      13.460  27.590  17.220  1.00  0.00            
ATOM     82  H38 BCD     1      13.340  26.600  19.520  1.00  0.00            
ATOM     83  H39 BCD     1      13.280  28.380  19.470  1.00  0.00            
ATOM     84  H40 BCD     1      11.720  27.770  20.850  1.00  0.00            
ATOM     85  C25 BCD     1      14.090  23.810  12.280  1.00  0.00            
ATOM     86  O21 BCD     1      15.050  24.710  11.700  1.00  0.00            
ATOM     87  C26 BCD     1      12.660  24.180  12.030  1.00  0.00            
ATOM     88  O22 BCD     1      12.530  24.290  10.590  1.00  0.00            
ATOM     89  C27 BCD     1      12.170  25.320  12.890  1.00  0.00            
ATOM     90  O23 BCD     1      10.730  25.470  12.800  1.00  0.00            
ATOM     91  C28 BCD     1      12.590  25.030  14.400  1.00  0.00            
ATOM     92  C29 BCD     1      14.000  24.600  14.520  1.00  0.00            
ATOM     93  O24 BCD     1      14.360  23.500  13.640  1.00  0.00            
ATOM     94  C30 BCD     1      14.430  24.190  15.980  1.00  0.00            
ATOM     95  O25 BCD     1      13.610  23.220  16.640  1.00  0.00            
ATOM     96  H41 BCD     1      14.200  22.950  11.610  1.00  0.00            
ATOM     97  H42 BCD     1      12.150  23.300  12.450  1.00  0.00            
ATOM     98  H43 BCD     1      12.900  25.170  10.470  1.00  0.00            
ATOM     99  H44 BCD     1      12.720  26.220  12.550  1.00  0.00            
ATOM    100  H45 BCD     1      10.590  26.210  13.410  1.00  0.00            
ATOM    101  H46 BCD     1      11.920  24.270  14.820  1.00  0.00            
ATOM    102  H47 BCD     1      14.600  25.450  14.190  1.00  0.00            
ATOM    103  H48 BCD     1      15.430  23.750  15.940  1.00  0.00            
ATOM    104  H49 BCD     1      14.420  25.110  16.580  1.00  0.00            
ATOM    105  H50 BCD     1      13.310  22.520  16.060  1.00  0.00            
ATOM    106  C31 BCD     1      18.910  24.910  10.470  1.00  0.00            
ATOM    107  O26 BCD     1      19.030  25.900  11.470  1.00  0.00            
ATOM    108  C32 BCD     1      17.850  25.210   9.400  1.00  0.00            
ATOM    109  O27 BCD     1      18.070  26.600   8.860  1.00  0.00            
ATOM    110  C33 BCD     1      16.430  25.280   9.960  1.00  0.00            
ATOM    111  C34 BCD     1      16.040  24.100  10.820  1.00  0.00            
ATOM    112  C35 BCD     1      17.250  23.570  11.680  1.00  0.00            
ATOM    113  O28 BCD     1      18.530  23.670  11.070  1.00  0.00            
ATOM    114  C36 BCD     1      17.090  22.140  12.200  1.00  0.00            
ATOM    115  O29 BCD     1      16.590  21.230  11.180  1.00  0.00            
ATOM    116  O30 BCD     1      15.440  25.420   8.900  1.00  0.00            
ATOM    117  H51 BCD     1      19.860  24.840   9.940  1.00  0.00            
ATOM    118  H52 BCD     1      17.880  24.480   8.580  1.00  0.00            
ATOM    119  H53 BCD     1      17.260  26.760   8.370  1.00  0.00            
ATOM    120  H54 BCD     1      16.400  26.180  10.590  1.00  0.00            
ATOM    121  H55 BCD     1      15.420  24.620   8.370  1.00  0.00            
ATOM    122  H56 BCD     1      15.580  23.350  10.170  1.00  0.00            
ATOM    123  H57 BCD     1      17.300  24.230  12.560  1.00  0.00            
ATOM    124  H58 BCD     1      18.060  21.710  12.500  1.00  0.00            
ATOM    125  H59 BCD     1      16.410  22.270  13.050  1.00  0.00            
ATOM    126  H60 BCD     1      15.890  20.660  11.520  1.00  0.00            
ATOM    127  C37 BCD     1      21.860  28.460  13.190  1.00  0.00            
ATOM    128  O31 BCD     1      20.960  29.320  13.940  1.00  0.00            
ATOM    129  C38 BCD     1      21.570  28.650  11.740  1.00  0.00            
ATOM    130  O32 BCD     1      21.540  30.030  11.450  1.00  0.00            
ATOM    131  C39 BCD     1      20.330  27.900  11.180  1.00  0.00            
ATOM    132  O33 BCD     1      20.370  27.870   9.750  1.00  0.00            
ATOM    133  C40 BCD     1      20.350  26.470  11.720  1.00  0.00            
ATOM    134  C41 BCD     1      20.550  26.360  13.180  1.00  0.00            
ATOM    135  O34 BCD     1      21.740  27.070  13.600  1.00  0.00            
ATOM    136  C42 BCD     1      20.560  24.970  13.670  1.00  0.00            
ATOM    137  O35 BCD     1      21.190  24.960  14.940  1.00  0.00            
ATOM    138  H61 BCD     1      22.890  28.710  13.470  1.00  0.00            
ATOM    139  H62 BCD     1      22.390  28.190  11.180  1.00  0.00            
ATOM    140  H63 BCD     1      21.000  30.150  10.670  1.00  0.00            
ATOM    141  H64 BCD     1      19.380  28.290  11.570  1.00  0.00            
ATOM    142  H65 BCD     1      19.570  27.480   9.390  1.00  0.00            
ATOM    143  H66 BCD     1      21.110  25.980  11.090  1.00  0.00            
ATOM    144  H67 BCD     1      19.620  26.770  13.600  1.00  0.00            
ATOM    145  H68 BCD     1      19.510  24.720  13.850  1.00  0.00            
ATOM    146  H69 BCD     1      21.040  24.310  12.930  1.00  0.00            
ATOM    147  H70 BCD     1      21.580  25.810  15.170  1.00  0.00            
ATOM    148  C1  BD8     2      18.670  29.030  19.770  1.00  0.00            
ATOM    149  C2  BD8     2      17.260  28.850  19.190  1.00  0.00            
ATOM    150  C3  BD8     2      17.180  27.880  18.020  1.00  0.00            
ATOM    151  C4  BD8     2      17.260  26.510  18.320  1.00  0.00            
ATOM    152  C5  BD8     2      17.260  25.570  17.220  1.00  0.00            
ATOM    153  C6  BD8     2      17.290  25.980  15.900  1.00  0.00            
ATOM    154  C7  BD8     2      17.130  27.370  15.650  1.00  0.00            
ATOM    155  C8  BD8     2      16.960  28.170  14.460  1.00  0.00            
ATOM    156  C9  BD8     2      16.850  29.490  14.840  1.00  0.00            
ATOM    157  N1  BD8     2      17.040  29.600  16.250  1.00  0.00            
ATOM    158  C10 BD8     2      17.100  28.260  16.700  1.00  0.00            
ATOM    159  C11 BD8     2      16.270  30.490  13.910  1.00  0.00            
ATOM    160  C12 BD8     2      17.290  31.620  13.600  1.00  0.00            
ATOM    161  C13 BD8     2      18.350  31.320  12.510  1.00  0.00            
ATOM    162  C14 BD8     2      15.020  31.040  14.610  1.00  0.00            
ATOM    163  C15 BD8     2      14.110  31.920  13.750  1.00  0.00            
ATOM    164  O1  BD8     2      14.360  33.020  13.390  1.00  0.00            
ATOM    165  O2  BD8     2      12.930  31.430  13.440  1.00  0.00            
ATOM    166  O3  BD8     2      15.780  29.980  12.630  1.00  0.00            
ATOM    167  C16 BD8     2      15.220  28.650  12.670  1.00  0.00            
ATOM    168  C17 BD8     2      16.340  27.750  13.170  1.00  0.00            
ATOM    169  H1  BD8     2      19.200  28.100  20.030  1.00  0.00            
ATOM    170  H2  BD8     2      19.380  29.500  19.080  1.00  0.00            
ATOM    171  H3  BD8     2      18.520  29.670  20.650  1.00  0.00            
ATOM    172  H4  BD8     2      16.890  29.840  18.910  1.00  0.00            
ATOM    173  H5  BD8     2      16.510  28.550  19.940  1.00  0.00            
ATOM    174  H6  BD8     2      17.210  26.110  19.330  1.00  0.00            
ATOM    175  H7  BD8     2      17.180  24.540  17.560  1.00  0.00            
ATOM    176  H8  BD8     2      17.300  25.280  15.070  1.00  0.00            
ATOM    177  H9  BD8     2      17.070  30.430  16.820  1.00  0.00            
ATOM    178  H10 BD8     2      17.830  31.920  14.510  1.00  0.00            
ATOM    179  H11 BD8     2      16.820  32.560  13.310  1.00  0.00            
ATOM    180  H12 BD8     2      19.100  32.120  12.570  1.00  0.00            
ATOM    181  H13 BD8     2      18.850  30.370  12.750  1.00  0.00            
ATOM    182  H14 BD8     2      17.830  31.390  11.540  1.00  0.00            
ATOM    183  H15 BD8     2      15.270  31.680  15.460  1.00  0.00            
ATOM    184  H16 BD8     2      14.460  30.210  15.060  1.00  0.00            
ATOM    185  H17 BD8     2      12.520  32.090  12.850  1.00  0.00            
ATOM    186  H18 BD8     2      14.980  28.440  11.610  1.00  0.00            
ATOM    187  H19 BD8     2      14.360  28.640  13.350  1.00  0.00            
ATOM    188  H20 BD8     2      16.000  26.710  13.210  1.00  0.00            
ATOM    189  H21 BD8     2      17.090  27.720  12.370  1.00  0.00            
TER
ENDMDL
MODEL        1
ATOM      1  C1  BCD     1      18.630  15.730  43.990  1.00  0.00            
ATOM      2  O1  BCD     1      19.700  16.600  43.860  1.00  0.00            
ATOM      3  C2  BCD     1      18.470  14.860  42.700  1.00  0.00            
ATOM      4  O2  BCD     1      19.710  14.080  42.570  1.00  0.00            
ATOM      5  C3  BCD     1      18.140  15.750  41.460  1.00  0.00            
ATOM      6  O3  BCD     1      17.880  14.830  40.350  1.00  0.00            
ATOM      7  C4  BCD     1      16.940  16.610  41.780  1.00  0.00            
ATOM      8  C5  BCD     1      17.070  17.400  43.130  1.00  0.00            
ATOM      9  O4  BCD     1      17.370  16.360  44.190  1.00  0.00            
ATOM     10  C6  BCD     1      15.780  18.100  43.580  1.00  0.00            
ATOM     11  O5  BCD     1      15.870  18.570  44.930  1.00  0.00            
ATOM     12  H1  BCD     1      18.770  15.070  44.850  1.00  0.00            
ATOM     13  H2  BCD     1      17.610  14.180  42.800  1.00  0.00            
ATOM     14  H3  BCD     1      20.430  14.720  42.610  1.00  0.00            
ATOM     15  H4  BCD     1      19.050  16.280  41.150  1.00  0.00            
ATOM     16  H5  BCD     1      17.110  14.300  40.570  1.00  0.00            
ATOM     17  H6  BCD     1      16.130  15.870  41.840  1.00  0.00            
ATOM     18  H7  BCD     1      17.870  18.150  43.030  1.00  0.00            
ATOM     19  H8  BCD     1      15.650  18.970  42.920  1.00  0.00            
ATOM     20  H9  BCD     1      14.940  17.400  43.440  1.00  0.00            
ATOM     21  H10 BCD     1      15.040  18.510  45.400  1.00  0.00            
ATOM     22  C7  BCD     1      22.910  17.630  45.990  1.00  0.00            
ATOM     23  O6  BCD     1      22.720  18.880  45.270  1.00  0.00            
ATOM     24  C8  BCD     1      23.230  16.560  44.940  1.00  0.00            
ATOM     25  O7  BCD     1      24.440  16.930  44.230  1.00  0.00            
ATOM     26  C9  BCD     1      22.020  16.520  43.990  1.00  0.00            
ATOM     27  O8  BCD     1      22.020  15.510  42.900  1.00  0.00            
ATOM     28  C10 BCD     1      20.800  16.340  44.800  1.00  0.00            
ATOM     29  C11 BCD     1      20.610  17.300  45.960  1.00  0.00            
ATOM     30  O9  BCD     1      21.790  17.230  46.690  1.00  0.00            
ATOM     31  C12 BCD     1      19.480  16.930  46.920  1.00  0.00            
ATOM     32  O10 BCD     1      19.620  15.560  47.450  1.00  0.00            
ATOM     33  H11 BCD     1      23.740  17.730  46.700  1.00  0.00            
ATOM     34  H12 BCD     1      23.370  15.580  45.410  1.00  0.00            
ATOM     35  H13 BCD     1      24.430  17.890  44.110  1.00  0.00            
ATOM     36  H14 BCD     1      21.990  17.550  43.600  1.00  0.00            
ATOM     37  H15 BCD     1      22.930  15.420  42.600  1.00  0.00            
ATOM     38  H16 BCD     1      20.870  15.280  45.090  1.00  0.00            
ATOM     39  H17 BCD     1      20.350  18.320  45.630  1.00  0.00            
ATOM     40  H18 BCD     1      19.340  17.760  47.620  1.00  0.00            
ATOM     41  H19 BCD     1      18.540  16.910  46.360  1.00  0.00            
ATOM     42  H20 BCD     1      20.100  15.570  48.280  1.00  0.00            
ATOM     43  C13 BCD     1      23.920  22.790  45.490  1.00  0.00            
ATOM     44  O11 BCD     1      22.670  23.110  44.800  1.00  0.00            
ATOM     45  C14 BCD     1      24.830  21.910  44.640  1.00  0.00            
ATOM     46  O12 BCD     1      25.440  22.650  43.650  1.00  0.00            
ATOM     47  C15 BCD     1      23.970  20.700  44.220  1.00  0.00            
ATOM     48  O13 BCD     1      24.610  19.770  43.330  1.00  0.00            
ATOM     49  C16 BCD     1      23.630  19.930  45.500  1.00  0.00            
ATOM     50  C17 BCD     1      22.820  20.860  46.420  1.00  0.00            
ATOM     51  O14 BCD     1      23.590  22.060  46.620  1.00  0.00            
ATOM     52  C18 BCD     1      22.510  20.210  47.790  1.00  0.00            
ATOM     53  O15 BCD     1      23.620  19.640  48.410  1.00  0.00            
ATOM     54  H21 BCD     1      24.450  23.710  45.750  1.00  0.00            
ATOM     55  H22 BCD     1      25.680  21.570  45.240  1.00  0.00            
ATOM     56  H23 BCD     1      26.310  22.290  43.460  1.00  0.00            
ATOM     57  H24 BCD     1      23.000  20.970  43.790  1.00  0.00            
ATOM     58  H25 BCD     1      24.710  20.150  42.450  1.00  0.00            
ATOM     59  H26 BCD     1      24.580  19.620  45.960  1.00  0.00            
ATOM     60  H27 BCD     1      21.870  21.090  45.910  1.00  0.00            
ATOM     61  H28 BCD     1      22.120  21.040  48.390  1.00  0.00            
ATOM     62  H29 BCD     1      21.670  19.510  47.680  1.00  0.00            
ATOM     63  H30 BCD     1      24.210  20.350  48.670  1.00  0.00            
ATOM     64  C19 BCD     1      20.780  26.570  43.560  1.00  0.00            
ATOM     65  O16 BCD     1      20.340  26.050  42.270  1.00  0.00            
ATOM     66  C20 BCD     1      22.330  26.630  43.540  1.00  0.00            
ATOM     67  O17 BCD     1      22.930  27.420  42.540  1.00  0.00            
ATOM     68  C21 BCD     1      22.860  25.180  43.730  1.00  0.00            
ATOM     69  O18 BCD     1      24.310  25.210  43.790  1.00  0.00            
ATOM     70  C22 BCD     1      22.300  24.460  44.970  1.00  0.00            
ATOM     71  C23 BCD     1      20.790  24.520  44.890  1.00  0.00            
ATOM     72  O19 BCD     1      20.290  25.840  44.670  1.00  0.00            
ATOM     73  C24 BCD     1      20.100  23.880  46.080  1.00  0.00            
ATOM     74  O20 BCD     1      20.130  24.730  47.230  1.00  0.00            
ATOM     75  H31 BCD     1      20.420  27.600  43.580  1.00  0.00            
ATOM     76  H32 BCD     1      22.680  27.110  44.460  1.00  0.00            
ATOM     77  H33 BCD     1      23.770  27.750  42.860  1.00  0.00            
ATOM     78  H34 BCD     1      22.540  24.640  42.830  1.00  0.00            
ATOM     79  H35 BCD     1      24.740  24.350  43.680  1.00  0.00            
ATOM     80  H36 BCD     1      22.620  24.920  45.910  1.00  0.00            
ATOM     81  H37 BCD     1      20.550  23.910  44.020  1.00  0.00            
ATOM     82  H38 BCD     1      19.040  23.790  45.810  1.00  0.00            
ATOM     83  H39 BCD     1      20.680  22.960  46.260  1.00  0.00            
ATOM     84  H40 BCD     1      19.660  25.530  46.970  1.00  0.00            
ATOM     85  C25 BCD     1      17.790  26.540  39.060  1.00  0.00            
ATOM     86  O21 BCD     1      17.820  25.140  38.840  1.00  0.00            
ATOM     87  C26 BCD     1      19.150  27.130  38.840  1.00  0.00            
ATOM     88  O22 BCD     1      19.680  26.770  37.650  1.00  0.00            
ATOM     89  C27 BCD     1      20.110  26.670  39.970  1.00  0.00            
ATOM     90  O23 BCD     1      21.400  27.330  39.860  1.00  0.00            
ATOM     91  C28 BCD     1      19.500  26.830  41.410  1.00  0.00            
ATOM     92  C29 BCD     1      18.080  26.290  41.470  1.00  0.00            
ATOM     93  O24 BCD     1      17.340  26.810  40.370  1.00  0.00            
ATOM     94  C30 BCD     1      17.410  26.610  42.810  1.00  0.00            
ATOM     95  O25 BCD     1      16.150  25.930  42.860  1.00  0.00            
ATOM     96  H41 BCD     1      17.160  27.150  38.410  1.00  0.00            
ATOM     97  H42 BCD     1      19.030  28.220  38.920  1.00  0.00            
ATOM     98  H43 BCD     1      20.640  26.820  37.630  1.00  0.00            
ATOM     99  H44 BCD     1      20.220  25.590  39.830  1.00  0.00            
ATOM    100  H45 BCD     1      21.980  27.080  40.590  1.00  0.00            
ATOM    101  H46 BCD     1      19.510  27.900  41.700  1.00  0.00            
ATOM    102  H47 BCD     1      18.010  25.200  41.360  1.00  0.00            
ATOM    103  H48 BCD     1      18.130  26.260  43.560  1.00  0.00            
ATOM    104  H49 BCD     1      17.270  27.690  43.000  1.00  0.00            
ATOM    105  H50 BCD     1      16.170  25.460  43.700  1.00  0.00            
ATOM    106  C31 BCD     1      15.400  22.040  37.470  1.00  0.00            
ATOM    107  O26 BCD     1      16.070  21.080  38.270  1.00  0.00            
ATOM    108  C32 BCD     1      16.530  22.640  36.520  1.00  0.00            
ATOM    109  O27 BCD     1      17.210  21.590  35.740  1.00  0.00            
ATOM    110  C33 BCD     1      17.510  23.480  37.370  1.00  0.00            
ATOM    111  C34 BCD     1      16.780  24.580  38.100  1.00  0.00            
ATOM    112  C35 BCD     1      15.650  24.030  39.000  1.00  0.00            
ATOM    113  O28 BCD     1      14.840  23.090  38.190  1.00  0.00            
ATOM    114  C36 BCD     1      14.790  25.160  39.600  1.00  0.00            
ATOM    115  O29 BCD     1      14.480  24.980  41.010  1.00  0.00            
ATOM    116  O30 BCD     1      18.580  24.000  36.550  1.00  0.00            
ATOM    117  H51 BCD     1      14.570  21.560  36.920  1.00  0.00            
ATOM    118  H52 BCD     1      16.010  23.250  35.770  1.00  0.00            
ATOM    119  H53 BCD     1      18.090  21.920  35.560  1.00  0.00            
ATOM    120  H54 BCD     1      17.920  22.770  38.100  1.00  0.00            
ATOM    121  H55 BCD     1      19.220  24.470  37.090  1.00  0.00            
ATOM    122  H56 BCD     1      16.430  25.290  37.340  1.00  0.00            
ATOM    123  H57 BCD     1      16.160  23.560  39.850  1.00  0.00            
ATOM    124  H58 BCD     1      15.270  26.140  39.500  1.00  0.00            
ATOM    125  H59 BCD     1      13.790  25.110  39.170  1.00  0.00            
ATOM    126  H60 BCD     1      15.150  25.260  41.630  1.00  0.00            
ATOM    127  C37 BCD     1      15.400  17.470  40.090  1.00  0.00            
ATOM    128  O31 BCD     1      16.700  17.530  40.710  1.00  0.00            
ATOM    129  C38 BCD     1      15.400  17.370  38.600  1.00  0.00            
ATOM    130  O32 BCD     1      15.930  16.110  38.260  1.00  0.00            
ATOM    131  C39 BCD     1      16.100  18.600  38.030  1.00  0.00            
ATOM    132  O33 BCD     1      16.040  18.730  36.590  1.00  0.00            
ATOM    133  C40 BCD     1      15.290  19.870  38.570  1.00  0.00            
ATOM    134  C41 BCD     1      15.110  19.750  40.060  1.00  0.00            
ATOM    135  O34 BCD     1      14.610  18.500  40.470  1.00  0.00            
ATOM    136  C42 BCD     1      14.200  20.850  40.730  1.00  0.00            
ATOM    137  O35 BCD     1      12.830  20.680  40.420  1.00  0.00            
ATOM    138  H61 BCD     1      14.880  16.550  40.390  1.00  0.00            
ATOM    139  H62 BCD     1      14.370  17.360  38.220  1.00  0.00            
ATOM    140  H63 BCD     1      16.620  15.900  38.900  1.00  0.00            
ATOM    141  H64 BCD     1      17.090  18.650  38.480  1.00  0.00            
ATOM    142  H65 BCD     1      16.570  19.520  36.490  1.00  0.00            
ATOM    143  H66 BCD     1      14.350  19.910  38.010  1.00  0.00            
ATOM    144  H67 BCD     1      16.110  19.730  40.500  1.00  0.00            
ATOM    145  H68 BCD     1      14.290  20.780  41.820  1.00  0.00            
ATOM    146  H69 BCD     1      14.530  21.820  40.330  1.00  0.00            
ATOM    147  H70 BCD     1      12.560  19.920  40.960  1.00  0.00            
ATOM    148  C1  BD8     2      18.950  19.800  33.860  1.00  0.00            
ATOM    149  C2  BD8     2      19.750  20.130  35.100  1.00  0.00            
ATOM    150  C3  BD8     2      19.510  19.170  36.230  1.00  0.00            
ATOM    151  C4  BD8     2      19.180  17.780  35.940  1.00  0.00            
ATOM    152  C5  BD8     2      19.060  16.870  37.040  1.00  0.00            
ATOM    153  C6  BD8     2      19.440  17.230  38.340  1.00  0.00            
ATOM    154  C7  BD8     2      19.800  18.550  38.540  1.00  0.00            
ATOM    155  C8  BD8     2      20.270  19.190  39.690  1.00  0.00            
ATOM    156  C9  BD8     2      20.330  20.510  39.430  1.00  0.00            
ATOM    157  N1  BD8     2      20.150  20.740  38.080  1.00  0.00            
ATOM    158  C10 BD8     2      19.890  19.460  37.540  1.00  0.00            
ATOM    159  C11 BD8     2      20.750  21.550  40.490  1.00  0.00            
ATOM    160  C12 BD8     2      19.570  22.480  40.890  1.00  0.00            
ATOM    161  C13 BD8     2      18.370  21.740  41.510  1.00  0.00            
ATOM    162  C14 BD8     2      21.990  22.340  39.980  1.00  0.00            
ATOM    163  C15 BD8     2      21.680  23.330  38.910  1.00  0.00            
ATOM    164  O1  BD8     2      20.880  23.320  38.010  1.00  0.00            
ATOM    165  O2  BD8     2      22.630  24.260  38.710  1.00  0.00            
ATOM    166  O3  BD8     2      21.200  21.010  41.740  1.00  0.00            
ATOM    167  C16 BD8     2      21.720  19.710  41.700  1.00  0.00            
ATOM    168  C17 BD8     2      20.710  18.690  41.070  1.00  0.00            
ATOM    169  H1  BD8     2      19.170  20.640  33.190  1.00  0.00            
ATOM    170  H2  BD8     2      19.370  18.930  33.330  1.00  0.00            
ATOM    171  H3  BD8     2      17.870  19.660  34.000  1.00  0.00            
ATOM    172  H4  BD8     2      19.560  21.170  35.380  1.00  0.00            
ATOM    173  H5  BD8     2      20.820  20.050  34.880  1.00  0.00            
ATOM    174  H6  BD8     2      18.920  17.420  34.950  1.00  0.00            
ATOM    175  H7  BD8     2      18.620  15.890  36.900  1.00  0.00            
ATOM    176  H8  BD8     2      19.450  16.500  39.140  1.00  0.00            
ATOM    177  H9  BD8     2      20.310  21.630  37.630  1.00  0.00            
ATOM    178  H10 BD8     2      19.190  23.010  40.010  1.00  0.00            
ATOM    179  H11 BD8     2      19.880  23.280  41.580  1.00  0.00            
ATOM    180  H12 BD8     2      18.700  21.090  42.320  1.00  0.00            
ATOM    181  H13 BD8     2      17.620  22.490  41.790  1.00  0.00            
ATOM    182  H14 BD8     2      17.850  21.130  40.760  1.00  0.00            
ATOM    183  H15 BD8     2      22.830  21.720  39.650  1.00  0.00            
ATOM    184  H16 BD8     2      22.420  22.810  40.880  1.00  0.00            
ATOM    185  H17 BD8     2      22.200  24.730  37.970  1.00  0.00            
ATOM    186  H18 BD8     2      21.950  19.410  42.730  1.00  0.00            
ATOM    187  H19 BD8     2      22.580  19.750  41.020  1.00  0.00            
ATOM    188  H20 BD8     2      21.290  17.750  41.050  1.00  0.00            
ATOM    189  H21 BD8     2      19.850  18.560  41.740  1.00  0.00            
TER
ENDMDL
MODEL        1
ATOM      1  C1  BCD     1      20.410  30.910  28.410  1.00  0.00            
ATOM      2  O1  BCD     1      18.980  30.900  28.130  1.00  0.00            
ATOM      3  C2  BCD     1      21.150  30.260  27.180  1.00  0.00            
ATOM      4  O2  BCD     1      20.860  31.040  25.960  1.00  0.00            
ATOM      5  C3  BCD     1      20.780  28.790  26.960  1.00  0.00            
ATOM      6  O3  BCD     1      21.690  28.300  26.000  1.00  0.00            
ATOM      7  C4  BCD     1      21.000  28.060  28.230  1.00  0.00            
ATOM      8  C5  BCD     1      20.280  28.690  29.430  1.00  0.00            
ATOM      9  O4  BCD     1      20.700  30.030  29.550  1.00  0.00            
ATOM     10  C6  BCD     1      20.660  28.070  30.780  1.00  0.00            
ATOM     11  O5  BCD     1      19.890  28.520  31.880  1.00  0.00            
ATOM     12  H1  BCD     1      20.810  31.920  28.540  1.00  0.00            
ATOM     13  H2  BCD     1      22.210  30.320  27.460  1.00  0.00            
ATOM     14  H3  BCD     1      21.280  30.590  25.230  1.00  0.00            
ATOM     15  H4  BCD     1      19.770  28.710  26.550  1.00  0.00            
ATOM     16  H5  BCD     1      21.500  27.400  25.710  1.00  0.00            
ATOM     17  H6  BCD     1      22.050  27.890  28.510  1.00  0.00            
ATOM     18  H7  BCD     1      19.200  28.500  29.290  1.00  0.00            
ATOM     19  H8  BCD     1      20.460  26.990  30.680  1.00  0.00            
ATOM     20  H9  BCD     1      21.740  28.170  30.920  1.00  0.00            
ATOM     21  H10 BCD     1      20.360  28.380  32.710  1.00  0.00            
ATOM     22  C7  BCD     1      15.470  33.030  28.700  1.00  0.00            
ATOM     23  O6  BCD     1      14.680  32.060  28.120  1.00  0.00            
ATOM     24  C8  BCD     1      16.550  33.710  27.760  1.00  0.00            
ATOM     25  O7  BCD     1      15.930  34.160  26.560  1.00  0.00            
ATOM     26  C9  BCD     1      17.590  32.640  27.400  1.00  0.00            
ATOM     27  O8  BCD     1      18.570  33.170  26.550  1.00  0.00            
ATOM     28  C10 BCD     1      18.270  32.020  28.660  1.00  0.00            
ATOM     29  C11 BCD     1      17.150  31.530  29.630  1.00  0.00            
ATOM     30  O9  BCD     1      16.150  32.460  29.800  1.00  0.00            
ATOM     31  C12 BCD     1      17.600  31.110  31.000  1.00  0.00            
ATOM     32  O10 BCD     1      18.100  32.310  31.630  1.00  0.00            
ATOM     33  H11 BCD     1      14.880  33.770  29.240  1.00  0.00            
ATOM     34  H12 BCD     1      17.030  34.610  28.160  1.00  0.00            
ATOM     35  H13 BCD     1      16.270  35.040  26.380  1.00  0.00            
ATOM     36  H14 BCD     1      17.170  31.760  26.900  1.00  0.00            
ATOM     37  H15 BCD     1      19.190  32.450  26.410  1.00  0.00            
ATOM     38  H16 BCD     1      18.890  32.780  29.150  1.00  0.00            
ATOM     39  H17 BCD     1      16.790  30.570  29.230  1.00  0.00            
ATOM     40  H18 BCD     1      16.670  30.810  31.510  1.00  0.00            
ATOM     41  H19 BCD     1      18.280  30.260  30.920  1.00  0.00            
ATOM     42  H20 BCD     1      19.060  32.200  31.630  1.00  0.00            
ATOM     43  C13 BCD     1      10.610  31.740  27.820  1.00  0.00            
ATOM     44  O11 BCD     1      10.710  30.510  27.200  1.00  0.00            
ATOM     45  C14 BCD     1      11.260  32.770  26.880  1.00  0.00            
ATOM     46  O12 BCD     1      10.580  32.820  25.620  1.00  0.00            
ATOM     47  C15 BCD     1      12.740  32.470  26.770  1.00  0.00            
ATOM     48  O13 BCD     1      13.310  33.580  26.010  1.00  0.00            
ATOM     49  C16 BCD     1      13.300  32.430  28.200  1.00  0.00            
ATOM     50  C17 BCD     1      12.590  31.310  29.140  1.00  0.00            
ATOM     51  O14 BCD     1      11.230  31.650  29.110  1.00  0.00            
ATOM     52  C18 BCD     1      13.030  31.360  30.590  1.00  0.00            
ATOM     53  O15 BCD     1      12.820  32.680  31.140  1.00  0.00            
ATOM     54  H21 BCD     1       9.550  31.950  27.980  1.00  0.00            
ATOM     55  H22 BCD     1      11.090  33.790  27.250  1.00  0.00            
ATOM     56  H23 BCD     1      11.110  33.320  25.000  1.00  0.00            
ATOM     57  H24 BCD     1      12.880  31.480  26.310  1.00  0.00            
ATOM     58  H25 BCD     1      14.250  33.710  26.130  1.00  0.00            
ATOM     59  H26 BCD     1      13.150  33.420  28.640  1.00  0.00            
ATOM     60  H27 BCD     1      12.770  30.330  28.680  1.00  0.00            
ATOM     61  H28 BCD     1      12.280  30.680  30.990  1.00  0.00            
ATOM     62  H29 BCD     1      14.040  30.970  30.780  1.00  0.00            
ATOM     63  H30 BCD     1      13.090  32.640  32.060  1.00  0.00            
ATOM     64  C19 BCD     1       8.950  27.110  25.820  1.00  0.00            
ATOM     65  O16 BCD     1      10.230  26.540  26.070  1.00  0.00            
ATOM     66  C20 BCD     1       9.150  28.220  24.860  1.00  0.00            
ATOM     67  O17 BCD     1       9.660  27.650  23.670  1.00  0.00            
ATOM     68  C21 BCD     1      10.120  29.290  25.370  1.00  0.00            
ATOM     69  O18 BCD     1      10.350  30.340  24.430  1.00  0.00            
ATOM     70  C22 BCD     1       9.610  29.750  26.710  1.00  0.00            
ATOM     71  C23 BCD     1       9.240  28.570  27.710  1.00  0.00            
ATOM     72  O19 BCD     1       8.430  27.650  27.060  1.00  0.00            
ATOM     73  C24 BCD     1       8.680  29.140  28.980  1.00  0.00            
ATOM     74  O20 BCD     1       7.580  30.040  28.680  1.00  0.00            
ATOM     75  H31 BCD     1       8.310  26.370  25.340  1.00  0.00            
ATOM     76  H32 BCD     1       8.190  28.700  24.640  1.00  0.00            
ATOM     77  H33 BCD     1      10.030  28.330  23.090  1.00  0.00            
ATOM     78  H34 BCD     1      11.030  28.680  25.470  1.00  0.00            
ATOM     79  H35 BCD     1      10.240  31.200  24.840  1.00  0.00            
ATOM     80  H36 BCD     1       8.730  30.400  26.660  1.00  0.00            
ATOM     81  H37 BCD     1      10.150  28.070  28.060  1.00  0.00            
ATOM     82  H38 BCD     1       8.300  28.270  29.530  1.00  0.00            
ATOM     83  H39 BCD     1       9.410  29.640  29.640  1.00  0.00            
ATOM     84  H40 BCD     1       7.040  29.620  28.000  1.00  0.00            
ATOM     85  C25 BCD     1      12.270  22.960  26.250  1.00  0.00            
ATOM     86  O21 BCD     1      13.430  23.660  26.680  1.00  0.00            
ATOM     87  C26 BCD     1      11.870  23.390  24.910  1.00  0.00            
ATOM     88  O22 BCD     1      12.940  23.310  24.010  1.00  0.00            
ATOM     89  C27 BCD     1      11.420  24.870  24.940  1.00  0.00            
ATOM     90  O23 BCD     1      10.950  25.300  23.640  1.00  0.00            
ATOM     91  C28 BCD     1      10.320  25.120  25.950  1.00  0.00            
ATOM     92  C29 BCD     1      10.730  24.530  27.320  1.00  0.00            
ATOM     93  O24 BCD     1      11.160  23.130  27.170  1.00  0.00            
ATOM     94  C30 BCD     1       9.620  24.570  28.330  1.00  0.00            
ATOM     95  O25 BCD     1       8.390  23.960  27.910  1.00  0.00            
ATOM     96  H41 BCD     1      12.560  21.900  26.270  1.00  0.00            
ATOM     97  H42 BCD     1      11.090  22.670  24.630  1.00  0.00            
ATOM     98  H43 BCD     1      13.040  24.230  23.740  1.00  0.00            
ATOM     99  H44 BCD     1      12.340  25.400  25.210  1.00  0.00            
ATOM    100  H45 BCD     1      10.730  26.220  23.810  1.00  0.00            
ATOM    101  H46 BCD     1       9.350  24.740  25.600  1.00  0.00            
ATOM    102  H47 BCD     1      11.570  25.120  27.690  1.00  0.00            
ATOM    103  H48 BCD     1       9.970  24.060  29.230  1.00  0.00            
ATOM    104  H49 BCD     1       9.280  25.560  28.670  1.00  0.00            
ATOM    105  H50 BCD     1       8.420  23.050  28.190  1.00  0.00            
ATOM    106  C31 BCD     1      17.140  22.450  28.250  1.00  0.00            
ATOM    107  O26 BCD     1      17.740  23.770  28.010  1.00  0.00            
ATOM    108  C32 BCD     1      16.620  21.690  27.030  1.00  0.00            
ATOM    109  O27 BCD     1      17.750  21.220  26.290  1.00  0.00            
ATOM    110  C33 BCD     1      15.570  22.460  26.210  1.00  0.00            
ATOM    111  C34 BCD     1      14.420  22.860  27.230  1.00  0.00            
ATOM    112  C35 BCD     1      15.020  23.550  28.450  1.00  0.00            
ATOM    113  O28 BCD     1      15.980  22.610  29.080  1.00  0.00            
ATOM    114  C36 BCD     1      13.910  23.920  29.360  1.00  0.00            
ATOM    115  O29 BCD     1      12.970  22.840  29.430  1.00  0.00            
ATOM    116  O30 BCD     1      15.080  21.650  25.170  1.00  0.00            
ATOM    117  H51 BCD     1      17.860  21.890  28.850  1.00  0.00            
ATOM    118  H52 BCD     1      16.040  20.870  27.450  1.00  0.00            
ATOM    119  H53 BCD     1      18.140  20.570  26.890  1.00  0.00            
ATOM    120  H54 BCD     1      15.900  23.420  25.820  1.00  0.00            
ATOM    121  H55 BCD     1      14.440  22.160  24.670  1.00  0.00            
ATOM    122  H56 BCD     1      14.050  21.880  27.580  1.00  0.00            
ATOM    123  H57 BCD     1      15.510  24.480  28.130  1.00  0.00            
ATOM    124  H58 BCD     1      14.250  24.120  30.390  1.00  0.00            
ATOM    125  H59 BCD     1      13.510  24.860  28.950  1.00  0.00            
ATOM    126  H60 BCD     1      12.580  22.800  28.550  1.00  0.00            
ATOM    127  C37 BCD     1      21.300  25.710  27.910  1.00  0.00            
ATOM    128  O31 BCD     1      20.390  26.800  28.060  1.00  0.00            
ATOM    129  C38 BCD     1      21.000  24.950  26.590  1.00  0.00            
ATOM    130  O32 BCD     1      21.230  25.760  25.490  1.00  0.00            
ATOM    131  C39 BCD     1      19.480  24.430  26.580  1.00  0.00            
ATOM    132  O33 BCD     1      19.190  23.600  25.390  1.00  0.00            
ATOM    133  C40 BCD     1      19.120  23.700  27.840  1.00  0.00            
ATOM    134  C41 BCD     1      19.750  24.330  29.090  1.00  0.00            
ATOM    135  O34 BCD     1      21.100  24.790  28.910  1.00  0.00            
ATOM    136  C42 BCD     1      19.660  23.380  30.240  1.00  0.00            
ATOM    137  O35 BCD     1      20.230  22.060  29.960  1.00  0.00            
ATOM    138  H61 BCD     1      22.360  25.970  27.970  1.00  0.00            
ATOM    139  H62 BCD     1      21.690  24.100  26.540  1.00  0.00            
ATOM    140  H63 BCD     1      20.950  25.330  24.680  1.00  0.00            
ATOM    141  H64 BCD     1      18.760  25.260  26.570  1.00  0.00            
ATOM    142  H65 BCD     1      18.680  22.800  25.580  1.00  0.00            
ATOM    143  H66 BCD     1      19.470  22.670  27.700  1.00  0.00            
ATOM    144  H67 BCD     1      19.100  25.190  29.330  1.00  0.00            
ATOM    145  H68 BCD     1      20.340  23.700  31.040  1.00  0.00            
ATOM    146  H69 BCD     1      18.640  23.260  30.610  1.00  0.00            
ATOM    147  H70 BCD     1      21.030  21.960  30.490  1.00  0.00            
ATOM    148  C1  BD8     2      16.870  25.900  30.980  1.00  0.00            
ATOM    149  C2  BD8     2      16.800  26.990  29.990  1.00  0.00            
ATOM    150  C3  BD8     2      15.440  27.260  29.270  1.00  0.00            
ATOM    151  C4  BD8     2      14.170  27.230  29.900  1.00  0.00            
ATOM    152  C5  BD8     2      13.010  27.470  29.160  1.00  0.00            
ATOM    153  C6  BD8     2      13.020  27.750  27.810  1.00  0.00            
ATOM    154  C7  BD8     2      14.260  27.810  27.240  1.00  0.00            
ATOM    155  C8  BD8     2      14.600  28.190  25.860  1.00  0.00            
ATOM    156  C9  BD8     2      15.970  28.110  25.810  1.00  0.00            
ATOM    157  N1  BD8     2      16.430  27.620  27.050  1.00  0.00            
ATOM    158  C10 BD8     2      15.410  27.610  27.930  1.00  0.00            
ATOM    159  C11 BD8     2      16.790  28.430  24.580  1.00  0.00            
ATOM    160  C12 BD8     2      17.660  27.190  24.120  1.00  0.00            
ATOM    161  C13 BD8     2      16.860  25.850  23.830  1.00  0.00            
ATOM    162  C14 BD8     2      17.660  29.680  24.850  1.00  0.00            
ATOM    163  C15 BD8     2      18.690  29.960  23.800  1.00  0.00            
ATOM    164  O1  BD8     2      19.750  29.370  23.710  1.00  0.00            
ATOM    165  O2  BD8     2      18.580  31.180  23.320  1.00  0.00            
ATOM    166  O3  BD8     2      15.880  28.750  23.480  1.00  0.00            
ATOM    167  C16 BD8     2      14.600  29.430  23.590  1.00  0.00            
ATOM    168  C17 BD8     2      13.800  28.580  24.610  1.00  0.00            
ATOM    169  H1  BD8     2      16.530  24.940  30.570  1.00  0.00            
ATOM    170  H2  BD8     2      17.890  25.800  31.370  1.00  0.00            
ATOM    171  H3  BD8     2      16.210  26.140  31.820  1.00  0.00            
ATOM    172  H4  BD8     2      17.490  26.700  29.180  1.00  0.00            
ATOM    173  H5  BD8     2      17.310  27.920  30.280  1.00  0.00            
ATOM    174  H6  BD8     2      14.110  26.780  30.890  1.00  0.00            
ATOM    175  H7  BD8     2      12.060  27.180  29.620  1.00  0.00            
ATOM    176  H8  BD8     2      12.130  27.790  27.190  1.00  0.00            
ATOM    177  H9  BD8     2      17.340  27.350  27.390  1.00  0.00            
ATOM    178  H10 BD8     2      18.400  26.970  24.890  1.00  0.00            
ATOM    179  H11 BD8     2      18.270  27.430  23.240  1.00  0.00            
ATOM    180  H12 BD8     2      16.180  26.020  22.990  1.00  0.00            
ATOM    181  H13 BD8     2      17.520  24.980  23.740  1.00  0.00            
ATOM    182  H14 BD8     2      16.150  25.690  24.650  1.00  0.00            
ATOM    183  H15 BD8     2      18.110  29.550  25.840  1.00  0.00            
ATOM    184  H16 BD8     2      16.920  30.470  25.060  1.00  0.00            
ATOM    185  H17 BD8     2      17.790  31.570  23.730  1.00  0.00            
ATOM    186  H18 BD8     2      13.970  29.470  22.690  1.00  0.00            
ATOM    187  H19 BD8     2      14.650  30.460  23.950  1.00  0.00            
ATOM    188  H20 BD8     2      12.850  29.080  24.830  1.00  0.00            
ATOM    189  H21 BD8     2      13.360  27.690  24.160  1.00  0.00            
TER
ENDMDL
MODEL        1
ATOM      1  C1  BCD     1      17.390  28.310  26.330  1.00  0.00            
ATOM      2  O1  BCD     1      15.970  28.400  26.120  1.00  0.00            
ATOM      3  C2  BCD     1      18.020  27.380  25.320  1.00  0.00            
ATOM      4  O2  BCD     1      17.640  27.790  24.030  1.00  0.00            
ATOM      5  C3  BCD     1      17.570  25.900  25.430  1.00  0.00            
ATOM      6  O3  BCD     1      18.250  25.120  24.510  1.00  0.00            
ATOM      7  C4  BCD     1      17.790  25.460  26.920  1.00  0.00            
ATOM      8  C5  BCD     1      17.270  26.440  27.950  1.00  0.00            
ATOM      9  O4  BCD     1      17.700  27.740  27.670  1.00  0.00            
ATOM     10  C6  BCD     1      17.650  26.130  29.340  1.00  0.00            
ATOM     11  O5  BCD     1      16.740  26.900  30.250  1.00  0.00            
ATOM     12  H1  BCD     1      17.970  29.240  26.370  1.00  0.00            
ATOM     13  H2  BCD     1      19.110  27.450  25.340  1.00  0.00            
ATOM     14  H3  BCD     1      18.260  27.330  23.460  1.00  0.00            
ATOM     15  H4  BCD     1      16.480  25.890  25.290  1.00  0.00            
ATOM     16  H5  BCD     1      17.950  24.210  24.640  1.00  0.00            
ATOM     17  H6  BCD     1      18.830  25.210  27.170  1.00  0.00            
ATOM     18  H7  BCD     1      16.180  26.350  27.820  1.00  0.00            
ATOM     19  H8  BCD     1      17.620  25.050  29.550  1.00  0.00            
ATOM     20  H9  BCD     1      18.670  26.490  29.520  1.00  0.00            
ATOM     21  H10 BCD     1      16.930  27.830  30.140  1.00  0.00            
ATOM     22  C7  BCD     1      13.360  31.690  25.840  1.00  0.00            
ATOM     23  O6  BCD     1      12.250  30.810  25.550  1.00  0.00            
ATOM     24  C8  BCD     1      14.430  31.500  24.730  1.00  0.00            
ATOM     25  O7  BCD     1      13.950  31.790  23.420  1.00  0.00            
ATOM     26  C9  BCD     1      14.970  30.100  24.690  1.00  0.00            
ATOM     27  O8  BCD     1      16.040  29.960  23.810  1.00  0.00            
ATOM     28  C10 BCD     1      15.520  29.740  26.080  1.00  0.00            
ATOM     29  C11 BCD     1      14.410  29.990  27.130  1.00  0.00            
ATOM     30  O9  BCD     1      13.950  31.340  27.030  1.00  0.00            
ATOM     31  C12 BCD     1      14.830  29.730  28.560  1.00  0.00            
ATOM     32  O10 BCD     1      13.670  29.820  29.390  1.00  0.00            
ATOM     33  H11 BCD     1      12.970  32.700  26.010  1.00  0.00            
ATOM     34  H12 BCD     1      15.240  32.160  25.050  1.00  0.00            
ATOM     35  H13 BCD     1      14.720  31.670  22.850  1.00  0.00            
ATOM     36  H14 BCD     1      14.230  29.310  24.480  1.00  0.00            
ATOM     37  H15 BCD     1      16.480  29.110  23.850  1.00  0.00            
ATOM     38  H16 BCD     1      16.370  30.420  26.250  1.00  0.00            
ATOM     39  H17 BCD     1      13.660  29.240  26.850  1.00  0.00            
ATOM     40  H18 BCD     1      15.270  28.730  28.530  1.00  0.00            
ATOM     41  H19 BCD     1      15.560  30.520  28.790  1.00  0.00            
ATOM     42  H20 BCD     1      13.450  30.720  29.620  1.00  0.00            
ATOM     43  C13 BCD     1       8.060  31.190  25.500  1.00  0.00            
ATOM     44  O11 BCD     1       7.770  29.840  25.200  1.00  0.00            
ATOM     45  C14 BCD     1       8.820  31.830  24.350  1.00  0.00            
ATOM     46  O12 BCD     1       8.180  31.640  23.090  1.00  0.00            
ATOM     47  C15 BCD     1      10.260  31.230  24.350  1.00  0.00            
ATOM     48  O13 BCD     1      11.050  31.890  23.360  1.00  0.00            
ATOM     49  C16 BCD     1      10.950  31.410  25.700  1.00  0.00            
ATOM     50  C17 BCD     1      10.120  30.720  26.740  1.00  0.00            
ATOM     51  O14 BCD     1       8.750  31.370  26.730  1.00  0.00            
ATOM     52  C18 BCD     1      10.790  30.780  28.080  1.00  0.00            
ATOM     53  O15 BCD     1      10.930  32.200  28.500  1.00  0.00            
ATOM     54  H21 BCD     1       7.170  31.820  25.630  1.00  0.00            
ATOM     55  H22 BCD     1       8.930  32.880  24.640  1.00  0.00            
ATOM     56  H23 BCD     1       8.500  32.380  22.580  1.00  0.00            
ATOM     57  H24 BCD     1      10.160  30.170  24.090  1.00  0.00            
ATOM     58  H25 BCD     1      11.990  31.700  23.450  1.00  0.00            
ATOM     59  H26 BCD     1      11.010  32.480  25.940  1.00  0.00            
ATOM     60  H27 BCD     1      10.060  29.640  26.550  1.00  0.00            
ATOM     61  H28 BCD     1      10.210  30.190  28.800  1.00  0.00            
ATOM     62  H29 BCD     1      11.790  30.340  27.980  1.00  0.00            
ATOM     63  H30 BCD     1      10.770  32.230  29.450  1.00  0.00            
ATOM     64  C19 BCD     1       5.110  27.010  24.870  1.00  0.00            
ATOM     65  O16 BCD     1       6.280  26.180  24.580  1.00  0.00            
ATOM     66  C20 BCD     1       4.820  28.110  23.830  1.00  0.00            
ATOM     67  O17 BCD     1       4.780  27.430  22.530  1.00  0.00            
ATOM     68  C21 BCD     1       5.990  29.060  23.870  1.00  0.00            
ATOM     69  O18 BCD     1       5.860  30.230  23.000  1.00  0.00            
ATOM     70  C22 BCD     1       6.370  29.520  25.280  1.00  0.00            
ATOM     71  C23 BCD     1       6.350  28.400  26.310  1.00  0.00            
ATOM     72  O19 BCD     1       5.230  27.550  26.180  1.00  0.00            
ATOM     73  C24 BCD     1       6.500  28.960  27.690  1.00  0.00            
ATOM     74  O20 BCD     1       5.280  29.570  28.060  1.00  0.00            
ATOM     75  H31 BCD     1       4.220  26.370  24.860  1.00  0.00            
ATOM     76  H32 BCD     1       3.960  28.740  24.080  1.00  0.00            
ATOM     77  H33 BCD     1       5.720  27.400  22.330  1.00  0.00            
ATOM     78  H34 BCD     1       6.790  28.480  23.410  1.00  0.00            
ATOM     79  H35 BCD     1       6.760  30.580  23.070  1.00  0.00            
ATOM     80  H36 BCD     1       5.760  30.380  25.590  1.00  0.00            
ATOM     81  H37 BCD     1       7.260  27.820  26.120  1.00  0.00            
ATOM     82  H38 BCD     1       6.710  28.160  28.420  1.00  0.00            
ATOM     83  H39 BCD     1       7.340  29.640  27.880  1.00  0.00            
ATOM     84  H40 BCD     1       5.480  30.480  28.270  1.00  0.00            
ATOM     85  C25 BCD     1       7.890  22.430  25.270  1.00  0.00            
ATOM     86  O21 BCD     1       9.070  23.010  25.700  1.00  0.00            
ATOM     87  C26 BCD     1       7.520  22.820  23.850  1.00  0.00            
ATOM     88  O22 BCD     1       8.590  22.450  22.950  1.00  0.00            
ATOM     89  C27 BCD     1       7.130  24.260  23.690  1.00  0.00            
ATOM     90  O23 BCD     1       6.590  24.550  22.320  1.00  0.00            
ATOM     91  C28 BCD     1       6.180  24.700  24.740  1.00  0.00            
ATOM     92  C29 BCD     1       6.580  24.260  26.130  1.00  0.00            
ATOM     93  O24 BCD     1       6.810  22.870  26.090  1.00  0.00            
ATOM     94  C30 BCD     1       5.730  24.670  27.310  1.00  0.00            
ATOM     95  O25 BCD     1       4.380  24.340  27.110  1.00  0.00            
ATOM     96  H41 BCD     1       8.100  21.360  25.240  1.00  0.00            
ATOM     97  H42 BCD     1       6.620  22.300  23.500  1.00  0.00            
ATOM     98  H43 BCD     1       8.530  22.910  22.110  1.00  0.00            
ATOM     99  H44 BCD     1       8.060  24.830  23.760  1.00  0.00            
ATOM    100  H45 BCD     1       6.790  25.480  22.180  1.00  0.00            
ATOM    101  H46 BCD     1       5.170  24.300  24.570  1.00  0.00            
ATOM    102  H47 BCD     1       7.520  24.740  26.430  1.00  0.00            
ATOM    103  H48 BCD     1       6.190  24.170  28.180  1.00  0.00            
ATOM    104  H49 BCD     1       5.790  25.740  27.510  1.00  0.00            
ATOM    105  H50 BCD     1       3.960  24.370  27.970  1.00  0.00            
ATOM    106  C31 BCD     1      12.590  21.400  27.450  1.00  0.00            
ATOM    107  O26 BCD     1      13.630  22.310  27.120  1.00  0.00            
ATOM    108  C32 BCD     1      11.980  20.650  26.350  1.00  0.00            
ATOM    109  O27 BCD     1      12.830  20.070  25.350  1.00  0.00            
ATOM    110  C33 BCD     1      10.950  21.490  25.540  1.00  0.00            
ATOM    111  C34 BCD     1       9.890  22.180  26.460  1.00  0.00            
ATOM    112  C35 BCD     1      10.590  22.920  27.600  1.00  0.00            
ATOM    113  O28 BCD     1      11.550  22.030  28.240  1.00  0.00            
ATOM    114  C36 BCD     1       9.660  23.560  28.610  1.00  0.00            
ATOM    115  O29 BCD     1       8.670  22.610  29.040  1.00  0.00            
ATOM    116  O30 BCD     1      10.330  20.680  24.530  1.00  0.00            
ATOM    117  H51 BCD     1      12.970  20.580  28.070  1.00  0.00            
ATOM    118  H52 BCD     1      11.420  19.820  26.820  1.00  0.00            
ATOM    119  H53 BCD     1      12.320  20.190  24.540  1.00  0.00            
ATOM    120  H54 BCD     1      11.450  22.290  24.980  1.00  0.00            
ATOM    121  H55 BCD     1       9.800  21.240  23.960  1.00  0.00            
ATOM    122  H56 BCD     1       9.230  21.470  26.970  1.00  0.00            
ATOM    123  H57 BCD     1      11.120  23.710  27.040  1.00  0.00            
ATOM    124  H58 BCD     1      10.220  23.920  29.490  1.00  0.00            
ATOM    125  H59 BCD     1       9.120  24.410  28.180  1.00  0.00            
ATOM    126  H60 BCD     1       7.970  23.060  29.520  1.00  0.00            
ATOM    127  C37 BCD     1      17.540  23.030  27.270  1.00  0.00            
ATOM    128  O31 BCD     1      16.940  24.330  27.060  1.00  0.00            
ATOM    129  C38 BCD     1      17.160  21.980  26.240  1.00  0.00            
ATOM    130  O32 BCD     1      17.930  22.380  25.060  1.00  0.00            
ATOM    131  C39 BCD     1      15.640  21.980  26.030  1.00  0.00            
ATOM    132  O33 BCD     1      15.320  21.080  24.920  1.00  0.00            
ATOM    133  C40 BCD     1      14.930  21.710  27.310  1.00  0.00            
ATOM    134  C41 BCD     1      15.590  22.520  28.480  1.00  0.00            
ATOM    135  O34 BCD     1      17.020  22.560  28.530  1.00  0.00            
ATOM    136  C42 BCD     1      15.150  21.990  29.780  1.00  0.00            
ATOM    137  O35 BCD     1      15.470  20.570  29.680  1.00  0.00            
ATOM    138  H61 BCD     1      18.620  23.160  27.350  1.00  0.00            
ATOM    139  H62 BCD     1      17.460  21.030  26.700  1.00  0.00            
ATOM    140  H63 BCD     1      18.200  21.530  24.700  1.00  0.00            
ATOM    141  H64 BCD     1      15.460  23.000  25.660  1.00  0.00            
ATOM    142  H65 BCD     1      14.470  20.660  25.030  1.00  0.00            
ATOM    143  H66 BCD     1      14.900  20.630  27.450  1.00  0.00            
ATOM    144  H67 BCD     1      15.220  23.550  28.400  1.00  0.00            
ATOM    145  H68 BCD     1      15.650  22.430  30.650  1.00  0.00            
ATOM    146  H69 BCD     1      14.070  22.090  29.940  1.00  0.00            
ATOM    147  H70 BCD     1      16.420  20.540  29.780  1.00  0.00            
ATOM    148  C1  BD8     2      13.170  25.070  29.380  1.00  0.00            
ATOM    149  C2  BD8     2      13.640  25.840  28.070  1.00  0.00            
ATOM    150  C3  BD8     2      12.450  26.200  27.190  1.00  0.00            
ATOM    151  C4  BD8     2      11.270  26.860  27.690  1.00  0.00            
ATOM    152  C5  BD8     2      10.250  27.160  26.740  1.00  0.00            
ATOM    153  C6  BD8     2      10.310  26.800  25.390  1.00  0.00            
ATOM    154  C7  BD8     2      11.460  26.110  24.960  1.00  0.00            
ATOM    155  C8  BD8     2      11.780  25.570  23.670  1.00  0.00            
ATOM    156  C9  BD8     2      13.110  25.130  23.790  1.00  0.00            
ATOM    157  N1  BD8     2      13.470  25.190  25.120  1.00  0.00            
ATOM    158  C10 BD8     2      12.490  25.900  25.790  1.00  0.00            
ATOM    159  C11 BD8     2      13.960  24.940  22.570  1.00  0.00            
ATOM    160  C12 BD8     2      14.520  23.500  22.550  1.00  0.00            
ATOM    161  C13 BD8     2      13.370  22.460  22.550  1.00  0.00            
ATOM    162  C14 BD8     2      15.120  25.990  22.550  1.00  0.00            
ATOM    163  C15 BD8     2      15.810  25.830  21.240  1.00  0.00            
ATOM    164  O1  BD8     2      16.740  25.100  21.070  1.00  0.00            
ATOM    165  O2  BD8     2      15.560  26.850  20.380  1.00  0.00            
ATOM    166  O3  BD8     2      13.220  25.170  21.340  1.00  0.00            
ATOM    167  C16 BD8     2      12.310  26.300  21.330  1.00  0.00            
ATOM    168  C17 BD8     2      11.220  25.930  22.270  1.00  0.00            
ATOM    169  H1  BD8     2      14.110  24.840  29.900  1.00  0.00            
ATOM    170  H2  BD8     2      12.500  25.570  30.090  1.00  0.00            
ATOM    171  H3  BD8     2      12.660  24.120  29.250  1.00  0.00            
ATOM    172  H4  BD8     2      14.340  25.230  27.490  1.00  0.00            
ATOM    173  H5  BD8     2      14.170  26.750  28.370  1.00  0.00            
ATOM    174  H6  BD8     2      11.260  27.180  28.730  1.00  0.00            
ATOM    175  H7  BD8     2       9.410  27.730  27.130  1.00  0.00            
ATOM    176  H8  BD8     2       9.470  27.000  24.730  1.00  0.00            
ATOM    177  H9  BD8     2      14.410  25.130  25.480  1.00  0.00            
ATOM    178  H10 BD8     2      15.110  23.290  23.450  1.00  0.00            
ATOM    179  H11 BD8     2      15.100  23.330  21.640  1.00  0.00            
ATOM    180  H12 BD8     2      12.710  22.620  21.690  1.00  0.00            
ATOM    181  H13 BD8     2      13.850  21.470  22.600  1.00  0.00            
ATOM    182  H14 BD8     2      12.880  22.670  23.510  1.00  0.00            
ATOM    183  H15 BD8     2      15.920  25.740  23.250  1.00  0.00            
ATOM    184  H16 BD8     2      14.680  26.970  22.750  1.00  0.00            
ATOM    185  H17 BD8     2      14.910  27.390  20.860  1.00  0.00            
ATOM    186  H18 BD8     2      11.980  26.520  20.310  1.00  0.00            
ATOM    187  H19 BD8     2      12.750  27.220  21.750  1.00  0.00            
ATOM    188  H20 BD8     2      10.550  26.800  22.310  1.00  0.00            
ATOM    189  H21 BD8     2      10.650  25.070  21.890  1.00  0.00            
TER
ENDMDL
MODEL        1
ATOM      1  C1  BCD     1      14.480  18.270  12.840  1.00  0.00            
ATOM      2  O1  BCD     1      15.160  16.990  12.880  1.00  0.00            
ATOM      3  C2  BCD     1      13.600  18.430  11.550  1.00  0.00            
ATOM      4  O2  BCD     1      12.600  17.390  11.600  1.00  0.00            
ATOM      5  C3  BCD     1      14.390  18.390  10.320  1.00  0.00            
ATOM      6  O3  BCD     1      13.570  18.620   9.140  1.00  0.00            
ATOM      7  C4  BCD     1      15.420  19.430  10.420  1.00  0.00            
ATOM      8  C5  BCD     1      16.350  19.120  11.610  1.00  0.00            
ATOM      9  O4  BCD     1      15.440  19.310  12.740  1.00  0.00            
ATOM     10  C6  BCD     1      17.440  20.210  11.710  1.00  0.00            
ATOM     11  O5  BCD     1      16.970  21.530  11.580  1.00  0.00            
ATOM     12  H1  BCD     1      13.980  18.350  13.820  1.00  0.00            
ATOM     13  H2  BCD     1      13.100  19.410  11.500  1.00  0.00            
ATOM     14  H3  BCD     1      13.100  16.570  11.520  1.00  0.00            
ATOM     15  H4  BCD     1      14.800  17.370  10.280  1.00  0.00            
ATOM     16  H5  BCD     1      14.240  18.810   8.480  1.00  0.00            
ATOM     17  H6  BCD     1      14.990  20.440  10.440  1.00  0.00            
ATOM     18  H7  BCD     1      16.940  18.200  11.520  1.00  0.00            
ATOM     19  H8  BCD     1      17.830  20.140  12.740  1.00  0.00            
ATOM     20  H9  BCD     1      18.320  20.100  11.060  1.00  0.00            
ATOM     21  H10 BCD     1      17.740  22.100  11.530  1.00  0.00            
ATOM     22  C7  BCD     1      15.240  13.140  14.320  1.00  0.00            
ATOM     23  O6  BCD     1      16.620  13.240  13.990  1.00  0.00            
ATOM     24  C8  BCD     1      14.390  13.370  13.070  1.00  0.00            
ATOM     25  O7  BCD     1      14.660  12.330  12.210  1.00  0.00            
ATOM     26  C9  BCD     1      14.570  14.750  12.350  1.00  0.00            
ATOM     27  O8  BCD     1      13.560  14.810  11.400  1.00  0.00            
ATOM     28  C10 BCD     1      14.490  15.880  13.500  1.00  0.00            
ATOM     29  C11 BCD     1      15.220  15.470  14.840  1.00  0.00            
ATOM     30  O9  BCD     1      14.910  14.150  15.190  1.00  0.00            
ATOM     31  C12 BCD     1      15.010  16.510  15.940  1.00  0.00            
ATOM     32  O10 BCD     1      13.680  16.410  16.510  1.00  0.00            
ATOM     33  H11 BCD     1      15.050  12.160  14.770  1.00  0.00            
ATOM     34  H12 BCD     1      13.350  13.270  13.400  1.00  0.00            
ATOM     35  H13 BCD     1      14.050  12.340  11.460  1.00  0.00            
ATOM     36  H14 BCD     1      15.570  14.720  11.900  1.00  0.00            
ATOM     37  H15 BCD     1      13.500  14.030  10.840  1.00  0.00            
ATOM     38  H16 BCD     1      13.450  16.070  13.770  1.00  0.00            
ATOM     39  H17 BCD     1      16.320  15.500  14.770  1.00  0.00            
ATOM     40  H18 BCD     1      15.820  16.380  16.680  1.00  0.00            
ATOM     41  H19 BCD     1      15.120  17.510  15.500  1.00  0.00            
ATOM     42  H20 BCD     1      13.680  15.570  16.980  1.00  0.00            
ATOM     43  C13 BCD     1      20.330  11.380  13.940  1.00  0.00            
ATOM     44  O11 BCD     1      20.750  12.360  13.030  1.00  0.00            
ATOM     45  C14 BCD     1      19.160  10.620  13.290  1.00  0.00            
ATOM     46  O12 BCD     1      19.620  10.060  12.020  1.00  0.00            
ATOM     47  C15 BCD     1      17.980  11.530  13.060  1.00  0.00            
ATOM     48  O13 BCD     1      16.860  10.810  12.440  1.00  0.00            
ATOM     49  C16 BCD     1      17.470  12.140  14.370  1.00  0.00            
ATOM     50  C17 BCD     1      18.750  12.810  15.090  1.00  0.00            
ATOM     51  O14 BCD     1      19.840  11.850  15.180  1.00  0.00            
ATOM     52  C18 BCD     1      18.490  13.320  16.410  1.00  0.00            
ATOM     53  O15 BCD     1      18.200  12.210  17.200  1.00  0.00            
ATOM     54  H21 BCD     1      21.140  10.660  14.110  1.00  0.00            
ATOM     55  H22 BCD     1      18.820   9.760  13.880  1.00  0.00            
ATOM     56  H23 BCD     1      19.430  10.720  11.350  1.00  0.00            
ATOM     57  H24 BCD     1      18.310  12.410  12.500  1.00  0.00            
ATOM     58  H25 BCD     1      16.120  11.430  12.410  1.00  0.00            
ATOM     59  H26 BCD     1      16.990  11.360  14.980  1.00  0.00            
ATOM     60  H27 BCD     1      19.100  13.670  14.490  1.00  0.00            
ATOM     61  H28 BCD     1      19.360  13.920  16.700  1.00  0.00            
ATOM     62  H29 BCD     1      17.620  13.990  16.430  1.00  0.00            
ATOM     63  H30 BCD     1      18.860  11.580  16.900  1.00  0.00            
ATOM     64  C19 BCD     1      24.420  13.170  11.150  1.00  0.00            
ATOM     65  O16 BCD     1      23.740  13.780   9.990  1.00  0.00            
ATOM     66  C20 BCD     1      23.960  11.680  11.160  1.00  0.00            
ATOM     67  O17 BCD     1      24.190  11.000   9.840  1.00  0.00            
ATOM     68  C21 BCD     1      22.510  11.450  11.620  1.00  0.00            
ATOM     69  O18 BCD     1      22.390   9.980  11.860  1.00  0.00            
ATOM     70  C22 BCD     1      22.150  12.350  12.850  1.00  0.00            
ATOM     71  C23 BCD     1      22.560  13.760  12.600  1.00  0.00            
ATOM     72  O19 BCD     1      23.960  13.810  12.400  1.00  0.00            
ATOM     73  C24 BCD     1      22.200  14.770  13.570  1.00  0.00            
ATOM     74  O20 BCD     1      22.570  14.460  15.000  1.00  0.00            
ATOM     75  H31 BCD     1      25.510  13.140  10.990  1.00  0.00            
ATOM     76  H32 BCD     1      24.620  11.300  11.960  1.00  0.00            
ATOM     77  H33 BCD     1      24.090  11.630   9.120  1.00  0.00            
ATOM     78  H34 BCD     1      21.800  11.690  10.820  1.00  0.00            
ATOM     79  H35 BCD     1      21.460   9.760  12.000  1.00  0.00            
ATOM     80  H36 BCD     1      22.720  11.980  13.710  1.00  0.00            
ATOM     81  H37 BCD     1      22.050  14.050  11.670  1.00  0.00            
ATOM     82  H38 BCD     1      22.570  15.700  13.130  1.00  0.00            
ATOM     83  H39 BCD     1      21.120  14.840  13.420  1.00  0.00            
ATOM     84  H40 BCD     1      23.530  14.420  14.960  1.00  0.00            
ATOM     85  C25 BCD     1      24.440  15.710   6.510  1.00  0.00            
ATOM     86  O21 BCD     1      23.140  16.180   6.630  1.00  0.00            
ATOM     87  C26 BCD     1      24.430  14.260   6.410  1.00  0.00            
ATOM     88  O22 BCD     1      23.810  13.850   5.150  1.00  0.00            
ATOM     89  C27 BCD     1      23.780  13.630   7.660  1.00  0.00            
ATOM     90  O23 BCD     1      23.710  12.200   7.460  1.00  0.00            
ATOM     91  C28 BCD     1      24.530  14.040   8.900  1.00  0.00            
ATOM     92  C29 BCD     1      24.660  15.640   8.930  1.00  0.00            
ATOM     93  O24 BCD     1      25.160  16.040   7.660  1.00  0.00            
ATOM     94  C30 BCD     1      25.670  16.030   9.950  1.00  0.00            
ATOM     95  O25 BCD     1      26.990  15.640   9.650  1.00  0.00            
ATOM     96  H41 BCD     1      24.980  16.180   5.680  1.00  0.00            
ATOM     97  H42 BCD     1      25.400  13.760   6.300  1.00  0.00            
ATOM     98  H43 BCD     1      24.060  12.930   5.030  1.00  0.00            
ATOM     99  H44 BCD     1      22.780  14.060   7.750  1.00  0.00            
ATOM    100  H45 BCD     1      22.780  12.070   7.240  1.00  0.00            
ATOM    101  H46 BCD     1      25.490  13.510   8.960  1.00  0.00            
ATOM    102  H47 BCD     1      23.710  16.130   9.170  1.00  0.00            
ATOM    103  H48 BCD     1      25.700  17.120  10.040  1.00  0.00            
ATOM    104  H49 BCD     1      25.330  15.600  10.900  1.00  0.00            
ATOM    105  H50 BCD     1      27.140  16.100   8.820  1.00  0.00            
ATOM    106  C31 BCD     1      20.620  19.050   5.420  1.00  0.00            
ATOM    107  O26 BCD     1      19.670  18.660   6.410  1.00  0.00            
ATOM    108  C32 BCD     1      20.920  18.000   4.450  1.00  0.00            
ATOM    109  O27 BCD     1      19.770  17.710   3.690  1.00  0.00            
ATOM    110  C33 BCD     1      21.580  16.780   5.000  1.00  0.00            
ATOM    111  C34 BCD     1      22.820  17.230   5.760  1.00  0.00            
ATOM    112  C35 BCD     1      22.540  18.470   6.640  1.00  0.00            
ATOM    113  O28 BCD     1      21.860  19.440   5.960  1.00  0.00            
ATOM    114  C36 BCD     1      23.750  19.020   7.250  1.00  0.00            
ATOM    115  O29 BCD     1      24.750  19.390   6.300  1.00  0.00            
ATOM    116  O30 BCD     1      21.990  15.910   3.960  1.00  0.00            
ATOM    117  H51 BCD     1      20.210  19.920   4.870  1.00  0.00            
ATOM    118  H52 BCD     1      21.620  18.470   3.750  1.00  0.00            
ATOM    119  H53 BCD     1      19.000  17.820   4.250  1.00  0.00            
ATOM    120  H54 BCD     1      20.910  16.310   5.730  1.00  0.00            
ATOM    121  H55 BCD     1      22.200  15.030   4.280  1.00  0.00            
ATOM    122  H56 BCD     1      23.650  17.530   5.110  1.00  0.00            
ATOM    123  H57 BCD     1      21.960  18.140   7.510  1.00  0.00            
ATOM    124  H58 BCD     1      23.410  19.920   7.770  1.00  0.00            
ATOM    125  H59 BCD     1      24.140  18.370   8.050  1.00  0.00            
ATOM    126  H60 BCD     1      24.850  20.340   6.230  1.00  0.00            
ATOM    127  C37 BCD     1      16.600  20.470   8.550  1.00  0.00            
ATOM    128  O31 BCD     1      16.210  19.290   9.250  1.00  0.00            
ATOM    129  C38 BCD     1      16.350  20.360   7.050  1.00  0.00            
ATOM    130  O32 BCD     1      15.080  19.770   6.870  1.00  0.00            
ATOM    131  C39 BCD     1      17.330  19.280   6.450  1.00  0.00            
ATOM    132  O33 BCD     1      17.120  19.000   5.040  1.00  0.00            
ATOM    133  C40 BCD     1      18.750  19.700   6.790  1.00  0.00            
ATOM    134  C41 BCD     1      18.950  19.930   8.290  1.00  0.00            
ATOM    135  O34 BCD     1      17.930  20.850   8.760  1.00  0.00            
ATOM    136  C42 BCD     1      20.350  20.350   8.740  1.00  0.00            
ATOM    137  O35 BCD     1      20.790  21.660   8.370  1.00  0.00            
ATOM    138  H61 BCD     1      16.140  21.370   8.970  1.00  0.00            
ATOM    139  H62 BCD     1      16.440  21.310   6.510  1.00  0.00            
ATOM    140  H63 BCD     1      14.450  20.490   6.820  1.00  0.00            
ATOM    141  H64 BCD     1      17.230  18.330   6.990  1.00  0.00            
ATOM    142  H65 BCD     1      16.180  18.820   5.010  1.00  0.00            
ATOM    143  H66 BCD     1      18.990  20.600   6.220  1.00  0.00            
ATOM    144  H67 BCD     1      18.770  18.930   8.700  1.00  0.00            
ATOM    145  H68 BCD     1      20.320  20.390   9.830  1.00  0.00            
ATOM    146  H69 BCD     1      21.140  19.630   8.500  1.00  0.00            
ATOM    147  H70 BCD     1      21.540  21.920   8.930  1.00  0.00            
ATOM    148  C1  BD8     2      19.060  16.600  15.190  1.00  0.00            
ATOM    149  C2  BD8     2      18.460  17.300  13.940  1.00  0.00            
ATOM    150  C3  BD8     2      19.410  17.360  12.720  1.00  0.00            
ATOM    151  C4  BD8     2      20.550  18.150  12.770  1.00  0.00            
ATOM    152  C5  BD8     2      21.510  18.200  11.720  1.00  0.00            
ATOM    153  C6  BD8     2      21.190  17.490  10.520  1.00  0.00            
ATOM    154  C7  BD8     2      20.000  16.680  10.490  1.00  0.00            
ATOM    155  C8  BD8     2      19.470  15.820   9.460  1.00  0.00            
ATOM    156  C9  BD8     2      18.330  15.240   9.970  1.00  0.00            
ATOM    157  N1  BD8     2      18.160  15.750  11.230  1.00  0.00            
ATOM    158  C10 BD8     2      19.160  16.570  11.540  1.00  0.00            
ATOM    159  C11 BD8     2      17.340  14.540   9.080  1.00  0.00            
ATOM    160  C12 BD8     2      16.010  15.310   8.990  1.00  0.00            
ATOM    161  C13 BD8     2      15.200  15.120   7.660  1.00  0.00            
ATOM    162  C14 BD8     2      17.090  13.050   9.620  1.00  0.00            
ATOM    163  C15 BD8     2      18.250  12.180   9.280  1.00  0.00            
ATOM    164  O1  BD8     2      19.180  12.000  10.050  1.00  0.00            
ATOM    165  O2  BD8     2      18.160  11.480   8.170  1.00  0.00            
ATOM    166  O3  BD8     2      17.930  14.280   7.820  1.00  0.00            
ATOM    167  C16 BD8     2      18.710  15.330   7.220  1.00  0.00            
ATOM    168  C17 BD8     2      19.940  15.590   8.080  1.00  0.00            
ATOM    169  H1  BD8     2      19.470  15.600  14.970  1.00  0.00            
ATOM    170  H2  BD8     2      19.850  17.130  15.730  1.00  0.00            
ATOM    171  H3  BD8     2      18.240  16.420  15.900  1.00  0.00            
ATOM    172  H4  BD8     2      18.090  18.290  14.220  1.00  0.00            
ATOM    173  H5  BD8     2      17.610  16.670  13.640  1.00  0.00            
ATOM    174  H6  BD8     2      20.650  18.860  13.590  1.00  0.00            
ATOM    175  H7  BD8     2      22.290  18.950  11.690  1.00  0.00            
ATOM    176  H8  BD8     2      21.890  17.480   9.700  1.00  0.00            
ATOM    177  H9  BD8     2      17.350  15.650  11.830  1.00  0.00            
ATOM    178  H10 BD8     2      16.280  16.340   9.250  1.00  0.00            
ATOM    179  H11 BD8     2      15.360  14.920   9.780  1.00  0.00            
ATOM    180  H12 BD8     2      14.240  15.640   7.680  1.00  0.00            
ATOM    181  H13 BD8     2      15.700  15.490   6.760  1.00  0.00            
ATOM    182  H14 BD8     2      15.000  14.040   7.550  1.00  0.00            
ATOM    183  H15 BD8     2      16.140  12.660   9.220  1.00  0.00            
ATOM    184  H16 BD8     2      17.040  13.050  10.720  1.00  0.00            
ATOM    185  H17 BD8     2      17.440  11.900   7.660  1.00  0.00            
ATOM    186  H18 BD8     2      18.070  16.220   7.260  1.00  0.00            
ATOM    187  H19 BD8     2      18.880  15.110   6.160  1.00  0.00            
ATOM    188  H20 BD8     2      20.700  14.810   8.130  1.00  0.00            
ATOM    189  H21 BD8     2      20.510  16.430   7.670  1.00  0.00            
TER
ENDMDL
MODEL        1
ATOM      1  C1  BCD     1      22.850  30.420  23.150  1.00  0.00            
ATOM      2  O1  BCD     1      21.670  30.340  23.990  1.00  0.00            
ATOM      3  C2  BCD     1      23.030  29.110  22.420  1.00  0.00            
ATOM      4  O2  BCD     1      22.000  28.860  21.490  1.00  0.00            
ATOM      5  C3  BCD     1      23.460  27.890  23.220  1.00  0.00            
ATOM      6  O3  BCD     1      23.970  26.840  22.360  1.00  0.00            
ATOM      7  C4  BCD     1      24.560  28.240  24.200  1.00  0.00            
ATOM      8  C5  BCD     1      24.310  29.690  24.880  1.00  0.00            
ATOM      9  O4  BCD     1      24.110  30.630  23.830  1.00  0.00            
ATOM     10  C6  BCD     1      25.580  30.070  25.680  1.00  0.00            
ATOM     11  O5  BCD     1      25.440  31.270  26.420  1.00  0.00            
ATOM     12  H1  BCD     1      22.800  31.190  22.380  1.00  0.00            
ATOM     13  H2  BCD     1      23.920  29.430  21.850  1.00  0.00            
ATOM     14  H3  BCD     1      21.400  29.600  21.610  1.00  0.00            
ATOM     15  H4  BCD     1      22.520  27.600  23.700  1.00  0.00            
ATOM     16  H5  BCD     1      24.440  26.180  22.870  1.00  0.00            
ATOM     17  H6  BCD     1      25.440  28.390  23.560  1.00  0.00            
ATOM     18  H7  BCD     1      23.420  29.610  25.520  1.00  0.00            
ATOM     19  H8  BCD     1      25.780  29.280  26.410  1.00  0.00            
ATOM     20  H9  BCD     1      26.430  30.180  25.000  1.00  0.00            
ATOM     21  H10 BCD     1      25.950  31.150  27.230  1.00  0.00            
ATOM     22  C7  BCD     1      18.580  33.170  24.420  1.00  0.00            
ATOM     23  O6  BCD     1      17.600  32.320  24.850  1.00  0.00            
ATOM     24  C8  BCD     1      19.120  32.820  22.990  1.00  0.00            
ATOM     25  O7  BCD     1      18.040  32.760  22.060  1.00  0.00            
ATOM     26  C9  BCD     1      19.760  31.400  23.020  1.00  0.00            
ATOM     27  O8  BCD     1      20.250  31.040  21.740  1.00  0.00            
ATOM     28  C10 BCD     1      20.880  31.550  24.010  1.00  0.00            
ATOM     29  C11 BCD     1      20.340  31.780  25.360  1.00  0.00            
ATOM     30  O9  BCD     1      19.700  33.010  25.330  1.00  0.00            
ATOM     31  C12 BCD     1      21.400  31.820  26.480  1.00  0.00            
ATOM     32  O10 BCD     1      22.360  32.910  26.340  1.00  0.00            
ATOM     33  H11 BCD     1      18.230  34.210  24.440  1.00  0.00            
ATOM     34  H12 BCD     1      19.820  33.580  22.620  1.00  0.00            
ATOM     35  H13 BCD     1      17.230  32.790  22.580  1.00  0.00            
ATOM     36  H14 BCD     1      18.980  30.720  23.380  1.00  0.00            
ATOM     37  H15 BCD     1      19.590  31.020  21.050  1.00  0.00            
ATOM     38  H16 BCD     1      21.580  32.370  23.800  1.00  0.00            
ATOM     39  H17 BCD     1      19.570  31.040  25.630  1.00  0.00            
ATOM     40  H18 BCD     1      20.960  31.870  27.490  1.00  0.00            
ATOM     41  H19 BCD     1      21.910  30.850  26.410  1.00  0.00            
ATOM     42  H20 BCD     1      23.090  32.540  25.850  1.00  0.00            
ATOM     43  C13 BCD     1      13.920  32.110  26.340  1.00  0.00            
ATOM     44  O11 BCD     1      14.360  30.900  26.970  1.00  0.00            
ATOM     45  C14 BCD     1      13.910  31.930  24.810  1.00  0.00            
ATOM     46  O12 BCD     1      13.040  30.810  24.440  1.00  0.00            
ATOM     47  C15 BCD     1      15.320  31.830  24.300  1.00  0.00            
ATOM     48  O13 BCD     1      15.450  32.000  22.910  1.00  0.00            
ATOM     49  C16 BCD     1      16.270  32.850  24.920  1.00  0.00            
ATOM     50  C17 BCD     1      16.010  33.050  26.420  1.00  0.00            
ATOM     51  O14 BCD     1      14.670  33.240  26.690  1.00  0.00            
ATOM     52  C18 BCD     1      16.790  34.160  27.110  1.00  0.00            
ATOM     53  O15 BCD     1      16.320  34.360  28.440  1.00  0.00            
ATOM     54  H21 BCD     1      12.920  32.300  26.750  1.00  0.00            
ATOM     55  H22 BCD     1      13.490  32.840  24.370  1.00  0.00            
ATOM     56  H23 BCD     1      12.210  31.100  24.820  1.00  0.00            
ATOM     57  H24 BCD     1      15.820  30.870  24.510  1.00  0.00            
ATOM     58  H25 BCD     1      14.730  31.500  22.510  1.00  0.00            
ATOM     59  H26 BCD     1      16.170  33.830  24.430  1.00  0.00            
ATOM     60  H27 BCD     1      16.290  32.170  27.010  1.00  0.00            
ATOM     61  H28 BCD     1      17.870  33.930  27.170  1.00  0.00            
ATOM     62  H29 BCD     1      16.760  35.140  26.620  1.00  0.00            
ATOM     63  H30 BCD     1      15.580  34.980  28.370  1.00  0.00            
ATOM     64  C19 BCD     1      13.940  27.800  29.540  1.00  0.00            
ATOM     65  O16 BCD     1      15.310  27.520  29.190  1.00  0.00            
ATOM     66  C20 BCD     1      13.040  27.700  28.310  1.00  0.00            
ATOM     67  O17 BCD     1      13.040  26.430  27.830  1.00  0.00            
ATOM     68  C21 BCD     1      13.510  28.670  27.250  1.00  0.00            
ATOM     69  O18 BCD     1      12.770  28.540  26.020  1.00  0.00            
ATOM     70  C22 BCD     1      13.510  30.070  27.800  1.00  0.00            
ATOM     71  C23 BCD     1      14.100  30.210  29.200  1.00  0.00            
ATOM     72  O19 BCD     1      13.790  29.100  30.030  1.00  0.00            
ATOM     73  C24 BCD     1      13.580  31.460  29.920  1.00  0.00            
ATOM     74  O20 BCD     1      12.130  31.750  29.900  1.00  0.00            
ATOM     75  H31 BCD     1      13.550  27.140  30.320  1.00  0.00            
ATOM     76  H32 BCD     1      11.990  27.930  28.540  1.00  0.00            
ATOM     77  H33 BCD     1      12.470  26.640  27.090  1.00  0.00            
ATOM     78  H34 BCD     1      14.570  28.450  27.070  1.00  0.00            
ATOM     79  H35 BCD     1      12.920  29.340  25.490  1.00  0.00            
ATOM     80  H36 BCD     1      12.510  30.530  27.730  1.00  0.00            
ATOM     81  H37 BCD     1      15.190  30.250  29.070  1.00  0.00            
ATOM     82  H38 BCD     1      13.910  31.460  30.970  1.00  0.00            
ATOM     83  H39 BCD     1      14.080  32.290  29.400  1.00  0.00            
ATOM     84  H40 BCD     1      11.650  31.090  30.410  1.00  0.00            
ATOM     85  C25 BCD     1      17.940  24.270  30.110  1.00  0.00            
ATOM     86  O21 BCD     1      19.130  24.790  29.580  1.00  0.00            
ATOM     87  C26 BCD     1      16.860  24.000  29.060  1.00  0.00            
ATOM     88  O22 BCD     1      17.290  23.080  27.990  1.00  0.00            
ATOM     89  C27 BCD     1      16.320  25.320  28.480  1.00  0.00            
ATOM     90  O23 BCD     1      15.330  25.100  27.510  1.00  0.00            
ATOM     91  C28 BCD     1      15.800  26.220  29.610  1.00  0.00            
ATOM     92  C29 BCD     1      16.900  26.350  30.710  1.00  0.00            
ATOM     93  O24 BCD     1      17.440  25.090  31.160  1.00  0.00            
ATOM     94  C30 BCD     1      16.340  27.140  31.920  1.00  0.00            
ATOM     95  O25 BCD     1      17.360  27.270  32.850  1.00  0.00            
ATOM     96  H41 BCD     1      18.160  23.370  30.700  1.00  0.00            
ATOM     97  H42 BCD     1      16.010  23.510  29.550  1.00  0.00            
ATOM     98  H43 BCD     1      16.510  22.590  27.700  1.00  0.00            
ATOM     99  H44 BCD     1      17.160  25.880  28.060  1.00  0.00            
ATOM    100  H45 BCD     1      14.600  25.720  27.670  1.00  0.00            
ATOM    101  H46 BCD     1      15.000  25.730  30.190  1.00  0.00            
ATOM    102  H47 BCD     1      17.750  26.940  30.350  1.00  0.00            
ATOM    103  H48 BCD     1      15.930  28.080  31.530  1.00  0.00            
ATOM    104  H49 BCD     1      15.470  26.660  32.390  1.00  0.00            
ATOM    105  H50 BCD     1      17.760  26.420  33.040  1.00  0.00            
ATOM    106  C31 BCD     1      23.200  24.100  29.290  1.00  0.00            
ATOM    107  O26 BCD     1      23.290  24.810  28.050  1.00  0.00            
ATOM    108  C32 BCD     1      22.360  22.860  29.220  1.00  0.00            
ATOM    109  O27 BCD     1      22.960  22.070  28.230  1.00  0.00            
ATOM    110  C33 BCD     1      20.880  23.330  28.860  1.00  0.00            
ATOM    111  C34 BCD     1      20.370  24.250  29.930  1.00  0.00            
ATOM    112  C35 BCD     1      21.350  25.470  30.050  1.00  0.00            
ATOM    113  O28 BCD     1      22.640  24.980  30.230  1.00  0.00            
ATOM    114  C36 BCD     1      20.990  26.560  31.040  1.00  0.00            
ATOM    115  O29 BCD     1      20.990  26.140  32.390  1.00  0.00            
ATOM    116  O30 BCD     1      19.900  22.270  28.820  1.00  0.00            
ATOM    117  H51 BCD     1      24.170  23.870  29.750  1.00  0.00            
ATOM    118  H52 BCD     1      22.480  22.410  30.210  1.00  0.00            
ATOM    119  H53 BCD     1      23.680  22.570  27.850  1.00  0.00            
ATOM    120  H54 BCD     1      20.830  23.850  27.900  1.00  0.00            
ATOM    121  H55 BCD     1      19.070  22.550  28.400  1.00  0.00            
ATOM    122  H56 BCD     1      20.460  23.700  30.880  1.00  0.00            
ATOM    123  H57 BCD     1      21.420  25.950  29.070  1.00  0.00            
ATOM    124  H58 BCD     1      21.780  27.320  30.930  1.00  0.00            
ATOM    125  H59 BCD     1      20.010  27.000  30.820  1.00  0.00            
ATOM    126  H60 BCD     1      20.120  25.740  32.500  1.00  0.00            
ATOM    127  C37 BCD     1      25.830  26.530  25.380  1.00  0.00            
ATOM    128  O31 BCD     1      24.670  27.200  25.140  1.00  0.00            
ATOM    129  C38 BCD     1      25.590  25.080  25.030  1.00  0.00            
ATOM    130  O32 BCD     1      25.200  24.950  23.640  1.00  0.00            
ATOM    131  C39 BCD     1      24.480  24.520  25.950  1.00  0.00            
ATOM    132  O33 BCD     1      24.420  23.050  25.850  1.00  0.00            
ATOM    133  C40 BCD     1      24.550  24.960  27.400  1.00  0.00            
ATOM    134  C41 BCD     1      24.950  26.360  27.640  1.00  0.00            
ATOM    135  O34 BCD     1      26.040  26.650  26.780  1.00  0.00            
ATOM    136  C42 BCD     1      25.160  26.740  29.110  1.00  0.00            
ATOM    137  O35 BCD     1      26.280  25.950  29.660  1.00  0.00            
ATOM    138  H61 BCD     1      26.690  26.930  24.820  1.00  0.00            
ATOM    139  H62 BCD     1      26.480  24.510  25.340  1.00  0.00            
ATOM    140  H63 BCD     1      25.600  24.200  23.200  1.00  0.00            
ATOM    141  H64 BCD     1      23.540  24.860  25.500  1.00  0.00            
ATOM    142  H65 BCD     1      23.690  22.900  25.240  1.00  0.00            
ATOM    143  H66 BCD     1      25.270  24.370  27.980  1.00  0.00            
ATOM    144  H67 BCD     1      24.040  26.840  27.260  1.00  0.00            
ATOM    145  H68 BCD     1      25.390  27.810  29.200  1.00  0.00            
ATOM    146  H69 BCD     1      24.220  26.540  29.640  1.00  0.00            
ATOM    147  H70 BCD     1      26.930  26.620  29.870  1.00  0.00            
ATOM    148  C1  BD8     2      18.120  30.720  29.080  1.00  0.00            
ATOM    149  C2  BD8     2      17.980  29.820  27.870  1.00  0.00            
ATOM    150  C3  BD8     2      19.250  28.980  27.480  1.00  0.00            
ATOM    151  C4  BD8     2      20.530  29.110  28.110  1.00  0.00            
ATOM    152  C5  BD8     2      21.600  28.330  27.600  1.00  0.00            
ATOM    153  C6  BD8     2      21.380  27.430  26.520  1.00  0.00            
ATOM    154  C7  BD8     2      20.140  27.330  25.960  1.00  0.00            
ATOM    155  C8  BD8     2      19.720  26.660  24.770  1.00  0.00            
ATOM    156  C9  BD8     2      18.320  26.820  24.730  1.00  0.00            
ATOM    157  N1  BD8     2      17.940  27.740  25.690  1.00  0.00            
ATOM    158  C10 BD8     2      19.070  28.040  26.460  1.00  0.00            
ATOM    159  C11 BD8     2      17.430  26.060  23.760  1.00  0.00            
ATOM    160  C12 BD8     2      16.630  27.100  22.900  1.00  0.00            
ATOM    161  C13 BD8     2      17.450  28.150  22.140  1.00  0.00            
ATOM    162  C14 BD8     2      16.550  24.970  24.430  1.00  0.00            
ATOM    163  C15 BD8     2      16.120  24.020  23.310  1.00  0.00            
ATOM    164  O1  BD8     2      16.630  22.940  23.080  1.00  0.00            
ATOM    165  O2  BD8     2      14.840  24.190  22.940  1.00  0.00            
ATOM    166  O3  BD8     2      18.350  25.310  22.840  1.00  0.00            
ATOM    167  C16 BD8     2      19.430  24.540  23.600  1.00  0.00            
ATOM    168  C17 BD8     2      20.410  25.660  23.970  1.00  0.00            
ATOM    169  H1  BD8     2      18.340  30.110  29.970  1.00  0.00            
ATOM    170  H2  BD8     2      18.930  31.450  29.000  1.00  0.00            
ATOM    171  H3  BD8     2      17.100  31.060  29.310  1.00  0.00            
ATOM    172  H4  BD8     2      17.750  30.440  26.990  1.00  0.00            
ATOM    173  H5  BD8     2      17.140  29.130  28.020  1.00  0.00            
ATOM    174  H6  BD8     2      20.730  29.820  28.910  1.00  0.00            
ATOM    175  H7  BD8     2      22.590  28.450  28.040  1.00  0.00            
ATOM    176  H8  BD8     2      22.200  26.900  26.040  1.00  0.00            
ATOM    177  H9  BD8     2      17.000  27.960  25.990  1.00  0.00            
ATOM    178  H10 BD8     2      15.870  27.630  23.480  1.00  0.00            
ATOM    179  H11 BD8     2      15.920  26.560  22.250  1.00  0.00            
ATOM    180  H12 BD8     2      18.000  27.650  21.330  1.00  0.00            
ATOM    181  H13 BD8     2      16.760  28.830  21.630  1.00  0.00            
ATOM    182  H14 BD8     2      18.070  28.720  22.840  1.00  0.00            
ATOM    183  H15 BD8     2      15.660  25.500  24.810  1.00  0.00            
ATOM    184  H16 BD8     2      16.970  24.550  25.350  1.00  0.00            
ATOM    185  H17 BD8     2      14.620  23.310  22.580  1.00  0.00            
ATOM    186  H18 BD8     2      19.920  23.770  22.990  1.00  0.00            
ATOM    187  H19 BD8     2      19.080  23.990  24.480  1.00  0.00            
ATOM    188  H20 BD8     2      21.230  25.210  24.540  1.00  0.00            
ATOM    189  H21 BD8     2      20.870  26.110  23.090  1.00  0.00            
TER
ENDMDL
MODEL        1
ATOM      1  C1  BCD     1       9.910  30.430  40.350  1.00  0.00            
ATOM      2  O1  BCD     1      10.780  31.100  39.410  1.00  0.00            
ATOM      3  C2  BCD     1      10.630  29.700  41.470  1.00  0.00            
ATOM      4  O2  BCD     1      11.360  30.730  42.130  1.00  0.00            
ATOM      5  C3  BCD     1      11.540  28.730  40.850  1.00  0.00            
ATOM      6  O3  BCD     1      12.360  28.020  41.830  1.00  0.00            
ATOM      7  C4  BCD     1      10.740  27.750  39.960  1.00  0.00            
ATOM      8  C5  BCD     1       9.790  28.420  38.950  1.00  0.00            
ATOM      9  O4  BCD     1       9.100  29.470  39.630  1.00  0.00            
ATOM     10  C6  BCD     1       8.700  27.410  38.450  1.00  0.00            
ATOM     11  O5  BCD     1       8.200  26.730  39.540  1.00  0.00            
ATOM     12  H1  BCD     1       9.200  31.120  40.830  1.00  0.00            
ATOM     13  H2  BCD     1       9.930  29.220  42.170  1.00  0.00            
ATOM     14  H3  BCD     1      11.640  30.380  42.980  1.00  0.00            
ATOM     15  H4  BCD     1      12.160  29.390  40.230  1.00  0.00            
ATOM     16  H5  BCD     1      13.000  27.510  41.330  1.00  0.00            
ATOM     17  H6  BCD     1      10.170  27.130  40.670  1.00  0.00            
ATOM     18  H7  BCD     1      10.370  29.010  38.230  1.00  0.00            
ATOM     19  H8  BCD     1       7.940  28.060  37.990  1.00  0.00            
ATOM     20  H9  BCD     1       9.130  26.700  37.720  1.00  0.00            
ATOM     21  H10 BCD     1       7.900  27.280  40.270  1.00  0.00            
ATOM     22  C7  BCD     1      11.330  34.700  37.460  1.00  0.00            
ATOM     23  O6  BCD     1      12.370  34.160  36.670  1.00  0.00            
ATOM     24  C8  BCD     1      11.740  34.700  39.000  1.00  0.00            
ATOM     25  O7  BCD     1      13.000  35.480  39.130  1.00  0.00            
ATOM     26  C9  BCD     1      11.900  33.280  39.550  1.00  0.00            
ATOM     27  O8  BCD     1      12.380  33.180  40.890  1.00  0.00            
ATOM     28  C10 BCD     1      10.590  32.500  39.290  1.00  0.00            
ATOM     29  C11 BCD     1      10.210  32.610  37.810  1.00  0.00            
ATOM     30  O9  BCD     1      10.190  33.980  37.370  1.00  0.00            
ATOM     31  C12 BCD     1       8.870  31.990  37.470  1.00  0.00            
ATOM     32  O10 BCD     1       7.790  32.500  38.250  1.00  0.00            
ATOM     33  H11 BCD     1      11.110  35.740  37.200  1.00  0.00            
ATOM     34  H12 BCD     1      10.990  35.300  39.530  1.00  0.00            
ATOM     35  H13 BCD     1      13.370  35.210  39.980  1.00  0.00            
ATOM     36  H14 BCD     1      12.610  32.710  38.930  1.00  0.00            
ATOM     37  H15 BCD     1      12.200  32.250  41.080  1.00  0.00            
ATOM     38  H16 BCD     1       9.740  32.900  39.860  1.00  0.00            
ATOM     39  H17 BCD     1      11.000  32.070  37.270  1.00  0.00            
ATOM     40  H18 BCD     1       8.660  32.090  36.390  1.00  0.00            
ATOM     41  H19 BCD     1       8.800  30.910  37.640  1.00  0.00            
ATOM     42  H20 BCD     1       7.630  33.400  37.980  1.00  0.00            
ATOM     43  C13 BCD     1      14.670  35.360  33.400  1.00  0.00            
ATOM     44  O11 BCD     1      15.520  34.260  33.650  1.00  0.00            
ATOM     45  C14 BCD     1      14.640  36.360  34.590  1.00  0.00            
ATOM     46  O12 BCD     1      15.990  36.880  34.850  1.00  0.00            
ATOM     47  C15 BCD     1      14.110  35.660  35.890  1.00  0.00            
ATOM     48  O13 BCD     1      13.810  36.590  36.890  1.00  0.00            
ATOM     49  C16 BCD     1      12.790  34.960  35.560  1.00  0.00            
ATOM     50  C17 BCD     1      12.880  34.180  34.290  1.00  0.00            
ATOM     51  O14 BCD     1      13.340  34.930  33.210  1.00  0.00            
ATOM     52  C18 BCD     1      11.470  33.590  33.860  1.00  0.00            
ATOM     53  O15 BCD     1      10.420  34.570  33.820  1.00  0.00            
ATOM     54  H21 BCD     1      14.940  35.950  32.520  1.00  0.00            
ATOM     55  H22 BCD     1      13.910  37.140  34.370  1.00  0.00            
ATOM     56  H23 BCD     1      16.660  36.200  34.970  1.00  0.00            
ATOM     57  H24 BCD     1      14.940  35.020  36.230  1.00  0.00            
ATOM     58  H25 BCD     1      13.610  36.060  37.660  1.00  0.00            
ATOM     59  H26 BCD     1      12.000  35.670  35.310  1.00  0.00            
ATOM     60  H27 BCD     1      13.510  33.320  34.560  1.00  0.00            
ATOM     61  H28 BCD     1      11.650  33.120  32.890  1.00  0.00            
ATOM     62  H29 BCD     1      11.140  32.790  34.530  1.00  0.00            
ATOM     63  H30 BCD     1       9.660  34.210  33.360  1.00  0.00            
ATOM     64  C19 BCD     1      19.010  32.740  32.210  1.00  0.00            
ATOM     65  O16 BCD     1      18.440  31.510  32.570  1.00  0.00            
ATOM     66  C20 BCD     1      19.190  33.640  33.420  1.00  0.00            
ATOM     67  O17 BCD     1      20.230  33.130  34.250  1.00  0.00            
ATOM     68  C21 BCD     1      17.780  33.910  34.050  1.00  0.00            
ATOM     69  O18 BCD     1      17.810  34.940  35.050  1.00  0.00            
ATOM     70  C22 BCD     1      16.800  34.390  33.000  1.00  0.00            
ATOM     71  C23 BCD     1      16.830  33.560  31.710  1.00  0.00            
ATOM     72  O19 BCD     1      18.200  33.350  31.260  1.00  0.00            
ATOM     73  C24 BCD     1      16.180  34.330  30.510  1.00  0.00            
ATOM     74  O20 BCD     1      16.580  35.650  30.360  1.00  0.00            
ATOM     75  H31 BCD     1      20.020  32.550  31.860  1.00  0.00            
ATOM     76  H32 BCD     1      19.560  34.550  32.920  1.00  0.00            
ATOM     77  H33 BCD     1      20.380  33.660  35.040  1.00  0.00            
ATOM     78  H34 BCD     1      17.420  32.980  34.510  1.00  0.00            
ATOM     79  H35 BCD     1      18.600  34.900  35.600  1.00  0.00            
ATOM     80  H36 BCD     1      17.010  35.440  32.770  1.00  0.00            
ATOM     81  H37 BCD     1      16.240  32.660  31.920  1.00  0.00            
ATOM     82  H38 BCD     1      16.180  33.780  29.560  1.00  0.00            
ATOM     83  H39 BCD     1      15.120  34.390  30.790  1.00  0.00            
ATOM     84  H40 BCD     1      17.530  35.690  30.450  1.00  0.00            
ATOM     85  C25 BCD     1      18.920  27.460  32.660  1.00  0.00            
ATOM     86  O21 BCD     1      17.660  27.400  33.290  1.00  0.00            
ATOM     87  C26 BCD     1      19.930  28.270  33.530  1.00  0.00            
ATOM     88  O22 BCD     1      19.900  27.600  34.820  1.00  0.00            
ATOM     89  C27 BCD     1      19.630  29.700  33.610  1.00  0.00            
ATOM     90  O23 BCD     1      20.620  30.530  34.310  1.00  0.00            
ATOM     91  C28 BCD     1      19.230  30.360  32.260  1.00  0.00            
ATOM     92  C29 BCD     1      18.390  29.450  31.360  1.00  0.00            
ATOM     93  O24 BCD     1      18.830  28.110  31.370  1.00  0.00            
ATOM     94  C30 BCD     1      18.260  30.010  29.920  1.00  0.00            
ATOM     95  O25 BCD     1      16.960  29.700  29.290  1.00  0.00            
ATOM     96  H41 BCD     1      19.380  26.480  32.490  1.00  0.00            
ATOM     97  H42 BCD     1      20.920  28.130  33.080  1.00  0.00            
ATOM     98  H43 BCD     1      20.130  28.240  35.500  1.00  0.00            
ATOM     99  H44 BCD     1      18.770  29.600  34.280  1.00  0.00            
ATOM    100  H45 BCD     1      20.380  31.460  34.210  1.00  0.00            
ATOM    101  H46 BCD     1      20.170  30.580  31.740  1.00  0.00            
ATOM    102  H47 BCD     1      17.380  29.470  31.780  1.00  0.00            
ATOM    103  H48 BCD     1      18.360  31.100  29.970  1.00  0.00            
ATOM    104  H49 BCD     1      19.100  29.670  29.300  1.00  0.00            
ATOM    105  H50 BCD     1      16.810  30.310  28.570  1.00  0.00            
ATOM    106  C31 BCD     1      14.960  24.630  34.890  1.00  0.00            
ATOM    107  O26 BCD     1      14.470  25.560  35.890  1.00  0.00            
ATOM    108  C32 BCD     1      16.490  24.290  35.030  1.00  0.00            
ATOM    109  O27 BCD     1      16.720  23.800  36.310  1.00  0.00            
ATOM    110  C33 BCD     1      17.370  25.490  34.780  1.00  0.00            
ATOM    111  C34 BCD     1      17.010  26.130  33.400  1.00  0.00            
ATOM    112  C35 BCD     1      15.490  26.340  33.330  1.00  0.00            
ATOM    113  O28 BCD     1      14.770  25.150  33.560  1.00  0.00            
ATOM    114  C36 BCD     1      15.100  26.960  31.990  1.00  0.00            
ATOM    115  O29 BCD     1      15.460  26.080  30.880  1.00  0.00            
ATOM    116  O30 BCD     1      18.710  25.050  34.850  1.00  0.00            
ATOM    117  H51 BCD     1      14.290  23.760  34.950  1.00  0.00            
ATOM    118  H52 BCD     1      16.760  23.570  34.260  1.00  0.00            
ATOM    119  H53 BCD     1      17.660  23.690  36.480  1.00  0.00            
ATOM    120  H54 BCD     1      17.140  26.160  35.620  1.00  0.00            
ATOM    121  H55 BCD     1      19.200  25.880  34.890  1.00  0.00            
ATOM    122  H56 BCD     1      17.310  25.400  32.630  1.00  0.00            
ATOM    123  H57 BCD     1      15.190  27.080  34.080  1.00  0.00            
ATOM    124  H58 BCD     1      14.050  27.270  32.080  1.00  0.00            
ATOM    125  H59 BCD     1      15.700  27.860  31.890  1.00  0.00            
ATOM    126  H60 BCD     1      15.120  25.200  31.050  1.00  0.00            
ATOM    127  C37 BCD     1      11.510  25.740  38.880  1.00  0.00            
ATOM    128  O31 BCD     1      11.750  27.090  39.210  1.00  0.00            
ATOM    129  C38 BCD     1      12.620  24.760  39.080  1.00  0.00            
ATOM    130  O32 BCD     1      13.060  24.780  40.410  1.00  0.00            
ATOM    131  C39 BCD     1      13.800  24.870  38.090  1.00  0.00            
ATOM    132  O33 BCD     1      14.700  23.750  38.130  1.00  0.00            
ATOM    133  C40 BCD     1      13.320  25.050  36.590  1.00  0.00            
ATOM    134  C41 BCD     1      12.210  26.050  36.590  1.00  0.00            
ATOM    135  O34 BCD     1      11.140  25.670  37.510  1.00  0.00            
ATOM    136  C42 BCD     1      11.690  26.250  35.200  1.00  0.00            
ATOM    137  O35 BCD     1      10.940  25.090  34.810  1.00  0.00            
ATOM    138  H61 BCD     1      10.620  25.370  39.400  1.00  0.00            
ATOM    139  H62 BCD     1      12.200  23.770  38.850  1.00  0.00            
ATOM    140  H63 BCD     1      13.510  23.950  40.610  1.00  0.00            
ATOM    141  H64 BCD     1      14.340  25.770  38.430  1.00  0.00            
ATOM    142  H65 BCD     1      15.380  23.930  37.480  1.00  0.00            
ATOM    143  H66 BCD     1      12.980  24.040  36.300  1.00  0.00            
ATOM    144  H67 BCD     1      12.600  27.030  36.910  1.00  0.00            
ATOM    145  H68 BCD     1      11.120  27.190  35.230  1.00  0.00            
ATOM    146  H69 BCD     1      12.510  26.450  34.510  1.00  0.00            
ATOM    147  H70 BCD     1      10.260  25.240  34.150  1.00  0.00            
ATOM    148  C1  BD8     2      14.130  31.380  30.630  1.00  0.00            
ATOM    149  C2  BD8     2      14.400  30.240  31.650  1.00  0.00            
ATOM    150  C3  BD8     2      13.450  30.030  32.850  1.00  0.00            
ATOM    151  C4  BD8     2      12.110  29.800  32.640  1.00  0.00            
ATOM    152  C5  BD8     2      11.230  29.650  33.760  1.00  0.00            
ATOM    153  C6  BD8     2      11.720  29.670  35.060  1.00  0.00            
ATOM    154  C7  BD8     2      13.120  29.870  35.260  1.00  0.00            
ATOM    155  C8  BD8     2      13.920  29.930  36.410  1.00  0.00            
ATOM    156  C9  BD8     2      15.280  30.120  36.050  1.00  0.00            
ATOM    157  N1  BD8     2      15.270  30.130  34.620  1.00  0.00            
ATOM    158  C10 BD8     2      13.920  30.080  34.170  1.00  0.00            
ATOM    159  C11 BD8     2      16.450  30.120  37.140  1.00  0.00            
ATOM    160  C12 BD8     2      17.280  31.380  36.940  1.00  0.00            
ATOM    161  C13 BD8     2      16.570  32.740  37.180  1.00  0.00            
ATOM    162  C14 BD8     2      17.410  28.870  36.960  1.00  0.00            
ATOM    163  C15 BD8     2      18.590  29.030  38.010  1.00  0.00            
ATOM    164  O1  BD8     2      18.520  29.280  39.150  1.00  0.00            
ATOM    165  O2  BD8     2      19.790  29.090  37.480  1.00  0.00            
ATOM    166  O3  BD8     2      15.820  30.090  38.420  1.00  0.00            
ATOM    167  C16 BD8     2      14.730  29.160  38.660  1.00  0.00            
ATOM    168  C17 BD8     2      13.560  29.710  37.830  1.00  0.00            
ATOM    169  H1  BD8     2      13.990  32.310  31.190  1.00  0.00            
ATOM    170  H2  BD8     2      14.960  31.360  29.900  1.00  0.00            
ATOM    171  H3  BD8     2      13.190  31.150  30.110  1.00  0.00            
ATOM    172  H4  BD8     2      15.460  30.310  31.940  1.00  0.00            
ATOM    173  H5  BD8     2      14.390  29.330  31.030  1.00  0.00            
ATOM    174  H6  BD8     2      11.710  29.800  31.630  1.00  0.00            
ATOM    175  H7  BD8     2      10.180  29.410  33.660  1.00  0.00            
ATOM    176  H8  BD8     2      11.020  29.600  35.890  1.00  0.00            
ATOM    177  H9  BD8     2      16.040  30.200  33.970  1.00  0.00            
ATOM    178  H10 BD8     2      17.890  31.320  36.030  1.00  0.00            
ATOM    179  H11 BD8     2      18.010  31.490  37.740  1.00  0.00            
ATOM    180  H12 BD8     2      17.260  33.590  37.310  1.00  0.00            
ATOM    181  H13 BD8     2      16.060  33.020  36.250  1.00  0.00            
ATOM    182  H14 BD8     2      15.950  32.700  38.080  1.00  0.00            
ATOM    183  H15 BD8     2      17.780  28.870  35.930  1.00  0.00            
ATOM    184  H16 BD8     2      16.810  27.960  37.110  1.00  0.00            
ATOM    185  H17 BD8     2      20.220  29.050  38.350  1.00  0.00            
ATOM    186  H18 BD8     2      14.460  29.220  39.720  1.00  0.00            
ATOM    187  H19 BD8     2      15.010  28.140  38.360  1.00  0.00            
ATOM    188  H20 BD8     2      12.740  28.980  37.920  1.00  0.00            
ATOM    189  H21 BD8     2      13.400  30.740  38.160  1.00  0.00            
TER
ENDMDL
MODEL        1
ATOM      1  C1  BCD     1      11.570  30.320  25.740  1.00  0.00            
ATOM      2  O1  BCD     1      12.740  31.030  25.460  1.00  0.00            
ATOM      3  C2  BCD     1      11.220  30.620  27.200  1.00  0.00            
ATOM      4  O2  BCD     1      11.180  32.040  27.300  1.00  0.00            
ATOM      5  C3  BCD     1      12.220  30.080  28.210  1.00  0.00            
ATOM      6  O3  BCD     1      11.640  30.290  29.580  1.00  0.00            
ATOM      7  C4  BCD     1      12.530  28.600  28.000  1.00  0.00            
ATOM      8  C5  BCD     1      12.890  28.390  26.510  1.00  0.00            
ATOM      9  O4  BCD     1      11.850  28.930  25.660  1.00  0.00            
ATOM     10  C6  BCD     1      13.020  26.900  26.180  1.00  0.00            
ATOM     11  O5  BCD     1      11.960  26.130  26.380  1.00  0.00            
ATOM     12  H1  BCD     1      10.750  30.570  25.060  1.00  0.00            
ATOM     13  H2  BCD     1      10.270  30.150  27.480  1.00  0.00            
ATOM     14  H3  BCD     1      10.470  32.320  26.720  1.00  0.00            
ATOM     15  H4  BCD     1      13.170  30.620  28.060  1.00  0.00            
ATOM     16  H5  BCD     1      11.050  31.050  29.550  1.00  0.00            
ATOM     17  H6  BCD     1      11.650  27.980  28.230  1.00  0.00            
ATOM     18  H7  BCD     1      13.870  28.860  26.350  1.00  0.00            
ATOM     19  H8  BCD     1      13.280  26.750  25.120  1.00  0.00            
ATOM     20  H9  BCD     1      13.880  26.550  26.750  1.00  0.00            
ATOM     21  H10 BCD     1      11.950  25.570  25.590  1.00  0.00            
ATOM     22  C7  BCD     1      14.530  33.210  22.460  1.00  0.00            
ATOM     23  O6  BCD     1      15.770  32.560  22.640  1.00  0.00            
ATOM     24  C8  BCD     1      13.990  34.000  23.650  1.00  0.00            
ATOM     25  O7  BCD     1      14.870  35.120  23.870  1.00  0.00            
ATOM     26  C9  BCD     1      13.680  33.130  24.860  1.00  0.00            
ATOM     27  O8  BCD     1      13.120  33.890  25.880  1.00  0.00            
ATOM     28  C10 BCD     1      12.730  32.040  24.450  1.00  0.00            
ATOM     29  C11 BCD     1      13.160  31.330  23.110  1.00  0.00            
ATOM     30  O9  BCD     1      13.560  32.250  22.130  1.00  0.00            
ATOM     31  C12 BCD     1      12.220  30.260  22.510  1.00  0.00            
ATOM     32  O10 BCD     1      10.970  30.710  22.080  1.00  0.00            
ATOM     33  H11 BCD     1      14.590  33.840  21.570  1.00  0.00            
ATOM     34  H12 BCD     1      13.000  34.340  23.320  1.00  0.00            
ATOM     35  H13 BCD     1      15.760  34.800  24.030  1.00  0.00            
ATOM     36  H14 BCD     1      14.620  32.690  25.230  1.00  0.00            
ATOM     37  H15 BCD     1      12.670  33.370  26.560  1.00  0.00            
ATOM     38  H16 BCD     1      11.750  32.510  24.310  1.00  0.00            
ATOM     39  H17 BCD     1      14.030  30.790  23.500  1.00  0.00            
ATOM     40  H18 BCD     1      12.710  29.800  21.640  1.00  0.00            
ATOM     41  H19 BCD     1      12.260  29.420  23.210  1.00  0.00            
ATOM     42  H20 BCD     1      11.160  31.270  21.320  1.00  0.00            
ATOM     43  C13 BCD     1      19.650  32.490  21.370  1.00  0.00            
ATOM     44  O11 BCD     1      19.640  31.200  21.960  1.00  0.00            
ATOM     45  C14 BCD     1      19.290  33.510  22.480  1.00  0.00            
ATOM     46  O12 BCD     1      20.370  33.430  23.480  1.00  0.00            
ATOM     47  C15 BCD     1      17.970  33.090  23.130  1.00  0.00            
ATOM     48  O13 BCD     1      17.470  33.990  24.130  1.00  0.00            
ATOM     49  C16 BCD     1      16.930  33.180  22.020  1.00  0.00            
ATOM     50  C17 BCD     1      17.290  32.380  20.780  1.00  0.00            
ATOM     51  O14 BCD     1      18.650  32.640  20.310  1.00  0.00            
ATOM     52  C18 BCD     1      16.290  32.670  19.650  1.00  0.00            
ATOM     53  O15 BCD     1      16.490  34.030  19.230  1.00  0.00            
ATOM     54  H21 BCD     1      20.650  32.770  21.010  1.00  0.00            
ATOM     55  H22 BCD     1      19.130  34.530  22.110  1.00  0.00            
ATOM     56  H23 BCD     1      19.990  33.670  24.320  1.00  0.00            
ATOM     57  H24 BCD     1      17.980  32.080  23.560  1.00  0.00            
ATOM     58  H25 BCD     1      18.170  34.250  24.740  1.00  0.00            
ATOM     59  H26 BCD     1      16.680  34.210  21.720  1.00  0.00            
ATOM     60  H27 BCD     1      17.140  31.310  21.000  1.00  0.00            
ATOM     61  H28 BCD     1      16.450  32.050  18.760  1.00  0.00            
ATOM     62  H29 BCD     1      15.290  32.400  20.000  1.00  0.00            
ATOM     63  H30 BCD     1      15.720  34.300  18.720  1.00  0.00            
ATOM     64  C19 BCD     1      22.090  27.860  22.160  1.00  0.00            
ATOM     65  O16 BCD     1      21.380  27.430  23.360  1.00  0.00            
ATOM     66  C20 BCD     1      22.720  29.230  22.570  1.00  0.00            
ATOM     67  O17 BCD     1      23.530  29.170  23.740  1.00  0.00            
ATOM     68  C21 BCD     1      21.590  30.250  22.770  1.00  0.00            
ATOM     69  O18 BCD     1      22.180  31.530  22.980  1.00  0.00            
ATOM     70  C22 BCD     1      20.630  30.320  21.600  1.00  0.00            
ATOM     71  C23 BCD     1      20.060  28.980  21.290  1.00  0.00            
ATOM     72  O19 BCD     1      21.100  27.990  21.170  1.00  0.00            
ATOM     73  C24 BCD     1      19.310  29.010  19.960  1.00  0.00            
ATOM     74  O20 BCD     1      20.110  29.450  18.880  1.00  0.00            
ATOM     75  H31 BCD     1      22.810  27.150  21.760  1.00  0.00            
ATOM     76  H32 BCD     1      23.250  29.570  21.670  1.00  0.00            
ATOM     77  H33 BCD     1      23.630  30.100  23.990  1.00  0.00            
ATOM     78  H34 BCD     1      21.130  29.890  23.700  1.00  0.00            
ATOM     79  H35 BCD     1      21.550  32.190  23.280  1.00  0.00            
ATOM     80  H36 BCD     1      21.280  30.680  20.800  1.00  0.00            
ATOM     81  H37 BCD     1      19.240  28.760  21.980  1.00  0.00            
ATOM     82  H38 BCD     1      18.950  28.020  19.660  1.00  0.00            
ATOM     83  H39 BCD     1      18.470  29.690  20.150  1.00  0.00            
ATOM     84  H40 BCD     1      19.440  29.660  18.220  1.00  0.00            
ATOM     85  C25 BCD     1      21.140  24.100  25.930  1.00  0.00            
ATOM     86  O21 BCD     1      20.390  24.730  26.940  1.00  0.00            
ATOM     87  C26 BCD     1      22.510  24.790  25.780  1.00  0.00            
ATOM     88  O22 BCD     1      23.070  25.040  27.070  1.00  0.00            
ATOM     89  C27 BCD     1      22.480  26.070  24.950  1.00  0.00            
ATOM     90  O23 BCD     1      23.760  26.560  24.580  1.00  0.00            
ATOM     91  C28 BCD     1      21.530  26.060  23.760  1.00  0.00            
ATOM     92  C29 BCD     1      20.180  25.430  24.110  1.00  0.00            
ATOM     93  O24 BCD     1      20.450  24.170  24.640  1.00  0.00            
ATOM     94  C30 BCD     1      19.390  25.250  22.870  1.00  0.00            
ATOM     95  O25 BCD     1      19.930  24.450  21.770  1.00  0.00            
ATOM     96  H41 BCD     1      21.360  23.050  26.110  1.00  0.00            
ATOM     97  H42 BCD     1      23.180  24.100  25.240  1.00  0.00            
ATOM     98  H43 BCD     1      23.900  25.510  26.960  1.00  0.00            
ATOM     99  H44 BCD     1      22.090  26.870  25.590  1.00  0.00            
ATOM    100  H45 BCD     1      23.580  27.450  24.250  1.00  0.00            
ATOM    101  H46 BCD     1      21.980  25.520  22.920  1.00  0.00            
ATOM    102  H47 BCD     1      19.710  26.080  24.850  1.00  0.00            
ATOM    103  H48 BCD     1      18.410  24.890  23.210  1.00  0.00            
ATOM    104  H49 BCD     1      19.120  26.200  22.380  1.00  0.00            
ATOM    105  H50 BCD     1      19.390  24.450  20.980  1.00  0.00            
ATOM    106  C31 BCD     1      17.920  24.170  30.080  1.00  0.00            
ATOM    107  O26 BCD     1      17.110  25.120  29.530  1.00  0.00            
ATOM    108  C32 BCD     1      19.340  24.570  30.540  1.00  0.00            
ATOM    109  O27 BCD     1      19.300  25.530  31.620  1.00  0.00            
ATOM    110  C33 BCD     1      20.040  25.110  29.240  1.00  0.00            
ATOM    111  C34 BCD     1      19.970  24.070  28.080  1.00  0.00            
ATOM    112  C35 BCD     1      18.560  23.490  27.890  1.00  0.00            
ATOM    113  O28 BCD     1      17.910  23.130  29.110  1.00  0.00            
ATOM    114  C36 BCD     1      18.580  22.300  26.930  1.00  0.00            
ATOM    115  O29 BCD     1      19.550  21.290  27.320  1.00  0.00            
ATOM    116  O30 BCD     1      21.470  25.350  29.440  1.00  0.00            
ATOM    117  H51 BCD     1      17.350  23.830  30.950  1.00  0.00            
ATOM    118  H52 BCD     1      19.770  23.630  30.920  1.00  0.00            
ATOM    119  H53 BCD     1      20.140  25.990  31.580  1.00  0.00            
ATOM    120  H54 BCD     1      19.610  26.090  29.000  1.00  0.00            
ATOM    121  H55 BCD     1      21.860  25.770  28.660  1.00  0.00            
ATOM    122  H56 BCD     1      20.690  23.300  28.380  1.00  0.00            
ATOM    123  H57 BCD     1      17.970  24.330  27.480  1.00  0.00            
ATOM    124  H58 BCD     1      17.560  21.910  26.880  1.00  0.00            
ATOM    125  H59 BCD     1      18.750  22.650  25.900  1.00  0.00            
ATOM    126  H60 BCD     1      19.450  21.010  28.230  1.00  0.00            
ATOM    127  C37 BCD     1      13.500  27.220  29.780  1.00  0.00            
ATOM    128  O31 BCD     1      13.700  28.170  28.740  1.00  0.00            
ATOM    129  C38 BCD     1      14.590  27.480  30.850  1.00  0.00            
ATOM    130  O32 BCD     1      14.780  28.860  31.060  1.00  0.00            
ATOM    131  C39 BCD     1      15.950  26.880  30.510  1.00  0.00            
ATOM    132  O33 BCD     1      16.790  26.970  31.660  1.00  0.00            
ATOM    133  C40 BCD     1      15.850  25.440  30.020  1.00  0.00            
ATOM    134  C41 BCD     1      14.790  25.310  28.970  1.00  0.00            
ATOM    135  O34 BCD     1      13.540  25.870  29.420  1.00  0.00            
ATOM    136  C42 BCD     1      14.550  23.820  28.710  1.00  0.00            
ATOM    137  O35 BCD     1      13.770  23.720  27.530  1.00  0.00            
ATOM    138  H61 BCD     1      12.550  27.410  30.290  1.00  0.00            
ATOM    139  H62 BCD     1      14.200  27.060  31.790  1.00  0.00            
ATOM    140  H63 BCD     1      14.060  29.260  31.560  1.00  0.00            
ATOM    141  H64 BCD     1      16.350  27.540  29.720  1.00  0.00            
ATOM    142  H65 BCD     1      17.690  26.620  31.600  1.00  0.00            
ATOM    143  H66 BCD     1      15.570  24.740  30.820  1.00  0.00            
ATOM    144  H67 BCD     1      15.240  25.800  28.100  1.00  0.00            
ATOM    145  H68 BCD     1      15.450  23.200  28.720  1.00  0.00            
ATOM    146  H69 BCD     1      14.070  23.340  29.570  1.00  0.00            
ATOM    147  H70 BCD     1      13.120  24.430  27.540  1.00  0.00            
ATOM    148  C1  BD8     2      15.790  29.120  18.650  1.00  0.00            
ATOM    149  C2  BD8     2      15.120  29.070  20.030  1.00  0.00            
ATOM    150  C3  BD8     2      15.540  27.860  20.860  1.00  0.00            
ATOM    151  C4  BD8     2      15.390  26.570  20.310  1.00  0.00            
ATOM    152  C5  BD8     2      15.630  25.380  21.060  1.00  0.00            
ATOM    153  C6  BD8     2      15.930  25.490  22.450  1.00  0.00            
ATOM    154  C7  BD8     2      16.120  26.760  22.950  1.00  0.00            
ATOM    155  C8  BD8     2      16.450  27.180  24.280  1.00  0.00            
ATOM    156  C9  BD8     2      16.700  28.530  24.210  1.00  0.00            
ATOM    157  N1  BD8     2      16.320  28.990  22.910  1.00  0.00            
ATOM    158  C10 BD8     2      15.950  27.910  22.170  1.00  0.00            
ATOM    159  C11 BD8     2      17.180  29.310  25.450  1.00  0.00            
ATOM    160  C12 BD8     2      16.270  30.570  25.690  1.00  0.00            
ATOM    161  C13 BD8     2      16.570  31.460  26.930  1.00  0.00            
ATOM    162  C14 BD8     2      18.710  29.590  25.200  1.00  0.00            
ATOM    163  C15 BD8     2      19.510  29.840  26.460  1.00  0.00            
ATOM    164  O1  BD8     2      19.840  30.930  26.860  1.00  0.00            
ATOM    165  O2  BD8     2      20.230  28.790  26.810  1.00  0.00            
ATOM    166  O3  BD8     2      17.030  28.480  26.640  1.00  0.00            
ATOM    167  C16 BD8     2      17.580  27.140  26.520  1.00  0.00            
ATOM    168  C17 BD8     2      16.730  26.340  25.460  1.00  0.00            
ATOM    169  H1  BD8     2      15.600  28.230  18.040  1.00  0.00            
ATOM    170  H2  BD8     2      15.330  29.900  18.030  1.00  0.00            
ATOM    171  H3  BD8     2      16.850  29.350  18.730  1.00  0.00            
ATOM    172  H4  BD8     2      14.030  29.180  20.020  1.00  0.00            
ATOM    173  H5  BD8     2      15.430  29.960  20.590  1.00  0.00            
ATOM    174  H6  BD8     2      14.990  26.530  19.300  1.00  0.00            
ATOM    175  H7  BD8     2      15.720  24.450  20.520  1.00  0.00            
ATOM    176  H8  BD8     2      16.120  24.580  23.000  1.00  0.00            
ATOM    177  H9  BD8     2      16.290  29.980  22.690  1.00  0.00            
ATOM    178  H10 BD8     2      15.210  30.330  25.640  1.00  0.00            
ATOM    179  H11 BD8     2      16.340  31.130  24.750  1.00  0.00            
ATOM    180  H12 BD8     2      17.630  31.740  26.990  1.00  0.00            
ATOM    181  H13 BD8     2      16.160  32.480  26.850  1.00  0.00            
ATOM    182  H14 BD8     2      16.240  31.190  27.940  1.00  0.00            
ATOM    183  H15 BD8     2      18.730  30.490  24.580  1.00  0.00            
ATOM    184  H16 BD8     2      19.230  28.840  24.590  1.00  0.00            
ATOM    185  H17 BD8     2      20.590  29.210  27.620  1.00  0.00            
ATOM    186  H18 BD8     2      17.620  26.580  27.460  1.00  0.00            
ATOM    187  H19 BD8     2      18.610  27.280  26.150  1.00  0.00            
ATOM    188  H20 BD8     2      17.240  25.410  25.190  1.00  0.00            
ATOM    189  H21 BD8     2      15.770  26.030  25.900  1.00  0.00            
TER
ENDMDL
MODEL        1
ATOM      1  C1  BCD     1      22.850  35.160  21.470  1.00  0.00            
ATOM      2  O1  BCD     1      21.920  34.480  22.350  1.00  0.00            
ATOM      3  C2  BCD     1      22.800  34.550  20.050  1.00  0.00            
ATOM      4  O2  BCD     1      21.500  34.530  19.440  1.00  0.00            
ATOM      5  C3  BCD     1      23.450  33.090  20.010  1.00  0.00            
ATOM      6  O3  BCD     1      23.550  32.690  18.580  1.00  0.00            
ATOM      7  C4  BCD     1      24.800  33.130  20.660  1.00  0.00            
ATOM      8  C5  BCD     1      24.850  33.830  21.970  1.00  0.00            
ATOM      9  O4  BCD     1      24.240  35.170  21.820  1.00  0.00            
ATOM     10  C6  BCD     1      26.220  34.130  22.410  1.00  0.00            
ATOM     11  O5  BCD     1      26.260  34.780  23.670  1.00  0.00            
ATOM     12  H1  BCD     1      22.490  36.200  21.460  1.00  0.00            
ATOM     13  H2  BCD     1      23.370  35.280  19.460  1.00  0.00            
ATOM     14  H3  BCD     1      21.580  34.280  18.510  1.00  0.00            
ATOM     15  H4  BCD     1      22.890  32.350  20.580  1.00  0.00            
ATOM     16  H5  BCD     1      22.760  32.930  18.080  1.00  0.00            
ATOM     17  H6  BCD     1      25.550  33.550  19.980  1.00  0.00            
ATOM     18  H7  BCD     1      24.250  33.180  22.610  1.00  0.00            
ATOM     19  H8  BCD     1      26.820  33.220  22.580  1.00  0.00            
ATOM     20  H9  BCD     1      26.700  34.750  21.640  1.00  0.00            
ATOM     21  H10 BCD     1      25.650  35.520  23.590  1.00  0.00            
ATOM     22  C7  BCD     1      18.590  35.730  24.790  1.00  0.00            
ATOM     23  O6  BCD     1      18.120  34.440  24.950  1.00  0.00            
ATOM     24  C8  BCD     1      18.540  36.040  23.300  1.00  0.00            
ATOM     25  O7  BCD     1      17.230  35.870  22.680  1.00  0.00            
ATOM     26  C9  BCD     1      19.540  35.230  22.490  1.00  0.00            
ATOM     27  O8  BCD     1      19.740  35.690  21.120  1.00  0.00            
ATOM     28  C10 BCD     1      20.950  35.310  23.070  1.00  0.00            
ATOM     29  C11 BCD     1      20.990  34.990  24.520  1.00  0.00            
ATOM     30  O9  BCD     1      19.960  35.790  25.190  1.00  0.00            
ATOM     31  C12 BCD     1      22.280  35.180  25.230  1.00  0.00            
ATOM     32  O10 BCD     1      22.880  36.480  24.910  1.00  0.00            
ATOM     33  H11 BCD     1      18.020  36.520  25.310  1.00  0.00            
ATOM     34  H12 BCD     1      18.820  37.090  23.140  1.00  0.00            
ATOM     35  H13 BCD     1      16.810  35.120  23.110  1.00  0.00            
ATOM     36  H14 BCD     1      19.170  34.200  22.600  1.00  0.00            
ATOM     37  H15 BCD     1      20.420  35.150  20.720  1.00  0.00            
ATOM     38  H16 BCD     1      21.190  36.370  22.940  1.00  0.00            
ATOM     39  H17 BCD     1      20.780  33.910  24.470  1.00  0.00            
ATOM     40  H18 BCD     1      22.200  35.020  26.310  1.00  0.00            
ATOM     41  H19 BCD     1      22.940  34.340  24.970  1.00  0.00            
ATOM     42  H20 BCD     1      23.710  36.580  25.400  1.00  0.00            
ATOM     43  C13 BCD     1      15.560  32.010  26.890  1.00  0.00            
ATOM     44  O11 BCD     1      16.470  30.910  26.520  1.00  0.00            
ATOM     45  C14 BCD     1      14.930  32.600  25.670  1.00  0.00            
ATOM     46  O12 BCD     1      14.200  31.530  24.960  1.00  0.00            
ATOM     47  C15 BCD     1      16.020  33.260  24.800  1.00  0.00            
ATOM     48  O13 BCD     1      15.570  34.020  23.600  1.00  0.00            
ATOM     49  C16 BCD     1      16.950  34.210  25.610  1.00  0.00            
ATOM     50  C17 BCD     1      17.420  33.590  26.960  1.00  0.00            
ATOM     51  O14 BCD     1      16.280  33.050  27.600  1.00  0.00            
ATOM     52  C18 BCD     1      18.070  34.700  27.810  1.00  0.00            
ATOM     53  O15 BCD     1      18.680  34.140  28.910  1.00  0.00            
ATOM     54  H21 BCD     1      14.770  31.720  27.580  1.00  0.00            
ATOM     55  H22 BCD     1      14.250  33.370  26.060  1.00  0.00            
ATOM     56  H23 BCD     1      13.570  31.960  24.370  1.00  0.00            
ATOM     57  H24 BCD     1      16.570  32.380  24.440  1.00  0.00            
ATOM     58  H25 BCD     1      14.840  33.490  23.270  1.00  0.00            
ATOM     59  H26 BCD     1      16.420  35.160  25.750  1.00  0.00            
ATOM     60  H27 BCD     1      18.200  32.820  26.870  1.00  0.00            
ATOM     61  H28 BCD     1      18.850  35.220  27.240  1.00  0.00            
ATOM     62  H29 BCD     1      17.250  35.340  28.160  1.00  0.00            
ATOM     63  H30 BCD     1      18.030  33.670  29.440  1.00  0.00            
ATOM     64  C19 BCD     1      17.370  26.960  26.980  1.00  0.00            
ATOM     65  O16 BCD     1      18.360  27.260  25.970  1.00  0.00            
ATOM     66  C20 BCD     1      15.980  27.250  26.390  1.00  0.00            
ATOM     67  O17 BCD     1      15.730  26.410  25.250  1.00  0.00            
ATOM     68  C21 BCD     1      15.760  28.750  26.070  1.00  0.00            
ATOM     69  O18 BCD     1      14.360  29.020  25.780  1.00  0.00            
ATOM     70  C22 BCD     1      16.260  29.670  27.120  1.00  0.00            
ATOM     71  C23 BCD     1      17.580  29.230  27.800  1.00  0.00            
ATOM     72  O19 BCD     1      17.570  27.780  28.100  1.00  0.00            
ATOM     73  C24 BCD     1      17.990  30.090  28.920  1.00  0.00            
ATOM     74  O20 BCD     1      17.140  29.940  30.020  1.00  0.00            
ATOM     75  H31 BCD     1      17.400  25.920  27.320  1.00  0.00            
ATOM     76  H32 BCD     1      15.310  27.070  27.230  1.00  0.00            
ATOM     77  H33 BCD     1      14.890  26.670  24.850  1.00  0.00            
ATOM     78  H34 BCD     1      16.380  28.860  25.170  1.00  0.00            
ATOM     79  H35 BCD     1      14.370  29.880  25.340  1.00  0.00            
ATOM     80  H36 BCD     1      15.530  29.800  27.930  1.00  0.00            
ATOM     81  H37 BCD     1      18.400  29.360  27.080  1.00  0.00            
ATOM     82  H38 BCD     1      18.950  29.640  29.210  1.00  0.00            
ATOM     83  H39 BCD     1      18.080  31.090  28.480  1.00  0.00            
ATOM     84  H40 BCD     1      17.150  29.020  30.310  1.00  0.00            
ATOM     85  C25 BCD     1      21.640  25.020  24.630  1.00  0.00            
ATOM     86  O21 BCD     1      21.990  25.600  23.360  1.00  0.00            
ATOM     87  C26 BCD     1      20.230  24.390  24.540  1.00  0.00            
ATOM     88  O22 BCD     1      20.080  23.600  23.330  1.00  0.00            
ATOM     89  C27 BCD     1      19.110  25.390  24.710  1.00  0.00            
ATOM     90  O23 BCD     1      17.790  24.750  24.750  1.00  0.00            
ATOM     91  C28 BCD     1      19.370  26.240  25.990  1.00  0.00            
ATOM     92  C29 BCD     1      20.770  26.930  25.920  1.00  0.00            
ATOM     93  O24 BCD     1      21.850  25.910  25.770  1.00  0.00            
ATOM     94  C30 BCD     1      20.910  27.710  27.200  1.00  0.00            
ATOM     95  O25 BCD     1      21.970  28.650  27.210  1.00  0.00            
ATOM     96  H41 BCD     1      22.250  24.120  24.730  1.00  0.00            
ATOM     97  H42 BCD     1      20.180  23.710  25.400  1.00  0.00            
ATOM     98  H43 BCD     1      19.590  24.120  22.680  1.00  0.00            
ATOM     99  H44 BCD     1      19.170  26.090  23.870  1.00  0.00            
ATOM    100  H45 BCD     1      17.180  25.450  25.000  1.00  0.00            
ATOM    101  H46 BCD     1      19.330  25.650  26.910  1.00  0.00            
ATOM    102  H47 BCD     1      20.870  27.670  25.110  1.00  0.00            
ATOM    103  H48 BCD     1      20.010  28.270  27.450  1.00  0.00            
ATOM    104  H49 BCD     1      20.940  27.110  28.110  1.00  0.00            
ATOM    105  H50 BCD     1      22.170  28.890  28.120  1.00  0.00            
ATOM    106  C31 BCD     1      25.100  25.980  20.690  1.00  0.00            
ATOM    107  O26 BCD     1      24.820  27.400  20.590  1.00  0.00            
ATOM    108  C32 BCD     1      23.950  25.120  20.180  1.00  0.00            
ATOM    109  O27 BCD     1      23.610  25.410  18.840  1.00  0.00            
ATOM    110  C33 BCD     1      22.710  25.340  21.080  1.00  0.00            
ATOM    111  C34 BCD     1      23.100  25.170  22.550  1.00  0.00            
ATOM    112  C35 BCD     1      24.400  25.860  22.870  1.00  0.00            
ATOM    113  O28 BCD     1      25.440  25.620  21.910  1.00  0.00            
ATOM    114  C36 BCD     1      24.840  25.520  24.330  1.00  0.00            
ATOM    115  O29 BCD     1      25.080  24.120  24.550  1.00  0.00            
ATOM    116  O30 BCD     1      21.540  24.530  20.740  1.00  0.00            
ATOM    117  H51 BCD     1      25.950  25.720  20.050  1.00  0.00            
ATOM    118  H52 BCD     1      24.250  24.070  20.110  1.00  0.00            
ATOM    119  H53 BCD     1      23.120  24.650  18.510  1.00  0.00            
ATOM    120  H54 BCD     1      22.300  26.350  20.950  1.00  0.00            
ATOM    121  H55 BCD     1      20.730  24.960  21.050  1.00  0.00            
ATOM    122  H56 BCD     1      23.290  24.090  22.640  1.00  0.00            
ATOM    123  H57 BCD     1      24.130  26.920  22.890  1.00  0.00            
ATOM    124  H58 BCD     1      25.790  26.050  24.460  1.00  0.00            
ATOM    125  H59 BCD     1      24.090  26.000  24.980  1.00  0.00            
ATOM    126  H60 BCD     1      25.730  23.970  25.240  1.00  0.00            
ATOM    127  C37 BCD     1      26.430  31.230  20.410  1.00  0.00            
ATOM    128  O31 BCD     1      25.220  31.780  20.960  1.00  0.00            
ATOM    129  C38 BCD     1      26.290  30.500  19.090  1.00  0.00            
ATOM    130  O32 BCD     1      25.890  31.370  18.070  1.00  0.00            
ATOM    131  C39 BCD     1      25.280  29.340  19.230  1.00  0.00            
ATOM    132  O33 BCD     1      25.260  28.540  17.980  1.00  0.00            
ATOM    133  C40 BCD     1      25.880  28.390  20.340  1.00  0.00            
ATOM    134  C41 BCD     1      26.230  29.150  21.660  1.00  0.00            
ATOM    135  O34 BCD     1      26.950  30.310  21.370  1.00  0.00            
ATOM    136  C42 BCD     1      27.090  28.310  22.540  1.00  0.00            
ATOM    137  O35 BCD     1      28.220  27.820  21.810  1.00  0.00            
ATOM    138  H61 BCD     1      27.150  32.050  20.300  1.00  0.00            
ATOM    139  H62 BCD     1      27.290  30.060  18.940  1.00  0.00            
ATOM    140  H63 BCD     1      25.050  31.780  18.300  1.00  0.00            
ATOM    141  H64 BCD     1      24.320  29.720  19.610  1.00  0.00            
ATOM    142  H65 BCD     1      26.160  28.210  17.960  1.00  0.00            
ATOM    143  H66 BCD     1      26.760  27.920  19.870  1.00  0.00            
ATOM    144  H67 BCD     1      25.320  29.450  22.190  1.00  0.00            
ATOM    145  H68 BCD     1      27.520  28.950  23.320  1.00  0.00            
ATOM    146  H69 BCD     1      26.400  27.620  23.040  1.00  0.00            
ATOM    147  H70 BCD     1      28.430  28.410  21.090  1.00  0.00            
ATOM    148  C1  BD8     2      20.750  31.800  28.700  1.00  0.00            
ATOM    149  C2  BD8     2      21.300  32.790  27.660  1.00  0.00            
ATOM    150  C3  BD8     2      22.190  32.120  26.640  1.00  0.00            
ATOM    151  C4  BD8     2      23.620  32.210  26.770  1.00  0.00            
ATOM    152  C5  BD8     2      24.530  31.690  25.800  1.00  0.00            
ATOM    153  C6  BD8     2      24.040  30.860  24.780  1.00  0.00            
ATOM    154  C7  BD8     2      22.680  30.830  24.590  1.00  0.00            
ATOM    155  C8  BD8     2      21.880  30.320  23.520  1.00  0.00            
ATOM    156  C9  BD8     2      20.520  30.600  23.790  1.00  0.00            
ATOM    157  N1  BD8     2      20.510  31.250  25.020  1.00  0.00            
ATOM    158  C10 BD8     2      21.790  31.410  25.490  1.00  0.00            
ATOM    159  C11 BD8     2      19.450  30.260  22.790  1.00  0.00            
ATOM    160  C12 BD8     2      18.810  31.520  22.230  1.00  0.00            
ATOM    161  C13 BD8     2      19.580  32.270  21.070  1.00  0.00            
ATOM    162  C14 BD8     2      18.510  29.340  23.520  1.00  0.00            
ATOM    163  C15 BD8     2      17.480  28.760  22.620  1.00  0.00            
ATOM    164  O1  BD8     2      16.250  29.000  22.770  1.00  0.00            
ATOM    165  O2  BD8     2      17.820  27.500  22.270  1.00  0.00            
ATOM    166  O3  BD8     2      19.970  29.620  21.590  1.00  0.00            
ATOM    167  C16 BD8     2      21.000  28.680  21.790  1.00  0.00            
ATOM    168  C17 BD8     2      22.200  29.430  22.350  1.00  0.00            
ATOM    169  H1  BD8     2      20.580  30.920  28.060  1.00  0.00            
ATOM    170  H2  BD8     2      21.550  31.510  29.390  1.00  0.00            
ATOM    171  H3  BD8     2      19.890  32.060  29.340  1.00  0.00            
ATOM    172  H4  BD8     2      21.840  33.570  28.210  1.00  0.00            
ATOM    173  H5  BD8     2      20.500  33.310  27.110  1.00  0.00            
ATOM    174  H6  BD8     2      24.000  32.770  27.610  1.00  0.00            
ATOM    175  H7  BD8     2      25.590  31.860  25.910  1.00  0.00            
ATOM    176  H8  BD8     2      24.730  30.530  24.020  1.00  0.00            
ATOM    177  H9  BD8     2      19.730  31.470  25.640  1.00  0.00            
ATOM    178  H10 BD8     2      18.620  32.240  23.030  1.00  0.00            
ATOM    179  H11 BD8     2      17.800  31.430  21.800  1.00  0.00            
ATOM    180  H12 BD8     2      19.430  31.630  20.190  1.00  0.00            
ATOM    181  H13 BD8     2      19.170  33.230  20.730  1.00  0.00            
ATOM    182  H14 BD8     2      20.650  32.210  21.280  1.00  0.00            
ATOM    183  H15 BD8     2      18.100  30.010  24.300  1.00  0.00            
ATOM    184  H16 BD8     2      18.960  28.490  24.030  1.00  0.00            
ATOM    185  H17 BD8     2      16.960  27.100  22.080  1.00  0.00            
ATOM    186  H18 BD8     2      21.210  28.220  20.820  1.00  0.00            
ATOM    187  H19 BD8     2      20.600  27.900  22.440  1.00  0.00            
ATOM    188  H20 BD8     2      22.910  28.680  22.730  1.00  0.00            
ATOM    189  H21 BD8     2      22.720  30.080  21.640  1.00  0.00            
TER
ENDMDL
MODEL        1
ATOM      1  C1  BCD     1       8.060  29.370  31.750  1.00  0.00            
ATOM      2  O1  BCD     1       7.890  28.090  31.090  1.00  0.00            
ATOM      3  C2  BCD     1       7.390  29.360  33.130  1.00  0.00            
ATOM      4  O2  BCD     1       8.050  28.320  33.890  1.00  0.00            
ATOM      5  C3  BCD     1       5.930  29.100  32.980  1.00  0.00            
ATOM      6  O3  BCD     1       5.300  28.960  34.250  1.00  0.00            
ATOM      7  C4  BCD     1       5.240  30.250  32.150  1.00  0.00            
ATOM      8  C5  BCD     1       5.990  30.460  30.840  1.00  0.00            
ATOM      9  O4  BCD     1       7.450  30.400  31.060  1.00  0.00            
ATOM     10  C6  BCD     1       5.650  31.710  30.120  1.00  0.00            
ATOM     11  O5  BCD     1       5.950  32.920  30.740  1.00  0.00            
ATOM     12  H1  BCD     1       9.140  29.540  31.790  1.00  0.00            
ATOM     13  H2  BCD     1       7.530  30.310  33.650  1.00  0.00            
ATOM     14  H3  BCD     1       7.880  28.550  34.810  1.00  0.00            
ATOM     15  H4  BCD     1       5.790  28.130  32.490  1.00  0.00            
ATOM     16  H5  BCD     1       4.350  28.860  34.110  1.00  0.00            
ATOM     17  H6  BCD     1       5.350  31.260  32.570  1.00  0.00            
ATOM     18  H7  BCD     1       5.730  29.570  30.250  1.00  0.00            
ATOM     19  H8  BCD     1       6.120  31.580  29.130  1.00  0.00            
ATOM     20  H9  BCD     1       4.560  31.670  29.930  1.00  0.00            
ATOM     21  H10 BCD     1       6.890  33.090  30.630  1.00  0.00            
ATOM     22  C7  BCD     1      10.190  25.220  29.330  1.00  0.00            
ATOM     23  O6  BCD     1       9.210  25.050  28.350  1.00  0.00            
ATOM     24  C8  BCD     1       9.760  24.970  30.820  1.00  0.00            
ATOM     25  O7  BCD     1       9.330  23.610  30.930  1.00  0.00            
ATOM     26  C9  BCD     1       8.620  25.900  31.200  1.00  0.00            
ATOM     27  O8  BCD     1       8.270  25.640  32.570  1.00  0.00            
ATOM     28  C10 BCD     1       9.090  27.330  30.980  1.00  0.00            
ATOM     29  C11 BCD     1       9.690  27.570  29.640  1.00  0.00            
ATOM     30  O9  BCD     1      10.710  26.560  29.310  1.00  0.00            
ATOM     31  C12 BCD     1      10.410  28.930  29.520  1.00  0.00            
ATOM     32  O10 BCD     1      11.510  29.080  30.430  1.00  0.00            
ATOM     33  H11 BCD     1      11.110  24.640  29.180  1.00  0.00            
ATOM     34  H12 BCD     1      10.600  25.190  31.490  1.00  0.00            
ATOM     35  H13 BCD     1       8.990  23.440  31.820  1.00  0.00            
ATOM     36  H14 BCD     1       7.780  25.720  30.510  1.00  0.00            
ATOM     37  H15 BCD     1       8.010  26.440  33.050  1.00  0.00            
ATOM     38  H16 BCD     1       9.820  27.620  31.750  1.00  0.00            
ATOM     39  H17 BCD     1       8.950  27.500  28.830  1.00  0.00            
ATOM     40  H18 BCD     1      10.680  29.120  28.480  1.00  0.00            
ATOM     41  H19 BCD     1       9.610  29.660  29.680  1.00  0.00            
ATOM     42  H20 BCD     1      11.980  29.880  30.160  1.00  0.00            
ATOM     43  C13 BCD     1       7.760  22.490  25.480  1.00  0.00            
ATOM     44  O11 BCD     1       6.450  22.990  25.780  1.00  0.00            
ATOM     45  C14 BCD     1       8.400  21.710  26.570  1.00  0.00            
ATOM     46  O12 BCD     1       7.540  20.640  27.050  1.00  0.00            
ATOM     47  C15 BCD     1       8.630  22.690  27.760  1.00  0.00            
ATOM     48  O13 BCD     1       9.280  22.010  28.810  1.00  0.00            
ATOM     49  C16 BCD     1       9.410  24.020  27.430  1.00  0.00            
ATOM     50  C17 BCD     1       8.860  24.570  26.070  1.00  0.00            
ATOM     51  O14 BCD     1       8.620  23.520  25.090  1.00  0.00            
ATOM     52  C18 BCD     1       9.770  25.600  25.460  1.00  0.00            
ATOM     53  O15 BCD     1      10.920  25.040  24.870  1.00  0.00            
ATOM     54  H21 BCD     1       7.670  21.880  24.570  1.00  0.00            
ATOM     55  H22 BCD     1       9.350  21.280  26.220  1.00  0.00            
ATOM     56  H23 BCD     1       8.020  20.070  27.660  1.00  0.00            
ATOM     57  H24 BCD     1       7.630  22.920  28.160  1.00  0.00            
ATOM     58  H25 BCD     1       9.340  22.670  29.500  1.00  0.00            
ATOM     59  H26 BCD     1      10.470  23.780  27.280  1.00  0.00            
ATOM     60  H27 BCD     1       7.930  25.090  26.350  1.00  0.00            
ATOM     61  H28 BCD     1       9.300  26.190  24.670  1.00  0.00            
ATOM     62  H29 BCD     1      10.100  26.330  26.200  1.00  0.00            
ATOM     63  H30 BCD     1      10.630  24.530  24.110  1.00  0.00            
ATOM     64  C19 BCD     1       2.800  23.490  24.070  1.00  0.00            
ATOM     65  O16 BCD     1       2.160  24.150  25.150  1.00  0.00            
ATOM     66  C20 BCD     1       3.220  22.070  24.440  1.00  0.00            
ATOM     67  O17 BCD     1       2.060  21.420  24.970  1.00  0.00            
ATOM     68  C21 BCD     1       4.420  22.000  25.310  1.00  0.00            
ATOM     69  O18 BCD     1       4.910  20.730  25.700  1.00  0.00            
ATOM     70  C22 BCD     1       5.540  22.840  24.720  1.00  0.00            
ATOM     71  C23 BCD     1       5.040  24.280  24.390  1.00  0.00            
ATOM     72  O19 BCD     1       3.920  24.300  23.560  1.00  0.00            
ATOM     73  C24 BCD     1       6.100  24.960  23.610  1.00  0.00            
ATOM     74  O20 BCD     1       5.750  26.290  23.310  1.00  0.00            
ATOM     75  H31 BCD     1       2.030  23.270  23.320  1.00  0.00            
ATOM     76  H32 BCD     1       3.510  21.600  23.490  1.00  0.00            
ATOM     77  H33 BCD     1       2.390  20.570  25.290  1.00  0.00            
ATOM     78  H34 BCD     1       4.070  22.460  26.250  1.00  0.00            
ATOM     79  H35 BCD     1       5.660  20.880  26.280  1.00  0.00            
ATOM     80  H36 BCD     1       5.990  22.400  23.820  1.00  0.00            
ATOM     81  H37 BCD     1       4.800  24.900  25.260  1.00  0.00            
ATOM     82  H38 BCD     1       7.050  24.950  24.160  1.00  0.00            
ATOM     83  H39 BCD     1       6.290  24.320  22.740  1.00  0.00            
ATOM     84  H40 BCD     1       5.060  25.970  22.710  1.00  0.00            
ATOM     85  C25 BCD     1      -1.240  26.490  25.450  1.00  0.00            
ATOM     86  O21 BCD     1      -1.090  26.880  26.800  1.00  0.00            
ATOM     87  C26 BCD     1      -1.420  24.980  25.380  1.00  0.00            
ATOM     88  O22 BCD     1      -2.500  24.570  26.310  1.00  0.00            
ATOM     89  C27 BCD     1      -0.070  24.290  25.690  1.00  0.00            
ATOM     90  O23 BCD     1      -0.210  22.870  25.490  1.00  0.00            
ATOM     91  C28 BCD     1       0.970  24.870  24.760  1.00  0.00            
ATOM     92  C29 BCD     1       1.090  26.420  24.950  1.00  0.00            
ATOM     93  O24 BCD     1      -0.170  27.000  24.660  1.00  0.00            
ATOM     94  C30 BCD     1       2.160  27.080  24.120  1.00  0.00            
ATOM     95  O25 BCD     1       1.940  26.840  22.730  1.00  0.00            
ATOM     96  H41 BCD     1      -2.090  27.060  25.060  1.00  0.00            
ATOM     97  H42 BCD     1      -1.610  24.700  24.330  1.00  0.00            
ATOM     98  H43 BCD     1      -2.370  23.620  26.360  1.00  0.00            
ATOM     99  H44 BCD     1       0.160  24.500  26.740  1.00  0.00            
ATOM    100  H45 BCD     1       0.590  22.350  25.520  1.00  0.00            
ATOM    101  H46 BCD     1       0.730  24.710  23.700  1.00  0.00            
ATOM    102  H47 BCD     1       1.210  26.640  26.020  1.00  0.00            
ATOM    103  H48 BCD     1       2.130  28.150  24.350  1.00  0.00            
ATOM    104  H49 BCD     1       3.140  26.640  24.360  1.00  0.00            
ATOM    105  H50 BCD     1       2.610  27.350  22.260  1.00  0.00            
ATOM    106  C31 BCD     1      -1.550  29.510  29.780  1.00  0.00            
ATOM    107  O26 BCD     1      -0.240  29.110  30.120  1.00  0.00            
ATOM    108  C32 BCD     1      -2.460  28.240  29.910  1.00  0.00            
ATOM    109  O27 BCD     1      -2.480  27.700  31.270  1.00  0.00            
ATOM    110  C33 BCD     1      -2.010  27.200  28.920  1.00  0.00            
ATOM    111  C34 BCD     1      -1.900  27.790  27.520  1.00  0.00            
ATOM    112  C35 BCD     1      -1.160  29.070  27.500  1.00  0.00            
ATOM    113  O28 BCD     1      -1.650  29.920  28.500  1.00  0.00            
ATOM    114  C36 BCD     1      -1.110  29.860  26.140  1.00  0.00            
ATOM    115  O29 BCD     1      -2.380  30.200  25.510  1.00  0.00            
ATOM    116  O30 BCD     1      -2.840  25.980  28.880  1.00  0.00            
ATOM    117  H51 BCD     1      -1.880  30.340  30.410  1.00  0.00            
ATOM    118  H52 BCD     1      -3.480  28.560  29.620  1.00  0.00            
ATOM    119  H53 BCD     1      -3.030  28.380  31.670  1.00  0.00            
ATOM    120  H54 BCD     1      -1.010  26.890  29.240  1.00  0.00            
ATOM    121  H55 BCD     1      -2.750  25.640  27.980  1.00  0.00            
ATOM    122  H56 BCD     1      -2.830  27.840  26.930  1.00  0.00            
ATOM    123  H57 BCD     1      -0.160  28.740  27.810  1.00  0.00            
ATOM    124  H58 BCD     1      -0.580  30.780  26.450  1.00  0.00            
ATOM    125  H59 BCD     1      -0.450  29.300  25.470  1.00  0.00            
ATOM    126  H60 BCD     1      -2.280  30.100  24.560  1.00  0.00            
ATOM    127  C37 BCD     1       2.860  30.750  32.400  1.00  0.00            
ATOM    128  O31 BCD     1       3.860  29.920  31.850  1.00  0.00            
ATOM    129  C38 BCD     1       1.900  29.770  33.140  1.00  0.00            
ATOM    130  O32 BCD     1       2.530  28.950  34.140  1.00  0.00            
ATOM    131  C39 BCD     1       0.990  28.950  32.210  1.00  0.00            
ATOM    132  O33 BCD     1      -0.090  28.270  32.910  1.00  0.00            
ATOM    133  C40 BCD     1       0.430  29.900  31.140  1.00  0.00            
ATOM    134  C41 BCD     1       1.490  30.790  30.450  1.00  0.00            
ATOM    135  O34 BCD     1       2.210  31.510  31.400  1.00  0.00            
ATOM    136  C42 BCD     1       0.790  31.750  29.540  1.00  0.00            
ATOM    137  O35 BCD     1      -0.380  32.210  30.180  1.00  0.00            
ATOM    138  H61 BCD     1       3.440  31.380  33.090  1.00  0.00            
ATOM    139  H62 BCD     1       1.230  30.420  33.710  1.00  0.00            
ATOM    140  H63 BCD     1       1.870  28.360  34.510  1.00  0.00            
ATOM    141  H64 BCD     1       1.620  28.300  31.580  1.00  0.00            
ATOM    142  H65 BCD     1      -0.770  27.990  32.280  1.00  0.00            
ATOM    143  H66 BCD     1      -0.310  30.540  31.640  1.00  0.00            
ATOM    144  H67 BCD     1       2.130  30.100  29.890  1.00  0.00            
ATOM    145  H68 BCD     1       1.380  32.640  29.270  1.00  0.00            
ATOM    146  H69 BCD     1       0.560  31.120  28.660  1.00  0.00            
ATOM    147  H70 BCD     1      -1.120  32.330  29.580  1.00  0.00            
ATOM    148  C1  BD8     2       8.230  29.060  26.350  1.00  0.00            
ATOM    149  C2  BD8     2       7.460  29.630  27.550  1.00  0.00            
ATOM    150  C3  BD8     2       5.990  29.420  27.350  1.00  0.00            
ATOM    151  C4  BD8     2       5.220  30.300  26.600  1.00  0.00            
ATOM    152  C5  BD8     2       3.820  29.980  26.510  1.00  0.00            
ATOM    153  C6  BD8     2       3.240  28.810  27.030  1.00  0.00            
ATOM    154  C7  BD8     2       4.030  28.070  27.840  1.00  0.00            
ATOM    155  C8  BD8     2       3.700  26.870  28.520  1.00  0.00            
ATOM    156  C9  BD8     2       4.840  26.390  29.120  1.00  0.00            
ATOM    157  N1  BD8     2       5.920  27.280  28.810  1.00  0.00            
ATOM    158  C10 BD8     2       5.400  28.310  28.040  1.00  0.00            
ATOM    159  C11 BD8     2       4.810  25.100  29.910  1.00  0.00            
ATOM    160  C12 BD8     2       5.120  25.340  31.370  1.00  0.00            
ATOM    161  C13 BD8     2       3.930  25.930  32.200  1.00  0.00            
ATOM    162  C14 BD8     2       5.690  24.030  29.180  1.00  0.00            
ATOM    163  C15 BD8     2       5.670  22.720  29.910  1.00  0.00            
ATOM    164  O1  BD8     2       6.420  22.390  30.810  1.00  0.00            
ATOM    165  O2  BD8     2       5.210  21.760  29.140  1.00  0.00            
ATOM    166  O3  BD8     2       3.510  24.370  29.840  1.00  0.00            
ATOM    167  C16 BD8     2       2.600  24.640  28.780  1.00  0.00            
ATOM    168  C17 BD8     2       2.350  26.170  28.830  1.00  0.00            
ATOM    169  H1  BD8     2       8.260  27.980  26.480  1.00  0.00            
ATOM    170  H2  BD8     2       7.940  29.370  25.340  1.00  0.00            
ATOM    171  H3  BD8     2       9.290  29.340  26.450  1.00  0.00            
ATOM    172  H4  BD8     2       7.570  30.710  27.680  1.00  0.00            
ATOM    173  H5  BD8     2       7.790  29.140  28.480  1.00  0.00            
ATOM    174  H6  BD8     2       5.670  31.210  26.220  1.00  0.00            
ATOM    175  H7  BD8     2       3.170  30.670  25.990  1.00  0.00            
ATOM    176  H8  BD8     2       2.220  28.480  26.860  1.00  0.00            
ATOM    177  H9  BD8     2       6.800  27.350  29.310  1.00  0.00            
ATOM    178  H10 BD8     2       5.910  26.100  31.460  1.00  0.00            
ATOM    179  H11 BD8     2       5.450  24.410  31.840  1.00  0.00            
ATOM    180  H12 BD8     2       3.030  25.310  32.140  1.00  0.00            
ATOM    181  H13 BD8     2       4.270  25.950  33.240  1.00  0.00            
ATOM    182  H14 BD8     2       3.720  26.920  31.780  1.00  0.00            
ATOM    183  H15 BD8     2       6.690  24.460  29.200  1.00  0.00            
ATOM    184  H16 BD8     2       5.360  23.830  28.150  1.00  0.00            
ATOM    185  H17 BD8     2       5.520  20.950  29.580  1.00  0.00            
ATOM    186  H18 BD8     2       1.620  24.160  28.890  1.00  0.00            
ATOM    187  H19 BD8     2       3.000  24.370  27.790  1.00  0.00            
ATOM    188  H20 BD8     2       1.510  26.390  28.170  1.00  0.00            
ATOM    189  H21 BD8     2       2.090  26.570  29.820  1.00  0.00            
TER
ENDMDL
MODEL        1
ATOM      1  C1  BCD     1      25.600  30.040   7.380  1.00  0.00            
ATOM      2  O1  BCD     1      26.040  31.390   7.380  1.00  0.00            
ATOM      3  C2  BCD     1      26.200  29.340   6.170  1.00  0.00            
ATOM      4  O2  BCD     1      27.640  29.430   6.170  1.00  0.00            
ATOM      5  C3  BCD     1      25.710  29.940   4.890  1.00  0.00            
ATOM      6  O3  BCD     1      26.220  29.220   3.740  1.00  0.00            
ATOM      7  C4  BCD     1      24.220  30.010   4.880  1.00  0.00            
ATOM      8  C5  BCD     1      23.550  30.550   6.170  1.00  0.00            
ATOM      9  O4  BCD     1      24.180  29.920   7.310  1.00  0.00            
ATOM     10  C6  BCD     1      22.050  30.280   6.330  1.00  0.00            
ATOM     11  O5  BCD     1      21.760  28.820   6.200  1.00  0.00            
ATOM     12  H1  BCD     1      25.910  29.470   8.260  1.00  0.00            
ATOM     13  H2  BCD     1      25.850  28.310   6.020  1.00  0.00            
ATOM     14  H3  BCD     1      27.870  30.360   6.190  1.00  0.00            
ATOM     15  H4  BCD     1      26.040  30.990   4.790  1.00  0.00            
ATOM     16  H5  BCD     1      27.030  28.740   3.970  1.00  0.00            
ATOM     17  H6  BCD     1      23.870  29.000   4.660  1.00  0.00            
ATOM     18  H7  BCD     1      23.730  31.620   6.330  1.00  0.00            
ATOM     19  H8  BCD     1      21.830  30.740   7.300  1.00  0.00            
ATOM     20  H9  BCD     1      21.470  30.850   5.600  1.00  0.00            
ATOM     21  H10 BCD     1      21.460  28.590   5.320  1.00  0.00            
ATOM     22  C7  BCD     1      27.520  34.320   9.850  1.00  0.00            
ATOM     23  O6  BCD     1      26.860  35.310   8.930  1.00  0.00            
ATOM     24  C8  BCD     1      28.550  33.360   9.190  1.00  0.00            
ATOM     25  O7  BCD     1      29.740  34.050   8.810  1.00  0.00            
ATOM     26  C9  BCD     1      27.890  32.650   7.970  1.00  0.00            
ATOM     27  O8  BCD     1      28.790  31.720   7.300  1.00  0.00            
ATOM     28  C10 BCD     1      26.730  31.830   8.510  1.00  0.00            
ATOM     29  C11 BCD     1      25.760  32.710   9.280  1.00  0.00            
ATOM     30  O9  BCD     1      26.480  33.510  10.320  1.00  0.00            
ATOM     31  C12 BCD     1      24.720  31.950  10.080  1.00  0.00            
ATOM     32  O10 BCD     1      25.340  31.020  10.960  1.00  0.00            
ATOM     33  H11 BCD     1      27.920  34.810  10.740  1.00  0.00            
ATOM     34  H12 BCD     1      28.750  32.660  10.010  1.00  0.00            
ATOM     35  H13 BCD     1      30.370  33.950   9.520  1.00  0.00            
ATOM     36  H14 BCD     1      27.500  33.460   7.330  1.00  0.00            
ATOM     37  H15 BCD     1      29.510  32.240   6.920  1.00  0.00            
ATOM     38  H16 BCD     1      27.090  30.940   9.050  1.00  0.00            
ATOM     39  H17 BCD     1      25.230  33.400   8.620  1.00  0.00            
ATOM     40  H18 BCD     1      24.150  32.700  10.650  1.00  0.00            
ATOM     41  H19 BCD     1      23.960  31.420   9.490  1.00  0.00            
ATOM     42  H20 BCD     1      24.870  30.190  10.940  1.00  0.00            
ATOM     43  C13 BCD     1      25.590  39.260   8.820  1.00  0.00            
ATOM     44  O11 BCD     1      25.980  39.160   7.480  1.00  0.00            
ATOM     45  C14 BCD     1      26.850  39.030   9.720  1.00  0.00            
ATOM     46  O12 BCD     1      27.780  40.100   9.600  1.00  0.00            
ATOM     47  C15 BCD     1      27.450  37.610   9.430  1.00  0.00            
ATOM     48  O13 BCD     1      28.490  37.320  10.370  1.00  0.00            
ATOM     49  C16 BCD     1      26.360  36.550   9.490  1.00  0.00            
ATOM     50  C17 BCD     1      25.070  36.930   8.760  1.00  0.00            
ATOM     51  O14 BCD     1      24.650  38.260   9.060  1.00  0.00            
ATOM     52  C18 BCD     1      23.900  36.020   9.060  1.00  0.00            
ATOM     53  O15 BCD     1      23.680  36.210  10.500  1.00  0.00            
ATOM     54  H21 BCD     1      25.100  40.230   8.990  1.00  0.00            
ATOM     55  H22 BCD     1      26.570  39.010  10.780  1.00  0.00            
ATOM     56  H23 BCD     1      28.040  40.240   8.680  1.00  0.00            
ATOM     57  H24 BCD     1      27.870  37.630   8.420  1.00  0.00            
ATOM     58  H25 BCD     1      29.040  38.110  10.450  1.00  0.00            
ATOM     59  H26 BCD     1      26.140  36.370  10.540  1.00  0.00            
ATOM     60  H27 BCD     1      25.240  37.030   7.680  1.00  0.00            
ATOM     61  H28 BCD     1      23.150  36.320   8.310  1.00  0.00            
ATOM     62  H29 BCD     1      24.100  34.960   8.850  1.00  0.00            
ATOM     63  H30 BCD     1      22.880  36.740  10.560  1.00  0.00            
ATOM     64  C19 BCD     1      26.420  41.690   4.200  1.00  0.00            
ATOM     65  O16 BCD     1      26.420  40.540   3.350  1.00  0.00            
ATOM     66  C20 BCD     1      27.600  41.590   5.150  1.00  0.00            
ATOM     67  O17 BCD     1      28.760  41.430   4.310  1.00  0.00            
ATOM     68  C21 BCD     1      27.450  40.390   6.020  1.00  0.00            
ATOM     69  O18 BCD     1      28.510  40.360   7.010  1.00  0.00            
ATOM     70  C22 BCD     1      26.080  40.390   6.720  1.00  0.00            
ATOM     71  C23 BCD     1      24.900  40.580   5.700  1.00  0.00            
ATOM     72  O19 BCD     1      25.240  41.790   4.960  1.00  0.00            
ATOM     73  C24 BCD     1      23.550  40.830   6.240  1.00  0.00            
ATOM     74  O20 BCD     1      23.510  41.820   7.320  1.00  0.00            
ATOM     75  H31 BCD     1      26.410  42.550   3.520  1.00  0.00            
ATOM     76  H32 BCD     1      27.650  42.490   5.780  1.00  0.00            
ATOM     77  H33 BCD     1      29.490  41.400   4.930  1.00  0.00            
ATOM     78  H34 BCD     1      27.560  39.460   5.450  1.00  0.00            
ATOM     79  H35 BCD     1      29.330  40.020   6.660  1.00  0.00            
ATOM     80  H36 BCD     1      26.000  41.250   7.400  1.00  0.00            
ATOM     81  H37 BCD     1      24.850  39.690   5.070  1.00  0.00            
ATOM     82  H38 BCD     1      22.850  41.120   5.450  1.00  0.00            
ATOM     83  H39 BCD     1      23.330  39.840   6.670  1.00  0.00            
ATOM     84  H40 BCD     1      22.680  41.830   7.810  1.00  0.00            
ATOM     85  C25 BCD     1      25.380  39.210  -0.510  1.00  0.00            
ATOM     86  O21 BCD     1      25.050  37.920  -0.010  1.00  0.00            
ATOM     87  C26 BCD     1      26.820  39.470  -0.250  1.00  0.00            
ATOM     88  O22 BCD     1      27.610  38.340  -0.660  1.00  0.00            
ATOM     89  C27 BCD     1      27.090  39.720   1.300  1.00  0.00            
ATOM     90  O23 BCD     1      28.440  40.250   1.640  1.00  0.00            
ATOM     91  C28 BCD     1      26.100  40.660   1.920  1.00  0.00            
ATOM     92  C29 BCD     1      24.700  40.210   1.640  1.00  0.00            
ATOM     93  O24 BCD     1      24.530  40.120   0.200  1.00  0.00            
ATOM     94  C30 BCD     1      23.610  41.060   2.130  1.00  0.00            
ATOM     95  O25 BCD     1      23.600  42.400   1.700  1.00  0.00            
ATOM     96  H41 BCD     1      25.180  39.350  -1.580  1.00  0.00            
ATOM     97  H42 BCD     1      27.110  40.380  -0.780  1.00  0.00            
ATOM     98  H43 BCD     1      28.450  38.800  -0.680  1.00  0.00            
ATOM     99  H44 BCD     1      26.960  38.710   1.700  1.00  0.00            
ATOM    100  H45 BCD     1      28.430  40.340   2.600  1.00  0.00            
ATOM    101  H46 BCD     1      26.240  41.690   1.580  1.00  0.00            
ATOM    102  H47 BCD     1      24.620  39.230   2.140  1.00  0.00            
ATOM    103  H48 BCD     1      22.650  40.580   1.860  1.00  0.00            
ATOM    104  H49 BCD     1      23.750  41.080   3.210  1.00  0.00            
ATOM    105  H50 BCD     1      23.010  42.940   2.240  1.00  0.00            
ATOM    106  C31 BCD     1      23.440  34.400  -0.900  1.00  0.00            
ATOM    107  O26 BCD     1      23.870  33.880   0.390  1.00  0.00            
ATOM    108  C32 BCD     1      24.580  34.770  -1.790  1.00  0.00            
ATOM    109  O27 BCD     1      25.320  33.580  -2.010  1.00  0.00            
ATOM    110  C33 BCD     1      25.360  35.960  -1.240  1.00  0.00            
ATOM    111  C34 BCD     1      24.390  37.070  -0.930  1.00  0.00            
ATOM    112  C35 BCD     1      23.140  36.650  -0.190  1.00  0.00            
ATOM    113  O28 BCD     1      22.540  35.480  -0.750  1.00  0.00            
ATOM    114  C36 BCD     1      22.090  37.780  -0.080  1.00  0.00            
ATOM    115  O29 BCD     1      21.760  38.330  -1.320  1.00  0.00            
ATOM    116  O30 BCD     1      26.430  36.450  -2.110  1.00  0.00            
ATOM    117  H51 BCD     1      22.710  33.740  -1.380  1.00  0.00            
ATOM    118  H52 BCD     1      24.170  35.070  -2.770  1.00  0.00            
ATOM    119  H53 BCD     1      26.140  34.000  -2.290  1.00  0.00            
ATOM    120  H54 BCD     1      25.820  35.650  -0.290  1.00  0.00            
ATOM    121  H55 BCD     1      26.920  37.110  -1.610  1.00  0.00            
ATOM    122  H56 BCD     1      24.090  37.620  -1.830  1.00  0.00            
ATOM    123  H57 BCD     1      23.360  36.340   0.840  1.00  0.00            
ATOM    124  H58 BCD     1      21.170  37.380   0.370  1.00  0.00            
ATOM    125  H59 BCD     1      22.470  38.550   0.610  1.00  0.00            
ATOM    126  H60 BCD     1      21.320  37.630  -1.810  1.00  0.00            
ATOM    127  C37 BCD     1      23.030  30.560   2.780  1.00  0.00            
ATOM    128  O31 BCD     1      23.890  30.910   3.810  1.00  0.00            
ATOM    129  C38 BCD     1      23.690  30.270   1.420  1.00  0.00            
ATOM    130  O32 BCD     1      24.620  29.190   1.450  1.00  0.00            
ATOM    131  C39 BCD     1      24.260  31.560   0.780  1.00  0.00            
ATOM    132  O33 BCD     1      24.870  31.270  -0.550  1.00  0.00            
ATOM    133  C40 BCD     1      23.240  32.680   0.860  1.00  0.00            
ATOM    134  C41 BCD     1      22.720  32.890   2.240  1.00  0.00            
ATOM    135  O34 BCD     1      22.140  31.680   2.650  1.00  0.00            
ATOM    136  C42 BCD     1      21.540  33.880   2.220  1.00  0.00            
ATOM    137  O35 BCD     1      20.660  33.610   1.100  1.00  0.00            
ATOM    138  H61 BCD     1      22.400  29.750   3.170  1.00  0.00            
ATOM    139  H62 BCD     1      22.920  29.940   0.710  1.00  0.00            
ATOM    140  H63 BCD     1      25.200  29.380   2.190  1.00  0.00            
ATOM    141  H64 BCD     1      25.090  32.000   1.350  1.00  0.00            
ATOM    142  H65 BCD     1      25.200  32.090  -0.930  1.00  0.00            
ATOM    143  H66 BCD     1      22.420  32.390   0.200  1.00  0.00            
ATOM    144  H67 BCD     1      23.470  33.170   2.990  1.00  0.00            
ATOM    145  H68 BCD     1      21.010  33.870   3.180  1.00  0.00            
ATOM    146  H69 BCD     1      21.970  34.890   2.120  1.00  0.00            
ATOM    147  H70 BCD     1      20.290  32.730   1.190  1.00  0.00            
ATOM    148  C1  BD8     2      31.980  35.760  -0.220  1.00  0.00            
ATOM    149  C2  BD8     2      30.500  36.190  -0.480  1.00  0.00            
ATOM    150  C3  BD8     2      29.550  35.020  -0.290  1.00  0.00            
ATOM    151  C4  BD8     2      29.460  33.900  -1.150  1.00  0.00            
ATOM    152  C5  BD8     2      28.540  32.880  -0.870  1.00  0.00            
ATOM    153  C6  BD8     2      27.840  32.890   0.370  1.00  0.00            
ATOM    154  C7  BD8     2      27.930  33.990   1.170  1.00  0.00            
ATOM    155  C8  BD8     2      27.240  34.240   2.380  1.00  0.00            
ATOM    156  C9  BD8     2      27.780  35.430   2.930  1.00  0.00            
ATOM    157  N1  BD8     2      28.680  35.980   1.940  1.00  0.00            
ATOM    158  C10 BD8     2      28.700  35.060   0.870  1.00  0.00            
ATOM    159  C11 BD8     2      27.300  36.000   4.330  1.00  0.00            
ATOM    160  C12 BD8     2      26.150  36.950   4.170  1.00  0.00            
ATOM    161  C13 BD8     2      24.970  36.580   3.240  1.00  0.00            
ATOM    162  C14 BD8     2      28.460  36.420   5.280  1.00  0.00            
ATOM    163  C15 BD8     2      29.250  37.630   4.760  1.00  0.00            
ATOM    164  O1  BD8     2      28.980  38.290   3.820  1.00  0.00            
ATOM    165  O2  BD8     2      30.000  38.200   5.760  1.00  0.00            
ATOM    166  O3  BD8     2      26.640  34.960   5.070  1.00  0.00            
ATOM    167  C16 BD8     2      27.040  33.580   4.760  1.00  0.00            
ATOM    168  C17 BD8     2      26.660  33.240   3.320  1.00  0.00            
ATOM    169  H1  BD8     2      32.160  34.820  -0.770  1.00  0.00            
ATOM    170  H2  BD8     2      32.850  36.420  -0.340  1.00  0.00            
ATOM    171  H3  BD8     2      32.000  35.520   0.850  1.00  0.00            
ATOM    172  H4  BD8     2      30.520  36.420  -1.560  1.00  0.00            
ATOM    173  H5  BD8     2      30.160  37.130  -0.030  1.00  0.00            
ATOM    174  H6  BD8     2      29.960  33.930  -2.120  1.00  0.00            
ATOM    175  H7  BD8     2      28.340  32.080  -1.590  1.00  0.00            
ATOM    176  H8  BD8     2      27.220  32.070   0.710  1.00  0.00            
ATOM    177  H9  BD8     2      29.280  36.770   2.080  1.00  0.00            
ATOM    178  H10 BD8     2      26.510  37.910   3.760  1.00  0.00            
ATOM    179  H11 BD8     2      25.810  37.260   5.170  1.00  0.00            
ATOM    180  H12 BD8     2      24.390  35.810   3.760  1.00  0.00            
ATOM    181  H13 BD8     2      24.400  37.530   3.220  1.00  0.00            
ATOM    182  H14 BD8     2      25.130  36.250   2.200  1.00  0.00            
ATOM    183  H15 BD8     2      29.170  35.590   5.300  1.00  0.00            
ATOM    184  H16 BD8     2      27.980  36.630   6.240  1.00  0.00            
ATOM    185  H17 BD8     2      30.210  37.410   6.290  1.00  0.00            
ATOM    186  H18 BD8     2      26.440  33.020   5.500  1.00  0.00            
ATOM    187  H19 BD8     2      28.080  33.410   5.040  1.00  0.00            
ATOM    188  H20 BD8     2      27.080  32.240   3.150  1.00  0.00            
ATOM    189  H21 BD8     2      25.590  33.060   3.180  1.00  0.00            
TER
ENDMDL
MODEL        1
ATOM      1  C1  BCD     1      11.620  24.410  16.280  1.00  0.00            
ATOM      2  O1  BCD     1      10.980  25.590  16.930  1.00  0.00            
ATOM      3  C2  BCD     1      11.590  23.320  17.330  1.00  0.00            
ATOM      4  O2  BCD     1      10.230  23.030  17.680  1.00  0.00            
ATOM      5  C3  BCD     1      12.390  23.590  18.560  1.00  0.00            
ATOM      6  O3  BCD     1      12.660  22.320  19.220  1.00  0.00            
ATOM      7  C4  BCD     1      13.730  24.170  18.280  1.00  0.00            
ATOM      8  C5  BCD     1      13.750  25.140  17.080  1.00  0.00            
ATOM      9  O4  BCD     1      12.950  24.570  15.980  1.00  0.00            
ATOM     10  C6  BCD     1      15.160  25.460  16.640  1.00  0.00            
ATOM     11  O5  BCD     1      15.870  24.230  16.280  1.00  0.00            
ATOM     12  H1  BCD     1      11.000  24.090  15.430  1.00  0.00            
ATOM     13  H2  BCD     1      11.990  22.400  16.890  1.00  0.00            
ATOM     14  H3  BCD     1      10.100  22.150  17.330  1.00  0.00            
ATOM     15  H4  BCD     1      11.880  24.280  19.250  1.00  0.00            
ATOM     16  H5  BCD     1      11.910  21.970  19.720  1.00  0.00            
ATOM     17  H6  BCD     1      14.560  23.470  18.110  1.00  0.00            
ATOM     18  H7  BCD     1      13.290  26.100  17.360  1.00  0.00            
ATOM     19  H8  BCD     1      15.120  25.940  15.660  1.00  0.00            
ATOM     20  H9  BCD     1      15.740  26.090  17.340  1.00  0.00            
ATOM     21  H10 BCD     1      15.600  23.930  15.410  1.00  0.00            
ATOM     22  C7  BCD     1       7.990  28.470  16.550  1.00  0.00            
ATOM     23  O6  BCD     1       8.130  29.120  17.840  1.00  0.00            
ATOM     24  C8  BCD     1       7.520  26.990  16.730  1.00  0.00            
ATOM     25  O7  BCD     1       6.310  26.930  17.540  1.00  0.00            
ATOM     26  C9  BCD     1       8.670  26.170  17.290  1.00  0.00            
ATOM     27  O8  BCD     1       8.210  24.820  17.560  1.00  0.00            
ATOM     28  C10 BCD     1       9.880  26.260  16.400  1.00  0.00            
ATOM     29  C11 BCD     1      10.250  27.710  16.170  1.00  0.00            
ATOM     30  O9  BCD     1       9.200  28.550  15.790  1.00  0.00            
ATOM     31  C12 BCD     1      11.510  27.880  15.190  1.00  0.00            
ATOM     32  O10 BCD     1      11.250  27.540  13.840  1.00  0.00            
ATOM     33  H11 BCD     1       7.280  29.090  15.980  1.00  0.00            
ATOM     34  H12 BCD     1       7.250  26.600  15.740  1.00  0.00            
ATOM     35  H13 BCD     1       6.160  25.990  17.660  1.00  0.00            
ATOM     36  H14 BCD     1       8.880  26.640  18.260  1.00  0.00            
ATOM     37  H15 BCD     1       8.980  24.240  17.500  1.00  0.00            
ATOM     38  H16 BCD     1       9.600  25.770  15.460  1.00  0.00            
ATOM     39  H17 BCD     1      10.560  27.950  17.200  1.00  0.00            
ATOM     40  H18 BCD     1      11.800  28.940  15.200  1.00  0.00            
ATOM     41  H19 BCD     1      12.430  27.410  15.540  1.00  0.00            
ATOM     42  H20 BCD     1      10.310  27.660  13.720  1.00  0.00            
ATOM     43  C13 BCD     1       7.140  32.330  20.070  1.00  0.00            
ATOM     44  O11 BCD     1       7.400  31.640  21.320  1.00  0.00            
ATOM     45  C14 BCD     1       5.980  31.670  19.330  1.00  0.00            
ATOM     46  O12 BCD     1       4.900  31.610  20.280  1.00  0.00            
ATOM     47  C15 BCD     1       6.410  30.280  18.790  1.00  0.00            
ATOM     48  O13 BCD     1       5.300  29.680  17.970  1.00  0.00            
ATOM     49  C16 BCD     1       7.740  30.410  18.010  1.00  0.00            
ATOM     50  C17 BCD     1       8.770  31.070  18.820  1.00  0.00            
ATOM     51  O14 BCD     1       8.230  32.360  19.150  1.00  0.00            
ATOM     52  C18 BCD     1      10.120  31.360  18.110  1.00  0.00            
ATOM     53  O15 BCD     1       9.850  32.120  16.910  1.00  0.00            
ATOM     54  H21 BCD     1       6.930  33.370  20.340  1.00  0.00            
ATOM     55  H22 BCD     1       5.760  32.290  18.440  1.00  0.00            
ATOM     56  H23 BCD     1       5.180  31.150  21.070  1.00  0.00            
ATOM     57  H24 BCD     1       6.570  29.730  19.730  1.00  0.00            
ATOM     58  H25 BCD     1       5.590  28.800  17.700  1.00  0.00            
ATOM     59  H26 BCD     1       7.510  30.950  17.080  1.00  0.00            
ATOM     60  H27 BCD     1       9.030  30.460  19.690  1.00  0.00            
ATOM     61  H28 BCD     1      10.660  31.970  18.840  1.00  0.00            
ATOM     62  H29 BCD     1      10.660  30.410  18.020  1.00  0.00            
ATOM     63  H30 BCD     1       9.600  33.010  17.190  1.00  0.00            
ATOM     64  C19 BCD     1       7.620  32.330  25.320  1.00  0.00            
ATOM     65  O16 BCD     1       8.470  31.290  25.430  1.00  0.00            
ATOM     66  C20 BCD     1       6.260  31.880  24.830  1.00  0.00            
ATOM     67  O17 BCD     1       5.690  30.890  25.720  1.00  0.00            
ATOM     68  C21 BCD     1       6.400  31.270  23.500  1.00  0.00            
ATOM     69  O18 BCD     1       5.130  30.940  22.880  1.00  0.00            
ATOM     70  C22 BCD     1       7.030  32.280  22.570  1.00  0.00            
ATOM     71  C23 BCD     1       8.360  32.890  23.090  1.00  0.00            
ATOM     72  O19 BCD     1       8.120  33.360  24.390  1.00  0.00            
ATOM     73  C24 BCD     1       8.840  34.060  22.210  1.00  0.00            
ATOM     74  O20 BCD     1       7.850  35.040  22.330  1.00  0.00            
ATOM     75  H31 BCD     1       7.450  32.840  26.280  1.00  0.00            
ATOM     76  H32 BCD     1       5.580  32.730  24.710  1.00  0.00            
ATOM     77  H33 BCD     1       4.740  30.910  25.560  1.00  0.00            
ATOM     78  H34 BCD     1       7.070  30.400  23.550  1.00  0.00            
ATOM     79  H35 BCD     1       4.740  30.140  23.270  1.00  0.00            
ATOM     80  H36 BCD     1       6.360  33.140  22.460  1.00  0.00            
ATOM     81  H37 BCD     1       9.140  32.110  23.200  1.00  0.00            
ATOM     82  H38 BCD     1       9.810  34.370  22.630  1.00  0.00            
ATOM     83  H39 BCD     1       9.010  33.790  21.160  1.00  0.00            
ATOM     84  H40 BCD     1       8.260  35.770  21.870  1.00  0.00            
ATOM     85  C25 BCD     1      11.270  29.240  27.620  1.00  0.00            
ATOM     86  O21 BCD     1      11.660  28.500  26.400  1.00  0.00            
ATOM     87  C26 BCD     1       9.820  28.890  28.010  1.00  0.00            
ATOM     88  O22 BCD     1       9.720  27.470  28.060  1.00  0.00            
ATOM     89  C27 BCD     1       8.880  29.550  26.970  1.00  0.00            
ATOM     90  O23 BCD     1       7.490  29.460  27.360  1.00  0.00            
ATOM     91  C28 BCD     1       9.180  31.010  26.690  1.00  0.00            
ATOM     92  C29 BCD     1      10.720  31.280  26.440  1.00  0.00            
ATOM     93  O24 BCD     1      11.460  30.670  27.490  1.00  0.00            
ATOM     94  C30 BCD     1      10.900  32.720  26.490  1.00  0.00            
ATOM     95  O25 BCD     1      10.590  33.350  27.710  1.00  0.00            
ATOM     96  H41 BCD     1      11.870  28.860  28.450  1.00  0.00            
ATOM     97  H42 BCD     1       9.560  29.370  28.960  1.00  0.00            
ATOM     98  H43 BCD     1       9.510  27.180  28.950  1.00  0.00            
ATOM     99  H44 BCD     1       9.100  29.070  26.000  1.00  0.00            
ATOM    100  H45 BCD     1       7.100  29.900  26.600  1.00  0.00            
ATOM    101  H46 BCD     1       8.860  31.540  27.600  1.00  0.00            
ATOM    102  H47 BCD     1      10.980  30.850  25.470  1.00  0.00            
ATOM    103  H48 BCD     1      11.950  32.980  26.270  1.00  0.00            
ATOM    104  H49 BCD     1      10.390  33.240  25.670  1.00  0.00            
ATOM    105  H50 BCD     1      10.930  34.240  27.860  1.00  0.00            
ATOM    106  C31 BCD     1      14.860  26.560  24.840  1.00  0.00            
ATOM    107  O26 BCD     1      14.330  26.350  23.500  1.00  0.00            
ATOM    108  C32 BCD     1      14.080  25.840  25.930  1.00  0.00            
ATOM    109  O27 BCD     1      13.870  24.420  25.550  1.00  0.00            
ATOM    110  C33 BCD     1      12.730  26.510  26.170  1.00  0.00            
ATOM    111  C34 BCD     1      12.960  27.980  26.340  1.00  0.00            
ATOM    112  C35 BCD     1      13.780  28.620  25.230  1.00  0.00            
ATOM    113  O28 BCD     1      15.010  27.890  25.150  1.00  0.00            
ATOM    114  C36 BCD     1      14.190  30.060  25.580  1.00  0.00            
ATOM    115  O29 BCD     1      15.160  30.620  24.680  1.00  0.00            
ATOM    116  O30 BCD     1      12.020  26.040  27.380  1.00  0.00            
ATOM    117  H51 BCD     1      15.900  26.240  24.880  1.00  0.00            
ATOM    118  H52 BCD     1      14.580  25.800  26.900  1.00  0.00            
ATOM    119  H53 BCD     1      13.330  24.040  26.250  1.00  0.00            
ATOM    120  H54 BCD     1      11.970  26.360  25.380  1.00  0.00            
ATOM    121  H55 BCD     1      11.240  26.550  27.610  1.00  0.00            
ATOM    122  H56 BCD     1      13.470  28.160  27.300  1.00  0.00            
ATOM    123  H57 BCD     1      13.240  28.700  24.280  1.00  0.00            
ATOM    124  H58 BCD     1      13.330  30.740  25.520  1.00  0.00            
ATOM    125  H59 BCD     1      14.660  30.020  26.570  1.00  0.00            
ATOM    126  H60 BCD     1      16.000  30.160  24.780  1.00  0.00            
ATOM    127  C37 BCD     1      15.390  24.870  19.890  1.00  0.00            
ATOM    128  O31 BCD     1      14.000  24.900  19.510  1.00  0.00            
ATOM    129  C38 BCD     1      15.560  23.870  21.060  1.00  0.00            
ATOM    130  O32 BCD     1      15.320  22.570  20.590  1.00  0.00            
ATOM    131  C39 BCD     1      14.750  24.400  22.210  1.00  0.00            
ATOM    132  O33 BCD     1      15.040  23.560  23.350  1.00  0.00            
ATOM    133  C40 BCD     1      15.210  25.820  22.520  1.00  0.00            
ATOM    134  C41 BCD     1      15.070  26.710  21.330  1.00  0.00            
ATOM    135  O34 BCD     1      15.810  26.180  20.290  1.00  0.00            
ATOM    136  C42 BCD     1      15.800  28.040  21.710  1.00  0.00            
ATOM    137  O35 BCD     1      17.180  27.820  22.020  1.00  0.00            
ATOM    138  H61 BCD     1      16.020  24.520  19.070  1.00  0.00            
ATOM    139  H62 BCD     1      16.600  23.870  21.400  1.00  0.00            
ATOM    140  H63 BCD     1      14.440  22.440  20.230  1.00  0.00            
ATOM    141  H64 BCD     1      13.690  24.390  21.930  1.00  0.00            
ATOM    142  H65 BCD     1      14.460  23.960  24.010  1.00  0.00            
ATOM    143  H66 BCD     1      16.260  25.920  22.840  1.00  0.00            
ATOM    144  H67 BCD     1      14.000  26.840  21.120  1.00  0.00            
ATOM    145  H68 BCD     1      15.740  28.720  20.850  1.00  0.00            
ATOM    146  H69 BCD     1      15.480  28.510  22.650  1.00  0.00            
ATOM    147  H70 BCD     1      17.450  27.280  21.280  1.00  0.00            
ATOM    148  C1  BD8     2      14.810  29.080  17.920  1.00  0.00            
ATOM    149  C2  BD8     2      13.540  28.420  18.470  1.00  0.00            
ATOM    150  C3  BD8     2      12.840  29.220  19.520  1.00  0.00            
ATOM    151  C4  BD8     2      13.130  30.600  19.660  1.00  0.00            
ATOM    152  C5  BD8     2      12.500  31.350  20.700  1.00  0.00            
ATOM    153  C6  BD8     2      11.620  30.750  21.590  1.00  0.00            
ATOM    154  C7  BD8     2      11.310  29.430  21.390  1.00  0.00            
ATOM    155  C8  BD8     2      10.330  28.590  22.110  1.00  0.00            
ATOM    156  C9  BD8     2      10.370  27.340  21.490  1.00  0.00            
ATOM    157  N1  BD8     2      11.270  27.430  20.400  1.00  0.00            
ATOM    158  C10 BD8     2      11.900  28.670  20.430  1.00  0.00            
ATOM    159  C11 BD8     2       9.350  26.230  21.790  1.00  0.00            
ATOM    160  C12 BD8     2      10.080  24.860  21.790  1.00  0.00            
ATOM    161  C13 BD8     2      10.980  24.580  23.080  1.00  0.00            
ATOM    162  C14 BD8     2       8.080  26.120  20.890  1.00  0.00            
ATOM    163  C15 BD8     2       6.870  25.430  21.410  1.00  0.00            
ATOM    164  O1  BD8     2       6.940  24.490  22.150  1.00  0.00            
ATOM    165  O2  BD8     2       5.750  26.100  21.520  1.00  0.00            
ATOM    166  O3  BD8     2       8.880  26.420  23.160  1.00  0.00            
ATOM    167  C16 BD8     2       8.360  27.780  23.440  1.00  0.00            
ATOM    168  C17 BD8     2       9.500  28.820  23.300  1.00  0.00            
ATOM    169  H1  BD8     2      15.500  29.290  18.750  1.00  0.00            
ATOM    170  H2  BD8     2      15.280  28.420  17.190  1.00  0.00            
ATOM    171  H3  BD8     2      14.560  30.010  17.390  1.00  0.00            
ATOM    172  H4  BD8     2      13.870  27.440  18.830  1.00  0.00            
ATOM    173  H5  BD8     2      12.790  28.210  17.700  1.00  0.00            
ATOM    174  H6  BD8     2      13.750  31.210  19.000  1.00  0.00            
ATOM    175  H7  BD8     2      12.790  32.380  20.870  1.00  0.00            
ATOM    176  H8  BD8     2      11.110  31.280  22.390  1.00  0.00            
ATOM    177  H9  BD8     2      11.550  26.680  19.790  1.00  0.00            
ATOM    178  H10 BD8     2      10.650  24.700  20.860  1.00  0.00            
ATOM    179  H11 BD8     2       9.400  24.010  21.860  1.00  0.00            
ATOM    180  H12 BD8     2      11.640  25.450  23.140  1.00  0.00            
ATOM    181  H13 BD8     2      10.390  24.530  24.000  1.00  0.00            
ATOM    182  H14 BD8     2      11.660  23.720  23.020  1.00  0.00            
ATOM    183  H15 BD8     2       8.350  25.690  19.920  1.00  0.00            
ATOM    184  H16 BD8     2       7.790  27.170  20.750  1.00  0.00            
ATOM    185  H17 BD8     2       5.290  25.490  22.120  1.00  0.00            
ATOM    186  H18 BD8     2       8.020  27.900  24.480  1.00  0.00            
ATOM    187  H19 BD8     2       7.510  27.980  22.790  1.00  0.00            
ATOM    188  H20 BD8     2       9.050  29.820  23.300  1.00  0.00            
ATOM    189  H21 BD8     2      10.100  28.630  24.200  1.00  0.00            
TER
ENDMDL
MODEL        1
ATOM      1  C1  BCD     1      26.160  30.110   4.390  1.00  0.00            
ATOM      2  O1  BCD     1      26.930  30.980   5.270  1.00  0.00            
ATOM      3  C2  BCD     1      26.690  29.970   2.960  1.00  0.00            
ATOM      4  O2  BCD     1      28.040  29.560   3.040  1.00  0.00            
ATOM      5  C3  BCD     1      26.620  31.310   2.240  1.00  0.00            
ATOM      6  O3  BCD     1      27.090  31.160   0.880  1.00  0.00            
ATOM      7  C4  BCD     1      25.220  31.990   2.380  1.00  0.00            
ATOM      8  C5  BCD     1      24.640  31.840   3.810  1.00  0.00            
ATOM      9  O4  BCD     1      24.860  30.520   4.230  1.00  0.00            
ATOM     10  C6  BCD     1      23.060  32.030   3.810  1.00  0.00            
ATOM     11  O5  BCD     1      22.370  31.070   2.950  1.00  0.00            
ATOM     12  H1  BCD     1      26.110  29.110   4.840  1.00  0.00            
ATOM     13  H2  BCD     1      26.080  29.250   2.400  1.00  0.00            
ATOM     14  H3  BCD     1      28.620  30.270   3.340  1.00  0.00            
ATOM     15  H4  BCD     1      27.230  32.030   2.810  1.00  0.00            
ATOM     16  H5  BCD     1      28.010  30.870   0.920  1.00  0.00            
ATOM     17  H6  BCD     1      24.520  31.670   1.600  1.00  0.00            
ATOM     18  H7  BCD     1      25.110  32.570   4.480  1.00  0.00            
ATOM     19  H8  BCD     1      22.700  32.040   4.850  1.00  0.00            
ATOM     20  H9  BCD     1      22.810  32.990   3.360  1.00  0.00            
ATOM     21  H10 BCD     1      22.620  30.170   3.160  1.00  0.00            
ATOM     22  C7  BCD     1      27.990  31.860   9.040  1.00  0.00            
ATOM     23  O6  BCD     1      28.030  33.200   8.620  1.00  0.00            
ATOM     24  C8  BCD     1      28.910  30.870   8.340  1.00  0.00            
ATOM     25  O7  BCD     1      30.310  31.240   8.640  1.00  0.00            
ATOM     26  C9  BCD     1      28.600  30.780   6.860  1.00  0.00            
ATOM     27  O8  BCD     1      29.380  29.830   6.210  1.00  0.00            
ATOM     28  C10 BCD     1      27.080  30.460   6.600  1.00  0.00            
ATOM     29  C11 BCD     1      26.070  31.210   7.580  1.00  0.00            
ATOM     30  O9  BCD     1      26.630  31.390   8.900  1.00  0.00            
ATOM     31  C12 BCD     1      24.730  30.530   7.660  1.00  0.00            
ATOM     32  O10 BCD     1      24.780  29.220   8.140  1.00  0.00            
ATOM     33  H11 BCD     1      28.170  31.840  10.130  1.00  0.00            
ATOM     34  H12 BCD     1      28.830  29.880   8.810  1.00  0.00            
ATOM     35  H13 BCD     1      30.670  31.140   7.760  1.00  0.00            
ATOM     36  H14 BCD     1      28.870  31.720   6.380  1.00  0.00            
ATOM     37  H15 BCD     1      29.180  29.750   5.280  1.00  0.00            
ATOM     38  H16 BCD     1      26.850  29.390   6.650  1.00  0.00            
ATOM     39  H17 BCD     1      25.810  32.180   7.150  1.00  0.00            
ATOM     40  H18 BCD     1      24.020  31.100   8.280  1.00  0.00            
ATOM     41  H19 BCD     1      24.180  30.630   6.710  1.00  0.00            
ATOM     42  H20 BCD     1      23.900  28.850   8.060  1.00  0.00            
ATOM     43  C13 BCD     1      27.000  36.920  10.200  1.00  0.00            
ATOM     44  O11 BCD     1      27.960  37.780   9.530  1.00  0.00            
ATOM     45  C14 BCD     1      27.570  35.930  11.200  1.00  0.00            
ATOM     46  O12 BCD     1      28.490  36.530  12.050  1.00  0.00            
ATOM     47  C15 BCD     1      28.290  34.750  10.450  1.00  0.00            
ATOM     48  O13 BCD     1      28.860  33.780  11.380  1.00  0.00            
ATOM     49  C16 BCD     1      27.320  34.120   9.360  1.00  0.00            
ATOM     50  C17 BCD     1      26.750  35.280   8.490  1.00  0.00            
ATOM     51  O14 BCD     1      26.100  36.320   9.280  1.00  0.00            
ATOM     52  C18 BCD     1      25.770  34.890   7.460  1.00  0.00            
ATOM     53  O15 BCD     1      24.500  34.360   7.820  1.00  0.00            
ATOM     54  H21 BCD     1      26.370  37.530  10.850  1.00  0.00            
ATOM     55  H22 BCD     1      26.740  35.450  11.740  1.00  0.00            
ATOM     56  H23 BCD     1      29.030  37.190  11.600  1.00  0.00            
ATOM     57  H24 BCD     1      29.120  35.260   9.930  1.00  0.00            
ATOM     58  H25 BCD     1      29.590  34.210  11.840  1.00  0.00            
ATOM     59  H26 BCD     1      26.460  33.640   9.850  1.00  0.00            
ATOM     60  H27 BCD     1      27.580  35.590   7.850  1.00  0.00            
ATOM     61  H28 BCD     1      25.620  35.790   6.850  1.00  0.00            
ATOM     62  H29 BCD     1      26.300  34.140   6.860  1.00  0.00            
ATOM     63  H30 BCD     1      24.170  34.990   8.480  1.00  0.00            
ATOM     64  C19 BCD     1      29.330  41.630   9.030  1.00  0.00            
ATOM     65  O16 BCD     1      29.660  41.090   7.730  1.00  0.00            
ATOM     66  C20 BCD     1      30.020  40.780  10.120  1.00  0.00            
ATOM     67  O17 BCD     1      31.450  41.040   9.990  1.00  0.00            
ATOM     68  C21 BCD     1      29.620  39.300   9.990  1.00  0.00            
ATOM     69  O18 BCD     1      30.320  38.450  10.930  1.00  0.00            
ATOM     70  C22 BCD     1      28.100  39.090  10.050  1.00  0.00            
ATOM     71  C23 BCD     1      27.360  40.080   9.150  1.00  0.00            
ATOM     72  O19 BCD     1      27.860  41.410   9.220  1.00  0.00            
ATOM     73  C24 BCD     1      25.860  40.080   9.530  1.00  0.00            
ATOM     74  O20 BCD     1      25.660  40.360  10.900  1.00  0.00            
ATOM     75  H31 BCD     1      29.550  42.690   9.150  1.00  0.00            
ATOM     76  H32 BCD     1      29.630  41.050  11.110  1.00  0.00            
ATOM     77  H33 BCD     1      31.870  40.460   9.350  1.00  0.00            
ATOM     78  H34 BCD     1      29.900  38.830   9.030  1.00  0.00            
ATOM     79  H35 BCD     1      31.270  38.590  10.910  1.00  0.00            
ATOM     80  H36 BCD     1      27.790  39.190  11.100  1.00  0.00            
ATOM     81  H37 BCD     1      27.460  39.780   8.100  1.00  0.00            
ATOM     82  H38 BCD     1      25.360  40.820   8.890  1.00  0.00            
ATOM     83  H39 BCD     1      25.400  39.090   9.390  1.00  0.00            
ATOM     84  H40 BCD     1      26.110  41.180  11.110  1.00  0.00            
ATOM     85  C25 BCD     1      29.630  42.150   3.840  1.00  0.00            
ATOM     86  O21 BCD     1      29.070  40.820   3.620  1.00  0.00            
ATOM     87  C26 BCD     1      31.000  42.130   4.450  1.00  0.00            
ATOM     88  O22 BCD     1      31.850  41.390   3.530  1.00  0.00            
ATOM     89  C27 BCD     1      30.990  41.450   5.790  1.00  0.00            
ATOM     90  O23 BCD     1      32.250  41.530   6.420  1.00  0.00            
ATOM     91  C28 BCD     1      29.960  42.080   6.730  1.00  0.00            
ATOM     92  C29 BCD     1      28.630  42.460   6.010  1.00  0.00            
ATOM     93  O24 BCD     1      28.880  42.930   4.720  1.00  0.00            
ATOM     94  C30 BCD     1      27.910  43.600   6.790  1.00  0.00            
ATOM     95  O25 BCD     1      28.620  44.830   6.740  1.00  0.00            
ATOM     96  H41 BCD     1      29.680  42.750   2.930  1.00  0.00            
ATOM     97  H42 BCD     1      31.390  43.150   4.560  1.00  0.00            
ATOM     98  H43 BCD     1      32.720  41.790   3.500  1.00  0.00            
ATOM     99  H44 BCD     1      30.730  40.380   5.770  1.00  0.00            
ATOM    100  H45 BCD     1      32.790  40.970   5.860  1.00  0.00            
ATOM    101  H46 BCD     1      30.350  42.990   7.210  1.00  0.00            
ATOM    102  H47 BCD     1      27.960  41.610   5.870  1.00  0.00            
ATOM    103  H48 BCD     1      26.880  43.740   6.420  1.00  0.00            
ATOM    104  H49 BCD     1      27.710  43.280   7.820  1.00  0.00            
ATOM    105  H50 BCD     1      28.420  45.140   5.850  1.00  0.00            
ATOM    106  C31 BCD     1      26.730  38.840   0.830  1.00  0.00            
ATOM    107  O26 BCD     1      26.590  37.640   1.590  1.00  0.00            
ATOM    108  C32 BCD     1      28.200  39.150   0.520  1.00  0.00            
ATOM    109  O27 BCD     1      28.640  38.010  -0.190  1.00  0.00            
ATOM    110  C33 BCD     1      29.020  39.610   1.680  1.00  0.00            
ATOM    111  C34 BCD     1      28.240  40.640   2.500  1.00  0.00            
ATOM    112  C35 BCD     1      26.840  40.320   2.850  1.00  0.00            
ATOM    113  O28 BCD     1      26.180  39.910   1.640  1.00  0.00            
ATOM    114  C36 BCD     1      25.970  41.440   3.490  1.00  0.00            
ATOM    115  O29 BCD     1      25.850  42.640   2.730  1.00  0.00            
ATOM    116  O30 BCD     1      30.320  40.170   1.360  1.00  0.00            
ATOM    117  H51 BCD     1      26.150  38.810  -0.100  1.00  0.00            
ATOM    118  H52 BCD     1      28.100  40.020  -0.150  1.00  0.00            
ATOM    119  H53 BCD     1      29.600  37.990  -0.100  1.00  0.00            
ATOM    120  H54 BCD     1      29.160  38.700   2.280  1.00  0.00            
ATOM    121  H55 BCD     1      30.770  40.470   2.160  1.00  0.00            
ATOM    122  H56 BCD     1      28.150  41.600   1.990  1.00  0.00            
ATOM    123  H57 BCD     1      26.840  39.490   3.560  1.00  0.00            
ATOM    124  H58 BCD     1      24.990  40.970   3.630  1.00  0.00            
ATOM    125  H59 BCD     1      26.430  41.630   4.470  1.00  0.00            
ATOM    126  H60 BCD     1      25.710  42.500   1.790  1.00  0.00            
ATOM    127  C37 BCD     1      24.600  34.010   1.350  1.00  0.00            
ATOM    128  O31 BCD     1      25.490  33.350   2.170  1.00  0.00            
ATOM    129  C38 BCD     1      25.280  34.490   0.100  1.00  0.00            
ATOM    130  O32 BCD     1      25.930  33.430  -0.590  1.00  0.00            
ATOM    131  C39 BCD     1      26.240  35.660   0.280  1.00  0.00            
ATOM    132  O33 BCD     1      26.610  36.250  -1.030  1.00  0.00            
ATOM    133  C40 BCD     1      25.590  36.740   1.160  1.00  0.00            
ATOM    134  C41 BCD     1      24.940  36.140   2.430  1.00  0.00            
ATOM    135  O34 BCD     1      24.020  35.070   2.060  1.00  0.00            
ATOM    136  C42 BCD     1      24.240  37.200   3.320  1.00  0.00            
ATOM    137  O35 BCD     1      23.020  37.620   2.720  1.00  0.00            
ATOM    138  H61 BCD     1      23.720  33.410   1.070  1.00  0.00            
ATOM    139  H62 BCD     1      24.410  34.730  -0.530  1.00  0.00            
ATOM    140  H63 BCD     1      26.120  32.720   0.030  1.00  0.00            
ATOM    141  H64 BCD     1      27.160  35.280   0.740  1.00  0.00            
ATOM    142  H65 BCD     1      27.240  36.930  -0.770  1.00  0.00            
ATOM    143  H66 BCD     1      24.770  37.210   0.600  1.00  0.00            
ATOM    144  H67 BCD     1      25.740  35.640   2.980  1.00  0.00            
ATOM    145  H68 BCD     1      24.090  36.830   4.340  1.00  0.00            
ATOM    146  H69 BCD     1      24.920  38.050   3.490  1.00  0.00            
ATOM    147  H70 BCD     1      22.470  36.830   2.800  1.00  0.00            
ATOM    148  C1  BD8     2      34.900  37.380   3.240  1.00  0.00            
ATOM    149  C2  BD8     2      33.850  38.330   2.530  1.00  0.00            
ATOM    150  C3  BD8     2      32.760  37.470   1.950  1.00  0.00            
ATOM    151  C4  BD8     2      32.740  37.100   0.580  1.00  0.00            
ATOM    152  C5  BD8     2      31.640  36.280   0.080  1.00  0.00            
ATOM    153  C6  BD8     2      30.610  35.800   0.980  1.00  0.00            
ATOM    154  C7  BD8     2      30.710  36.120   2.330  1.00  0.00            
ATOM    155  C8  BD8     2      29.770  35.730   3.330  1.00  0.00            
ATOM    156  C9  BD8     2      30.370  36.150   4.520  1.00  0.00            
ATOM    157  N1  BD8     2      31.490  36.930   4.150  1.00  0.00            
ATOM    158  C10 BD8     2      31.770  36.840   2.810  1.00  0.00            
ATOM    159  C11 BD8     2      29.700  36.100   5.860  1.00  0.00            
ATOM    160  C12 BD8     2      29.230  37.550   6.330  1.00  0.00            
ATOM    161  C13 BD8     2      27.990  38.100   5.620  1.00  0.00            
ATOM    162  C14 BD8     2      30.510  35.420   6.900  1.00  0.00            
ATOM    163  C15 BD8     2      31.650  36.270   7.390  1.00  0.00            
ATOM    164  O1  BD8     2      32.450  36.840   6.750  1.00  0.00            
ATOM    165  O2  BD8     2      31.690  36.460   8.740  1.00  0.00            
ATOM    166  O3  BD8     2      28.460  35.390   5.650  1.00  0.00            
ATOM    167  C16 BD8     2      28.440  34.260   4.740  1.00  0.00            
ATOM    168  C17 BD8     2      28.720  34.700   3.330  1.00  0.00            
ATOM    169  H1  BD8     2      34.500  37.010   4.190  1.00  0.00            
ATOM    170  H2  BD8     2      35.210  36.590   2.540  1.00  0.00            
ATOM    171  H3  BD8     2      35.810  37.890   3.570  1.00  0.00            
ATOM    172  H4  BD8     2      34.250  38.960   1.730  1.00  0.00            
ATOM    173  H5  BD8     2      33.390  38.910   3.340  1.00  0.00            
ATOM    174  H6  BD8     2      33.510  37.410  -0.120  1.00  0.00            
ATOM    175  H7  BD8     2      31.540  36.170  -0.990  1.00  0.00            
ATOM    176  H8  BD8     2      29.710  35.320   0.610  1.00  0.00            
ATOM    177  H9  BD8     2      32.180  37.300   4.790  1.00  0.00            
ATOM    178  H10 BD8     2      30.050  38.280   6.260  1.00  0.00            
ATOM    179  H11 BD8     2      29.040  37.420   7.400  1.00  0.00            
ATOM    180  H12 BD8     2      28.050  38.040   4.530  1.00  0.00            
ATOM    181  H13 BD8     2      27.080  37.560   5.900  1.00  0.00            
ATOM    182  H14 BD8     2      27.880  39.120   5.990  1.00  0.00            
ATOM    183  H15 BD8     2      31.000  34.480   6.610  1.00  0.00            
ATOM    184  H16 BD8     2      29.890  35.100   7.750  1.00  0.00            
ATOM    185  H17 BD8     2      31.290  35.680   9.180  1.00  0.00            
ATOM    186  H18 BD8     2      27.500  33.690   4.770  1.00  0.00            
ATOM    187  H19 BD8     2      29.230  33.590   5.110  1.00  0.00            
ATOM    188  H20 BD8     2      29.010  33.840   2.710  1.00  0.00            
ATOM    189  H21 BD8     2      27.820  35.090   2.850  1.00  0.00            
TER
ENDMDL
MODEL        1
ATOM      1  C1  BCD     1      13.090  22.710  18.360  1.00  0.00            
ATOM      2  O1  BCD     1      12.600  23.940  18.790  1.00  0.00            
ATOM      3  C2  BCD     1      12.520  21.570  19.220  1.00  0.00            
ATOM      4  O2  BCD     1      11.160  21.420  19.060  1.00  0.00            
ATOM      5  C3  BCD     1      13.000  21.760  20.670  1.00  0.00            
ATOM      6  O3  BCD     1      12.640  20.720  21.560  1.00  0.00            
ATOM      7  C4  BCD     1      14.470  21.950  20.750  1.00  0.00            
ATOM      8  C5  BCD     1      15.000  23.040  19.810  1.00  0.00            
ATOM      9  O4  BCD     1      14.480  22.830  18.510  1.00  0.00            
ATOM     10  C6  BCD     1      16.580  23.100  19.780  1.00  0.00            
ATOM     11  O5  BCD     1      17.320  21.910  19.710  1.00  0.00            
ATOM     12  H1  BCD     1      12.820  22.560  17.310  1.00  0.00            
ATOM     13  H2  BCD     1      12.980  20.620  18.890  1.00  0.00            
ATOM     14  H3  BCD     1      10.750  22.230  18.760  1.00  0.00            
ATOM     15  H4  BCD     1      12.570  22.700  21.050  1.00  0.00            
ATOM     16  H5  BCD     1      11.920  20.260  21.120  1.00  0.00            
ATOM     17  H6  BCD     1      14.970  20.990  20.530  1.00  0.00            
ATOM     18  H7  BCD     1      14.750  24.010  20.250  1.00  0.00            
ATOM     19  H8  BCD     1      16.900  23.850  19.050  1.00  0.00            
ATOM     20  H9  BCD     1      16.780  23.520  20.770  1.00  0.00            
ATOM     21  H10 BCD     1      18.110  22.030  20.250  1.00  0.00            
ATOM     22  C7  BCD     1      10.150  27.170  17.740  1.00  0.00            
ATOM     23  O6  BCD     1      10.040  27.440  19.130  1.00  0.00            
ATOM     24  C8  BCD     1       9.540  25.800  17.470  1.00  0.00            
ATOM     25  O7  BCD     1       8.170  25.890  17.900  1.00  0.00            
ATOM     26  C9  BCD     1      10.360  24.730  18.210  1.00  0.00            
ATOM     27  O8  BCD     1       9.780  23.450  18.210  1.00  0.00            
ATOM     28  C10 BCD     1      11.880  24.750  17.860  1.00  0.00            
ATOM     29  C11 BCD     1      12.380  26.170  17.860  1.00  0.00            
ATOM     30  O9  BCD     1      11.460  27.190  17.270  1.00  0.00            
ATOM     31  C12 BCD     1      13.770  26.250  17.270  1.00  0.00            
ATOM     32  O10 BCD     1      13.770  25.930  15.860  1.00  0.00            
ATOM     33  H11 BCD     1       9.490  27.820  17.150  1.00  0.00            
ATOM     34  H12 BCD     1       9.640  25.690  16.380  1.00  0.00            
ATOM     35  H13 BCD     1       7.800  25.010  17.870  1.00  0.00            
ATOM     36  H14 BCD     1      10.300  25.080  19.240  1.00  0.00            
ATOM     37  H15 BCD     1       8.840  23.500  18.030  1.00  0.00            
ATOM     38  H16 BCD     1      12.030  24.360  16.850  1.00  0.00            
ATOM     39  H17 BCD     1      12.420  26.410  18.930  1.00  0.00            
ATOM     40  H18 BCD     1      14.310  27.190  17.440  1.00  0.00            
ATOM     41  H19 BCD     1      14.420  25.450  17.660  1.00  0.00            
ATOM     42  H20 BCD     1      13.200  26.490  15.330  1.00  0.00            
ATOM     43  C13 BCD     1       8.720  30.920  21.270  1.00  0.00            
ATOM     44  O11 BCD     1       8.660  30.290  22.610  1.00  0.00            
ATOM     45  C14 BCD     1       7.720  30.190  20.310  1.00  0.00            
ATOM     46  O12 BCD     1       6.390  30.080  20.970  1.00  0.00            
ATOM     47  C15 BCD     1       8.130  28.750  19.860  1.00  0.00            
ATOM     48  O13 BCD     1       7.330  28.320  18.740  1.00  0.00            
ATOM     49  C16 BCD     1       9.580  28.750  19.430  1.00  0.00            
ATOM     50  C17 BCD     1      10.460  29.290  20.640  1.00  0.00            
ATOM     51  O14 BCD     1      10.090  30.700  20.850  1.00  0.00            
ATOM     52  C18 BCD     1      11.970  29.260  20.310  1.00  0.00            
ATOM     53  O15 BCD     1      12.360  30.000  19.150  1.00  0.00            
ATOM     54  H21 BCD     1       8.560  31.990  21.440  1.00  0.00            
ATOM     55  H22 BCD     1       7.810  30.780  19.390  1.00  0.00            
ATOM     56  H23 BCD     1       5.830  29.650  20.320  1.00  0.00            
ATOM     57  H24 BCD     1       7.970  28.010  20.660  1.00  0.00            
ATOM     58  H25 BCD     1       7.610  27.430  18.500  1.00  0.00            
ATOM     59  H26 BCD     1       9.700  29.450  18.580  1.00  0.00            
ATOM     60  H27 BCD     1      10.220  28.690  21.530  1.00  0.00            
ATOM     61  H28 BCD     1      12.440  29.800  21.150  1.00  0.00            
ATOM     62  H29 BCD     1      12.240  28.200  20.280  1.00  0.00            
ATOM     63  H30 BCD     1      12.210  30.940  19.250  1.00  0.00            
ATOM     64  C19 BCD     1       8.660  31.230  26.510  1.00  0.00            
ATOM     65  O16 BCD     1       9.370  30.020  26.690  1.00  0.00            
ATOM     66  C20 BCD     1       7.320  30.930  25.880  1.00  0.00            
ATOM     67  O17 BCD     1       6.530  30.140  26.770  1.00  0.00            
ATOM     68  C21 BCD     1       7.570  30.190  24.580  1.00  0.00            
ATOM     69  O18 BCD     1       6.370  29.930  23.870  1.00  0.00            
ATOM     70  C22 BCD     1       8.380  31.110  23.730  1.00  0.00            
ATOM     71  C23 BCD     1       9.670  31.580  24.390  1.00  0.00            
ATOM     72  O19 BCD     1       9.310  32.180  25.620  1.00  0.00            
ATOM     73  C24 BCD     1      10.570  32.560  23.620  1.00  0.00            
ATOM     74  O20 BCD     1       9.870  33.680  23.070  1.00  0.00            
ATOM     75  H31 BCD     1       8.450  31.740  27.460  1.00  0.00            
ATOM     76  H32 BCD     1       6.890  31.910  25.670  1.00  0.00            
ATOM     77  H33 BCD     1       5.900  29.640  26.240  1.00  0.00            
ATOM     78  H34 BCD     1       8.050  29.230  24.810  1.00  0.00            
ATOM     79  H35 BCD     1       6.590  29.820  22.940  1.00  0.00            
ATOM     80  H36 BCD     1       7.770  31.970  23.410  1.00  0.00            
ATOM     81  H37 BCD     1      10.290  30.700  24.600  1.00  0.00            
ATOM     82  H38 BCD     1      11.380  32.960  24.240  1.00  0.00            
ATOM     83  H39 BCD     1      11.050  31.880  22.910  1.00  0.00            
ATOM     84  H40 BCD     1      10.470  34.000  22.400  1.00  0.00            
ATOM     85  C25 BCD     1      11.810  28.040  29.220  1.00  0.00            
ATOM     86  O21 BCD     1      12.080  27.200  28.040  1.00  0.00            
ATOM     87  C26 BCD     1      10.390  28.020  29.620  1.00  0.00            
ATOM     88  O22 BCD     1       9.850  26.720  29.910  1.00  0.00            
ATOM     89  C27 BCD     1       9.570  28.480  28.380  1.00  0.00            
ATOM     90  O23 BCD     1       8.140  28.630  28.630  1.00  0.00            
ATOM     91  C28 BCD     1       9.980  29.830  27.920  1.00  0.00            
ATOM     92  C29 BCD     1      11.530  29.920  27.720  1.00  0.00            
ATOM     93  O24 BCD     1      12.160  29.370  28.870  1.00  0.00            
ATOM     94  C30 BCD     1      12.010  31.340  27.460  1.00  0.00            
ATOM     95  O25 BCD     1      11.670  32.380  28.350  1.00  0.00            
ATOM     96  H41 BCD     1      12.430  27.710  30.060  1.00  0.00            
ATOM     97  H42 BCD     1      10.140  28.680  30.460  1.00  0.00            
ATOM     98  H43 BCD     1      10.140  26.030  29.300  1.00  0.00            
ATOM     99  H44 BCD     1       9.750  27.710  27.620  1.00  0.00            
ATOM    100  H45 BCD     1       7.700  29.170  27.970  1.00  0.00            
ATOM    101  H46 BCD     1       9.610  30.600  28.600  1.00  0.00            
ATOM    102  H47 BCD     1      11.750  29.340  26.810  1.00  0.00            
ATOM    103  H48 BCD     1      13.100  31.460  27.440  1.00  0.00            
ATOM    104  H49 BCD     1      11.580  31.620  26.480  1.00  0.00            
ATOM    105  H50 BCD     1      11.940  33.190  27.910  1.00  0.00            
ATOM    106  C31 BCD     1      14.220  23.650  27.560  1.00  0.00            
ATOM    107  O26 BCD     1      14.140  23.480  26.150  1.00  0.00            
ATOM    108  C32 BCD     1      12.840  23.590  28.120  1.00  0.00            
ATOM    109  O27 BCD     1      12.250  22.290  27.820  1.00  0.00            
ATOM    110  C33 BCD     1      11.960  24.770  27.810  1.00  0.00            
ATOM    111  C34 BCD     1      12.720  26.010  28.280  1.00  0.00            
ATOM    112  C35 BCD     1      14.040  26.080  27.420  1.00  0.00            
ATOM    113  O28 BCD     1      14.800  24.940  27.810  1.00  0.00            
ATOM    114  C36 BCD     1      14.910  27.290  27.660  1.00  0.00            
ATOM    115  O29 BCD     1      16.130  27.290  26.920  1.00  0.00            
ATOM    116  O30 BCD     1      10.670  24.720  28.400  1.00  0.00            
ATOM    117  H51 BCD     1      14.860  22.830  27.880  1.00  0.00            
ATOM    118  H52 BCD     1      12.950  23.520  29.210  1.00  0.00            
ATOM    119  H53 BCD     1      11.740  21.940  28.550  1.00  0.00            
ATOM    120  H54 BCD     1      11.850  24.840  26.710  1.00  0.00            
ATOM    121  H55 BCD     1      10.080  24.090  27.970  1.00  0.00            
ATOM    122  H56 BCD     1      13.080  25.970  29.310  1.00  0.00            
ATOM    123  H57 BCD     1      13.720  26.020  26.370  1.00  0.00            
ATOM    124  H58 BCD     1      14.400  28.250  27.460  1.00  0.00            
ATOM    125  H59 BCD     1      15.270  27.330  28.700  1.00  0.00            
ATOM    126  H60 BCD     1      16.590  26.470  27.100  1.00  0.00            
ATOM    127  C37 BCD     1      15.770  21.760  22.760  1.00  0.00            
ATOM    128  O31 BCD     1      14.700  22.390  22.040  1.00  0.00            
ATOM    129  C38 BCD     1      15.230  20.790  23.930  1.00  0.00            
ATOM    130  O32 BCD     1      14.420  19.710  23.360  1.00  0.00            
ATOM    131  C39 BCD     1      14.430  21.550  24.960  1.00  0.00            
ATOM    132  O33 BCD     1      13.890  20.750  26.070  1.00  0.00            
ATOM    133  C40 BCD     1      15.170  22.730  25.500  1.00  0.00            
ATOM    134  C41 BCD     1      15.790  23.570  24.370  1.00  0.00            
ATOM    135  O34 BCD     1      16.510  22.700  23.450  1.00  0.00            
ATOM    136  C42 BCD     1      16.720  24.630  24.810  1.00  0.00            
ATOM    137  O35 BCD     1      17.870  24.100  25.350  1.00  0.00            
ATOM    138  H61 BCD     1      16.430  21.300  22.020  1.00  0.00            
ATOM    139  H62 BCD     1      16.130  20.460  24.480  1.00  0.00            
ATOM    140  H63 BCD     1      13.730  20.080  22.810  1.00  0.00            
ATOM    141  H64 BCD     1      13.620  21.990  24.370  1.00  0.00            
ATOM    142  H65 BCD     1      13.320  21.370  26.540  1.00  0.00            
ATOM    143  H66 BCD     1      15.920  22.410  26.240  1.00  0.00            
ATOM    144  H67 BCD     1      14.960  24.030  23.830  1.00  0.00            
ATOM    145  H68 BCD     1      16.870  25.360  24.000  1.00  0.00            
ATOM    146  H69 BCD     1      16.240  25.260  25.560  1.00  0.00            
ATOM    147  H70 BCD     1      18.410  24.880  25.480  1.00  0.00            
ATOM    148  C1  BD8     2      15.640  26.890  20.200  1.00  0.00            
ATOM    149  C2  BD8     2      15.770  26.430  21.730  1.00  0.00            
ATOM    150  C3  BD8     2      14.830  27.280  22.570  1.00  0.00            
ATOM    151  C4  BD8     2      15.110  28.640  22.750  1.00  0.00            
ATOM    152  C5  BD8     2      14.280  29.490  23.460  1.00  0.00            
ATOM    153  C6  BD8     2      13.060  29.080  23.880  1.00  0.00            
ATOM    154  C7  BD8     2      12.730  27.740  23.490  1.00  0.00            
ATOM    155  C8  BD8     2      11.520  27.010  23.770  1.00  0.00            
ATOM    156  C9  BD8     2      11.670  25.740  23.220  1.00  0.00            
ATOM    157  N1  BD8     2      12.900  25.720  22.520  1.00  0.00            
ATOM    158  C10 BD8     2      13.570  26.920  22.920  1.00  0.00            
ATOM    159  C11 BD8     2      10.510  24.750  23.230  1.00  0.00            
ATOM    160  C12 BD8     2      11.020  23.430  23.870  1.00  0.00            
ATOM    161  C13 BD8     2      10.030  22.270  24.170  1.00  0.00            
ATOM    162  C14 BD8     2       9.960  24.730  21.830  1.00  0.00            
ATOM    163  C15 BD8     2       8.530  24.260  21.640  1.00  0.00            
ATOM    164  O1  BD8     2       8.070  23.240  22.190  1.00  0.00            
ATOM    165  O2  BD8     2       7.700  25.250  21.220  1.00  0.00            
ATOM    166  O3  BD8     2       9.470  25.260  24.100  1.00  0.00            
ATOM    167  C16 BD8     2       9.060  26.570  23.980  1.00  0.00            
ATOM    168  C17 BD8     2      10.240  27.440  24.460  1.00  0.00            
ATOM    169  H1  BD8     2      15.680  27.990  20.200  1.00  0.00            
ATOM    170  H2  BD8     2      16.400  26.580  19.470  1.00  0.00            
ATOM    171  H3  BD8     2      14.630  26.560  19.930  1.00  0.00            
ATOM    172  H4  BD8     2      16.770  26.650  22.110  1.00  0.00            
ATOM    173  H5  BD8     2      15.590  25.360  21.850  1.00  0.00            
ATOM    174  H6  BD8     2      16.040  29.040  22.370  1.00  0.00            
ATOM    175  H7  BD8     2      14.470  30.550  23.590  1.00  0.00            
ATOM    176  H8  BD8     2      12.400  29.730  24.440  1.00  0.00            
ATOM    177  H9  BD8     2      13.220  25.150  21.750  1.00  0.00            
ATOM    178  H10 BD8     2      11.430  23.640  24.870  1.00  0.00            
ATOM    179  H11 BD8     2      11.760  23.120  23.120  1.00  0.00            
ATOM    180  H12 BD8     2       9.170  22.700  24.710  1.00  0.00            
ATOM    181  H13 BD8     2       9.710  21.670  23.320  1.00  0.00            
ATOM    182  H14 BD8     2      10.620  21.590  24.800  1.00  0.00            
ATOM    183  H15 BD8     2      10.540  24.020  21.220  1.00  0.00            
ATOM    184  H16 BD8     2      10.130  25.740  21.440  1.00  0.00            
ATOM    185  H17 BD8     2       6.850  24.780  21.170  1.00  0.00            
ATOM    186  H18 BD8     2       8.170  26.700  24.600  1.00  0.00            
ATOM    187  H19 BD8     2       8.850  26.780  22.930  1.00  0.00            
ATOM    188  H20 BD8     2      10.070  28.530  24.410  1.00  0.00            
ATOM    189  H21 BD8     2      10.430  27.240  25.520  1.00  0.00            
TER
ENDMDL
MODEL        1
ATOM      1  C1  BCD     1      16.900  27.380  23.460  1.00  0.00            
ATOM      2  O1  BCD     1      16.860  27.450  24.910  1.00  0.00            
ATOM      3  C2  BCD     1      17.040  28.790  22.930  1.00  0.00            
ATOM      4  O2  BCD     1      18.260  29.360  23.490  1.00  0.00            
ATOM      5  C3  BCD     1      15.790  29.580  23.460  1.00  0.00            
ATOM      6  O3  BCD     1      15.710  30.950  22.970  1.00  0.00            
ATOM      7  C4  BCD     1      14.430  28.790  23.130  1.00  0.00            
ATOM      8  C5  BCD     1      14.500  27.300  23.360  1.00  0.00            
ATOM      9  O4  BCD     1      15.730  26.860  22.910  1.00  0.00            
ATOM     10  C6  BCD     1      13.440  26.630  22.490  1.00  0.00            
ATOM     11  O5  BCD     1      13.790  25.230  22.330  1.00  0.00            
ATOM     12  H1  BCD     1      17.780  26.840  23.090  1.00  0.00            
ATOM     13  H2  BCD     1      17.060  28.740  21.830  1.00  0.00            
ATOM     14  H3  BCD     1      18.370  30.170  22.980  1.00  0.00            
ATOM     15  H4  BCD     1      15.970  29.600  24.550  1.00  0.00            
ATOM     16  H5  BCD     1      16.440  31.490  23.270  1.00  0.00            
ATOM     17  H6  BCD     1      14.370  28.900  22.040  1.00  0.00            
ATOM     18  H7  BCD     1      14.390  26.980  24.400  1.00  0.00            
ATOM     19  H8  BCD     1      12.490  26.640  23.040  1.00  0.00            
ATOM     20  H9  BCD     1      13.300  27.100  21.510  1.00  0.00            
ATOM     21  H10 BCD     1      14.720  25.040  22.500  1.00  0.00            
ATOM     22  C7  BCD     1      17.980  26.080  28.410  1.00  0.00            
ATOM     23  O6  BCD     1      17.060  27.050  28.970  1.00  0.00            
ATOM     24  C8  BCD     1      19.090  26.690  27.630  1.00  0.00            
ATOM     25  O7  BCD     1      19.790  27.640  28.480  1.00  0.00            
ATOM     26  C9  BCD     1      18.550  27.450  26.470  1.00  0.00            
ATOM     27  O8  BCD     1      19.540  28.040  25.630  1.00  0.00            
ATOM     28  C10 BCD     1      17.630  26.540  25.690  1.00  0.00            
ATOM     29  C11 BCD     1      16.710  25.730  26.530  1.00  0.00            
ATOM     30  O9  BCD     1      17.380  25.190  27.600  1.00  0.00            
ATOM     31  C12 BCD     1      16.050  24.640  25.720  1.00  0.00            
ATOM     32  O10 BCD     1      15.250  23.840  26.450  1.00  0.00            
ATOM     33  H11 BCD     1      18.340  25.460  29.240  1.00  0.00            
ATOM     34  H12 BCD     1      19.820  25.970  27.240  1.00  0.00            
ATOM     35  H13 BCD     1      20.470  28.080  27.970  1.00  0.00            
ATOM     36  H14 BCD     1      18.000  28.320  26.850  1.00  0.00            
ATOM     37  H15 BCD     1      18.960  28.530  25.040  1.00  0.00            
ATOM     38  H16 BCD     1      18.280  25.920  25.060  1.00  0.00            
ATOM     39  H17 BCD     1      15.770  26.250  26.790  1.00  0.00            
ATOM     40  H18 BCD     1      15.330  25.100  25.020  1.00  0.00            
ATOM     41  H19 BCD     1      16.870  24.080  25.260  1.00  0.00            
ATOM     42  H20 BCD     1      15.680  23.490  27.240  1.00  0.00            
ATOM     43  C13 BCD     1      15.400  27.470  32.790  1.00  0.00            
ATOM     44  O11 BCD     1      14.970  28.830  32.530  1.00  0.00            
ATOM     45  C14 BCD     1      16.950  27.360  32.730  1.00  0.00            
ATOM     46  O12 BCD     1      17.540  28.340  33.540  1.00  0.00            
ATOM     47  C15 BCD     1      17.440  27.560  31.320  1.00  0.00            
ATOM     48  O13 BCD     1      18.820  27.280  31.080  1.00  0.00            
ATOM     49  C16 BCD     1      16.610  26.650  30.280  1.00  0.00            
ATOM     50  C17 BCD     1      15.100  26.760  30.410  1.00  0.00            
ATOM     51  O14 BCD     1      14.840  26.620  31.810  1.00  0.00            
ATOM     52  C18 BCD     1      14.410  25.550  29.700  1.00  0.00            
ATOM     53  O15 BCD     1      14.650  24.230  30.320  1.00  0.00            
ATOM     54  H21 BCD     1      15.020  27.180  33.780  1.00  0.00            
ATOM     55  H22 BCD     1      17.360  26.360  32.940  1.00  0.00            
ATOM     56  H23 BCD     1      18.470  28.210  33.350  1.00  0.00            
ATOM     57  H24 BCD     1      17.290  28.640  31.130  1.00  0.00            
ATOM     58  H25 BCD     1      18.990  27.380  30.140  1.00  0.00            
ATOM     59  H26 BCD     1      16.870  25.630  30.570  1.00  0.00            
ATOM     60  H27 BCD     1      14.630  27.650  29.980  1.00  0.00            
ATOM     61  H28 BCD     1      13.310  25.620  29.730  1.00  0.00            
ATOM     62  H29 BCD     1      14.690  25.470  28.640  1.00  0.00            
ATOM     63  H30 BCD     1      14.770  24.380  31.260  1.00  0.00            
ATOM     64  C19 BCD     1      12.220  31.590  34.260  1.00  0.00            
ATOM     65  O16 BCD     1      12.420  32.470  33.270  1.00  0.00            
ATOM     66  C20 BCD     1      13.460  31.230  35.010  1.00  0.00            
ATOM     67  O17 BCD     1      14.020  32.270  35.750  1.00  0.00            
ATOM     68  C21 BCD     1      14.480  30.470  34.170  1.00  0.00            
ATOM     69  O18 BCD     1      15.540  29.900  34.990  1.00  0.00            
ATOM     70  C22 BCD     1      13.920  29.340  33.380  1.00  0.00            
ATOM     71  C23 BCD     1      12.710  29.790  32.610  1.00  0.00            
ATOM     72  O19 BCD     1      11.850  30.430  33.610  1.00  0.00            
ATOM     73  C24 BCD     1      11.920  28.670  32.020  1.00  0.00            
ATOM     74  O20 BCD     1      11.640  27.590  32.890  1.00  0.00            
ATOM     75  H31 BCD     1      11.420  31.870  34.950  1.00  0.00            
ATOM     76  H32 BCD     1      13.080  30.410  35.640  1.00  0.00            
ATOM     77  H33 BCD     1      14.200  32.950  35.090  1.00  0.00            
ATOM     78  H34 BCD     1      14.970  31.170  33.480  1.00  0.00            
ATOM     79  H35 BCD     1      16.230  29.600  34.400  1.00  0.00            
ATOM     80  H36 BCD     1      13.570  28.530  34.030  1.00  0.00            
ATOM     81  H37 BCD     1      12.990  30.570  31.890  1.00  0.00            
ATOM     82  H38 BCD     1      10.940  29.120  31.780  1.00  0.00            
ATOM     83  H39 BCD     1      12.350  28.290  31.080  1.00  0.00            
ATOM     84  H40 BCD     1      11.110  26.970  32.390  1.00  0.00            
ATOM     85  C25 BCD     1      10.090  34.780  30.880  1.00  0.00            
ATOM     86  O21 BCD     1      10.560  33.990  29.830  1.00  0.00            
ATOM     87  C26 BCD     1      11.170  35.520  31.630  1.00  0.00            
ATOM     88  O22 BCD     1      11.880  36.390  30.730  1.00  0.00            
ATOM     89  C27 BCD     1      12.180  34.550  32.280  1.00  0.00            
ATOM     90  O23 BCD     1      13.040  35.380  33.100  1.00  0.00            
ATOM     91  C28 BCD     1      11.450  33.490  33.080  1.00  0.00            
ATOM     92  C29 BCD     1      10.210  32.920  32.380  1.00  0.00            
ATOM     93  O24 BCD     1       9.380  34.010  31.790  1.00  0.00            
ATOM     94  C30 BCD     1       9.260  32.180  33.340  1.00  0.00            
ATOM     95  O25 BCD     1       8.850  33.000  34.440  1.00  0.00            
ATOM     96  H41 BCD     1       9.300  35.410  30.450  1.00  0.00            
ATOM     97  H42 BCD     1      10.660  36.100  32.400  1.00  0.00            
ATOM     98  H43 BCD     1      11.230  36.940  30.300  1.00  0.00            
ATOM     99  H44 BCD     1      12.700  34.070  31.440  1.00  0.00            
ATOM    100  H45 BCD     1      13.810  34.880  33.400  1.00  0.00            
ATOM    101  H46 BCD     1      11.160  33.910  34.060  1.00  0.00            
ATOM    102  H47 BCD     1      10.520  32.170  31.630  1.00  0.00            
ATOM    103  H48 BCD     1       8.420  31.740  32.800  1.00  0.00            
ATOM    104  H49 BCD     1       9.790  31.280  33.680  1.00  0.00            
ATOM    105  H50 BCD     1       8.990  33.940  34.300  1.00  0.00            
ATOM    106  C31 BCD     1      10.250  33.800  25.540  1.00  0.00            
ATOM    107  O26 BCD     1      11.010  32.580  25.530  1.00  0.00            
ATOM    108  C32 BCD     1      11.140  34.930  26.120  1.00  0.00            
ATOM    109  O27 BCD     1      12.260  35.240  25.260  1.00  0.00            
ATOM    110  C33 BCD     1      11.460  34.650  27.610  1.00  0.00            
ATOM    111  C34 BCD     1      10.240  34.460  28.490  1.00  0.00            
ATOM    112  C35 BCD     1       9.200  33.510  27.860  1.00  0.00            
ATOM    113  O28 BCD     1       9.060  33.700  26.360  1.00  0.00            
ATOM    114  C36 BCD     1       7.810  33.530  28.530  1.00  0.00            
ATOM    115  O29 BCD     1       7.420  34.870  28.700  1.00  0.00            
ATOM    116  O30 BCD     1      12.370  35.620  28.180  1.00  0.00            
ATOM    117  H51 BCD     1       9.960  34.100  24.530  1.00  0.00            
ATOM    118  H52 BCD     1      10.490  35.810  26.130  1.00  0.00            
ATOM    119  H53 BCD     1      12.860  35.780  25.790  1.00  0.00            
ATOM    120  H54 BCD     1      11.930  33.660  27.590  1.00  0.00            
ATOM    121  H55 BCD     1      12.400  35.540  29.140  1.00  0.00            
ATOM    122  H56 BCD     1       9.710  35.420  28.430  1.00  0.00            
ATOM    123  H57 BCD     1       9.570  32.540  28.190  1.00  0.00            
ATOM    124  H58 BCD     1       7.150  32.880  27.950  1.00  0.00            
ATOM    125  H59 BCD     1       7.940  33.130  29.540  1.00  0.00            
ATOM    126  H60 BCD     1       6.980  35.030  29.540  1.00  0.00            
ATOM    127  C37 BCD     1      12.170  29.610  22.880  1.00  0.00            
ATOM    128  O31 BCD     1      13.290  29.380  23.720  1.00  0.00            
ATOM    129  C38 BCD     1      12.150  31.060  22.270  1.00  0.00            
ATOM    130  O32 BCD     1      13.380  31.240  21.570  1.00  0.00            
ATOM    131  C39 BCD     1      12.220  32.000  23.460  1.00  0.00            
ATOM    132  O33 BCD     1      12.240  33.370  23.090  1.00  0.00            
ATOM    133  C40 BCD     1      10.950  31.810  24.340  1.00  0.00            
ATOM    134  C41 BCD     1      10.900  30.370  24.810  1.00  0.00            
ATOM    135  O34 BCD     1      11.090  29.350  23.780  1.00  0.00            
ATOM    136  C42 BCD     1       9.810  29.950  25.790  1.00  0.00            
ATOM    137  O35 BCD     1       8.630  29.710  24.990  1.00  0.00            
ATOM    138  H61 BCD     1      12.120  28.870  22.070  1.00  0.00            
ATOM    139  H62 BCD     1      11.260  31.350  21.690  1.00  0.00            
ATOM    140  H63 BCD     1      14.060  31.160  22.230  1.00  0.00            
ATOM    141  H64 BCD     1      13.060  31.780  24.120  1.00  0.00            
ATOM    142  H65 BCD     1      12.360  33.920  23.870  1.00  0.00            
ATOM    143  H66 BCD     1      10.030  32.050  23.800  1.00  0.00            
ATOM    144  H67 BCD     1      11.800  30.240  25.440  1.00  0.00            
ATOM    145  H68 BCD     1       9.990  29.070  26.420  1.00  0.00            
ATOM    146  H69 BCD     1       9.580  30.820  26.420  1.00  0.00            
ATOM    147  H70 BCD     1       8.270  30.530  24.630  1.00  0.00            
ATOM    148  C1  BD8     2      11.250  26.460  25.940  1.00  0.00            
ATOM    149  C2  BD8     2      12.260  26.820  27.070  1.00  0.00            
ATOM    150  C3  BD8     2      11.820  28.080  27.820  1.00  0.00            
ATOM    151  C4  BD8     2      10.530  28.050  28.450  1.00  0.00            
ATOM    152  C5  BD8     2      10.040  29.200  29.080  1.00  0.00            
ATOM    153  C6  BD8     2      10.860  30.320  29.280  1.00  0.00            
ATOM    154  C7  BD8     2      12.090  30.340  28.640  1.00  0.00            
ATOM    155  C8  BD8     2      13.130  31.300  28.720  1.00  0.00            
ATOM    156  C9  BD8     2      14.220  30.800  27.930  1.00  0.00            
ATOM    157  N1  BD8     2      13.790  29.560  27.400  1.00  0.00            
ATOM    158  C10 BD8     2      12.520  29.310  27.860  1.00  0.00            
ATOM    159  C11 BD8     2      15.600  31.450  27.960  1.00  0.00            
ATOM    160  C12 BD8     2      15.960  31.960  26.510  1.00  0.00            
ATOM    161  C13 BD8     2      15.200  33.170  26.020  1.00  0.00            
ATOM    162  C14 BD8     2      16.600  30.480  28.500  1.00  0.00            
ATOM    163  C15 BD8     2      17.890  31.100  28.680  1.00  0.00            
ATOM    164  O1  BD8     2      18.300  31.800  29.650  1.00  0.00            
ATOM    165  O2  BD8     2      18.780  30.700  27.770  1.00  0.00            
ATOM    166  O3  BD8     2      15.570  32.610  28.920  1.00  0.00            
ATOM    167  C16 BD8     2      14.760  32.630  30.100  1.00  0.00            
ATOM    168  C17 BD8     2      13.280  32.410  29.660  1.00  0.00            
ATOM    169  H1  BD8     2      11.170  27.230  25.170  1.00  0.00            
ATOM    170  H2  BD8     2      11.740  25.610  25.450  1.00  0.00            
ATOM    171  H3  BD8     2      10.270  26.230  26.380  1.00  0.00            
ATOM    172  H4  BD8     2      13.290  26.850  26.690  1.00  0.00            
ATOM    173  H5  BD8     2      12.220  25.970  27.760  1.00  0.00            
ATOM    174  H6  BD8     2       9.990  27.110  28.450  1.00  0.00            
ATOM    175  H7  BD8     2       9.100  29.210  29.630  1.00  0.00            
ATOM    176  H8  BD8     2      10.480  31.150  29.870  1.00  0.00            
ATOM    177  H9  BD8     2      14.310  29.080  26.690  1.00  0.00            
ATOM    178  H10 BD8     2      15.810  31.120  25.830  1.00  0.00            
ATOM    179  H11 BD8     2      17.030  32.150  26.360  1.00  0.00            
ATOM    180  H12 BD8     2      15.540  33.470  25.030  1.00  0.00            
ATOM    181  H13 BD8     2      14.120  33.070  25.920  1.00  0.00            
ATOM    182  H14 BD8     2      15.310  34.060  26.650  1.00  0.00            
ATOM    183  H15 BD8     2      16.610  29.560  27.900  1.00  0.00            
ATOM    184  H16 BD8     2      16.360  30.050  29.480  1.00  0.00            
ATOM    185  H17 BD8     2      19.550  31.260  27.990  1.00  0.00            
ATOM    186  H18 BD8     2      14.880  33.530  30.710  1.00  0.00            
ATOM    187  H19 BD8     2      15.050  31.750  30.690  1.00  0.00            
ATOM    188  H20 BD8     2      12.670  32.060  30.510  1.00  0.00            
ATOM    189  H21 BD8     2      12.920  33.380  29.300  1.00  0.00            
TER
ENDMDL
MODEL        1
ATOM      1  C1  BCD     1      18.490  27.590  16.870  1.00  0.00            
ATOM      2  O1  BCD     1      18.840  27.740  15.420  1.00  0.00            
ATOM      3  C2  BCD     1      19.280  26.470  17.540  1.00  0.00            
ATOM      4  O2  BCD     1      20.650  26.740  17.370  1.00  0.00            
ATOM      5  C3  BCD     1      18.870  25.150  16.980  1.00  0.00            
ATOM      6  O3  BCD     1      19.690  24.060  17.490  1.00  0.00            
ATOM      7  C4  BCD     1      17.360  25.040  17.280  1.00  0.00            
ATOM      8  C5  BCD     1      16.590  26.210  16.740  1.00  0.00            
ATOM      9  O4  BCD     1      17.090  27.450  17.180  1.00  0.00            
ATOM     10  C6  BCD     1      15.090  26.070  16.960  1.00  0.00            
ATOM     11  O5  BCD     1      14.400  26.920  16.060  1.00  0.00            
ATOM     12  H1  BCD     1      18.820  28.520  17.360  1.00  0.00            
ATOM     13  H2  BCD     1      19.040  26.530  18.610  1.00  0.00            
ATOM     14  H3  BCD     1      21.160  26.060  17.810  1.00  0.00            
ATOM     15  H4  BCD     1      18.940  25.060  15.880  1.00  0.00            
ATOM     16  H5  BCD     1      19.310  23.260  17.130  1.00  0.00            
ATOM     17  H6  BCD     1      17.220  25.020  18.370  1.00  0.00            
ATOM     18  H7  BCD     1      16.670  26.160  15.650  1.00  0.00            
ATOM     19  H8  BCD     1      14.810  25.020  16.800  1.00  0.00            
ATOM     20  H9  BCD     1      14.780  26.360  17.970  1.00  0.00            
ATOM     21  H10 BCD     1      14.660  27.840  16.170  1.00  0.00            
ATOM     22  C7  BCD     1      20.020  29.960  12.090  1.00  0.00            
ATOM     23  O6  BCD     1      19.890  28.850  11.250  1.00  0.00            
ATOM     24  C8  BCD     1      21.030  29.810  13.250  1.00  0.00            
ATOM     25  O7  BCD     1      22.380  29.810  12.870  1.00  0.00            
ATOM     26  C9  BCD     1      20.580  28.620  14.170  1.00  0.00            
ATOM     27  O8  BCD     1      21.540  28.360  15.200  1.00  0.00            
ATOM     28  C10 BCD     1      19.200  28.940  14.820  1.00  0.00            
ATOM     29  C11 BCD     1      18.250  29.240  13.650  1.00  0.00            
ATOM     30  O9  BCD     1      18.790  30.260  12.720  1.00  0.00            
ATOM     31  C12 BCD     1      16.960  29.870  14.140  1.00  0.00            
ATOM     32  O10 BCD     1      17.160  30.680  15.290  1.00  0.00            
ATOM     33  H11 BCD     1      20.300  30.810  11.470  1.00  0.00            
ATOM     34  H12 BCD     1      20.970  30.790  13.740  1.00  0.00            
ATOM     35  H13 BCD     1      22.600  28.950  12.500  1.00  0.00            
ATOM     36  H14 BCD     1      20.500  27.660  13.650  1.00  0.00            
ATOM     37  H15 BCD     1      21.030  28.130  15.990  1.00  0.00            
ATOM     38  H16 BCD     1      19.330  29.770  15.530  1.00  0.00            
ATOM     39  H17 BCD     1      17.900  28.330  13.160  1.00  0.00            
ATOM     40  H18 BCD     1      16.520  30.400  13.290  1.00  0.00            
ATOM     41  H19 BCD     1      16.260  29.090  14.470  1.00  0.00            
ATOM     42  H20 BCD     1      17.610  31.440  14.890  1.00  0.00            
ATOM     43  C13 BCD     1      20.510  27.210   7.600  1.00  0.00            
ATOM     44  O11 BCD     1      19.470  26.250   7.900  1.00  0.00            
ATOM     45  C14 BCD     1      21.690  27.050   8.560  1.00  0.00            
ATOM     46  O12 BCD     1      22.230  25.720   8.550  1.00  0.00            
ATOM     47  C15 BCD     1      21.350  27.450   9.990  1.00  0.00            
ATOM     48  O13 BCD     1      22.480  27.430  10.840  1.00  0.00            
ATOM     49  C16 BCD     1      20.670  28.860  10.020  1.00  0.00            
ATOM     50  C17 BCD     1      19.600  29.040   8.890  1.00  0.00            
ATOM     51  O14 BCD     1      20.080  28.560   7.660  1.00  0.00            
ATOM     52  C18 BCD     1      19.250  30.500   8.750  1.00  0.00            
ATOM     53  O15 BCD     1      20.420  31.250   8.340  1.00  0.00            
ATOM     54  H21 BCD     1      20.900  27.140   6.580  1.00  0.00            
ATOM     55  H22 BCD     1      22.400  27.840   8.290  1.00  0.00            
ATOM     56  H23 BCD     1      22.950  25.750   7.910  1.00  0.00            
ATOM     57  H24 BCD     1      20.580  26.770  10.370  1.00  0.00            
ATOM     58  H25 BCD     1      22.850  26.580  10.620  1.00  0.00            
ATOM     59  H26 BCD     1      21.540  29.530  10.060  1.00  0.00            
ATOM     60  H27 BCD     1      18.700  28.450   9.120  1.00  0.00            
ATOM     61  H28 BCD     1      18.430  30.570   8.020  1.00  0.00            
ATOM     62  H29 BCD     1      18.990  30.950   9.710  1.00  0.00            
ATOM     63  H30 BCD     1      21.030  31.490   9.040  1.00  0.00            
ATOM     64  C19 BCD     1      17.210  23.440   6.030  1.00  0.00            
ATOM     65  O16 BCD     1      16.740  22.970   7.250  1.00  0.00            
ATOM     66  C20 BCD     1      18.660  23.250   5.780  1.00  0.00            
ATOM     67  O17 BCD     1      19.090  21.820   5.850  1.00  0.00            
ATOM     68  C21 BCD     1      19.430  24.120   6.790  1.00  0.00            
ATOM     69  O18 BCD     1      20.850  24.160   6.650  1.00  0.00            
ATOM     70  C22 BCD     1      18.900  25.600   6.770  1.00  0.00            
ATOM     71  C23 BCD     1      17.370  25.760   6.860  1.00  0.00            
ATOM     72  O19 BCD     1      16.840  24.810   5.920  1.00  0.00            
ATOM     73  C24 BCD     1      16.830  27.080   6.440  1.00  0.00            
ATOM     74  O20 BCD     1      16.990  27.550   5.130  1.00  0.00            
ATOM     75  H31 BCD     1      16.630  23.000   5.210  1.00  0.00            
ATOM     76  H32 BCD     1      18.830  23.500   4.720  1.00  0.00            
ATOM     77  H33 BCD     1      20.030  21.880   6.020  1.00  0.00            
ATOM     78  H34 BCD     1      19.200  23.770   7.800  1.00  0.00            
ATOM     79  H35 BCD     1      21.140  24.640   7.430  1.00  0.00            
ATOM     80  H36 BCD     1      19.090  26.100   5.810  1.00  0.00            
ATOM     81  H37 BCD     1      17.040  25.490   7.880  1.00  0.00            
ATOM     82  H38 BCD     1      15.780  27.150   6.730  1.00  0.00            
ATOM     83  H39 BCD     1      17.350  27.850   7.040  1.00  0.00            
ATOM     84  H40 BCD     1      17.910  27.810   5.020  1.00  0.00            
ATOM     85  C25 BCD     1      13.790  20.450   9.030  1.00  0.00            
ATOM     86  O21 BCD     1      14.410  20.530  10.290  1.00  0.00            
ATOM     87  C26 BCD     1      14.790  19.850   7.970  1.00  0.00            
ATOM     88  O22 BCD     1      15.200  18.590   8.540  1.00  0.00            
ATOM     89  C27 BCD     1      15.940  20.750   7.570  1.00  0.00            
ATOM     90  O23 BCD     1      16.680  20.220   6.440  1.00  0.00            
ATOM     91  C28 BCD     1      15.510  22.170   7.230  1.00  0.00            
ATOM     92  C29 BCD     1      14.600  22.640   8.400  1.00  0.00            
ATOM     93  O24 BCD     1      13.480  21.780   8.580  1.00  0.00            
ATOM     94  C30 BCD     1      13.890  23.970   8.010  1.00  0.00            
ATOM     95  O25 BCD     1      13.630  24.800   9.080  1.00  0.00            
ATOM     96  H41 BCD     1      12.920  19.790   9.040  1.00  0.00            
ATOM     97  H42 BCD     1      14.080  19.750   7.140  1.00  0.00            
ATOM     98  H43 BCD     1      15.390  18.600   9.480  1.00  0.00            
ATOM     99  H44 BCD     1      16.540  20.800   8.480  1.00  0.00            
ATOM    100  H45 BCD     1      17.490  20.700   6.240  1.00  0.00            
ATOM    101  H46 BCD     1      15.000  22.210   6.260  1.00  0.00            
ATOM    102  H47 BCD     1      15.210  22.720   9.310  1.00  0.00            
ATOM    103  H48 BCD     1      14.530  24.480   7.270  1.00  0.00            
ATOM    104  H49 BCD     1      12.960  23.720   7.480  1.00  0.00            
ATOM    105  H50 BCD     1      13.430  25.640   8.660  1.00  0.00            
ATOM    106  C31 BCD     1      13.910  19.910  14.290  1.00  0.00            
ATOM    107  O26 BCD     1      14.790  20.960  14.580  1.00  0.00            
ATOM    108  C32 BCD     1      14.560  18.760  13.510  1.00  0.00            
ATOM    109  O27 BCD     1      15.630  18.130  14.170  1.00  0.00            
ATOM    110  C33 BCD     1      15.010  19.200  12.070  1.00  0.00            
ATOM    111  C34 BCD     1      13.830  19.870  11.370  1.00  0.00            
ATOM    112  C35 BCD     1      12.980  20.820  12.240  1.00  0.00            
ATOM    113  O28 BCD     1      12.780  20.360  13.580  1.00  0.00            
ATOM    114  C36 BCD     1      11.640  21.260  11.590  1.00  0.00            
ATOM    115  O29 BCD     1      10.680  20.240  11.800  1.00  0.00            
ATOM    116  O30 BCD     1      15.580  18.190  11.220  1.00  0.00            
ATOM    117  H51 BCD     1      13.640  19.550  15.290  1.00  0.00            
ATOM    118  H52 BCD     1      13.750  18.040  13.350  1.00  0.00            
ATOM    119  H53 BCD     1      16.330  18.780  14.220  1.00  0.00            
ATOM    120  H54 BCD     1      15.800  19.960  12.220  1.00  0.00            
ATOM    121  H55 BCD     1      16.450  17.980  11.560  1.00  0.00            
ATOM    122  H56 BCD     1      13.130  19.090  11.030  1.00  0.00            
ATOM    123  H57 BCD     1      13.580  21.730  12.310  1.00  0.00            
ATOM    124  H58 BCD     1      11.350  22.210  12.060  1.00  0.00            
ATOM    125  H59 BCD     1      11.890  21.420  10.540  1.00  0.00            
ATOM    126  H60 BCD     1      10.730  20.130  12.760  1.00  0.00            
ATOM    127  C37 BCD     1      16.910  22.700  17.540  1.00  0.00            
ATOM    128  O31 BCD     1      16.930  23.840  16.650  1.00  0.00            
ATOM    129  C38 BCD     1      17.620  21.510  16.930  1.00  0.00            
ATOM    130  O32 BCD     1      18.990  21.700  16.780  1.00  0.00            
ATOM    131  C39 BCD     1      16.960  21.100  15.650  1.00  0.00            
ATOM    132  O33 BCD     1      17.480  19.890  14.950  1.00  0.00            
ATOM    133  C40 BCD     1      15.440  20.920  15.870  1.00  0.00            
ATOM    134  C41 BCD     1      14.780  22.020  16.750  1.00  0.00            
ATOM    135  O34 BCD     1      15.610  22.330  17.820  1.00  0.00            
ATOM    136  C42 BCD     1      13.490  21.590  17.420  1.00  0.00            
ATOM    137  O35 BCD     1      13.450  20.330  18.160  1.00  0.00            
ATOM    138  H61 BCD     1      17.440  23.060  18.440  1.00  0.00            
ATOM    139  H62 BCD     1      17.500  20.700  17.670  1.00  0.00            
ATOM    140  H63 BCD     1      19.300  21.180  16.040  1.00  0.00            
ATOM    141  H64 BCD     1      17.120  21.900  14.910  1.00  0.00            
ATOM    142  H65 BCD     1      18.420  20.040  14.790  1.00  0.00            
ATOM    143  H66 BCD     1      15.270  19.920  16.290  1.00  0.00            
ATOM    144  H67 BCD     1      14.590  22.940  16.180  1.00  0.00            
ATOM    145  H68 BCD     1      13.220  22.480  18.000  1.00  0.00            
ATOM    146  H69 BCD     1      12.660  21.610  16.700  1.00  0.00            
ATOM    147  H70 BCD     1      13.600  20.560  19.080  1.00  0.00            
ATOM    148  C1  BD8     2      15.740  30.170   8.830  1.00  0.00            
ATOM    149  C2  BD8     2      15.780  30.270  10.400  1.00  0.00            
ATOM    150  C3  BD8     2      14.900  29.160  11.030  1.00  0.00            
ATOM    151  C4  BD8     2      13.580  29.500  11.370  1.00  0.00            
ATOM    152  C5  BD8     2      12.730  28.480  11.890  1.00  0.00            
ATOM    153  C6  BD8     2      13.220  27.200  12.210  1.00  0.00            
ATOM    154  C7  BD8     2      14.570  26.980  12.070  1.00  0.00            
ATOM    155  C8  BD8     2      15.310  25.740  12.220  1.00  0.00            
ATOM    156  C9  BD8     2      16.570  26.000  11.750  1.00  0.00            
ATOM    157  N1  BD8     2      16.660  27.290  11.240  1.00  0.00            
ATOM    158  C10 BD8     2      15.370  27.890  11.410  1.00  0.00            
ATOM    159  C11 BD8     2      17.720  25.020  11.930  1.00  0.00            
ATOM    160  C12 BD8     2      18.840  25.610  12.830  1.00  0.00            
ATOM    161  C13 BD8     2      20.080  24.770  13.150  1.00  0.00            
ATOM    162  C14 BD8     2      18.200  24.580  10.560  1.00  0.00            
ATOM    163  C15 BD8     2      18.890  23.250  10.510  1.00  0.00            
ATOM    164  O1  BD8     2      20.110  23.180  10.420  1.00  0.00            
ATOM    165  O2  BD8     2      18.200  22.310   9.870  1.00  0.00            
ATOM    166  O3  BD8     2      17.220  23.890  12.750  1.00  0.00            
ATOM    167  C16 BD8     2      15.960  23.320  12.360  1.00  0.00            
ATOM    168  C17 BD8     2      14.960  24.430  12.870  1.00  0.00            
ATOM    169  H1  BD8     2      14.730  30.040   8.440  1.00  0.00            
ATOM    170  H2  BD8     2      16.150  31.120   8.480  1.00  0.00            
ATOM    171  H3  BD8     2      16.380  29.340   8.500  1.00  0.00            
ATOM    172  H4  BD8     2      15.350  31.220  10.730  1.00  0.00            
ATOM    173  H5  BD8     2      16.810  30.200  10.780  1.00  0.00            
ATOM    174  H6  BD8     2      13.110  30.460  11.190  1.00  0.00            
ATOM    175  H7  BD8     2      11.720  28.800  12.090  1.00  0.00            
ATOM    176  H8  BD8     2      12.550  26.470  12.660  1.00  0.00            
ATOM    177  H9  BD8     2      17.470  27.750  10.850  1.00  0.00            
ATOM    178  H10 BD8     2      18.400  25.790  13.820  1.00  0.00            
ATOM    179  H11 BD8     2      19.250  26.520  12.370  1.00  0.00            
ATOM    180  H12 BD8     2      19.740  23.730  13.260  1.00  0.00            
ATOM    181  H13 BD8     2      20.800  24.870  12.320  1.00  0.00            
ATOM    182  H14 BD8     2      20.660  25.040  14.040  1.00  0.00            
ATOM    183  H15 BD8     2      18.730  25.400  10.050  1.00  0.00            
ATOM    184  H16 BD8     2      17.290  24.440   9.970  1.00  0.00            
ATOM    185  H17 BD8     2      18.930  21.710   9.620  1.00  0.00            
ATOM    186  H18 BD8     2      15.850  22.460  13.030  1.00  0.00            
ATOM    187  H19 BD8     2      15.770  23.030  11.320  1.00  0.00            
ATOM    188  H20 BD8     2      13.940  24.110  12.620  1.00  0.00            
ATOM    189  H21 BD8     2      15.030  24.540  13.960  1.00  0.00            
TER
ENDMDL
MODEL        1
ATOM      1  C1  BCD     1      11.810  25.190  15.340  1.00  0.00            
ATOM      2  O1  BCD     1      11.940  26.410  16.120  1.00  0.00            
ATOM      3  C2  BCD     1      10.750  24.300  15.820  1.00  0.00            
ATOM      4  O2  BCD     1       9.480  24.970  15.620  1.00  0.00            
ATOM      5  C3  BCD     1      10.990  23.950  17.320  1.00  0.00            
ATOM      6  O3  BCD     1      10.070  22.980  17.840  1.00  0.00            
ATOM      7  C4  BCD     1      12.400  23.420  17.410  1.00  0.00            
ATOM      8  C5  BCD     1      13.550  24.180  16.660  1.00  0.00            
ATOM      9  O4  BCD     1      13.110  24.620  15.380  1.00  0.00            
ATOM     10  C6  BCD     1      14.940  23.530  16.590  1.00  0.00            
ATOM     11  O5  BCD     1      14.650  22.190  16.200  1.00  0.00            
ATOM     12  H1  BCD     1      11.510  25.400  14.300  1.00  0.00            
ATOM     13  H2  BCD     1      10.920  23.380  15.250  1.00  0.00            
ATOM     14  H3  BCD     1       8.800  24.310  15.490  1.00  0.00            
ATOM     15  H4  BCD     1      10.900  24.950  17.770  1.00  0.00            
ATOM     16  H5  BCD     1       9.250  23.460  17.980  1.00  0.00            
ATOM     17  H6  BCD     1      12.350  22.400  17.020  1.00  0.00            
ATOM     18  H7  BCD     1      13.720  25.090  17.270  1.00  0.00            
ATOM     19  H8  BCD     1      15.510  24.090  15.840  1.00  0.00            
ATOM     20  H9  BCD     1      15.480  23.550  17.540  1.00  0.00            
ATOM     21  H10 BCD     1      14.300  22.150  15.310  1.00  0.00            
ATOM     22  C7  BCD     1      12.290  30.460  15.460  1.00  0.00            
ATOM     23  O6  BCD     1      12.180  30.550  16.930  1.00  0.00            
ATOM     24  C8  BCD     1      11.070  29.820  14.850  1.00  0.00            
ATOM     25  O7  BCD     1       9.960  30.530  15.250  1.00  0.00            
ATOM     26  C9  BCD     1      10.840  28.440  15.400  1.00  0.00            
ATOM     27  O8  BCD     1       9.710  27.840  14.710  1.00  0.00            
ATOM     28  C10 BCD     1      12.090  27.600  15.380  1.00  0.00            
ATOM     29  C11 BCD     1      13.390  28.280  15.830  1.00  0.00            
ATOM     30  O9  BCD     1      13.450  29.620  15.200  1.00  0.00            
ATOM     31  C12 BCD     1      14.620  27.490  15.400  1.00  0.00            
ATOM     32  O10 BCD     1      14.690  27.360  13.960  1.00  0.00            
ATOM     33  H11 BCD     1      12.390  31.390  14.890  1.00  0.00            
ATOM     34  H12 BCD     1      11.140  29.930  13.760  1.00  0.00            
ATOM     35  H13 BCD     1       9.200  30.020  14.980  1.00  0.00            
ATOM     36  H14 BCD     1      10.580  28.540  16.460  1.00  0.00            
ATOM     37  H15 BCD     1       9.590  26.930  15.000  1.00  0.00            
ATOM     38  H16 BCD     1      12.300  27.250  14.360  1.00  0.00            
ATOM     39  H17 BCD     1      13.400  28.430  16.910  1.00  0.00            
ATOM     40  H18 BCD     1      15.440  28.190  15.600  1.00  0.00            
ATOM     41  H19 BCD     1      14.760  26.570  15.980  1.00  0.00            
ATOM     42  H20 BCD     1      15.420  26.780  13.700  1.00  0.00            
ATOM     43  C13 BCD     1      12.880  33.640  19.670  1.00  0.00            
ATOM     44  O11 BCD     1      12.120  33.130  20.750  1.00  0.00            
ATOM     45  C14 BCD     1      12.070  34.050  18.410  1.00  0.00            
ATOM     46  O12 BCD     1      10.930  34.850  18.660  1.00  0.00            
ATOM     47  C15 BCD     1      11.530  32.730  17.750  1.00  0.00            
ATOM     48  O13 BCD     1      10.560  32.930  16.650  1.00  0.00            
ATOM     49  C16 BCD     1      12.670  31.760  17.440  1.00  0.00            
ATOM     50  C17 BCD     1      13.460  31.520  18.730  1.00  0.00            
ATOM     51  O14 BCD     1      13.870  32.760  19.340  1.00  0.00            
ATOM     52  C18 BCD     1      14.760  30.750  18.560  1.00  0.00            
ATOM     53  O15 BCD     1      15.540  31.430  17.600  1.00  0.00            
ATOM     54  H21 BCD     1      13.350  34.530  20.100  1.00  0.00            
ATOM     55  H22 BCD     1      12.740  34.700  17.830  1.00  0.00            
ATOM     56  H23 BCD     1      10.340  34.640  17.930  1.00  0.00            
ATOM     57  H24 BCD     1      10.930  32.240  18.520  1.00  0.00            
ATOM     58  H25 BCD     1      10.050  32.140  16.450  1.00  0.00            
ATOM     59  H26 BCD     1      13.270  32.230  16.660  1.00  0.00            
ATOM     60  H27 BCD     1      12.860  30.920  19.430  1.00  0.00            
ATOM     61  H28 BCD     1      15.360  30.610  19.460  1.00  0.00            
ATOM     62  H29 BCD     1      14.430  29.760  18.210  1.00  0.00            
ATOM     63  H30 BCD     1      15.460  32.380  17.760  1.00  0.00            
ATOM     64  C19 BCD     1      11.830  33.200  24.910  1.00  0.00            
ATOM     65  O16 BCD     1      11.400  31.830  24.990  1.00  0.00            
ATOM     66  C20 BCD     1      10.940  34.120  24.110  1.00  0.00            
ATOM     67  O17 BCD     1       9.590  34.100  24.680  1.00  0.00            
ATOM     68  C21 BCD     1      10.900  33.640  22.630  1.00  0.00            
ATOM     69  O18 BCD     1      10.100  34.520  21.820  1.00  0.00            
ATOM     70  C22 BCD     1      12.250  33.690  22.060  1.00  0.00            
ATOM     71  C23 BCD     1      13.330  32.970  22.940  1.00  0.00            
ATOM     72  O19 BCD     1      13.120  33.320  24.340  1.00  0.00            
ATOM     73  C24 BCD     1      14.800  33.340  22.580  1.00  0.00            
ATOM     74  O20 BCD     1      14.940  34.760  22.540  1.00  0.00            
ATOM     75  H31 BCD     1      11.890  33.450  25.980  1.00  0.00            
ATOM     76  H32 BCD     1      11.470  35.080  24.110  1.00  0.00            
ATOM     77  H33 BCD     1       9.040  34.620  24.090  1.00  0.00            
ATOM     78  H34 BCD     1      10.500  32.620  22.630  1.00  0.00            
ATOM     79  H35 BCD     1      10.420  34.310  20.940  1.00  0.00            
ATOM     80  H36 BCD     1      12.610  34.730  22.020  1.00  0.00            
ATOM     81  H37 BCD     1      13.200  31.880  22.860  1.00  0.00            
ATOM     82  H38 BCD     1      15.480  32.990  23.370  1.00  0.00            
ATOM     83  H39 BCD     1      15.150  32.880  21.640  1.00  0.00            
ATOM     84  H40 BCD     1      14.650  35.070  23.400  1.00  0.00            
ATOM     85  C25 BCD     1      12.010  28.360  27.110  1.00  0.00            
ATOM     86  O21 BCD     1      12.220  27.730  25.860  1.00  0.00            
ATOM     87  C26 BCD     1      10.580  28.960  27.180  1.00  0.00            
ATOM     88  O22 BCD     1       9.570  28.030  26.830  1.00  0.00            
ATOM     89  C27 BCD     1      10.420  30.110  26.260  1.00  0.00            
ATOM     90  O23 BCD     1       9.210  30.820  26.360  1.00  0.00            
ATOM     91  C28 BCD     1      11.580  31.120  26.250  1.00  0.00            
ATOM     92  C29 BCD     1      13.000  30.460  26.410  1.00  0.00            
ATOM     93  O24 BCD     1      12.930  29.420  27.390  1.00  0.00            
ATOM     94  C30 BCD     1      14.090  31.430  26.860  1.00  0.00            
ATOM     95  O25 BCD     1      13.730  31.970  28.100  1.00  0.00            
ATOM     96  H41 BCD     1      12.180  27.640  27.920  1.00  0.00            
ATOM     97  H42 BCD     1      10.410  29.260  28.220  1.00  0.00            
ATOM     98  H43 BCD     1       8.750  28.530  26.840  1.00  0.00            
ATOM     99  H44 BCD     1      10.390  29.650  25.270  1.00  0.00            
ATOM    100  H45 BCD     1       8.840  30.970  25.480  1.00  0.00            
ATOM    101  H46 BCD     1      11.260  31.730  27.110  1.00  0.00            
ATOM    102  H47 BCD     1      13.250  29.980  25.450  1.00  0.00            
ATOM    103  H48 BCD     1      15.080  30.960  26.990  1.00  0.00            
ATOM    104  H49 BCD     1      14.290  32.240  26.150  1.00  0.00            
ATOM    105  H50 BCD     1      14.100  32.850  28.220  1.00  0.00            
ATOM    106  C31 BCD     1      13.280  23.870  24.350  1.00  0.00            
ATOM    107  O26 BCD     1      13.080  24.210  23.020  1.00  0.00            
ATOM    108  C32 BCD     1      11.990  23.990  25.140  1.00  0.00            
ATOM    109  O27 BCD     1      10.980  23.180  24.640  1.00  0.00            
ATOM    110  C33 BCD     1      11.520  25.420  25.400  1.00  0.00            
ATOM    111  C34 BCD     1      12.650  26.300  25.920  1.00  0.00            
ATOM    112  C35 BCD     1      13.890  26.080  25.060  1.00  0.00            
ATOM    113  O28 BCD     1      14.220  24.720  24.990  1.00  0.00            
ATOM    114  C36 BCD     1      15.050  26.870  25.690  1.00  0.00            
ATOM    115  O29 BCD     1      16.050  26.920  24.670  1.00  0.00            
ATOM    116  O30 BCD     1      10.350  25.510  26.190  1.00  0.00            
ATOM    117  H51 BCD     1      13.570  22.820  24.490  1.00  0.00            
ATOM    118  H52 BCD     1      12.220  23.530  26.110  1.00  0.00            
ATOM    119  H53 BCD     1      10.190  23.380  25.150  1.00  0.00            
ATOM    120  H54 BCD     1      11.450  25.880  24.400  1.00  0.00            
ATOM    121  H55 BCD     1      10.210  26.450  26.330  1.00  0.00            
ATOM    122  H56 BCD     1      12.840  26.020  26.960  1.00  0.00            
ATOM    123  H57 BCD     1      13.710  26.490  24.060  1.00  0.00            
ATOM    124  H58 BCD     1      14.710  27.860  26.010  1.00  0.00            
ATOM    125  H59 BCD     1      15.510  26.310  26.520  1.00  0.00            
ATOM    126  H60 BCD     1      16.240  25.980  24.580  1.00  0.00            
ATOM    127  C37 BCD     1      13.460  22.320  19.260  1.00  0.00            
ATOM    128  O31 BCD     1      12.700  23.400  18.710  1.00  0.00            
ATOM    129  C38 BCD     1      12.520  21.630  20.240  1.00  0.00            
ATOM    130  O32 BCD     1      11.320  21.220  19.520  1.00  0.00            
ATOM    131  C39 BCD     1      12.160  22.480  21.450  1.00  0.00            
ATOM    132  O33 BCD     1      11.440  21.800  22.450  1.00  0.00            
ATOM    133  C40 BCD     1      13.380  23.180  22.040  1.00  0.00            
ATOM    134  C41 BCD     1      14.320  23.820  20.990  1.00  0.00            
ATOM    135  O34 BCD     1      14.620  22.860  19.860  1.00  0.00            
ATOM    136  C42 BCD     1      15.680  24.330  21.530  1.00  0.00            
ATOM    137  O35 BCD     1      16.410  23.250  22.120  1.00  0.00            
ATOM    138  H61 BCD     1      13.750  21.640  18.450  1.00  0.00            
ATOM    139  H62 BCD     1      13.120  20.800  20.640  1.00  0.00            
ATOM    140  H63 BCD     1      10.960  22.000  19.100  1.00  0.00
[truncated: 1,843,594 more chars]
