# Supplementary material for: Achieving Chemical Accuracy in Cyclodextrin Host–Guest Binding via Integrative Atomistic Modelling
Source: Adv Sci (Weinh). 2025 Dec 14;13(10):e19782. doi: 10.1002/advs.202519782 (PMC12915143; doi:10.1002/advs.202519782)
Supplement: Supplementary file 1 — Supporting Information [file ADVS-13-e19782-s003.zip › all_poses/BCD.BE3.pdb]

MODEL        1
ATOM      1  C1  BCD     1      32.220  33.970  28.910  1.00  0.00            
ATOM      2  O1  BCD     1      30.970  33.590  28.280  1.00  0.00            
ATOM      3  C2  BCD     1      33.110  32.680  28.900  1.00  0.00            
ATOM      4  O2  BCD     1      33.380  32.210  27.570  1.00  0.00            
ATOM      5  C3  BCD     1      32.520  31.590  29.770  1.00  0.00            
ATOM      6  O3  BCD     1      33.520  30.520  29.880  1.00  0.00            
ATOM      7  C4  BCD     1      31.980  32.110  31.200  1.00  0.00            
ATOM      8  C5  BCD     1      31.300  33.440  31.060  1.00  0.00            
ATOM      9  O4  BCD     1      32.020  34.300  30.260  1.00  0.00            
ATOM     10  C6  BCD     1      31.130  34.230  32.360  1.00  0.00            
ATOM     11  O5  BCD     1      32.470  34.470  32.800  1.00  0.00            
ATOM     12  H1  BCD     1      32.640  34.810  28.350  1.00  0.00            
ATOM     13  H2  BCD     1      34.000  33.130  29.360  1.00  0.00            
ATOM     14  H3  BCD     1      34.000  31.480  27.630  1.00  0.00            
ATOM     15  H4  BCD     1      31.680  31.210  29.170  1.00  0.00            
ATOM     16  H5  BCD     1      32.990  29.730  30.010  1.00  0.00            
ATOM     17  H6  BCD     1      32.800  32.230  31.920  1.00  0.00            
ATOM     18  H7  BCD     1      30.320  33.310  30.570  1.00  0.00            
ATOM     19  H8  BCD     1      30.520  35.110  32.140  1.00  0.00            
ATOM     20  H9  BCD     1      30.610  33.630  33.110  1.00  0.00            
ATOM     21  H10 BCD     1      32.850  35.120  32.210  1.00  0.00            
ATOM     22  C7  BCD     1      28.350  34.950  25.490  1.00  0.00            
ATOM     23  O6  BCD     1      27.300  34.030  25.690  1.00  0.00            
ATOM     24  C8  BCD     1      29.590  34.280  24.970  1.00  0.00            
ATOM     25  O7  BCD     1      29.330  33.500  23.800  1.00  0.00            
ATOM     26  C9  BCD     1      30.220  33.510  26.160  1.00  0.00            
ATOM     27  O8  BCD     1      31.400  32.710  25.760  1.00  0.00            
ATOM     28  C10 BCD     1      30.510  34.430  27.290  1.00  0.00            
ATOM     29  C11 BCD     1      29.220  35.170  27.780  1.00  0.00            
ATOM     30  O9  BCD     1      28.580  35.760  26.650  1.00  0.00            
ATOM     31  C12 BCD     1      29.460  36.180  28.880  1.00  0.00            
ATOM     32  O10 BCD     1      30.400  37.150  28.420  1.00  0.00            
ATOM     33  H11 BCD     1      28.190  35.630  24.640  1.00  0.00            
ATOM     34  H12 BCD     1      30.150  35.170  24.660  1.00  0.00            
ATOM     35  H13 BCD     1      29.120  32.660  24.210  1.00  0.00            
ATOM     36  H14 BCD     1      29.420  32.880  26.570  1.00  0.00            
ATOM     37  H15 BCD     1      31.900  32.520  26.560  1.00  0.00            
ATOM     38  H16 BCD     1      31.270  35.140  26.960  1.00  0.00            
ATOM     39  H17 BCD     1      28.480  34.490  28.240  1.00  0.00            
ATOM     40  H18 BCD     1      28.510  36.600  29.220  1.00  0.00            
ATOM     41  H19 BCD     1      29.850  35.700  29.790  1.00  0.00            
ATOM     42  H20 BCD     1      30.870  37.350  29.240  1.00  0.00            
ATOM     43  C13 BCD     1      23.090  34.170  25.750  1.00  0.00            
ATOM     44  O11 BCD     1      22.970  32.840  26.160  1.00  0.00            
ATOM     45  C14 BCD     1      23.810  34.200  24.360  1.00  0.00            
ATOM     46  O12 BCD     1      23.150  33.330  23.430  1.00  0.00            
ATOM     47  C15 BCD     1      25.270  33.850  24.440  1.00  0.00            
ATOM     48  O13 BCD     1      26.040  34.020  23.200  1.00  0.00            
ATOM     49  C16 BCD     1      25.970  34.630  25.560  1.00  0.00            
ATOM     50  C17 BCD     1      25.160  34.540  26.870  1.00  0.00            
ATOM     51  O14 BCD     1      23.840  34.930  26.680  1.00  0.00            
ATOM     52  C18 BCD     1      25.660  35.360  28.030  1.00  0.00            
ATOM     53  O15 BCD     1      25.640  36.740  27.610  1.00  0.00            
ATOM     54  H21 BCD     1      22.070  34.570  25.660  1.00  0.00            
ATOM     55  H22 BCD     1      23.750  35.260  24.080  1.00  0.00            
ATOM     56  H23 BCD     1      23.060  32.450  23.800  1.00  0.00            
ATOM     57  H24 BCD     1      25.300  32.830  24.850  1.00  0.00            
ATOM     58  H25 BCD     1      26.320  34.930  23.070  1.00  0.00            
ATOM     59  H26 BCD     1      26.080  35.690  25.290  1.00  0.00            
ATOM     60  H27 BCD     1      25.290  33.490  27.160  1.00  0.00            
ATOM     61  H28 BCD     1      24.950  35.190  28.840  1.00  0.00            
ATOM     62  H29 BCD     1      26.660  35.090  28.380  1.00  0.00            
ATOM     63  H30 BCD     1      26.200  36.870  26.850  1.00  0.00            
ATOM     64  C19 BCD     1      20.350  29.820  26.890  1.00  0.00            
ATOM     65  O16 BCD     1      21.320  29.310  27.840  1.00  0.00            
ATOM     66  C20 BCD     1      21.030  29.710  25.550  1.00  0.00            
ATOM     67  O17 BCD     1      21.510  28.420  25.260  1.00  0.00            
ATOM     68  C21 BCD     1      22.160  30.760  25.460  1.00  0.00            
ATOM     69  O18 BCD     1      22.750  30.800  24.170  1.00  0.00            
ATOM     70  C22 BCD     1      21.770  32.140  25.910  1.00  0.00            
ATOM     71  C23 BCD     1      21.060  32.160  27.230  1.00  0.00            
ATOM     72  O19 BCD     1      20.020  31.200  27.010  1.00  0.00            
ATOM     73  C24 BCD     1      20.480  33.530  27.650  1.00  0.00            
ATOM     74  O20 BCD     1      19.750  34.100  26.600  1.00  0.00            
ATOM     75  H31 BCD     1      19.410  29.250  26.900  1.00  0.00            
ATOM     76  H32 BCD     1      20.300  29.910  24.760  1.00  0.00            
ATOM     77  H33 BCD     1      21.940  28.420  24.400  1.00  0.00            
ATOM     78  H34 BCD     1      22.950  30.420  26.140  1.00  0.00            
ATOM     79  H35 BCD     1      23.320  30.050  23.990  1.00  0.00            
ATOM     80  H36 BCD     1      21.110  32.660  25.190  1.00  0.00            
ATOM     81  H37 BCD     1      21.860  31.920  27.950  1.00  0.00            
ATOM     82  H38 BCD     1      19.780  33.450  28.490  1.00  0.00            
ATOM     83  H39 BCD     1      21.260  34.230  27.960  1.00  0.00            
ATOM     84  H40 BCD     1      18.920  34.510  26.860  1.00  0.00            
ATOM     85  C25 BCD     1      22.190  27.030  31.080  1.00  0.00            
ATOM     86  O21 BCD     1      23.340  27.860  31.200  1.00  0.00            
ATOM     87  C26 BCD     1      22.270  26.310  29.760  1.00  0.00            
ATOM     88  O22 BCD     1      23.380  25.360  29.760  1.00  0.00            
ATOM     89  C27 BCD     1      22.260  27.290  28.650  1.00  0.00            
ATOM     90  O23 BCD     1      22.220  26.690  27.400  1.00  0.00            
ATOM     91  C28 BCD     1      21.110  28.250  28.680  1.00  0.00            
ATOM     92  C29 BCD     1      20.910  28.830  30.090  1.00  0.00            
ATOM     93  O24 BCD     1      21.010  27.850  31.110  1.00  0.00            
ATOM     94  C30 BCD     1      19.500  29.560  30.140  1.00  0.00            
ATOM     95  O25 BCD     1      18.390  28.730  29.920  1.00  0.00            
ATOM     96  H41 BCD     1      21.970  26.410  31.960  1.00  0.00            
ATOM     97  H42 BCD     1      21.330  25.750  29.780  1.00  0.00            
ATOM     98  H43 BCD     1      23.500  24.960  28.890  1.00  0.00            
ATOM     99  H44 BCD     1      23.190  27.880  28.670  1.00  0.00            
ATOM    100  H45 BCD     1      21.910  27.340  26.770  1.00  0.00            
ATOM    101  H46 BCD     1      20.190  27.720  28.400  1.00  0.00            
ATOM    102  H47 BCD     1      21.700  29.580  30.230  1.00  0.00            
ATOM    103  H48 BCD     1      19.520  30.030  31.130  1.00  0.00            
ATOM    104  H49 BCD     1      19.410  30.250  29.280  1.00  0.00            
ATOM    105  H50 BCD     1      17.580  29.190  30.150  1.00  0.00            
ATOM    106  C31 BCD     1      26.580  28.400  33.830  1.00  0.00            
ATOM    107  O26 BCD     1      27.420  29.210  32.930  1.00  0.00            
ATOM    108  C32 BCD     1      26.280  26.950  33.320  1.00  0.00            
ATOM    109  O27 BCD     1      27.480  26.210  33.210  1.00  0.00            
ATOM    110  C33 BCD     1      25.390  26.890  32.100  1.00  0.00            
ATOM    111  C34 BCD     1      24.110  27.740  32.410  1.00  0.00            
ATOM    112  C35 BCD     1      24.470  29.060  32.900  1.00  0.00            
ATOM    113  O28 BCD     1      25.330  29.020  34.020  1.00  0.00            
ATOM    114  C36 BCD     1      23.270  29.840  33.360  1.00  0.00            
ATOM    115  O29 BCD     1      22.700  29.300  34.580  1.00  0.00            
ATOM    116  O30 BCD     1      25.190  25.580  31.600  1.00  0.00            
ATOM    117  H51 BCD     1      27.160  28.380  34.760  1.00  0.00            
ATOM    118  H52 BCD     1      25.690  26.420  34.080  1.00  0.00            
ATOM    119  H53 BCD     1      28.060  26.600  32.550  1.00  0.00            
ATOM    120  H54 BCD     1      25.940  27.460  31.330  1.00  0.00            
ATOM    121  H55 BCD     1      24.480  25.630  30.940  1.00  0.00            
ATOM    122  H56 BCD     1      23.510  27.330  33.230  1.00  0.00            
ATOM    123  H57 BCD     1      25.090  29.580  32.150  1.00  0.00            
ATOM    124  H58 BCD     1      23.530  30.890  33.550  1.00  0.00            
ATOM    125  H59 BCD     1      22.600  29.820  32.490  1.00  0.00            
ATOM    126  H60 BCD     1      21.780  29.040  34.510  1.00  0.00            
ATOM    127  C37 BCD     1      31.390  30.090  32.440  1.00  0.00            
ATOM    128  O31 BCD     1      30.980  31.130  31.570  1.00  0.00            
ATOM    129  C38 BCD     1      31.000  28.750  31.920  1.00  0.00            
ATOM    130  O32 BCD     1      31.680  28.510  30.670  1.00  0.00            
ATOM    131  C39 BCD     1      29.500  28.600  31.900  1.00  0.00            
ATOM    132  O33 BCD     1      29.130  27.310  31.450  1.00  0.00            
ATOM    133  C40 BCD     1      28.830  29.000  33.190  1.00  0.00            
ATOM    134  C41 BCD     1      29.420  30.350  33.630  1.00  0.00            
ATOM    135  O34 BCD     1      30.840  30.340  33.690  1.00  0.00            
ATOM    136  C42 BCD     1      28.920  30.830  35.020  1.00  0.00            
ATOM    137  O35 BCD     1      29.400  29.810  35.930  1.00  0.00            
ATOM    138  H61 BCD     1      32.490  30.160  32.480  1.00  0.00            
ATOM    139  H62 BCD     1      31.410  28.070  32.670  1.00  0.00            
ATOM    140  H63 BCD     1      31.450  27.640  30.340  1.00  0.00            
ATOM    141  H64 BCD     1      29.270  29.370  31.150  1.00  0.00            
ATOM    142  H65 BCD     1      29.530  27.060  30.610  1.00  0.00            
ATOM    143  H66 BCD     1      29.040  28.290  34.000  1.00  0.00            
ATOM    144  H67 BCD     1      29.130  31.140  32.920  1.00  0.00            
ATOM    145  H68 BCD     1      29.320  31.810  35.300  1.00  0.00            
ATOM    146  H69 BCD     1      27.830  30.860  34.890  1.00  0.00            
ATOM    147  H70 BCD     1      30.270  29.570  35.610  1.00  0.00            
ATOM    148  C1  BE3     2      30.820  27.530  26.170  1.00  0.00            
ATOM    149  C2  BE3     2      30.610  29.040  26.380  1.00  0.00            
ATOM    150  C3  BE3     2      29.440  29.640  25.630  1.00  0.00            
ATOM    151  C4  BE3     2      29.710  30.220  24.370  1.00  0.00            
ATOM    152  C5  BE3     2      28.770  30.610  23.490  1.00  0.00            
ATOM    153  C6  BE3     2      27.410  30.530  23.870  1.00  0.00            
ATOM    154  C7  BE3     2      27.080  30.070  25.170  1.00  0.00            
ATOM    155  C8  BE3     2      25.610  30.080  25.550  1.00  0.00            
ATOM    156  C9  BE3     2      28.090  29.600  26.040  1.00  0.00            
ATOM    157  N1  BE3     2      27.700  28.960  27.270  1.00  0.00            
ATOM    158  C10 BE3     2      27.310  27.600  27.320  1.00  0.00            
ATOM    159  O1  BE3     2      27.350  26.900  28.360  1.00  0.00            
ATOM    160  C11 BE3     2      26.820  26.910  25.990  1.00  0.00            
ATOM    161  Cl1 BE3     2      25.090  26.450  25.970  1.00  0.00            
ATOM    162  C12 BE3     2      27.830  29.700  28.610  1.00  0.00            
ATOM    163  C13 BE3     2      28.360  31.120  28.530  1.00  0.00            
ATOM    164  C14 BE3     2      26.540  29.690  29.490  1.00  0.00            
ATOM    165  O2  BE3     2      25.600  30.690  29.020  1.00  0.00            
ATOM    166  C15 BE3     2      24.360  30.790  29.720  1.00  0.00            
ATOM    167  H1  BE3     2      31.100  27.420  25.110  1.00  0.00            
ATOM    168  H2  BE3     2      31.700  27.050  26.600  1.00  0.00            
ATOM    169  H3  BE3     2      29.900  26.980  26.390  1.00  0.00            
ATOM    170  H4  BE3     2      31.510  29.530  25.990  1.00  0.00            
ATOM    171  H5  BE3     2      30.600  29.310  27.450  1.00  0.00            
ATOM    172  H6  BE3     2      30.780  30.240  24.150  1.00  0.00            
ATOM    173  H7  BE3     2      28.980  30.960  22.480  1.00  0.00            
ATOM    174  H8  BE3     2      26.610  30.880  23.220  1.00  0.00            
ATOM    175  H9  BE3     2      25.600  30.400  26.600  1.00  0.00            
ATOM    176  H10 BE3     2      24.990  30.760  24.960  1.00  0.00            
ATOM    177  H11 BE3     2      25.050  29.140  25.460  1.00  0.00            
ATOM    178  H12 BE3     2      27.440  26.050  25.750  1.00  0.00            
ATOM    179  H13 BE3     2      26.920  27.620  25.160  1.00  0.00            
ATOM    180  H14 BE3     2      28.650  29.230  29.180  1.00  0.00            
ATOM    181  H15 BE3     2      28.760  31.350  29.520  1.00  0.00            
ATOM    182  H16 BE3     2      29.200  31.120  27.820  1.00  0.00            
ATOM    183  H17 BE3     2      27.590  31.820  28.190  1.00  0.00            
ATOM    184  H18 BE3     2      26.820  29.970  30.510  1.00  0.00            
ATOM    185  H19 BE3     2      26.110  28.680  29.460  1.00  0.00            
ATOM    186  H20 BE3     2      23.560  31.300  29.180  1.00  0.00            
ATOM    187  H21 BE3     2      24.010  29.760  29.810  1.00  0.00            
ATOM    188  H22 BE3     2      24.650  31.260  30.670  1.00  0.00            
TER
ENDMDL
MODEL        1
ATOM      1  C1  BCD     1      31.930  37.520  28.390  1.00  0.00            
ATOM      2  O1  BCD     1      30.590  37.100  28.170  1.00  0.00            
ATOM      3  C2  BCD     1      32.770  36.420  28.920  1.00  0.00            
ATOM      4  O2  BCD     1      32.720  35.300  27.990  1.00  0.00            
ATOM      5  C3  BCD     1      32.360  36.090  30.350  1.00  0.00            
ATOM      6  O3  BCD     1      33.330  35.190  30.830  1.00  0.00            
ATOM      7  C4  BCD     1      32.360  37.370  31.210  1.00  0.00            
ATOM      8  C5  BCD     1      31.570  38.510  30.560  1.00  0.00            
ATOM      9  O4  BCD     1      31.930  38.680  29.180  1.00  0.00            
ATOM     10  C6  BCD     1      31.640  39.800  31.370  1.00  0.00            
ATOM     11  O5  BCD     1      33.080  40.170  31.380  1.00  0.00            
ATOM     12  H1  BCD     1      32.420  37.760  27.440  1.00  0.00            
ATOM     13  H2  BCD     1      33.800  36.790  29.020  1.00  0.00            
ATOM     14  H3  BCD     1      32.360  35.550  27.130  1.00  0.00            
ATOM     15  H4  BCD     1      31.370  35.600  30.370  1.00  0.00            
ATOM     16  H5  BCD     1      33.560  34.580  30.120  1.00  0.00            
ATOM     17  H6  BCD     1      33.360  37.660  31.550  1.00  0.00            
ATOM     18  H7  BCD     1      30.520  38.190  30.520  1.00  0.00            
ATOM     19  H8  BCD     1      31.130  40.590  30.800  1.00  0.00            
ATOM     20  H9  BCD     1      31.260  39.710  32.400  1.00  0.00            
ATOM     21  H10 BCD     1      33.190  41.040  31.770  1.00  0.00            
ATOM     22  C7  BCD     1      27.730  36.760  25.310  1.00  0.00            
ATOM     23  O6  BCD     1      27.020  35.910  26.200  1.00  0.00            
ATOM     24  C8  BCD     1      29.030  36.160  24.870  1.00  0.00            
ATOM     25  O7  BCD     1      28.800  34.840  24.450  1.00  0.00            
ATOM     26  C9  BCD     1      30.080  36.170  26.040  1.00  0.00            
ATOM     27  O8  BCD     1      31.390  35.980  25.510  1.00  0.00            
ATOM     28  C10 BCD     1      30.020  37.410  26.910  1.00  0.00            
ATOM     29  C11 BCD     1      28.650  38.000  27.170  1.00  0.00            
ATOM     30  O9  BCD     1      27.920  38.020  25.940  1.00  0.00            
ATOM     31  C12 BCD     1      28.680  39.370  27.780  1.00  0.00            
ATOM     32  O10 BCD     1      27.370  39.890  27.850  1.00  0.00            
ATOM     33  H11 BCD     1      27.150  36.990  24.410  1.00  0.00            
ATOM     34  H12 BCD     1      29.330  36.690  23.950  1.00  0.00            
ATOM     35  H13 BCD     1      28.290  34.310  25.080  1.00  0.00            
ATOM     36  H14 BCD     1      29.660  35.370  26.660  1.00  0.00            
ATOM     37  H15 BCD     1      31.440  35.230  24.920  1.00  0.00            
ATOM     38  H16 BCD     1      30.610  38.190  26.420  1.00  0.00            
ATOM     39  H17 BCD     1      28.120  37.260  27.780  1.00  0.00            
ATOM     40  H18 BCD     1      29.110  39.270  28.790  1.00  0.00            
ATOM     41  H19 BCD     1      29.400  39.960  27.200  1.00  0.00            
ATOM     42  H20 BCD     1      27.200  40.190  26.960  1.00  0.00            
ATOM     43  C13 BCD     1      23.600  33.690  26.720  1.00  0.00            
ATOM     44  O11 BCD     1      23.780  33.710  28.120  1.00  0.00            
ATOM     45  C14 BCD     1      24.680  32.950  26.090  1.00  0.00            
ATOM     46  O12 BCD     1      24.790  31.650  26.660  1.00  0.00            
ATOM     47  C15 BCD     1      25.930  33.730  26.350  1.00  0.00            
ATOM     48  O13 BCD     1      27.040  33.080  25.670  1.00  0.00            
ATOM     49  C16 BCD     1      25.880  35.170  25.840  1.00  0.00            
ATOM     50  C17 BCD     1      24.580  35.810  26.340  1.00  0.00            
ATOM     51  O14 BCD     1      23.430  34.990  26.170  1.00  0.00            
ATOM     52  C18 BCD     1      24.190  37.150  25.660  1.00  0.00            
ATOM     53  O15 BCD     1      24.090  37.020  24.230  1.00  0.00            
ATOM     54  H21 BCD     1      22.670  33.140  26.590  1.00  0.00            
ATOM     55  H22 BCD     1      24.600  32.910  24.990  1.00  0.00            
ATOM     56  H23 BCD     1      25.500  31.260  26.140  1.00  0.00            
ATOM     57  H24 BCD     1      26.080  33.770  27.440  1.00  0.00            
ATOM     58  H25 BCD     1      27.250  32.230  26.080  1.00  0.00            
ATOM     59  H26 BCD     1      25.760  35.290  24.760  1.00  0.00            
ATOM     60  H27 BCD     1      24.680  36.150  27.380  1.00  0.00            
ATOM     61  H28 BCD     1      23.240  37.550  26.030  1.00  0.00            
ATOM     62  H29 BCD     1      25.050  37.810  25.860  1.00  0.00            
ATOM     63  H30 BCD     1      23.940  36.160  23.840  1.00  0.00            
ATOM     64  C19 BCD     1      21.830  32.580  31.570  1.00  0.00            
ATOM     65  O16 BCD     1      23.010  32.570  32.360  1.00  0.00            
ATOM     66  C20 BCD     1      21.920  31.540  30.490  1.00  0.00            
ATOM     67  O17 BCD     1      22.250  30.310  31.060  1.00  0.00            
ATOM     68  C21 BCD     1      22.880  31.890  29.360  1.00  0.00            
ATOM     69  O18 BCD     1      22.710  30.990  28.270  1.00  0.00            
ATOM     70  C22 BCD     1      22.600  33.340  28.900  1.00  0.00            
ATOM     71  C23 BCD     1      22.540  34.290  30.130  1.00  0.00            
ATOM     72  O19 BCD     1      21.570  33.890  31.080  1.00  0.00            
ATOM     73  C24 BCD     1      22.240  35.740  29.680  1.00  0.00            
ATOM     74  O20 BCD     1      21.050  35.830  28.860  1.00  0.00            
ATOM     75  H31 BCD     1      20.930  32.480  32.180  1.00  0.00            
ATOM     76  H32 BCD     1      20.910  31.500  30.060  1.00  0.00            
ATOM     77  H33 BCD     1      22.600  29.740  30.380  1.00  0.00            
ATOM     78  H34 BCD     1      23.940  31.720  29.590  1.00  0.00            
ATOM     79  H35 BCD     1      23.550  31.120  27.820  1.00  0.00            
ATOM     80  H36 BCD     1      21.640  33.320  28.350  1.00  0.00            
ATOM     81  H37 BCD     1      23.570  34.420  30.480  1.00  0.00            
ATOM     82  H38 BCD     1      22.110  36.360  30.570  1.00  0.00            
ATOM     83  H39 BCD     1      23.080  36.230  29.160  1.00  0.00            
ATOM     84  H40 BCD     1      20.220  35.630  29.300  1.00  0.00            
ATOM     85  C25 BCD     1      24.340  32.630  36.320  1.00  0.00            
ATOM     86  O21 BCD     1      25.570  33.210  35.890  1.00  0.00            
ATOM     87  C26 BCD     1      24.100  31.240  35.620  1.00  0.00            
ATOM     88  O22 BCD     1      25.210  30.430  35.960  1.00  0.00            
ATOM     89  C27 BCD     1      24.010  31.370  34.110  1.00  0.00            
ATOM     90  O23 BCD     1      23.450  30.140  33.600  1.00  0.00            
ATOM     91  C28 BCD     1      22.910  32.450  33.790  1.00  0.00            
ATOM     92  C29 BCD     1      23.150  33.750  34.560  1.00  0.00            
ATOM     93  O24 BCD     1      23.240  33.440  35.930  1.00  0.00            
ATOM     94  C30 BCD     1      22.080  34.720  34.380  1.00  0.00            
ATOM     95  O25 BCD     1      22.320  35.800  35.230  1.00  0.00            
ATOM     96  H41 BCD     1      24.300  32.530  37.410  1.00  0.00            
ATOM     97  H42 BCD     1      23.200  30.750  36.020  1.00  0.00            
ATOM     98  H43 BCD     1      25.330  29.650  35.410  1.00  0.00            
ATOM     99  H44 BCD     1      24.990  31.670  33.710  1.00  0.00            
ATOM    100  H45 BCD     1      23.390  30.180  32.640  1.00  0.00            
ATOM    101  H46 BCD     1      21.890  32.130  34.020  1.00  0.00            
ATOM    102  H47 BCD     1      24.070  34.200  34.150  1.00  0.00            
ATOM    103  H48 BCD     1      22.040  34.990  33.310  1.00  0.00            
ATOM    104  H49 BCD     1      21.150  34.210  34.640  1.00  0.00            
ATOM    105  H50 BCD     1      23.160  36.220  35.040  1.00  0.00            
ATOM    106  C31 BCD     1      29.070  34.970  37.180  1.00  0.00            
ATOM    107  O26 BCD     1      29.590  35.190  35.840  1.00  0.00            
ATOM    108  C32 BCD     1      28.930  33.520  37.500  1.00  0.00            
ATOM    109  O27 BCD     1      30.160  32.850  37.170  1.00  0.00            
ATOM    110  C33 BCD     1      27.750  32.900  36.590  1.00  0.00            
ATOM    111  C34 BCD     1      26.440  33.640  36.910  1.00  0.00            
ATOM    112  C35 BCD     1      26.610  35.140  36.830  1.00  0.00            
ATOM    113  O28 BCD     1      27.860  35.610  37.450  1.00  0.00            
ATOM    114  C36 BCD     1      25.350  35.870  37.280  1.00  0.00            
ATOM    115  O29 BCD     1      25.120  35.650  38.700  1.00  0.00            
ATOM    116  O30 BCD     1      27.570  31.530  36.800  1.00  0.00            
ATOM    117  H51 BCD     1      29.730  35.420  37.920  1.00  0.00            
ATOM    118  H52 BCD     1      28.600  33.370  38.530  1.00  0.00            
ATOM    119  H53 BCD     1      30.180  31.900  37.320  1.00  0.00            
ATOM    120  H54 BCD     1      28.010  33.100  35.550  1.00  0.00            
ATOM    121  H55 BCD     1      26.800  31.150  36.370  1.00  0.00            
ATOM    122  H56 BCD     1      26.070  33.460  37.920  1.00  0.00            
ATOM    123  H57 BCD     1      26.600  35.440  35.770  1.00  0.00            
ATOM    124  H58 BCD     1      25.500  36.930  37.040  1.00  0.00            
ATOM    125  H59 BCD     1      24.470  35.630  36.670  1.00  0.00            
ATOM    126  H60 BCD     1      24.190  35.850  38.780  1.00  0.00            
ATOM    127  C37 BCD     1      32.180  37.500  33.590  1.00  0.00            
ATOM    128  O31 BCD     1      31.630  36.960  32.370  1.00  0.00            
ATOM    129  C38 BCD     1      32.750  36.280  34.300  1.00  0.00            
ATOM    130  O32 BCD     1      33.730  35.670  33.460  1.00  0.00            
ATOM    131  C39 BCD     1      31.680  35.340  34.760  1.00  0.00            
ATOM    132  O33 BCD     1      32.040  34.230  35.560  1.00  0.00            
ATOM    133  C40 BCD     1      30.720  36.090  35.690  1.00  0.00            
ATOM    134  C41 BCD     1      30.210  37.290  34.900  1.00  0.00            
ATOM    135  O34 BCD     1      31.270  38.140  34.440  1.00  0.00            
ATOM    136  C42 BCD     1      29.320  38.200  35.720  1.00  0.00            
ATOM    137  O35 BCD     1      29.890  38.730  36.950  1.00  0.00            
ATOM    138  H61 BCD     1      32.960  38.220  33.290  1.00  0.00            
ATOM    139  H62 BCD     1      33.310  36.650  35.170  1.00  0.00            
ATOM    140  H63 BCD     1      33.300  35.570  32.610  1.00  0.00            
ATOM    141  H64 BCD     1      31.040  35.030  33.920  1.00  0.00            
ATOM    142  H65 BCD     1      31.350  33.820  36.090  1.00  0.00            
ATOM    143  H66 BCD     1      31.130  36.330  36.680  1.00  0.00            
ATOM    144  H67 BCD     1      29.670  37.000  33.990  1.00  0.00            
ATOM    145  H68 BCD     1      28.910  39.000  35.090  1.00  0.00            
ATOM    146  H69 BCD     1      28.480  37.590  36.050  1.00  0.00            
ATOM    147  H70 BCD     1      29.140  38.810  37.540  1.00  0.00            
ATOM    148  C1  BE3     2      28.840  29.650  32.940  1.00  0.00            
ATOM    149  C2  BE3     2      29.160  31.070  33.310  1.00  0.00            
ATOM    150  C3  BE3     2      29.840  31.750  32.160  1.00  0.00            
ATOM    151  C4  BE3     2      31.170  31.490  31.980  1.00  0.00            
ATOM    152  C5  BE3     2      31.910  32.070  30.940  1.00  0.00            
ATOM    153  C6  BE3     2      31.220  32.870  30.050  1.00  0.00            
ATOM    154  C7  BE3     2      29.880  33.190  30.210  1.00  0.00            
ATOM    155  C8  BE3     2      29.120  34.050  29.200  1.00  0.00            
ATOM    156  C9  BE3     2      29.190  32.660  31.320  1.00  0.00            
ATOM    157  N1  BE3     2      27.810  32.840  31.460  1.00  0.00            
ATOM    158  C10 BE3     2      26.760  32.110  30.900  1.00  0.00            
ATOM    159  O1  BE3     2      25.610  32.250  31.340  1.00  0.00            
ATOM    160  C11 BE3     2      27.040  31.300  29.670  1.00  0.00            
ATOM    161  Cl1 BE3     2      26.290  29.620  29.770  1.00  0.00            
ATOM    162  C12 BE3     2      27.350  33.920  32.320  1.00  0.00            
ATOM    163  C13 BE3     2      28.470  34.670  33.020  1.00  0.00            
ATOM    164  C14 BE3     2      26.420  34.980  31.620  1.00  0.00            
ATOM    165  O2  BE3     2      27.190  36.030  30.910  1.00  0.00            
ATOM    166  C15 BE3     2      26.180  36.750  30.190  1.00  0.00            
ATOM    167  H1  BE3     2      28.120  29.630  32.110  1.00  0.00            
ATOM    168  H2  BE3     2      29.730  29.110  32.580  1.00  0.00            
ATOM    169  H3  BE3     2      28.470  29.210  33.870  1.00  0.00            
ATOM    170  H4  BE3     2      29.770  31.040  34.220  1.00  0.00            
ATOM    171  H5  BE3     2      28.270  31.580  33.700  1.00  0.00            
ATOM    172  H6  BE3     2      31.670  30.730  32.580  1.00  0.00            
ATOM    173  H7  BE3     2      32.930  31.800  30.690  1.00  0.00            
ATOM    174  H8  BE3     2      31.700  33.280  29.160  1.00  0.00            
ATOM    175  H9  BE3     2      29.740  34.300  28.330  1.00  0.00            
ATOM    176  H10 BE3     2      28.220  33.570  28.800  1.00  0.00            
ATOM    177  H11 BE3     2      28.800  35.050  29.520  1.00  0.00            
ATOM    178  H12 BE3     2      28.110  31.220  29.450  1.00  0.00            
ATOM    179  H13 BE3     2      26.530  31.840  28.860  1.00  0.00            
ATOM    180  H14 BE3     2      26.790  33.410  33.110  1.00  0.00            
ATOM    181  H15 BE3     2      27.980  35.300  33.770  1.00  0.00            
ATOM    182  H16 BE3     2      29.190  34.020  33.530  1.00  0.00            
ATOM    183  H17 BE3     2      29.070  35.370  32.410  1.00  0.00            
ATOM    184  H18 BE3     2      25.740  35.400  32.390  1.00  0.00            
ATOM    185  H19 BE3     2      25.820  34.440  30.880  1.00  0.00            
ATOM    186  H20 BE3     2      25.610  36.170  29.460  1.00  0.00            
ATOM    187  H21 BE3     2      25.520  37.230  30.930  1.00  0.00            
ATOM    188  H22 BE3     2      26.580  37.610  29.630  1.00  0.00            
TER
ENDMDL
MODEL        1
ATOM      1  C1  BCD     1      26.730  39.500  32.440  1.00  0.00            
ATOM      2  O1  BCD     1      26.850  39.480  30.990  1.00  0.00            
ATOM      3  C2  BCD     1      27.410  38.340  33.100  1.00  0.00            
ATOM      4  O2  BCD     1      28.820  38.360  32.870  1.00  0.00            
ATOM      5  C3  BCD     1      26.810  37.020  32.630  1.00  0.00            
ATOM      6  O3  BCD     1      27.500  35.800  33.100  1.00  0.00            
ATOM      7  C4  BCD     1      25.350  37.060  32.980  1.00  0.00            
ATOM      8  C5  BCD     1      24.710  38.290  32.440  1.00  0.00            
ATOM      9  O4  BCD     1      25.380  39.460  32.840  1.00  0.00            
ATOM     10  C6  BCD     1      23.290  38.480  32.960  1.00  0.00            
ATOM     11  O5  BCD     1      23.160  38.570  34.310  1.00  0.00            
ATOM     12  H1  BCD     1      27.140  40.470  32.750  1.00  0.00            
ATOM     13  H2  BCD     1      27.190  38.360  34.180  1.00  0.00            
ATOM     14  H3  BCD     1      29.030  37.490  33.230  1.00  0.00            
ATOM     15  H4  BCD     1      26.920  36.960  31.540  1.00  0.00            
ATOM     16  H5  BCD     1      27.270  35.060  32.520  1.00  0.00            
ATOM     17  H6  BCD     1      25.210  36.870  34.050  1.00  0.00            
ATOM     18  H7  BCD     1      24.670  38.250  31.340  1.00  0.00            
ATOM     19  H8  BCD     1      22.870  39.430  32.630  1.00  0.00            
ATOM     20  H9  BCD     1      22.660  37.680  32.550  1.00  0.00            
ATOM     21  H10 BCD     1      23.910  39.060  34.670  1.00  0.00            
ATOM     22  C7  BCD     1      28.610  41.770  28.120  1.00  0.00            
ATOM     23  O6  BCD     1      28.050  40.730  27.290  1.00  0.00            
ATOM     24  C8  BCD     1      29.610  41.030  28.950  1.00  0.00            
ATOM     25  O7  BCD     1      30.580  40.370  28.130  1.00  0.00            
ATOM     26  C9  BCD     1      28.870  39.960  29.720  1.00  0.00            
ATOM     27  O8  BCD     1      29.820  39.270  30.570  1.00  0.00            
ATOM     28  C10 BCD     1      27.670  40.560  30.450  1.00  0.00            
ATOM     29  C11 BCD     1      26.760  41.450  29.600  1.00  0.00            
ATOM     30  O9  BCD     1      27.560  42.390  28.900  1.00  0.00            
ATOM     31  C12 BCD     1      25.650  42.070  30.430  1.00  0.00            
ATOM     32  O10 BCD     1      26.130  42.980  31.480  1.00  0.00            
ATOM     33  H11 BCD     1      29.140  42.490  27.500  1.00  0.00            
ATOM     34  H12 BCD     1      30.110  41.690  29.670  1.00  0.00            
ATOM     35  H13 BCD     1      30.180  40.240  27.270  1.00  0.00            
ATOM     36  H14 BCD     1      28.620  39.160  29.010  1.00  0.00            
ATOM     37  H15 BCD     1      29.400  38.970  31.390  1.00  0.00            
ATOM     38  H16 BCD     1      28.100  41.200  31.240  1.00  0.00            
ATOM     39  H17 BCD     1      26.230  40.800  28.900  1.00  0.00            
ATOM     40  H18 BCD     1      24.940  42.580  29.770  1.00  0.00            
ATOM     41  H19 BCD     1      25.020  41.330  30.950  1.00  0.00            
ATOM     42  H20 BCD     1      26.370  43.810  31.060  1.00  0.00            
ATOM     43  C13 BCD     1      27.010  40.310  23.280  1.00  0.00            
ATOM     44  O11 BCD     1      26.140  39.240  23.630  1.00  0.00            
ATOM     45  C14 BCD     1      28.460  39.890  23.630  1.00  0.00            
ATOM     46  O12 BCD     1      28.850  38.610  23.110  1.00  0.00            
ATOM     47  C15 BCD     1      28.630  39.850  25.150  1.00  0.00            
ATOM     48  O13 BCD     1      30.000  39.580  25.500  1.00  0.00            
ATOM     49  C16 BCD     1      28.050  41.030  25.890  1.00  0.00            
ATOM     50  C17 BCD     1      26.580  41.330  25.450  1.00  0.00            
ATOM     51  O14 BCD     1      26.560  41.450  24.070  1.00  0.00            
ATOM     52  C18 BCD     1      25.890  42.590  26.070  1.00  0.00            
ATOM     53  O15 BCD     1      26.750  43.690  25.810  1.00  0.00            
ATOM     54  H21 BCD     1      26.970  40.570  22.220  1.00  0.00            
ATOM     55  H22 BCD     1      29.170  40.660  23.290  1.00  0.00            
ATOM     56  H23 BCD     1      29.810  38.580  23.100  1.00  0.00            
ATOM     57  H24 BCD     1      28.090  38.930  25.410  1.00  0.00            
ATOM     58  H25 BCD     1      30.310  38.900  24.900  1.00  0.00            
ATOM     59  H26 BCD     1      28.680  41.900  25.650  1.00  0.00            
ATOM     60  H27 BCD     1      25.950  40.480  25.730  1.00  0.00            
ATOM     61  H28 BCD     1      24.930  42.730  25.580  1.00  0.00            
ATOM     62  H29 BCD     1      25.770  42.420  27.150  1.00  0.00            
ATOM     63  H30 BCD     1      27.240  43.490  25.010  1.00  0.00            
ATOM     64  C19 BCD     1      23.340  36.900  21.650  1.00  0.00            
ATOM     65  O16 BCD     1      23.550  35.810  22.560  1.00  0.00            
ATOM     66  C20 BCD     1      24.680  37.110  20.950  1.00  0.00            
ATOM     67  O17 BCD     1      25.130  35.900  20.350  1.00  0.00            
ATOM     68  C21 BCD     1      25.710  37.640  21.900  1.00  0.00            
ATOM     69  O18 BCD     1      26.920  37.950  21.190  1.00  0.00            
ATOM     70  C22 BCD     1      25.180  38.840  22.680  1.00  0.00            
ATOM     71  C23 BCD     1      23.830  38.420  23.370  1.00  0.00            
ATOM     72  O19 BCD     1      22.940  38.100  22.280  1.00  0.00            
ATOM     73  C24 BCD     1      23.180  39.590  24.060  1.00  0.00            
ATOM     74  O20 BCD     1      23.010  40.660  23.120  1.00  0.00            
ATOM     75  H31 BCD     1      22.550  36.690  20.920  1.00  0.00            
ATOM     76  H32 BCD     1      24.470  37.920  20.240  1.00  0.00            
ATOM     77  H33 BCD     1      26.030  36.200  20.170  1.00  0.00            
ATOM     78  H34 BCD     1      25.810  36.890  22.700  1.00  0.00            
ATOM     79  H35 BCD     1      27.510  38.210  21.920  1.00  0.00            
ATOM     80  H36 BCD     1      24.980  39.650  21.980  1.00  0.00            
ATOM     81  H37 BCD     1      23.970  37.570  24.050  1.00  0.00            
ATOM     82  H38 BCD     1      22.260  39.200  24.510  1.00  0.00            
ATOM     83  H39 BCD     1      23.810  39.830  24.930  1.00  0.00            
ATOM     84  H40 BCD     1      22.380  40.440  22.420  1.00  0.00            
ATOM     85  C25 BCD     1      21.570  32.590  24.230  1.00  0.00            
ATOM     86  O21 BCD     1      22.170  32.940  25.480  1.00  0.00            
ATOM     87  C26 BCD     1      22.690  32.350  23.220  1.00  0.00            
ATOM     88  O22 BCD     1      23.510  31.230  23.600  1.00  0.00            
ATOM     89  C27 BCD     1      23.470  33.600  22.890  1.00  0.00            
ATOM     90  O23 BCD     1      24.420  33.260  21.820  1.00  0.00            
ATOM     91  C28 BCD     1      22.530  34.790  22.560  1.00  0.00            
ATOM     92  C29 BCD     1      21.440  34.960  23.560  1.00  0.00            
ATOM     93  O24 BCD     1      20.770  33.710  23.760  1.00  0.00            
ATOM     94  C30 BCD     1      20.430  35.940  23.060  1.00  0.00            
ATOM     95  O25 BCD     1      19.940  35.440  21.810  1.00  0.00            
ATOM     96  H41 BCD     1      20.830  31.810  24.420  1.00  0.00            
ATOM     97  H42 BCD     1      22.200  32.090  22.270  1.00  0.00            
ATOM     98  H43 BCD     1      23.080  30.410  23.320  1.00  0.00            
ATOM     99  H44 BCD     1      23.830  33.860  23.890  1.00  0.00            
ATOM    100  H45 BCD     1      24.600  34.070  21.350  1.00  0.00            
ATOM    101  H46 BCD     1      22.220  34.510  21.540  1.00  0.00            
ATOM    102  H47 BCD     1      21.710  35.330  24.550  1.00  0.00            
ATOM    103  H48 BCD     1      19.560  35.970  23.740  1.00  0.00            
ATOM    104  H49 BCD     1      20.920  36.910  22.900  1.00  0.00            
ATOM    105  H50 BCD     1      19.360  34.700  22.030  1.00  0.00            
ATOM    106  C31 BCD     1      22.310  31.710  29.410  1.00  0.00            
ATOM    107  O26 BCD     1      22.890  32.970  29.820  1.00  0.00            
ATOM    108  C32 BCD     1      23.310  31.150  28.400  1.00  0.00            
ATOM    109  O27 BCD     1      24.650  30.960  28.990  1.00  0.00            
ATOM    110  C33 BCD     1      23.430  32.010  27.180  1.00  0.00            
ATOM    111  C34 BCD     1      22.050  32.040  26.540  1.00  0.00            
ATOM    112  C35 BCD     1      20.980  32.540  27.520  1.00  0.00            
ATOM    113  O28 BCD     1      20.980  31.790  28.780  1.00  0.00            
ATOM    114  C36 BCD     1      19.550  32.630  26.940  1.00  0.00            
ATOM    115  O29 BCD     1      19.060  31.420  26.370  1.00  0.00            
ATOM    116  O30 BCD     1      24.390  31.490  26.300  1.00  0.00            
ATOM    117  H51 BCD     1      22.230  30.960  30.210  1.00  0.00            
ATOM    118  H52 BCD     1      22.840  30.240  28.000  1.00  0.00            
ATOM    119  H53 BCD     1      25.160  30.770  28.190  1.00  0.00            
ATOM    120  H54 BCD     1      23.640  33.040  27.480  1.00  0.00            
ATOM    121  H55 BCD     1      23.940  31.400  25.450  1.00  0.00            
ATOM    122  H56 BCD     1      21.740  31.050  26.190  1.00  0.00            
ATOM    123  H57 BCD     1      21.190  33.590  27.760  1.00  0.00            
ATOM    124  H58 BCD     1      18.840  32.880  27.740  1.00  0.00            
ATOM    125  H59 BCD     1      19.540  33.390  26.150  1.00  0.00            
ATOM    126  H60 BCD     1      18.190  31.600  26.000  1.00  0.00            
ATOM    127  C37 BCD     1      23.790  35.230  33.120  1.00  0.00            
ATOM    128  O31 BCD     1      24.710  35.930  32.360  1.00  0.00            
ATOM    129  C38 BCD     1      24.040  33.730  33.230  1.00  0.00            
ATOM    130  O32 BCD     1      25.270  33.410  33.930  1.00  0.00            
ATOM    131  C39 BCD     1      24.000  33.100  31.830  1.00  0.00            
ATOM    132  O33 BCD     1      24.300  31.640  31.850  1.00  0.00            
ATOM    133  C40 BCD     1      22.700  33.360  31.200  1.00  0.00            
ATOM    134  C41 BCD     1      22.350  34.860  31.170  1.00  0.00            
ATOM    135  O34 BCD     1      22.550  35.370  32.510  1.00  0.00            
ATOM    136  C42 BCD     1      20.920  35.110  30.820  1.00  0.00            
ATOM    137  O35 BCD     1      20.090  34.620  31.790  1.00  0.00            
ATOM    138  H61 BCD     1      23.660  35.690  34.110  1.00  0.00            
ATOM    139  H62 BCD     1      23.200  33.300  33.780  1.00  0.00            
ATOM    140  H63 BCD     1      25.960  33.770  33.370  1.00  0.00            
ATOM    141  H64 BCD     1      24.780  33.560  31.210  1.00  0.00            
ATOM    142  H65 BCD     1      24.530  31.400  30.950  1.00  0.00            
ATOM    143  H66 BCD     1      21.960  32.740  31.720  1.00  0.00            
ATOM    144  H67 BCD     1      22.970  35.390  30.430  1.00  0.00            
ATOM    145  H68 BCD     1      20.830  36.200  30.720  1.00  0.00            
ATOM    146  H69 BCD     1      20.640  34.740  29.820  1.00  0.00            
ATOM    147  H70 BCD     1      19.180  34.730  31.530  1.00  0.00            
ATOM    148  C1  BE3     2      30.200  35.080  29.290  1.00  0.00            
ATOM    149  C2  BE3     2      29.240  36.160  28.740  1.00  0.00            
ATOM    150  C3  BE3     2      28.920  35.980  27.250  1.00  0.00            
ATOM    151  C4  BE3     2      29.950  36.150  26.360  1.00  0.00            
ATOM    152  C5  BE3     2      29.660  36.000  24.950  1.00  0.00            
ATOM    153  C6  BE3     2      28.370  35.740  24.560  1.00  0.00            
ATOM    154  C7  BE3     2      27.330  35.580  25.490  1.00  0.00            
ATOM    155  C8  BE3     2      25.970  35.180  24.890  1.00  0.00            
ATOM    156  C9  BE3     2      27.630  35.600  26.860  1.00  0.00            
ATOM    157  N1  BE3     2      26.630  35.260  27.800  1.00  0.00            
ATOM    158  C10 BE3     2      26.680  33.930  28.300  1.00  0.00            
ATOM    159  O1  BE3     2      26.070  33.670  29.290  1.00  0.00            
ATOM    160  C11 BE3     2      27.590  32.830  27.650  1.00  0.00            
ATOM    161  Cl1 BE3     2      27.860  31.280  28.500  1.00  0.00            
ATOM    162  C12 BE3     2      25.660  36.270  28.290  1.00  0.00            
ATOM    163  C13 BE3     2      26.080  37.710  27.980  1.00  0.00            
ATOM    164  C14 BE3     2      24.230  36.030  27.880  1.00  0.00            
ATOM    165  O2  BE3     2      23.360  37.190  28.200  1.00  0.00            
ATOM    166  C15 BE3     2      22.170  37.090  27.470  1.00  0.00            
ATOM    167  H1  BE3     2      29.820  34.060  29.200  1.00  0.00            
ATOM    168  H2  BE3     2      31.210  35.230  28.910  1.00  0.00            
ATOM    169  H3  BE3     2      30.240  35.300  30.370  1.00  0.00            
ATOM    170  H4  BE3     2      29.730  37.140  28.800  1.00  0.00            
ATOM    171  H5  BE3     2      28.350  36.280  29.370  1.00  0.00            
ATOM    172  H6  BE3     2      30.950  36.400  26.680  1.00  0.00            
ATOM    173  H7  BE3     2      30.460  36.070  24.220  1.00  0.00            
ATOM    174  H8  BE3     2      28.210  35.760  23.480  1.00  0.00            
ATOM    175  H9  BE3     2      25.370  36.100  24.940  1.00  0.00            
ATOM    176  H10 BE3     2      26.130  34.830  23.860  1.00  0.00            
ATOM    177  H11 BE3     2      25.580  34.320  25.440  1.00  0.00            
ATOM    178  H12 BE3     2      28.590  33.290  27.590  1.00  0.00            
ATOM    179  H13 BE3     2      27.120  32.620  26.690  1.00  0.00            
ATOM    180  H14 BE3     2      25.690  36.230  29.380  1.00  0.00            
ATOM    181  H15 BE3     2      25.510  38.430  28.570  1.00  0.00            
ATOM    182  H16 BE3     2      27.130  37.830  28.290  1.00  0.00            
ATOM    183  H17 BE3     2      26.060  37.870  26.890  1.00  0.00            
ATOM    184  H18 BE3     2      23.950  35.120  28.430  1.00  0.00            
ATOM    185  H19 BE3     2      24.290  35.860  26.800  1.00  0.00            
ATOM    186  H20 BE3     2      22.370  37.030  26.390  1.00  0.00            
ATOM    187  H21 BE3     2      21.550  36.220  27.700  1.00  0.00            
ATOM    188  H22 BE3     2      21.470  37.890  27.720  1.00  0.00            
TER
ENDMDL
MODEL        1
ATOM      1  C1  BCD     1      24.440  34.920  27.820  1.00  0.00            
ATOM      2  O1  BCD     1      23.320  34.220  27.340  1.00  0.00            
ATOM      3  C2  BCD     1      25.690  34.650  26.920  1.00  0.00            
ATOM      4  O2  BCD     1      25.550  34.970  25.520  1.00  0.00            
ATOM      5  C3  BCD     1      26.090  33.150  27.120  1.00  0.00            
ATOM      6  O3  BCD     1      27.280  32.750  26.430  1.00  0.00            
ATOM      7  C4  BCD     1      26.320  32.870  28.590  1.00  0.00            
ATOM      8  C5  BCD     1      25.060  33.210  29.440  1.00  0.00            
ATOM      9  O4  BCD     1      24.810  34.600  29.180  1.00  0.00            
ATOM     10  C6  BCD     1      25.060  33.060  30.930  1.00  0.00            
ATOM     11  O5  BCD     1      26.040  33.830  31.510  1.00  0.00            
ATOM     12  H1  BCD     1      24.360  36.010  27.830  1.00  0.00            
ATOM     13  H2  BCD     1      26.540  35.230  27.300  1.00  0.00            
ATOM     14  H3  BCD     1      24.700  34.560  25.320  1.00  0.00            
ATOM     15  H4  BCD     1      25.350  32.400  26.820  1.00  0.00            
ATOM     16  H5  BCD     1      27.720  31.970  26.770  1.00  0.00            
ATOM     17  H6  BCD     1      27.150  33.490  28.960  1.00  0.00            
ATOM     18  H7  BCD     1      24.240  32.600  29.020  1.00  0.00            
ATOM     19  H8  BCD     1      24.020  33.170  31.280  1.00  0.00            
ATOM     20  H9  BCD     1      25.250  32.000  31.140  1.00  0.00            
ATOM     21  H10 BCD     1      26.140  34.550  30.870  1.00  0.00            
ATOM     22  C7  BCD     1      19.700  35.120  25.580  1.00  0.00            
ATOM     23  O6  BCD     1      19.310  33.920  26.180  1.00  0.00            
ATOM     24  C8  BCD     1      20.870  34.860  24.590  1.00  0.00            
ATOM     25  O7  BCD     1      20.340  34.130  23.480  1.00  0.00            
ATOM     26  C9  BCD     1      22.030  34.190  25.220  1.00  0.00            
ATOM     27  O8  BCD     1      23.130  34.170  24.290  1.00  0.00            
ATOM     28  C10 BCD     1      22.450  35.050  26.520  1.00  0.00            
ATOM     29  C11 BCD     1      21.320  35.460  27.390  1.00  0.00            
ATOM     30  O9  BCD     1      20.300  36.020  26.540  1.00  0.00            
ATOM     31  C12 BCD     1      21.620  36.540  28.400  1.00  0.00            
ATOM     32  O10 BCD     1      22.210  37.710  27.730  1.00  0.00            
ATOM     33  H11 BCD     1      18.870  35.700  25.180  1.00  0.00            
ATOM     34  H12 BCD     1      21.320  35.780  24.190  1.00  0.00            
ATOM     35  H13 BCD     1      20.900  34.390  22.740  1.00  0.00            
ATOM     36  H14 BCD     1      21.720  33.180  25.510  1.00  0.00            
ATOM     37  H15 BCD     1      22.840  33.830  23.440  1.00  0.00            
ATOM     38  H16 BCD     1      23.000  35.900  26.110  1.00  0.00            
ATOM     39  H17 BCD     1      20.890  34.560  27.850  1.00  0.00            
ATOM     40  H18 BCD     1      20.690  36.860  28.890  1.00  0.00            
ATOM     41  H19 BCD     1      22.160  36.290  29.320  1.00  0.00            
ATOM     42  H20 BCD     1      21.500  38.210  27.320  1.00  0.00            
ATOM     43  C13 BCD     1      16.200  31.540  27.020  1.00  0.00            
ATOM     44  O11 BCD     1      17.150  30.870  27.800  1.00  0.00            
ATOM     45  C14 BCD     1      16.660  31.440  25.550  1.00  0.00            
ATOM     46  O12 BCD     1      16.690  30.100  25.060  1.00  0.00            
ATOM     47  C15 BCD     1      17.990  32.150  25.480  1.00  0.00            
ATOM     48  O13 BCD     1      18.320  32.370  24.100  1.00  0.00            
ATOM     49  C16 BCD     1      17.910  33.560  26.060  1.00  0.00            
ATOM     50  C17 BCD     1      17.310  33.640  27.400  1.00  0.00            
ATOM     51  O14 BCD     1      16.070  32.940  27.420  1.00  0.00            
ATOM     52  C18 BCD     1      17.090  35.150  27.760  1.00  0.00            
ATOM     53  O15 BCD     1      16.770  35.210  29.130  1.00  0.00            
ATOM     54  H21 BCD     1      15.190  31.130  27.160  1.00  0.00            
ATOM     55  H22 BCD     1      15.910  32.010  24.980  1.00  0.00            
ATOM     56  H23 BCD     1      17.140  30.260  24.220  1.00  0.00            
ATOM     57  H24 BCD     1      18.690  31.530  26.050  1.00  0.00            
ATOM     58  H25 BCD     1      19.070  32.930  23.900  1.00  0.00            
ATOM     59  H26 BCD     1      17.340  34.240  25.420  1.00  0.00            
ATOM     60  H27 BCD     1      18.020  33.220  28.130  1.00  0.00            
ATOM     61  H28 BCD     1      18.010  35.730  27.710  1.00  0.00            
ATOM     62  H29 BCD     1      16.280  35.580  27.150  1.00  0.00            
ATOM     63  H30 BCD     1      16.400  34.410  29.510  1.00  0.00            
ATOM     64  C19 BCD     1      17.440  27.460  30.150  1.00  0.00            
ATOM     65  O16 BCD     1      18.780  27.250  29.710  1.00  0.00            
ATOM     66  C20 BCD     1      16.500  27.380  28.940  1.00  0.00            
ATOM     67  O17 BCD     1      16.620  26.060  28.340  1.00  0.00            
ATOM     68  C21 BCD     1      16.810  28.510  28.000  1.00  0.00            
ATOM     69  O18 BCD     1      15.870  28.490  26.910  1.00  0.00            
ATOM     70  C22 BCD     1      16.680  29.840  28.700  1.00  0.00            
ATOM     71  C23 BCD     1      17.560  29.800  29.930  1.00  0.00            
ATOM     72  O19 BCD     1      17.220  28.770  30.800  1.00  0.00            
ATOM     73  C24 BCD     1      17.530  30.970  30.830  1.00  0.00            
ATOM     74  O20 BCD     1      16.280  31.090  31.560  1.00  0.00            
ATOM     75  H31 BCD     1      17.160  26.690  30.880  1.00  0.00            
ATOM     76  H32 BCD     1      15.460  27.580  29.200  1.00  0.00            
ATOM     77  H33 BCD     1      17.490  26.060  27.920  1.00  0.00            
ATOM     78  H34 BCD     1      17.800  28.400  27.520  1.00  0.00            
ATOM     79  H35 BCD     1      16.140  29.030  26.150  1.00  0.00            
ATOM     80  H36 BCD     1      15.620  30.040  28.920  1.00  0.00            
ATOM     81  H37 BCD     1      18.590  29.670  29.580  1.00  0.00            
ATOM     82  H38 BCD     1      18.360  30.820  31.540  1.00  0.00            
ATOM     83  H39 BCD     1      17.590  31.890  30.240  1.00  0.00            
ATOM     84  H40 BCD     1      16.090  30.270  32.020  1.00  0.00            
ATOM     85  C25 BCD     1      21.760  24.500  30.130  1.00  0.00            
ATOM     86  O21 BCD     1      22.620  25.620  29.950  1.00  0.00            
ATOM     87  C26 BCD     1      20.880  24.370  28.860  1.00  0.00            
ATOM     88  O22 BCD     1      21.720  24.060  27.790  1.00  0.00            
ATOM     89  C27 BCD     1      20.070  25.660  28.550  1.00  0.00            
ATOM     90  O23 BCD     1      19.260  25.590  27.360  1.00  0.00            
ATOM     91  C28 BCD     1      19.260  25.910  29.820  1.00  0.00            
ATOM     92  C29 BCD     1      19.990  25.720  31.170  1.00  0.00            
ATOM     93  O24 BCD     1      20.820  24.580  31.160  1.00  0.00            
ATOM     94  C30 BCD     1      19.140  25.680  32.370  1.00  0.00            
ATOM     95  O25 BCD     1      18.250  24.610  32.330  1.00  0.00            
ATOM     96  H41 BCD     1      22.330  23.580  30.280  1.00  0.00            
ATOM     97  H42 BCD     1      20.340  23.430  29.010  1.00  0.00            
ATOM     98  H43 BCD     1      21.920  24.890  27.360  1.00  0.00            
ATOM     99  H44 BCD     1      20.790  26.480  28.380  1.00  0.00            
ATOM    100  H45 BCD     1      19.530  24.910  26.740  1.00  0.00            
ATOM    101  H46 BCD     1      18.510  25.110  29.930  1.00  0.00            
ATOM    102  H47 BCD     1      20.660  26.600  31.230  1.00  0.00            
ATOM    103  H48 BCD     1      19.740  25.680  33.290  1.00  0.00            
ATOM    104  H49 BCD     1      18.620  26.640  32.420  1.00  0.00            
ATOM    105  H50 BCD     1      18.000  24.470  33.250  1.00  0.00            
ATOM    106  C31 BCD     1      26.520  26.530  30.740  1.00  0.00            
ATOM    107  O26 BCD     1      26.330  27.750  30.070  1.00  0.00            
ATOM    108  C32 BCD     1      26.300  25.340  29.820  1.00  0.00            
ATOM    109  O27 BCD     1      27.290  25.370  28.810  1.00  0.00            
ATOM    110  C33 BCD     1      24.890  25.350  29.310  1.00  0.00            
ATOM    111  C34 BCD     1      23.890  25.410  30.520  1.00  0.00            
ATOM    112  C35 BCD     1      24.260  26.560  31.530  1.00  0.00            
ATOM    113  O28 BCD     1      25.660  26.410  31.860  1.00  0.00            
ATOM    114  C36 BCD     1      23.590  26.420  32.860  1.00  0.00            
ATOM    115  O29 BCD     1      23.800  25.160  33.620  1.00  0.00            
ATOM    116  O30 BCD     1      24.620  24.170  28.550  1.00  0.00            
ATOM    117  H51 BCD     1      27.530  26.450  31.160  1.00  0.00            
ATOM    118  H52 BCD     1      26.440  24.500  30.500  1.00  0.00            
ATOM    119  H53 BCD     1      26.890  25.010  28.020  1.00  0.00            
ATOM    120  H54 BCD     1      24.840  26.250  28.680  1.00  0.00            
ATOM    121  H55 BCD     1      23.780  24.270  28.080  1.00  0.00            
ATOM    122  H56 BCD     1      23.970  24.460  31.060  1.00  0.00            
ATOM    123  H57 BCD     1      24.030  27.570  31.170  1.00  0.00            
ATOM    124  H58 BCD     1      23.950  27.240  33.500  1.00  0.00            
ATOM    125  H59 BCD     1      22.530  26.660  32.730  1.00  0.00            
ATOM    126  H60 BCD     1      24.720  24.940  33.790  1.00  0.00            
ATOM    127  C37 BCD     1      27.940  31.290  29.250  1.00  0.00            
ATOM    128  O31 BCD     1      26.630  31.530  28.710  1.00  0.00            
ATOM    129  C38 BCD     1      28.550  30.170  28.470  1.00  0.00            
ATOM    130  O32 BCD     1      28.570  30.630  27.070  1.00  0.00            
ATOM    131  C39 BCD     1      27.690  28.940  28.670  1.00  0.00            
ATOM    132  O33 BCD     1      28.350  27.730  28.170  1.00  0.00            
ATOM    133  C40 BCD     1      27.450  28.600  30.100  1.00  0.00            
ATOM    134  C41 BCD     1      27.130  29.820  30.940  1.00  0.00            
ATOM    135  O34 BCD     1      27.980  30.940  30.640  1.00  0.00            
ATOM    136  C42 BCD     1      27.180  29.480  32.440  1.00  0.00            
ATOM    137  O35 BCD     1      28.450  28.970  32.920  1.00  0.00            
ATOM    138  H61 BCD     1      28.590  32.160  29.110  1.00  0.00            
ATOM    139  H62 BCD     1      29.570  30.050  28.850  1.00  0.00            
ATOM    140  H63 BCD     1      29.410  30.370  26.680  1.00  0.00            
ATOM    141  H64 BCD     1      26.740  29.050  28.130  1.00  0.00            
ATOM    142  H65 BCD     1      27.920  26.940  28.490  1.00  0.00            
ATOM    143  H66 BCD     1      28.390  28.210  30.500  1.00  0.00            
ATOM    144  H67 BCD     1      26.070  30.140  30.900  1.00  0.00            
ATOM    145  H68 BCD     1      26.870  30.410  32.940  1.00  0.00            
ATOM    146  H69 BCD     1      26.440  28.700  32.660  1.00  0.00            
ATOM    147  H70 BCD     1      28.350  28.710  33.840  1.00  0.00            
ATOM    148  C1  BE3     2      25.590  28.610  24.940  1.00  0.00            
ATOM    149  C2  BE3     2      24.920  30.010  25.060  1.00  0.00            
ATOM    150  C3  BE3     2      23.500  30.110  24.500  1.00  0.00            
ATOM    151  C4  BE3     2      23.280  31.050  23.470  1.00  0.00            
ATOM    152  C5  BE3     2      22.050  31.230  22.920  1.00  0.00            
ATOM    153  C6  BE3     2      20.940  30.510  23.410  1.00  0.00            
ATOM    154  C7  BE3     2      21.090  29.590  24.540  1.00  0.00            
ATOM    155  C8  BE3     2      19.890  28.890  25.050  1.00  0.00            
ATOM    156  C9  BE3     2      22.380  29.410  25.020  1.00  0.00            
ATOM    157  N1  BE3     2      22.530  28.550  26.120  1.00  0.00            
ATOM    158  C10 BE3     2      22.620  27.170  25.980  1.00  0.00            
ATOM    159  O1  BE3     2      22.600  26.390  26.980  1.00  0.00            
ATOM    160  C11 BE3     2      22.780  26.600  24.580  1.00  0.00            
ATOM    161  Cl1 BE3     2      22.140  24.910  24.470  1.00  0.00            
ATOM    162  C12 BE3     2      22.430  29.070  27.550  1.00  0.00            
ATOM    163  C13 BE3     2      23.760  29.040  28.370  1.00  0.00            
ATOM    164  C14 BE3     2      21.860  30.490  27.670  1.00  0.00            
ATOM    165  O2  BE3     2      21.410  30.590  29.010  1.00  0.00            
ATOM    166  C15 BE3     2      20.910  31.890  29.470  1.00  0.00            
ATOM    167  H1  BE3     2      25.090  27.920  25.640  1.00  0.00            
ATOM    168  H2  BE3     2      25.590  28.150  23.950  1.00  0.00            
ATOM    169  H3  BE3     2      26.630  28.620  25.300  1.00  0.00            
ATOM    170  H4  BE3     2      25.570  30.670  24.480  1.00  0.00            
ATOM    171  H5  BE3     2      24.990  30.320  26.110  1.00  0.00            
ATOM    172  H6  BE3     2      24.090  31.630  23.020  1.00  0.00            
ATOM    173  H7  BE3     2      21.980  31.990  22.140  1.00  0.00            
ATOM    174  H8  BE3     2      20.030  30.700  22.850  1.00  0.00            
ATOM    175  H9  BE3     2      19.880  28.970  26.150  1.00  0.00            
ATOM    176  H10 BE3     2      18.970  29.300  24.630  1.00  0.00            
ATOM    177  H11 BE3     2      20.050  27.850  24.740  1.00  0.00            
ATOM    178  H12 BE3     2      23.840  26.540  24.320  1.00  0.00            
ATOM    179  H13 BE3     2      22.380  27.270  23.800  1.00  0.00            
ATOM    180  H14 BE3     2      21.690  28.450  28.060  1.00  0.00            
ATOM    181  H15 BE3     2      24.290  28.110  28.120  1.00  0.00            
ATOM    182  H16 BE3     2      24.360  29.940  28.180  1.00  0.00            
ATOM    183  H17 BE3     2      23.600  29.260  29.430  1.00  0.00            
ATOM    184  H18 BE3     2      20.960  30.610  27.060  1.00  0.00            
ATOM    185  H19 BE3     2      22.620  31.220  27.350  1.00  0.00            
ATOM    186  H20 BE3     2      21.680  32.650  29.280  1.00  0.00            
ATOM    187  H21 BE3     2      19.980  32.110  28.930  1.00  0.00            
ATOM    188  H22 BE3     2      20.620  31.840  30.520  1.00  0.00            
TER
ENDMDL
MODEL        1
ATOM      1  C1  BCD     1      26.000  29.460  29.410  1.00  0.00            
ATOM      2  O1  BCD     1      24.540  29.350  29.350  1.00  0.00            
ATOM      3  C2  BCD     1      26.770  28.980  28.230  1.00  0.00            
ATOM      4  O2  BCD     1      26.380  29.730  27.100  1.00  0.00            
ATOM      5  C3  BCD     1      26.610  27.480  28.020  1.00  0.00            
ATOM      6  O3  BCD     1      27.440  26.870  26.980  1.00  0.00            
ATOM      7  C4  BCD     1      26.860  26.660  29.270  1.00  0.00            
ATOM      8  C5  BCD     1      26.250  27.380  30.500  1.00  0.00            
ATOM      9  O4  BCD     1      26.430  28.770  30.530  1.00  0.00            
ATOM     10  C6  BCD     1      26.660  26.670  31.770  1.00  0.00            
ATOM     11  O5  BCD     1      26.140  27.480  32.810  1.00  0.00            
ATOM     12  H1  BCD     1      26.250  30.530  29.500  1.00  0.00            
ATOM     13  H2  BCD     1      27.850  29.060  28.410  1.00  0.00            
ATOM     14  H3  BCD     1      27.080  29.810  26.460  1.00  0.00            
ATOM     15  H4  BCD     1      25.560  27.420  27.730  1.00  0.00            
ATOM     16  H5  BCD     1      27.470  25.950  27.260  1.00  0.00            
ATOM     17  H6  BCD     1      27.950  26.590  29.410  1.00  0.00            
ATOM     18  H7  BCD     1      25.190  27.130  30.410  1.00  0.00            
ATOM     19  H8  BCD     1      26.280  25.640  31.860  1.00  0.00            
ATOM     20  H9  BCD     1      27.750  26.640  31.890  1.00  0.00            
ATOM     21  H10 BCD     1      26.240  28.390  32.540  1.00  0.00            
ATOM     22  C7  BCD     1      21.540  31.830  30.420  1.00  0.00            
ATOM     23  O6  BCD     1      20.410  31.200  29.780  1.00  0.00            
ATOM     24  C8  BCD     1      22.570  32.420  29.440  1.00  0.00            
ATOM     25  O7  BCD     1      21.920  33.240  28.490  1.00  0.00            
ATOM     26  C9  BCD     1      23.400  31.320  28.740  1.00  0.00            
ATOM     27  O8  BCD     1      24.570  31.820  27.920  1.00  0.00            
ATOM     28  C10 BCD     1      23.840  30.410  29.930  1.00  0.00            
ATOM     29  C11 BCD     1      22.710  29.830  30.750  1.00  0.00            
ATOM     30  O9  BCD     1      22.080  30.920  31.380  1.00  0.00            
ATOM     31  C12 BCD     1      23.020  28.760  31.770  1.00  0.00            
ATOM     32  O10 BCD     1      21.900  28.070  32.170  1.00  0.00            
ATOM     33  H11 BCD     1      21.050  32.650  30.950  1.00  0.00            
ATOM     34  H12 BCD     1      23.340  33.040  29.920  1.00  0.00            
ATOM     35  H13 BCD     1      21.050  32.820  28.380  1.00  0.00            
ATOM     36  H14 BCD     1      22.690  30.680  28.210  1.00  0.00            
ATOM     37  H15 BCD     1      25.130  31.060  27.760  1.00  0.00            
ATOM     38  H16 BCD     1      24.470  31.040  30.580  1.00  0.00            
ATOM     39  H17 BCD     1      21.920  29.360  30.160  1.00  0.00            
ATOM     40  H18 BCD     1      23.760  28.060  31.350  1.00  0.00            
ATOM     41  H19 BCD     1      23.370  29.250  32.690  1.00  0.00            
ATOM     42  H20 BCD     1      22.150  27.140  32.130  1.00  0.00            
ATOM     43  C13 BCD     1      16.450  30.670  29.960  1.00  0.00            
ATOM     44  O11 BCD     1      16.630  29.220  29.590  1.00  0.00            
ATOM     45  C14 BCD     1      16.910  31.640  28.870  1.00  0.00            
ATOM     46  O12 BCD     1      16.200  31.470  27.660  1.00  0.00            
ATOM     47  C15 BCD     1      18.320  31.460  28.630  1.00  0.00            
ATOM     48  O13 BCD     1      18.900  32.430  27.690  1.00  0.00            
ATOM     49  C16 BCD     1      19.060  31.670  30.000  1.00  0.00            
ATOM     50  C17 BCD     1      18.530  30.860  31.130  1.00  0.00            
ATOM     51  O14 BCD     1      17.110  31.000  31.190  1.00  0.00            
ATOM     52  C18 BCD     1      19.150  31.290  32.480  1.00  0.00            
ATOM     53  O15 BCD     1      19.260  32.740  32.770  1.00  0.00            
ATOM     54  H21 BCD     1      15.390  30.860  30.150  1.00  0.00            
ATOM     55  H22 BCD     1      16.760  32.680  29.180  1.00  0.00            
ATOM     56  H23 BCD     1      16.380  30.540  27.480  1.00  0.00            
ATOM     57  H24 BCD     1      18.450  30.400  28.350  1.00  0.00            
ATOM     58  H25 BCD     1      18.330  32.410  26.910  1.00  0.00            
ATOM     59  H26 BCD     1      18.990  32.750  30.200  1.00  0.00            
ATOM     60  H27 BCD     1      18.730  29.790  31.010  1.00  0.00            
ATOM     61  H28 BCD     1      18.680  30.850  33.370  1.00  0.00            
ATOM     62  H29 BCD     1      20.170  30.890  32.430  1.00  0.00            
ATOM     63  H30 BCD     1      19.360  32.910  33.710  1.00  0.00            
ATOM     64  C19 BCD     1      15.180  25.740  28.180  1.00  0.00            
ATOM     65  O16 BCD     1      16.460  25.150  28.620  1.00  0.00            
ATOM     66  C20 BCD     1      15.440  26.720  27.080  1.00  0.00            
ATOM     67  O17 BCD     1      16.010  26.110  25.900  1.00  0.00            
ATOM     68  C21 BCD     1      16.290  27.920  27.630  1.00  0.00            
ATOM     69  O18 BCD     1      16.590  28.960  26.540  1.00  0.00            
ATOM     70  C22 BCD     1      15.640  28.460  28.880  1.00  0.00            
ATOM     71  C23 BCD     1      15.150  27.450  29.910  1.00  0.00            
ATOM     72  O19 BCD     1      14.440  26.460  29.220  1.00  0.00            
ATOM     73  C24 BCD     1      14.190  27.980  31.010  1.00  0.00            
ATOM     74  O20 BCD     1      13.020  28.640  30.460  1.00  0.00            
ATOM     75  H31 BCD     1      14.590  25.030  27.590  1.00  0.00            
ATOM     76  H32 BCD     1      14.460  27.160  26.840  1.00  0.00            
ATOM     77  H33 BCD     1      15.350  25.660  25.360  1.00  0.00            
ATOM     78  H34 BCD     1      17.260  27.520  27.940  1.00  0.00            
ATOM     79  H35 BCD     1      16.830  28.530  25.720  1.00  0.00            
ATOM     80  H36 BCD     1      14.840  29.150  28.590  1.00  0.00            
ATOM     81  H37 BCD     1      15.980  26.980  30.450  1.00  0.00            
ATOM     82  H38 BCD     1      13.870  27.100  31.590  1.00  0.00            
ATOM     83  H39 BCD     1      14.700  28.690  31.670  1.00  0.00            
ATOM     84  H40 BCD     1      12.560  29.010  31.220  1.00  0.00            
ATOM     85  C25 BCD     1      18.160  21.390  28.980  1.00  0.00            
ATOM     86  O21 BCD     1      19.390  22.000  29.320  1.00  0.00            
ATOM     87  C26 BCD     1      17.620  21.760  27.610  1.00  0.00            
ATOM     88  O22 BCD     1      18.520  21.550  26.450  1.00  0.00            
ATOM     89  C27 BCD     1      17.250  23.200  27.510  1.00  0.00            
ATOM     90  O23 BCD     1      16.560  23.510  26.290  1.00  0.00            
ATOM     91  C28 BCD     1      16.450  23.670  28.680  1.00  0.00            
ATOM     92  C29 BCD     1      17.050  23.160  29.990  1.00  0.00            
ATOM     93  O24 BCD     1      17.190  21.800  29.940  1.00  0.00            
ATOM     94  C30 BCD     1      16.160  23.550  31.190  1.00  0.00            
ATOM     95  O25 BCD     1      14.880  22.980  31.100  1.00  0.00            
ATOM     96  H41 BCD     1      18.250  20.300  29.060  1.00  0.00            
ATOM     97  H42 BCD     1      16.780  21.070  27.460  1.00  0.00            
ATOM     98  H43 BCD     1      18.190  22.040  25.700  1.00  0.00            
ATOM     99  H44 BCD     1      18.090  23.900  27.620  1.00  0.00            
ATOM    100  H45 BCD     1      16.640  24.470  26.240  1.00  0.00            
ATOM    101  H46 BCD     1      15.390  23.370  28.640  1.00  0.00            
ATOM    102  H47 BCD     1      18.030  23.580  30.260  1.00  0.00            
ATOM    103  H48 BCD     1      16.800  23.190  32.000  1.00  0.00            
ATOM    104  H49 BCD     1      16.130  24.630  31.350  1.00  0.00            
ATOM    105  H50 BCD     1      14.210  23.620  31.370  1.00  0.00            
ATOM    106  C31 BCD     1      23.170  20.530  29.830  1.00  0.00            
ATOM    107  O26 BCD     1      23.830  21.710  29.290  1.00  0.00            
ATOM    108  C32 BCD     1      22.320  19.800  28.850  1.00  0.00            
ATOM    109  O27 BCD     1      23.210  19.280  27.790  1.00  0.00            
ATOM    110  C33 BCD     1      21.160  20.720  28.380  1.00  0.00            
ATOM    111  C34 BCD     1      20.460  21.150  29.600  1.00  0.00            
ATOM    112  C35 BCD     1      21.270  21.820  30.630  1.00  0.00            
ATOM    113  O28 BCD     1      22.350  20.940  30.900  1.00  0.00            
ATOM    114  C36 BCD     1      20.510  22.050  31.930  1.00  0.00            
ATOM    115  O29 BCD     1      21.320  22.650  32.920  1.00  0.00            
ATOM    116  O30 BCD     1      20.430  19.930  27.380  1.00  0.00            
ATOM    117  H51 BCD     1      23.930  19.900  30.300  1.00  0.00            
ATOM    118  H52 BCD     1      21.810  19.020  29.430  1.00  0.00            
ATOM    119  H53 BCD     1      23.480  20.000  27.220  1.00  0.00            
ATOM    120  H54 BCD     1      21.600  21.600  27.890  1.00  0.00            
ATOM    121  H55 BCD     1      19.790  20.550  27.020  1.00  0.00            
ATOM    122  H56 BCD     1      19.980  20.240  29.990  1.00  0.00            
ATOM    123  H57 BCD     1      21.760  22.750  30.310  1.00  0.00            
ATOM    124  H58 BCD     1      19.690  22.740  31.710  1.00  0.00            
ATOM    125  H59 BCD     1      20.140  21.070  32.240  1.00  0.00            
ATOM    126  H60 BCD     1      21.790  21.890  33.260  1.00  0.00            
ATOM    127  C37 BCD     1      27.090  24.250  29.560  1.00  0.00            
ATOM    128  O31 BCD     1      26.310  25.360  29.020  1.00  0.00            
ATOM    129  C38 BCD     1      27.120  23.130  28.510  1.00  0.00            
ATOM    130  O32 BCD     1      27.640  23.690  27.320  1.00  0.00            
ATOM    131  C39 BCD     1      25.770  22.450  28.300  1.00  0.00            
ATOM    132  O33 BCD     1      25.850  21.390  27.370  1.00  0.00            
ATOM    133  C40 BCD     1      25.190  21.990  29.650  1.00  0.00            
ATOM    134  C41 BCD     1      25.290  23.210  30.650  1.00  0.00            
ATOM    135  O34 BCD     1      26.570  23.760  30.730  1.00  0.00            
ATOM    136  C42 BCD     1      24.850  22.810  32.040  1.00  0.00            
ATOM    137  O35 BCD     1      24.950  23.900  32.940  1.00  0.00            
ATOM    138  H61 BCD     1      28.110  24.610  29.690  1.00  0.00            
ATOM    139  H62 BCD     1      27.790  22.350  28.900  1.00  0.00            
ATOM    140  H63 BCD     1      27.580  23.090  26.570  1.00  0.00            
ATOM    141  H64 BCD     1      25.080  23.220  27.920  1.00  0.00            
ATOM    142  H65 BCD     1      26.180  21.770  26.550  1.00  0.00            
ATOM    143  H66 BCD     1      25.840  21.160  29.970  1.00  0.00            
ATOM    144  H67 BCD     1      24.650  24.020  30.280  1.00  0.00            
ATOM    145  H68 BCD     1      23.860  22.330  31.970  1.00  0.00            
ATOM    146  H69 BCD     1      25.540  22.020  32.370  1.00  0.00            
ATOM    147  H70 BCD     1      25.890  23.860  33.120  1.00  0.00            
ATOM    148  C1  BE3     2      24.090  24.740  24.380  1.00  0.00            
ATOM    149  C2  BE3     2      24.330  25.590  25.640  1.00  0.00            
ATOM    150  C3  BE3     2      23.490  26.840  25.740  1.00  0.00            
ATOM    151  C4  BE3     2      24.090  28.030  25.250  1.00  0.00            
ATOM    152  C5  BE3     2      23.430  29.270  25.280  1.00  0.00            
ATOM    153  C6  BE3     2      22.240  29.330  25.910  1.00  0.00            
ATOM    154  C7  BE3     2      21.650  28.200  26.530  1.00  0.00            
ATOM    155  C8  BE3     2      20.270  28.380  27.110  1.00  0.00            
ATOM    156  C9  BE3     2      22.270  26.960  26.400  1.00  0.00            
ATOM    157  N1  BE3     2      21.630  25.820  27.010  1.00  0.00            
ATOM    158  C10 BE3     2      21.000  24.820  26.250  1.00  0.00            
ATOM    159  O1  BE3     2      20.730  23.760  26.760  1.00  0.00            
ATOM    160  C11 BE3     2      20.580  25.240  24.770  1.00  0.00            
ATOM    161  Cl1 BE3     2      19.020  26.000  24.620  1.00  0.00            
ATOM    162  C12 BE3     2      21.990  25.500  28.380  1.00  0.00            
ATOM    163  C13 BE3     2      22.910  26.500  29.020  1.00  0.00            
ATOM    164  C14 BE3     2      20.790  25.340  29.350  1.00  0.00            
ATOM    165  O2  BE3     2      20.240  26.670  29.680  1.00  0.00            
ATOM    166  C15 BE3     2      19.050  26.620  30.530  1.00  0.00            
ATOM    167  H1  BE3     2      24.970  24.100  24.230  1.00  0.00            
ATOM    168  H2  BE3     2      23.170  24.150  24.390  1.00  0.00            
ATOM    169  H3  BE3     2      24.070  25.390  23.490  1.00  0.00            
ATOM    170  H4  BE3     2      25.360  25.960  25.570  1.00  0.00            
ATOM    171  H5  BE3     2      24.270  24.920  26.510  1.00  0.00            
ATOM    172  H6  BE3     2      25.110  27.960  24.880  1.00  0.00            
ATOM    173  H7  BE3     2      23.850  30.130  24.760  1.00  0.00            
ATOM    174  H8  BE3     2      21.730  30.290  25.970  1.00  0.00            
ATOM    175  H9  BE3     2      20.340  28.840  28.100  1.00  0.00            
ATOM    176  H10 BE3     2      19.660  29.060  26.490  1.00  0.00            
ATOM    177  H11 BE3     2      19.690  27.450  27.180  1.00  0.00            
ATOM    178  H12 BE3     2      20.510  24.310  24.180  1.00  0.00            
ATOM    179  H13 BE3     2      21.290  25.970  24.380  1.00  0.00            
ATOM    180  H14 BE3     2      22.560  24.570  28.500  1.00  0.00            
ATOM    181  H15 BE3     2      22.460  27.490  29.130  1.00  0.00            
ATOM    182  H16 BE3     2      23.120  26.160  30.050  1.00  0.00            
ATOM    183  H17 BE3     2      23.900  26.400  28.560  1.00  0.00            
ATOM    184  H18 BE3     2      21.190  24.770  30.190  1.00  0.00            
ATOM    185  H19 BE3     2      20.050  24.710  28.850  1.00  0.00            
ATOM    186  H20 BE3     2      18.500  27.560  30.360  1.00  0.00            
ATOM    187  H21 BE3     2      18.470  25.730  30.250  1.00  0.00            
ATOM    188  H22 BE3     2      19.270  26.400  31.580  1.00  0.00            
TER
ENDMDL
MODEL        1
ATOM      1  C1  BCD     1      26.020  28.620  32.130  1.00  0.00            
ATOM      2  O1  BCD     1      24.680  28.870  31.710  1.00  0.00            
ATOM      3  C2  BCD     1      26.850  27.950  30.970  1.00  0.00            
ATOM      4  O2  BCD     1      26.870  28.880  29.880  1.00  0.00            
ATOM      5  C3  BCD     1      26.210  26.640  30.590  1.00  0.00            
ATOM      6  O3  BCD     1      27.020  25.920  29.610  1.00  0.00            
ATOM      7  C4  BCD     1      26.010  25.790  31.850  1.00  0.00            
ATOM      8  C5  BCD     1      25.370  26.500  33.050  1.00  0.00            
ATOM      9  O4  BCD     1      26.070  27.720  33.290  1.00  0.00            
ATOM     10  C6  BCD     1      25.350  25.640  34.310  1.00  0.00            
ATOM     11  O5  BCD     1      24.450  26.260  35.220  1.00  0.00            
ATOM     12  H1  BCD     1      26.460  29.590  32.360  1.00  0.00            
ATOM     13  H2  BCD     1      27.860  27.910  31.400  1.00  0.00            
ATOM     14  H3  BCD     1      27.410  28.440  29.230  1.00  0.00            
ATOM     15  H4  BCD     1      25.230  26.840  30.140  1.00  0.00            
ATOM     16  H5  BCD     1      26.500  25.150  29.370  1.00  0.00            
ATOM     17  H6  BCD     1      27.000  25.420  32.160  1.00  0.00            
ATOM     18  H7  BCD     1      24.340  26.670  32.720  1.00  0.00            
ATOM     19  H8  BCD     1      24.920  24.630  34.310  1.00  0.00            
ATOM     20  H9  BCD     1      26.340  25.540  34.770  1.00  0.00            
ATOM     21  H10 BCD     1      24.930  26.930  35.720  1.00  0.00            
ATOM     22  C7  BCD     1      21.780  31.770  31.890  1.00  0.00            
ATOM     23  O6  BCD     1      20.730  30.950  31.250  1.00  0.00            
ATOM     24  C8  BCD     1      22.940  31.990  30.890  1.00  0.00            
ATOM     25  O7  BCD     1      22.440  32.650  29.720  1.00  0.00            
ATOM     26  C9  BCD     1      23.840  30.700  30.730  1.00  0.00            
ATOM     27  O8  BCD     1      25.050  30.980  29.960  1.00  0.00            
ATOM     28  C10 BCD     1      24.120  30.090  32.090  1.00  0.00            
ATOM     29  C11 BCD     1      22.890  29.860  32.950  1.00  0.00            
ATOM     30  O9  BCD     1      22.240  31.130  33.100  1.00  0.00            
ATOM     31  C12 BCD     1      23.170  29.440  34.340  1.00  0.00            
ATOM     32  O10 BCD     1      22.020  29.250  35.160  1.00  0.00            
ATOM     33  H11 BCD     1      21.320  32.740  32.090  1.00  0.00            
ATOM     34  H12 BCD     1      23.630  32.720  31.320  1.00  0.00            
ATOM     35  H13 BCD     1      21.630  32.220  29.430  1.00  0.00            
ATOM     36  H14 BCD     1      23.290  29.970  30.120  1.00  0.00            
ATOM     37  H15 BCD     1      25.610  30.200  29.960  1.00  0.00            
ATOM     38  H16 BCD     1      24.780  30.800  32.610  1.00  0.00            
ATOM     39  H17 BCD     1      22.230  29.150  32.430  1.00  0.00            
ATOM     40  H18 BCD     1      23.510  28.420  34.150  1.00  0.00            
ATOM     41  H19 BCD     1      23.890  30.100  34.840  1.00  0.00            
ATOM     42  H20 BCD     1      21.500  30.060  35.140  1.00  0.00            
ATOM     43  C13 BCD     1      16.460  30.880  31.030  1.00  0.00            
ATOM     44  O11 BCD     1      16.400  29.820  30.140  1.00  0.00            
ATOM     45  C14 BCD     1      17.180  32.070  30.320  1.00  0.00            
ATOM     46  O12 BCD     1      16.600  32.380  29.070  1.00  0.00            
ATOM     47  C15 BCD     1      18.700  31.830  30.090  1.00  0.00            
ATOM     48  O13 BCD     1      19.390  33.010  29.620  1.00  0.00            
ATOM     49  C16 BCD     1      19.340  31.320  31.440  1.00  0.00            
ATOM     50  C17 BCD     1      18.600  30.140  32.010  1.00  0.00            
ATOM     51  O14 BCD     1      17.250  30.500  32.190  1.00  0.00            
ATOM     52  C18 BCD     1      19.210  29.640  33.320  1.00  0.00            
ATOM     53  O15 BCD     1      19.080  30.580  34.350  1.00  0.00            
ATOM     54  H21 BCD     1      15.460  31.180  31.360  1.00  0.00            
ATOM     55  H22 BCD     1      17.120  32.890  31.050  1.00  0.00            
ATOM     56  H23 BCD     1      16.500  31.500  28.700  1.00  0.00            
ATOM     57  H24 BCD     1      18.760  31.020  29.350  1.00  0.00            
ATOM     58  H25 BCD     1      18.960  33.270  28.790  1.00  0.00            
ATOM     59  H26 BCD     1      19.360  32.160  32.150  1.00  0.00            
ATOM     60  H27 BCD     1      18.630  29.330  31.270  1.00  0.00            
ATOM     61  H28 BCD     1      18.530  28.810  33.570  1.00  0.00            
ATOM     62  H29 BCD     1      20.270  29.380  33.320  1.00  0.00            
ATOM     63  H30 BCD     1      18.230  31.000  34.180  1.00  0.00            
ATOM     64  C19 BCD     1      14.110  26.840  28.780  1.00  0.00            
ATOM     65  O16 BCD     1      15.320  26.120  28.960  1.00  0.00            
ATOM     66  C20 BCD     1      14.280  27.910  27.710  1.00  0.00            
ATOM     67  O17 BCD     1      14.710  27.370  26.450  1.00  0.00            
ATOM     68  C21 BCD     1      15.330  28.890  28.350  1.00  0.00            
ATOM     69  O18 BCD     1      15.590  30.040  27.520  1.00  0.00            
ATOM     70  C22 BCD     1      15.050  29.380  29.770  1.00  0.00            
ATOM     71  C23 BCD     1      14.630  28.230  30.640  1.00  0.00            
ATOM     72  O19 BCD     1      13.700  27.450  29.950  1.00  0.00            
ATOM     73  C24 BCD     1      13.910  28.710  31.870  1.00  0.00            
ATOM     74  O20 BCD     1      12.760  29.620  31.630  1.00  0.00            
ATOM     75  H31 BCD     1      13.260  26.170  28.570  1.00  0.00            
ATOM     76  H32 BCD     1      13.330  28.370  27.400  1.00  0.00            
ATOM     77  H33 BCD     1      13.910  27.030  26.040  1.00  0.00            
ATOM     78  H34 BCD     1      16.250  28.300  28.450  1.00  0.00            
ATOM     79  H35 BCD     1      16.100  29.650  26.810  1.00  0.00            
ATOM     80  H36 BCD     1      14.300  30.180  29.800  1.00  0.00            
ATOM     81  H37 BCD     1      15.530  27.700  30.980  1.00  0.00            
ATOM     82  H38 BCD     1      13.650  27.820  32.460  1.00  0.00            
ATOM     83  H39 BCD     1      14.700  29.250  32.420  1.00  0.00            
ATOM     84  H40 BCD     1      12.010  29.210  31.190  1.00  0.00            
ATOM     85  C25 BCD     1      16.950  22.300  28.540  1.00  0.00            
ATOM     86  O21 BCD     1      17.980  22.480  29.460  1.00  0.00            
ATOM     87  C26 BCD     1      17.010  23.190  27.360  1.00  0.00            
ATOM     88  O22 BCD     1      18.160  22.920  26.510  1.00  0.00            
ATOM     89  C27 BCD     1      16.760  24.730  27.700  1.00  0.00            
ATOM     90  O23 BCD     1      16.670  25.440  26.430  1.00  0.00            
ATOM     91  C28 BCD     1      15.430  24.800  28.420  1.00  0.00            
ATOM     92  C29 BCD     1      15.380  23.860  29.590  1.00  0.00            
ATOM     93  O24 BCD     1      15.700  22.510  29.170  1.00  0.00            
ATOM     94  C30 BCD     1      14.040  23.770  30.280  1.00  0.00            
ATOM     95  O25 BCD     1      13.040  23.650  29.330  1.00  0.00            
ATOM     96  H41 BCD     1      17.010  21.220  28.330  1.00  0.00            
ATOM     97  H42 BCD     1      16.140  22.910  26.760  1.00  0.00            
ATOM     98  H43 BCD     1      18.390  23.760  26.100  1.00  0.00            
ATOM     99  H44 BCD     1      17.530  25.120  28.380  1.00  0.00            
ATOM    100  H45 BCD     1      16.180  26.250  26.570  1.00  0.00            
ATOM    101  H46 BCD     1      14.610  24.630  27.710  1.00  0.00            
ATOM    102  H47 BCD     1      16.150  24.170  30.310  1.00  0.00            
ATOM    103  H48 BCD     1      14.060  22.960  31.010  1.00  0.00            
ATOM    104  H49 BCD     1      13.810  24.700  30.820  1.00  0.00            
ATOM    105  H50 BCD     1      12.190  23.450  29.750  1.00  0.00            
ATOM    106  C31 BCD     1      21.470  20.650  30.720  1.00  0.00            
ATOM    107  O26 BCD     1      22.160  21.860  30.660  1.00  0.00            
ATOM    108  C32 BCD     1      21.020  20.270  29.400  1.00  0.00            
ATOM    109  O27 BCD     1      22.010  20.010  28.450  1.00  0.00            
ATOM    110  C33 BCD     1      20.000  21.270  28.860  1.00  0.00            
ATOM    111  C34 BCD     1      18.780  21.380  29.810  1.00  0.00            
ATOM    112  C35 BCD     1      19.370  21.710  31.160  1.00  0.00            
ATOM    113  O28 BCD     1      20.380  20.760  31.540  1.00  0.00            
ATOM    114  C36 BCD     1      18.410  21.600  32.310  1.00  0.00            
ATOM    115  O29 BCD     1      18.930  21.930  33.600  1.00  0.00            
ATOM    116  O30 BCD     1      19.630  20.990  27.500  1.00  0.00            
ATOM    117  H51 BCD     1      22.120  19.930  31.210  1.00  0.00            
ATOM    118  H52 BCD     1      20.460  19.360  29.640  1.00  0.00            
ATOM    119  H53 BCD     1      21.620  19.280  27.950  1.00  0.00            
ATOM    120  H54 BCD     1      20.360  22.300  28.940  1.00  0.00            
ATOM    121  H55 BCD     1      19.750  21.810  27.020  1.00  0.00            
ATOM    122  H56 BCD     1      18.250  20.420  29.800  1.00  0.00            
ATOM    123  H57 BCD     1      19.820  22.710  31.130  1.00  0.00            
ATOM    124  H58 BCD     1      17.510  22.200  32.160  1.00  0.00            
ATOM    125  H59 BCD     1      18.140  20.550  32.490  1.00  0.00            
ATOM    126  H60 BCD     1      19.570  21.240  33.810  1.00  0.00            
ATOM    127  C37 BCD     1      25.790  23.460  31.340  1.00  0.00            
ATOM    128  O31 BCD     1      25.210  24.750  31.320  1.00  0.00            
ATOM    129  C38 BCD     1      25.600  22.850  29.970  1.00  0.00            
ATOM    130  O32 BCD     1      26.120  23.650  28.840  1.00  0.00            
ATOM    131  C39 BCD     1      24.110  22.550  29.720  1.00  0.00            
ATOM    132  O33 BCD     1      24.050  21.730  28.570  1.00  0.00            
ATOM    133  C40 BCD     1      23.500  21.800  30.840  1.00  0.00            
ATOM    134  C41 BCD     1      23.870  22.470  32.170  1.00  0.00            
ATOM    135  O34 BCD     1      25.240  22.690  32.340  1.00  0.00            
ATOM    136  C42 BCD     1      23.320  21.650  33.360  1.00  0.00            
ATOM    137  O35 BCD     1      23.810  22.180  34.580  1.00  0.00            
ATOM    138  H61 BCD     1      26.840  23.550  31.640  1.00  0.00            
ATOM    139  H62 BCD     1      26.190  21.930  30.080  1.00  0.00            
ATOM    140  H63 BCD     1      25.930  23.070  28.110  1.00  0.00            
ATOM    141  H64 BCD     1      23.590  23.500  29.590  1.00  0.00            
ATOM    142  H65 BCD     1      23.120  21.560  28.390  1.00  0.00            
ATOM    143  H66 BCD     1      23.940  20.800  30.710  1.00  0.00            
ATOM    144  H67 BCD     1      23.330  23.410  32.020  1.00  0.00            
ATOM    145  H68 BCD     1      22.220  21.720  33.360  1.00  0.00            
ATOM    146  H69 BCD     1      23.670  20.620  33.270  1.00  0.00            
ATOM    147  H70 BCD     1      24.690  22.490  34.330  1.00  0.00            
ATOM    148  C1  BE3     2      24.310  25.910  26.100  1.00  0.00            
ATOM    149  C2  BE3     2      24.280  26.600  27.500  1.00  0.00            
ATOM    150  C3  BE3     2      23.150  27.670  27.640  1.00  0.00            
ATOM    151  C4  BE3     2      23.570  28.980  27.490  1.00  0.00            
ATOM    152  C5  BE3     2      22.740  30.140  27.710  1.00  0.00            
ATOM    153  C6  BE3     2      21.430  29.870  28.080  1.00  0.00            
ATOM    154  C7  BE3     2      20.940  28.540  28.080  1.00  0.00            
ATOM    155  C8  BE3     2      19.470  28.470  28.280  1.00  0.00            
ATOM    156  C9  BE3     2      21.750  27.420  27.930  1.00  0.00            
ATOM    157  N1  BE3     2      21.280  26.050  28.150  1.00  0.00            
ATOM    158  C10 BE3     2      20.880  25.290  27.100  1.00  0.00            
ATOM    159  O1  BE3     2      20.850  24.040  27.040  1.00  0.00            
ATOM    160  C11 BE3     2      20.290  26.030  25.910  1.00  0.00            
ATOM    161  Cl1 BE3     2      19.660  25.020  24.600  1.00  0.00            
ATOM    162  C12 BE3     2      21.330  25.440  29.490  1.00  0.00            
ATOM    163  C13 BE3     2      22.370  26.130  30.460  1.00  0.00            
ATOM    164  C14 BE3     2      19.940  25.280  30.160  1.00  0.00            
ATOM    165  O2  BE3     2      19.390  26.470  30.630  1.00  0.00            
ATOM    166  C15 BE3     2      18.070  26.440  31.190  1.00  0.00            
ATOM    167  H1  BE3     2      24.930  25.010  26.090  1.00  0.00            
ATOM    168  H2  BE3     2      23.320  25.490  25.910  1.00  0.00            
ATOM    169  H3  BE3     2      24.690  26.570  25.310  1.00  0.00            
ATOM    170  H4  BE3     2      25.280  27.010  27.680  1.00  0.00            
ATOM    171  H5  BE3     2      24.150  25.780  28.220  1.00  0.00            
ATOM    172  H6  BE3     2      24.600  29.210  27.220  1.00  0.00            
ATOM    173  H7  BE3     2      23.170  31.130  27.760  1.00  0.00            
ATOM    174  H8  BE3     2      20.770  30.710  28.280  1.00  0.00            
ATOM    175  H9  BE3     2      19.110  27.430  28.250  1.00  0.00            
ATOM    176  H10 BE3     2      19.260  28.790  29.300  1.00  0.00            
ATOM    177  H11 BE3     2      18.970  29.070  27.510  1.00  0.00            
ATOM    178  H12 BE3     2      21.130  26.610  25.520  1.00  0.00            
ATOM    179  H13 BE3     2      19.590  26.830  26.180  1.00  0.00            
ATOM    180  H14 BE3     2      21.660  24.400  29.330  1.00  0.00            
ATOM    181  H15 BE3     2      21.910  27.080  30.790  1.00  0.00            
ATOM    182  H16 BE3     2      22.610  25.500  31.320  1.00  0.00            
ATOM    183  H17 BE3     2      23.240  26.470  29.890  1.00  0.00            
ATOM    184  H18 BE3     2      20.200  24.660  31.030  1.00  0.00            
ATOM    185  H19 BE3     2      19.180  24.690  29.630  1.00  0.00            
ATOM    186  H20 BE3     2      18.090  25.690  32.000  1.00  0.00            
ATOM    187  H21 BE3     2      17.790  27.410  31.610  1.00  0.00            
ATOM    188  H22 BE3     2      17.350  26.110  30.430  1.00  0.00            
TER
ENDMDL
MODEL        1
ATOM      1  C1  BCD     1      29.380  23.030  23.380  1.00  0.00            
ATOM      2  O1  BCD     1      28.550  24.190  23.590  1.00  0.00            
ATOM      3  C2  BCD     1      28.680  21.760  23.880  1.00  0.00            
ATOM      4  O2  BCD     1      27.610  21.420  22.990  1.00  0.00            
ATOM      5  C3  BCD     1      28.420  21.750  25.390  1.00  0.00            
ATOM      6  O3  BCD     1      27.980  20.400  25.830  1.00  0.00            
ATOM      7  C4  BCD     1      29.710  22.030  26.100  1.00  0.00            
ATOM      8  C5  BCD     1      30.420  23.320  25.600  1.00  0.00            
ATOM      9  O4  BCD     1      30.570  23.180  24.200  1.00  0.00            
ATOM     10  C6  BCD     1      31.850  23.560  26.140  1.00  0.00            
ATOM     11  O5  BCD     1      32.630  22.360  26.050  1.00  0.00            
ATOM     12  H1  BCD     1      29.680  22.980  22.320  1.00  0.00            
ATOM     13  H2  BCD     1      29.440  20.970  23.870  1.00  0.00            
ATOM     14  H3  BCD     1      27.350  20.510  23.150  1.00  0.00            
ATOM     15  H4  BCD     1      27.670  22.550  25.500  1.00  0.00            
ATOM     16  H5  BCD     1      28.130  20.210  26.760  1.00  0.00            
ATOM     17  H6  BCD     1      30.330  21.140  25.950  1.00  0.00            
ATOM     18  H7  BCD     1      29.830  24.190  25.900  1.00  0.00            
ATOM     19  H8  BCD     1      32.270  24.410  25.570  1.00  0.00            
ATOM     20  H9  BCD     1      31.770  23.880  27.180  1.00  0.00            
ATOM     21  H10 BCD     1      33.040  22.250  25.190  1.00  0.00            
ATOM     22  C7  BCD     1      26.690  27.080  21.260  1.00  0.00            
ATOM     23  O6  BCD     1      25.760  27.160  22.330  1.00  0.00            
ATOM     24  C8  BCD     1      26.560  25.660  20.750  1.00  0.00            
ATOM     25  O7  BCD     1      25.260  25.490  20.220  1.00  0.00            
ATOM     26  C9  BCD     1      26.950  24.570  21.790  1.00  0.00            
ATOM     27  O8  BCD     1      26.720  23.250  21.210  1.00  0.00            
ATOM     28  C10 BCD     1      28.360  24.930  22.390  1.00  0.00            
ATOM     29  C11 BCD     1      28.550  26.390  22.650  1.00  0.00            
ATOM     30  O9  BCD     1      28.050  27.260  21.630  1.00  0.00            
ATOM     31  C12 BCD     1      29.900  26.800  23.050  1.00  0.00            
ATOM     32  O10 BCD     1      30.820  26.470  21.940  1.00  0.00            
ATOM     33  H11 BCD     1      26.600  27.830  20.470  1.00  0.00            
ATOM     34  H12 BCD     1      27.350  25.570  20.000  1.00  0.00            
ATOM     35  H13 BCD     1      24.990  24.590  20.400  1.00  0.00            
ATOM     36  H14 BCD     1      26.280  24.700  22.650  1.00  0.00            
ATOM     37  H15 BCD     1      26.980  22.530  21.800  1.00  0.00            
ATOM     38  H16 BCD     1      29.040  24.620  21.580  1.00  0.00            
ATOM     39  H17 BCD     1      27.930  26.560  23.540  1.00  0.00            
ATOM     40  H18 BCD     1      29.930  27.890  23.170  1.00  0.00            
ATOM     41  H19 BCD     1      30.200  26.230  23.940  1.00  0.00            
ATOM     42  H20 BCD     1      30.780  27.140  21.260  1.00  0.00            
ATOM     43  C13 BCD     1      22.640  29.530  23.640  1.00  0.00            
ATOM     44  O11 BCD     1      22.930  29.170  24.980  1.00  0.00            
ATOM     45  C14 BCD     1      22.170  28.290  22.920  1.00  0.00            
ATOM     46  O12 BCD     1      21.090  27.710  23.590  1.00  0.00            
ATOM     47  C15 BCD     1      23.360  27.380  22.700  1.00  0.00            
ATOM     48  O13 BCD     1      22.940  26.330  21.820  1.00  0.00            
ATOM     49  C16 BCD     1      24.620  28.090  22.140  1.00  0.00            
ATOM     50  C17 BCD     1      24.980  29.390  22.900  1.00  0.00            
ATOM     51  O14 BCD     1      23.740  30.130  22.970  1.00  0.00            
ATOM     52  C18 BCD     1      26.060  30.280  22.250  1.00  0.00            
ATOM     53  O15 BCD     1      25.810  30.440  20.840  1.00  0.00            
ATOM     54  H21 BCD     1      21.870  30.320  23.610  1.00  0.00            
ATOM     55  H22 BCD     1      21.930  28.690  21.930  1.00  0.00            
ATOM     56  H23 BCD     1      20.910  26.840  23.200  1.00  0.00            
ATOM     57  H24 BCD     1      23.570  27.080  23.740  1.00  0.00            
ATOM     58  H25 BCD     1      23.810  25.960  21.620  1.00  0.00            
ATOM     59  H26 BCD     1      24.440  28.220  21.070  1.00  0.00            
ATOM     60  H27 BCD     1      25.390  29.140  23.890  1.00  0.00            
ATOM     61  H28 BCD     1      26.230  31.260  22.700  1.00  0.00            
ATOM     62  H29 BCD     1      27.030  29.790  22.420  1.00  0.00            
ATOM     63  H30 BCD     1      25.340  31.270  20.710  1.00  0.00            
ATOM     64  C19 BCD     1      22.220  30.060  28.830  1.00  0.00            
ATOM     65  O16 BCD     1      23.230  29.110  29.180  1.00  0.00            
ATOM     66  C20 BCD     1      21.060  29.470  28.120  1.00  0.00            
ATOM     67  O17 BCD     1      20.530  28.490  28.960  1.00  0.00            
ATOM     68  C21 BCD     1      21.570  28.820  26.820  1.00  0.00            
ATOM     69  O18 BCD     1      20.480  28.310  26.130  1.00  0.00            
ATOM     70  C22 BCD     1      22.250  29.860  25.990  1.00  0.00            
ATOM     71  C23 BCD     1      23.340  30.580  26.810  1.00  0.00            
ATOM     72  O19 BCD     1      22.860  31.070  28.080  1.00  0.00            
ATOM     73  C24 BCD     1      24.010  31.670  26.060  1.00  0.00            
ATOM     74  O20 BCD     1      23.370  32.960  26.100  1.00  0.00            
ATOM     75  H31 BCD     1      21.790  30.500  29.730  1.00  0.00            
ATOM     76  H32 BCD     1      20.300  30.240  27.940  1.00  0.00            
ATOM     77  H33 BCD     1      20.810  27.660  28.570  1.00  0.00            
ATOM     78  H34 BCD     1      22.190  27.950  27.080  1.00  0.00            
ATOM     79  H35 BCD     1      20.790  27.970  25.290  1.00  0.00            
ATOM     80  H36 BCD     1      21.520  30.600  25.640  1.00  0.00            
ATOM     81  H37 BCD     1      24.110  29.800  26.910  1.00  0.00            
ATOM     82  H38 BCD     1      25.020  31.780  26.470  1.00  0.00            
ATOM     83  H39 BCD     1      24.240  31.420  25.020  1.00  0.00            
ATOM     84  H40 BCD     1      23.390  33.210  27.030  1.00  0.00            
ATOM     85  C25 BCD     1      25.120  27.960  32.740  1.00  0.00            
ATOM     86  O21 BCD     1      25.580  26.740  32.100  1.00  0.00            
ATOM     87  C26 BCD     1      23.610  27.990  32.790  1.00  0.00            
ATOM     88  O22 BCD     1      23.140  26.810  33.480  1.00  0.00            
ATOM     89  C27 BCD     1      23.050  28.080  31.330  1.00  0.00            
ATOM     90  O23 BCD     1      21.600  28.240  31.450  1.00  0.00            
ATOM     91  C28 BCD     1      23.700  29.170  30.500  1.00  0.00            
ATOM     92  C29 BCD     1      25.250  29.170  30.640  1.00  0.00            
ATOM     93  O24 BCD     1      25.590  29.080  31.990  1.00  0.00            
ATOM     94  C30 BCD     1      25.930  30.400  30.050  1.00  0.00            
ATOM     95  O25 BCD     1      27.320  30.140  29.900  1.00  0.00            
ATOM     96  H41 BCD     1      25.570  28.070  33.740  1.00  0.00            
ATOM     97  H42 BCD     1      23.320  28.920  33.300  1.00  0.00            
ATOM     98  H43 BCD     1      23.780  26.120  33.280  1.00  0.00            
ATOM     99  H44 BCD     1      23.230  27.060  30.950  1.00  0.00            
ATOM    100  H45 BCD     1      21.150  28.340  30.610  1.00  0.00            
ATOM    101  H46 BCD     1      23.350  30.130  30.910  1.00  0.00            
ATOM    102  H47 BCD     1      25.550  28.260  30.120  1.00  0.00            
ATOM    103  H48 BCD     1      25.500  30.740  29.100  1.00  0.00            
ATOM    104  H49 BCD     1      25.760  31.220  30.770  1.00  0.00            
ATOM    105  H50 BCD     1      27.720  30.630  30.630  1.00  0.00            
ATOM    106  C31 BCD     1      27.970  23.450  32.790  1.00  0.00            
ATOM    107  O26 BCD     1      28.070  23.210  31.400  1.00  0.00            
ATOM    108  C32 BCD     1      26.490  23.270  33.210  1.00  0.00            
ATOM    109  O27 BCD     1      26.070  21.990  32.810  1.00  0.00            
ATOM    110  C33 BCD     1      25.650  24.450  32.640  1.00  0.00            
ATOM    111  C34 BCD     1      26.320  25.780  32.920  1.00  0.00            
ATOM    112  C35 BCD     1      27.840  25.810  32.480  1.00  0.00            
ATOM    113  O28 BCD     1      28.550  24.680  33.070  1.00  0.00            
ATOM    114  C36 BCD     1      28.520  27.170  32.860  1.00  0.00            
ATOM    115  O29 BCD     1      28.520  27.350  34.270  1.00  0.00            
ATOM    116  O30 BCD     1      24.360  24.500  33.300  1.00  0.00            
ATOM    117  H51 BCD     1      28.540  22.640  33.250  1.00  0.00            
ATOM    118  H52 BCD     1      26.380  23.410  34.300  1.00  0.00            
ATOM    119  H53 BCD     1      26.460  21.660  32.000  1.00  0.00            
ATOM    120  H54 BCD     1      25.580  24.290  31.560  1.00  0.00            
ATOM    121  H55 BCD     1      24.120  23.660  33.700  1.00  0.00            
ATOM    122  H56 BCD     1      26.190  26.080  33.970  1.00  0.00            
ATOM    123  H57 BCD     1      27.860  25.730  31.390  1.00  0.00            
ATOM    124  H58 BCD     1      29.560  27.090  32.520  1.00  0.00            
ATOM    125  H59 BCD     1      28.070  28.020  32.310  1.00  0.00            
ATOM    126  H60 BCD     1      28.890  26.570  34.690  1.00  0.00            
ATOM    127  C37 BCD     1      30.090  21.300  28.480  1.00  0.00            
ATOM    128  O31 BCD     1      29.380  22.120  27.530  1.00  0.00            
ATOM    129  C38 BCD     1      29.120  20.450  29.240  1.00  0.00            
ATOM    130  O32 BCD     1      28.550  19.580  28.290  1.00  0.00            
ATOM    131  C39 BCD     1      28.190  21.360  30.000  1.00  0.00            
ATOM    132  O33 BCD     1      27.330  20.580  30.860  1.00  0.00            
ATOM    133  C40 BCD     1      28.970  22.350  30.870  1.00  0.00            
ATOM    134  C41 BCD     1      29.980  23.120  30.040  1.00  0.00            
ATOM    135  O34 BCD     1      30.790  22.210  29.420  1.00  0.00            
ATOM    136  C42 BCD     1      30.980  23.990  30.770  1.00  0.00            
ATOM    137  O35 BCD     1      31.360  25.130  30.000  1.00  0.00            
ATOM    138  H61 BCD     1      30.830  20.680  27.960  1.00  0.00            
ATOM    139  H62 BCD     1      29.570  19.710  29.900  1.00  0.00            
ATOM    140  H63 BCD     1      28.850  18.700  28.510  1.00  0.00            
ATOM    141  H64 BCD     1      27.650  21.910  29.220  1.00  0.00            
ATOM    142  H65 BCD     1      26.810  19.940  30.350  1.00  0.00            
ATOM    143  H66 BCD     1      29.460  21.870  31.730  1.00  0.00            
ATOM    144  H67 BCD     1      29.470  23.780  29.330  1.00  0.00            
ATOM    145  H68 BCD     1      30.530  24.380  31.690  1.00  0.00            
ATOM    146  H69 BCD     1      31.910  23.450  31.010  1.00  0.00            
ATOM    147  H70 BCD     1      32.060  25.590  30.470  1.00  0.00            
ATOM    148  C1  BE3     2      22.920  22.180  30.590  1.00  0.00            
ATOM    149  C2  BE3     2      24.220  22.740  29.940  1.00  0.00            
ATOM    150  C3  BE3     2      24.380  22.410  28.470  1.00  0.00            
ATOM    151  C4  BE3     2      24.470  21.070  28.120  1.00  0.00            
ATOM    152  C5  BE3     2      24.650  20.620  26.810  1.00  0.00            
ATOM    153  C6  BE3     2      24.770  21.570  25.780  1.00  0.00            
ATOM    154  C7  BE3     2      24.610  22.910  26.100  1.00  0.00            
ATOM    155  C8  BE3     2      24.530  23.850  24.910  1.00  0.00            
ATOM    156  C9  BE3     2      24.460  23.350  27.430  1.00  0.00            
ATOM    157  N1  BE3     2      24.120  24.660  27.810  1.00  0.00            
ATOM    158  C10 BE3     2      22.750  24.990  28.020  1.00  0.00            
ATOM    159  O1  BE3     2      22.400  25.960  28.700  1.00  0.00            
ATOM    160  C11 BE3     2      21.670  23.990  27.520  1.00  0.00            
ATOM    161  Cl1 BE3     2      20.150  24.810  27.050  1.00  0.00            
ATOM    162  C12 BE3     2      25.110  25.680  28.210  1.00  0.00            
ATOM    163  C13 BE3     2      26.470  25.080  28.780  1.00  0.00            
ATOM    164  C14 BE3     2      25.270  26.740  27.090  1.00  0.00            
ATOM    165  O2  BE3     2      26.360  27.610  27.470  1.00  0.00            
ATOM    166  C15 BE3     2      26.990  28.320  26.430  1.00  0.00            
ATOM    167  H1  BE3     2      22.840  21.090  30.590  1.00  0.00            
ATOM    168  H2  BE3     2      22.870  22.470  31.640  1.00  0.00            
ATOM    169  H3  BE3     2      21.940  22.470  30.190  1.00  0.00            
ATOM    170  H4  BE3     2      25.120  22.390  30.460  1.00  0.00            
ATOM    171  H5  BE3     2      24.170  23.780  30.260  1.00  0.00            
ATOM    172  H6  BE3     2      24.450  20.300  28.880  1.00  0.00            
ATOM    173  H7  BE3     2      24.670  19.560  26.550  1.00  0.00            
ATOM    174  H8  BE3     2      24.850  21.230  24.760  1.00  0.00            
ATOM    175  H9  BE3     2      25.440  24.440  24.790  1.00  0.00            
ATOM    176  H10 BE3     2      24.340  23.360  23.950  1.00  0.00            
ATOM    177  H11 BE3     2      23.780  24.650  24.990  1.00  0.00            
ATOM    178  H12 BE3     2      21.380  23.360  28.360  1.00  0.00            
ATOM    179  H13 BE3     2      22.060  23.370  26.700  1.00  0.00            
ATOM    180  H14 BE3     2      24.650  26.240  29.030  1.00  0.00            
ATOM    181  H15 BE3     2      26.270  24.140  29.310  1.00  0.00            
ATOM    182  H16 BE3     2      27.090  24.900  27.900  1.00  0.00            
ATOM    183  H17 BE3     2      27.010  25.690  29.510  1.00  0.00            
ATOM    184  H18 BE3     2      24.340  27.290  26.920  1.00  0.00            
ATOM    185  H19 BE3     2      25.600  26.180  26.210  1.00  0.00            
ATOM    186  H20 BE3     2      27.460  27.600  25.760  1.00  0.00            
ATOM    187  H21 BE3     2      26.230  28.920  25.910  1.00  0.00            
ATOM    188  H22 BE3     2      27.830  28.910  26.800  1.00  0.00            
TER
ENDMDL
MODEL        1
ATOM      1  C1  BCD     1      34.230  31.060  26.490  1.00  0.00            
ATOM      2  O1  BCD     1      32.870  31.550  26.430  1.00  0.00            
ATOM      3  C2  BCD     1      34.180  29.510  26.290  1.00  0.00            
ATOM      4  O2  BCD     1      33.590  29.230  25.030  1.00  0.00            
ATOM      5  C3  BCD     1      33.420  28.920  27.450  1.00  0.00            
ATOM      6  O3  BCD     1      33.380  27.490  27.360  1.00  0.00            
ATOM      7  C4  BCD     1      33.990  29.330  28.850  1.00  0.00            
ATOM      8  C5  BCD     1      34.050  30.860  28.860  1.00  0.00            
ATOM      9  O4  BCD     1      34.770  31.400  27.720  1.00  0.00            
ATOM     10  C6  BCD     1      34.700  31.540  30.050  1.00  0.00            
ATOM     11  O5  BCD     1      35.980  31.050  30.340  1.00  0.00            
ATOM     12  H1  BCD     1      34.830  31.610  25.760  1.00  0.00            
ATOM     13  H2  BCD     1      35.190  29.080  26.350  1.00  0.00            
ATOM     14  H3  BCD     1      33.490  28.270  25.040  1.00  0.00            
ATOM     15  H4  BCD     1      32.470  29.440  27.280  1.00  0.00            
ATOM     16  H5  BCD     1      33.160  27.120  28.230  1.00  0.00            
ATOM     17  H6  BCD     1      35.010  28.940  28.980  1.00  0.00            
ATOM     18  H7  BCD     1      33.020  31.220  28.920  1.00  0.00            
ATOM     19  H8  BCD     1      34.530  32.610  29.860  1.00  0.00            
ATOM     20  H9  BCD     1      34.180  31.190  30.960  1.00  0.00            
ATOM     21  H10 BCD     1      36.520  31.330  29.590  1.00  0.00            
ATOM     22  C7  BCD     1      31.110  34.900  24.640  1.00  0.00            
ATOM     23  O6  BCD     1      29.800  34.570  24.950  1.00  0.00            
ATOM     24  C8  BCD     1      31.800  33.860  23.690  1.00  0.00            
ATOM     25  O7  BCD     1      31.070  33.550  22.500  1.00  0.00            
ATOM     26  C9  BCD     1      32.110  32.490  24.400  1.00  0.00            
ATOM     27  O8  BCD     1      32.880  31.500  23.710  1.00  0.00            
ATOM     28  C10 BCD     1      32.760  32.790  25.720  1.00  0.00            
ATOM     29  C11 BCD     1      32.010  33.760  26.550  1.00  0.00            
ATOM     30  O9  BCD     1      31.880  34.950  25.840  1.00  0.00            
ATOM     31  C12 BCD     1      32.700  34.060  27.880  1.00  0.00            
ATOM     32  O10 BCD     1      33.940  34.700  27.730  1.00  0.00            
ATOM     33  H11 BCD     1      31.250  35.890  24.190  1.00  0.00            
ATOM     34  H12 BCD     1      32.770  34.270  23.380  1.00  0.00            
ATOM     35  H13 BCD     1      31.540  33.800  21.710  1.00  0.00            
ATOM     36  H14 BCD     1      31.130  32.100  24.690  1.00  0.00            
ATOM     37  H15 BCD     1      33.050  30.710  24.230  1.00  0.00            
ATOM     38  H16 BCD     1      33.720  33.280  25.520  1.00  0.00            
ATOM     39  H17 BCD     1      31.030  33.330  26.810  1.00  0.00            
ATOM     40  H18 BCD     1      32.080  34.640  28.580  1.00  0.00            
ATOM     41  H19 BCD     1      32.830  33.160  28.500  1.00  0.00            
ATOM     42  H20 BCD     1      33.940  35.300  26.990  1.00  0.00            
ATOM     43  C13 BCD     1      26.070  36.400  25.100  1.00  0.00            
ATOM     44  O11 BCD     1      25.830  35.430  26.080  1.00  0.00            
ATOM     45  C14 BCD     1      26.500  35.710  23.720  1.00  0.00            
ATOM     46  O12 BCD     1      25.410  35.130  23.080  1.00  0.00            
ATOM     47  C15 BCD     1      27.700  34.810  23.850  1.00  0.00            
ATOM     48  O13 BCD     1      28.270  34.340  22.670  1.00  0.00            
ATOM     49  C16 BCD     1      28.850  35.530  24.540  1.00  0.00            
ATOM     50  C17 BCD     1      28.390  36.290  25.750  1.00  0.00            
ATOM     51  O14 BCD     1      27.240  37.070  25.490  1.00  0.00            
ATOM     52  C18 BCD     1      29.400  37.320  26.220  1.00  0.00            
ATOM     53  O15 BCD     1      29.640  38.260  25.260  1.00  0.00            
ATOM     54  H21 BCD     1      25.210  37.060  24.960  1.00  0.00            
ATOM     55  H22 BCD     1      26.860  36.560  23.140  1.00  0.00            
ATOM     56  H23 BCD     1      24.800  35.860  22.930  1.00  0.00            
ATOM     57  H24 BCD     1      27.420  33.950  24.490  1.00  0.00            
ATOM     58  H25 BCD     1      29.140  33.960  22.800  1.00  0.00            
ATOM     59  H26 BCD     1      29.270  36.100  23.700  1.00  0.00            
ATOM     60  H27 BCD     1      28.080  35.600  26.540  1.00  0.00            
ATOM     61  H28 BCD     1      28.950  37.780  27.100  1.00  0.00            
ATOM     62  H29 BCD     1      30.310  36.760  26.490  1.00  0.00            
ATOM     63  H30 BCD     1      28.770  38.660  25.170  1.00  0.00            
ATOM     64  C19 BCD     1      23.240  33.520  28.520  1.00  0.00            
ATOM     65  O16 BCD     1      24.360  33.060  29.240  1.00  0.00            
ATOM     66  C20 BCD     1      23.250  32.960  27.060  1.00  0.00            
ATOM     67  O17 BCD     1      23.310  31.510  27.120  1.00  0.00            
ATOM     68  C21 BCD     1      24.460  33.530  26.240  1.00  0.00            
ATOM     69  O18 BCD     1      24.400  33.150  24.910  1.00  0.00            
ATOM     70  C22 BCD     1      24.520  35.030  26.390  1.00  0.00            
ATOM     71  C23 BCD     1      24.230  35.590  27.840  1.00  0.00            
ATOM     72  O19 BCD     1      23.060  34.930  28.320  1.00  0.00            
ATOM     73  C24 BCD     1      23.980  37.070  27.830  1.00  0.00            
ATOM     74  O20 BCD     1      22.840  37.350  27.060  1.00  0.00            
ATOM     75  H31 BCD     1      22.310  33.170  28.980  1.00  0.00            
ATOM     76  H32 BCD     1      22.330  33.270  26.560  1.00  0.00            
ATOM     77  H33 BCD     1      24.190  31.250  27.390  1.00  0.00            
ATOM     78  H34 BCD     1      25.330  33.100  26.740  1.00  0.00            
ATOM     79  H35 BCD     1      24.890  33.770  24.370  1.00  0.00            
ATOM     80  H36 BCD     1      23.780  35.430  25.680  1.00  0.00            
ATOM     81  H37 BCD     1      25.120  35.530  28.480  1.00  0.00            
ATOM     82  H38 BCD     1      23.870  37.420  28.860  1.00  0.00            
ATOM     83  H39 BCD     1      24.870  37.590  27.450  1.00  0.00            
ATOM     84  H40 BCD     1      22.130  36.980  27.580  1.00  0.00            
ATOM     85  C25 BCD     1      25.020  31.450  33.050  1.00  0.00            
ATOM     86  O21 BCD     1      26.120  30.640  32.480  1.00  0.00            
ATOM     87  C26 BCD     1      23.720  31.000  32.410  1.00  0.00            
ATOM     88  O22 BCD     1      23.530  29.560  32.470  1.00  0.00            
ATOM     89  C27 BCD     1      23.840  31.350  30.910  1.00  0.00            
ATOM     90  O23 BCD     1      22.520  31.010  30.340  1.00  0.00            
ATOM     91  C28 BCD     1      24.180  32.850  30.650  1.00  0.00            
ATOM     92  C29 BCD     1      25.480  33.160  31.390  1.00  0.00            
ATOM     93  O24 BCD     1      25.270  32.750  32.820  1.00  0.00            
ATOM     94  C30 BCD     1      25.650  34.650  31.470  1.00  0.00            
ATOM     95  O25 BCD     1      26.680  34.970  32.360  1.00  0.00            
ATOM     96  H41 BCD     1      24.980  31.240  34.120  1.00  0.00            
ATOM     97  H42 BCD     1      22.940  31.600  32.900  1.00  0.00            
ATOM     98  H43 BCD     1      22.600  29.500  32.230  1.00  0.00            
ATOM     99  H44 BCD     1      24.580  30.650  30.500  1.00  0.00            
ATOM    100  H45 BCD     1      21.840  31.580  30.700  1.00  0.00            
ATOM    101  H46 BCD     1      23.500  33.460  31.250  1.00  0.00            
ATOM    102  H47 BCD     1      26.410  32.760  30.980  1.00  0.00            
ATOM    103  H48 BCD     1      25.920  34.920  30.440  1.00  0.00            
ATOM    104  H49 BCD     1      24.680  35.140  31.650  1.00  0.00            
ATOM    105  H50 BCD     1      26.620  34.300  33.050  1.00  0.00            
ATOM    106  C31 BCD     1      29.010  27.840  33.320  1.00  0.00            
ATOM    107  O26 BCD     1      29.770  28.260  32.240  1.00  0.00            
ATOM    108  C32 BCD     1      27.670  27.320  32.920  1.00  0.00            
ATOM    109  O27 BCD     1      27.970  26.230  31.950  1.00  0.00            
ATOM    110  C33 BCD     1      26.790  28.420  32.280  1.00  0.00            
ATOM    111  C34 BCD     1      26.610  29.520  33.220  1.00  0.00            
ATOM    112  C35 BCD     1      27.930  30.000  33.940  1.00  0.00            
ATOM    113  O28 BCD     1      28.760  28.870  34.230  1.00  0.00            
ATOM    114  C36 BCD     1      27.830  30.810  35.230  1.00  0.00            
ATOM    115  O29 BCD     1      27.040  30.130  36.230  1.00  0.00            
ATOM    116  O30 BCD     1      25.500  27.870  31.940  1.00  0.00            
ATOM    117  H51 BCD     1      29.630  27.160  33.920  1.00  0.00            
ATOM    118  H52 BCD     1      27.090  26.910  33.750  1.00  0.00            
ATOM    119  H53 BCD     1      28.920  26.220  31.800  1.00  0.00            
ATOM    120  H54 BCD     1      27.390  28.690  31.400  1.00  0.00            
ATOM    121  H55 BCD     1      24.850  28.550  31.760  1.00  0.00            
ATOM    122  H56 BCD     1      25.890  29.190  33.990  1.00  0.00            
ATOM    123  H57 BCD     1      28.490  30.630  33.240  1.00  0.00            
ATOM    124  H58 BCD     1      28.800  31.040  35.690  1.00  0.00            
ATOM    125  H59 BCD     1      27.380  31.760  34.920  1.00  0.00            
ATOM    126  H60 BCD     1      26.800  30.810  36.870  1.00  0.00            
ATOM    127  C37 BCD     1      33.670  28.320  31.000  1.00  0.00            
ATOM    128  O31 BCD     1      33.090  28.740  29.770  1.00  0.00            
ATOM    129  C38 BCD     1      33.150  26.930  31.250  1.00  0.00            
ATOM    130  O32 BCD     1      33.560  26.150  30.120  1.00  0.00            
ATOM    131  C39 BCD     1      31.650  26.900  31.450  1.00  0.00            
ATOM    132  O33 BCD     1      31.260  25.590  31.960  1.00  0.00            
ATOM    133  C40 BCD     1      31.200  28.010  32.420  1.00  0.00            
ATOM    134  C41 BCD     1      31.900  29.340  32.250  1.00  0.00            
ATOM    135  O34 BCD     1      33.270  29.090  32.110  1.00  0.00            
ATOM    136  C42 BCD     1      31.870  30.200  33.510  1.00  0.00            
ATOM    137  O35 BCD     1      32.370  31.450  33.250  1.00  0.00            
ATOM    138  H61 BCD     1      34.760  28.260  30.950  1.00  0.00            
ATOM    139  H62 BCD     1      33.650  26.560  32.150  1.00  0.00            
ATOM    140  H63 BCD     1      33.230  25.250  30.230  1.00  0.00            
ATOM    141  H64 BCD     1      31.210  27.160  30.480  1.00  0.00            
ATOM    142  H65 BCD     1      31.560  24.900  31.360  1.00  0.00            
ATOM    143  H66 BCD     1      31.510  27.720  33.430  1.00  0.00            
ATOM    144  H67 BCD     1      31.570  29.870  31.350  1.00  0.00            
ATOM    145  H68 BCD     1      30.830  30.260  33.860  1.00  0.00            
ATOM    146  H69 BCD     1      32.540  29.640  34.170  1.00  0.00            
ATOM    147  H70 BCD     1      32.260  32.030  34.010  1.00  0.00            
ATOM    148  C1  BE3     2      28.470  25.850  28.200  1.00  0.00            
ATOM    149  C2  BE3     2      29.150  27.280  28.190  1.00  0.00            
ATOM    150  C3  BE3     2      29.240  28.050  26.890  1.00  0.00            
ATOM    151  C4  BE3     2      30.000  27.420  25.880  1.00  0.00            
ATOM    152  C5  BE3     2      30.200  28.040  24.640  1.00  0.00            
ATOM    153  C6  BE3     2      29.520  29.260  24.370  1.00  0.00            
ATOM    154  C7  BE3     2      28.680  29.860  25.330  1.00  0.00            
ATOM    155  C8  BE3     2      27.980  31.100  24.840  1.00  0.00            
ATOM    156  C9  BE3     2      28.650  29.360  26.670  1.00  0.00            
ATOM    157  N1  BE3     2      27.760  29.950  27.610  1.00  0.00            
ATOM    158  C10 BE3     2      26.410  29.730  27.530  1.00  0.00            
ATOM    159  O1  BE3     2      25.530  30.420  28.080  1.00  0.00            
ATOM    160  C11 BE3     2      25.990  28.510  26.720  1.00  0.00            
ATOM    161  Cl1 BE3     2      24.250  28.290  26.280  1.00  0.00            
ATOM    162  C12 BE3     2      28.320  30.780  28.680  1.00  0.00            
ATOM    163  C13 BE3     2      29.780  30.460  29.020  1.00  0.00            
ATOM    164  C14 BE3     2      28.120  32.300  28.350  1.00  0.00            
ATOM    165  O2  BE3     2      28.540  33.160  29.410  1.00  0.00            
ATOM    166  C15 BE3     2      28.190  34.490  29.090  1.00  0.00            
ATOM    167  H1  BE3     2      29.050  25.080  27.670  1.00  0.00            
ATOM    168  H2  BE3     2      28.420  25.540  29.250  1.00  0.00            
ATOM    169  H3  BE3     2      27.430  25.870  27.870  1.00  0.00            
ATOM    170  H4  BE3     2      30.170  27.200  28.590  1.00  0.00            
ATOM    171  H5  BE3     2      28.500  27.740  28.950  1.00  0.00            
ATOM    172  H6  BE3     2      30.450  26.460  26.080  1.00  0.00            
ATOM    173  H7  BE3     2      30.770  27.570  23.850  1.00  0.00            
ATOM    174  H8  BE3     2      29.610  29.770  23.420  1.00  0.00            
ATOM    175  H9  BE3     2      28.620  31.990  24.920  1.00  0.00            
ATOM    176  H10 BE3     2      27.740  30.950  23.780  1.00  0.00            
ATOM    177  H11 BE3     2      27.020  31.390  25.260  1.00  0.00            
ATOM    178  H12 BE3     2      26.190  27.570  27.250  1.00  0.00            
ATOM    179  H13 BE3     2      26.540  28.320  25.790  1.00  0.00            
ATOM    180  H14 BE3     2      27.770  30.720  29.630  1.00  0.00            
ATOM    181  H15 BE3     2      30.500  30.520  28.190  1.00  0.00            
ATOM    182  H16 BE3     2      30.090  31.230  29.740  1.00  0.00            
ATOM    183  H17 BE3     2      29.770  29.470  29.480  1.00  0.00            
ATOM    184  H18 BE3     2      27.090  32.500  28.020  1.00  0.00            
ATOM    185  H19 BE3     2      28.760  32.380  27.470  1.00  0.00            
ATOM    186  H20 BE3     2      28.820  34.830  28.270  1.00  0.00            
ATOM    187  H21 BE3     2      27.160  34.550  28.720  1.00  0.00            
ATOM    188  H22 BE3     2      28.250  35.150  29.970  1.00  0.00            
TER
ENDMDL
MODEL        1
ATOM      1  C1  BCD     1      35.840  36.390  31.520  1.00  0.00            
ATOM      2  O1  BCD     1      35.190  35.760  30.370  1.00  0.00            
ATOM      3  C2  BCD     1      37.130  35.670  31.900  1.00  0.00            
ATOM      4  O2  BCD     1      37.940  35.350  30.740  1.00  0.00            
ATOM      5  C3  BCD     1      36.850  34.330  32.600  1.00  0.00            
ATOM      6  O3  BCD     1      37.990  33.750  33.210  1.00  0.00            
ATOM      7  C4  BCD     1      35.870  34.590  33.710  1.00  0.00            
ATOM      8  C5  BCD     1      34.550  35.160  33.180  1.00  0.00            
ATOM      9  O4  BCD     1      34.840  36.410  32.660  1.00  0.00            
ATOM     10  C6  BCD     1      33.520  35.420  34.320  1.00  0.00            
ATOM     11  O5  BCD     1      34.070  36.030  35.470  1.00  0.00            
ATOM     12  H1  BCD     1      36.190  37.410  31.290  1.00  0.00            
ATOM     13  H2  BCD     1      37.690  36.240  32.650  1.00  0.00            
ATOM     14  H3  BCD     1      38.580  34.720  31.090  1.00  0.00            
ATOM     15  H4  BCD     1      36.400  33.690  31.830  1.00  0.00            
ATOM     16  H5  BCD     1      37.680  33.010  33.740  1.00  0.00            
ATOM     17  H6  BCD     1      36.220  35.320  34.440  1.00  0.00            
ATOM     18  H7  BCD     1      34.160  34.450  32.440  1.00  0.00            
ATOM     19  H8  BCD     1      32.670  35.970  33.890  1.00  0.00            
ATOM     20  H9  BCD     1      33.090  34.440  34.560  1.00  0.00            
ATOM     21  H10 BCD     1      34.600  36.740  35.110  1.00  0.00            
ATOM     22  C7  BCD     1      33.230  36.820  26.970  1.00  0.00            
ATOM     23  O6  BCD     1      32.190  36.000  27.460  1.00  0.00            
ATOM     24  C8  BCD     1      34.430  35.980  26.680  1.00  0.00            
ATOM     25  O7  BCD     1      34.080  35.010  25.710  1.00  0.00            
ATOM     26  C9  BCD     1      35.010  35.400  28.010  1.00  0.00            
ATOM     27  O8  BCD     1      36.200  34.710  27.750  1.00  0.00            
ATOM     28  C10 BCD     1      35.060  36.490  29.110  1.00  0.00            
ATOM     29  C11 BCD     1      33.850  37.410  29.190  1.00  0.00            
ATOM     30  O9  BCD     1      33.510  37.910  27.910  1.00  0.00            
ATOM     31  C12 BCD     1      34.110  38.600  30.170  1.00  0.00            
ATOM     32  O10 BCD     1      35.050  39.480  29.770  1.00  0.00            
ATOM     33  H11 BCD     1      32.850  37.390  26.120  1.00  0.00            
ATOM     34  H12 BCD     1      35.140  36.730  26.320  1.00  0.00            
ATOM     35  H13 BCD     1      34.940  34.760  25.360  1.00  0.00            
ATOM     36  H14 BCD     1      34.280  34.660  28.360  1.00  0.00            
ATOM     37  H15 BCD     1      36.590  34.430  28.580  1.00  0.00            
ATOM     38  H16 BCD     1      35.900  37.200  29.030  1.00  0.00            
ATOM     39  H17 BCD     1      33.020  36.790  29.560  1.00  0.00            
ATOM     40  H18 BCD     1      33.200  39.210  30.270  1.00  0.00            
ATOM     41  H19 BCD     1      34.380  38.330  31.200  1.00  0.00            
ATOM     42  H20 BCD     1      34.760  40.370  29.990  1.00  0.00            
ATOM     43  C13 BCD     1      28.440  34.640  27.100  1.00  0.00            
ATOM     44  O11 BCD     1      28.630  34.180  28.420  1.00  0.00            
ATOM     45  C14 BCD     1      29.410  34.040  26.060  1.00  0.00            
ATOM     46  O12 BCD     1      29.100  32.580  25.950  1.00  0.00            
ATOM     47  C15 BCD     1      30.800  34.380  26.480  1.00  0.00            
ATOM     48  O13 BCD     1      31.740  33.880  25.510  1.00  0.00            
ATOM     49  C16 BCD     1      30.980  35.870  26.660  1.00  0.00            
ATOM     50  C17 BCD     1      29.930  36.450  27.500  1.00  0.00            
ATOM     51  O14 BCD     1      28.610  36.020  27.050  1.00  0.00            
ATOM     52  C18 BCD     1      29.990  37.950  27.440  1.00  0.00            
ATOM     53  O15 BCD     1      29.600  38.340  26.120  1.00  0.00            
ATOM     54  H21 BCD     1      27.420  34.510  26.740  1.00  0.00            
ATOM     55  H22 BCD     1      29.290  34.530  25.080  1.00  0.00            
ATOM     56  H23 BCD     1      29.630  32.260  25.220  1.00  0.00            
ATOM     57  H24 BCD     1      30.930  33.860  27.440  1.00  0.00            
ATOM     58  H25 BCD     1      32.630  34.220  25.650  1.00  0.00            
ATOM     59  H26 BCD     1      31.100  36.420  25.710  1.00  0.00            
ATOM     60  H27 BCD     1      30.030  36.190  28.560  1.00  0.00            
ATOM     61  H28 BCD     1      29.290  38.420  28.140  1.00  0.00            
ATOM     62  H29 BCD     1      31.010  38.310  27.670  1.00  0.00            
ATOM     63  H30 BCD     1      28.770  37.890  25.950  1.00  0.00            
ATOM     64  C19 BCD     1      26.390  32.030  31.200  1.00  0.00            
ATOM     65  O16 BCD     1      27.550  31.280  31.630  1.00  0.00            
ATOM     66  C20 BCD     1      26.080  31.770  29.720  1.00  0.00            
ATOM     67  O17 BCD     1      25.840  30.330  29.600  1.00  0.00            
ATOM     68  C21 BCD     1      27.280  32.200  28.860  1.00  0.00            
ATOM     69  O18 BCD     1      27.000  31.960  27.470  1.00  0.00            
ATOM     70  C22 BCD     1      27.440  33.710  29.110  1.00  0.00            
ATOM     71  C23 BCD     1      27.700  33.940  30.530  1.00  0.00            
ATOM     72  O19 BCD     1      26.590  33.440  31.300  1.00  0.00            
ATOM     73  C24 BCD     1      27.630  35.490  30.860  1.00  0.00            
ATOM     74  O20 BCD     1      27.970  35.750  32.260  1.00  0.00            
ATOM     75  H31 BCD     1      25.490  31.930  31.800  1.00  0.00            
ATOM     76  H32 BCD     1      25.140  32.310  29.540  1.00  0.00            
ATOM     77  H33 BCD     1      26.660  29.990  29.950  1.00  0.00            
ATOM     78  H34 BCD     1      28.100  31.590  29.250  1.00  0.00            
ATOM     79  H35 BCD     1      27.770  32.210  26.950  1.00  0.00            
ATOM     80  H36 BCD     1      26.570  34.270  28.750  1.00  0.00            
ATOM     81  H37 BCD     1      28.620  33.580  31.000  1.00  0.00            
ATOM     82  H38 BCD     1      28.330  36.080  30.250  1.00  0.00            
ATOM     83  H39 BCD     1      26.620  35.820  30.610  1.00  0.00            
ATOM     84  H40 BCD     1      27.810  36.670  32.460  1.00  0.00            
ATOM     85  C25 BCD     1      28.480  28.300  34.290  1.00  0.00            
ATOM     86  O21 BCD     1      29.770  28.830  34.570  1.00  0.00            
ATOM     87  C26 BCD     1      28.420  27.860  32.820  1.00  0.00            
ATOM     88  O22 BCD     1      29.440  26.880  32.620  1.00  0.00            
ATOM     89  C27 BCD     1      28.350  29.060  31.850  1.00  0.00            
ATOM     90  O23 BCD     1      28.060  28.740  30.500  1.00  0.00            
ATOM     91  C28 BCD     1      27.320  30.050  32.370  1.00  0.00            
ATOM     92  C29 BCD     1      27.570  30.400  33.790  1.00  0.00            
ATOM     93  O24 BCD     1      27.480  29.190  34.560  1.00  0.00            
ATOM     94  C30 BCD     1      26.530  31.360  34.380  1.00  0.00            
ATOM     95  O25 BCD     1      25.170  30.830  34.400  1.00  0.00            
ATOM     96  H41 BCD     1      28.420  27.410  34.930  1.00  0.00            
ATOM     97  H42 BCD     1      27.460  27.340  32.810  1.00  0.00            
ATOM     98  H43 BCD     1      30.030  27.330  32.010  1.00  0.00            
ATOM     99  H44 BCD     1      29.320  29.570  31.870  1.00  0.00            
ATOM    100  H45 BCD     1      28.400  27.850  30.410  1.00  0.00            
ATOM    101  H46 BCD     1      26.320  29.630  32.160  1.00  0.00            
ATOM    102  H47 BCD     1      28.550  30.880  33.880  1.00  0.00            
ATOM    103  H48 BCD     1      26.990  31.680  35.320  1.00  0.00            
ATOM    104  H49 BCD     1      26.550  32.260  33.750  1.00  0.00            
ATOM    105  H50 BCD     1      24.640  31.240  35.090  1.00  0.00            
ATOM    106  C31 BCD     1      32.770  29.150  37.120  1.00  0.00            
ATOM    107  O26 BCD     1      33.190  30.160  36.120  1.00  0.00            
ATOM    108  C32 BCD     1      32.720  27.770  36.540  1.00  0.00            
ATOM    109  O27 BCD     1      34.030  27.540  36.030  1.00  0.00            
ATOM    110  C33 BCD     1      31.670  27.680  35.440  1.00  0.00            
ATOM    111  C34 BCD     1      30.370  28.400  35.830  1.00  0.00            
ATOM    112  C35 BCD     1      30.460  29.670  36.700  1.00  0.00            
ATOM    113  O28 BCD     1      31.520  29.490  37.620  1.00  0.00            
ATOM    114  C36 BCD     1      29.120  30.050  37.320  1.00  0.00            
ATOM    115  O29 BCD     1      28.770  29.150  38.400  1.00  0.00            
ATOM    116  O30 BCD     1      31.350  26.330  34.840  1.00  0.00            
ATOM    117  H51 BCD     1      33.350  29.200  38.050  1.00  0.00            
ATOM    118  H52 BCD     1      32.520  27.050  37.350  1.00  0.00            
ATOM    119  H53 BCD     1      34.020  26.640  35.680  1.00  0.00            
ATOM    120  H54 BCD     1      32.120  28.190  34.580  1.00  0.00            
ATOM    121  H55 BCD     1      30.910  26.380  33.990  1.00  0.00            
ATOM    122  H56 BCD     1      29.810  27.620  36.370  1.00  0.00            
ATOM    123  H57 BCD     1      30.640  30.570  36.100  1.00  0.00            
ATOM    124  H58 BCD     1      29.150  31.110  37.640  1.00  0.00            
ATOM    125  H59 BCD     1      28.320  30.070  36.580  1.00  0.00            
ATOM    126  H60 BCD     1      27.990  29.500  38.830  1.00  0.00            
ATOM    127  C37 BCD     1      36.060  33.140  35.630  1.00  0.00            
ATOM    128  O31 BCD     1      35.540  33.330  34.300  1.00  0.00            
ATOM    129  C38 BCD     1      36.660  31.760  35.800  1.00  0.00            
ATOM    130  O32 BCD     1      37.720  31.530  34.830  1.00  0.00            
ATOM    131  C39 BCD     1      35.560  30.740  35.580  1.00  0.00            
ATOM    132  O33 BCD     1      35.990  29.370  35.940  1.00  0.00            
ATOM    133  C40 BCD     1      34.320  31.030  36.480  1.00  0.00            
ATOM    134  C41 BCD     1      33.860  32.500  36.440  1.00  0.00            
ATOM    135  O34 BCD     1      35.010  33.310  36.630  1.00  0.00            
ATOM    136  C42 BCD     1      32.950  32.860  37.620  1.00  0.00            
ATOM    137  O35 BCD     1      32.340  34.110  37.400  1.00  0.00            
ATOM    138  H61 BCD     1      36.800  33.930  35.780  1.00  0.00            
ATOM    139  H62 BCD     1      37.040  31.770  36.830  1.00  0.00            
ATOM    140  H63 BCD     1      37.710  30.580  34.700  1.00  0.00            
ATOM    141  H64 BCD     1      35.150  30.760  34.560  1.00  0.00            
ATOM    142  H65 BCD     1      35.190  28.850  35.840  1.00  0.00            
ATOM    143  H66 BCD     1      34.580  30.880  37.530  1.00  0.00            
ATOM    144  H67 BCD     1      33.470  32.700  35.440  1.00  0.00            
ATOM    145  H68 BCD     1      32.220  32.040  37.630  1.00  0.00            
ATOM    146  H69 BCD     1      33.680  32.920  38.440  1.00  0.00            
ATOM    147  H70 BCD     1      33.020  34.770  37.580  1.00  0.00            
ATOM    148  C1  BE3     2      36.490  31.770  30.080  1.00  0.00            
ATOM    149  C2  BE3     2      35.210  30.960  30.240  1.00  0.00            
ATOM    150  C3  BE3     2      34.200  31.000  29.030  1.00  0.00            
ATOM    151  C4  BE3     2      34.610  31.370  27.760  1.00  0.00            
ATOM    152  C5  BE3     2      33.800  31.380  26.670  1.00  0.00            
ATOM    153  C6  BE3     2      32.460  30.960  26.790  1.00  0.00            
ATOM    154  C7  BE3     2      31.950  30.610  28.070  1.00  0.00            
ATOM    155  C8  BE3     2      30.510  30.020  28.150  1.00  0.00            
ATOM    156  C9  BE3     2      32.810  30.760  29.190  1.00  0.00            
ATOM    157  N1  BE3     2      32.320  30.360  30.460  1.00  0.00            
ATOM    158  C10 BE3     2      32.170  29.010  30.770  1.00  0.00            
ATOM    159  O1  BE3     2      31.630  28.630  31.790  1.00  0.00            
ATOM    160  C11 BE3     2      32.640  27.930  29.760  1.00  0.00            
ATOM    161  Cl1 BE3     2      31.660  26.380  29.870  1.00  0.00            
ATOM    162  C12 BE3     2      31.640  31.410  31.340  1.00  0.00            
ATOM    163  C13 BE3     2      32.280  31.370  32.810  1.00  0.00            
ATOM    164  C14 BE3     2      31.790  32.830  30.720  1.00  0.00            
ATOM    165  O2  BE3     2      31.070  33.830  31.550  1.00  0.00            
ATOM    166  C15 BE3     2      31.430  35.230  31.310  1.00  0.00            
ATOM    167  H1  BE3     2      36.380  32.780  29.670  1.00  0.00            
ATOM    168  H2  BE3     2      37.070  31.800  31.010  1.00  0.00            
ATOM    169  H3  BE3     2      37.140  31.300  29.340  1.00  0.00            
ATOM    170  H4  BE3     2      34.660  31.360  31.100  1.00  0.00            
ATOM    171  H5  BE3     2      35.350  29.890  30.440  1.00  0.00            
ATOM    172  H6  BE3     2      35.660  31.630  27.720  1.00  0.00            
ATOM    173  H7  BE3     2      34.190  31.670  25.690  1.00  0.00            
ATOM    174  H8  BE3     2      31.780  31.060  25.950  1.00  0.00            
ATOM    175  H9  BE3     2      30.040  30.300  29.100  1.00  0.00            
ATOM    176  H10 BE3     2      30.010  30.450  27.270  1.00  0.00            
ATOM    177  H11 BE3     2      30.370  28.940  27.990  1.00  0.00            
ATOM    178  H12 BE3     2      33.710  27.760  29.950  1.00  0.00            
ATOM    179  H13 BE3     2      32.520  28.260  28.730  1.00  0.00            
ATOM    180  H14 BE3     2      30.570  31.190  31.350  1.00  0.00            
ATOM    181  H15 BE3     2      32.150  30.460  33.400  1.00  0.00            
ATOM    182  H16 BE3     2      33.360  31.490  32.670  1.00  0.00            
ATOM    183  H17 BE3     2      31.890  32.180  33.450  1.00  0.00            
ATOM    184  H18 BE3     2      31.360  32.870  29.720  1.00  0.00            
ATOM    185  H19 BE3     2      32.840  33.150  30.620  1.00  0.00            
ATOM    186  H20 BE3     2      32.500  35.470  31.330  1.00  0.00            
ATOM    187  H21 BE3     2      31.000  35.540  30.350  1.00  0.00            
ATOM    188  H22 BE3     2      30.890  35.800  32.080  1.00  0.00            
TER
ENDMDL
MODEL        1
ATOM      1  C1  BCD     1      23.170  31.430   4.360  1.00  0.00            
ATOM      2  O1  BCD     1      23.040  30.120   3.960  1.00  0.00            
ATOM      3  C2  BCD     1      23.970  32.350   3.430  1.00  0.00            
ATOM      4  O2  BCD     1      23.550  32.310   2.080  1.00  0.00            
ATOM      5  C3  BCD     1      25.470  31.900   3.360  1.00  0.00            
ATOM      6  O3  BCD     1      26.240  32.820   2.600  1.00  0.00            
ATOM      7  C4  BCD     1      26.060  31.790   4.700  1.00  0.00            
ATOM      8  C5  BCD     1      25.200  30.880   5.570  1.00  0.00            
ATOM      9  O4  BCD     1      23.960  31.510   5.610  1.00  0.00            
ATOM     10  C6  BCD     1      25.690  30.610   6.990  1.00  0.00            
ATOM     11  O5  BCD     1      25.870  31.910   7.700  1.00  0.00            
ATOM     12  H1  BCD     1      22.180  31.860   4.560  1.00  0.00            
ATOM     13  H2  BCD     1      23.930  33.380   3.820  1.00  0.00            
ATOM     14  H3  BCD     1      22.810  31.700   2.090  1.00  0.00            
ATOM     15  H4  BCD     1      25.470  30.960   2.800  1.00  0.00            
ATOM     16  H5  BCD     1      25.910  32.910   1.700  1.00  0.00            
ATOM     17  H6  BCD     1      26.160  32.790   5.140  1.00  0.00            
ATOM     18  H7  BCD     1      25.130  29.880   5.110  1.00  0.00            
ATOM     19  H8  BCD     1      25.020  29.970   7.560  1.00  0.00            
ATOM     20  H9  BCD     1      26.610  30.000   6.980  1.00  0.00            
ATOM     21  H10 BCD     1      26.740  31.750   8.080  1.00  0.00            
ATOM     22  C7  BCD     1      20.560  27.470   2.120  1.00  0.00            
ATOM     23  O6  BCD     1      21.790  27.120   1.480  1.00  0.00            
ATOM     24  C8  BCD     1      20.280  28.960   1.850  1.00  0.00            
ATOM     25  O7  BCD     1      19.930  29.150   0.470  1.00  0.00            
ATOM     26  C9  BCD     1      21.470  29.860   2.250  1.00  0.00            
ATOM     27  O8  BCD     1      21.100  31.230   2.090  1.00  0.00            
ATOM     28  C10 BCD     1      21.780  29.560   3.650  1.00  0.00            
ATOM     29  C11 BCD     1      21.900  28.090   4.030  1.00  0.00            
ATOM     30  O9  BCD     1      20.800  27.320   3.520  1.00  0.00            
ATOM     31  C12 BCD     1      22.030  27.850   5.490  1.00  0.00            
ATOM     32  O10 BCD     1      21.880  26.440   5.640  1.00  0.00            
ATOM     33  H11 BCD     1      19.790  26.790   1.740  1.00  0.00            
ATOM     34  H12 BCD     1      19.370  29.160   2.420  1.00  0.00            
ATOM     35  H13 BCD     1      20.700  28.830  -0.010  1.00  0.00            
ATOM     36  H14 BCD     1      22.350  29.610   1.640  1.00  0.00            
ATOM     37  H15 BCD     1      21.070  31.350   1.140  1.00  0.00            
ATOM     38  H16 BCD     1      20.990  30.050   4.230  1.00  0.00            
ATOM     39  H17 BCD     1      22.740  27.580   3.530  1.00  0.00            
ATOM     40  H18 BCD     1      23.040  28.160   5.790  1.00  0.00            
ATOM     41  H19 BCD     1      21.310  28.410   6.090  1.00  0.00            
ATOM     42  H20 BCD     1      20.950  26.260   5.750  1.00  0.00            
ATOM     43  C13 BCD     1      23.110  24.740  -1.760  1.00  0.00            
ATOM     44  O11 BCD     1      24.450  24.880  -1.230  1.00  0.00            
ATOM     45  C14 BCD     1      22.640  26.240  -2.040  1.00  0.00            
ATOM     46  O12 BCD     1      23.490  26.810  -3.070  1.00  0.00            
ATOM     47  C15 BCD     1      22.560  27.020  -0.710  1.00  0.00            
ATOM     48  O13 BCD     1      22.260  28.410  -1.060  1.00  0.00            
ATOM     49  C16 BCD     1      21.550  26.420   0.260  1.00  0.00            
ATOM     50  C17 BCD     1      22.000  24.980   0.420  1.00  0.00            
ATOM     51  O14 BCD     1      22.280  24.200  -0.690  1.00  0.00            
ATOM     52  C18 BCD     1      21.170  24.180   1.350  1.00  0.00            
ATOM     53  O15 BCD     1      19.790  24.170   0.920  1.00  0.00            
ATOM     54  H21 BCD     1      23.130  24.160  -2.680  1.00  0.00            
ATOM     55  H22 BCD     1      21.590  26.200  -2.340  1.00  0.00            
ATOM     56  H23 BCD     1      23.090  27.630  -3.400  1.00  0.00            
ATOM     57  H24 BCD     1      23.590  27.120  -0.330  1.00  0.00            
ATOM     58  H25 BCD     1      23.060  28.840  -1.370  1.00  0.00            
ATOM     59  H26 BCD     1      20.530  26.560  -0.120  1.00  0.00            
ATOM     60  H27 BCD     1      22.990  24.960   0.880  1.00  0.00            
ATOM     61  H28 BCD     1      21.610  23.180   1.500  1.00  0.00            
ATOM     62  H29 BCD     1      21.220  24.670   2.330  1.00  0.00            
ATOM     63  H30 BCD     1      19.220  23.970   1.680  1.00  0.00            
ATOM     64  C19 BCD     1      28.040  22.950  -1.510  1.00  0.00            
ATOM     65  O16 BCD     1      28.780  23.800  -0.670  1.00  0.00            
ATOM     66  C20 BCD     1      27.550  23.690  -2.740  1.00  0.00            
ATOM     67  O17 BCD     1      28.660  24.380  -3.300  1.00  0.00            
ATOM     68  C21 BCD     1      26.510  24.690  -2.350  1.00  0.00            
ATOM     69  O18 BCD     1      25.960  25.490  -3.400  1.00  0.00            
ATOM     70  C22 BCD     1      25.370  23.910  -1.640  1.00  0.00            
ATOM     71  C23 BCD     1      25.950  23.220  -0.370  1.00  0.00            
ATOM     72  O19 BCD     1      26.990  22.270  -0.780  1.00  0.00            
ATOM     73  C24 BCD     1      24.830  22.410   0.340  1.00  0.00            
ATOM     74  O20 BCD     1      25.240  21.980   1.610  1.00  0.00            
ATOM     75  H31 BCD     1      28.770  22.180  -1.780  1.00  0.00            
ATOM     76  H32 BCD     1      27.160  23.000  -3.490  1.00  0.00            
ATOM     77  H33 BCD     1      28.330  24.880  -4.050  1.00  0.00            
ATOM     78  H34 BCD     1      26.920  25.350  -1.580  1.00  0.00            
ATOM     79  H35 BCD     1      25.110  25.850  -3.100  1.00  0.00            
ATOM     80  H36 BCD     1      24.960  23.190  -2.350  1.00  0.00            
ATOM     81  H37 BCD     1      26.330  23.970   0.330  1.00  0.00            
ATOM     82  H38 BCD     1      23.970  23.060   0.510  1.00  0.00            
ATOM     83  H39 BCD     1      24.390  21.580  -0.210  1.00  0.00            
ATOM     84  H40 BCD     1      24.490  21.850   2.200  1.00  0.00            
ATOM     85  C25 BCD     1      32.220  24.130   1.520  1.00  0.00            
ATOM     86  O21 BCD     1      31.830  25.470   1.810  1.00  0.00            
ATOM     87  C26 BCD     1      32.420  23.940  -0.020  1.00  0.00            
ATOM     88  O22 BCD     1      33.390  24.860  -0.570  1.00  0.00            
ATOM     89  C27 BCD     1      31.060  24.220  -0.710  1.00  0.00            
ATOM     90  O23 BCD     1      31.150  24.060  -2.120  1.00  0.00            
ATOM     91  C28 BCD     1      30.030  23.350  -0.080  1.00  0.00            
ATOM     92  C29 BCD     1      29.950  23.350   1.460  1.00  0.00            
ATOM     93  O24 BCD     1      31.310  23.230   1.990  1.00  0.00            
ATOM     94  C30 BCD     1      29.140  22.140   1.930  1.00  0.00            
ATOM     95  O25 BCD     1      29.660  20.820   1.590  1.00  0.00            
ATOM     96  H41 BCD     1      33.200  23.980   2.000  1.00  0.00            
ATOM     97  H42 BCD     1      32.750  22.910  -0.170  1.00  0.00            
ATOM     98  H43 BCD     1      33.420  24.600  -1.500  1.00  0.00            
ATOM     99  H44 BCD     1      30.820  25.270  -0.500  1.00  0.00            
ATOM    100  H45 BCD     1      30.240  24.050  -2.410  1.00  0.00            
ATOM    101  H46 BCD     1      30.280  22.300  -0.280  1.00  0.00            
ATOM    102  H47 BCD     1      29.460  24.290   1.740  1.00  0.00            
ATOM    103  H48 BCD     1      29.020  22.150   3.030  1.00  0.00            
ATOM    104  H49 BCD     1      28.150  22.230   1.460  1.00  0.00            
ATOM    105  H50 BCD     1      30.400  20.680   2.190  1.00  0.00            
ATOM    106  C31 BCD     1      32.630  28.980   3.590  1.00  0.00            
ATOM    107  O26 BCD     1      31.210  29.140   3.570  1.00  0.00            
ATOM    108  C32 BCD     1      33.140  28.850   2.190  1.00  0.00            
ATOM    109  O27 BCD     1      32.860  30.090   1.460  1.00  0.00            
ATOM    110  C33 BCD     1      32.660  27.630   1.530  1.00  0.00            
ATOM    111  C34 BCD     1      32.830  26.380   2.340  1.00  0.00            
ATOM    112  C35 BCD     1      32.470  26.650   3.740  1.00  0.00            
ATOM    113  O28 BCD     1      32.970  27.850   4.260  1.00  0.00            
ATOM    114  C36 BCD     1      32.920  25.590   4.720  1.00  0.00            
ATOM    115  O29 BCD     1      34.310  25.550   4.790  1.00  0.00            
ATOM    116  O30 BCD     1      33.370  27.490   0.320  1.00  0.00            
ATOM    117  H51 BCD     1      33.150  29.880   3.950  1.00  0.00            
ATOM    118  H52 BCD     1      34.210  28.650   2.260  1.00  0.00            
ATOM    119  H53 BCD     1      33.390  29.960   0.670  1.00  0.00            
ATOM    120  H54 BCD     1      31.580  27.680   1.320  1.00  0.00            
ATOM    121  H55 BCD     1      33.220  26.580   0.060  1.00  0.00            
ATOM    122  H56 BCD     1      33.840  25.970   2.230  1.00  0.00            
ATOM    123  H57 BCD     1      31.380  26.640   3.820  1.00  0.00            
ATOM    124  H58 BCD     1      32.480  25.690   5.720  1.00  0.00            
ATOM    125  H59 BCD     1      32.460  24.640   4.440  1.00  0.00            
ATOM    126  H60 BCD     1      34.620  24.640   4.910  1.00  0.00            
ATOM    127  C37 BCD     1      28.390  31.720   5.360  1.00  0.00            
ATOM    128  O31 BCD     1      27.380  31.210   4.580  1.00  0.00            
ATOM    129  C38 BCD     1      29.460  32.250   4.380  1.00  0.00            
ATOM    130  O32 BCD     1      28.800  33.190   3.510  1.00  0.00            
ATOM    131  C39 BCD     1      30.280  31.240   3.540  1.00  0.00            
ATOM    132  O33 BCD     1      31.430  31.840   2.880  1.00  0.00            
ATOM    133  C40 BCD     1      30.690  30.100   4.460  1.00  0.00            
ATOM    134  C41 BCD     1      29.510  29.600   5.350  1.00  0.00            
ATOM    135  O34 BCD     1      29.000  30.680   6.150  1.00  0.00            
ATOM    136  C42 BCD     1      29.930  28.430   6.310  1.00  0.00            
ATOM    137  O35 BCD     1      28.850  28.020   7.140  1.00  0.00            
ATOM    138  H61 BCD     1      28.040  32.410   6.140  1.00  0.00            
ATOM    139  H62 BCD     1      30.140  32.840   5.010  1.00  0.00            
ATOM    140  H63 BCD     1      27.900  32.930   3.300  1.00  0.00            
ATOM    141  H64 BCD     1      29.670  30.750   2.770  1.00  0.00            
ATOM    142  H65 BCD     1      31.770  31.080   2.390  1.00  0.00            
ATOM    143  H66 BCD     1      31.410  30.580   5.140  1.00  0.00            
ATOM    144  H67 BCD     1      28.780  29.200   4.630  1.00  0.00            
ATOM    145  H68 BCD     1      30.190  27.680   5.550  1.00  0.00            
ATOM    146  H69 BCD     1      30.770  28.880   6.850  1.00  0.00            
ATOM    147  H70 BCD     1      28.290  28.750   7.430  1.00  0.00            
ATOM    148  C1  BE3     2      28.640  28.100  38.290  1.00  0.00            
ATOM    149  C2  BE3     2      28.240  27.830  39.760  1.00  0.00            
ATOM    150  C3  BE3     2      28.910  28.780  40.780  1.00  0.00            
ATOM    151  C4  BE3     2      30.320  28.920  40.650  1.00  0.00            
ATOM    152  C5  BE3     2      31.090  29.810  41.430  1.00  0.00            
ATOM    153  C6  BE3     2      30.400  30.590  42.380  1.00  0.00            
ATOM    154  C7  BE3     2      28.990  30.440  42.520  1.00  0.00            
ATOM    155  C8  BE3     2      28.270  31.380  43.510  1.00  0.00            
ATOM    156  C9  BE3     2      28.300  29.490  41.780  1.00  0.00            
ATOM    157  N1  BE3     2      26.900  29.220  42.070  1.00  0.00            
ATOM    158  C10 BE3     2      25.840  29.800  41.380  1.00  0.00            
ATOM    159  O1  BE3     2      24.690  29.470  41.420  1.00  0.00            
ATOM    160  C11 BE3     2      26.300  30.840  40.310  1.00  0.00            
ATOM    161  Cl1 BE3     2      24.910  31.850  39.680  1.00  0.00            
ATOM    162  C12 BE3     2      26.600  28.090  42.980  1.00  0.00            
ATOM    163  C13 BE3     2      27.890  27.240  43.400  1.00  0.00            
ATOM    164  C14 BE3     2      25.750  28.410  44.230  1.00  0.00            
ATOM    165  O2  BE3     2      25.910  27.530  45.310  1.00  0.00            
ATOM    166  C15 BE3     2      25.220  26.230  45.340  1.00  0.00            
ATOM    167  H1  BE3     2      29.660  27.750  38.070  1.00  0.00            
ATOM    168  H2  BE3     2      27.890  27.650  37.630  1.00  0.00            
ATOM    169  H3  BE3     2      28.760  29.190  38.160  1.00  0.00            
ATOM    170  H4  BE3     2      28.510  26.830  40.110  1.00  0.00            
ATOM    171  H5  BE3     2      27.150  27.890  39.900  1.00  0.00            
ATOM    172  H6  BE3     2      30.740  28.390  39.800  1.00  0.00            
ATOM    173  H7  BE3     2      32.140  29.890  41.190  1.00  0.00            
ATOM    174  H8  BE3     2      30.940  31.370  42.910  1.00  0.00            
ATOM    175  H9  BE3     2      27.460  30.900  44.080  1.00  0.00            
ATOM    176  H10 BE3     2      28.860  32.070  44.120  1.00  0.00            
ATOM    177  H11 BE3     2      27.520  31.970  42.970  1.00  0.00            
ATOM    178  H12 BE3     2      26.630  30.260  39.440  1.00  0.00            
ATOM    179  H13 BE3     2      27.110  31.460  40.700  1.00  0.00            
ATOM    180  H14 BE3     2      26.020  27.360  42.400  1.00  0.00            
ATOM    181  H15 BE3     2      27.510  26.330  43.890  1.00  0.00            
ATOM    182  H16 BE3     2      28.520  26.850  42.600  1.00  0.00            
ATOM    183  H17 BE3     2      28.500  27.790  44.130  1.00  0.00            
ATOM    184  H18 BE3     2      24.680  28.420  43.980  1.00  0.00            
ATOM    185  H19 BE3     2      26.130  29.370  44.590  1.00  0.00            
ATOM    186  H20 BE3     2      24.130  26.350  45.310  1.00  0.00            
ATOM    187  H21 BE3     2      25.560  25.610  44.490  1.00  0.00            
ATOM    188  H22 BE3     2      25.570  25.710  46.240  1.00  0.00            
TER
ENDMDL
MODEL        1
ATOM      1  C1  BCD     1      31.980  46.490  28.360  1.00  0.00            
ATOM      2  O1  BCD     1      31.790  45.630  27.230  1.00  0.00            
ATOM      3  C2  BCD     1      33.400  46.290  28.970  1.00  0.00            
ATOM      4  O2  BCD     1      34.330  46.670  27.960  1.00  0.00            
ATOM      5  C3  BCD     1      33.570  44.900  29.620  1.00  0.00            
ATOM      6  O3  BCD     1      34.930  44.840  30.100  1.00  0.00            
ATOM      7  C4  BCD     1      32.480  44.780  30.630  1.00  0.00            
ATOM      8  C5  BCD     1      31.030  45.050  30.150  1.00  0.00            
ATOM      9  O4  BCD     1      30.950  46.280  29.370  1.00  0.00            
ATOM     10  C6  BCD     1      30.040  44.910  31.280  1.00  0.00            
ATOM     11  O5  BCD     1      30.220  46.020  32.170  1.00  0.00            
ATOM     12  H1  BCD     1      31.910  47.550  28.080  1.00  0.00            
ATOM     13  H2  BCD     1      33.420  47.080  29.740  1.00  0.00            
ATOM     14  H3  BCD     1      35.210  46.380  28.210  1.00  0.00            
ATOM     15  H4  BCD     1      33.310  44.270  28.760  1.00  0.00            
ATOM     16  H5  BCD     1      35.150  43.920  30.300  1.00  0.00            
ATOM     17  H6  BCD     1      32.820  45.370  31.490  1.00  0.00            
ATOM     18  H7  BCD     1      30.860  44.280  29.390  1.00  0.00            
ATOM     19  H8  BCD     1      29.030  44.960  30.880  1.00  0.00            
ATOM     20  H9  BCD     1      30.170  43.960  31.810  1.00  0.00            
ATOM     21  H10 BCD     1      29.430  46.010  32.720  1.00  0.00            
ATOM     22  C7  BCD     1      30.820  45.660  23.370  1.00  0.00            
ATOM     23  O6  BCD     1      30.380  44.260  23.470  1.00  0.00            
ATOM     24  C8  BCD     1      32.300  45.830  23.650  1.00  0.00            
ATOM     25  O7  BCD     1      33.080  45.130  22.720  1.00  0.00            
ATOM     26  C9  BCD     1      32.560  45.470  25.070  1.00  0.00            
ATOM     27  O8  BCD     1      33.910  45.720  25.440  1.00  0.00            
ATOM     28  C10 BCD     1      31.660  46.290  25.990  1.00  0.00            
ATOM     29  C11 BCD     1      30.180  46.170  25.580  1.00  0.00            
ATOM     30  O9  BCD     1      30.090  46.500  24.180  1.00  0.00            
ATOM     31  C12 BCD     1      29.260  47.120  26.330  1.00  0.00            
ATOM     32  O10 BCD     1      29.590  48.490  26.030  1.00  0.00            
ATOM     33  H11 BCD     1      30.580  45.950  22.340  1.00  0.00            
ATOM     34  H12 BCD     1      32.520  46.900  23.710  1.00  0.00            
ATOM     35  H13 BCD     1      33.980  45.210  23.060  1.00  0.00            
ATOM     36  H14 BCD     1      32.400  44.390  25.200  1.00  0.00            
ATOM     37  H15 BCD     1      33.910  45.970  26.370  1.00  0.00            
ATOM     38  H16 BCD     1      32.050  47.310  26.100  1.00  0.00            
ATOM     39  H17 BCD     1      29.760  45.170  25.780  1.00  0.00            
ATOM     40  H18 BCD     1      28.190  46.960  26.120  1.00  0.00            
ATOM     41  H19 BCD     1      29.330  46.900  27.410  1.00  0.00            
ATOM     42  H20 BCD     1      29.210  49.000  26.740  1.00  0.00            
ATOM     43  C13 BCD     1      27.990  41.520  21.640  1.00  0.00            
ATOM     44  O11 BCD     1      28.220  40.580  22.650  1.00  0.00            
ATOM     45  C14 BCD     1      29.280  41.970  20.870  1.00  0.00            
ATOM     46  O12 BCD     1      29.850  40.730  20.360  1.00  0.00            
ATOM     47  C15 BCD     1      30.250  42.700  21.820  1.00  0.00            
ATOM     48  O13 BCD     1      31.360  43.290  21.010  1.00  0.00            
ATOM     49  C16 BCD     1      29.460  43.820  22.510  1.00  0.00            
ATOM     50  C17 BCD     1      28.160  43.380  23.160  1.00  0.00            
ATOM     51  O14 BCD     1      27.270  42.540  22.370  1.00  0.00            
ATOM     52  C18 BCD     1      27.400  44.590  23.660  1.00  0.00            
ATOM     53  O15 BCD     1      27.070  45.580  22.660  1.00  0.00            
ATOM     54  H21 BCD     1      27.250  41.130  20.930  1.00  0.00            
ATOM     55  H22 BCD     1      29.130  42.800  20.160  1.00  0.00            
ATOM     56  H23 BCD     1      29.540  40.070  20.980  1.00  0.00            
ATOM     57  H24 BCD     1      30.660  42.070  22.620  1.00  0.00            
ATOM     58  H25 BCD     1      31.910  43.890  21.520  1.00  0.00            
ATOM     59  H26 BCD     1      29.280  44.580  21.740  1.00  0.00            
ATOM     60  H27 BCD     1      28.450  42.760  24.020  1.00  0.00            
ATOM     61  H28 BCD     1      26.460  44.240  24.090  1.00  0.00            
ATOM     62  H29 BCD     1      27.970  44.990  24.520  1.00  0.00            
ATOM     63  H30 BCD     1      26.260  45.290  22.250  1.00  0.00            
ATOM     64  C19 BCD     1      26.660  37.110  23.980  1.00  0.00            
ATOM     65  O16 BCD     1      27.610  37.070  25.050  1.00  0.00            
ATOM     66  C20 BCD     1      27.430  37.020  22.680  1.00  0.00            
ATOM     67  O17 BCD     1      28.190  35.700  22.630  1.00  0.00            
ATOM     68  C21 BCD     1      28.330  38.150  22.450  1.00  0.00            
ATOM     69  O18 BCD     1      29.060  38.190  21.170  1.00  0.00            
ATOM     70  C22 BCD     1      27.470  39.420  22.640  1.00  0.00            
ATOM     71  C23 BCD     1      26.760  39.470  23.990  1.00  0.00            
ATOM     72  O19 BCD     1      25.870  38.350  24.050  1.00  0.00            
ATOM     73  C24 BCD     1      25.710  40.610  24.190  1.00  0.00            
ATOM     74  O20 BCD     1      24.800  40.680  23.120  1.00  0.00            
ATOM     75  H31 BCD     1      26.010  36.240  24.090  1.00  0.00            
ATOM     76  H32 BCD     1      26.710  37.030  21.850  1.00  0.00            
ATOM     77  H33 BCD     1      29.020  35.850  22.180  1.00  0.00            
ATOM     78  H34 BCD     1      29.140  38.220  23.190  1.00  0.00            
ATOM     79  H35 BCD     1      29.640  37.430  21.080  1.00  0.00            
ATOM     80  H36 BCD     1      26.720  39.500  21.840  1.00  0.00            
ATOM     81  H37 BCD     1      27.440  39.620  24.830  1.00  0.00            
ATOM     82  H38 BCD     1      25.150  40.470  25.130  1.00  0.00            
ATOM     83  H39 BCD     1      26.230  41.560  24.370  1.00  0.00            
ATOM     84  H40 BCD     1      24.290  41.490  23.230  1.00  0.00            
ATOM     85  C25 BCD     1      28.380  35.690  28.880  1.00  0.00            
ATOM     86  O21 BCD     1      29.470  36.570  29.070  1.00  0.00            
ATOM     87  C26 BCD     1      28.620  34.710  27.690  1.00  0.00            
ATOM     88  O22 BCD     1      29.860  34.020  27.930  1.00  0.00            
ATOM     89  C27 BCD     1      28.720  35.470  26.430  1.00  0.00            
ATOM     90  O23 BCD     1      28.810  34.550  25.290  1.00  0.00            
ATOM     91  C28 BCD     1      27.410  36.300  26.240  1.00  0.00            
ATOM     92  C29 BCD     1      27.110  37.280  27.410  1.00  0.00            
ATOM     93  O24 BCD     1      27.230  36.480  28.610  1.00  0.00            
ATOM     94  C30 BCD     1      25.780  37.990  27.320  1.00  0.00            
ATOM     95  O25 BCD     1      24.670  37.090  27.240  1.00  0.00            
ATOM     96  H41 BCD     1      28.290  35.080  29.780  1.00  0.00            
ATOM     97  H42 BCD     1      27.800  34.000  27.550  1.00  0.00            
ATOM     98  H43 BCD     1      29.890  33.380  27.210  1.00  0.00            
ATOM     99  H44 BCD     1      29.590  36.140  26.510  1.00  0.00            
ATOM    100  H45 BCD     1      28.740  35.050  24.470  1.00  0.00            
ATOM    101  H46 BCD     1      26.540  35.660  26.040  1.00  0.00            
ATOM    102  H47 BCD     1      27.910  38.030  27.420  1.00  0.00            
ATOM    103  H48 BCD     1      25.690  38.690  28.170  1.00  0.00            
ATOM    104  H49 BCD     1      25.770  38.680  26.470  1.00  0.00            
ATOM    105  H50 BCD     1      23.850  37.500  26.950  1.00  0.00            
ATOM    106  C31 BCD     1      32.190  37.650  31.860  1.00  0.00            
ATOM    107  O26 BCD     1      32.010  39.010  31.460  1.00  0.00            
ATOM    108  C32 BCD     1      32.820  36.820  30.710  1.00  0.00            
ATOM    109  O27 BCD     1      33.990  37.510  30.290  1.00  0.00            
ATOM    110  C33 BCD     1      31.760  36.600  29.600  1.00  0.00            
ATOM    111  C34 BCD     1      30.340  36.220  30.130  1.00  0.00            
ATOM    112  C35 BCD     1      29.910  37.050  31.290  1.00  0.00            
ATOM    113  O28 BCD     1      30.930  37.080  32.290  1.00  0.00            
ATOM    114  C36 BCD     1      28.750  36.490  32.020  1.00  0.00            
ATOM    115  O29 BCD     1      28.900  35.160  32.440  1.00  0.00            
ATOM    116  O30 BCD     1      32.240  35.620  28.650  1.00  0.00            
ATOM    117  H51 BCD     1      32.910  37.590  32.680  1.00  0.00            
ATOM    118  H52 BCD     1      33.130  35.850  31.130  1.00  0.00            
ATOM    119  H53 BCD     1      34.550  36.970  29.730  1.00  0.00            
ATOM    120  H54 BCD     1      31.650  37.560  29.090  1.00  0.00            
ATOM    121  H55 BCD     1      31.460  35.320  28.170  1.00  0.00            
ATOM    122  H56 BCD     1      30.350  35.140  30.300  1.00  0.00            
ATOM    123  H57 BCD     1      29.710  38.080  30.980  1.00  0.00            
ATOM    124  H58 BCD     1      28.450  37.040  32.930  1.00  0.00            
ATOM    125  H59 BCD     1      27.840  36.480  31.410  1.00  0.00            
ATOM    126  H60 BCD     1      28.260  35.090  33.150  1.00  0.00            
ATOM    127  C37 BCD     1      32.970  43.040  32.330  1.00  0.00            
ATOM    128  O31 BCD     1      32.590  43.380  31.000  1.00  0.00            
ATOM    129  C38 BCD     1      34.090  42.120  32.330  1.00  0.00            
ATOM    130  O32 BCD     1      35.340  42.700  31.800  1.00  0.00            
ATOM    131  C39 BCD     1      33.690  40.820  31.590  1.00  0.00            
ATOM    132  O33 BCD     1      34.800  39.870  31.630  1.00  0.00            
ATOM    133  C40 BCD     1      32.470  40.100  32.270  1.00  0.00            
ATOM    134  C41 BCD     1      31.370  41.220  32.400  1.00  0.00            
ATOM    135  O34 BCD     1      31.930  42.390  33.110  1.00  0.00            
ATOM    136  C42 BCD     1      30.040  40.850  33.090  1.00  0.00            
ATOM    137  O35 BCD     1      30.100  40.580  34.470  1.00  0.00            
ATOM    138  H61 BCD     1      33.150  43.910  32.970  1.00  0.00            
ATOM    139  H62 BCD     1      34.190  41.830  33.380  1.00  0.00            
ATOM    140  H63 BCD     1      35.960  41.950  31.760  1.00  0.00            
ATOM    141  H64 BCD     1      33.410  41.020  30.550  1.00  0.00            
ATOM    142  H65 BCD     1      34.560  39.110  31.090  1.00  0.00            
ATOM    143  H66 BCD     1      32.790  39.670  33.230  1.00  0.00            
ATOM    144  H67 BCD     1      31.160  41.550  31.370  1.00  0.00            
ATOM    145  H68 BCD     1      29.350  41.670  32.880  1.00  0.00            
ATOM    146  H69 BCD     1      29.700  39.900  32.650  1.00  0.00            
ATOM    147  H70 BCD     1      29.470  39.910  34.720  1.00  0.00            
ATOM    148  C1  BE3     2      35.170  41.680  22.210  1.00  0.00            
ATOM    149  C2  BE3     2      34.370  41.560  23.520  1.00  0.00            
ATOM    150  C3  BE3     2      33.400  40.380  23.690  1.00  0.00            
ATOM    151  C4  BE3     2      32.910  39.730  22.570  1.00  0.00            
ATOM    152  C5  BE3     2      32.220  38.500  22.610  1.00  0.00            
ATOM    153  C6  BE3     2      32.030  37.930  23.860  1.00  0.00            
ATOM    154  C7  BE3     2      32.260  38.620  25.020  1.00  0.00            
ATOM    155  C8  BE3     2      31.860  37.930  26.330  1.00  0.00            
ATOM    156  C9  BE3     2      33.030  39.830  24.950  1.00  0.00            
ATOM    157  N1  BE3     2      33.190  40.630  26.160  1.00  0.00            
ATOM    158  C10 BE3     2      34.380  40.740  26.940  1.00  0.00            
ATOM    159  O1  BE3     2      34.650  41.600  27.740  1.00  0.00            
ATOM    160  C11 BE3     2      35.470  39.720  26.580  1.00  0.00            
ATOM    161  Cl1 BE3     2      37.110  39.940  27.500  1.00  0.00            
ATOM    162  C12 BE3     2      32.070  41.430  26.630  1.00  0.00            
ATOM    163  C13 BE3     2      31.090  41.810  25.510  1.00  0.00            
ATOM    164  C14 BE3     2      31.300  40.920  27.860  1.00  0.00            
ATOM    165  O2  BE3     2      30.290  41.940  28.220  1.00  0.00            
ATOM    166  C15 BE3     2      29.030  41.300  28.580  1.00  0.00            
ATOM    167  H1  BE3     2      34.410  41.940  21.460  1.00  0.00            
ATOM    168  H2  BE3     2      35.890  42.500  22.320  1.00  0.00            
ATOM    169  H3  BE3     2      35.710  40.770  21.930  1.00  0.00            
ATOM    170  H4  BE3     2      33.720  42.420  23.720  1.00  0.00            
ATOM    171  H5  BE3     2      35.140  41.550  24.300  1.00  0.00            
ATOM    172  H6  BE3     2      33.090  40.090  21.560  1.00  0.00            
ATOM    173  H7  BE3     2      31.780  38.020  21.740  1.00  0.00            
ATOM    174  H8  BE3     2      31.440  37.020  23.890  1.00  0.00            
ATOM    175  H9  BE3     2      32.460  38.260  27.200  1.00  0.00            
ATOM    176  H10 BE3     2      30.790  38.090  26.490  1.00  0.00            
ATOM    177  H11 BE3     2      32.090  36.860  26.300  1.00  0.00            
ATOM    178  H12 BE3     2      35.730  39.870  25.530  1.00  0.00            
ATOM    179  H13 BE3     2      35.220  38.660  26.700  1.00  0.00            
ATOM    180  H14 BE3     2      32.570  42.370  26.890  1.00  0.00            
ATOM    181  H15 BE3     2      31.540  42.200  24.590  1.00  0.00            
ATOM    182  H16 BE3     2      30.370  41.050  25.210  1.00  0.00            
ATOM    183  H17 BE3     2      30.530  42.690  25.850  1.00  0.00            
ATOM    184  H18 BE3     2      32.050  40.810  28.660  1.00  0.00            
ATOM    185  H19 BE3     2      30.930  39.900  27.720  1.00  0.00            
ATOM    186  H20 BE3     2      28.290  42.110  28.540  1.00  0.00            
ATOM    187  H21 BE3     2      28.690  40.540  27.860  1.00  0.00            
ATOM    188  H22 BE3     2      29.020  40.930  29.610  1.00  0.00            
TER
ENDMDL
MODEL        1
ATOM      1  C1  BCD     1      35.380  46.050  25.900  1.00  0.00            
ATOM      2  O1  BCD     1      34.960  45.040  25.040  1.00  0.00            
ATOM      3  C2  BCD     1      36.850  45.880  26.150  1.00  0.00            
ATOM      4  O2  BCD     1      37.600  45.830  24.910  1.00  0.00            
ATOM      5  C3  BCD     1      37.160  44.720  27.000  1.00  0.00            
ATOM      6  O3  BCD     1      38.600  44.760  27.360  1.00  0.00            
ATOM      7  C4  BCD     1      36.250  44.620  28.190  1.00  0.00            
ATOM      8  C5  BCD     1      34.780  44.880  27.880  1.00  0.00            
ATOM      9  O4  BCD     1      34.660  46.080  27.090  1.00  0.00            
ATOM     10  C6  BCD     1      34.010  45.000  29.240  1.00  0.00            
ATOM     11  O5  BCD     1      34.390  46.180  29.980  1.00  0.00            
ATOM     12  H1  BCD     1      35.270  47.040  25.450  1.00  0.00            
ATOM     13  H2  BCD     1      37.180  46.750  26.740  1.00  0.00            
ATOM     14  H3  BCD     1      38.550  45.740  25.010  1.00  0.00            
ATOM     15  H4  BCD     1      36.970  43.840  26.360  1.00  0.00            
ATOM     16  H5  BCD     1      38.970  43.880  27.440  1.00  0.00            
ATOM     17  H6  BCD     1      36.590  45.470  28.800  1.00  0.00            
ATOM     18  H7  BCD     1      34.370  44.020  27.330  1.00  0.00            
ATOM     19  H8  BCD     1      32.950  45.040  28.960  1.00  0.00            
ATOM     20  H9  BCD     1      34.060  44.060  29.800  1.00  0.00            
ATOM     21  H10 BCD     1      34.910  46.070  30.780  1.00  0.00            
ATOM     22  C7  BCD     1      32.970  44.250  21.490  1.00  0.00            
ATOM     23  O6  BCD     1      32.500  43.110  22.250  1.00  0.00            
ATOM     24  C8  BCD     1      34.450  44.260  21.380  1.00  0.00            
ATOM     25  O7  BCD     1      34.840  43.110  20.640  1.00  0.00            
ATOM     26  C9  BCD     1      35.060  44.230  22.770  1.00  0.00            
ATOM     27  O8  BCD     1      36.510  44.290  22.710  1.00  0.00            
ATOM     28  C10 BCD     1      34.540  45.390  23.670  1.00  0.00            
ATOM     29  C11 BCD     1      32.990  45.540  23.570  1.00  0.00            
ATOM     30  O9  BCD     1      32.630  45.480  22.200  1.00  0.00            
ATOM     31  C12 BCD     1      32.560  46.820  24.300  1.00  0.00            
ATOM     32  O10 BCD     1      33.040  47.950  23.640  1.00  0.00            
ATOM     33  H11 BCD     1      32.480  44.440  20.520  1.00  0.00            
ATOM     34  H12 BCD     1      34.710  45.230  20.930  1.00  0.00            
ATOM     35  H13 BCD     1      35.800  43.170  20.700  1.00  0.00            
ATOM     36  H14 BCD     1      34.830  43.330  23.350  1.00  0.00            
ATOM     37  H15 BCD     1      36.790  44.560  23.590  1.00  0.00            
ATOM     38  H16 BCD     1      35.010  46.320  23.320  1.00  0.00            
ATOM     39  H17 BCD     1      32.540  44.700  24.110  1.00  0.00            
ATOM     40  H18 BCD     1      31.460  46.850  24.250  1.00  0.00            
ATOM     41  H19 BCD     1      32.730  46.880  25.380  1.00  0.00            
ATOM     42  H20 BCD     1      32.900  48.650  24.280  1.00  0.00            
ATOM     43  C13 BCD     1      30.000  39.810  21.430  1.00  0.00            
ATOM     44  O11 BCD     1      30.430  39.200  22.640  1.00  0.00            
ATOM     45  C14 BCD     1      31.070  39.970  20.450  1.00  0.00            
ATOM     46  O12 BCD     1      31.640  38.680  20.190  1.00  0.00            
ATOM     47  C15 BCD     1      32.210  41.010  20.950  1.00  0.00            
ATOM     48  O13 BCD     1      33.040  41.400  19.810  1.00  0.00            
ATOM     49  C16 BCD     1      31.520  42.280  21.630  1.00  0.00            
ATOM     50  C17 BCD     1      30.310  41.960  22.520  1.00  0.00            
ATOM     51  O14 BCD     1      29.460  41.070  21.760  1.00  0.00            
ATOM     52  C18 BCD     1      29.470  43.190  22.850  1.00  0.00            
ATOM     53  O15 BCD     1      29.050  43.930  21.710  1.00  0.00            
ATOM     54  H21 BCD     1      29.170  39.210  21.050  1.00  0.00            
ATOM     55  H22 BCD     1      30.530  40.420  19.600  1.00  0.00            
ATOM     56  H23 BCD     1      31.550  38.250  21.050  1.00  0.00            
ATOM     57  H24 BCD     1      32.870  40.470  21.640  1.00  0.00            
ATOM     58  H25 BCD     1      33.600  42.170  19.980  1.00  0.00            
ATOM     59  H26 BCD     1      31.200  42.840  20.740  1.00  0.00            
ATOM     60  H27 BCD     1      30.770  41.580  23.440  1.00  0.00            
ATOM     61  H28 BCD     1      28.590  42.860  23.420  1.00  0.00            
ATOM     62  H29 BCD     1      30.110  43.840  23.470  1.00  0.00            
ATOM     63  H30 BCD     1      28.680  44.750  22.040  1.00  0.00            
ATOM     64  C19 BCD     1      29.380  36.340  25.400  1.00  0.00            
ATOM     65  O16 BCD     1      30.460  36.650  26.290  1.00  0.00            
ATOM     66  C20 BCD     1      29.880  35.810  24.120  1.00  0.00            
ATOM     67  O17 BCD     1      30.680  34.650  24.350  1.00  0.00            
ATOM     68  C21 BCD     1      30.640  36.920  23.380  1.00  0.00            
ATOM     69  O18 BCD     1      31.040  36.540  22.080  1.00  0.00            
ATOM     70  C22 BCD     1      29.690  38.160  23.250  1.00  0.00            
ATOM     71  C23 BCD     1      29.140  38.640  24.560  1.00  0.00            
ATOM     72  O19 BCD     1      28.600  37.480  25.190  1.00  0.00            
ATOM     73  C24 BCD     1      28.050  39.660  24.510  1.00  0.00            
ATOM     74  O20 BCD     1      26.850  39.130  23.830  1.00  0.00            
ATOM     75  H31 BCD     1      28.780  35.520  25.820  1.00  0.00            
ATOM     76  H32 BCD     1      29.000  35.410  23.600  1.00  0.00            
ATOM     77  H33 BCD     1      30.450  34.160  23.560  1.00  0.00            
ATOM     78  H34 BCD     1      31.560  37.210  23.900  1.00  0.00            
ATOM     79  H35 BCD     1      31.450  35.680  22.020  1.00  0.00            
ATOM     80  H36 BCD     1      28.800  37.950  22.640  1.00  0.00            
ATOM     81  H37 BCD     1      29.940  39.110  25.140  1.00  0.00            
ATOM     82  H38 BCD     1      27.960  40.020  25.540  1.00  0.00            
ATOM     83  H39 BCD     1      28.400  40.490  23.870  1.00  0.00            
ATOM     84  H40 BCD     1      26.060  39.390  24.310  1.00  0.00            
ATOM     85  C25 BCD     1      32.040  35.940  30.090  1.00  0.00            
ATOM     86  O21 BCD     1      33.310  36.690  29.820  1.00  0.00            
ATOM     87  C26 BCD     1      31.940  34.700  29.210  1.00  0.00            
ATOM     88  O22 BCD     1      33.170  33.910  29.380  1.00  0.00            
ATOM     89  C27 BCD     1      31.740  35.250  27.750  1.00  0.00            
ATOM     90  O23 BCD     1      31.620  34.180  26.790  1.00  0.00            
ATOM     91  C28 BCD     1      30.530  36.130  27.640  1.00  0.00            
ATOM     92  C29 BCD     1      30.620  37.250  28.690  1.00  0.00            
ATOM     93  O24 BCD     1      30.830  36.740  30.020  1.00  0.00            
ATOM     94  C30 BCD     1      29.360  38.240  28.710  1.00  0.00            
ATOM     95  O25 BCD     1      28.220  37.520  29.060  1.00  0.00            
ATOM     96  H41 BCD     1      32.050  35.610  31.130  1.00  0.00            
ATOM     97  H42 BCD     1      31.060  34.130  29.530  1.00  0.00            
ATOM     98  H43 BCD     1      33.190  33.650  30.300  1.00  0.00            
ATOM     99  H44 BCD     1      32.560  35.890  27.400  1.00  0.00            
ATOM    100  H45 BCD     1      31.290  34.460  25.930  1.00  0.00            
ATOM    101  H46 BCD     1      29.670  35.470  27.810  1.00  0.00            
ATOM    102  H47 BCD     1      31.460  37.900  28.390  1.00  0.00            
ATOM    103  H48 BCD     1      29.660  39.030  29.410  1.00  0.00            
ATOM    104  H49 BCD     1      29.310  38.670  27.700  1.00  0.00            
ATOM    105  H50 BCD     1      27.730  37.430  28.240  1.00  0.00            
ATOM    106  C31 BCD     1      36.320  38.330  31.960  1.00  0.00            
ATOM    107  O26 BCD     1      36.100  39.440  31.060  1.00  0.00            
ATOM    108  C32 BCD     1      36.730  37.040  31.180  1.00  0.00            
ATOM    109  O27 BCD     1      37.990  37.250  30.480  1.00  0.00            
ATOM    110  C33 BCD     1      35.630  36.660  30.210  1.00  0.00            
ATOM    111  C34 BCD     1      34.250  36.580  30.880  1.00  0.00            
ATOM    112  C35 BCD     1      34.060  37.790  31.750  1.00  0.00            
ATOM    113  O28 BCD     1      35.170  38.010  32.610  1.00  0.00            
ATOM    114  C36 BCD     1      32.890  37.740  32.610  1.00  0.00            
ATOM    115  O29 BCD     1      32.960  36.600  33.480  1.00  0.00            
ATOM    116  O30 BCD     1      35.800  35.310  29.680  1.00  0.00            
ATOM    117  H51 BCD     1      37.060  38.470  32.750  1.00  0.00            
ATOM    118  H52 BCD     1      36.820  36.210  31.890  1.00  0.00            
ATOM    119  H53 BCD     1      38.190  36.380  30.120  1.00  0.00            
ATOM    120  H54 BCD     1      35.670  37.380  29.390  1.00  0.00            
ATOM    121  H55 BCD     1      34.940  35.030  29.370  1.00  0.00            
ATOM    122  H56 BCD     1      34.060  35.660  31.450  1.00  0.00            
ATOM    123  H57 BCD     1      33.920  38.650  31.080  1.00  0.00            
ATOM    124  H58 BCD     1      32.780  38.650  33.220  1.00  0.00            
ATOM    125  H59 BCD     1      31.970  37.680  32.000  1.00  0.00            
ATOM    126  H60 BCD     1      32.140  36.510  33.990  1.00  0.00            
ATOM    127  C37 BCD     1      37.280  43.310  29.990  1.00  0.00            
ATOM    128  O31 BCD     1      36.440  43.390  28.810  1.00  0.00            
ATOM    129  C38 BCD     1      38.310  42.230  29.880  1.00  0.00            
ATOM    130  O32 BCD     1      38.940  42.390  28.630  1.00  0.00            
ATOM    131  C39 BCD     1      37.680  40.860  30.010  1.00  0.00            
ATOM    132  O33 BCD     1      38.720  39.830  30.040  1.00  0.00            
ATOM    133  C40 BCD     1      36.810  40.670  31.200  1.00  0.00            
ATOM    134  C41 BCD     1      35.840  41.890  31.340  1.00  0.00            
ATOM    135  O34 BCD     1      36.630  43.080  31.250  1.00  0.00            
ATOM    136  C42 BCD     1      35.040  41.750  32.580  1.00  0.00            
ATOM    137  O35 BCD     1      35.820  41.810  33.800  1.00  0.00            
ATOM    138  H61 BCD     1      37.860  44.240  29.910  1.00  0.00            
ATOM    139  H62 BCD     1      39.080  42.410  30.640  1.00  0.00            
ATOM    140  H63 BCD     1      38.430  41.870  28.000  1.00  0.00            
ATOM    141  H64 BCD     1      37.050  40.710  29.130  1.00  0.00            
ATOM    142  H65 BCD     1      38.450  38.970  30.360  1.00  0.00            
ATOM    143  H66 BCD     1      37.470  40.510  32.050  1.00  0.00            
ATOM    144  H67 BCD     1      35.130  41.880  30.500  1.00  0.00            
ATOM    145  H68 BCD     1      34.340  42.590  32.480  1.00  0.00            
ATOM    146  H69 BCD     1      34.490  40.800  32.510  1.00  0.00            
ATOM    147  H70 BCD     1      36.590  42.380  33.760  1.00  0.00            
ATOM    148  C1  BE3     2      37.760  40.610  22.230  1.00  0.00            
ATOM    149  C2  BE3     2      36.270  40.560  22.670  1.00  0.00            
ATOM    150  C3  BE3     2      35.800  39.230  23.130  1.00  0.00            
ATOM    151  C4  BE3     2      35.230  38.350  22.190  1.00  0.00            
ATOM    152  C5  BE3     2      34.570  37.160  22.630  1.00  0.00            
ATOM    153  C6  BE3     2      34.480  36.870  23.990  1.00  0.00            
ATOM    154  C7  BE3     2      34.970  37.780  24.930  1.00  0.00            
ATOM    155  C8  BE3     2      34.980  37.240  26.350  1.00  0.00            
ATOM    156  C9  BE3     2      35.650  38.950  24.550  1.00  0.00            
ATOM    157  N1  BE3     2      35.950  39.960  25.480  1.00  0.00            
ATOM    158  C10 BE3     2      37.230  40.100  26.020  1.00  0.00            
ATOM    159  O1  BE3     2      37.540  41.070  26.680  1.00  0.00            
ATOM    160  C11 BE3     2      38.240  39.000  25.720  1.00  0.00            
ATOM    161  Cl1 BE3     2      38.410  38.020  27.200  1.00  0.00            
ATOM    162  C12 BE3     2      34.880  40.900  25.890  1.00  0.00            
ATOM    163  C13 BE3     2      33.710  40.970  24.910  1.00  0.00            
ATOM    164  C14 BE3     2      34.450  40.610  27.340  1.00  0.00            
ATOM    165  O2  BE3     2      33.180  41.160  27.700  1.00  0.00            
ATOM    166  C15 BE3     2      32.590  40.590  28.860  1.00  0.00            
ATOM    167  H1  BE3     2      38.320  40.250  23.100  1.00  0.00            
ATOM    168  H2  BE3     2      38.000  39.900  21.430  1.00  0.00            
ATOM    169  H3  BE3     2      38.080  41.610  21.920  1.00  0.00            
ATOM    170  H4  BE3     2      35.740  40.870  21.750  1.00  0.00            
ATOM    171  H5  BE3     2      36.080  41.410  23.330  1.00  0.00            
ATOM    172  H6  BE3     2      35.190  38.690  21.160  1.00  0.00            
ATOM    173  H7  BE3     2      34.020  36.540  21.930  1.00  0.00            
ATOM    174  H8  BE3     2      33.910  36.000  24.290  1.00  0.00            
ATOM    175  H9  BE3     2      35.090  36.150  26.310  1.00  0.00            
ATOM    176  H10 BE3     2      35.710  37.700  27.030  1.00  0.00            
ATOM    177  H11 BE3     2      34.060  37.530  26.880  1.00  0.00            
ATOM    178  H12 BE3     2      39.240  39.440  25.610  1.00  0.00            
ATOM    179  H13 BE3     2      37.970  38.320  24.900  1.00  0.00            
ATOM    180  H14 BE3     2      35.350  41.880  25.760  1.00  0.00            
ATOM    181  H15 BE3     2      33.970  41.290  23.890  1.00  0.00            
ATOM    182  H16 BE3     2      33.150  40.030  25.010  1.00  0.00            
ATOM    183  H17 BE3     2      33.000  41.740  25.240  1.00  0.00            
ATOM    184  H18 BE3     2      35.250  41.040  27.960  1.00  0.00            
ATOM    185  H19 BE3     2      34.430  39.530  27.480  1.00  0.00            
ATOM    186  H20 BE3     2      33.180  41.010  29.680  1.00  0.00            
ATOM    187  H21 BE3     2      31.570  40.950  29.050  1.00  0.00            
ATOM    188  H22 BE3     2      32.730  39.500  28.820  1.00  0.00            
TER
ENDMDL
MODEL        1
ATOM      1  C1  BCD     1      34.700  40.420  21.810  1.00  0.00            
ATOM      2  O1  BCD     1      34.040  39.080  21.610  1.00  0.00            
ATOM      3  C2  BCD     1      36.170  40.200  22.330  1.00  0.00            
ATOM      4  O2  BCD     1      36.960  39.650  21.310  1.00  0.00            
ATOM      5  C3  BCD     1      36.220  39.300  23.520  1.00  0.00            
ATOM      6  O3  BCD     1      37.530  39.020  24.000  1.00  0.00            
ATOM      7  C4  BCD     1      35.420  40.120  24.560  1.00  0.00            
ATOM      8  C5  BCD     1      33.990  40.500  24.040  1.00  0.00            
ATOM      9  O4  BCD     1      34.140  41.220  22.850  1.00  0.00            
ATOM     10  C6  BCD     1      33.300  41.380  25.120  1.00  0.00            
ATOM     11  O5  BCD     1      33.960  42.500  25.590  1.00  0.00            
ATOM     12  H1  BCD     1      34.680  41.120  20.960  1.00  0.00            
ATOM     13  H2  BCD     1      36.560  41.190  22.620  1.00  0.00            
ATOM     14  H3  BCD     1      36.390  39.080  20.780  1.00  0.00            
ATOM     15  H4  BCD     1      35.670  38.380  23.300  1.00  0.00            
ATOM     16  H5  BCD     1      38.010  38.640  23.260  1.00  0.00            
ATOM     17  H6  BCD     1      36.000  41.050  24.620  1.00  0.00            
ATOM     18  H7  BCD     1      33.440  39.560  23.960  1.00  0.00            
ATOM     19  H8  BCD     1      32.380  41.740  24.640  1.00  0.00            
ATOM     20  H9  BCD     1      33.040  40.650  25.900  1.00  0.00            
ATOM     21  H10 BCD     1      34.330  43.030  24.890  1.00  0.00            
ATOM     22  C7  BCD     1      32.090  36.690  18.920  1.00  0.00            
ATOM     23  O6  BCD     1      32.060  35.700  19.950  1.00  0.00            
ATOM     24  C8  BCD     1      33.530  37.050  18.560  1.00  0.00            
ATOM     25  O7  BCD     1      34.230  35.900  18.170  1.00  0.00            
ATOM     26  C9  BCD     1      34.280  37.750  19.710  1.00  0.00            
ATOM     27  O8  BCD     1      35.410  38.400  19.130  1.00  0.00            
ATOM     28  C10 BCD     1      33.410  38.820  20.410  1.00  0.00            
ATOM     29  C11 BCD     1      31.980  38.360  20.730  1.00  0.00            
ATOM     30  O9  BCD     1      31.430  37.870  19.470  1.00  0.00            
ATOM     31  C12 BCD     1      31.120  39.390  21.420  1.00  0.00            
ATOM     32  O10 BCD     1      29.830  38.750  21.530  1.00  0.00            
ATOM     33  H11 BCD     1      31.490  36.430  18.040  1.00  0.00            
ATOM     34  H12 BCD     1      33.520  37.790  17.740  1.00  0.00            
ATOM     35  H13 BCD     1      35.010  36.160  17.680  1.00  0.00            
ATOM     36  H14 BCD     1      34.590  36.910  20.350  1.00  0.00            
ATOM     37  H15 BCD     1      35.970  37.670  18.850  1.00  0.00            
ATOM     38  H16 BCD     1      33.290  39.730  19.800  1.00  0.00            
ATOM     39  H17 BCD     1      32.170  37.500  21.390  1.00  0.00            
ATOM     40  H18 BCD     1      31.480  39.610  22.430  1.00  0.00            
ATOM     41  H19 BCD     1      31.110  40.320  20.830  1.00  0.00            
ATOM     42  H20 BCD     1      29.580  38.520  20.630  1.00  0.00            
ATOM     43  C13 BCD     1      30.380  32.040  20.690  1.00  0.00            
ATOM     44  O11 BCD     1      30.960  31.950  22.020  1.00  0.00            
ATOM     45  C14 BCD     1      31.370  32.050  19.570  1.00  0.00            
ATOM     46  O12 BCD     1      32.150  30.800  19.570  1.00  0.00            
ATOM     47  C15 BCD     1      32.130  33.400  19.530  1.00  0.00            
ATOM     48  O13 BCD     1      32.800  33.480  18.280  1.00  0.00            
ATOM     49  C16 BCD     1      31.270  34.600  19.680  1.00  0.00            
ATOM     50  C17 BCD     1      30.370  34.330  20.840  1.00  0.00            
ATOM     51  O14 BCD     1      29.580  33.160  20.730  1.00  0.00            
ATOM     52  C18 BCD     1      29.350  35.410  21.040  1.00  0.00            
ATOM     53  O15 BCD     1      28.520  35.610  19.920  1.00  0.00            
ATOM     54  H21 BCD     1      29.630  31.260  20.520  1.00  0.00            
ATOM     55  H22 BCD     1      30.800  32.070  18.630  1.00  0.00            
ATOM     56  H23 BCD     1      32.470  30.640  18.680  1.00  0.00            
ATOM     57  H24 BCD     1      32.830  33.370  20.370  1.00  0.00            
ATOM     58  H25 BCD     1      33.270  34.310  18.430  1.00  0.00            
ATOM     59  H26 BCD     1      30.590  34.680  18.810  1.00  0.00            
ATOM     60  H27 BCD     1      31.000  34.210  21.730  1.00  0.00            
ATOM     61  H28 BCD     1      28.700  35.390  21.920  1.00  0.00            
ATOM     62  H29 BCD     1      30.040  36.260  21.150  1.00  0.00            
ATOM     63  H30 BCD     1      27.870  34.900  19.920  1.00  0.00            
ATOM     64  C19 BCD     1      30.820  29.280  25.210  1.00  0.00            
ATOM     65  O16 BCD     1      31.740  30.040  25.840  1.00  0.00            
ATOM     66  C20 BCD     1      31.490  28.710  23.910  1.00  0.00            
ATOM     67  O17 BCD     1      32.650  28.060  24.350  1.00  0.00            
ATOM     68  C21 BCD     1      31.770  29.870  22.940  1.00  0.00            
ATOM     69  O18 BCD     1      32.560  29.430  21.830  1.00  0.00            
ATOM     70  C22 BCD     1      30.530  30.770  22.730  1.00  0.00            
ATOM     71  C23 BCD     1      29.930  31.180  24.070  1.00  0.00            
ATOM     72  O19 BCD     1      29.640  30.020  24.790  1.00  0.00            
ATOM     73  C24 BCD     1      28.680  32.020  23.830  1.00  0.00            
ATOM     74  O20 BCD     1      27.770  31.460  22.880  1.00  0.00            
ATOM     75  H31 BCD     1      30.480  28.480  25.880  1.00  0.00            
ATOM     76  H32 BCD     1      30.710  28.080  23.450  1.00  0.00            
ATOM     77  H33 BCD     1      32.830  27.380  23.700  1.00  0.00            
ATOM     78  H34 BCD     1      32.340  30.670  23.430  1.00  0.00            
ATOM     79  H35 BCD     1      32.550  30.130  21.170  1.00  0.00            
ATOM     80  H36 BCD     1      29.770  30.190  22.210  1.00  0.00            
ATOM     81  H37 BCD     1      30.680  31.810  24.560  1.00  0.00            
ATOM     82  H38 BCD     1      28.150  32.080  24.790  1.00  0.00            
ATOM     83  H39 BCD     1      28.920  33.020  23.460  1.00  0.00            
ATOM     84  H40 BCD     1      27.140  32.170  22.720  1.00  0.00            
ATOM     85  C25 BCD     1      33.240  31.190  29.490  1.00  0.00            
ATOM     86  O21 BCD     1      33.720  32.340  28.800  1.00  0.00            
ATOM     87  C26 BCD     1      33.950  29.960  28.860  1.00  0.00            
ATOM     88  O22 BCD     1      35.350  30.030  29.040  1.00  0.00            
ATOM     89  C27 BCD     1      33.510  29.900  27.390  1.00  0.00            
ATOM     90  O23 BCD     1      34.060  28.770  26.680  1.00  0.00            
ATOM     91  C28 BCD     1      32.000  29.940  27.230  1.00  0.00            
ATOM     92  C29 BCD     1      31.400  31.050  28.000  1.00  0.00            
ATOM     93  O24 BCD     1      31.830  30.960  29.390  1.00  0.00            
ATOM     94  C30 BCD     1      29.900  30.990  28.060  1.00  0.00            
ATOM     95  O25 BCD     1      29.460  29.760  28.660  1.00  0.00            
ATOM     96  H41 BCD     1      33.500  31.270  30.550  1.00  0.00            
ATOM     97  H42 BCD     1      33.500  29.050  29.290  1.00  0.00            
ATOM     98  H43 BCD     1      35.740  29.310  28.530  1.00  0.00            
ATOM     99  H44 BCD     1      33.940  30.760  26.860  1.00  0.00            
ATOM    100  H45 BCD     1      33.790  28.820  25.760  1.00  0.00            
ATOM    101  H46 BCD     1      31.550  29.040  27.680  1.00  0.00            
ATOM    102  H47 BCD     1      31.690  32.030  27.600  1.00  0.00            
ATOM    103  H48 BCD     1      29.560  31.920  28.530  1.00  0.00            
ATOM    104  H49 BCD     1      29.490  31.050  27.050  1.00  0.00            
ATOM    105  H50 BCD     1      28.850  29.940  29.380  1.00  0.00            
ATOM    106  C31 BCD     1      35.540  35.810  30.100  1.00  0.00            
ATOM    107  O26 BCD     1      35.430  36.510  28.790  1.00  0.00            
ATOM    108  C32 BCD     1      36.400  34.590  29.930  1.00  0.00            
ATOM    109  O27 BCD     1      37.660  34.950  29.380  1.00  0.00            
ATOM    110  C33 BCD     1      35.690  33.680  28.920  1.00  0.00            
ATOM    111  C34 BCD     1      34.340  33.340  29.570  1.00  0.00            
ATOM    112  C35 BCD     1      33.440  34.520  29.700  1.00  0.00            
ATOM    113  O28 BCD     1      34.190  35.540  30.540  1.00  0.00            
ATOM    114  C36 BCD     1      32.160  34.170  30.340  1.00  0.00            
ATOM    115  O29 BCD     1      32.250  33.660  31.670  1.00  0.00            
ATOM    116  O30 BCD     1      36.470  32.480  28.680  1.00  0.00            
ATOM    117  H51 BCD     1      35.940  36.510  30.840  1.00  0.00            
ATOM    118  H52 BCD     1      36.520  34.130  30.920  1.00  0.00            
ATOM    119  H53 BCD     1      38.010  34.260  28.820  1.00  0.00            
ATOM    120  H54 BCD     1      35.550  34.150  27.930  1.00  0.00            
ATOM    121  H55 BCD     1      35.900  31.730  28.890  1.00  0.00            
ATOM    122  H56 BCD     1      34.560  32.950  30.570  1.00  0.00            
ATOM    123  H57 BCD     1      33.220  34.920  28.700  1.00  0.00            
ATOM    124  H58 BCD     1      31.530  35.070  30.330  1.00  0.00            
ATOM    125  H59 BCD     1      31.580  33.370  29.870  1.00  0.00            
ATOM    126  H60 BCD     1      31.440  33.510  32.140  1.00  0.00            
ATOM    127  C37 BCD     1      35.600  40.020  26.980  1.00  0.00            
ATOM    128  O31 BCD     1      35.270  39.400  25.720  1.00  0.00            
ATOM    129  C38 BCD     1      36.930  39.530  27.560  1.00  0.00            
ATOM    130  O32 BCD     1      37.960  39.840  26.590  1.00  0.00            
ATOM    131  C39 BCD     1      36.850  38.050  27.960  1.00  0.00            
ATOM    132  O33 BCD     1      38.060  37.480  28.590  1.00  0.00            
ATOM    133  C40 BCD     1      35.620  37.940  28.830  1.00  0.00            
ATOM    134  C41 BCD     1      34.340  38.550  28.300  1.00  0.00            
ATOM    135  O34 BCD     1      34.550  39.860  27.920  1.00  0.00            
ATOM    136  C42 BCD     1      33.250  38.590  29.370  1.00  0.00            
ATOM    137  O35 BCD     1      32.090  39.090  28.660  1.00  0.00            
ATOM    138  H61 BCD     1      35.700  41.090  26.760  1.00  0.00            
ATOM    139  H62 BCD     1      37.210  40.170  28.410  1.00  0.00            
ATOM    140  H63 BCD     1      37.640  39.680  25.690  1.00  0.00            
ATOM    141  H64 BCD     1      36.540  37.500  27.060  1.00  0.00            
ATOM    142  H65 BCD     1      37.820  36.600  28.890  1.00  0.00            
ATOM    143  H66 BCD     1      35.730  38.400  29.820  1.00  0.00            
ATOM    144  H67 BCD     1      34.090  38.010  27.380  1.00  0.00            
ATOM    145  H68 BCD     1      33.090  37.550  29.680  1.00  0.00            
ATOM    146  H69 BCD     1      33.490  39.300  30.180  1.00  0.00            
ATOM    147  H70 BCD     1      32.230  40.020  28.460  1.00  0.00            
ATOM    148  C1  BE3     2      38.410  35.550  21.860  1.00  0.00            
ATOM    149  C2  BE3     2      36.860  35.760  21.740  1.00  0.00            
ATOM    150  C3  BE3     2      36.080  34.470  21.920  1.00  0.00            
ATOM    151  C4  BE3     2      35.870  33.650  20.790  1.00  0.00            
ATOM    152  C5  BE3     2      35.080  32.500  20.830  1.00  0.00            
ATOM    153  C6  BE3     2      34.590  32.010  22.000  1.00  0.00            
ATOM    154  C7  BE3     2      34.840  32.700  23.170  1.00  0.00            
ATOM    155  C8  BE3     2      34.390  32.080  24.490  1.00  0.00            
ATOM    156  C9  BE3     2      35.470  34.020  23.160  1.00  0.00            
ATOM    157  N1  BE3     2      35.540  34.740  24.340  1.00  0.00            
ATOM    158  C10 BE3     2      36.680  34.550  25.120  1.00  0.00            
ATOM    159  O1  BE3     2      36.980  35.380  25.930  1.00  0.00            
ATOM    160  C11 BE3     2      37.520  33.290  25.020  1.00  0.00            
ATOM    161  Cl1 BE3     2      39.320  33.420  24.880  1.00  0.00            
ATOM    162  C12 BE3     2      34.630  35.850  24.560  1.00  0.00            
ATOM    163  C13 BE3     2      33.650  36.090  23.370  1.00  0.00            
ATOM    164  C14 BE3     2      33.760  35.810  25.870  1.00  0.00            
ATOM    165  O2  BE3     2      32.890  34.690  25.800  1.00  0.00            
ATOM    166  C15 BE3     2      31.550  34.870  26.220  1.00  0.00            
ATOM    167  H1  BE3     2      38.650  34.900  21.020  1.00  0.00            
ATOM    168  H2  BE3     2      38.890  36.500  21.630  1.00  0.00            
ATOM    169  H3  BE3     2      38.850  35.120  22.770  1.00  0.00            
ATOM    170  H4  BE3     2      36.630  36.230  20.780  1.00  0.00            
ATOM    171  H5  BE3     2      36.690  36.520  22.510  1.00  0.00            
ATOM    172  H6  BE3     2      36.330  33.940  19.850  1.00  0.00            
ATOM    173  H7  BE3     2      35.010  31.870  19.940  1.00  0.00            
ATOM    174  H8  BE3     2      34.110  31.040  22.080  1.00  0.00            
ATOM    175  H9  BE3     2      33.310  32.210  24.630  1.00  0.00            
ATOM    176  H10 BE3     2      34.620  31.010  24.520  1.00  0.00            
ATOM    177  H11 BE3     2      34.910  32.550  25.340  1.00  0.00            
ATOM    178  H12 BE3     2      37.220  32.700  24.150  1.00  0.00            
ATOM    179  H13 BE3     2      37.270  32.710  25.920  1.00  0.00            
ATOM    180  H14 BE3     2      35.280  36.740  24.590  1.00  0.00            
ATOM    181  H15 BE3     2      33.000  35.210  23.240  1.00  0.00            
ATOM    182  H16 BE3     2      33.010  36.970  23.530  1.00  0.00            
ATOM    183  H17 BE3     2      34.340  36.260  22.540  1.00  0.00            
ATOM    184  H18 BE3     2      33.260  36.770  26.030  1.00  0.00            
ATOM    185  H19 BE3     2      34.370  35.660  26.770  1.00  0.00            
ATOM    186  H20 BE3     2      31.000  35.400  25.430  1.00  0.00            
ATOM    187  H21 BE3     2      31.070  33.920  26.470  1.00  0.00            
ATOM    188  H22 BE3     2      31.560  35.380  27.190  1.00  0.00            
TER
ENDMDL
MODEL        1
ATOM      1  C1  BCD     1      31.530  36.820  20.540  1.00  0.00            
ATOM      2  O1  BCD     1      31.070  35.440  20.780  1.00  0.00            
ATOM      3  C2  BCD     1      33.090  36.950  20.460  1.00  0.00            
ATOM      4  O2  BCD     1      33.580  36.240  19.370  1.00  0.00            
ATOM      5  C3  BCD     1      33.720  36.570  21.770  1.00  0.00            
ATOM      6  O3  BCD     1      35.130  36.810  21.730  1.00  0.00            
ATOM      7  C4  BCD     1      33.060  37.330  22.970  1.00  0.00            
ATOM      8  C5  BCD     1      31.550  37.280  22.930  1.00  0.00            
ATOM      9  O4  BCD     1      31.080  37.630  21.600  1.00  0.00            
ATOM     10  C6  BCD     1      30.800  38.110  23.960  1.00  0.00            
ATOM     11  O5  BCD     1      31.290  39.460  23.910  1.00  0.00            
ATOM     12  H1  BCD     1      31.160  37.200  19.580  1.00  0.00            
ATOM     13  H2  BCD     1      33.430  37.990  20.440  1.00  0.00            
ATOM     14  H3  BCD     1      34.520  36.140  19.230  1.00  0.00            
ATOM     15  H4  BCD     1      33.650  35.490  21.920  1.00  0.00            
ATOM     16  H5  BCD     1      35.280  37.590  21.180  1.00  0.00            
ATOM     17  H6  BCD     1      33.460  38.330  22.780  1.00  0.00            
ATOM     18  H7  BCD     1      31.300  36.230  23.120  1.00  0.00            
ATOM     19  H8  BCD     1      29.740  38.220  23.700  1.00  0.00            
ATOM     20  H9  BCD     1      30.860  37.700  24.970  1.00  0.00            
ATOM     21  H10 BCD     1      30.510  40.000  24.060  1.00  0.00            
ATOM     22  C7  BCD     1      28.570  32.610  19.280  1.00  0.00            
ATOM     23  O6  BCD     1      28.860  31.810  20.440  1.00  0.00            
ATOM     24  C8  BCD     1      29.810  32.850  18.530  1.00  0.00            
ATOM     25  O7  BCD     1      30.350  31.660  17.920  1.00  0.00            
ATOM     26  C9  BCD     1      30.830  33.610  19.320  1.00  0.00            
ATOM     27  O8  BCD     1      31.980  33.930  18.470  1.00  0.00            
ATOM     28  C10 BCD     1      30.250  34.940  19.800  1.00  0.00            
ATOM     29  C11 BCD     1      28.940  34.680  20.540  1.00  0.00            
ATOM     30  O9  BCD     1      28.080  33.900  19.690  1.00  0.00            
ATOM     31  C12 BCD     1      28.300  35.990  20.860  1.00  0.00            
ATOM     32  O10 BCD     1      27.290  35.900  21.880  1.00  0.00            
ATOM     33  H11 BCD     1      27.810  32.190  18.610  1.00  0.00            
ATOM     34  H12 BCD     1      29.550  33.530  17.710  1.00  0.00            
ATOM     35  H13 BCD     1      31.300  31.780  18.030  1.00  0.00            
ATOM     36  H14 BCD     1      31.070  32.910  20.140  1.00  0.00            
ATOM     37  H15 BCD     1      32.550  34.590  18.890  1.00  0.00            
ATOM     38  H16 BCD     1      30.160  35.520  18.870  1.00  0.00            
ATOM     39  H17 BCD     1      29.180  34.180  21.490  1.00  0.00            
ATOM     40  H18 BCD     1      29.070  36.730  21.150  1.00  0.00            
ATOM     41  H19 BCD     1      27.940  36.420  19.920  1.00  0.00            
ATOM     42  H20 BCD     1      26.750  36.690  21.840  1.00  0.00            
ATOM     43  C13 BCD     1      27.990  28.450  22.640  1.00  0.00            
ATOM     44  O11 BCD     1      29.220  28.470  23.260  1.00  0.00            
ATOM     45  C14 BCD     1      28.230  28.230  21.110  1.00  0.00            
ATOM     46  O12 BCD     1      28.980  27.040  20.750  1.00  0.00            
ATOM     47  C15 BCD     1      28.830  29.380  20.340  1.00  0.00            
ATOM     48  O13 BCD     1      28.840  29.340  18.840  1.00  0.00            
ATOM     49  C16 BCD     1      28.090  30.700  20.780  1.00  0.00            
ATOM     50  C17 BCD     1      28.010  30.850  22.280  1.00  0.00            
ATOM     51  O14 BCD     1      27.300  29.730  22.880  1.00  0.00            
ATOM     52  C18 BCD     1      27.300  32.140  22.800  1.00  0.00            
ATOM     53  O15 BCD     1      26.340  32.600  21.880  1.00  0.00            
ATOM     54  H21 BCD     1      27.310  27.700  23.050  1.00  0.00            
ATOM     55  H22 BCD     1      27.250  28.060  20.650  1.00  0.00            
ATOM     56  H23 BCD     1      28.550  26.790  19.930  1.00  0.00            
ATOM     57  H24 BCD     1      29.880  29.470  20.640  1.00  0.00            
ATOM     58  H25 BCD     1      29.210  30.180  18.550  1.00  0.00            
ATOM     59  H26 BCD     1      27.150  30.810  20.220  1.00  0.00            
ATOM     60  H27 BCD     1      29.000  30.880  22.750  1.00  0.00            
ATOM     61  H28 BCD     1      26.840  31.960  23.780  1.00  0.00            
ATOM     62  H29 BCD     1      28.090  32.890  22.940  1.00  0.00            
ATOM     63  H30 BCD     1      26.760  33.200  21.250  1.00  0.00            
ATOM     64  C19 BCD     1      31.080  26.780  26.550  1.00  0.00            
ATOM     65  O16 BCD     1      32.090  27.780  26.550  1.00  0.00            
ATOM     66  C20 BCD     1      31.130  25.920  25.260  1.00  0.00            
ATOM     67  O17 BCD     1      32.450  25.460  25.000  1.00  0.00            
ATOM     68  C21 BCD     1      30.630  26.780  24.110  1.00  0.00            
ATOM     69  O18 BCD     1      30.570  25.960  22.930  1.00  0.00            
ATOM     70  C22 BCD     1      29.340  27.500  24.360  1.00  0.00            
ATOM     71  C23 BCD     1      29.370  28.240  25.740  1.00  0.00            
ATOM     72  O19 BCD     1      29.810  27.350  26.810  1.00  0.00            
ATOM     73  C24 BCD     1      28.080  28.850  26.140  1.00  0.00            
ATOM     74  O20 BCD     1      27.080  27.850  26.200  1.00  0.00            
ATOM     75  H31 BCD     1      31.200  26.140  27.430  1.00  0.00            
ATOM     76  H32 BCD     1      30.430  25.100  25.440  1.00  0.00            
ATOM     77  H33 BCD     1      32.430  24.730  24.370  1.00  0.00            
ATOM     78  H34 BCD     1      31.350  27.590  23.930  1.00  0.00            
ATOM     79  H35 BCD     1      29.970  26.360  22.300  1.00  0.00            
ATOM     80  H36 BCD     1      28.530  26.770  24.250  1.00  0.00            
ATOM     81  H37 BCD     1      30.050  29.090  25.690  1.00  0.00            
ATOM     82  H38 BCD     1      28.100  29.230  27.170  1.00  0.00            
ATOM     83  H39 BCD     1      27.920  29.710  25.490  1.00  0.00            
ATOM     84  H40 BCD     1      26.250  28.240  26.500  1.00  0.00            
ATOM     85  C25 BCD     1      35.430  28.710  28.600  1.00  0.00            
ATOM     86  O21 BCD     1      35.160  30.060  28.250  1.00  0.00            
ATOM     87  C26 BCD     1      35.710  27.910  27.310  1.00  0.00            
ATOM     88  O22 BCD     1      36.780  28.520  26.640  1.00  0.00            
ATOM     89  C27 BCD     1      34.430  27.830  26.520  1.00  0.00            
ATOM     90  O23 BCD     1      34.560  26.950  25.420  1.00  0.00            
ATOM     91  C28 BCD     1      33.230  27.410  27.360  1.00  0.00            
ATOM     92  C29 BCD     1      33.110  28.190  28.720  1.00  0.00            
ATOM     93  O24 BCD     1      34.420  28.140  29.370  1.00  0.00            
ATOM     94  C30 BCD     1      32.010  27.640  29.650  1.00  0.00            
ATOM     95  O25 BCD     1      32.320  26.230  29.900  1.00  0.00            
ATOM     96  H41 BCD     1      36.380  28.810  29.130  1.00  0.00            
ATOM     97  H42 BCD     1      35.920  26.890  27.630  1.00  0.00            
ATOM     98  H43 BCD     1      36.530  28.510  25.710  1.00  0.00            
ATOM     99  H44 BCD     1      34.180  28.830  26.160  1.00  0.00            
ATOM    100  H45 BCD     1      33.680  26.670  25.140  1.00  0.00            
ATOM    101  H46 BCD     1      33.240  26.320  27.460  1.00  0.00            
ATOM    102  H47 BCD     1      32.860  29.250  28.540  1.00  0.00            
ATOM    103  H48 BCD     1      31.870  28.300  30.510  1.00  0.00            
ATOM    104  H49 BCD     1      31.080  27.750  29.060  1.00  0.00            
ATOM    105  H50 BCD     1      31.510  25.850  30.240  1.00  0.00            
ATOM    106  C31 BCD     1      36.400  33.960  28.450  1.00  0.00            
ATOM    107  O26 BCD     1      35.580  34.240  27.260  1.00  0.00            
ATOM    108  C32 BCD     1      37.520  32.960  28.250  1.00  0.00            
ATOM    109  O27 BCD     1      38.210  33.550  27.110  1.00  0.00            
ATOM    110  C33 BCD     1      36.920  31.560  27.800  1.00  0.00            
ATOM    111  C34 BCD     1      35.920  31.060  28.860  1.00  0.00            
ATOM    112  C35 BCD     1      34.880  32.200  29.160  1.00  0.00            
ATOM    113  O28 BCD     1      35.580  33.440  29.470  1.00  0.00            
ATOM    114  C36 BCD     1      33.970  31.770  30.310  1.00  0.00            
ATOM    115  O29 BCD     1      34.740  31.530  31.550  1.00  0.00            
ATOM    116  O30 BCD     1      37.990  30.620  27.590  1.00  0.00            
ATOM    117  H51 BCD     1      36.780  34.950  28.730  1.00  0.00            
ATOM    118  H52 BCD     1      38.110  32.770  29.160  1.00  0.00            
ATOM    119  H53 BCD     1      38.850  32.900  26.800  1.00  0.00            
ATOM    120  H54 BCD     1      36.350  31.700  26.870  1.00  0.00            
ATOM    121  H55 BCD     1      37.620  29.830  27.170  1.00  0.00            
ATOM    122  H56 BCD     1      36.390  30.600  29.740  1.00  0.00            
ATOM    123  H57 BCD     1      34.200  32.440  28.330  1.00  0.00            
ATOM    124  H58 BCD     1      33.160  32.500  30.430  1.00  0.00            
ATOM    125  H59 BCD     1      33.380  30.900  30.010  1.00  0.00            
ATOM    126  H60 BCD     1      35.200  32.340  31.770  1.00  0.00            
ATOM    127  C37 BCD     1      34.100  37.430  25.220  1.00  0.00            
ATOM    128  O31 BCD     1      33.550  36.640  24.120  1.00  0.00            
ATOM    129  C38 BCD     1      35.650  37.340  25.220  1.00  0.00            
ATOM    130  O32 BCD     1      36.070  37.850  23.910  1.00  0.00            
ATOM    131  C39 BCD     1      36.000  35.920  25.670  1.00  0.00            
ATOM    132  O33 BCD     1      37.450  35.730  25.710  1.00  0.00            
ATOM    133  C40 BCD     1      35.290  35.570  26.970  1.00  0.00            
ATOM    134  C41 BCD     1      33.730  35.810  26.820  1.00  0.00            
ATOM    135  O34 BCD     1      33.410  37.080  26.370  1.00  0.00            
ATOM    136  C42 BCD     1      33.010  35.590  28.130  1.00  0.00            
ATOM    137  O35 BCD     1      33.150  36.650  29.080  1.00  0.00            
ATOM    138  H61 BCD     1      33.840  38.470  24.990  1.00  0.00            
ATOM    139  H62 BCD     1      35.980  38.070  25.980  1.00  0.00            
ATOM    140  H63 BCD     1      35.750  37.250  23.240  1.00  0.00            
ATOM    141  H64 BCD     1      35.610  35.350  24.820  1.00  0.00            
ATOM    142  H65 BCD     1      37.550  34.950  26.250  1.00  0.00            
ATOM    143  H66 BCD     1      35.760  36.230  27.710  1.00  0.00            
ATOM    144  H67 BCD     1      33.350  35.050  26.120  1.00  0.00            
ATOM    145  H68 BCD     1      32.010  35.460  27.680  1.00  0.00            
ATOM    146  H69 BCD     1      33.340  34.680  28.650  1.00  0.00            
ATOM    147  H70 BCD     1      33.150  37.430  28.530  1.00  0.00            
ATOM    148  C1  BE3     2      36.860  32.830  21.270  1.00  0.00            
ATOM    149  C2  BE3     2      35.480  33.230  21.120  1.00  0.00            
ATOM    150  C3  BE3     2      34.480  32.140  20.760  1.00  0.00            
ATOM    151  C4  BE3     2      34.350  31.780  19.440  1.00  0.00            
ATOM    152  C5  BE3     2      33.360  30.860  19.080  1.00  0.00            
ATOM    153  C6  BE3     2      32.650  30.220  20.090  1.00  0.00            
ATOM    154  C7  BE3     2      32.870  30.450  21.420  1.00  0.00            
ATOM    155  C8  BE3     2      32.150  29.520  22.450  1.00  0.00            
ATOM    156  C9  BE3     2      33.810  31.390  21.800  1.00  0.00            
ATOM    157  N1  BE3     2      34.190  31.570  23.140  1.00  0.00            
ATOM    158  C10 BE3     2      35.240  30.790  23.620  1.00  0.00            
ATOM    159  O1  BE3     2      35.820  31.080  24.620  1.00  0.00            
ATOM    160  C11 BE3     2      35.660  29.490  22.890  1.00  0.00            
ATOM    161  Cl1 BE3     2      37.480  29.120  23.140  1.00  0.00            
ATOM    162  C12 BE3     2      33.370  32.420  24.060  1.00  0.00            
ATOM    163  C13 BE3     2      32.210  33.140  23.320  1.00  0.00            
ATOM    164  C14 BE3     2      32.920  31.630  25.270  1.00  0.00            
ATOM    165  O2  BE3     2      32.150  32.440  26.190  1.00  0.00            
ATOM    166  C15 BE3     2      31.370  31.720  27.150  1.00  0.00            
ATOM    167  H1  BE3     2      37.440  33.660  21.700  1.00  0.00            
ATOM    168  H2  BE3     2      37.020  31.890  21.810  1.00  0.00            
ATOM    169  H3  BE3     2      37.250  32.750  20.250  1.00  0.00            
ATOM    170  H4  BE3     2      35.530  33.920  20.270  1.00  0.00            
ATOM    171  H5  BE3     2      35.120  33.750  22.010  1.00  0.00            
ATOM    172  H6  BE3     2      34.720  32.360  18.600  1.00  0.00            
ATOM    173  H7  BE3     2      33.150  30.630  18.040  1.00  0.00            
ATOM    174  H8  BE3     2      31.880  29.550  19.720  1.00  0.00            
ATOM    175  H9  BE3     2      31.900  28.560  21.980  1.00  0.00            
ATOM    176  H10 BE3     2      32.640  29.260  23.390  1.00  0.00            
ATOM    177  H11 BE3     2      31.190  30.020  22.650  1.00  0.00            
ATOM    178  H12 BE3     2      35.380  29.580  21.830  1.00  0.00            
ATOM    179  H13 BE3     2      35.040  28.690  23.320  1.00  0.00            
ATOM    180  H14 BE3     2      34.090  33.180  24.370  1.00  0.00            
ATOM    181  H15 BE3     2      31.300  32.530  23.370  1.00  0.00            
ATOM    182  H16 BE3     2      32.090  34.060  23.900  1.00  0.00            
ATOM    183  H17 BE3     2      32.420  33.390  22.270  1.00  0.00            
ATOM    184  H18 BE3     2      33.860  31.370  25.770  1.00  0.00            
ATOM    185  H19 BE3     2      32.370  30.710  25.040  1.00  0.00            
ATOM    186  H20 BE3     2      30.610  32.370  27.600  1.00  0.00            
ATOM    187  H21 BE3     2      30.790  31.020  26.540  1.00  0.00            
ATOM    188  H22 BE3     2      31.930  31.200  27.930  1.00  0.00            
TER
ENDMDL
MODEL        1
ATOM      1  C1  BCD     1      24.850  25.750  37.690  1.00  0.00            
ATOM      2  O1  BCD     1      23.960  26.430  36.840  1.00  0.00            
ATOM      3  C2  BCD     1      24.190  25.470  39.040  1.00  0.00            
ATOM      4  O2  BCD     1      22.950  24.710  39.030  1.00  0.00            
ATOM      5  C3  BCD     1      23.920  26.780  39.740  1.00  0.00            
ATOM      6  O3  BCD     1      23.510  26.560  41.070  1.00  0.00            
ATOM      7  C4  BCD     1      25.170  27.740  39.750  1.00  0.00            
ATOM      8  C5  BCD     1      25.930  27.840  38.450  1.00  0.00            
ATOM      9  O4  BCD     1      26.010  26.490  37.910  1.00  0.00            
ATOM     10  C6  BCD     1      27.330  28.380  38.530  1.00  0.00            
ATOM     11  O5  BCD     1      28.070  27.730  39.570  1.00  0.00            
ATOM     12  H1  BCD     1      25.150  24.810  37.220  1.00  0.00            
ATOM     13  H2  BCD     1      24.930  24.970  39.680  1.00  0.00            
ATOM     14  H3  BCD     1      22.550  24.880  39.890  1.00  0.00            
ATOM     15  H4  BCD     1      23.150  27.350  39.200  1.00  0.00            
ATOM     16  H5  BCD     1      23.970  27.210  41.610  1.00  0.00            
ATOM     17  H6  BCD     1      25.840  27.390  40.550  1.00  0.00            
ATOM     18  H7  BCD     1      25.360  28.440  37.740  1.00  0.00            
ATOM     19  H8  BCD     1      27.850  28.300  37.560  1.00  0.00            
ATOM     20  H9  BCD     1      27.150  29.440  38.740  1.00  0.00            
ATOM     21  H10 BCD     1      28.430  28.430  40.110  1.00  0.00            
ATOM     22  C7  BCD     1      21.840  26.020  33.330  1.00  0.00            
ATOM     23  O6  BCD     1      20.930  27.030  33.690  1.00  0.00            
ATOM     24  C8  BCD     1      21.870  24.820  34.290  1.00  0.00            
ATOM     25  O7  BCD     1      20.600  24.120  34.250  1.00  0.00            
ATOM     26  C9  BCD     1      22.310  25.250  35.660  1.00  0.00            
ATOM     27  O8  BCD     1      22.390  24.150  36.570  1.00  0.00            
ATOM     28  C10 BCD     1      23.690  25.910  35.600  1.00  0.00            
ATOM     29  C11 BCD     1      23.670  27.060  34.570  1.00  0.00            
ATOM     30  O9  BCD     1      23.120  26.630  33.330  1.00  0.00            
ATOM     31  C12 BCD     1      25.030  27.710  34.410  1.00  0.00            
ATOM     32  O10 BCD     1      24.810  29.040  33.940  1.00  0.00            
ATOM     33  H11 BCD     1      21.660  25.610  32.330  1.00  0.00            
ATOM     34  H12 BCD     1      22.650  24.120  33.980  1.00  0.00            
ATOM     35  H13 BCD     1      19.970  24.760  34.580  1.00  0.00            
ATOM     36  H14 BCD     1      21.640  26.050  36.020  1.00  0.00            
ATOM     37  H15 BCD     1      22.470  24.480  37.470  1.00  0.00            
ATOM     38  H16 BCD     1      24.430  25.120  35.360  1.00  0.00            
ATOM     39  H17 BCD     1      22.970  27.780  35.020  1.00  0.00            
ATOM     40  H18 BCD     1      25.490  27.690  35.410  1.00  0.00            
ATOM     41  H19 BCD     1      25.720  27.110  33.790  1.00  0.00            
ATOM     42  H20 BCD     1      25.680  29.440  34.020  1.00  0.00            
ATOM     43  C13 BCD     1      17.160  28.460  32.870  1.00  0.00            
ATOM     44  O11 BCD     1      17.270  29.650  33.730  1.00  0.00            
ATOM     45  C14 BCD     1      17.110  27.200  33.720  1.00  0.00            
ATOM     46  O12 BCD     1      16.040  27.300  34.740  1.00  0.00            
ATOM     47  C15 BCD     1      18.550  27.000  34.280  1.00  0.00            
ATOM     48  O13 BCD     1      18.640  25.820  35.060  1.00  0.00            
ATOM     49  C16 BCD     1      19.600  27.020  33.160  1.00  0.00            
ATOM     50  C17 BCD     1      19.460  28.250  32.290  1.00  0.00            
ATOM     51  O14 BCD     1      18.140  28.220  31.820  1.00  0.00            
ATOM     52  C18 BCD     1      20.440  28.350  31.140  1.00  0.00            
ATOM     53  O15 BCD     1      20.100  29.550  30.420  1.00  0.00            
ATOM     54  H21 BCD     1      16.170  28.440  32.390  1.00  0.00            
ATOM     55  H22 BCD     1      16.820  26.460  32.970  1.00  0.00            
ATOM     56  H23 BCD     1      15.910  26.390  35.030  1.00  0.00            
ATOM     57  H24 BCD     1      18.840  27.890  34.850  1.00  0.00            
ATOM     58  H25 BCD     1      18.640  26.070  35.990  1.00  0.00            
ATOM     59  H26 BCD     1      19.370  26.100  32.610  1.00  0.00            
ATOM     60  H27 BCD     1      19.640  29.140  32.910  1.00  0.00            
ATOM     61  H28 BCD     1      21.510  28.350  31.380  1.00  0.00            
ATOM     62  H29 BCD     1      20.320  27.420  30.570  1.00  0.00            
ATOM     63  H30 BCD     1      19.210  29.500  30.050  1.00  0.00            
ATOM     64  C19 BCD     1      15.700  33.100  35.200  1.00  0.00            
ATOM     65  O16 BCD     1      16.740  32.970  36.180  1.00  0.00            
ATOM     66  C20 BCD     1      14.740  31.870  35.190  1.00  0.00            
ATOM     67  O17 BCD     1      14.130  31.820  36.460  1.00  0.00            
ATOM     68  C21 BCD     1      15.450  30.570  34.860  1.00  0.00            
ATOM     69  O18 BCD     1      14.480  29.530  34.700  1.00  0.00            
ATOM     70  C22 BCD     1      16.350  30.710  33.630  1.00  0.00            
ATOM     71  C23 BCD     1      17.170  32.010  33.580  1.00  0.00            
ATOM     72  O19 BCD     1      16.330  33.130  33.930  1.00  0.00            
ATOM     73  C24 BCD     1      17.940  32.250  32.260  1.00  0.00            
ATOM     74  O20 BCD     1      17.030  32.180  31.230  1.00  0.00            
ATOM     75  H31 BCD     1      15.160  34.050  35.320  1.00  0.00            
ATOM     76  H32 BCD     1      14.010  32.110  34.400  1.00  0.00            
ATOM     77  H33 BCD     1      13.450  31.160  36.340  1.00  0.00            
ATOM     78  H34 BCD     1      15.950  30.390  35.820  1.00  0.00            
ATOM     79  H35 BCD     1      14.940  28.720  34.930  1.00  0.00            
ATOM     80  H36 BCD     1      15.640  30.540  32.810  1.00  0.00            
ATOM     81  H37 BCD     1      17.910  31.930  34.380  1.00  0.00            
ATOM     82  H38 BCD     1      18.390  33.240  32.360  1.00  0.00            
ATOM     83  H39 BCD     1      18.660  31.420  32.150  1.00  0.00            
ATOM     84  H40 BCD     1      16.820  31.250  31.110  1.00  0.00            
ATOM     85  C25 BCD     1      18.360  35.080  39.390  1.00  0.00            
ATOM     86  O21 BCD     1      19.190  34.040  39.900  1.00  0.00            
ATOM     87  C26 BCD     1      16.870  34.660  39.490  1.00  0.00            
ATOM     88  O22 BCD     1      16.700  34.140  40.820  1.00  0.00            
ATOM     89  C27 BCD     1      16.490  33.620  38.460  1.00  0.00            
ATOM     90  O23 BCD     1      15.050  33.490  38.290  1.00  0.00            
ATOM     91  C28 BCD     1      16.920  34.060  37.060  1.00  0.00            
ATOM     92  C29 BCD     1      18.420  34.410  37.110  1.00  0.00            
ATOM     93  O24 BCD     1      18.710  35.410  38.070  1.00  0.00            
ATOM     94  C30 BCD     1      18.960  34.830  35.720  1.00  0.00            
ATOM     95  O25 BCD     1      18.430  36.060  35.270  1.00  0.00            
ATOM     96  H41 BCD     1      18.550  35.970  40.010  1.00  0.00            
ATOM     97  H42 BCD     1      16.320  35.580  39.290  1.00  0.00            
ATOM     98  H43 BCD     1      15.760  33.970  40.870  1.00  0.00            
ATOM     99  H44 BCD     1      17.060  32.730  38.770  1.00  0.00            
ATOM    100  H45 BCD     1      14.840  32.740  37.730  1.00  0.00            
ATOM    101  H46 BCD     1      16.400  34.930  36.620  1.00  0.00            
ATOM    102  H47 BCD     1      19.030  33.540  37.410  1.00  0.00            
ATOM    103  H48 BCD     1      20.050  34.810  35.830  1.00  0.00            
ATOM    104  H49 BCD     1      18.740  34.120  34.920  1.00  0.00            
ATOM    105  H50 BCD     1      18.620  36.070  34.330  1.00  0.00            
ATOM    106  C31 BCD     1      22.280  33.540  42.460  1.00  0.00            
ATOM    107  O26 BCD     1      22.600  32.350  41.710  1.00  0.00            
ATOM    108  C32 BCD     1      20.930  33.460  43.000  1.00  0.00            
ATOM    109  O27 BCD     1      20.990  32.470  44.020  1.00  0.00            
ATOM    110  C33 BCD     1      19.890  33.210  41.950  1.00  0.00            
ATOM    111  C34 BCD     1      19.980  34.330  40.970  1.00  0.00            
ATOM    112  C35 BCD     1      21.400  34.610  40.480  1.00  0.00            
ATOM    113  O28 BCD     1      22.300  34.660  41.540  1.00  0.00            
ATOM    114  C36 BCD     1      21.500  35.970  39.750  1.00  0.00            
ATOM    115  O29 BCD     1      21.080  37.160  40.450  1.00  0.00            
ATOM    116  O30 BCD     1      18.580  33.260  42.460  1.00  0.00            
ATOM    117  H51 BCD     1      23.020  33.800  43.220  1.00  0.00            
ATOM    118  H52 BCD     1      20.620  34.440  43.390  1.00  0.00            
ATOM    119  H53 BCD     1      20.120  32.370  44.430  1.00  0.00            
ATOM    120  H54 BCD     1      20.100  32.280  41.420  1.00  0.00            
ATOM    121  H55 BCD     1      18.000  33.190  41.710  1.00  0.00            
ATOM    122  H56 BCD     1      19.600  35.220  41.480  1.00  0.00            
ATOM    123  H57 BCD     1      21.610  33.730  39.860  1.00  0.00            
ATOM    124  H58 BCD     1      22.510  36.240  39.420  1.00  0.00            
ATOM    125  H59 BCD     1      20.930  35.800  38.820  1.00  0.00            
ATOM    126  H60 BCD     1      21.360  37.930  39.940  1.00  0.00            
ATOM    127  C37 BCD     1      25.580  29.680  41.080  1.00  0.00            
ATOM    128  O31 BCD     1      24.790  29.090  40.080  1.00  0.00            
ATOM    129  C38 BCD     1      24.920  29.510  42.380  1.00  0.00            
ATOM    130  O32 BCD     1      24.630  28.150  42.700  1.00  0.00            
ATOM    131  C39 BCD     1      23.690  30.400  42.450  1.00  0.00            
ATOM    132  O33 BCD     1      23.170  30.490  43.760  1.00  0.00            
ATOM    133  C40 BCD     1      23.920  31.820  41.960  1.00  0.00            
ATOM    134  C41 BCD     1      24.740  31.880  40.640  1.00  0.00            
ATOM    135  O34 BCD     1      25.850  31.030  40.740  1.00  0.00            
ATOM    136  C42 BCD     1      25.230  33.280  40.440  1.00  0.00            
ATOM    137  O35 BCD     1      26.160  33.850  41.410  1.00  0.00            
ATOM    138  H61 BCD     1      26.560  29.190  41.010  1.00  0.00            
ATOM    139  H62 BCD     1      25.610  29.990  43.100  1.00  0.00            
ATOM    140  H63 BCD     1      24.350  28.230  43.620  1.00  0.00            
ATOM    141  H64 BCD     1      23.020  29.790  41.830  1.00  0.00            
ATOM    142  H65 BCD     1      22.460  31.130  43.720  1.00  0.00            
ATOM    143  H66 BCD     1      24.490  32.400  42.700  1.00  0.00            
ATOM    144  H67 BCD     1      24.070  31.660  39.800  1.00  0.00            
ATOM    145  H68 BCD     1      25.660  33.310  39.430  1.00  0.00            
ATOM    146  H69 BCD     1      24.360  33.930  40.290  1.00  0.00            
ATOM    147  H70 BCD     1      25.970  34.770  41.210  1.00  0.00            
ATOM    148  C1  BE3     2      14.770  28.440  38.520  1.00  0.00            
ATOM    149  C2  BE3     2      15.920  29.410  38.390  1.00  0.00            
ATOM    150  C3  BE3     2      16.730  29.600  39.760  1.00  0.00            
ATOM    151  C4  BE3     2      16.080  30.230  40.820  1.00  0.00            
ATOM    152  C5  BE3     2      16.820  30.500  41.970  1.00  0.00            
ATOM    153  C6  BE3     2      18.190  30.120  42.100  1.00  0.00            
ATOM    154  C7  BE3     2      18.760  29.370  41.080  1.00  0.00            
ATOM    155  C8  BE3     2      20.280  29.110  41.240  1.00  0.00            
ATOM    156  C9  BE3     2      18.040  29.150  39.850  1.00  0.00            
ATOM    157  N1  BE3     2      18.670  28.490  38.740  1.00  0.00            
ATOM    158  C10 BE3     2      18.530  27.090  38.570  1.00  0.00            
ATOM    159  O1  BE3     2      18.890  26.540  37.580  1.00  0.00            
ATOM    160  C11 BE3     2      17.880  26.190  39.630  1.00  0.00            
ATOM    161  Cl1 BE3     2      19.010  24.830  40.150  1.00  0.00            
ATOM    162  C12 BE3     2      19.440  29.290  37.760  1.00  0.00            
ATOM    163  C13 BE3     2      19.090  30.840  37.860  1.00  0.00            
ATOM    164  C14 BE3     2      20.900  29.100  37.940  1.00  0.00            
ATOM    165  O2  BE3     2      21.650  29.920  37.070  1.00  0.00            
ATOM    166  C15 BE3     2      23.000  30.040  37.370  1.00  0.00            
ATOM    167  H1  BE3     2      14.980  27.420  38.870  1.00  0.00            
ATOM    168  H2  BE3     2      14.180  28.880  39.340  1.00  0.00            
ATOM    169  H3  BE3     2      14.160  28.420  37.610  1.00  0.00            
ATOM    170  H4  BE3     2      15.540  30.400  38.100  1.00  0.00            
ATOM    171  H5  BE3     2      16.470  29.050  37.510  1.00  0.00            
ATOM    172  H6  BE3     2      15.070  30.600  40.650  1.00  0.00            
ATOM    173  H7  BE3     2      16.300  30.960  42.800  1.00  0.00            
ATOM    174  H8  BE3     2      18.710  30.280  43.040  1.00  0.00            
ATOM    175  H9  BE3     2      20.500  28.760  42.260  1.00  0.00            
ATOM    176  H10 BE3     2      20.690  28.290  40.640  1.00  0.00            
ATOM    177  H11 BE3     2      20.820  30.060  41.180  1.00  0.00            
ATOM    178  H12 BE3     2      17.050  25.680  39.120  1.00  0.00            
ATOM    179  H13 BE3     2      17.600  26.810  40.500  1.00  0.00            
ATOM    180  H14 BE3     2      19.190  29.060  36.720  1.00  0.00            
ATOM    181  H15 BE3     2      18.020  31.040  37.810  1.00  0.00            
ATOM    182  H16 BE3     2      19.390  31.220  38.840  1.00  0.00            
ATOM    183  H17 BE3     2      19.410  31.390  36.960  1.00  0.00            
ATOM    184  H18 BE3     2      21.240  28.080  37.770  1.00  0.00            
ATOM    185  H19 BE3     2      21.240  29.330  38.960  1.00  0.00            
ATOM    186  H20 BE3     2      23.220  30.400  38.390  1.00  0.00            
ATOM    187  H21 BE3     2      23.570  29.130  37.160  1.00  0.00            
ATOM    188  H22 BE3     2      23.420  30.840  36.750  1.00  0.00            
TER
ENDMDL
MODEL        1
ATOM      1  C1  BCD     1      24.470  28.630  33.570  1.00  0.00            
ATOM      2  O1  BCD     1      23.610  27.990  32.620  1.00  0.00            
ATOM      3  C2  BCD     1      24.190  27.920  34.920  1.00  0.00            
ATOM      4  O2  BCD     1      24.420  26.490  34.780  1.00  0.00            
ATOM      5  C3  BCD     1      22.750  28.150  35.330  1.00  0.00            
ATOM      6  O3  BCD     1      22.460  27.760  36.700  1.00  0.00            
ATOM      7  C4  BCD     1      22.460  29.670  35.330  1.00  0.00            
ATOM      8  C5  BCD     1      22.840  30.320  33.970  1.00  0.00            
ATOM      9  O4  BCD     1      24.180  30.040  33.720  1.00  0.00            
ATOM     10  C6  BCD     1      22.650  31.830  33.940  1.00  0.00            
ATOM     11  O5  BCD     1      23.180  32.430  32.730  1.00  0.00            
ATOM     12  H1  BCD     1      25.500  28.630  33.200  1.00  0.00            
ATOM     13  H2  BCD     1      24.900  28.280  35.680  1.00  0.00            
ATOM     14  H3  BCD     1      24.020  26.170  33.970  1.00  0.00            
ATOM     15  H4  BCD     1      22.100  27.610  34.620  1.00  0.00            
ATOM     16  H5  BCD     1      21.500  27.780  36.780  1.00  0.00            
ATOM     17  H6  BCD     1      22.870  30.160  36.220  1.00  0.00            
ATOM     18  H7  BCD     1      22.290  29.850  33.140  1.00  0.00            
ATOM     19  H8  BCD     1      21.620  32.150  34.110  1.00  0.00            
ATOM     20  H9  BCD     1      23.340  32.220  34.700  1.00  0.00            
ATOM     21  H10 BCD     1      22.740  33.260  32.570  1.00  0.00            
ATOM     22  C7  BCD     1      23.690  26.400  28.820  1.00  0.00            
ATOM     23  O6  BCD     1      22.440  27.030  28.510  1.00  0.00            
ATOM     24  C8  BCD     1      23.510  25.370  29.930  1.00  0.00            
ATOM     25  O7  BCD     1      22.610  24.280  29.660  1.00  0.00            
ATOM     26  C9  BCD     1      23.200  26.150  31.240  1.00  0.00            
ATOM     27  O8  BCD     1      23.100  25.240  32.330  1.00  0.00            
ATOM     28  C10 BCD     1      24.190  27.310  31.480  1.00  0.00            
ATOM     29  C11 BCD     1      24.390  28.170  30.250  1.00  0.00            
ATOM     30  O9  BCD     1      24.640  27.420  29.170  1.00  0.00            
ATOM     31  C12 BCD     1      25.310  29.390  30.400  1.00  0.00            
ATOM     32  O10 BCD     1      26.630  29.050  30.810  1.00  0.00            
ATOM     33  H11 BCD     1      24.000  25.860  27.920  1.00  0.00            
ATOM     34  H12 BCD     1      24.530  24.980  30.030  1.00  0.00            
ATOM     35  H13 BCD     1      23.220  23.560  29.550  1.00  0.00            
ATOM     36  H14 BCD     1      22.180  26.550  31.080  1.00  0.00            
ATOM     37  H15 BCD     1      22.470  24.550  32.120  1.00  0.00            
ATOM     38  H16 BCD     1      25.120  26.840  31.810  1.00  0.00            
ATOM     39  H17 BCD     1      23.390  28.600  30.070  1.00  0.00            
ATOM     40  H18 BCD     1      25.290  29.940  29.450  1.00  0.00            
ATOM     41  H19 BCD     1      24.930  29.930  31.280  1.00  0.00            
ATOM     42  H20 BCD     1      26.930  29.880  31.190  1.00  0.00            
ATOM     43  C13 BCD     1      19.570  27.470  25.700  1.00  0.00            
ATOM     44  O11 BCD     1      18.930  28.370  26.570  1.00  0.00            
ATOM     45  C14 BCD     1      19.580  26.010  26.220  1.00  0.00            
ATOM     46  O12 BCD     1      18.250  25.540  26.580  1.00  0.00            
ATOM     47  C15 BCD     1      20.500  25.940  27.350  1.00  0.00            
ATOM     48  O13 BCD     1      20.810  24.580  27.710  1.00  0.00            
ATOM     49  C16 BCD     1      21.870  26.710  27.210  1.00  0.00            
ATOM     50  C17 BCD     1      21.710  28.010  26.430  1.00  0.00            
ATOM     51  O14 BCD     1      20.860  27.850  25.270  1.00  0.00            
ATOM     52  C18 BCD     1      23.050  28.410  25.910  1.00  0.00            
ATOM     53  O15 BCD     1      23.700  27.430  25.060  1.00  0.00            
ATOM     54  H21 BCD     1      18.950  27.420  24.790  1.00  0.00            
ATOM     55  H22 BCD     1      19.980  25.380  25.420  1.00  0.00            
ATOM     56  H23 BCD     1      18.000  25.960  27.410  1.00  0.00            
ATOM     57  H24 BCD     1      20.020  26.490  28.170  1.00  0.00            
ATOM     58  H25 BCD     1      21.040  24.580  28.640  1.00  0.00            
ATOM     59  H26 BCD     1      22.530  25.980  26.740  1.00  0.00            
ATOM     60  H27 BCD     1      21.350  28.850  27.030  1.00  0.00            
ATOM     61  H28 BCD     1      22.850  29.390  25.450  1.00  0.00            
ATOM     62  H29 BCD     1      23.740  28.550  26.750  1.00  0.00            
ATOM     63  H30 BCD     1      24.060  27.800  24.250  1.00  0.00            
ATOM     64  C19 BCD     1      16.210  31.320  26.500  1.00  0.00            
ATOM     65  O16 BCD     1      15.810  30.890  27.790  1.00  0.00            
ATOM     66  C20 BCD     1      15.830  30.230  25.500  1.00  0.00            
ATOM     67  O17 BCD     1      14.390  29.930  25.440  1.00  0.00            
ATOM     68  C21 BCD     1      16.650  28.970  25.740  1.00  0.00            
ATOM     69  O18 BCD     1      16.520  27.890  24.760  1.00  0.00            
ATOM     70  C22 BCD     1      18.130  29.420  25.960  1.00  0.00            
ATOM     71  C23 BCD     1      18.330  30.650  26.890  1.00  0.00            
ATOM     72  O19 BCD     1      17.490  31.690  26.370  1.00  0.00            
ATOM     73  C24 BCD     1      19.720  31.150  26.880  1.00  0.00            
ATOM     74  O20 BCD     1      20.130  31.510  25.600  1.00  0.00            
ATOM     75  H31 BCD     1      15.650  32.260  26.370  1.00  0.00            
ATOM     76  H32 BCD     1      15.930  30.620  24.480  1.00  0.00            
ATOM     77  H33 BCD     1      14.250  29.360  24.680  1.00  0.00            
ATOM     78  H34 BCD     1      16.360  28.530  26.700  1.00  0.00            
ATOM     79  H35 BCD     1      15.870  27.260  25.070  1.00  0.00            
ATOM     80  H36 BCD     1      18.630  29.600  25.000  1.00  0.00            
ATOM     81  H37 BCD     1      18.180  30.430  27.950  1.00  0.00            
ATOM     82  H38 BCD     1      19.730  32.040  27.510  1.00  0.00            
ATOM     83  H39 BCD     1      20.380  30.510  27.480  1.00  0.00            
ATOM     84  H40 BCD     1      20.990  31.930  25.730  1.00  0.00            
ATOM     85  C25 BCD     1      13.370  32.430  30.770  1.00  0.00            
ATOM     86  O21 BCD     1      14.390  32.020  31.700  1.00  0.00            
ATOM     87  C26 BCD     1      12.960  31.120  30.090  1.00  0.00            
ATOM     88  O22 BCD     1      12.420  30.120  30.980  1.00  0.00            
ATOM     89  C27 BCD     1      13.980  30.480  29.140  1.00  0.00            
ATOM     90  O23 BCD     1      13.500  29.430  28.250  1.00  0.00            
ATOM     91  C28 BCD     1      14.620  31.530  28.260  1.00  0.00            
ATOM     92  C29 BCD     1      15.090  32.690  29.080  1.00  0.00            
ATOM     93  O24 BCD     1      14.000  33.280  29.800  1.00  0.00            
ATOM     94  C30 BCD     1      15.870  33.870  28.330  1.00  0.00            
ATOM     95  O25 BCD     1      16.010  35.000  29.230  1.00  0.00            
ATOM     96  H41 BCD     1      12.490  32.750  31.330  1.00  0.00            
ATOM     97  H42 BCD     1      12.070  31.420  29.540  1.00  0.00            
ATOM     98  H43 BCD     1      12.000  29.360  30.550  1.00  0.00            
ATOM     99  H44 BCD     1      14.810  30.050  29.710  1.00  0.00            
ATOM    100  H45 BCD     1      13.590  29.720  27.340  1.00  0.00            
ATOM    101  H46 BCD     1      14.000  31.800  27.390  1.00  0.00            
ATOM    102  H47 BCD     1      15.860  32.290  29.750  1.00  0.00            
ATOM    103  H48 BCD     1      16.900  33.580  28.120  1.00  0.00            
ATOM    104  H49 BCD     1      15.390  34.140  27.380  1.00  0.00            
ATOM    105  H50 BCD     1      15.220  35.100  29.770  1.00  0.00            
ATOM    106  C31 BCD     1      15.600  31.740  35.590  1.00  0.00            
ATOM    107  O26 BCD     1      16.810  31.280  35.130  1.00  0.00            
ATOM    108  C32 BCD     1      14.390  30.890  35.200  1.00  0.00            
ATOM    109  O27 BCD     1      14.590  29.600  35.720  1.00  0.00            
ATOM    110  C33 BCD     1      14.020  30.830  33.760  1.00  0.00            
ATOM    111  C34 BCD     1      14.170  32.200  33.040  1.00  0.00            
ATOM    112  C35 BCD     1      15.290  33.040  33.560  1.00  0.00            
ATOM    113  O28 BCD     1      15.340  33.000  34.980  1.00  0.00            
ATOM    114  C36 BCD     1      15.310  34.480  33.040  1.00  0.00            
ATOM    115  O29 BCD     1      14.160  35.250  33.470  1.00  0.00            
ATOM    116  O30 BCD     1      12.730  30.290  33.560  1.00  0.00            
ATOM    117  H51 BCD     1      15.580  31.860  36.680  1.00  0.00            
ATOM    118  H52 BCD     1      13.580  31.340  35.790  1.00  0.00            
ATOM    119  H53 BCD     1      13.780  29.100  35.590  1.00  0.00            
ATOM    120  H54 BCD     1      14.750  30.130  33.320  1.00  0.00            
ATOM    121  H55 BCD     1      12.650  30.190  32.610  1.00  0.00            
ATOM    122  H56 BCD     1      13.290  32.830  33.200  1.00  0.00            
ATOM    123  H57 BCD     1      16.210  32.580  33.180  1.00  0.00            
ATOM    124  H58 BCD     1      16.180  35.010  33.440  1.00  0.00            
ATOM    125  H59 BCD     1      15.340  34.500  31.940  1.00  0.00            
ATOM    126  H60 BCD     1      14.440  35.690  34.270  1.00  0.00            
ATOM    127  C37 BCD     1      20.570  30.410  36.630  1.00  0.00            
ATOM    128  O31 BCD     1      21.010  29.700  35.460  1.00  0.00            
ATOM    129  C38 BCD     1      19.450  29.630  37.190  1.00  0.00            
ATOM    130  O32 BCD     1      19.830  28.300  37.470  1.00  0.00            
ATOM    131  C39 BCD     1      18.190  29.780  36.390  1.00  0.00            
ATOM    132  O33 BCD     1      17.050  29.220  37.150  1.00  0.00            
ATOM    133  C40 BCD     1      17.870  31.260  36.120  1.00  0.00            
ATOM    134  C41 BCD     1      19.080  31.910  35.450  1.00  0.00            
ATOM    135  O34 BCD     1      20.200  31.760  36.340  1.00  0.00            
ATOM    136  C42 BCD     1      18.870  33.430  35.280  1.00  0.00            
ATOM    137  O35 BCD     1      18.670  34.040  36.570  1.00  0.00            
ATOM    138  H61 BCD     1      21.380  30.430  37.370  1.00  0.00            
ATOM    139  H62 BCD     1      19.160  30.080  38.140  1.00  0.00            
ATOM    140  H63 BCD     1      19.150  27.990  38.080  1.00  0.00            
ATOM    141  H64 BCD     1      18.250  29.350  35.380  1.00  0.00            
ATOM    142  H65 BCD     1      16.310  29.280  36.530  1.00  0.00            
ATOM    143  H66 BCD     1      17.710  31.780  37.080  1.00  0.00            
ATOM    144  H67 BCD     1      19.270  31.420  34.490  1.00  0.00            
ATOM    145  H68 BCD     1      19.790  33.800  34.800  1.00  0.00            
ATOM    146  H69 BCD     1      18.090  33.600  34.530  1.00  0.00            
ATOM    147  H70 BCD     1      19.140  34.870  36.610  1.00  0.00            
ATOM    148  C1  BE3     2      13.030  26.830  32.110  1.00  0.00            
ATOM    149  C2  BE3     2      14.400  27.440  31.880  1.00  0.00            
ATOM    150  C3  BE3     2      15.550  27.060  32.860  1.00  0.00            
ATOM    151  C4  BE3     2      15.160  26.820  34.220  1.00  0.00            
ATOM    152  C5  BE3     2      16.120  26.560  35.130  1.00  0.00            
ATOM    153  C6  BE3     2      17.470  26.500  34.820  1.00  0.00            
ATOM    154  C7  BE3     2      17.880  26.800  33.520  1.00  0.00            
ATOM    155  C8  BE3     2      19.390  26.650  33.300  1.00  0.00            
ATOM    156  C9  BE3     2      16.940  27.020  32.490  1.00  0.00            
ATOM    157  N1  BE3     2      17.380  27.330  31.160  1.00  0.00            
ATOM    158  C10 BE3     2      17.410  26.370  30.130  1.00  0.00            
ATOM    159  O1  BE3     2      17.490  26.700  29.010  1.00  0.00            
ATOM    160  C11 BE3     2      17.370  24.880  30.390  1.00  0.00            
ATOM    161  Cl1 BE3     2      18.900  23.940  30.010  1.00  0.00            
ATOM    162  C12 BE3     2      17.740  28.750  30.820  1.00  0.00            
ATOM    163  C13 BE3     2      17.170  29.890  31.710  1.00  0.00            
ATOM    164  C14 BE3     2      19.250  28.910  30.670  1.00  0.00            
ATOM    165  O2  BE3     2      19.710  30.190  30.310  1.00  0.00            
ATOM    166  C15 BE3     2      21.110  30.350  30.230  1.00  0.00            
ATOM    167  H1  BE3     2      12.330  27.020  31.280  1.00  0.00            
ATOM    168  H2  BE3     2      13.130  25.740  32.160  1.00  0.00            
ATOM    169  H3  BE3     2      12.640  27.250  33.040  1.00  0.00            
ATOM    170  H4  BE3     2      14.290  28.520  32.010  1.00  0.00            
ATOM    171  H5  BE3     2      14.770  27.320  30.860  1.00  0.00            
ATOM    172  H6  BE3     2      14.130  26.760  34.570  1.00  0.00            
ATOM    173  H7  BE3     2      15.790  26.480  36.170  1.00  0.00            
ATOM    174  H8  BE3     2      18.150  26.280  35.640  1.00  0.00            
ATOM    175  H9  BE3     2      19.820  25.840  33.900  1.00  0.00            
ATOM    176  H10 BE3     2      19.550  26.210  32.310  1.00  0.00            
ATOM    177  H11 BE3     2      19.930  27.600  33.410  1.00  0.00            
ATOM    178  H12 BE3     2      16.530  24.580  29.750  1.00  0.00            
ATOM    179  H13 BE3     2      17.040  24.740  31.420  1.00  0.00            
ATOM    180  H14 BE3     2      17.290  28.880  29.830  1.00  0.00            
ATOM    181  H15 BE3     2      17.450  30.890  31.360  1.00  0.00            
ATOM    182  H16 BE3     2      16.070  29.890  31.640  1.00  0.00            
ATOM    183  H17 BE3     2      17.390  29.690  32.770  1.00  0.00            
ATOM    184  H18 BE3     2      19.530  28.250  29.840  1.00  0.00            
ATOM    185  H19 BE3     2      19.550  28.710  31.710  1.00  0.00            
ATOM    186  H20 BE3     2      21.440  31.250  29.700  1.00  0.00            
ATOM    187  H21 BE3     2      21.550  30.250  31.220  1.00  0.00            
ATOM    188  H22 BE3     2      21.450  29.500  29.620  1.00  0.00            
TER
ENDMDL
MODEL        1
ATOM      1  C1  BCD     1      36.410  26.570  35.960  1.00  0.00            
ATOM      2  O1  BCD     1      35.260  27.160  35.450  1.00  0.00            
ATOM      3  C2  BCD     1      37.210  26.040  34.710  1.00  0.00            
ATOM      4  O2  BCD     1      37.670  26.990  33.750  1.00  0.00            
ATOM      5  C3  BCD     1      36.440  24.820  34.170  1.00  0.00            
ATOM      6  O3  BCD     1      37.240  24.090  33.230  1.00  0.00            
ATOM      7  C4  BCD     1      35.980  23.900  35.230  1.00  0.00            
ATOM      8  C5  BCD     1      35.240  24.560  36.380  1.00  0.00            
ATOM      9  O4  BCD     1      36.050  25.580  36.870  1.00  0.00            
ATOM     10  C6  BCD     1      34.890  23.550  37.450  1.00  0.00            
ATOM     11  O5  BCD     1      34.130  24.140  38.480  1.00  0.00            
ATOM     12  H1  BCD     1      36.990  27.260  36.590  1.00  0.00            
ATOM     13  H2  BCD     1      38.120  25.670  35.190  1.00  0.00            
ATOM     14  H3  BCD     1      38.290  26.510  33.190  1.00  0.00            
ATOM     15  H4  BCD     1      35.610  25.170  33.540  1.00  0.00            
ATOM     16  H5  BCD     1      37.080  23.150  33.230  1.00  0.00            
ATOM     17  H6  BCD     1      36.880  23.450  35.660  1.00  0.00            
ATOM     18  H7  BCD     1      34.270  25.000  36.100  1.00  0.00            
ATOM     19  H8  BCD     1      34.310  22.750  36.960  1.00  0.00            
ATOM     20  H9  BCD     1      35.810  23.090  37.830  1.00  0.00            
ATOM     21  H10 BCD     1      34.760  24.790  38.820  1.00  0.00            
ATOM     22  C7  BCD     1      33.150  30.730  35.370  1.00  0.00            
ATOM     23  O6  BCD     1      32.020  30.120  34.780  1.00  0.00            
ATOM     24  C8  BCD     1      34.380  30.650  34.540  1.00  0.00            
ATOM     25  O7  BCD     1      34.150  31.160  33.200  1.00  0.00            
ATOM     26  C9  BCD     1      34.920  29.240  34.390  1.00  0.00            
ATOM     27  O8  BCD     1      36.190  29.180  33.740  1.00  0.00            
ATOM     28  C10 BCD     1      35.020  28.530  35.740  1.00  0.00            
ATOM     29  C11 BCD     1      33.680  28.660  36.500  1.00  0.00            
ATOM     30  O9  BCD     1      33.350  30.040  36.580  1.00  0.00            
ATOM     31  C12 BCD     1      33.730  27.970  37.920  1.00  0.00            
ATOM     32  O10 BCD     1      34.890  28.410  38.590  1.00  0.00            
ATOM     33  H11 BCD     1      32.920  31.770  35.610  1.00  0.00            
ATOM     34  H12 BCD     1      35.040  31.320  35.110  1.00  0.00            
ATOM     35  H13 BCD     1      34.840  30.810  32.630  1.00  0.00            
ATOM     36  H14 BCD     1      34.180  28.710  33.770  1.00  0.00            
ATOM     37  H15 BCD     1      36.570  28.310  33.850  1.00  0.00            
ATOM     38  H16 BCD     1      35.860  29.050  36.220  1.00  0.00            
ATOM     39  H17 BCD     1      32.910  28.090  35.960  1.00  0.00            
ATOM     40  H18 BCD     1      32.800  28.140  38.460  1.00  0.00            
ATOM     41  H19 BCD     1      33.730  26.880  37.790  1.00  0.00            
ATOM     42  H20 BCD     1      35.310  27.580  38.810  1.00  0.00            
ATOM     43  C13 BCD     1      28.140  30.810  33.730  1.00  0.00            
ATOM     44  O11 BCD     1      28.030  29.450  33.420  1.00  0.00            
ATOM     45  C14 BCD     1      29.160  31.400  32.690  1.00  0.00            
ATOM     46  O12 BCD     1      28.650  31.150  31.390  1.00  0.00            
ATOM     47  C15 BCD     1      30.560  30.890  32.970  1.00  0.00            
ATOM     48  O13 BCD     1      31.520  31.710  32.250  1.00  0.00            
ATOM     49  C16 BCD     1      30.860  30.900  34.510  1.00  0.00            
ATOM     50  C17 BCD     1      29.850  30.320  35.430  1.00  0.00            
ATOM     51  O14 BCD     1      28.580  30.860  35.100  1.00  0.00            
ATOM     52  C18 BCD     1      30.230  30.450  36.880  1.00  0.00            
ATOM     53  O15 BCD     1      30.400  31.860  37.230  1.00  0.00            
ATOM     54  H21 BCD     1      27.160  31.280  33.550  1.00  0.00            
ATOM     55  H22 BCD     1      29.170  32.460  32.970  1.00  0.00            
ATOM     56  H23 BCD     1      29.250  31.480  30.720  1.00  0.00            
ATOM     57  H24 BCD     1      30.590  29.840  32.650  1.00  0.00            
ATOM     58  H25 BCD     1      32.390  31.370  32.480  1.00  0.00            
ATOM     59  H26 BCD     1      30.990  31.970  34.720  1.00  0.00            
ATOM     60  H27 BCD     1      29.840  29.230  35.240  1.00  0.00            
ATOM     61  H28 BCD     1      29.320  30.050  37.350  1.00  0.00            
ATOM     62  H29 BCD     1      31.090  29.820  37.150  1.00  0.00            
ATOM     63  H30 BCD     1      29.720  32.350  36.770  1.00  0.00            
ATOM     64  C19 BCD     1      25.340  26.310  33.080  1.00  0.00            
ATOM     65  O16 BCD     1      26.400  25.440  32.670  1.00  0.00            
ATOM     66  C20 BCD     1      25.240  27.460  32.100  1.00  0.00            
ATOM     67  O17 BCD     1      25.060  27.060  30.720  1.00  0.00            
ATOM     68  C21 BCD     1      26.560  28.220  32.070  1.00  0.00            
ATOM     69  O18 BCD     1      26.590  29.190  31.070  1.00  0.00            
ATOM     70  C22 BCD     1      26.760  28.760  33.510  1.00  0.00            
ATOM     71  C23 BCD     1      26.730  27.670  34.600  1.00  0.00            
ATOM     72  O19 BCD     1      25.550  26.940  34.360  1.00  0.00            
ATOM     73  C24 BCD     1      26.770  28.300  36.040  1.00  0.00            
ATOM     74  O20 BCD     1      25.690  29.250  36.240  1.00  0.00            
ATOM     75  H31 BCD     1      24.380  25.810  33.180  1.00  0.00            
ATOM     76  H32 BCD     1      24.520  28.180  32.510  1.00  0.00            
ATOM     77  H33 BCD     1      25.250  27.830  30.180  1.00  0.00            
ATOM     78  H34 BCD     1      27.360  27.470  32.020  1.00  0.00            
ATOM     79  H35 BCD     1      27.330  29.780  31.260  1.00  0.00            
ATOM     80  H36 BCD     1      25.990  29.550  33.510  1.00  0.00            
ATOM     81  H37 BCD     1      27.670  27.110  34.460  1.00  0.00            
ATOM     82  H38 BCD     1      26.640  27.500  36.790  1.00  0.00            
ATOM     83  H39 BCD     1      27.720  28.820  36.190  1.00  0.00            
ATOM     84  H40 BCD     1      25.840  29.760  37.040  1.00  0.00            
ATOM     85  C25 BCD     1      26.770  21.510  31.420  1.00  0.00            
ATOM     86  O21 BCD     1      28.110  21.500  31.770  1.00  0.00            
ATOM     87  C26 BCD     1      26.430  22.620  30.270  1.00  0.00            
ATOM     88  O22 BCD     1      27.110  22.390  29.060  1.00  0.00            
ATOM     89  C27 BCD     1      26.770  23.970  30.800  1.00  0.00            
ATOM     90  O23 BCD     1      26.590  25.070  29.920  1.00  0.00            
ATOM     91  C28 BCD     1      26.010  24.240  32.000  1.00  0.00            
ATOM     92  C29 BCD     1      26.240  23.210  33.100  1.00  0.00            
ATOM     93  O24 BCD     1      25.950  21.950  32.540  1.00  0.00            
ATOM     94  C30 BCD     1      25.400  23.350  34.430  1.00  0.00            
ATOM     95  O25 BCD     1      24.050  23.540  34.060  1.00  0.00            
ATOM     96  H41 BCD     1      26.460  20.490  31.160  1.00  0.00            
ATOM     97  H42 BCD     1      25.360  22.730  30.050  1.00  0.00            
ATOM     98  H43 BCD     1      26.940  23.190  28.540  1.00  0.00            
ATOM     99  H44 BCD     1      27.770  24.000  31.250  1.00  0.00            
ATOM    100  H45 BCD     1      26.050  25.750  30.330  1.00  0.00            
ATOM    101  H46 BCD     1      24.940  24.230  31.730  1.00  0.00            
ATOM    102  H47 BCD     1      27.300  23.300  33.360  1.00  0.00            
ATOM    103  H48 BCD     1      25.460  22.350  34.870  1.00  0.00            
ATOM    104  H49 BCD     1      25.700  24.120  35.150  1.00  0.00            
ATOM    105  H50 BCD     1      23.790  22.890  33.400  1.00  0.00            
ATOM    106  C31 BCD     1      31.530  19.280  32.180  1.00  0.00            
ATOM    107  O26 BCD     1      32.190  20.420  32.650  1.00  0.00            
ATOM    108  C32 BCD     1      31.040  19.500  30.740  1.00  0.00            
ATOM    109  O27 BCD     1      32.210  19.890  29.870  1.00  0.00            
ATOM    110  C33 BCD     1      29.960  20.540  30.660  1.00  0.00            
ATOM    111  C34 BCD     1      28.860  20.290  31.670  1.00  0.00            
ATOM    112  C35 BCD     1      29.450  20.020  33.080  1.00  0.00            
ATOM    113  O28 BCD     1      30.440  18.990  33.070  1.00  0.00            
ATOM    114  C36 BCD     1      28.390  19.570  34.060  1.00  0.00            
ATOM    115  O29 BCD     1      27.830  18.300  33.660  1.00  0.00            
ATOM    116  O30 BCD     1      29.400  20.630  29.320  1.00  0.00            
ATOM    117  H51 BCD     1      32.230  18.430  32.170  1.00  0.00            
ATOM    118  H52 BCD     1      30.680  18.500  30.490  1.00  0.00            
ATOM    119  H53 BCD     1      31.820  20.190  29.040  1.00  0.00            
ATOM    120  H54 BCD     1      30.400  21.550  30.730  1.00  0.00            
ATOM    121  H55 BCD     1      28.920  21.460  29.190  1.00  0.00            
ATOM    122  H56 BCD     1      28.230  19.440  31.390  1.00  0.00            
ATOM    123  H57 BCD     1      29.830  20.980  33.460  1.00  0.00            
ATOM    124  H58 BCD     1      28.840  19.570  35.060  1.00  0.00            
ATOM    125  H59 BCD     1      27.610  20.330  34.150  1.00  0.00            
ATOM    126  H60 BCD     1      27.000  18.170  34.110  1.00  0.00            
ATOM    127  C37 BCD     1      35.470  21.550  34.840  1.00  0.00            
ATOM    128  O31 BCD     1      35.160  22.890  34.570  1.00  0.00            
ATOM    129  C38 BCD     1      35.820  20.820  33.540  1.00  0.00            
ATOM    130  O32 BCD     1      36.930  21.400  32.910  1.00  0.00            
ATOM    131  C39 BCD     1      34.480  20.760  32.650  1.00  0.00            
ATOM    132  O33 BCD     1      34.690  20.130  31.350  1.00  0.00            
ATOM    133  C40 BCD     1      33.340  20.150  33.470  1.00  0.00            
ATOM    134  C41 BCD     1      33.120  20.910  34.740  1.00  0.00            
ATOM    135  O34 BCD     1      34.380  20.940  35.520  1.00  0.00            
ATOM    136  C42 BCD     1      32.040  20.300  35.620  1.00  0.00            
ATOM    137  O35 BCD     1      32.390  18.980  36.030  1.00  0.00            
ATOM    138  H61 BCD     1      36.360  21.470  35.470  1.00  0.00            
ATOM    139  H62 BCD     1      36.000  19.780  33.830  1.00  0.00            
ATOM    140  H63 BCD     1      37.670  21.340  33.520  1.00  0.00            
ATOM    141  H64 BCD     1      34.200  21.820  32.670  1.00  0.00            
ATOM    142  H65 BCD     1      33.960  20.370  30.770  1.00  0.00            
ATOM    143  H66 BCD     1      33.540  19.090  33.670  1.00  0.00            
ATOM    144  H67 BCD     1      32.870  21.940  34.470  1.00  0.00            
ATOM    145  H68 BCD     1      32.080  20.910  36.540  1.00  0.00            
ATOM    146  H69 BCD     1      31.020  20.440  35.220  1.00  0.00            
ATOM    147  H70 BCD     1      33.170  19.180  36.550  1.00  0.00            
ATOM    148  C1  BE3     2      35.610  26.690  29.890  1.00  0.00            
ATOM    149  C2  BE3     2      34.800  27.220  31.090  1.00  0.00            
ATOM    150  C3  BE3     2      33.330  27.510  30.670  1.00  0.00            
ATOM    151  C4  BE3     2      33.040  28.840  30.390  1.00  0.00            
ATOM    152  C5  BE3     2      31.720  29.200  30.070  1.00  0.00            
ATOM    153  C6  BE3     2      30.660  28.340  30.130  1.00  0.00            
ATOM    154  C7  BE3     2      30.960  27.000  30.530  1.00  0.00            
ATOM    155  C8  BE3     2      29.800  26.040  30.510  1.00  0.00            
ATOM    156  C9  BE3     2      32.270  26.590  30.800  1.00  0.00            
ATOM    157  N1  BE3     2      32.560  25.260  31.250  1.00  0.00            
ATOM    158  C10 BE3     2      32.800  24.150  30.430  1.00  0.00            
ATOM    159  O1  BE3     2      32.850  23.020  30.900  1.00  0.00            
ATOM    160  C11 BE3     2      32.840  24.370  28.900  1.00  0.00            
ATOM    161  Cl1 BE3     2      31.570  23.330  28.130  1.00  0.00            
ATOM    162  C12 BE3     2      32.270  24.950  32.720  1.00  0.00            
ATOM    163  C13 BE3     2      32.410  26.190  33.590  1.00  0.00            
ATOM    164  C14 BE3     2      30.910  24.220  32.960  1.00  0.00            
ATOM    165  O2  BE3     2      31.040  23.630  34.230  1.00  0.00            
ATOM    166  C15 BE3     2      29.790  23.430  34.950  1.00  0.00            
ATOM    167  H1  BE3     2      35.860  27.490  29.190  1.00  0.00            
ATOM    168  H2  BE3     2      36.560  26.230  30.200  1.00  0.00            
ATOM    169  H3  BE3     2      35.180  25.860  29.320  1.00  0.00            
ATOM    170  H4  BE3     2      35.280  28.150  31.420  1.00  0.00            
ATOM    171  H5  BE3     2      34.800  26.500  31.910  1.00  0.00            
ATOM    172  H6  BE3     2      33.830  29.570  30.270  1.00  0.00            
ATOM    173  H7  BE3     2      31.570  30.240  29.800  1.00  0.00            
ATOM    174  H8  BE3     2      29.640  28.620  29.900  1.00  0.00            
ATOM    175  H9  BE3     2      30.110  24.990  30.570  1.00  0.00            
ATOM    176  H10 BE3     2      29.090  26.130  31.340  1.00  0.00            
ATOM    177  H11 BE3     2      29.230  26.250  29.590  1.00  0.00            
ATOM    178  H12 BE3     2      33.810  24.090  28.460  1.00  0.00            
ATOM    179  H13 BE3     2      32.760  25.430  28.620  1.00  0.00            
ATOM    180  H14 BE3     2      32.940  24.150  33.080  1.00  0.00            
ATOM    181  H15 BE3     2      33.480  26.460  33.610  1.00  0.00            
ATOM    182  H16 BE3     2      31.760  27.020  33.310  1.00  0.00            
ATOM    183  H17 BE3     2      32.130  25.910  34.610  1.00  0.00            
ATOM    184  H18 BE3     2      30.770  23.440  32.200  1.00  0.00            
ATOM    185  H19 BE3     2      30.090  24.950  32.990  1.00  0.00            
ATOM    186  H20 BE3     2      29.470  24.450  35.220  1.00  0.00            
ATOM    187  H21 BE3     2      29.010  23.040  34.290  1.00  0.00            
ATOM    188  H22 BE3     2      29.910  22.770  35.820  1.00  0.00            
TER
ENDMDL
MODEL        1
ATOM      1  C1  BCD     1      33.740  21.690  21.420  1.00  0.00            
ATOM      2  O1  BCD     1      35.040  21.540  21.960  1.00  0.00            
ATOM      3  C2  BCD     1      33.250  23.100  21.490  1.00  0.00            
ATOM      4  O2  BCD     1      34.120  24.020  20.890  1.00  0.00            
ATOM      5  C3  BCD     1      32.720  23.630  22.850  1.00  0.00            
ATOM      6  O3  BCD     1      32.020  24.910  22.880  1.00  0.00            
ATOM      7  C4  BCD     1      31.890  22.560  23.460  1.00  0.00            
ATOM      8  C5  BCD     1      32.500  21.200  23.380  1.00  0.00            
ATOM      9  O4  BCD     1      32.740  20.920  22.020  1.00  0.00            
ATOM     10  C6  BCD     1      31.500  20.070  23.870  1.00  0.00            
ATOM     11  O5  BCD     1      30.270  20.160  23.190  1.00  0.00            
ATOM     12  H1  BCD     1      33.810  21.490  20.350  1.00  0.00            
ATOM     13  H2  BCD     1      32.330  23.070  20.890  1.00  0.00            
ATOM     14  H3  BCD     1      34.850  24.170  21.500  1.00  0.00            
ATOM     15  H4  BCD     1      33.550  23.690  23.570  1.00  0.00            
ATOM     16  H5  BCD     1      32.730  25.490  22.570  1.00  0.00            
ATOM     17  H6  BCD     1      30.970  22.540  22.850  1.00  0.00            
ATOM     18  H7  BCD     1      33.390  21.120  24.020  1.00  0.00            
ATOM     19  H8  BCD     1      31.920  19.070  23.710  1.00  0.00            
ATOM     20  H9  BCD     1      31.460  20.190  24.960  1.00  0.00            
ATOM     21  H10 BCD     1      29.720  19.450  23.520  1.00  0.00            
ATOM     22  C7  BCD     1      38.050  18.720  21.720  1.00  0.00            
ATOM     23  O6  BCD     1      37.750  18.590  23.190  1.00  0.00            
ATOM     24  C8  BCD     1      38.450  20.170  21.430  1.00  0.00            
ATOM     25  O7  BCD     1      39.580  20.430  22.190  1.00  0.00            
ATOM     26  C9  BCD     1      37.350  21.250  21.770  1.00  0.00            
ATOM     27  O8  BCD     1      37.720  22.600  21.390  1.00  0.00            
ATOM     28  C10 BCD     1      35.980  20.860  21.210  1.00  0.00            
ATOM     29  C11 BCD     1      35.800  19.340  21.320  1.00  0.00            
ATOM     30  O9  BCD     1      36.930  18.540  20.950  1.00  0.00            
ATOM     31  C12 BCD     1      34.660  18.790  20.500  1.00  0.00            
ATOM     32  O10 BCD     1      34.770  19.180  19.150  1.00  0.00            
ATOM     33  H11 BCD     1      38.850  18.020  21.470  1.00  0.00            
ATOM     34  H12 BCD     1      38.760  20.160  20.370  1.00  0.00            
ATOM     35  H13 BCD     1      39.650  21.380  22.270  1.00  0.00            
ATOM     36  H14 BCD     1      37.260  21.270  22.860  1.00  0.00            
ATOM     37  H15 BCD     1      37.360  23.270  21.970  1.00  0.00            
ATOM     38  H16 BCD     1      35.970  21.190  20.170  1.00  0.00            
ATOM     39  H17 BCD     1      35.520  19.040  22.340  1.00  0.00            
ATOM     40  H18 BCD     1      34.830  17.710  20.440  1.00  0.00            
ATOM     41  H19 BCD     1      33.700  19.010  21.000  1.00  0.00            
ATOM     42  H20 BCD     1      35.260  18.550  18.620  1.00  0.00            
ATOM     43  C13 BCD     1      38.290  16.380  26.570  1.00  0.00            
ATOM     44  O11 BCD     1      37.460  17.240  27.280  1.00  0.00            
ATOM     45  C14 BCD     1      39.440  17.210  26.080  1.00  0.00            
ATOM     46  O12 BCD     1      40.090  17.730  27.220  1.00  0.00            
ATOM     47  C15 BCD     1      39.040  18.280  25.050  1.00  0.00            
ATOM     48  O13 BCD     1      40.110  19.110  24.560  1.00  0.00            
ATOM     49  C16 BCD     1      38.310  17.510  23.920  1.00  0.00            
ATOM     50  C17 BCD     1      37.130  16.710  24.550  1.00  0.00            
ATOM     51  O14 BCD     1      37.570  15.750  25.470  1.00  0.00            
ATOM     52  C18 BCD     1      36.570  15.950  23.440  1.00  0.00            
ATOM     53  O15 BCD     1      35.340  15.430  23.900  1.00  0.00            
ATOM     54  H21 BCD     1      38.760  15.650  27.240  1.00  0.00            
ATOM     55  H22 BCD     1      40.130  16.520  25.580  1.00  0.00            
ATOM     56  H23 BCD     1      40.650  18.430  26.880  1.00  0.00            
ATOM     57  H24 BCD     1      38.330  18.930  25.570  1.00  0.00            
ATOM     58  H25 BCD     1      39.910  19.400  23.670  1.00  0.00            
ATOM     59  H26 BCD     1      39.050  16.970  23.310  1.00  0.00            
ATOM     60  H27 BCD     1      36.430  17.380  25.070  1.00  0.00            
ATOM     61  H28 BCD     1      36.320  16.680  22.660  1.00  0.00            
ATOM     62  H29 BCD     1      37.220  15.130  23.100  1.00  0.00            
ATOM     63  H30 BCD     1      35.580  14.640  24.390  1.00  0.00            
ATOM     64  C19 BCD     1      35.410  16.680  30.860  1.00  0.00            
ATOM     65  O16 BCD     1      35.080  17.970  31.000  1.00  0.00            
ATOM     66  C20 BCD     1      36.930  16.490  30.850  1.00  0.00            
ATOM     67  O17 BCD     1      37.540  17.120  32.090  1.00  0.00            
ATOM     68  C21 BCD     1      37.580  17.220  29.680  1.00  0.00            
ATOM     69  O18 BCD     1      39.030  16.970  29.710  1.00  0.00            
ATOM     70  C22 BCD     1      36.890  16.660  28.390  1.00  0.00            
ATOM     71  C23 BCD     1      35.430  16.820  28.410  1.00  0.00            
ATOM     72  O19 BCD     1      34.990  16.130  29.550  1.00  0.00            
ATOM     73  C24 BCD     1      34.660  16.250  27.270  1.00  0.00            
ATOM     74  O20 BCD     1      34.990  14.930  26.870  1.00  0.00            
ATOM     75  H31 BCD     1      34.960  16.080  31.660  1.00  0.00            
ATOM     76  H32 BCD     1      37.160  15.420  30.730  1.00  0.00            
ATOM     77  H33 BCD     1      37.640  16.340  32.640  1.00  0.00            
ATOM     78  H34 BCD     1      37.360  18.290  29.720  1.00  0.00            
ATOM     79  H35 BCD     1      39.490  17.280  28.920  1.00  0.00            
ATOM     80  H36 BCD     1      37.090  15.580  28.430  1.00  0.00            
ATOM     81  H37 BCD     1      35.150  17.870  28.530  1.00  0.00            
ATOM     82  H38 BCD     1      33.600  16.440  27.440  1.00  0.00            
ATOM     83  H39 BCD     1      34.830  16.960  26.450  1.00  0.00            
ATOM     84  H40 BCD     1      35.850  14.900  26.450  1.00  0.00            
ATOM     85  C25 BCD     1      32.920  20.440  33.380  1.00  0.00            
ATOM     86  O21 BCD     1      32.540  21.190  32.190  1.00  0.00            
ATOM     87  C26 BCD     1      34.370  20.510  33.720  1.00  0.00            
ATOM     88  O22 BCD     1      34.700  21.820  33.990  1.00  0.00            
ATOM     89  C27 BCD     1      35.230  19.760  32.640  1.00  0.00            
ATOM     90  O23 BCD     1      36.670  19.640  32.900  1.00  0.00            
ATOM     91  C28 BCD     1      34.630  18.370  32.300  1.00  0.00            
ATOM     92  C29 BCD     1      33.120  18.310  32.280  1.00  0.00            
ATOM     93  O24 BCD     1      32.540  19.060  33.300  1.00  0.00            
ATOM     94  C30 BCD     1      32.530  16.930  32.360  1.00  0.00            
ATOM     95  O25 BCD     1      32.960  16.300  33.520  1.00  0.00            
ATOM     96  H41 BCD     1      32.460  20.870  34.280  1.00  0.00            
ATOM     97  H42 BCD     1      34.440  19.990  34.690  1.00  0.00            
ATOM     98  H43 BCD     1      35.650  21.760  34.120  1.00  0.00            
ATOM     99  H44 BCD     1      35.070  20.290  31.690  1.00  0.00            
ATOM    100  H45 BCD     1      36.930  18.810  32.500  1.00  0.00            
ATOM    101  H46 BCD     1      35.080  17.690  33.030  1.00  0.00            
ATOM    102  H47 BCD     1      32.780  18.720  31.320  1.00  0.00            
ATOM    103  H48 BCD     1      31.440  17.010  32.440  1.00  0.00            
ATOM    104  H49 BCD     1      32.810  16.350  31.470  1.00  0.00            
ATOM    105  H50 BCD     1      33.020  16.900  34.280  1.00  0.00            
ATOM    106  C31 BCD     1      29.960  23.670  30.430  1.00  0.00            
ATOM    107  O26 BCD     1      30.740  23.210  29.340  1.00  0.00            
ATOM    108  C32 BCD     1      30.890  24.380  31.420  1.00  0.00            
ATOM    109  O27 BCD     1      31.430  25.450  30.750  1.00  0.00            
ATOM    110  C33 BCD     1      31.950  23.440  31.870  1.00  0.00            
ATOM    111  C34 BCD     1      31.420  22.010  32.240  1.00  0.00            
ATOM    112  C35 BCD     1      30.280  21.440  31.370  1.00  0.00            
ATOM    113  O28 BCD     1      29.350  22.460  31.010  1.00  0.00            
ATOM    114  C36 BCD     1      29.520  20.330  32.120  1.00  0.00            
ATOM    115  O29 BCD     1      29.080  20.850  33.340  1.00  0.00            
ATOM    116  O30 BCD     1      32.810  23.950  32.900  1.00  0.00            
ATOM    117  H51 BCD     1      29.170  24.340  30.080  1.00  0.00            
ATOM    118  H52 BCD     1      30.280  24.730  32.270  1.00  0.00            
ATOM    119  H53 BCD     1      31.180  25.300  29.830  1.00  0.00            
ATOM    120  H54 BCD     1      32.660  23.140  31.090  1.00  0.00            
ATOM    121  H55 BCD     1      33.510  23.310  33.080  1.00  0.00            
ATOM    122  H56 BCD     1      31.100  22.030  33.290  1.00  0.00            
ATOM    123  H57 BCD     1      30.700  20.980  30.470  1.00  0.00            
ATOM    124  H58 BCD     1      28.710  19.880  31.520  1.00  0.00            
ATOM    125  H59 BCD     1      30.210  19.500  32.300  1.00  0.00            
ATOM    126  H60 BCD     1      28.470  20.230  33.730  1.00  0.00            
ATOM    127  C37 BCD     1      30.370  23.430  25.100  1.00  0.00            
ATOM    128  O31 BCD     1      31.690  22.990  24.820  1.00  0.00            
ATOM    129  C38 BCD     1      30.380  24.760  25.930  1.00  0.00            
ATOM    130  O32 BCD     1      31.040  25.800  25.290  1.00  0.00            
ATOM    131  C39 BCD     1      30.870  24.610  27.430  1.00  0.00            
ATOM    132  O33 BCD     1      30.580  25.810  28.140  1.00  0.00            
ATOM    133  C40 BCD     1      30.100  23.440  28.060  1.00  0.00            
ATOM    134  C41 BCD     1      30.210  22.220  27.130  1.00  0.00            
ATOM    135  O34 BCD     1      29.740  22.450  25.850  1.00  0.00            
ATOM    136  C42 BCD     1      29.460  20.950  27.620  1.00  0.00            
ATOM    137  O35 BCD     1      28.050  21.140  27.700  1.00  0.00            
ATOM    138  H61 BCD     1      29.830  23.520  24.150  1.00  0.00            
ATOM    139  H62 BCD     1      29.330  25.060  26.040  1.00  0.00            
ATOM    140  H63 BCD     1      31.480  25.420  24.520  1.00  0.00            
ATOM    141  H64 BCD     1      31.960  24.450  27.430  1.00  0.00            
ATOM    142  H65 BCD     1      30.930  26.660  27.870  1.00  0.00            
ATOM    143  H66 BCD     1      29.040  23.730  28.150  1.00  0.00            
ATOM    144  H67 BCD     1      31.270  21.920  27.130  1.00  0.00            
ATOM    145  H68 BCD     1      29.710  20.280  26.790  1.00  0.00            
ATOM    146  H69 BCD     1      30.000  20.510  28.470  1.00  0.00            
ATOM    147  H70 BCD     1      27.820  20.950  26.790  1.00  0.00            
ATOM    148  C1  BE3     2      39.870  22.450  27.830  1.00  0.00            
ATOM    149  C2  BE3     2      38.600  21.600  27.850  1.00  0.00            
ATOM    150  C3  BE3     2      37.610  22.250  28.840  1.00  0.00            
ATOM    151  C4  BE3     2      37.890  22.210  30.200  1.00  0.00            
ATOM    152  C5  BE3     2      37.070  22.910  31.090  1.00  0.00            
ATOM    153  C6  BE3     2      35.920  23.570  30.690  1.00  0.00            
ATOM    154  C7  BE3     2      35.540  23.570  29.340  1.00  0.00            
ATOM    155  C8  BE3     2      34.270  24.270  28.940  1.00  0.00            
ATOM    156  C9  BE3     2      36.360  22.840  28.430  1.00  0.00            
ATOM    157  N1  BE3     2      35.940  22.740  27.150  1.00  0.00            
ATOM    158  C10 BE3     2      36.180  23.650  26.160  1.00  0.00            
ATOM    159  O1  BE3     2      35.700  23.680  25.050  1.00  0.00            
ATOM    160  C11 BE3     2      37.280  24.670  26.450  1.00  0.00            
ATOM    161  Cl1 BE3     2      38.620  24.610  25.330  1.00  0.00            
ATOM    162  C12 BE3     2      35.120  21.520  26.680  1.00  0.00            
ATOM    163  C13 BE3     2      36.020  20.570  25.880  1.00  0.00            
ATOM    164  C14 BE3     2      34.270  20.850  27.820  1.00  0.00            
ATOM    165  O2  BE3     2      33.310  19.900  27.280  1.00  0.00            
ATOM    166  C15 BE3     2      32.450  19.160  28.230  1.00  0.00            
ATOM    167  H1  BE3     2      40.420  22.410  28.780  1.00  0.00            
ATOM    168  H2  BE3     2      40.510  22.040  27.040  1.00  0.00            
ATOM    169  H3  BE3     2      39.710  23.490  27.510  1.00  0.00            
ATOM    170  H4  BE3     2      38.890  20.620  28.250  1.00  0.00            
ATOM    171  H5  BE3     2      38.260  21.550  26.810  1.00  0.00            
ATOM    172  H6  BE3     2      38.830  21.810  30.570  1.00  0.00            
ATOM    173  H7  BE3     2      37.400  23.060  32.110  1.00  0.00            
ATOM    174  H8  BE3     2      35.320  24.160  31.380  1.00  0.00            
ATOM    175  H9  BE3     2      33.700  23.740  28.160  1.00  0.00            
ATOM    176  H10 BE3     2      33.590  24.330  29.800  1.00  0.00            
ATOM    177  H11 BE3     2      34.580  25.270  28.610  1.00  0.00            
ATOM    178  H12 BE3     2      37.570  24.760  27.500  1.00  0.00            
ATOM    179  H13 BE3     2      36.750  25.610  26.230  1.00  0.00            
ATOM    180  H14 BE3     2      34.450  21.920  25.900  1.00  0.00            
ATOM    181  H15 BE3     2      36.670  20.050  26.590  1.00  0.00            
ATOM    182  H16 BE3     2      35.420  19.780  25.400  1.00  0.00            
ATOM    183  H17 BE3     2      36.740  21.050  25.200  1.00  0.00            
ATOM    184  H18 BE3     2      33.740  21.540  28.490  1.00  0.00            
ATOM    185  H19 BE3     2      35.030  20.260  28.350  1.00  0.00            
ATOM    186  H20 BE3     2      33.060  18.560  28.920  1.00  0.00            
ATOM    187  H21 BE3     2      31.810  19.850  28.800  1.00  0.00            
ATOM    188  H22 BE3     2      31.820  18.480  27.650  1.00  0.00            
TER
ENDMDL
MODEL        1
ATOM      1  C1  BCD     1      26.440  35.750  34.400  1.00  0.00            
ATOM      2  O1  BCD     1      25.850  35.460  33.150  1.00  0.00            
ATOM      3  C2  BCD     1      27.160  34.600  34.970  1.00  0.00            
ATOM      4  O2  BCD     1      28.170  34.140  34.100  1.00  0.00            
ATOM      5  C3  BCD     1      26.150  33.450  35.280  1.00  0.00            
ATOM      6  O3  BCD     1      26.710  32.390  36.050  1.00  0.00            
ATOM      7  C4  BCD     1      25.000  33.910  36.070  1.00  0.00            
ATOM      8  C5  BCD     1      24.400  35.220  35.590  1.00  0.00            
ATOM      9  O4  BCD     1      25.410  36.240  35.280  1.00  0.00            
ATOM     10  C6  BCD     1      23.450  35.690  36.620  1.00  0.00            
ATOM     11  O5  BCD     1      23.990  35.890  37.970  1.00  0.00            
ATOM     12  H1  BCD     1      27.180  36.520  34.200  1.00  0.00            
ATOM     13  H2  BCD     1      27.580  34.870  35.940  1.00  0.00            
ATOM     14  H3  BCD     1      27.850  34.210  33.200  1.00  0.00            
ATOM     15  H4  BCD     1      25.740  33.110  34.330  1.00  0.00            
ATOM     16  H5  BCD     1      25.960  31.850  36.300  1.00  0.00            
ATOM     17  H6  BCD     1      25.290  34.030  37.120  1.00  0.00            
ATOM     18  H7  BCD     1      23.890  35.100  34.620  1.00  0.00            
ATOM     19  H8  BCD     1      23.060  36.670  36.300  1.00  0.00            
ATOM     20  H9  BCD     1      22.620  34.980  36.700  1.00  0.00            
ATOM     21  H10 BCD     1      24.800  36.360  37.760  1.00  0.00            
ATOM     22  C7  BCD     1      25.390  36.840  29.210  1.00  0.00            
ATOM     23  O6  BCD     1      24.430  35.840  28.860  1.00  0.00            
ATOM     24  C8  BCD     1      26.790  36.290  29.560  1.00  0.00            
ATOM     25  O7  BCD     1      27.240  35.500  28.450  1.00  0.00            
ATOM     26  C9  BCD     1      26.740  35.530  30.880  1.00  0.00            
ATOM     27  O8  BCD     1      28.080  35.030  31.220  1.00  0.00            
ATOM     28  C10 BCD     1      26.020  36.340  32.010  1.00  0.00            
ATOM     29  C11 BCD     1      24.690  36.830  31.570  1.00  0.00            
ATOM     30  O9  BCD     1      24.960  37.620  30.340  1.00  0.00            
ATOM     31  C12 BCD     1      23.910  37.690  32.630  1.00  0.00            
ATOM     32  O10 BCD     1      22.510  38.000  32.310  1.00  0.00            
ATOM     33  H11 BCD     1      25.410  37.540  28.370  1.00  0.00            
ATOM     34  H12 BCD     1      27.420  37.190  29.660  1.00  0.00            
ATOM     35  H13 BCD     1      28.180  35.330  28.500  1.00  0.00            
ATOM     36  H14 BCD     1      26.080  34.660  30.710  1.00  0.00            
ATOM     37  H15 BCD     1      28.530  34.910  30.370  1.00  0.00            
ATOM     38  H16 BCD     1      26.660  37.170  32.340  1.00  0.00            
ATOM     39  H17 BCD     1      23.990  36.000  31.400  1.00  0.00            
ATOM     40  H18 BCD     1      23.940  37.190  33.610  1.00  0.00            
ATOM     41  H19 BCD     1      24.420  38.650  32.780  1.00  0.00            
ATOM     42  H20 BCD     1      22.050  37.150  32.240  1.00  0.00            
ATOM     43  C13 BCD     1      21.720  34.690  25.970  1.00  0.00            
ATOM     44  O11 BCD     1      21.200  33.780  26.860  1.00  0.00            
ATOM     45  C14 BCD     1      23.200  34.420  25.650  1.00  0.00            
ATOM     46  O12 BCD     1      23.410  33.130  25.070  1.00  0.00            
ATOM     47  C15 BCD     1      24.050  34.550  26.890  1.00  0.00            
ATOM     48  O13 BCD     1      25.400  34.380  26.630  1.00  0.00            
ATOM     49  C16 BCD     1      23.830  35.950  27.550  1.00  0.00            
ATOM     50  C17 BCD     1      22.380  36.300  27.660  1.00  0.00            
ATOM     51  O14 BCD     1      21.750  36.020  26.420  1.00  0.00            
ATOM     52  C18 BCD     1      22.030  37.760  28.070  1.00  0.00            
ATOM     53  O15 BCD     1      20.600  37.870  28.280  1.00  0.00            
ATOM     54  H21 BCD     1      21.110  34.770  25.060  1.00  0.00            
ATOM     55  H22 BCD     1      23.560  35.190  24.960  1.00  0.00            
ATOM     56  H23 BCD     1      24.320  32.900  25.270  1.00  0.00            
ATOM     57  H24 BCD     1      23.660  33.810  27.590  1.00  0.00            
ATOM     58  H25 BCD     1      25.800  34.550  27.490  1.00  0.00            
ATOM     59  H26 BCD     1      24.400  36.710  27.010  1.00  0.00            
ATOM     60  H27 BCD     1      21.940  35.630  28.410  1.00  0.00            
ATOM     61  H28 BCD     1      22.640  38.030  28.940  1.00  0.00            
ATOM     62  H29 BCD     1      22.350  38.350  27.200  1.00  0.00            
ATOM     63  H30 BCD     1      20.110  37.770  27.460  1.00  0.00            
ATOM     64  C19 BCD     1      17.930  31.260  27.080  1.00  0.00            
ATOM     65  O16 BCD     1      18.610  30.680  28.180  1.00  0.00            
ATOM     66  C20 BCD     1      18.840  31.060  25.890  1.00  0.00            
ATOM     67  O17 BCD     1      18.940  29.640  25.710  1.00  0.00            
ATOM     68  C21 BCD     1      20.160  31.710  26.090  1.00  0.00            
ATOM     69  O18 BCD     1      21.090  31.600  25.020  1.00  0.00            
ATOM     70  C22 BCD     1      19.950  33.190  26.450  1.00  0.00            
ATOM     71  C23 BCD     1      18.920  33.430  27.470  1.00  0.00            
ATOM     72  O19 BCD     1      17.740  32.690  27.180  1.00  0.00            
ATOM     73  C24 BCD     1      18.500  34.870  27.330  1.00  0.00            
ATOM     74  O20 BCD     1      17.980  35.250  26.080  1.00  0.00            
ATOM     75  H31 BCD     1      16.980  30.760  26.870  1.00  0.00            
ATOM     76  H32 BCD     1      18.410  31.400  24.930  1.00  0.00            
ATOM     77  H33 BCD     1      19.700  29.470  25.130  1.00  0.00            
ATOM     78  H34 BCD     1      20.600  31.250  26.990  1.00  0.00            
ATOM     79  H35 BCD     1      21.910  31.990  25.320  1.00  0.00            
ATOM     80  H36 BCD     1      19.680  33.620  25.480  1.00  0.00            
ATOM     81  H37 BCD     1      19.410  33.240  28.440  1.00  0.00            
ATOM     82  H38 BCD     1      17.760  34.940  28.130  1.00  0.00            
ATOM     83  H39 BCD     1      19.370  35.520  27.510  1.00  0.00            
ATOM     84  H40 BCD     1      17.180  34.720  25.970  1.00  0.00            
ATOM     85  C25 BCD     1      17.660  27.910  31.010  1.00  0.00            
ATOM     86  O21 BCD     1      18.440  28.590  31.980  1.00  0.00            
ATOM     87  C26 BCD     1      18.450  27.390  29.810  1.00  0.00            
ATOM     88  O22 BCD     1      19.470  26.450  30.200  1.00  0.00            
ATOM     89  C27 BCD     1      19.050  28.550  29.010  1.00  0.00            
ATOM     90  O23 BCD     1      19.840  28.090  27.910  1.00  0.00            
ATOM     91  C28 BCD     1      18.000  29.530  28.670  1.00  0.00            
ATOM     92  C29 BCD     1      17.080  29.900  29.890  1.00  0.00            
ATOM     93  O24 BCD     1      16.640  28.740  30.610  1.00  0.00            
ATOM     94  C30 BCD     1      15.830  30.650  29.460  1.00  0.00            
ATOM     95  O25 BCD     1      15.070  30.050  28.460  1.00  0.00            
ATOM     96  H41 BCD     1      17.100  27.090  31.480  1.00  0.00            
ATOM     97  H42 BCD     1      17.720  26.900  29.150  1.00  0.00            
ATOM     98  H43 BCD     1      20.190  26.550  29.570  1.00  0.00            
ATOM     99  H44 BCD     1      19.740  29.050  29.700  1.00  0.00            
ATOM    100  H45 BCD     1      19.570  28.680  27.200  1.00  0.00            
ATOM    101  H46 BCD     1      17.460  28.990  27.880  1.00  0.00            
ATOM    102  H47 BCD     1      17.690  30.570  30.500  1.00  0.00            
ATOM    103  H48 BCD     1      15.170  30.730  30.330  1.00  0.00            
ATOM    104  H49 BCD     1      16.140  31.660  29.170  1.00  0.00            
ATOM    105  H50 BCD     1      15.200  29.110  28.620  1.00  0.00            
ATOM    106  C31 BCD     1      19.720  28.740  35.850  1.00  0.00            
ATOM    107  O26 BCD     1      20.780  29.570  35.410  1.00  0.00            
ATOM    108  C32 BCD     1      19.850  27.370  35.180  1.00  0.00            
ATOM    109  O27 BCD     1      21.090  26.820  35.490  1.00  0.00            
ATOM    110  C33 BCD     1      19.750  27.490  33.630  1.00  0.00            
ATOM    111  C34 BCD     1      18.410  28.190  33.320  1.00  0.00            
ATOM    112  C35 BCD     1      18.170  29.480  34.160  1.00  0.00            
ATOM    113  O28 BCD     1      18.410  29.240  35.520  1.00  0.00            
ATOM    114  C36 BCD     1      16.800  30.100  34.100  1.00  0.00            
ATOM    115  O29 BCD     1      15.760  29.180  34.580  1.00  0.00            
ATOM    116  O30 BCD     1      19.910  26.240  32.960  1.00  0.00            
ATOM    117  H51 BCD     1      19.730  28.560  36.930  1.00  0.00            
ATOM    118  H52 BCD     1      19.010  26.800  35.600  1.00  0.00            
ATOM    119  H53 BCD     1      20.990  25.870  35.410  1.00  0.00            
ATOM    120  H54 BCD     1      20.550  28.200  33.370  1.00  0.00            
ATOM    121  H55 BCD     1      19.840  26.280  32.010  1.00  0.00            
ATOM    122  H56 BCD     1      17.650  27.410  33.430  1.00  0.00            
ATOM    123  H57 BCD     1      18.890  30.200  33.740  1.00  0.00            
ATOM    124  H58 BCD     1      16.680  31.080  34.580  1.00  0.00            
ATOM    125  H59 BCD     1      16.560  30.360  33.060  1.00  0.00            
ATOM    126  H60 BCD     1      14.950  29.690  34.640  1.00  0.00            
ATOM    127  C37 BCD     1      23.380  32.310  37.150  1.00  0.00            
ATOM    128  O31 BCD     1      24.020  32.870  36.000  1.00  0.00            
ATOM    129  C38 BCD     1      23.680  30.840  37.180  1.00  0.00            
ATOM    130  O32 BCD     1      25.110  30.630  37.180  1.00  0.00            
ATOM    131  C39 BCD     1      22.930  30.020  36.150  1.00  0.00            
ATOM    132  O33 BCD     1      23.130  28.590  36.310  1.00  0.00            
ATOM    133  C40 BCD     1      21.460  30.330  36.380  1.00  0.00            
ATOM    134  C41 BCD     1      21.240  31.850  36.090  1.00  0.00            
ATOM    135  O34 BCD     1      22.050  32.620  37.060  1.00  0.00            
ATOM    136  C42 BCD     1      19.780  32.240  36.200  1.00  0.00            
ATOM    137  O35 BCD     1      19.340  31.870  37.450  1.00  0.00            
ATOM    138  H61 BCD     1      23.890  32.770  38.010  1.00  0.00            
ATOM    139  H62 BCD     1      23.370  30.390  38.130  1.00  0.00            
ATOM    140  H63 BCD     1      25.300  29.950  37.830  1.00  0.00            
ATOM    141  H64 BCD     1      23.180  30.220  35.100  1.00  0.00            
ATOM    142  H65 BCD     1      22.510  28.150  35.730  1.00  0.00            
ATOM    143  H66 BCD     1      21.110  30.160  37.400  1.00  0.00            
ATOM    144  H67 BCD     1      21.660  32.050  35.100  1.00  0.00            
ATOM    145  H68 BCD     1      19.710  33.320  36.010  1.00  0.00            
ATOM    146  H69 BCD     1      19.160  31.810  35.400  1.00  0.00            
ATOM    147  H70 BCD     1      18.510  32.330  37.580  1.00  0.00            
ATOM    148  C1  BE3     2      27.680  29.790  32.070  1.00  0.00            
ATOM    149  C2  BE3     2      26.540  30.870  32.290  1.00  0.00            
ATOM    150  C3  BE3     2      25.950  31.350  30.910  1.00  0.00            
ATOM    151  C4  BE3     2      26.850  31.840  29.930  1.00  0.00            
ATOM    152  C5  BE3     2      26.490  31.880  28.590  1.00  0.00            
ATOM    153  C6  BE3     2      25.220  31.490  28.150  1.00  0.00            
ATOM    154  C7  BE3     2      24.240  31.250  29.120  1.00  0.00            
ATOM    155  C8  BE3     2      22.840  30.980  28.590  1.00  0.00            
ATOM    156  C9  BE3     2      24.580  31.120  30.530  1.00  0.00            
ATOM    157  N1  BE3     2      23.680  30.670  31.490  1.00  0.00            
ATOM    158  C10 BE3     2      23.560  29.340  31.860  1.00  0.00            
ATOM    159  O1  BE3     2      22.840  29.130  32.810  1.00  0.00            
ATOM    160  C11 BE3     2      24.270  28.290  31.100  1.00  0.00            
ATOM    161  Cl1 BE3     2      23.270  27.160  30.160  1.00  0.00            
ATOM    162  C12 BE3     2      22.930  31.690  32.290  1.00  0.00            
ATOM    163  C13 BE3     2      23.500  33.180  32.120  1.00  0.00            
ATOM    164  C14 BE3     2      21.390  31.740  31.980  1.00  0.00            
ATOM    165  O2  BE3     2      20.660  32.950  32.410  1.00  0.00            
ATOM    166  C15 BE3     2      19.310  33.080  31.930  1.00  0.00            
ATOM    167  H1  BE3     2      27.210  28.860  31.730  1.00  0.00            
ATOM    168  H2  BE3     2      28.470  30.150  31.400  1.00  0.00            
ATOM    169  H3  BE3     2      28.060  29.550  33.070  1.00  0.00            
ATOM    170  H4  BE3     2      27.040  31.700  32.800  1.00  0.00            
ATOM    171  H5  BE3     2      25.760  30.490  32.960  1.00  0.00            
ATOM    172  H6  BE3     2      27.910  31.940  30.130  1.00  0.00            
ATOM    173  H7  BE3     2      27.160  32.450  27.950  1.00  0.00            
ATOM    174  H8  BE3     2      24.990  31.500  27.100  1.00  0.00            
ATOM    175  H9  BE3     2      22.300  31.930  28.710  1.00  0.00            
ATOM    176  H10 BE3     2      22.870  30.740  27.520  1.00  0.00            
ATOM    177  H11 BE3     2      22.410  30.110  29.110  1.00  0.00            
ATOM    178  H12 BE3     2      24.830  27.650  31.790  1.00  0.00            
ATOM    179  H13 BE3     2      25.030  28.620  30.370  1.00  0.00            
ATOM    180  H14 BE3     2      23.110  31.470  33.350  1.00  0.00            
ATOM    181  H15 BE3     2      22.940  33.810  32.820  1.00  0.00            
ATOM    182  H16 BE3     2      24.560  33.330  32.330  1.00  0.00            
ATOM    183  H17 BE3     2      23.220  33.530  31.120  1.00  0.00            
ATOM    184  H18 BE3     2      20.920  30.960  32.580  1.00  0.00            
ATOM    185  H19 BE3     2      21.180  31.480  30.930  1.00  0.00            
ATOM    186  H20 BE3     2      19.190  32.910  30.850  1.00  0.00            
ATOM    187  H21 BE3     2      18.680  32.420  32.540  1.00  0.00            
ATOM    188  H22 BE3     2      18.930  34.040  32.300  1.00  0.00            
TER
ENDMDL
MODEL        1
ATOM      1  C1  BCD     1      34.060  41.190  29.220  1.00  0.00            
ATOM      2  O1  BCD     1      32.650  41.240  28.860  1.00  0.00            
ATOM      3  C2  BCD     1      34.910  41.890  28.130  1.00  0.00            
ATOM      4  O2  BCD     1      34.370  43.170  27.940  1.00  0.00            
ATOM      5  C3  BCD     1      34.770  41.090  26.820  1.00  0.00            
ATOM      6  O3  BCD     1      35.410  41.670  25.600  1.00  0.00            
ATOM      7  C4  BCD     1      35.010  39.560  26.970  1.00  0.00            
ATOM      8  C5  BCD     1      34.300  38.960  28.240  1.00  0.00            
ATOM      9  O4  BCD     1      34.480  39.840  29.310  1.00  0.00            
ATOM     10  C6  BCD     1      34.850  37.610  28.700  1.00  0.00            
ATOM     11  O5  BCD     1      33.930  36.770  29.320  1.00  0.00            
ATOM     12  H1  BCD     1      34.250  41.640  30.200  1.00  0.00            
ATOM     13  H2  BCD     1      35.930  41.850  28.530  1.00  0.00            
ATOM     14  H3  BCD     1      34.860  43.520  27.200  1.00  0.00            
ATOM     15  H4  BCD     1      33.690  41.260  26.740  1.00  0.00            
ATOM     16  H5  BCD     1      34.980  41.230  24.860  1.00  0.00            
ATOM     17  H6  BCD     1      36.090  39.470  27.140  1.00  0.00            
ATOM     18  H7  BCD     1      33.240  38.810  27.990  1.00  0.00            
ATOM     19  H8  BCD     1      35.150  37.130  27.760  1.00  0.00            
ATOM     20  H9  BCD     1      35.760  37.700  29.300  1.00  0.00            
ATOM     21  H10 BCD     1      33.890  37.080  30.230  1.00  0.00            
ATOM     22  C7  BCD     1      29.040  42.470  30.520  1.00  0.00            
ATOM     23  O6  BCD     1      28.390  41.670  29.570  1.00  0.00            
ATOM     24  C8  BCD     1      29.800  43.570  29.700  1.00  0.00            
ATOM     25  O7  BCD     1      29.010  44.440  28.940  1.00  0.00            
ATOM     26  C9  BCD     1      30.870  42.940  28.840  1.00  0.00            
ATOM     27  O8  BCD     1      31.640  43.920  28.240  1.00  0.00            
ATOM     28  C10 BCD     1      31.830  42.040  29.700  1.00  0.00            
ATOM     29  C11 BCD     1      30.980  41.050  30.470  1.00  0.00            
ATOM     30  O9  BCD     1      30.040  41.760  31.190  1.00  0.00            
ATOM     31  C12 BCD     1      31.790  40.200  31.420  1.00  0.00            
ATOM     32  O10 BCD     1      32.810  40.920  32.090  1.00  0.00            
ATOM     33  H11 BCD     1      28.320  42.880  31.230  1.00  0.00            
ATOM     34  H12 BCD     1      30.320  44.130  30.490  1.00  0.00            
ATOM     35  H13 BCD     1      29.500  44.950  28.290  1.00  0.00            
ATOM     36  H14 BCD     1      30.380  42.290  28.110  1.00  0.00            
ATOM     37  H15 BCD     1      32.420  43.520  27.840  1.00  0.00            
ATOM     38  H16 BCD     1      32.380  42.670  30.410  1.00  0.00            
ATOM     39  H17 BCD     1      30.610  40.370  29.680  1.00  0.00            
ATOM     40  H18 BCD     1      31.140  39.820  32.220  1.00  0.00            
ATOM     41  H19 BCD     1      32.220  39.360  30.870  1.00  0.00            
ATOM     42  H20 BCD     1      32.370  41.650  32.530  1.00  0.00            
ATOM     43  C13 BCD     1      25.080  39.280  29.250  1.00  0.00            
ATOM     44  O11 BCD     1      25.720  38.640  28.140  1.00  0.00            
ATOM     45  C14 BCD     1      24.820  40.750  28.970  1.00  0.00            
ATOM     46  O12 BCD     1      23.970  40.880  27.780  1.00  0.00            
ATOM     47  C15 BCD     1      26.130  41.490  28.840  1.00  0.00            
ATOM     48  O13 BCD     1      26.060  42.940  28.700  1.00  0.00            
ATOM     49  C16 BCD     1      27.060  41.170  30.030  1.00  0.00            
ATOM     50  C17 BCD     1      27.140  39.670  30.420  1.00  0.00            
ATOM     51  O14 BCD     1      25.790  39.150  30.460  1.00  0.00            
ATOM     52  C18 BCD     1      27.840  39.390  31.730  1.00  0.00            
ATOM     53  O15 BCD     1      27.140  40.000  32.840  1.00  0.00            
ATOM     54  H21 BCD     1      24.100  38.830  29.390  1.00  0.00            
ATOM     55  H22 BCD     1      24.290  41.210  29.820  1.00  0.00            
ATOM     56  H23 BCD     1      23.570  41.730  27.590  1.00  0.00            
ATOM     57  H24 BCD     1      26.580  41.080  27.920  1.00  0.00            
ATOM     58  H25 BCD     1      26.960  43.200  28.500  1.00  0.00            
ATOM     59  H26 BCD     1      26.680  41.730  30.890  1.00  0.00            
ATOM     60  H27 BCD     1      27.780  39.150  29.700  1.00  0.00            
ATOM     61  H28 BCD     1      27.870  38.300  31.870  1.00  0.00            
ATOM     62  H29 BCD     1      28.900  39.690  31.720  1.00  0.00            
ATOM     63  H30 BCD     1      27.270  39.480  33.640  1.00  0.00            
ATOM     64  C19 BCD     1      25.040  34.990  26.120  1.00  0.00            
ATOM     65  O16 BCD     1      26.090  35.190  25.130  1.00  0.00            
ATOM     66  C20 BCD     1      23.890  36.050  25.950  1.00  0.00            
ATOM     67  O17 BCD     1      23.540  36.180  24.540  1.00  0.00            
ATOM     68  C21 BCD     1      24.460  37.430  26.470  1.00  0.00            
ATOM     69  O18 BCD     1      23.370  38.370  26.500  1.00  0.00            
ATOM     70  C22 BCD     1      25.130  37.390  27.840  1.00  0.00            
ATOM     71  C23 BCD     1      26.230  36.360  27.870  1.00  0.00            
ATOM     72  O19 BCD     1      25.620  35.100  27.470  1.00  0.00            
ATOM     73  C24 BCD     1      26.900  36.140  29.160  1.00  0.00            
ATOM     74  O20 BCD     1      27.870  35.120  28.830  1.00  0.00            
ATOM     75  H31 BCD     1      24.690  33.960  25.990  1.00  0.00            
ATOM     76  H32 BCD     1      23.110  35.710  26.650  1.00  0.00            
ATOM     77  H33 BCD     1      22.810  36.810  24.580  1.00  0.00            
ATOM     78  H34 BCD     1      25.140  37.760  25.680  1.00  0.00            
ATOM     79  H35 BCD     1      23.650  39.270  26.670  1.00  0.00            
ATOM     80  H36 BCD     1      24.350  37.100  28.550  1.00  0.00            
ATOM     81  H37 BCD     1      26.920  36.700  27.090  1.00  0.00            
ATOM     82  H38 BCD     1      27.310  37.100  29.510  1.00  0.00            
ATOM     83  H39 BCD     1      26.210  35.720  29.900  1.00  0.00            
ATOM     84  H40 BCD     1      27.590  34.850  27.960  1.00  0.00            
ATOM     85  C25 BCD     1      28.170  33.400  22.030  1.00  0.00            
ATOM     86  O21 BCD     1      29.220  34.280  22.370  1.00  0.00            
ATOM     87  C26 BCD     1      26.920  34.180  21.670  1.00  0.00            
ATOM     88  O22 BCD     1      27.200  34.970  20.500  1.00  0.00            
ATOM     89  C27 BCD     1      26.530  35.120  22.760  1.00  0.00            
ATOM     90  O23 BCD     1      25.370  35.920  22.420  1.00  0.00            
ATOM     91  C28 BCD     1      26.280  34.280  24.000  1.00  0.00            
ATOM     92  C29 BCD     1      27.350  33.200  24.360  1.00  0.00            
ATOM     93  O24 BCD     1      27.820  32.540  23.130  1.00  0.00            
ATOM     94  C30 BCD     1      26.850  32.170  25.340  1.00  0.00            
ATOM     95  O25 BCD     1      25.610  31.590  24.950  1.00  0.00            
ATOM     96  H41 BCD     1      28.440  32.720  21.220  1.00  0.00            
ATOM     97  H42 BCD     1      26.120  33.430  21.550  1.00  0.00            
ATOM     98  H43 BCD     1      28.160  35.070  20.500  1.00  0.00            
ATOM     99  H44 BCD     1      27.360  35.790  23.030  1.00  0.00            
ATOM    100  H45 BCD     1      24.930  36.200  23.220  1.00  0.00            
ATOM    101  H46 BCD     1      25.330  33.770  23.800  1.00  0.00            
ATOM    102  H47 BCD     1      28.190  33.730  24.820  1.00  0.00            
ATOM    103  H48 BCD     1      27.690  31.480  25.460  1.00  0.00            
ATOM    104  H49 BCD     1      26.740  32.680  26.310  1.00  0.00            
ATOM    105  H50 BCD     1      25.760  30.980  24.220  1.00  0.00            
ATOM    106  C31 BCD     1      33.230  34.860  21.620  1.00  0.00            
ATOM    107  O26 BCD     1      33.070  35.720  22.800  1.00  0.00            
ATOM    108  C32 BCD     1      32.300  35.280  20.460  1.00  0.00            
ATOM    109  O27 BCD     1      32.650  36.460  19.840  1.00  0.00            
ATOM    110  C33 BCD     1      30.850  35.370  20.950  1.00  0.00            
ATOM    111  C34 BCD     1      30.450  34.010  21.640  1.00  0.00            
ATOM    112  C35 BCD     1      31.470  33.510  22.610  1.00  0.00            
ATOM    113  O28 BCD     1      32.750  33.560  22.000  1.00  0.00            
ATOM    114  C36 BCD     1      31.220  32.040  22.990  1.00  0.00            
ATOM    115  O29 BCD     1      31.070  31.130  21.840  1.00  0.00            
ATOM    116  O30 BCD     1      29.910  35.610  19.900  1.00  0.00            
ATOM    117  H51 BCD     1      34.280  34.870  21.300  1.00  0.00            
ATOM    118  H52 BCD     1      32.240  34.470  19.720  1.00  0.00            
ATOM    119  H53 BCD     1      32.910  37.110  20.500  1.00  0.00            
ATOM    120  H54 BCD     1      30.880  36.240  21.610  1.00  0.00            
ATOM    121  H55 BCD     1      30.240  36.370  19.410  1.00  0.00            
ATOM    122  H56 BCD     1      30.220  33.280  20.850  1.00  0.00            
ATOM    123  H57 BCD     1      31.520  34.120  23.520  1.00  0.00            
ATOM    124  H58 BCD     1      32.030  31.770  23.670  1.00  0.00            
ATOM    125  H59 BCD     1      30.280  31.920  23.530  1.00  0.00            
ATOM    126  H60 BCD     1      31.710  31.400  21.180  1.00  0.00            
ATOM    127  C37 BCD     1      35.390  38.590  24.760  1.00  0.00            
ATOM    128  O31 BCD     1      34.480  38.910  25.850  1.00  0.00            
ATOM    129  C38 BCD     1      34.850  39.010  23.340  1.00  0.00            
ATOM    130  O32 BCD     1      34.440  40.360  23.340  1.00  0.00            
ATOM    131  C39 BCD     1      33.700  38.110  22.900  1.00  0.00            
ATOM    132  O33 BCD     1      33.250  38.370  21.600  1.00  0.00            
ATOM    133  C40 BCD     1      34.160  36.610  23.010  1.00  0.00            
ATOM    134  C41 BCD     1      34.590  36.240  24.440  1.00  0.00            
ATOM    135  O34 BCD     1      35.700  37.130  24.760  1.00  0.00            
ATOM    136  C42 BCD     1      35.040  34.810  24.500  1.00  0.00            
ATOM    137  O35 BCD     1      36.070  34.610  23.540  1.00  0.00            
ATOM    138  H61 BCD     1      36.280  39.200  24.970  1.00  0.00            
ATOM    139  H62 BCD     1      35.630  38.680  22.650  1.00  0.00            
ATOM    140  H63 BCD     1      34.370  40.610  22.420  1.00  0.00            
ATOM    141  H64 BCD     1      32.870  38.290  23.600  1.00  0.00            
ATOM    142  H65 BCD     1      33.450  39.290  21.370  1.00  0.00            
ATOM    143  H66 BCD     1      35.040  36.540  22.360  1.00  0.00            
ATOM    144  H67 BCD     1      33.810  36.460  25.180  1.00  0.00            
ATOM    145  H68 BCD     1      35.470  34.600  25.490  1.00  0.00            
ATOM    146  H69 BCD     1      34.190  34.160  24.270  1.00  0.00            
ATOM    147  H70 BCD     1      35.990  33.750  23.120  1.00  0.00            
ATOM    148  C1  BE3     2      28.950  43.100  25.010  1.00  0.00            
ATOM    149  C2  BE3     2      28.130  42.110  25.860  1.00  0.00            
ATOM    150  C3  BE3     2      27.750  40.860  24.920  1.00  0.00            
ATOM    151  C4  BE3     2      26.400  40.710  24.590  1.00  0.00            
ATOM    152  C5  BE3     2      26.000  39.770  23.610  1.00  0.00            
ATOM    153  C6  BE3     2      26.930  38.890  23.060  1.00  0.00            
ATOM    154  C7  BE3     2      28.270  38.880  23.590  1.00  0.00            
ATOM    155  C8  BE3     2      29.180  37.820  23.010  1.00  0.00            
ATOM    156  C9  BE3     2      28.670  39.870  24.510  1.00  0.00            
ATOM    157  N1  BE3     2      30.040  39.980  24.930  1.00  0.00            
ATOM    158  C10 BE3     2      31.070  40.630  24.210  1.00  0.00            
ATOM    159  O1  BE3     2      32.120  41.020  24.720  1.00  0.00            
ATOM    160  C11 BE3     2      30.840  40.880  22.770  1.00  0.00            
ATOM    161  Cl1 BE3     2      31.370  42.510  22.200  1.00  0.00            
ATOM    162  C12 BE3     2      30.370  39.420  26.210  1.00  0.00            
ATOM    163  C13 BE3     2      29.300  39.040  27.160  1.00  0.00            
ATOM    164  C14 BE3     2      31.450  38.280  26.120  1.00  0.00            
ATOM    165  O2  BE3     2      30.930  37.150  25.330  1.00  0.00            
ATOM    166  C15 BE3     2      30.650  36.010  26.050  1.00  0.00            
ATOM    167  H1  BE3     2      28.550  43.320  24.010  1.00  0.00            
ATOM    168  H2  BE3     2      28.920  44.130  25.370  1.00  0.00            
ATOM    169  H3  BE3     2      29.990  42.750  24.890  1.00  0.00            
ATOM    170  H4  BE3     2      27.280  42.700  26.220  1.00  0.00            
ATOM    171  H5  BE3     2      28.790  41.880  26.700  1.00  0.00            
ATOM    172  H6  BE3     2      25.660  41.350  25.060  1.00  0.00            
ATOM    173  H7  BE3     2      24.940  39.680  23.390  1.00  0.00            
ATOM    174  H8  BE3     2      26.590  38.200  22.300  1.00  0.00            
ATOM    175  H9  BE3     2      30.190  38.230  22.860  1.00  0.00            
ATOM    176  H10 BE3     2      29.250  36.840  23.500  1.00  0.00            
ATOM    177  H11 BE3     2      28.930  37.490  21.990  1.00  0.00            
ATOM    178  H12 BE3     2      29.760  40.850  22.620  1.00  0.00            
ATOM    179  H13 BE3     2      31.400  40.130  22.180  1.00  0.00            
ATOM    180  H14 BE3     2      30.850  40.320  26.620  1.00  0.00            
ATOM    181  H15 BE3     2      28.600  38.300  26.760  1.00  0.00            
ATOM    182  H16 BE3     2      29.760  38.500  28.000  1.00  0.00            
ATOM    183  H17 BE3     2      28.660  39.880  27.480  1.00  0.00            
ATOM    184  H18 BE3     2      31.710  38.010  27.150  1.00  0.00            
ATOM    185  H19 BE3     2      32.320  38.760  25.660  1.00  0.00            
ATOM    186  H20 BE3     2      29.990  35.380  25.450  1.00  0.00            
ATOM    187  H21 BE3     2      31.570  35.460  26.280  1.00  0.00            
ATOM    188  H22 BE3     2      30.230  36.220  27.050  1.00  0.00            
TER
ENDMDL
MODEL        1
ATOM      1  C1  BCD     1      33.470  39.380  28.810  1.00  0.00            
ATOM      2  O1  BCD     1      32.220  39.330  28.190  1.00  0.00            
ATOM      3  C2  BCD     1      34.530  40.060  27.900  1.00  0.00            
ATOM      4  O2  BCD     1      34.150  41.390  27.780  1.00  0.00            
ATOM      5  C3  BCD     1      34.720  39.360  26.570  1.00  0.00            
ATOM      6  O3  BCD     1      35.720  40.030  25.780  1.00  0.00            
ATOM      7  C4  BCD     1      35.110  37.920  26.750  1.00  0.00            
ATOM      8  C5  BCD     1      34.140  37.220  27.730  1.00  0.00            
ATOM      9  O4  BCD     1      33.860  38.040  28.970  1.00  0.00            
ATOM     10  C6  BCD     1      34.780  35.950  28.200  1.00  0.00            
ATOM     11  O5  BCD     1      33.750  35.070  28.630  1.00  0.00            
ATOM     12  H1  BCD     1      33.480  39.950  29.750  1.00  0.00            
ATOM     13  H2  BCD     1      35.480  39.950  28.450  1.00  0.00            
ATOM     14  H3  BCD     1      33.190  41.330  27.720  1.00  0.00            
ATOM     15  H4  BCD     1      33.760  39.480  26.060  1.00  0.00            
ATOM     16  H5  BCD     1      35.370  40.820  25.350  1.00  0.00            
ATOM     17  H6  BCD     1      36.160  37.840  27.060  1.00  0.00            
ATOM     18  H7  BCD     1      33.210  37.030  27.170  1.00  0.00            
ATOM     19  H8  BCD     1      35.430  35.490  27.450  1.00  0.00            
ATOM     20  H9  BCD     1      35.360  36.160  29.110  1.00  0.00            
ATOM     21  H10 BCD     1      33.160  35.440  29.280  1.00  0.00            
ATOM     22  C7  BCD     1      28.400  40.820  28.980  1.00  0.00            
ATOM     23  O6  BCD     1      27.720  40.100  27.940  1.00  0.00            
ATOM     24  C8  BCD     1      29.510  41.720  28.360  1.00  0.00            
ATOM     25  O7  BCD     1      28.770  42.530  27.400  1.00  0.00            
ATOM     26  C9  BCD     1      30.590  40.970  27.710  1.00  0.00            
ATOM     27  O8  BCD     1      31.550  41.850  27.080  1.00  0.00            
ATOM     28  C10 BCD     1      31.170  40.100  28.770  1.00  0.00            
ATOM     29  C11 BCD     1      30.220  39.200  29.380  1.00  0.00            
ATOM     30  O9  BCD     1      29.190  40.050  29.880  1.00  0.00            
ATOM     31  C12 BCD     1      30.820  38.430  30.570  1.00  0.00            
ATOM     32  O10 BCD     1      31.000  39.330  31.660  1.00  0.00            
ATOM     33  H11 BCD     1      27.630  41.360  29.550  1.00  0.00            
ATOM     34  H12 BCD     1      29.970  42.380  29.100  1.00  0.00            
ATOM     35  H13 BCD     1      29.410  43.200  27.150  1.00  0.00            
ATOM     36  H14 BCD     1      30.050  40.400  26.940  1.00  0.00            
ATOM     37  H15 BCD     1      31.170  42.670  26.740  1.00  0.00            
ATOM     38  H16 BCD     1      31.600  40.820  29.490  1.00  0.00            
ATOM     39  H17 BCD     1      29.800  38.510  28.630  1.00  0.00            
ATOM     40  H18 BCD     1      30.190  37.590  30.890  1.00  0.00            
ATOM     41  H19 BCD     1      31.800  38.010  30.320  1.00  0.00            
ATOM     42  H20 BCD     1      31.700  38.930  32.180  1.00  0.00            
ATOM     43  C13 BCD     1      24.240  38.970  26.270  1.00  0.00            
ATOM     44  O11 BCD     1      25.110  38.020  25.600  1.00  0.00            
ATOM     45  C14 BCD     1      24.560  40.390  26.020  1.00  0.00            
ATOM     46  O12 BCD     1      24.370  40.620  24.600  1.00  0.00            
ATOM     47  C15 BCD     1      25.990  40.700  26.430  1.00  0.00            
ATOM     48  O13 BCD     1      26.230  42.160  26.300  1.00  0.00            
ATOM     49  C16 BCD     1      26.320  40.220  27.840  1.00  0.00            
ATOM     50  C17 BCD     1      25.710  38.790  28.130  1.00  0.00            
ATOM     51  O14 BCD     1      24.390  38.740  27.650  1.00  0.00            
ATOM     52  C18 BCD     1      25.660  38.490  29.610  1.00  0.00            
ATOM     53  O15 BCD     1      25.370  39.670  30.500  1.00  0.00            
ATOM     54  H21 BCD     1      23.190  38.800  26.030  1.00  0.00            
ATOM     55  H22 BCD     1      23.990  41.040  26.690  1.00  0.00            
ATOM     56  H23 BCD     1      23.460  40.500  24.320  1.00  0.00            
ATOM     57  H24 BCD     1      26.610  40.130  25.730  1.00  0.00            
ATOM     58  H25 BCD     1      27.150  42.230  26.600  1.00  0.00            
ATOM     59  H26 BCD     1      25.880  40.940  28.540  1.00  0.00            
ATOM     60  H27 BCD     1      26.340  38.080  27.560  1.00  0.00            
ATOM     61  H28 BCD     1      24.780  37.840  29.700  1.00  0.00            
ATOM     62  H29 BCD     1      26.630  37.990  29.730  1.00  0.00            
ATOM     63  H30 BCD     1      24.440  39.900  30.440  1.00  0.00            
ATOM     64  C19 BCD     1      25.030  34.600  23.500  1.00  0.00            
ATOM     65  O16 BCD     1      26.430  34.620  23.400  1.00  0.00            
ATOM     66  C20 BCD     1      24.410  35.840  22.850  1.00  0.00            
ATOM     67  O17 BCD     1      24.670  35.850  21.430  1.00  0.00            
ATOM     68  C21 BCD     1      24.860  37.060  23.570  1.00  0.00            
ATOM     69  O18 BCD     1      24.340  38.200  22.810  1.00  0.00            
ATOM     70  C22 BCD     1      24.480  36.930  25.030  1.00  0.00            
ATOM     71  C23 BCD     1      25.030  35.620  25.590  1.00  0.00            
ATOM     72  O19 BCD     1      24.690  34.460  24.850  1.00  0.00            
ATOM     73  C24 BCD     1      24.560  35.440  27.060  1.00  0.00            
ATOM     74  O20 BCD     1      25.310  34.510  27.760  1.00  0.00            
ATOM     75  H31 BCD     1      24.680  33.690  22.990  1.00  0.00            
ATOM     76  H32 BCD     1      23.320  35.730  22.990  1.00  0.00            
ATOM     77  H33 BCD     1      24.780  36.790  21.230  1.00  0.00            
ATOM     78  H34 BCD     1      25.950  37.010  23.470  1.00  0.00            
ATOM     79  H35 BCD     1      24.640  39.010  23.240  1.00  0.00            
ATOM     80  H36 BCD     1      23.390  36.970  25.050  1.00  0.00            
ATOM     81  H37 BCD     1      26.130  35.630  25.640  1.00  0.00            
ATOM     82  H38 BCD     1      24.640  36.410  27.580  1.00  0.00            
ATOM     83  H39 BCD     1      23.520  35.110  27.180  1.00  0.00            
ATOM     84  H40 BCD     1      25.280  33.660  27.310  1.00  0.00            
ATOM     85  C25 BCD     1      29.270  31.650  22.790  1.00  0.00            
ATOM     86  O21 BCD     1      30.340  32.640  22.640  1.00  0.00            
ATOM     87  C26 BCD     1      28.180  31.850  21.780  1.00  0.00            
ATOM     88  O22 BCD     1      28.850  31.710  20.510  1.00  0.00            
ATOM     89  C27 BCD     1      27.540  33.120  21.950  1.00  0.00            
ATOM     90  O23 BCD     1      26.490  33.200  20.940  1.00  0.00            
ATOM     91  C28 BCD     1      26.970  33.280  23.350  1.00  0.00            
ATOM     92  C29 BCD     1      28.160  33.140  24.290  1.00  0.00            
ATOM     93  O24 BCD     1      28.760  31.830  24.100  1.00  0.00            
ATOM     94  C30 BCD     1      27.770  33.240  25.710  1.00  0.00            
ATOM     95  O25 BCD     1      26.840  32.310  26.130  1.00  0.00            
ATOM     96  H41 BCD     1      29.650  30.630  22.640  1.00  0.00            
ATOM     97  H42 BCD     1      27.430  31.070  21.970  1.00  0.00            
ATOM     98  H43 BCD     1      29.670  32.210  20.590  1.00  0.00            
ATOM     99  H44 BCD     1      28.240  33.910  21.650  1.00  0.00            
ATOM    100  H45 BCD     1      26.080  34.060  20.940  1.00  0.00            
ATOM    101  H46 BCD     1      26.260  32.470  23.580  1.00  0.00            
ATOM    102  H47 BCD     1      28.950  33.880  24.080  1.00  0.00            
ATOM    103  H48 BCD     1      28.630  33.110  26.390  1.00  0.00            
ATOM    104  H49 BCD     1      27.470  34.300  25.780  1.00  0.00            
ATOM    105  H50 BCD     1      27.200  31.440  25.970  1.00  0.00            
ATOM    106  C31 BCD     1      34.390  33.020  22.000  1.00  0.00            
ATOM    107  O26 BCD     1      34.220  34.050  22.910  1.00  0.00            
ATOM    108  C32 BCD     1      33.550  33.110  20.700  1.00  0.00            
ATOM    109  O27 BCD     1      34.080  34.050  19.820  1.00  0.00            
ATOM    110  C33 BCD     1      32.080  33.240  21.190  1.00  0.00            
ATOM    111  C34 BCD     1      31.620  32.130  22.100  1.00  0.00            
ATOM    112  C35 BCD     1      32.680  31.850  23.160  1.00  0.00            
ATOM    113  O28 BCD     1      34.130  31.810  22.600  1.00  0.00            
ATOM    114  C36 BCD     1      32.690  30.400  23.830  1.00  0.00            
ATOM    115  O29 BCD     1      32.870  29.400  22.810  1.00  0.00            
ATOM    116  O30 BCD     1      31.160  33.320  20.050  1.00  0.00            
ATOM    117  H51 BCD     1      35.470  33.090  21.790  1.00  0.00            
ATOM    118  H52 BCD     1      33.620  32.130  20.210  1.00  0.00            
ATOM    119  H53 BCD     1      33.690  34.890  20.080  1.00  0.00            
ATOM    120  H54 BCD     1      31.980  34.160  21.770  1.00  0.00            
ATOM    121  H55 BCD     1      31.230  34.200  19.670  1.00  0.00            
ATOM    122  H56 BCD     1      31.550  31.280  21.400  1.00  0.00            
ATOM    123  H57 BCD     1      32.620  32.510  24.040  1.00  0.00            
ATOM    124  H58 BCD     1      33.490  30.370  24.590  1.00  0.00            
ATOM    125  H59 BCD     1      31.730  30.200  24.310  1.00  0.00            
ATOM    126  H60 BCD     1      33.760  29.530  22.480  1.00  0.00            
ATOM    127  C37 BCD     1      36.160  37.250  24.640  1.00  0.00            
ATOM    128  O31 BCD     1      35.000  37.320  25.510  1.00  0.00            
ATOM    129  C38 BCD     1      35.820  37.410  23.150  1.00  0.00            
ATOM    130  O32 BCD     1      35.280  38.650  22.890  1.00  0.00            
ATOM    131  C39 BCD     1      34.830  36.390  22.700  1.00  0.00            
ATOM    132  O33 BCD     1      34.630  36.590  21.280  1.00  0.00            
ATOM    133  C40 BCD     1      35.330  34.980  23.120  1.00  0.00            
ATOM    134  C41 BCD     1      35.860  34.820  24.540  1.00  0.00            
ATOM    135  O34 BCD     1      36.750  35.940  24.750  1.00  0.00            
ATOM    136  C42 BCD     1      36.800  33.550  24.600  1.00  0.00            
ATOM    137  O35 BCD     1      37.690  33.420  23.480  1.00  0.00            
ATOM    138  H61 BCD     1      36.900  37.990  24.980  1.00  0.00            
ATOM    139  H62 BCD     1      36.760  37.290  22.600  1.00  0.00            
ATOM    140  H63 BCD     1      34.560  38.750  23.510  1.00  0.00            
ATOM    141  H64 BCD     1      33.920  36.640  23.260  1.00  0.00            
ATOM    142  H65 BCD     1      34.560  37.550  21.210  1.00  0.00            
ATOM    143  H66 BCD     1      36.110  34.660  22.420  1.00  0.00            
ATOM    144  H67 BCD     1      35.150  34.760  25.380  1.00  0.00            
ATOM    145  H68 BCD     1      37.380  33.590  25.530  1.00  0.00            
ATOM    146  H69 BCD     1      36.120  32.690  24.710  1.00  0.00            
ATOM    147  H70 BCD     1      38.510  32.970  23.730  1.00  0.00            
ATOM    148  C1  BE3     2      29.890  42.900  23.730  1.00  0.00            
ATOM    149  C2  BE3     2      29.420  41.510  24.310  1.00  0.00            
ATOM    150  C3  BE3     2      28.830  40.580  23.210  1.00  0.00            
ATOM    151  C4  BE3     2      27.670  40.980  22.520  1.00  0.00            
ATOM    152  C5  BE3     2      26.940  40.120  21.690  1.00  0.00            
ATOM    153  C6  BE3     2      27.450  38.810  21.450  1.00  0.00            
ATOM    154  C7  BE3     2      28.630  38.410  22.060  1.00  0.00            
ATOM    155  C8  BE3     2      29.090  37.010  21.760  1.00  0.00            
ATOM    156  C9  BE3     2      29.260  39.280  22.970  1.00  0.00            
ATOM    157  N1  BE3     2      30.480  38.880  23.640  1.00  0.00            
ATOM    158  C10 BE3     2      31.690  39.280  23.150  1.00  0.00            
ATOM    159  O1  BE3     2      32.780  39.190  23.690  1.00  0.00            
ATOM    160  C11 BE3     2      31.820  40.080  21.840  1.00  0.00            
ATOM    161  Cl1 BE3     2      31.960  38.750  20.640  1.00  0.00            
ATOM    162  C12 BE3     2      30.460  38.040  24.920  1.00  0.00            
ATOM    163  C13 BE3     2      29.010  37.960  25.520  1.00  0.00            
ATOM    164  C14 BE3     2      31.010  36.550  24.640  1.00  0.00            
ATOM    165  O2  BE3     2      31.230  35.820  25.830  1.00  0.00            
ATOM    166  C15 BE3     2      31.780  34.520  25.660  1.00  0.00            
ATOM    167  H1  BE3     2      29.190  43.690  24.020  1.00  0.00            
ATOM    168  H2  BE3     2      30.850  43.180  24.190  1.00  0.00            
ATOM    169  H3  BE3     2      30.020  42.790  22.640  1.00  0.00            
ATOM    170  H4  BE3     2      28.650  41.620  25.090  1.00  0.00            
ATOM    171  H5  BE3     2      30.260  41.050  24.840  1.00  0.00            
ATOM    172  H6  BE3     2      27.240  41.950  22.770  1.00  0.00            
ATOM    173  H7  BE3     2      25.990  40.430  21.260  1.00  0.00            
ATOM    174  H8  BE3     2      26.930  38.150  20.760  1.00  0.00            
ATOM    175  H9  BE3     2      30.150  36.790  21.980  1.00  0.00            
ATOM    176  H10 BE3     2      28.490  36.290  22.330  1.00  0.00            
ATOM    177  H11 BE3     2      28.860  36.720  20.720  1.00  0.00            
ATOM    178  H12 BE3     2      32.820  40.530  21.830  1.00  0.00            
ATOM    179  H13 BE3     2      31.050  40.820  21.590  1.00  0.00            
ATOM    180  H14 BE3     2      31.160  38.580  25.570  1.00  0.00            
ATOM    181  H15 BE3     2      28.200  37.880  24.800  1.00  0.00            
ATOM    182  H16 BE3     2      29.010  37.200  26.310  1.00  0.00            
ATOM    183  H17 BE3     2      28.790  38.890  26.060  1.00  0.00            
ATOM    184  H18 BE3     2      31.920  36.640  24.030  1.00  0.00            
ATOM    185  H19 BE3     2      30.250  36.030  24.040  1.00  0.00            
ATOM    186  H20 BE3     2      31.100  33.980  24.990  1.00  0.00            
ATOM    187  H21 BE3     2      32.780  34.630  25.220  1.00  0.00            
ATOM    188  H22 BE3     2      31.840  34.000  26.620  1.00  0.00            
TER
ENDMDL
MODEL        1
ATOM      1  C1  BCD     1      34.940  24.460  26.620  1.00  0.00            
ATOM      2  O1  BCD     1      33.770  25.240  26.400  1.00  0.00            
ATOM      3  C2  BCD     1      34.940  23.550  27.790  1.00  0.00            
ATOM      4  O2  BCD     1      33.750  22.770  27.730  1.00  0.00            
ATOM      5  C3  BCD     1      34.890  24.430  29.060  1.00  0.00            
ATOM      6  O3  BCD     1      35.050  23.710  30.320  1.00  0.00            
ATOM      7  C4  BCD     1      36.070  25.430  29.090  1.00  0.00            
ATOM      8  C5  BCD     1      36.180  26.220  27.820  1.00  0.00            
ATOM      9  O4  BCD     1      36.020  25.330  26.690  1.00  0.00            
ATOM     10  C6  BCD     1      37.580  26.810  27.620  1.00  0.00            
ATOM     11  O5  BCD     1      38.560  25.800  27.800  1.00  0.00            
ATOM     12  H1  BCD     1      35.080  23.820  25.740  1.00  0.00            
ATOM     13  H2  BCD     1      35.800  22.880  27.790  1.00  0.00            
ATOM     14  H3  BCD     1      34.030  21.890  28.010  1.00  0.00            
ATOM     15  H4  BCD     1      34.060  25.140  29.010  1.00  0.00            
ATOM     16  H5  BCD     1      35.550  24.220  30.960  1.00  0.00            
ATOM     17  H6  BCD     1      36.910  24.760  29.290  1.00  0.00            
ATOM     18  H7  BCD     1      35.490  27.070  27.740  1.00  0.00            
ATOM     19  H8  BCD     1      37.680  27.080  26.560  1.00  0.00            
ATOM     20  H9  BCD     1      37.640  27.650  28.320  1.00  0.00            
ATOM     21  H10 BCD     1      39.430  26.130  27.540  1.00  0.00            
ATOM     22  C7  BCD     1      30.970  25.880  23.420  1.00  0.00            
ATOM     23  O6  BCD     1      30.290  26.750  24.290  1.00  0.00            
ATOM     24  C8  BCD     1      30.970  24.530  24.070  1.00  0.00            
ATOM     25  O7  BCD     1      29.640  24.000  24.300  1.00  0.00            
ATOM     26  C9  BCD     1      31.800  24.370  25.310  1.00  0.00            
ATOM     27  O8  BCD     1      31.870  22.930  25.650  1.00  0.00            
ATOM     28  C10 BCD     1      33.200  24.950  25.120  1.00  0.00            
ATOM     29  C11 BCD     1      33.210  26.300  24.370  1.00  0.00            
ATOM     30  O9  BCD     1      32.350  26.220  23.200  1.00  0.00            
ATOM     31  C12 BCD     1      34.620  26.760  23.960  1.00  0.00            
ATOM     32  O10 BCD     1      35.180  25.920  22.990  1.00  0.00            
ATOM     33  H11 BCD     1      30.380  25.760  22.510  1.00  0.00            
ATOM     34  H12 BCD     1      31.460  24.030  23.230  1.00  0.00            
ATOM     35  H13 BCD     1      29.750  23.570  25.160  1.00  0.00            
ATOM     36  H14 BCD     1      31.360  24.900  26.160  1.00  0.00            
ATOM     37  H15 BCD     1      32.450  22.680  26.380  1.00  0.00            
ATOM     38  H16 BCD     1      33.690  24.210  24.470  1.00  0.00            
ATOM     39  H17 BCD     1      32.820  27.120  24.990  1.00  0.00            
ATOM     40  H18 BCD     1      34.690  27.820  23.680  1.00  0.00            
ATOM     41  H19 BCD     1      35.260  26.660  24.840  1.00  0.00            
ATOM     42  H20 BCD     1      34.460  25.940  22.360  1.00  0.00            
ATOM     43  C13 BCD     1      27.910  30.010  24.320  1.00  0.00            
ATOM     44  O11 BCD     1      28.570  30.490  25.450  1.00  0.00            
ATOM     45  C14 BCD     1      27.210  28.680  24.580  1.00  0.00            
ATOM     46  O12 BCD     1      26.240  28.950  25.590  1.00  0.00            
ATOM     47  C15 BCD     1      28.160  27.600  24.940  1.00  0.00            
ATOM     48  O13 BCD     1      27.650  26.220  25.060  1.00  0.00            
ATOM     49  C16 BCD     1      29.240  27.600  23.860  1.00  0.00            
ATOM     50  C17 BCD     1      29.830  28.950  23.570  1.00  0.00            
ATOM     51  O14 BCD     1      28.870  29.880  23.310  1.00  0.00            
ATOM     52  C18 BCD     1      30.690  28.970  22.320  1.00  0.00            
ATOM     53  O15 BCD     1      31.160  30.280  22.070  1.00  0.00            
ATOM     54  H21 BCD     1      27.190  30.740  23.930  1.00  0.00            
ATOM     55  H22 BCD     1      26.600  28.400  23.710  1.00  0.00            
ATOM     56  H23 BCD     1      25.950  28.100  25.940  1.00  0.00            
ATOM     57  H24 BCD     1      28.500  27.870  25.950  1.00  0.00            
ATOM     58  H25 BCD     1      28.460  25.710  24.980  1.00  0.00            
ATOM     59  H26 BCD     1      28.800  27.070  23.000  1.00  0.00            
ATOM     60  H27 BCD     1      30.490  29.250  24.390  1.00  0.00            
ATOM     61  H28 BCD     1      31.560  28.300  22.380  1.00  0.00            
ATOM     62  H29 BCD     1      30.090  28.520  21.530  1.00  0.00            
ATOM     63  H30 BCD     1      30.370  30.830  22.140  1.00  0.00            
ATOM     64  C19 BCD     1      28.640  33.920  27.680  1.00  0.00            
ATOM     65  O16 BCD     1      29.300  33.220  28.740  1.00  0.00            
ATOM     66  C20 BCD     1      27.190  33.430  27.320  1.00  0.00            
ATOM     67  O17 BCD     1      26.430  33.530  28.480  1.00  0.00            
ATOM     68  C21 BCD     1      27.340  31.980  26.810  1.00  0.00            
ATOM     69  O18 BCD     1      25.990  31.490  26.390  1.00  0.00            
ATOM     70  C22 BCD     1      28.420  31.850  25.690  1.00  0.00            
ATOM     71  C23 BCD     1      29.750  32.570  25.980  1.00  0.00            
ATOM     72  O19 BCD     1      29.340  33.920  26.410  1.00  0.00            
ATOM     73  C24 BCD     1      30.640  32.690  24.770  1.00  0.00            
ATOM     74  O20 BCD     1      30.030  33.400  23.690  1.00  0.00            
ATOM     75  H31 BCD     1      28.500  34.990  27.870  1.00  0.00            
ATOM     76  H32 BCD     1      26.840  34.050  26.480  1.00  0.00            
ATOM     77  H33 BCD     1      25.620  33.950  28.180  1.00  0.00            
ATOM     78  H34 BCD     1      27.720  31.330  27.610  1.00  0.00            
ATOM     79  H35 BCD     1      26.210  30.660  25.970  1.00  0.00            
ATOM     80  H36 BCD     1      28.020  32.400  24.830  1.00  0.00            
ATOM     81  H37 BCD     1      30.190  31.960  26.780  1.00  0.00            
ATOM     82  H38 BCD     1      31.680  32.960  25.010  1.00  0.00            
ATOM     83  H39 BCD     1      30.770  31.630  24.520  1.00  0.00            
ATOM     84  H40 BCD     1      29.960  34.280  24.070  1.00  0.00            
ATOM     85  C25 BCD     1      30.540  33.680  32.610  1.00  0.00            
ATOM     86  O21 BCD     1      31.350  32.530  32.400  1.00  0.00            
ATOM     87  C26 BCD     1      29.080  33.390  32.460  1.00  0.00            
ATOM     88  O22 BCD     1      28.690  32.370  33.420  1.00  0.00            
ATOM     89  C27 BCD     1      28.720  32.880  31.030  1.00  0.00            
ATOM     90  O23 BCD     1      27.270  32.830  30.920  1.00  0.00            
ATOM     91  C28 BCD     1      29.290  33.860  30.020  1.00  0.00            
ATOM     92  C29 BCD     1      30.770  34.170  30.290  1.00  0.00            
ATOM     93  O24 BCD     1      30.830  34.660  31.670  1.00  0.00            
ATOM     94  C30 BCD     1      31.400  35.300  29.510  1.00  0.00            
ATOM     95  O25 BCD     1      30.530  36.390  29.310  1.00  0.00            
ATOM     96  H41 BCD     1      30.720  34.010  33.640  1.00  0.00            
ATOM     97  H42 BCD     1      28.540  34.270  32.820  1.00  0.00            
ATOM     98  H43 BCD     1      27.810  32.110  33.130  1.00  0.00            
ATOM     99  H44 BCD     1      29.160  31.900  30.790  1.00  0.00            
ATOM    100  H45 BCD     1      27.070  33.040  30.000  1.00  0.00            
ATOM    101  H46 BCD     1      28.660  34.760  30.070  1.00  0.00            
ATOM    102  H47 BCD     1      31.280  33.200  30.190  1.00  0.00            
ATOM    103  H48 BCD     1      32.300  35.650  30.040  1.00  0.00            
ATOM    104  H49 BCD     1      31.840  34.920  28.570  1.00  0.00            
ATOM    105  H50 BCD     1      29.800  36.270  29.920  1.00  0.00            
ATOM    106  C31 BCD     1      34.720  30.470  33.950  1.00  0.00            
ATOM    107  O26 BCD     1      34.790  29.690  32.800  1.00  0.00            
ATOM    108  C32 BCD     1      33.390  30.420  34.750  1.00  0.00            
ATOM    109  O27 BCD     1      33.160  29.070  35.220  1.00  0.00            
ATOM    110  C33 BCD     1      32.150  30.950  33.960  1.00  0.00            
ATOM    111  C34 BCD     1      32.400  32.290  33.340  1.00  0.00            
ATOM    112  C35 BCD     1      33.770  32.330  32.690  1.00  0.00            
ATOM    113  O28 BCD     1      34.820  31.800  33.540  1.00  0.00            
ATOM    114  C36 BCD     1      34.070  33.830  32.410  1.00  0.00            
ATOM    115  O29 BCD     1      34.270  34.540  33.610  1.00  0.00            
ATOM    116  O30 BCD     1      30.930  30.920  34.760  1.00  0.00            
ATOM    117  H51 BCD     1      35.630  30.220  34.520  1.00  0.00            
ATOM    118  H52 BCD     1      33.460  31.080  35.620  1.00  0.00            
ATOM    119  H53 BCD     1      32.300  29.160  35.640  1.00  0.00            
ATOM    120  H54 BCD     1      32.040  30.210  33.160  1.00  0.00            
ATOM    121  H55 BCD     1      30.180  31.220  34.240  1.00  0.00            
ATOM    122  H56 BCD     1      32.390  33.070  34.120  1.00  0.00            
ATOM    123  H57 BCD     1      33.620  31.820  31.730  1.00  0.00            
ATOM    124  H58 BCD     1      34.960  33.910  31.770  1.00  0.00            
ATOM    125  H59 BCD     1      33.170  34.160  31.870  1.00  0.00            
ATOM    126  H60 BCD     1      35.120  34.300  33.980  1.00  0.00            
ATOM    127  C37 BCD     1      36.960  26.630  31.020  1.00  0.00            
ATOM    128  O31 BCD     1      35.850  26.340  30.200  1.00  0.00            
ATOM    129  C38 BCD     1      36.660  26.420  32.510  1.00  0.00            
ATOM    130  O32 BCD     1      36.260  25.050  32.740  1.00  0.00            
ATOM    131  C39 BCD     1      35.540  27.390  33.030  1.00  0.00            
ATOM    132  O33 BCD     1      35.310  27.320  34.400  1.00  0.00            
ATOM    133  C40 BCD     1      35.950  28.820  32.640  1.00  0.00            
ATOM    134  C41 BCD     1      36.360  28.890  31.190  1.00  0.00            
ATOM    135  O34 BCD     1      37.430  27.960  30.880  1.00  0.00            
ATOM    136  C42 BCD     1      36.880  30.270  30.870  1.00  0.00            
ATOM    137  O35 BCD     1      38.060  30.610  31.680  1.00  0.00            
ATOM    138  H61 BCD     1      37.780  25.960  30.760  1.00  0.00            
ATOM    139  H62 BCD     1      37.560  26.610  33.110  1.00  0.00            
ATOM    140  H63 BCD     1      36.270  25.010  33.700  1.00  0.00            
ATOM    141  H64 BCD     1      34.650  27.200  32.410  1.00  0.00            
ATOM    142  H65 BCD     1      34.690  28.000  34.670  1.00  0.00            
ATOM    143  H66 BCD     1      36.720  29.200  33.320  1.00  0.00            
ATOM    144  H67 BCD     1      35.470  28.760  30.560  1.00  0.00            
ATOM    145  H68 BCD     1      37.070  30.280  29.790  1.00  0.00            
ATOM    146  H69 BCD     1      36.050  30.980  31.000  1.00  0.00            
ATOM    147  H70 BCD     1      38.690  29.900  31.550  1.00  0.00            
ATOM    148  C1  BE3     2      26.530  28.380  29.310  1.00  0.00            
ATOM    149  C2  BE3     2      27.690  29.450  29.460  1.00  0.00            
ATOM    150  C3  BE3     2      28.530  29.060  30.720  1.00  0.00            
ATOM    151  C4  BE3     2      27.790  29.130  31.910  1.00  0.00            
ATOM    152  C5  BE3     2      28.370  28.740  33.130  1.00  0.00            
ATOM    153  C6  BE3     2      29.590  28.140  33.170  1.00  0.00            
ATOM    154  C7  BE3     2      30.330  27.980  31.980  1.00  0.00            
ATOM    155  C8  BE3     2      31.700  27.350  32.090  1.00  0.00            
ATOM    156  C9  BE3     2      29.880  28.490  30.720  1.00  0.00            
ATOM    157  N1  BE3     2      30.610  28.290  29.410  1.00  0.00            
ATOM    158  C10 BE3     2      30.380  27.210  28.590  1.00  0.00            
ATOM    159  O1  BE3     2      30.700  27.250  27.420  1.00  0.00            
ATOM    160  C11 BE3     2      29.820  25.980  29.160  1.00  0.00            
ATOM    161  Cl1 BE3     2      31.070  24.800  29.740  1.00  0.00            
ATOM    162  C12 BE3     2      31.500  29.340  28.880  1.00  0.00            
ATOM    163  C13 BE3     2      31.590  30.500  29.900  1.00  0.00            
ATOM    164  C14 BE3     2      32.960  28.820  28.520  1.00  0.00            
ATOM    165  O2  BE3     2      33.590  29.800  27.660  1.00  0.00            
ATOM    166  C15 BE3     2      33.490  29.720  26.230  1.00  0.00            
ATOM    167  H1  BE3     2      25.890  28.660  28.470  1.00  0.00            
ATOM    168  H2  BE3     2      27.050  27.450  29.030  1.00  0.00            
ATOM    169  H3  BE3     2      26.010  28.120  30.240  1.00  0.00            
ATOM    170  H4  BE3     2      27.150  30.400  29.530  1.00  0.00            
ATOM    171  H5  BE3     2      28.230  29.390  28.510  1.00  0.00            
ATOM    172  H6  BE3     2      26.770  29.480  31.820  1.00  0.00            
ATOM    173  H7  BE3     2      27.730  28.770  34.010  1.00  0.00            
ATOM    174  H8  BE3     2      30.030  27.820  34.110  1.00  0.00            
ATOM    175  H9  BE3     2      32.130  27.590  33.070  1.00  0.00            
ATOM    176  H10 BE3     2      31.650  26.250  32.060  1.00  0.00            
ATOM    177  H11 BE3     2      32.310  27.640  31.220  1.00  0.00            
ATOM    178  H12 BE3     2      29.270  25.420  28.390  1.00  0.00            
ATOM    179  H13 BE3     2      29.130  26.190  29.980  1.00  0.00            
ATOM    180  H14 BE3     2      31.070  29.760  27.960  1.00  0.00            
ATOM    181  H15 BE3     2      31.820  30.030  30.860  1.00  0.00            
ATOM    182  H16 BE3     2      32.490  31.110  29.770  1.00  0.00            
ATOM    183  H17 BE3     2      30.770  31.160  30.210  1.00  0.00            
ATOM    184  H18 BE3     2      32.780  27.930  27.900  1.00  0.00            
ATOM    185  H19 BE3     2      33.460  28.640  29.480  1.00  0.00            
ATOM    186  H20 BE3     2      34.150  30.490  25.810  1.00  0.00            
ATOM    187  H21 BE3     2      33.880  28.760  25.860  1.00  0.00            
ATOM    188  H22 BE3     2      32.440  29.850  25.940  1.00  0.00            
TER
ENDMDL
MODEL        1
ATOM      1  C1  BCD     1      36.570  27.410  35.500  1.00  0.00            
ATOM      2  O1  BCD     1      35.580  28.000  34.730  1.00  0.00            
ATOM      3  C2  BCD     1      37.930  27.510  34.860  1.00  0.00            
ATOM      4  O2  BCD     1      38.270  28.920  34.680  1.00  0.00            
ATOM      5  C3  BCD     1      38.040  26.660  33.540  1.00  0.00            
ATOM      6  O3  BCD     1      39.370  26.530  32.990  1.00  0.00            
ATOM      7  C4  BCD     1      37.510  25.290  33.840  1.00  0.00            
ATOM      8  C5  BCD     1      36.190  25.250  34.510  1.00  0.00            
ATOM      9  O4  BCD     1      36.300  26.050  35.710  1.00  0.00            
ATOM     10  C6  BCD     1      35.860  23.870  35.000  1.00  0.00            
ATOM     11  O5  BCD     1      34.800  23.690  35.820  1.00  0.00            
ATOM     12  H1  BCD     1      36.680  27.920  36.470  1.00  0.00            
ATOM     13  H2  BCD     1      38.600  27.030  35.590  1.00  0.00            
ATOM     14  H3  BCD     1      39.170  29.010  34.350  1.00  0.00            
ATOM     15  H4  BCD     1      37.290  27.070  32.850  1.00  0.00            
ATOM     16  H5  BCD     1      39.300  26.080  32.150  1.00  0.00            
ATOM     17  H6  BCD     1      38.240  24.740  34.440  1.00  0.00            
ATOM     18  H7  BCD     1      35.370  25.690  33.920  1.00  0.00            
ATOM     19  H8  BCD     1      35.810  23.180  34.150  1.00  0.00            
ATOM     20  H9  BCD     1      36.810  23.610  35.500  1.00  0.00            
ATOM     21  H10 BCD     1      34.000  23.950  35.350  1.00  0.00            
ATOM     22  C7  BCD     1      32.450  30.740  34.780  1.00  0.00            
ATOM     23  O6  BCD     1      31.910  29.840  33.770  1.00  0.00            
ATOM     24  C8  BCD     1      33.770  31.290  34.300  1.00  0.00            
ATOM     25  O7  BCD     1      33.590  32.160  33.180  1.00  0.00            
ATOM     26  C9  BCD     1      34.850  30.180  34.210  1.00  0.00            
ATOM     27  O8  BCD     1      36.160  30.740  34.040  1.00  0.00            
ATOM     28  C10 BCD     1      34.920  29.130  35.300  1.00  0.00            
ATOM     29  C11 BCD     1      33.500  28.740  35.740  1.00  0.00            
ATOM     30  O9  BCD     1      32.710  29.940  35.960  1.00  0.00            
ATOM     31  C12 BCD     1      33.680  27.830  36.940  1.00  0.00            
ATOM     32  O10 BCD     1      34.160  28.500  38.120  1.00  0.00            
ATOM     33  H11 BCD     1      31.740  31.520  35.060  1.00  0.00            
ATOM     34  H12 BCD     1      34.140  31.890  35.140  1.00  0.00            
ATOM     35  H13 BCD     1      34.480  32.370  32.870  1.00  0.00            
ATOM     36  H14 BCD     1      34.560  29.600  33.320  1.00  0.00            
ATOM     37  H15 BCD     1      36.790  30.080  34.350  1.00  0.00            
ATOM     38  H16 BCD     1      35.410  29.540  36.190  1.00  0.00            
ATOM     39  H17 BCD     1      33.100  28.260  34.840  1.00  0.00            
ATOM     40  H18 BCD     1      32.750  27.380  37.300  1.00  0.00            
ATOM     41  H19 BCD     1      34.420  27.070  36.640  1.00  0.00            
ATOM     42  H20 BCD     1      34.070  29.460  38.030  1.00  0.00            
ATOM     43  C13 BCD     1      28.330  29.520  31.620  1.00  0.00            
ATOM     44  O11 BCD     1      29.070  28.950  30.470  1.00  0.00            
ATOM     45  C14 BCD     1      28.890  30.890  31.810  1.00  0.00            
ATOM     46  O12 BCD     1      28.710  31.690  30.630  1.00  0.00            
ATOM     47  C15 BCD     1      30.330  30.910  32.240  1.00  0.00            
ATOM     48  O13 BCD     1      30.810  32.280  32.430  1.00  0.00            
ATOM     49  C16 BCD     1      30.480  30.000  33.500  1.00  0.00            
ATOM     50  C17 BCD     1      29.860  28.580  33.240  1.00  0.00            
ATOM     51  O14 BCD     1      28.560  28.810  32.830  1.00  0.00            
ATOM     52  C18 BCD     1      29.980  27.610  34.460  1.00  0.00            
ATOM     53  O15 BCD     1      29.380  28.050  35.660  1.00  0.00            
ATOM     54  H21 BCD     1      27.240  29.590  31.540  1.00  0.00            
ATOM     55  H22 BCD     1      28.280  31.390  32.590  1.00  0.00            
ATOM     56  H23 BCD     1      29.160  32.510  30.850  1.00  0.00            
ATOM     57  H24 BCD     1      30.880  30.450  31.420  1.00  0.00            
ATOM     58  H25 BCD     1      31.740  32.270  32.660  1.00  0.00            
ATOM     59  H26 BCD     1      29.980  30.410  34.390  1.00  0.00            
ATOM     60  H27 BCD     1      30.400  28.080  32.430  1.00  0.00            
ATOM     61  H28 BCD     1      29.590  26.660  34.090  1.00  0.00            
ATOM     62  H29 BCD     1      31.060  27.610  34.660  1.00  0.00            
ATOM     63  H30 BCD     1      29.560  27.400  36.350  1.00  0.00            
ATOM     64  C19 BCD     1      28.380  26.830  27.040  1.00  0.00            
ATOM     65  O16 BCD     1      29.740  26.320  27.270  1.00  0.00            
ATOM     66  C20 BCD     1      28.390  28.330  26.890  1.00  0.00            
ATOM     67  O17 BCD     1      29.000  28.680  25.620  1.00  0.00            
ATOM     68  C21 BCD     1      28.950  29.040  28.140  1.00  0.00            
ATOM     69  O18 BCD     1      28.790  30.460  28.060  1.00  0.00            
ATOM     70  C22 BCD     1      28.280  28.530  29.420  1.00  0.00            
ATOM     71  C23 BCD     1      28.090  26.960  29.440  1.00  0.00            
ATOM     72  O19 BCD     1      27.570  26.480  28.150  1.00  0.00            
ATOM     73  C24 BCD     1      27.190  26.500  30.560  1.00  0.00            
ATOM     74  O20 BCD     1      25.860  27.030  30.420  1.00  0.00            
ATOM     75  H31 BCD     1      27.930  26.460  26.110  1.00  0.00            
ATOM     76  H32 BCD     1      27.390  28.790  26.890  1.00  0.00            
ATOM     77  H33 BCD     1      28.310  28.540  24.970  1.00  0.00            
ATOM     78  H34 BCD     1      29.970  28.630  28.180  1.00  0.00            
ATOM     79  H35 BCD     1      29.090  30.910  28.850  1.00  0.00            
ATOM     80  H36 BCD     1      27.300  29.020  29.460  1.00  0.00            
ATOM     81  H37 BCD     1      29.050  26.450  29.600  1.00  0.00            
ATOM     82  H38 BCD     1      27.160  25.410  30.650  1.00  0.00            
ATOM     83  H39 BCD     1      27.610  26.810  31.530  1.00  0.00            
ATOM     84  H40 BCD     1      25.400  26.980  31.260  1.00  0.00            
ATOM     85  C25 BCD     1      32.180  23.610  25.360  1.00  0.00            
ATOM     86  O21 BCD     1      32.870  23.350  26.620  1.00  0.00            
ATOM     87  C26 BCD     1      32.310  25.090  24.980  1.00  0.00            
ATOM     88  O22 BCD     1      33.660  25.330  24.700  1.00  0.00            
ATOM     89  C27 BCD     1      31.620  25.950  26.040  1.00  0.00            
ATOM     90  O23 BCD     1      31.730  27.380  25.660  1.00  0.00            
ATOM     91  C28 BCD     1      30.190  25.540  26.230  1.00  0.00            
ATOM     92  C29 BCD     1      30.060  23.980  26.400  1.00  0.00            
ATOM     93  O24 BCD     1      30.840  23.330  25.360  1.00  0.00            
ATOM     94  C30 BCD     1      28.630  23.480  26.310  1.00  0.00            
ATOM     95  O25 BCD     1      28.050  23.700  25.020  1.00  0.00            
ATOM     96  H41 BCD     1      32.630  23.020  24.560  1.00  0.00            
ATOM     97  H42 BCD     1      31.770  25.080  24.020  1.00  0.00            
ATOM     98  H43 BCD     1      33.710  26.290  24.770  1.00  0.00            
ATOM     99  H44 BCD     1      32.030  25.730  27.040  1.00  0.00            
ATOM    100  H45 BCD     1      30.990  27.920  25.930  1.00  0.00            
ATOM    101  H46 BCD     1      29.700  25.810  25.280  1.00  0.00            
ATOM    102  H47 BCD     1      30.460  23.640  27.360  1.00  0.00            
ATOM    103  H48 BCD     1      28.860  22.430  26.530  1.00  0.00            
ATOM    104  H49 BCD     1      28.050  23.900  27.140  1.00  0.00            
ATOM    105  H50 BCD     1      28.580  23.220  24.370  1.00  0.00            
ATOM    106  C31 BCD     1      35.670  20.890  28.300  1.00  0.00            
ATOM    107  O26 BCD     1      35.570  21.960  29.240  1.00  0.00            
ATOM    108  C32 BCD     1      36.080  21.430  26.910  1.00  0.00            
ATOM    109  O27 BCD     1      37.480  21.820  26.780  1.00  0.00            
ATOM    110  C33 BCD     1      35.140  22.610  26.560  1.00  0.00            
ATOM    111  C34 BCD     1      33.630  22.150  26.600  1.00  0.00            
ATOM    112  C35 BCD     1      33.290  21.310  27.880  1.00  0.00            
ATOM    113  O28 BCD     1      34.350  20.370  28.130  1.00  0.00            
ATOM    114  C36 BCD     1      31.920  20.620  27.660  1.00  0.00            
ATOM    115  O29 BCD     1      31.490  19.940  28.840  1.00  0.00            
ATOM    116  O30 BCD     1      35.430  23.220  25.270  1.00  0.00            
ATOM    117  H51 BCD     1      36.470  20.210  28.610  1.00  0.00            
ATOM    118  H52 BCD     1      35.880  20.770  26.060  1.00  0.00            
ATOM    119  H53 BCD     1      37.610  22.590  27.340  1.00  0.00            
ATOM    120  H54 BCD     1      35.100  23.310  27.400  1.00  0.00            
ATOM    121  H55 BCD     1      34.670  23.770  25.040  1.00  0.00            
ATOM    122  H56 BCD     1      33.460  21.460  25.770  1.00  0.00            
ATOM    123  H57 BCD     1      33.290  21.920  28.790  1.00  0.00            
ATOM    124  H58 BCD     1      31.220  21.400  27.330  1.00  0.00            
ATOM    125  H59 BCD     1      32.080  19.880  26.860  1.00  0.00            
ATOM    126  H60 BCD     1      30.550  20.140  28.820  1.00  0.00            
ATOM    127  C37 BCD     1      38.220  23.690  32.160  1.00  0.00            
ATOM    128  O31 BCD     1      37.230  24.630  32.590  1.00  0.00            
ATOM    129  C38 BCD     1      38.620  23.940  30.690  1.00  0.00            
ATOM    130  O32 BCD     1      39.150  25.250  30.480  1.00  0.00            
ATOM    131  C39 BCD     1      37.400  23.610  29.880  1.00  0.00            
ATOM    132  O33 BCD     1      37.640  23.940  28.490  1.00  0.00            
ATOM    133  C40 BCD     1      36.820  22.210  30.050  1.00  0.00            
ATOM    134  C41 BCD     1      36.600  21.940  31.520  1.00  0.00            
ATOM    135  O34 BCD     1      37.750  22.360  32.320  1.00  0.00            
ATOM    136  C42 BCD     1      36.240  20.440  31.700  1.00  0.00            
ATOM    137  O35 BCD     1      37.190  19.530  31.110  1.00  0.00            
ATOM    138  H61 BCD     1      39.160  23.800  32.720  1.00  0.00            
ATOM    139  H62 BCD     1      39.410  23.180  30.530  1.00  0.00            
ATOM    140  H63 BCD     1      39.160  25.460  29.540  1.00  0.00            
ATOM    141  H64 BCD     1      36.730  24.390  30.270  1.00  0.00            
ATOM    142  H65 BCD     1      37.130  24.720  28.250  1.00  0.00            
ATOM    143  H66 BCD     1      37.650  21.550  29.810  1.00  0.00            
ATOM    144  H67 BCD     1      35.700  22.520  31.760  1.00  0.00            
ATOM    145  H68 BCD     1      36.100  20.240  32.770  1.00  0.00            
ATOM    146  H69 BCD     1      35.230  20.240  31.330  1.00  0.00            
ATOM    147  H70 BCD     1      38.090  19.830  31.300  1.00  0.00            
ATOM    148  C1  BE3     2      38.560  29.800  30.070  1.00  0.00            
ATOM    149  C2  BE3     2      37.340  29.100  30.830  1.00  0.00            
ATOM    150  C3  BE3     2      36.010  29.700  30.340  1.00  0.00            
ATOM    151  C4  BE3     2      35.890  31.050  30.530  1.00  0.00            
ATOM    152  C5  BE3     2      34.760  31.700  30.030  1.00  0.00            
ATOM    153  C6  BE3     2      33.870  31.030  29.290  1.00  0.00            
ATOM    154  C7  BE3     2      33.950  29.640  29.070  1.00  0.00            
ATOM    155  C8  BE3     2      32.730  29.040  28.420  1.00  0.00            
ATOM    156  C9  BE3     2      35.030  28.920  29.630  1.00  0.00            
ATOM    157  N1  BE3     2      35.200  27.520  29.430  1.00  0.00            
ATOM    158  C10 BE3     2      35.910  27.050  28.320  1.00  0.00            
ATOM    159  O1  BE3     2      35.960  25.840  28.080  1.00  0.00            
ATOM    160  C11 BE3     2      36.550  28.030  27.330  1.00  0.00            
ATOM    161  Cl1 BE3     2      35.290  28.450  26.090  1.00  0.00            
ATOM    162  C12 BE3     2      34.590  26.580  30.320  1.00  0.00            
ATOM    163  C13 BE3     2      34.240  27.280  31.670  1.00  0.00            
ATOM    164  C14 BE3     2      33.350  25.880  29.720  1.00  0.00            
ATOM    165  O2  BE3     2      33.030  24.750  30.510  1.00  0.00            
ATOM    166  C15 BE3     2      31.830  24.080  30.120  1.00  0.00            
ATOM    167  H1  BE3     2      38.580  30.900  30.100  1.00  0.00            
ATOM    168  H2  BE3     2      39.500  29.410  30.470  1.00  0.00            
ATOM    169  H3  BE3     2      38.710  29.390  29.060  1.00  0.00            
ATOM    170  H4  BE3     2      37.650  29.360  31.850  1.00  0.00            
ATOM    171  H5  BE3     2      37.420  28.030  30.610  1.00  0.00            
ATOM    172  H6  BE3     2      36.570  31.620  31.150  1.00  0.00            
ATOM    173  H7  BE3     2      34.650  32.770  30.190  1.00  0.00            
ATOM    174  H8  BE3     2      33.000  31.590  28.950  1.00  0.00            
ATOM    175  H9  BE3     2      32.380  29.670  27.590  1.00  0.00            
ATOM    176  H10 BE3     2      33.020  28.070  27.990  1.00  0.00            
ATOM    177  H11 BE3     2      31.900  28.960  29.130  1.00  0.00            
ATOM    178  H12 BE3     2      37.420  27.550  26.860  1.00  0.00            
ATOM    179  H13 BE3     2      36.900  28.930  27.860  1.00  0.00            
ATOM    180  H14 BE3     2      35.300  25.780  30.550  1.00  0.00            
ATOM    181  H15 BE3     2      33.540  28.100  31.500  1.00  0.00            
ATOM    182  H16 BE3     2      33.990  26.460  32.360  1.00  0.00            
ATOM    183  H17 BE3     2      35.190  27.730  32.010  1.00  0.00            
ATOM    184  H18 BE3     2      33.600  25.560  28.700  1.00  0.00            
ATOM    185  H19 BE3     2      32.530  26.600  29.620  1.00  0.00            
ATOM    186  H20 BE3     2      32.000  23.520  29.190  1.00  0.00            
ATOM    187  H21 BE3     2      31.550  23.370  30.900  1.00  0.00            
ATOM    188  H22 BE3     2      31.010  24.800  29.950  1.00  0.00            
TER
ENDMDL
MODEL        1
ATOM      1  C1  BCD     1      24.380  42.070  40.860  1.00  0.00            
ATOM      2  O1  BCD     1      24.660  41.490  39.540  1.00  0.00            
ATOM      3  C2  BCD     1      24.770  41.020  41.920  1.00  0.00            
ATOM      4  O2  BCD     1      26.160  40.900  41.740  1.00  0.00            
ATOM      5  C3  BCD     1      24.070  39.720  41.740  1.00  0.00            
ATOM      6  O3  BCD     1      24.310  38.830  42.890  1.00  0.00            
ATOM      7  C4  BCD     1      22.560  39.980  41.760  1.00  0.00            
ATOM      8  C5  BCD     1      22.120  41.050  40.810  1.00  0.00            
ATOM      9  O4  BCD     1      22.920  42.290  41.040  1.00  0.00            
ATOM     10  C6  BCD     1      20.680  41.490  40.990  1.00  0.00            
ATOM     11  O5  BCD     1      20.450  41.740  42.330  1.00  0.00            
ATOM     12  H1  BCD     1      24.830  43.060  41.010  1.00  0.00            
ATOM     13  H2  BCD     1      24.540  41.310  42.950  1.00  0.00            
ATOM     14  H3  BCD     1      26.590  40.590  42.550  1.00  0.00            
ATOM     15  H4  BCD     1      24.400  39.300  40.780  1.00  0.00            
ATOM     16  H5  BCD     1      23.520  38.300  43.040  1.00  0.00            
ATOM     17  H6  BCD     1      22.350  40.210  42.810  1.00  0.00            
ATOM     18  H7  BCD     1      22.290  40.730  39.770  1.00  0.00            
ATOM     19  H8  BCD     1      20.340  42.330  40.360  1.00  0.00            
ATOM     20  H9  BCD     1      20.060  40.630  40.720  1.00  0.00            
ATOM     21  H10 BCD     1      20.660  42.640  42.600  1.00  0.00            
ATOM     22  C7  BCD     1      25.470  42.340  35.670  1.00  0.00            
ATOM     23  O6  BCD     1      25.170  41.030  35.150  1.00  0.00            
ATOM     24  C8  BCD     1      26.640  42.370  36.640  1.00  0.00            
ATOM     25  O7  BCD     1      27.710  41.680  36.030  1.00  0.00            
ATOM     26  C9  BCD     1      26.300  41.770  37.990  1.00  0.00            
ATOM     27  O8  BCD     1      27.410  41.940  38.960  1.00  0.00            
ATOM     28  C10 BCD     1      24.990  42.390  38.570  1.00  0.00            
ATOM     29  C11 BCD     1      23.840  42.550  37.510  1.00  0.00            
ATOM     30  O9  BCD     1      24.350  42.920  36.220  1.00  0.00            
ATOM     31  C12 BCD     1      22.810  43.550  37.900  1.00  0.00            
ATOM     32  O10 BCD     1      23.430  44.770  38.100  1.00  0.00            
ATOM     33  H11 BCD     1      25.700  43.040  34.850  1.00  0.00            
ATOM     34  H12 BCD     1      26.870  43.440  36.700  1.00  0.00            
ATOM     35  H13 BCD     1      27.220  41.000  35.560  1.00  0.00            
ATOM     36  H14 BCD     1      26.150  40.720  37.680  1.00  0.00            
ATOM     37  H15 BCD     1      27.300  41.220  39.580  1.00  0.00            
ATOM     38  H16 BCD     1      25.320  43.340  39.010  1.00  0.00            
ATOM     39  H17 BCD     1      23.370  41.570  37.380  1.00  0.00            
ATOM     40  H18 BCD     1      22.150  43.560  37.020  1.00  0.00            
ATOM     41  H19 BCD     1      22.240  43.330  38.810  1.00  0.00            
ATOM     42  H20 BCD     1      22.770  45.460  38.100  1.00  0.00            
ATOM     43  C13 BCD     1      24.070  39.600  31.390  1.00  0.00            
ATOM     44  O11 BCD     1      24.450  38.310  31.740  1.00  0.00            
ATOM     45  C14 BCD     1      25.290  40.570  31.320  1.00  0.00            
ATOM     46  O12 BCD     1      26.280  40.020  30.340  1.00  0.00            
ATOM     47  C15 BCD     1      25.850  40.740  32.710  1.00  0.00            
ATOM     48  O13 BCD     1      26.840  41.760  32.770  1.00  0.00            
ATOM     49  C16 BCD     1      24.730  41.130  33.710  1.00  0.00            
ATOM     50  C17 BCD     1      23.570  40.150  33.620  1.00  0.00            
ATOM     51  O14 BCD     1      23.100  40.060  32.310  1.00  0.00            
ATOM     52  C18 BCD     1      22.470  40.570  34.500  1.00  0.00            
ATOM     53  O15 BCD     1      21.870  41.870  34.070  1.00  0.00            
ATOM     54  H21 BCD     1      23.720  39.610  30.350  1.00  0.00            
ATOM     55  H22 BCD     1      24.960  41.580  31.040  1.00  0.00            
ATOM     56  H23 BCD     1      26.750  40.760  29.950  1.00  0.00            
ATOM     57  H24 BCD     1      26.270  39.760  32.960  1.00  0.00            
ATOM     58  H25 BCD     1      27.650  41.320  32.520  1.00  0.00            
ATOM     59  H26 BCD     1      24.290  42.110  33.490  1.00  0.00            
ATOM     60  H27 BCD     1      23.780  39.150  34.020  1.00  0.00            
ATOM     61  H28 BCD     1      21.770  39.720  34.500  1.00  0.00            
ATOM     62  H29 BCD     1      22.820  40.670  35.530  1.00  0.00            
ATOM     63  H30 BCD     1      22.580  42.500  34.220  1.00  0.00            
ATOM     64  C19 BCD     1      23.340  34.340  30.800  1.00  0.00            
ATOM     65  O16 BCD     1      23.540  33.970  32.170  1.00  0.00            
ATOM     66  C20 BCD     1      24.700  34.830  30.290  1.00  0.00            
ATOM     67  O17 BCD     1      25.720  33.850  30.510  1.00  0.00            
ATOM     68  C21 BCD     1      25.150  36.190  30.970  1.00  0.00            
ATOM     69  O18 BCD     1      26.320  36.800  30.340  1.00  0.00            
ATOM     70  C22 BCD     1      24.000  37.190  30.930  1.00  0.00            
ATOM     71  C23 BCD     1      22.730  36.610  31.500  1.00  0.00            
ATOM     72  O19 BCD     1      22.410  35.440  30.750  1.00  0.00            
ATOM     73  C24 BCD     1      21.470  37.480  31.390  1.00  0.00            
ATOM     74  O20 BCD     1      21.380  37.860  30.070  1.00  0.00            
ATOM     75  H31 BCD     1      23.010  33.470  30.230  1.00  0.00            
ATOM     76  H32 BCD     1      24.630  34.980  29.200  1.00  0.00            
ATOM     77  H33 BCD     1      26.350  34.240  31.120  1.00  0.00            
ATOM     78  H34 BCD     1      25.430  35.970  32.010  1.00  0.00            
ATOM     79  H35 BCD     1      26.360  37.710  30.660  1.00  0.00            
ATOM     80  H36 BCD     1      23.860  37.450  29.870  1.00  0.00            
ATOM     81  H37 BCD     1      22.920  36.300  32.540  1.00  0.00            
ATOM     82  H38 BCD     1      20.630  36.790  31.560  1.00  0.00            
ATOM     83  H39 BCD     1      21.460  38.320  32.100  1.00  0.00            
ATOM     84  H40 BCD     1      20.560  38.370  30.040  1.00  0.00            
ATOM     85  C25 BCD     1      22.130  31.620  35.230  1.00  0.00            
ATOM     86  O21 BCD     1      21.800  32.770  36.060  1.00  0.00            
ATOM     87  C26 BCD     1      23.610  31.510  34.960  1.00  0.00            
ATOM     88  O22 BCD     1      24.430  31.550  36.160  1.00  0.00            
ATOM     89  C27 BCD     1      24.100  32.670  34.070  1.00  0.00            
ATOM     90  O23 BCD     1      25.510  32.510  33.810  1.00  0.00            
ATOM     91  C28 BCD     1      23.260  32.690  32.780  1.00  0.00            
ATOM     92  C29 BCD     1      21.780  32.670  33.140  1.00  0.00            
ATOM     93  O24 BCD     1      21.420  31.620  34.030  1.00  0.00            
ATOM     94  C30 BCD     1      20.800  32.500  32.000  1.00  0.00            
ATOM     95  O25 BCD     1      21.080  31.490  31.060  1.00  0.00            
ATOM     96  H41 BCD     1      21.810  30.680  35.690  1.00  0.00            
ATOM     97  H42 BCD     1      23.650  30.560  34.410  1.00  0.00            
ATOM     98  H43 BCD     1      25.310  31.770  35.860  1.00  0.00            
ATOM     99  H44 BCD     1      23.910  33.600  34.610  1.00  0.00            
ATOM    100  H45 BCD     1      25.780  33.190  33.190  1.00  0.00            
ATOM    101  H46 BCD     1      23.480  31.940  32.000  1.00  0.00            
ATOM    102  H47 BCD     1      21.510  33.650  33.560  1.00  0.00            
ATOM    103  H48 BCD     1      19.810  32.440  32.460  1.00  0.00            
ATOM    104  H49 BCD     1      20.830  33.500  31.550  1.00  0.00            
ATOM    105  H50 BCD     1      21.530  30.810  31.560  1.00  0.00            
ATOM    106  C31 BCD     1      19.750  33.590  39.450  1.00  0.00            
ATOM    107  O26 BCD     1      20.420  34.820  39.710  1.00  0.00            
ATOM    108  C32 BCD     1      20.650  32.430  39.530  1.00  0.00            
ATOM    109  O27 BCD     1      21.470  32.310  40.760  1.00  0.00            
ATOM    110  C33 BCD     1      21.590  32.380  38.310  1.00  0.00            
ATOM    111  C34 BCD     1      20.760  32.480  36.980  1.00  0.00            
ATOM    112  C35 BCD     1      19.820  33.640  36.970  1.00  0.00            
ATOM    113  O28 BCD     1      19.050  33.500  38.210  1.00  0.00            
ATOM    114  C36 BCD     1      18.890  33.490  35.810  1.00  0.00            
ATOM    115  O29 BCD     1      18.080  34.630  35.690  1.00  0.00            
ATOM    116  O30 BCD     1      22.490  31.270  38.460  1.00  0.00            
ATOM    117  H51 BCD     1      18.940  33.510  40.180  1.00  0.00            
ATOM    118  H52 BCD     1      19.960  31.580  39.470  1.00  0.00            
ATOM    119  H53 BCD     1      22.170  31.650  40.700  1.00  0.00            
ATOM    120  H54 BCD     1      22.160  33.320  38.330  1.00  0.00            
ATOM    121  H55 BCD     1      23.260  31.470  37.920  1.00  0.00            
ATOM    122  H56 BCD     1      20.250  31.550  36.680  1.00  0.00            
ATOM    123  H57 BCD     1      20.520  34.480  37.060  1.00  0.00            
ATOM    124  H58 BCD     1      19.500  33.270  34.930  1.00  0.00            
ATOM    125  H59 BCD     1      18.260  32.590  35.770  1.00  0.00            
ATOM    126  H60 BCD     1      17.390  34.660  36.360  1.00  0.00            
ATOM    127  C37 BCD     1      20.870  38.260  42.070  1.00  0.00            
ATOM    128  O31 BCD     1      22.030  38.700  41.330  1.00  0.00            
ATOM    129  C38 BCD     1      21.170  36.870  42.670  1.00  0.00            
ATOM    130  O32 BCD     1      22.310  37.050  43.520  1.00  0.00            
ATOM    131  C39 BCD     1      21.370  35.760  41.650  1.00  0.00            
ATOM    132  O33 BCD     1      21.490  34.480  42.310  1.00  0.00            
ATOM    133  C40 BCD     1      20.100  35.710  40.790  1.00  0.00            
ATOM    134  C41 BCD     1      19.810  37.140  40.220  1.00  0.00            
ATOM    135  O34 BCD     1      19.660  38.100  41.290  1.00  0.00            
ATOM    136  C42 BCD     1      18.600  37.160  39.310  1.00  0.00            
ATOM    137  O35 BCD     1      17.580  36.470  40.000  1.00  0.00            
ATOM    138  H61 BCD     1      20.620  38.960  42.880  1.00  0.00            
ATOM    139  H62 BCD     1      20.360  36.540  43.330  1.00  0.00            
ATOM    140  H63 BCD     1      22.630  36.210  43.870  1.00  0.00            
ATOM    141  H64 BCD     1      22.220  36.000  41.010  1.00  0.00            
ATOM    142  H65 BCD     1      21.350  33.800  41.640  1.00  0.00            
ATOM    143  H66 BCD     1      19.300  35.320  41.440  1.00  0.00            
ATOM    144  H67 BCD     1      20.720  37.400  39.660  1.00  0.00            
ATOM    145  H68 BCD     1      18.400  38.190  38.990  1.00  0.00            
ATOM    146  H69 BCD     1      18.880  36.540  38.450  1.00  0.00            
ATOM    147  H70 BCD     1      17.270  37.070  40.690  1.00  0.00            
ATOM    148  C1  BE3     2      28.370  38.180  39.980  1.00  0.00            
ATOM    149  C2  BE3     2      26.960  38.260  39.440  1.00  0.00            
ATOM    150  C3  BE3     2      26.910  38.050  37.930  1.00  0.00            
ATOM    151  C4  BE3     2      27.860  38.740  37.110  1.00  0.00            
ATOM    152  C5  BE3     2      27.790  38.700  35.700  1.00  0.00            
ATOM    153  C6  BE3     2      26.910  37.800  35.110  1.00  0.00            
ATOM    154  C7  BE3     2      25.990  37.030  35.860  1.00  0.00            
ATOM    155  C8  BE3     2      25.210  35.970  35.070  1.00  0.00            
ATOM    156  C9  BE3     2      25.980  37.230  37.240  1.00  0.00            
ATOM    157  N1  BE3     2      24.850  36.670  37.940  1.00  0.00            
ATOM    158  C10 BE3     2      24.990  35.470  38.680  1.00  0.00            
ATOM    159  O1  BE3     2      24.060  34.950  39.290  1.00  0.00            
ATOM    160  C11 BE3     2      26.320  34.750  38.730  1.00  0.00            
ATOM    161  Cl1 BE3     2      26.630  33.500  37.510  1.00  0.00            
ATOM    162  C12 BE3     2      23.540  37.340  38.070  1.00  0.00            
ATOM    163  C13 BE3     2      23.550  38.830  37.770  1.00  0.00            
ATOM    164  C14 BE3     2      22.410  36.620  37.140  1.00  0.00            
ATOM    165  O2  BE3     2      22.320  37.190  35.800  1.00  0.00            
ATOM    166  C15 BE3     2      21.320  36.530  34.980  1.00  0.00            
ATOM    167  H1  BE3     2      28.890  39.130  39.840  1.00  0.00            
ATOM    168  H2  BE3     2      28.290  37.880  41.030  1.00  0.00            
ATOM    169  H3  BE3     2      28.850  37.370  39.420  1.00  0.00            
ATOM    170  H4  BE3     2      26.510  39.210  39.750  1.00  0.00            
ATOM    171  H5  BE3     2      26.320  37.490  39.890  1.00  0.00            
ATOM    172  H6  BE3     2      28.560  39.430  37.570  1.00  0.00            
ATOM    173  H7  BE3     2      28.380  39.310  35.020  1.00  0.00            
ATOM    174  H8  BE3     2      26.940  37.540  34.060  1.00  0.00            
ATOM    175  H9  BE3     2      25.930  35.230  34.710  1.00  0.00            
ATOM    176  H10 BE3     2      24.550  35.350  35.680  1.00  0.00            
ATOM    177  H11 BE3     2      24.590  36.400  34.270  1.00  0.00            
ATOM    178  H12 BE3     2      26.330  34.280  39.730  1.00  0.00            
ATOM    179  H13 BE3     2      27.130  35.480  38.720  1.00  0.00            
ATOM    180  H14 BE3     2      23.220  37.140  39.100  1.00  0.00            
ATOM    181  H15 BE3     2      22.640  39.350  38.110  1.00  0.00            
ATOM    182  H16 BE3     2      24.440  39.350  38.140  1.00  0.00            
ATOM    183  H17 BE3     2      23.490  39.000  36.690  1.00  0.00            
ATOM    184  H18 BE3     2      21.400  36.660  37.570  1.00  0.00            
ATOM    185  H19 BE3     2      22.760  35.580  37.110  1.00  0.00            
ATOM    186  H20 BE3     2      20.420  36.290  35.570  1.00  0.00            
ATOM    187  H21 BE3     2      21.130  37.030  34.010  1.00  0.00            
ATOM    188  H22 BE3     2      21.820  35.620  34.640  1.00  0.00            
TER
ENDMDL
MODEL        1
ATOM      1  C1  BCD     1      16.680  32.180   7.210  1.00  0.00            
ATOM      2  O1  BCD     1      16.340  31.260   6.210  1.00  0.00            
ATOM      3  C2  BCD     1      17.090  33.460   6.430  1.00  0.00            
ATOM      4  O2  BCD     1      16.030  33.870   5.480  1.00  0.00            
ATOM      5  C3  BCD     1      18.430  33.270   5.660  1.00  0.00            
ATOM      6  O3  BCD     1      18.830  34.480   5.050  1.00  0.00            
ATOM      7  C4  BCD     1      19.600  32.580   6.500  1.00  0.00            
ATOM      8  C5  BCD     1      18.990  31.420   7.290  1.00  0.00            
ATOM      9  O4  BCD     1      17.770  31.710   7.970  1.00  0.00            
ATOM     10  C6  BCD     1      19.920  30.830   8.290  1.00  0.00            
ATOM     11  O5  BCD     1      20.210  31.830   9.220  1.00  0.00            
ATOM     12  H1  BCD     1      15.790  32.310   7.850  1.00  0.00            
ATOM     13  H2  BCD     1      17.140  34.300   7.140  1.00  0.00            
ATOM     14  H3  BCD     1      16.250  34.720   5.090  1.00  0.00            
ATOM     15  H4  BCD     1      18.130  32.560   4.890  1.00  0.00            
ATOM     16  H5  BCD     1      19.040  35.100   5.760  1.00  0.00            
ATOM     17  H6  BCD     1      20.000  33.350   7.180  1.00  0.00            
ATOM     18  H7  BCD     1      18.800  30.660   6.520  1.00  0.00            
ATOM     19  H8  BCD     1      19.460  30.000   8.840  1.00  0.00            
ATOM     20  H9  BCD     1      20.850  30.420   7.860  1.00  0.00            
ATOM     21  H10 BCD     1      20.280  31.520  10.130  1.00  0.00            
ATOM     22  C7  BCD     1      13.480  28.410   5.510  1.00  0.00            
ATOM     23  O6  BCD     1      14.210  28.130   4.350  1.00  0.00            
ATOM     24  C8  BCD     1      13.040  29.820   5.630  1.00  0.00            
ATOM     25  O7  BCD     1      12.070  30.150   4.640  1.00  0.00            
ATOM     26  C9  BCD     1      14.240  30.780   5.450  1.00  0.00            
ATOM     27  O8  BCD     1      13.800  32.170   5.630  1.00  0.00            
ATOM     28  C10 BCD     1      15.260  30.410   6.540  1.00  0.00            
ATOM     29  C11 BCD     1      15.600  28.890   6.610  1.00  0.00            
ATOM     30  O9  BCD     1      14.360  28.140   6.650  1.00  0.00            
ATOM     31  C12 BCD     1      16.450  28.640   7.840  1.00  0.00            
ATOM     32  O10 BCD     1      16.950  27.320   7.880  1.00  0.00            
ATOM     33  H11 BCD     1      12.650  27.690   5.500  1.00  0.00            
ATOM     34  H12 BCD     1      12.520  29.900   6.590  1.00  0.00            
ATOM     35  H13 BCD     1      12.160  31.090   4.500  1.00  0.00            
ATOM     36  H14 BCD     1      14.580  30.610   4.420  1.00  0.00            
ATOM     37  H15 BCD     1      14.490  32.840   5.560  1.00  0.00            
ATOM     38  H16 BCD     1      14.770  30.640   7.500  1.00  0.00            
ATOM     39  H17 BCD     1      16.180  28.710   5.690  1.00  0.00            
ATOM     40  H18 BCD     1      17.360  29.250   7.860  1.00  0.00            
ATOM     41  H19 BCD     1      15.850  28.900   8.720  1.00  0.00            
ATOM     42  H20 BCD     1      17.660  27.260   8.530  1.00  0.00            
ATOM     43  C13 BCD     1      14.660  25.520   1.180  1.00  0.00            
ATOM     44  O11 BCD     1      15.990  26.000   0.870  1.00  0.00            
ATOM     45  C14 BCD     1      13.610  26.590   1.010  1.00  0.00            
ATOM     46  O12 BCD     1      13.620  27.110  -0.280  1.00  0.00            
ATOM     47  C15 BCD     1      13.730  27.700   2.100  1.00  0.00            
ATOM     48  O13 BCD     1      12.570  28.540   2.090  1.00  0.00            
ATOM     49  C16 BCD     1      13.860  27.060   3.530  1.00  0.00            
ATOM     50  C17 BCD     1      14.960  26.000   3.500  1.00  0.00            
ATOM     51  O14 BCD     1      14.540  25.000   2.560  1.00  0.00            
ATOM     52  C18 BCD     1      15.090  25.330   4.900  1.00  0.00            
ATOM     53  O15 BCD     1      16.080  24.360   4.890  1.00  0.00            
ATOM     54  H21 BCD     1      14.380  24.660   0.560  1.00  0.00            
ATOM     55  H22 BCD     1      12.650  26.050   1.070  1.00  0.00            
ATOM     56  H23 BCD     1      12.800  27.620  -0.370  1.00  0.00            
ATOM     57  H24 BCD     1      14.680  28.230   1.950  1.00  0.00            
ATOM     58  H25 BCD     1      12.660  29.060   2.900  1.00  0.00            
ATOM     59  H26 BCD     1      12.940  26.600   3.920  1.00  0.00            
ATOM     60  H27 BCD     1      15.910  26.490   3.260  1.00  0.00            
ATOM     61  H28 BCD     1      15.390  26.040   5.690  1.00  0.00            
ATOM     62  H29 BCD     1      14.140  24.960   5.290  1.00  0.00            
ATOM     63  H30 BCD     1      15.840  23.760   4.180  1.00  0.00            
ATOM     64  C19 BCD     1      19.100  24.910  -1.560  1.00  0.00            
ATOM     65  O16 BCD     1      19.460  26.310  -1.820  1.00  0.00            
ATOM     66  C20 BCD     1      17.690  24.540  -2.120  1.00  0.00            
ATOM     67  O17 BCD     1      17.800  24.840  -3.600  1.00  0.00            
ATOM     68  C21 BCD     1      16.670  25.380  -1.360  1.00  0.00            
ATOM     69  O18 BCD     1      15.260  25.170  -1.660  1.00  0.00            
ATOM     70  C22 BCD     1      16.810  25.140   0.130  1.00  0.00            
ATOM     71  C23 BCD     1      18.240  25.360   0.590  1.00  0.00            
ATOM     72  O19 BCD     1      19.030  24.520  -0.230  1.00  0.00            
ATOM     73  C24 BCD     1      18.480  25.020   2.060  1.00  0.00            
ATOM     74  O20 BCD     1      18.510  23.650   2.340  1.00  0.00            
ATOM     75  H31 BCD     1      19.900  24.290  -1.970  1.00  0.00            
ATOM     76  H32 BCD     1      17.450  23.510  -1.840  1.00  0.00            
ATOM     77  H33 BCD     1      16.920  24.720  -3.970  1.00  0.00            
ATOM     78  H34 BCD     1      16.870  26.460  -1.480  1.00  0.00            
ATOM     79  H35 BCD     1      14.810  25.840  -1.140  1.00  0.00            
ATOM     80  H36 BCD     1      16.470  24.120   0.350  1.00  0.00            
ATOM     81  H37 BCD     1      18.470  26.420   0.430  1.00  0.00            
ATOM     82  H38 BCD     1      19.520  25.340   2.210  1.00  0.00            
ATOM     83  H39 BCD     1      17.850  25.590   2.760  1.00  0.00            
ATOM     84  H40 BCD     1      18.840  23.470   3.220  1.00  0.00            
ATOM     85  C25 BCD     1      22.470  28.700  -2.980  1.00  0.00            
ATOM     86  O21 BCD     1      22.270  29.280  -1.680  1.00  0.00            
ATOM     87  C26 BCD     1      21.270  28.850  -3.840  1.00  0.00            
ATOM     88  O22 BCD     1      20.920  30.290  -3.980  1.00  0.00            
ATOM     89  C27 BCD     1      20.100  28.120  -3.160  1.00  0.00            
ATOM     90  O23 BCD     1      18.890  28.120  -3.990  1.00  0.00            
ATOM     91  C28 BCD     1      20.470  26.670  -2.800  1.00  0.00            
ATOM     92  C29 BCD     1      21.850  26.610  -2.150  1.00  0.00            
ATOM     93  O24 BCD     1      22.830  27.350  -2.800  1.00  0.00            
ATOM     94  C30 BCD     1      22.400  25.200  -1.920  1.00  0.00            
ATOM     95  O25 BCD     1      22.450  24.460  -3.100  1.00  0.00            
ATOM     96  H41 BCD     1      23.310  29.270  -3.390  1.00  0.00            
ATOM     97  H42 BCD     1      21.550  28.480  -4.840  1.00  0.00            
ATOM     98  H43 BCD     1      20.080  30.340  -4.440  1.00  0.00            
ATOM     99  H44 BCD     1      19.960  28.670  -2.220  1.00  0.00            
ATOM    100  H45 BCD     1      18.260  27.450  -3.750  1.00  0.00            
ATOM    101  H46 BCD     1      20.430  26.070  -3.720  1.00  0.00            
ATOM    102  H47 BCD     1      21.700  26.980  -1.130  1.00  0.00            
ATOM    103  H48 BCD     1      23.440  25.330  -1.590  1.00  0.00            
ATOM    104  H49 BCD     1      21.790  24.690  -1.150  1.00  0.00            
ATOM    105  H50 BCD     1      21.880  23.710  -2.940  1.00  0.00            
ATOM    106  C31 BCD     1      24.030  31.540   1.220  1.00  0.00            
ATOM    107  O26 BCD     1      22.890  31.400   2.090  1.00  0.00            
ATOM    108  C32 BCD     1      23.630  32.270  -0.030  1.00  0.00            
ATOM    109  O27 BCD     1      23.040  33.520   0.360  1.00  0.00            
ATOM    110  C33 BCD     1      22.660  31.420  -0.890  1.00  0.00            
ATOM    111  C34 BCD     1      23.230  30.070  -1.070  1.00  0.00            
ATOM    112  C35 BCD     1      23.610  29.400   0.250  1.00  0.00            
ATOM    113  O28 BCD     1      24.520  30.240   0.850  1.00  0.00            
ATOM    114  C36 BCD     1      24.280  28.060   0.120  1.00  0.00            
ATOM    115  O29 BCD     1      24.360  27.350   1.350  1.00  0.00            
ATOM    116  O30 BCD     1      22.270  32.090  -2.180  1.00  0.00            
ATOM    117  H51 BCD     1      24.840  32.090   1.710  1.00  0.00            
ATOM    118  H52 BCD     1      24.530  32.350  -0.660  1.00  0.00            
ATOM    119  H53 BCD     1      22.880  33.930  -0.490  1.00  0.00            
ATOM    120  H54 BCD     1      21.750  31.310  -0.290  1.00  0.00            
ATOM    121  H55 BCD     1      21.680  31.550  -2.710  1.00  0.00            
ATOM    122  H56 BCD     1      24.060  30.150  -1.780  1.00  0.00            
ATOM    123  H57 BCD     1      22.710  29.190   0.860  1.00  0.00            
ATOM    124  H58 BCD     1      23.740  27.410  -0.580  1.00  0.00            
ATOM    125  H59 BCD     1      25.300  28.160  -0.280  1.00  0.00            
ATOM    126  H60 BCD     1      25.140  27.620   1.840  1.00  0.00            
ATOM    127  C37 BCD     1      21.930  32.140   5.930  1.00  0.00            
ATOM    128  O31 BCD     1      20.520  32.190   5.520  1.00  0.00            
ATOM    129  C38 BCD     1      22.890  33.130   5.370  1.00  0.00            
ATOM    130  O32 BCD     1      22.370  34.420   5.620  1.00  0.00            
ATOM    131  C39 BCD     1      22.910  32.920   3.840  1.00  0.00            
ATOM    132  O33 BCD     1      23.840  33.840   3.240  1.00  0.00            
ATOM    133  C40 BCD     1      23.190  31.520   3.450  1.00  0.00            
ATOM    134  C41 BCD     1      22.340  30.460   4.210  1.00  0.00            
ATOM    135  O34 BCD     1      22.310  30.770   5.620  1.00  0.00            
ATOM    136  C42 BCD     1      22.740  28.980   4.040  1.00  0.00            
ATOM    137  O35 BCD     1      24.160  28.790   4.050  1.00  0.00            
ATOM    138  H61 BCD     1      21.960  32.260   7.020  1.00  0.00            
ATOM    139  H62 BCD     1      23.860  32.990   5.860  1.00  0.00            
ATOM    140  H63 BCD     1      22.780  35.120   5.100  1.00  0.00            
ATOM    141  H64 BCD     1      21.860  33.110   3.600  1.00  0.00            
ATOM    142  H65 BCD     1      23.670  33.800   2.290  1.00  0.00            
ATOM    143  H66 BCD     1      24.260  31.410   3.660  1.00  0.00            
ATOM    144  H67 BCD     1      21.330  30.530   3.790  1.00  0.00            
ATOM    145  H68 BCD     1      22.230  28.280   4.710  1.00  0.00            
ATOM    146  H69 BCD     1      22.320  28.650   3.080  1.00  0.00            
ATOM    147  H70 BCD     1      24.390  27.870   3.870  1.00  0.00            
ATOM    148  C1  BE3     2      15.470  29.800  -1.550  1.00  0.00            
ATOM    149  C2  BE3     2      16.830  29.350  -0.960  1.00  0.00            
ATOM    150  C3  BE3     2      17.780  30.530  -0.770  1.00  0.00            
ATOM    151  C4  BE3     2      18.150  31.250  -1.950  1.00  0.00            
ATOM    152  C5  BE3     2      18.840  32.470  -1.870  1.00  0.00            
ATOM    153  C6  BE3     2      19.140  32.980  -0.590  1.00  0.00            
ATOM    154  C7  BE3     2      18.890  32.180   0.530  1.00  0.00            
ATOM    155  C8  BE3     2      19.520  32.690   1.810  1.00  0.00            
ATOM    156  C9  BE3     2      18.200  30.970   0.480  1.00  0.00            
ATOM    157  N1  BE3     2      17.930  30.220   1.660  1.00  0.00            
ATOM    158  C10 BE3     2      16.780  30.430   2.430  1.00  0.00            
ATOM    159  O1  BE3     2      16.280  29.540   3.090  1.00  0.00            
ATOM    160  C11 BE3     2      16.140  31.850   2.440  1.00  0.00            
ATOM    161  Cl1 BE3     2      14.510  31.740   1.640  1.00  0.00            
ATOM    162  C12 BE3     2      18.700  28.930   1.940  1.00  0.00            
ATOM    163  C13 BE3     2      20.000  28.830   1.120  1.00  0.00            
ATOM    164  C14 BE3     2      19.070  28.810   3.450  1.00  0.00            
ATOM    165  O2  BE3     2      19.850  27.690   3.890  1.00  0.00            
ATOM    166  C15 BE3     2      19.700  27.290   5.260  1.00  0.00            
ATOM    167  H1  BE3     2      15.640  30.520  -2.360  1.00  0.00            
ATOM    168  H2  BE3     2      14.840  28.940  -1.790  1.00  0.00            
ATOM    169  H3  BE3     2      15.050  30.420  -0.750  1.00  0.00            
ATOM    170  H4  BE3     2      17.300  28.710  -1.720  1.00  0.00            
ATOM    171  H5  BE3     2      16.680  28.860   0.000  1.00  0.00            
ATOM    172  H6  BE3     2      17.880  30.830  -2.910  1.00  0.00            
ATOM    173  H7  BE3     2      19.240  32.930  -2.770  1.00  0.00            
ATOM    174  H8  BE3     2      19.680  33.900  -0.430  1.00  0.00            
ATOM    175  H9  BE3     2      19.560  31.850   2.510  1.00  0.00            
ATOM    176  H10 BE3     2      20.560  33.030   1.670  1.00  0.00            
ATOM    177  H11 BE3     2      18.970  33.490   2.320  1.00  0.00            
ATOM    178  H12 BE3     2      16.830  32.520   1.900  1.00  0.00            
ATOM    179  H13 BE3     2      16.100  32.270   3.450  1.00  0.00            
ATOM    180  H14 BE3     2      18.200  28.010   1.630  1.00  0.00            
ATOM    181  H15 BE3     2      20.660  29.670   1.360  1.00  0.00            
ATOM    182  H16 BE3     2      20.610  27.920   1.190  1.00  0.00            
ATOM    183  H17 BE3     2      19.790  28.830   0.050  1.00  0.00            
ATOM    184  H18 BE3     2      18.120  28.740   4.000  1.00  0.00            
ATOM    185  H19 BE3     2      19.530  29.730   3.820  1.00  0.00            
ATOM    186  H20 BE3     2      20.130  28.030   5.940  1.00  0.00            
ATOM    187  H21 BE3     2      18.640  27.130   5.490  1.00  0.00            
ATOM    188  H22 BE3     2      20.220  26.330   5.400  1.00  0.00            
TER
ENDMDL
MODEL        1
ATOM      1  C1  BCD     1      22.050  25.110  24.010  1.00  0.00            
ATOM      2  O1  BCD     1      20.830  24.410  23.690  1.00  0.00            
ATOM      3  C2  BCD     1      22.130  26.450  23.270  1.00  0.00            
ATOM      4  O2  BCD     1      20.990  27.270  23.520  1.00  0.00            
ATOM      5  C3  BCD     1      22.350  26.240  21.770  1.00  0.00            
ATOM      6  O3  BCD     1      22.700  27.490  21.100  1.00  0.00            
ATOM      7  C4  BCD     1      23.440  25.170  21.480  1.00  0.00            
ATOM      8  C5  BCD     1      23.290  23.910  22.370  1.00  0.00            
ATOM      9  O4  BCD     1      23.230  24.330  23.750  1.00  0.00            
ATOM     10  C6  BCD     1      24.430  22.940  22.350  1.00  0.00            
ATOM     11  O5  BCD     1      25.700  23.630  22.510  1.00  0.00            
ATOM     12  H1  BCD     1      22.090  25.310  25.090  1.00  0.00            
ATOM     13  H2  BCD     1      23.040  26.910  23.680  1.00  0.00            
ATOM     14  H3  BCD     1      20.190  26.730  23.460  1.00  0.00            
ATOM     15  H4  BCD     1      21.340  25.930  21.440  1.00  0.00            
ATOM     16  H5  BCD     1      22.750  27.160  20.190  1.00  0.00            
ATOM     17  H6  BCD     1      24.450  25.570  21.650  1.00  0.00            
ATOM     18  H7  BCD     1      22.340  23.460  22.080  1.00  0.00            
ATOM     19  H8  BCD     1      24.300  22.200  23.160  1.00  0.00            
ATOM     20  H9  BCD     1      24.370  22.360  21.430  1.00  0.00            
ATOM     21  H10 BCD     1      26.410  23.150  22.070  1.00  0.00            
ATOM     22  C7  BCD     1      17.840  21.800  24.690  1.00  0.00            
ATOM     23  O6  BCD     1      17.230  21.930  23.400  1.00  0.00            
ATOM     24  C8  BCD     1      18.000  23.100  25.510  1.00  0.00            
ATOM     25  O7  BCD     1      16.690  23.680  25.670  1.00  0.00            
ATOM     26  C9  BCD     1      18.950  24.130  24.920  1.00  0.00            
ATOM     27  O8  BCD     1      19.180  25.120  25.980  1.00  0.00            
ATOM     28  C10 BCD     1      20.220  23.410  24.550  1.00  0.00            
ATOM     29  C11 BCD     1      20.170  22.040  23.870  1.00  0.00            
ATOM     30  O9  BCD     1      19.130  21.240  24.460  1.00  0.00            
ATOM     31  C12 BCD     1      21.430  21.280  23.970  1.00  0.00            
ATOM     32  O10 BCD     1      21.400  20.100  23.120  1.00  0.00            
ATOM     33  H11 BCD     1      17.310  21.060  25.300  1.00  0.00            
ATOM     34  H12 BCD     1      18.410  22.860  26.500  1.00  0.00            
ATOM     35  H13 BCD     1      16.400  23.910  24.780  1.00  0.00            
ATOM     36  H14 BCD     1      18.450  24.610  24.060  1.00  0.00            
ATOM     37  H15 BCD     1      18.700  25.950  25.840  1.00  0.00            
ATOM     38  H16 BCD     1      20.840  23.260  25.440  1.00  0.00            
ATOM     39  H17 BCD     1      20.030  22.350  22.830  1.00  0.00            
ATOM     40  H18 BCD     1      22.280  21.940  23.770  1.00  0.00            
ATOM     41  H19 BCD     1      21.560  20.930  25.000  1.00  0.00            
ATOM     42  H20 BCD     1      21.950  19.460  23.580  1.00  0.00            
ATOM     43  C13 BCD     1      13.430  21.100  21.930  1.00  0.00            
ATOM     44  O11 BCD     1      14.170  20.940  20.740  1.00  0.00            
ATOM     45  C14 BCD     1      13.610  22.560  22.430  1.00  0.00            
ATOM     46  O12 BCD     1      13.100  23.460  21.400  1.00  0.00            
ATOM     47  C15 BCD     1      15.130  22.900  22.620  1.00  0.00            
ATOM     48  O13 BCD     1      15.410  24.270  23.090  1.00  0.00            
ATOM     49  C16 BCD     1      15.740  21.820  23.500  1.00  0.00            
ATOM     50  C17 BCD     1      15.330  20.370  23.160  1.00  0.00            
ATOM     51  O14 BCD     1      13.960  20.290  22.860  1.00  0.00            
ATOM     52  C18 BCD     1      15.740  19.340  24.220  1.00  0.00            
ATOM     53  O15 BCD     1      15.330  18.020  23.910  1.00  0.00            
ATOM     54  H21 BCD     1      12.360  20.900  21.760  1.00  0.00            
ATOM     55  H22 BCD     1      13.110  22.640  23.400  1.00  0.00            
ATOM     56  H23 BCD     1      13.190  23.070  20.520  1.00  0.00            
ATOM     57  H24 BCD     1      15.620  22.760  21.650  1.00  0.00            
ATOM     58  H25 BCD     1      14.750  24.940  22.890  1.00  0.00            
ATOM     59  H26 BCD     1      15.370  21.990  24.520  1.00  0.00            
ATOM     60  H27 BCD     1      15.870  20.010  22.270  1.00  0.00            
ATOM     61  H28 BCD     1      16.830  19.310  24.370  1.00  0.00            
ATOM     62  H29 BCD     1      15.250  19.520  25.190  1.00  0.00            
ATOM     63  H30 BCD     1      16.100  17.540  23.580  1.00  0.00            
ATOM     64  C19 BCD     1      14.100  19.430  16.980  1.00  0.00            
ATOM     65  O16 BCD     1      15.460  19.770  16.830  1.00  0.00            
ATOM     66  C20 BCD     1      13.180  20.680  17.230  1.00  0.00            
ATOM     67  O17 BCD     1      13.320  21.580  16.170  1.00  0.00            
ATOM     68  C21 BCD     1      13.530  21.410  18.480  1.00  0.00            
ATOM     69  O18 BCD     1      12.690  22.500  18.860  1.00  0.00            
ATOM     70  C22 BCD     1      13.640  20.320  19.620  1.00  0.00            
ATOM     71  C23 BCD     1      14.500  19.100  19.300  1.00  0.00            
ATOM     72  O19 BCD     1      14.020  18.540  18.110  1.00  0.00            
ATOM     73  C24 BCD     1      14.510  18.040  20.450  1.00  0.00            
ATOM     74  O20 BCD     1      13.130  17.540  20.700  1.00  0.00            
ATOM     75  H31 BCD     1      13.840  18.830  16.090  1.00  0.00            
ATOM     76  H32 BCD     1      12.140  20.330  17.230  1.00  0.00            
ATOM     77  H33 BCD     1      12.460  21.990  16.020  1.00  0.00            
ATOM     78  H34 BCD     1      14.580  21.720  18.390  1.00  0.00            
ATOM     79  H35 BCD     1      12.530  22.870  17.990  1.00  0.00            
ATOM     80  H36 BCD     1      12.610  19.990  19.840  1.00  0.00            
ATOM     81  H37 BCD     1      15.530  19.480  19.240  1.00  0.00            
ATOM     82  H38 BCD     1      15.170  17.200  20.180  1.00  0.00            
ATOM     83  H39 BCD     1      14.910  18.600  21.300  1.00  0.00            
ATOM     84  H40 BCD     1      13.160  16.730  21.220  1.00  0.00            
ATOM     85  C25 BCD     1      18.730  19.210  14.250  1.00  0.00            
ATOM     86  O21 BCD     1      19.610  20.200  14.980  1.00  0.00            
ATOM     87  C26 BCD     1      17.380  19.710  13.700  1.00  0.00            
ATOM     88  O22 BCD     1      17.630  20.610  12.640  1.00  0.00            
ATOM     89  C27 BCD     1      16.460  20.230  14.770  1.00  0.00            
ATOM     90  O23 BCD     1      15.200  20.570  14.200  1.00  0.00            
ATOM     91  C28 BCD     1      16.300  19.170  15.830  1.00  0.00            
ATOM     92  C29 BCD     1      17.630  18.710  16.310  1.00  0.00            
ATOM     93  O24 BCD     1      18.360  18.260  15.200  1.00  0.00            
ATOM     94  C30 BCD     1      17.460  17.530  17.300  1.00  0.00            
ATOM     95  O25 BCD     1      18.700  17.110  17.810  1.00  0.00            
ATOM     96  H41 BCD     1      19.230  18.710  13.400  1.00  0.00            
ATOM     97  H42 BCD     1      16.860  18.810  13.340  1.00  0.00            
ATOM     98  H43 BCD     1      18.300  21.240  12.930  1.00  0.00            
ATOM     99  H44 BCD     1      16.790  21.060  15.410  1.00  0.00            
ATOM    100  H45 BCD     1      14.650  20.890  14.920  1.00  0.00            
ATOM    101  H46 BCD     1      15.800  18.320  15.340  1.00  0.00            
ATOM    102  H47 BCD     1      18.170  19.480  16.870  1.00  0.00            
ATOM    103  H48 BCD     1      16.820  17.860  18.130  1.00  0.00            
ATOM    104  H49 BCD     1      17.000  16.670  16.800  1.00  0.00            
ATOM    105  H50 BCD     1      19.110  16.580  17.120  1.00  0.00            
ATOM    106  C31 BCD     1      23.020  22.310  14.790  1.00  0.00            
ATOM    107  O26 BCD     1      22.760  22.720  16.100  1.00  0.00            
ATOM    108  C32 BCD     1      21.870  22.750  13.870  1.00  0.00            
ATOM    109  O27 BCD     1      21.820  24.210  13.840  1.00  0.00            
ATOM    110  C33 BCD     1      20.570  22.100  14.220  1.00  0.00            
ATOM    111  C34 BCD     1      20.780  20.600  14.280  1.00  0.00            
ATOM    112  C35 BCD     1      21.910  20.100  15.100  1.00  0.00            
ATOM    113  O28 BCD     1      23.080  20.840  14.650  1.00  0.00            
ATOM    114  C36 BCD     1      22.140  18.620  14.920  1.00  0.00            
ATOM    115  O29 BCD     1      23.190  18.040  15.700  1.00  0.00            
ATOM    116  O30 BCD     1      19.510  22.460  13.350  1.00  0.00            
ATOM    117  H51 BCD     1      23.950  22.770  14.430  1.00  0.00            
ATOM    118  H52 BCD     1      22.180  22.390  12.880  1.00  0.00            
ATOM    119  H53 BCD     1      21.270  24.370  13.070  1.00  0.00            
ATOM    120  H54 BCD     1      20.180  22.280  15.230  1.00  0.00            
ATOM    121  H55 BCD     1      19.610  23.390  13.140  1.00  0.00            
ATOM    122  H56 BCD     1      20.690  20.120  13.300  1.00  0.00            
ATOM    123  H57 BCD     1      21.630  20.360  16.130  1.00  0.00            
ATOM    124  H58 BCD     1      21.250  18.020  15.180  1.00  0.00            
ATOM    125  H59 BCD     1      22.380  18.480  13.860  1.00  0.00            
ATOM    126  H60 BCD     1      24.010  18.360  15.310  1.00  0.00            
ATOM    127  C37 BCD     1      24.560  24.610  19.390  1.00  0.00            
ATOM    128  O31 BCD     1      23.400  24.770  20.090  1.00  0.00            
ATOM    129  C38 BCD     1      24.540  25.400  18.060  1.00  0.00            
ATOM    130  O32 BCD     1      24.210  26.790  18.360  1.00  0.00            
ATOM    131  C39 BCD     1      23.600  24.820  17.010  1.00  0.00            
ATOM    132  O33 BCD     1      23.690  25.270  15.690  1.00  0.00            
ATOM    133  C40 BCD     1      23.820  23.320  16.910  1.00  0.00            
ATOM    134  C41 BCD     1      23.670  22.640  18.270  1.00  0.00            
ATOM    135  O34 BCD     1      24.640  23.290  19.090  1.00  0.00            
ATOM    136  C42 BCD     1      23.990  21.140  18.180  1.00  0.00            
ATOM    137  O35 BCD     1      25.410  20.880  18.210  1.00  0.00            
ATOM    138  H61 BCD     1      25.490  24.870  19.910  1.00  0.00            
ATOM    139  H62 BCD     1      25.590  25.440  17.730  1.00  0.00            
ATOM    140  H63 BCD     1      24.600  27.290  17.630  1.00  0.00            
ATOM    141  H64 BCD     1      22.570  25.000  17.350  1.00  0.00            
ATOM    142  H65 BCD     1      22.910  24.930  15.240  1.00  0.00            
ATOM    143  H66 BCD     1      24.800  23.120  16.450  1.00  0.00            
ATOM    144  H67 BCD     1      22.680  22.750  18.710  1.00  0.00            
ATOM    145  H68 BCD     1      23.530  20.680  19.060  1.00  0.00            
ATOM    146  H69 BCD     1      23.520  20.680  17.300  1.00  0.00            
ATOM    147  H70 BCD     1      25.710  21.640  18.710  1.00  0.00            
ATOM    148  C1  BE3     2      19.350  26.140  15.490  1.00  0.00            
ATOM    149  C2  BE3     2      20.200  25.690  16.660  1.00  0.00            
ATOM    150  C3  BE3     2      19.730  26.240  18.030  1.00  0.00            
ATOM    151  C4  BE3     2      20.260  27.510  18.320  1.00  0.00            
ATOM    152  C5  BE3     2      19.790  28.250  19.450  1.00  0.00            
ATOM    153  C6  BE3     2      18.910  27.560  20.360  1.00  0.00            
ATOM    154  C7  BE3     2      18.430  26.290  20.050  1.00  0.00            
ATOM    155  C8  BE3     2      17.450  25.660  20.980  1.00  0.00            
ATOM    156  C9  BE3     2      18.830  25.630  18.880  1.00  0.00            
ATOM    157  N1  BE3     2      18.360  24.320  18.590  1.00  0.00            
ATOM    158  C10 BE3     2      17.100  24.120  17.920  1.00  0.00            
ATOM    159  O1  BE3     2      16.880  23.000  17.470  1.00  0.00            
ATOM    160  C11 BE3     2      16.160  25.270  17.720  1.00  0.00            
ATOM    161  Cl1 BE3     2      14.550  25.080  18.580  1.00  0.00            
ATOM    162  C12 BE3     2      19.120  23.120  19.080  1.00  0.00            
ATOM    163  C13 BE3     2      20.440  23.540  19.830  1.00  0.00            
ATOM    164  C14 BE3     2      18.400  22.130  19.950  1.00  0.00            
ATOM    165  O2  BE3     2      19.200  20.960  20.140  1.00  0.00            
ATOM    166  C15 BE3     2      18.570  19.910  20.930  1.00  0.00            
ATOM    167  H1  BE3     2      19.390  27.230  15.420  1.00  0.00            
ATOM    168  H2  BE3     2      19.720  25.710  14.550  1.00  0.00            
ATOM    169  H3  BE3     2      18.340  25.750  15.660  1.00  0.00            
ATOM    170  H4  BE3     2      21.170  26.070  16.310  1.00  0.00            
ATOM    171  H5  BE3     2      20.350  24.600  16.760  1.00  0.00            
ATOM    172  H6  BE3     2      21.020  27.950  17.690  1.00  0.00            
ATOM    173  H7  BE3     2      20.210  29.220  19.710  1.00  0.00            
ATOM    174  H8  BE3     2      18.640  28.120  21.250  1.00  0.00            
ATOM    175  H9  BE3     2      17.670  24.600  21.160  1.00  0.00            
ATOM    176  H10 BE3     2      17.450  26.230  21.920  1.00  0.00            
ATOM    177  H11 BE3     2      16.480  25.740  20.480  1.00  0.00            
ATOM    178  H12 BE3     2      16.030  25.370  16.640  1.00  0.00            
ATOM    179  H13 BE3     2      16.610  26.200  18.080  1.00  0.00            
ATOM    180  H14 BE3     2      19.380  22.480  18.230  1.00  0.00            
ATOM    181  H15 BE3     2      20.920  22.610  20.140  1.00  0.00            
ATOM    182  H16 BE3     2      21.070  24.210  19.240  1.00  0.00            
ATOM    183  H17 BE3     2      20.120  24.020  20.760  1.00  0.00            
ATOM    184  H18 BE3     2      17.530  21.730  19.420  1.00  0.00            
ATOM    185  H19 BE3     2      18.190  22.580  20.930  1.00  0.00            
ATOM    186  H20 BE3     2      18.600  20.220  21.980  1.00  0.00            
ATOM    187  H21 BE3     2      17.520  19.830  20.640  1.00  0.00            
ATOM    188  H22 BE3     2      19.040  18.920  20.860  1.00  0.00            
TER
ENDMDL
MODEL        1
ATOM      1  C1  BCD     1      36.970  32.490  33.180  1.00  0.00            
ATOM      2  O1  BCD     1      36.150  31.480  32.610  1.00  0.00            
ATOM      3  C2  BCD     1      37.210  32.270  34.610  1.00  0.00            
ATOM      4  O2  BCD     1      37.960  31.090  34.770  1.00  0.00            
ATOM      5  C3  BCD     1      36.010  32.400  35.510  1.00  0.00            
ATOM      6  O3  BCD     1      36.200  32.210  36.920  1.00  0.00            
ATOM      7  C4  BCD     1      35.330  33.820  35.180  1.00  0.00            
ATOM      8  C5  BCD     1      35.170  34.030  33.690  1.00  0.00            
ATOM      9  O4  BCD     1      36.430  33.800  32.940  1.00  0.00            
ATOM     10  C6  BCD     1      34.650  35.470  33.350  1.00  0.00            
ATOM     11  O5  BCD     1      34.480  35.650  32.010  1.00  0.00            
ATOM     12  H1  BCD     1      37.940  32.510  32.670  1.00  0.00            
ATOM     13  H2  BCD     1      37.850  33.130  34.840  1.00  0.00            
ATOM     14  H3  BCD     1      38.680  31.260  35.390  1.00  0.00            
ATOM     15  H4  BCD     1      35.310  31.610  35.190  1.00  0.00            
ATOM     16  H5  BCD     1      35.330  32.210  37.320  1.00  0.00            
ATOM     17  H6  BCD     1      35.890  34.630  35.650  1.00  0.00            
ATOM     18  H7  BCD     1      34.500  33.200  33.430  1.00  0.00            
ATOM     19  H8  BCD     1      33.710  35.690  33.890  1.00  0.00            
ATOM     20  H9  BCD     1      35.350  36.230  33.720  1.00  0.00            
ATOM     21  H10 BCD     1      35.270  35.170  31.730  1.00  0.00            
ATOM     22  C7  BCD     1      35.950  29.140  29.270  1.00  0.00            
ATOM     23  O6  BCD     1      34.750  28.490  29.680  1.00  0.00            
ATOM     24  C8  BCD     1      37.080  28.870  30.160  1.00  0.00            
ATOM     25  O7  BCD     1      37.490  27.500  30.330  1.00  0.00            
ATOM     26  C9  BCD     1      36.850  29.480  31.560  1.00  0.00            
ATOM     27  O8  BCD     1      38.020  29.350  32.390  1.00  0.00            
ATOM     28  C10 BCD     1      36.440  30.960  31.400  1.00  0.00            
ATOM     29  C11 BCD     1      35.370  31.180  30.360  1.00  0.00            
ATOM     30  O9  BCD     1      35.730  30.530  29.140  1.00  0.00            
ATOM     31  C12 BCD     1      35.110  32.680  30.130  1.00  0.00            
ATOM     32  O10 BCD     1      36.310  33.400  29.680  1.00  0.00            
ATOM     33  H11 BCD     1      36.210  28.770  28.270  1.00  0.00            
ATOM     34  H12 BCD     1      37.940  29.460  29.790  1.00  0.00            
ATOM     35  H13 BCD     1      38.220  27.490  30.960  1.00  0.00            
ATOM     36  H14 BCD     1      36.010  28.910  31.980  1.00  0.00            
ATOM     37  H15 BCD     1      38.020  30.010  33.090  1.00  0.00            
ATOM     38  H16 BCD     1      37.360  31.460  31.060  1.00  0.00            
ATOM     39  H17 BCD     1      34.440  30.710  30.690  1.00  0.00            
ATOM     40  H18 BCD     1      34.250  32.730  29.440  1.00  0.00            
ATOM     41  H19 BCD     1      34.780  33.210  31.030  1.00  0.00            
ATOM     42  H20 BCD     1      36.570  33.020  28.840  1.00  0.00            
ATOM     43  C13 BCD     1      32.310  25.540  27.940  1.00  0.00            
ATOM     44  O11 BCD     1      31.230  25.700  28.860  1.00  0.00            
ATOM     45  C14 BCD     1      33.570  25.150  28.790  1.00  0.00            
ATOM     46  O12 BCD     1      33.300  23.990  29.550  1.00  0.00            
ATOM     47  C15 BCD     1      34.070  26.250  29.680  1.00  0.00            
ATOM     48  O13 BCD     1      35.300  25.850  30.270  1.00  0.00            
ATOM     49  C16 BCD     1      34.340  27.450  28.810  1.00  0.00            
ATOM     50  C17 BCD     1      33.110  27.820  27.990  1.00  0.00            
ATOM     51  O14 BCD     1      32.640  26.730  27.270  1.00  0.00            
ATOM     52  C18 BCD     1      33.430  29.070  27.130  1.00  0.00            
ATOM     53  O15 BCD     1      34.490  28.770  26.260  1.00  0.00            
ATOM     54  H21 BCD     1      32.070  24.700  27.280  1.00  0.00            
ATOM     55  H22 BCD     1      34.320  24.900  28.030  1.00  0.00            
ATOM     56  H23 BCD     1      34.070  23.980  30.130  1.00  0.00            
ATOM     57  H24 BCD     1      33.350  26.430  30.490  1.00  0.00            
ATOM     58  H25 BCD     1      35.920  26.550  30.450  1.00  0.00            
ATOM     59  H26 BCD     1      35.080  27.230  28.040  1.00  0.00            
ATOM     60  H27 BCD     1      32.340  28.090  28.720  1.00  0.00            
ATOM     61  H28 BCD     1      32.530  29.390  26.600  1.00  0.00            
ATOM     62  H29 BCD     1      33.830  29.900  27.720  1.00  0.00            
ATOM     63  H30 BCD     1      35.180  29.430  26.210  1.00  0.00            
ATOM     64  C19 BCD     1      27.270  26.510  29.480  1.00  0.00            
ATOM     65  O16 BCD     1      27.580  27.410  30.540  1.00  0.00            
ATOM     66  C20 BCD     1      27.710  25.130  29.760  1.00  0.00            
ATOM     67  O17 BCD     1      27.240  24.660  30.980  1.00  0.00            
ATOM     68  C21 BCD     1      29.210  24.950  29.630  1.00  0.00            
ATOM     69  O18 BCD     1      29.730  23.640  29.790  1.00  0.00            
ATOM     70  C22 BCD     1      29.850  25.620  28.420  1.00  0.00            
ATOM     71  C23 BCD     1      29.300  27.020  28.310  1.00  0.00            
ATOM     72  O19 BCD     1      27.840  27.070  28.360  1.00  0.00            
ATOM     73  C24 BCD     1      29.650  27.830  27.050  1.00  0.00            
ATOM     74  O20 BCD     1      29.300  27.130  25.880  1.00  0.00            
ATOM     75  H31 BCD     1      26.210  26.340  29.280  1.00  0.00            
ATOM     76  H32 BCD     1      27.300  24.520  28.950  1.00  0.00            
ATOM     77  H33 BCD     1      27.730  23.860  31.190  1.00  0.00            
ATOM     78  H34 BCD     1      29.570  25.570  30.460  1.00  0.00            
ATOM     79  H35 BCD     1      30.690  23.730  29.790  1.00  0.00            
ATOM     80  H36 BCD     1      29.750  25.080  27.470  1.00  0.00            
ATOM     81  H37 BCD     1      29.730  27.540  29.180  1.00  0.00            
ATOM     82  H38 BCD     1      29.090  28.770  27.040  1.00  0.00            
ATOM     83  H39 BCD     1      30.660  28.260  27.000  1.00  0.00            
ATOM     84  H40 BCD     1      28.470  26.660  25.970  1.00  0.00            
ATOM     85  C25 BCD     1      25.770  30.650  32.580  1.00  0.00            
ATOM     86  O21 BCD     1      26.920  30.890  33.370  1.00  0.00            
ATOM     87  C26 BCD     1      25.190  29.250  32.740  1.00  0.00            
ATOM     88  O22 BCD     1      24.780  29.150  34.090  1.00  0.00            
ATOM     89  C27 BCD     1      26.160  28.200  32.330  1.00  0.00            
ATOM     90  O23 BCD     1      25.620  26.910  32.480  1.00  0.00            
ATOM     91  C28 BCD     1      26.620  28.340  30.900  1.00  0.00            
ATOM     92  C29 BCD     1      27.110  29.760  30.780  1.00  0.00            
ATOM     93  O24 BCD     1      26.160  30.710  31.230  1.00  0.00            
ATOM     94  C30 BCD     1      27.420  30.120  29.340  1.00  0.00            
ATOM     95  O25 BCD     1      26.340  29.880  28.470  1.00  0.00            
ATOM     96  H41 BCD     1      24.910  31.300  32.790  1.00  0.00            
ATOM     97  H42 BCD     1      24.380  29.150  32.010  1.00  0.00            
ATOM     98  H43 BCD     1      25.420  29.400  34.770  1.00  0.00            
ATOM     99  H44 BCD     1      27.000  28.300  33.030  1.00  0.00            
ATOM    100  H45 BCD     1      26.070  26.370  31.830  1.00  0.00            
ATOM    101  H46 BCD     1      25.760  28.200  30.230  1.00  0.00            
ATOM    102  H47 BCD     1      28.060  29.850  31.330  1.00  0.00            
ATOM    103  H48 BCD     1      27.890  31.100  29.220  1.00  0.00            
ATOM    104  H49 BCD     1      28.270  29.450  29.130  1.00  0.00            
ATOM    105  H50 BCD     1      26.700  30.410  27.750  1.00  0.00            
ATOM    106  C31 BCD     1      28.280  33.470  36.240  1.00  0.00            
ATOM    107  O26 BCD     1      29.660  33.080  36.020  1.00  0.00            
ATOM    108  C32 BCD     1      27.390  32.260  36.680  1.00  0.00            
ATOM    109  O27 BCD     1      28.010  31.730  37.850  1.00  0.00            
ATOM    110  C33 BCD     1      27.220  31.240  35.650  1.00  0.00            
ATOM    111  C34 BCD     1      26.740  31.850  34.390  1.00  0.00            
ATOM    112  C35 BCD     1      27.650  33.050  33.960  1.00  0.00            
ATOM    113  O28 BCD     1      27.750  34.000  35.020  1.00  0.00            
ATOM    114  C36 BCD     1      26.980  33.840  32.800  1.00  0.00            
ATOM    115  O29 BCD     1      25.650  34.110  33.130  1.00  0.00            
ATOM    116  O30 BCD     1      26.330  30.180  36.160  1.00  0.00            
ATOM    117  H51 BCD     1      28.290  34.300  36.960  1.00  0.00            
ATOM    118  H52 BCD     1      26.400  32.640  36.970  1.00  0.00            
ATOM    119  H53 BCD     1      27.500  31.030  38.270  1.00  0.00            
ATOM    120  H54 BCD     1      28.180  30.820  35.320  1.00  0.00            
ATOM    121  H55 BCD     1      26.730  29.740  36.910  1.00  0.00            
ATOM    122  H56 BCD     1      25.670  32.010  34.560  1.00  0.00            
ATOM    123  H57 BCD     1      28.630  32.690  33.650  1.00  0.00            
ATOM    124  H58 BCD     1      27.500  34.800  32.720  1.00  0.00            
ATOM    125  H59 BCD     1      27.010  33.240  31.880  1.00  0.00            
ATOM    126  H60 BCD     1      25.570  34.810  33.790  1.00  0.00            
ATOM    127  C37 BCD     1      33.530  34.370  36.730  1.00  0.00            
ATOM    128  O31 BCD     1      34.010  33.590  35.660  1.00  0.00            
ATOM    129  C38 BCD     1      32.900  33.480  37.800  1.00  0.00            
ATOM    130  O32 BCD     1      33.780  32.420  38.180  1.00  0.00            
ATOM    131  C39 BCD     1      31.580  32.880  37.230  1.00  0.00            
ATOM    132  O33 BCD     1      30.970  32.170  38.300  1.00  0.00            
ATOM    133  C40 BCD     1      30.680  33.880  36.690  1.00  0.00            
ATOM    134  C41 BCD     1      31.390  34.750  35.650  1.00  0.00            
ATOM    135  O34 BCD     1      32.520  35.270  36.280  1.00  0.00            
ATOM    136  C42 BCD     1      30.560  35.910  35.280  1.00  0.00            
ATOM    137  O35 BCD     1      31.170  36.780  34.290  1.00  0.00            
ATOM    138  H61 BCD     1      34.310  35.010  37.150  1.00  0.00            
ATOM    139  H62 BCD     1      32.770  34.140  38.660  1.00  0.00            
ATOM    140  H63 BCD     1      33.400  31.980  38.950  1.00  0.00            
ATOM    141  H64 BCD     1      31.960  32.220  36.440  1.00  0.00            
ATOM    142  H65 BCD     1      30.020  32.150  38.140  1.00  0.00            
ATOM    143  H66 BCD     1      30.140  34.370  37.500  1.00  0.00            
ATOM    144  H67 BCD     1      31.730  34.160  34.790  1.00  0.00            
ATOM    145  H68 BCD     1      29.600  35.560  34.890  1.00  0.00            
ATOM    146  H69 BCD     1      30.320  36.450  36.200  1.00  0.00            
ATOM    147  H70 BCD     1      31.850  37.230  34.800  1.00  0.00            
ATOM    148  C1  BE3     2      29.140  26.670  34.340  1.00  0.00            
ATOM    149  C2  BE3     2      30.010  27.850  33.910  1.00  0.00            
ATOM    150  C3  BE3     2      30.620  28.390  35.200  1.00  0.00            
ATOM    151  C4  BE3     2      29.850  28.590  36.350  1.00  0.00            
ATOM    152  C5  BE3     2      30.340  29.080  37.530  1.00  0.00            
ATOM    153  C6  BE3     2      31.710  29.350  37.620  1.00  0.00            
ATOM    154  C7  BE3     2      32.570  29.140  36.580  1.00  0.00            
ATOM    155  C8  BE3     2      34.090  29.270  36.840  1.00  0.00            
ATOM    156  C9  BE3     2      32.040  28.670  35.320  1.00  0.00            
ATOM    157  N1  BE3     2      32.920  28.520  34.170  1.00  0.00            
ATOM    158  C10 BE3     2      33.790  27.390  33.970  1.00  0.00            
ATOM    159  O1  BE3     2      34.640  27.330  33.110  1.00  0.00            
ATOM    160  C11 BE3     2      33.730  26.230  34.890  1.00  0.00            
ATOM    161  Cl1 BE3     2      35.190  25.230  35.230  1.00  0.00            
ATOM    162  C12 BE3     2      33.030  29.630  33.130  1.00  0.00            
ATOM    163  C13 BE3     2      32.410  29.170  31.830  1.00  0.00            
ATOM    164  C14 BE3     2      32.370  30.990  33.480  1.00  0.00            
ATOM    165  O2  BE3     2      32.420  31.730  32.250  1.00  0.00            
ATOM    166  C15 BE3     2      31.780  33.000  32.370  1.00  0.00
[truncated: 1,831,744 more chars]
