# Supplementary material for: Achieving Chemical Accuracy in Cyclodextrin Host–Guest Binding via Integrative Atomistic Modelling
Source: Adv Sci (Weinh). 2025 Dec 14;13(10):e19782. doi: 10.1002/advs.202519782 (PMC12915143; doi:10.1002/advs.202519782)
Supplement: Supplementary file 1 — Supporting Information [file ADVS-13-e19782-s003.zip › all_poses/BCD.BE4.pdb]

MODEL        1
ATOM      1  C1  BCD     1      24.470  23.170  27.790  1.00  0.00            
ATOM      2  O1  BCD     1      23.480  22.650  26.890  1.00  0.00            
ATOM      3  C2  BCD     1      25.490  24.020  27.090  1.00  0.00            
ATOM      4  O2  BCD     1      24.820  24.930  26.170  1.00  0.00            
ATOM      5  C3  BCD     1      26.230  23.020  26.200  1.00  0.00            
ATOM      6  O3  BCD     1      27.210  23.660  25.330  1.00  0.00            
ATOM      7  C4  BCD     1      26.780  21.830  26.900  1.00  0.00            
ATOM      8  C5  BCD     1      25.810  21.250  27.930  1.00  0.00            
ATOM      9  O4  BCD     1      25.050  22.260  28.620  1.00  0.00            
ATOM     10  C6  BCD     1      26.490  20.280  28.910  1.00  0.00            
ATOM     11  O5  BCD     1      27.480  20.920  29.670  1.00  0.00            
ATOM     12  H1  BCD     1      24.010  23.910  28.460  1.00  0.00            
ATOM     13  H2  BCD     1      26.120  24.460  27.870  1.00  0.00            
ATOM     14  H3  BCD     1      25.530  25.430  25.760  1.00  0.00            
ATOM     15  H4  BCD     1      25.530  22.570  25.490  1.00  0.00            
ATOM     16  H5  BCD     1      27.810  22.930  25.150  1.00  0.00            
ATOM     17  H6  BCD     1      27.670  22.140  27.470  1.00  0.00            
ATOM     18  H7  BCD     1      25.130  20.620  27.340  1.00  0.00            
ATOM     19  H8  BCD     1      25.720  20.010  29.640  1.00  0.00            
ATOM     20  H9  BCD     1      26.910  19.380  28.430  1.00  0.00            
ATOM     21  H10 BCD     1      27.150  21.780  29.950  1.00  0.00            
ATOM     22  C7  BCD     1      19.510  22.270  26.530  1.00  0.00            
ATOM     23  O6  BCD     1      19.670  22.020  25.090  1.00  0.00            
ATOM     24  C8  BCD     1      20.020  23.680  26.900  1.00  0.00            
ATOM     25  O7  BCD     1      19.260  24.620  26.090  1.00  0.00            
ATOM     26  C9  BCD     1      21.540  23.830  26.750  1.00  0.00            
ATOM     27  O8  BCD     1      22.160  25.120  27.030  1.00  0.00            
ATOM     28  C10 BCD     1      22.180  22.630  27.370  1.00  0.00            
ATOM     29  C11 BCD     1      21.570  21.330  27.010  1.00  0.00            
ATOM     30  O9  BCD     1      20.210  21.380  27.330  1.00  0.00            
ATOM     31  C12 BCD     1      22.210  20.210  27.750  1.00  0.00            
ATOM     32  O10 BCD     1      22.240  20.420  29.150  1.00  0.00            
ATOM     33  H11 BCD     1      18.470  22.030  26.770  1.00  0.00            
ATOM     34  H12 BCD     1      19.730  23.840  27.950  1.00  0.00            
ATOM     35  H13 BCD     1      19.460  25.490  26.450  1.00  0.00            
ATOM     36  H14 BCD     1      21.740  23.660  25.680  1.00  0.00            
ATOM     37  H15 BCD     1      23.060  25.080  26.680  1.00  0.00            
ATOM     38  H16 BCD     1      22.130  22.810  28.450  1.00  0.00            
ATOM     39  H17 BCD     1      21.730  21.180  25.930  1.00  0.00            
ATOM     40  H18 BCD     1      21.610  19.320  27.500  1.00  0.00            
ATOM     41  H19 BCD     1      23.210  20.020  27.340  1.00  0.00            
ATOM     42  H20 BCD     1      21.330  20.620  29.410  1.00  0.00            
ATOM     43  C13 BCD     1      17.550  20.890  21.890  1.00  0.00            
ATOM     44  O11 BCD     1      18.800  20.310  21.430  1.00  0.00            
ATOM     45  C14 BCD     1      17.620  22.400  22.060  1.00  0.00            
ATOM     46  O12 BCD     1      17.770  22.940  20.730  1.00  0.00            
ATOM     47  C15 BCD     1      18.710  22.850  23.080  1.00  0.00            
ATOM     48  O13 BCD     1      18.660  24.260  23.250  1.00  0.00            
ATOM     49  C16 BCD     1      18.470  21.950  24.330  1.00  0.00            
ATOM     50  C17 BCD     1      18.250  20.420  24.120  1.00  0.00            
ATOM     51  O14 BCD     1      17.330  20.130  23.080  1.00  0.00            
ATOM     52  C18 BCD     1      17.950  19.600  25.380  1.00  0.00            
ATOM     53  O15 BCD     1      16.730  19.910  26.030  1.00  0.00            
ATOM     54  H21 BCD     1      16.730  20.780  21.180  1.00  0.00            
ATOM     55  H22 BCD     1      16.650  22.640  22.520  1.00  0.00            
ATOM     56  H23 BCD     1      17.880  23.890  20.700  1.00  0.00            
ATOM     57  H24 BCD     1      19.660  22.540  22.630  1.00  0.00            
ATOM     58  H25 BCD     1      19.010  24.470  24.120  1.00  0.00            
ATOM     59  H26 BCD     1      17.610  22.260  24.940  1.00  0.00            
ATOM     60  H27 BCD     1      19.190  20.000  23.740  1.00  0.00            
ATOM     61  H28 BCD     1      17.890  18.550  25.100  1.00  0.00            
ATOM     62  H29 BCD     1      18.760  19.650  26.130  1.00  0.00            
ATOM     63  H30 BCD     1      16.610  19.230  26.690  1.00  0.00            
ATOM     64  C19 BCD     1      19.870  17.930  18.160  1.00  0.00            
ATOM     65  O16 BCD     1      21.220  18.230  18.240  1.00  0.00            
ATOM     66  C20 BCD     1      19.040  19.150  17.790  1.00  0.00            
ATOM     67  O17 BCD     1      19.610  19.630  16.530  1.00  0.00            
ATOM     68  C21 BCD     1      19.040  20.170  18.920  1.00  0.00            
ATOM     69  O18 BCD     1      18.160  21.310  18.660  1.00  0.00            
ATOM     70  C22 BCD     1      18.670  19.460  20.260  1.00  0.00            
ATOM     71  C23 BCD     1      19.520  18.240  20.540  1.00  0.00            
ATOM     72  O19 BCD     1      19.380  17.420  19.400  1.00  0.00            
ATOM     73  C24 BCD     1      19.040  17.360  21.720  1.00  0.00            
ATOM     74  O20 BCD     1      17.670  16.970  21.610  1.00  0.00            
ATOM     75  H31 BCD     1      19.710  17.210  17.350  1.00  0.00            
ATOM     76  H32 BCD     1      18.020  18.770  17.650  1.00  0.00            
ATOM     77  H33 BCD     1      20.390  20.150  16.740  1.00  0.00            
ATOM     78  H34 BCD     1      20.050  20.580  19.040  1.00  0.00            
ATOM     79  H35 BCD     1      18.030  21.780  19.490  1.00  0.00            
ATOM     80  H36 BCD     1      17.680  18.990  20.250  1.00  0.00            
ATOM     81  H37 BCD     1      20.590  18.490  20.580  1.00  0.00            
ATOM     82  H38 BCD     1      19.670  16.460  21.650  1.00  0.00            
ATOM     83  H39 BCD     1      19.260  17.880  22.660  1.00  0.00            
ATOM     84  H40 BCD     1      17.680  16.010  21.730  1.00  0.00            
ATOM     85  C25 BCD     1      24.770  16.060  17.930  1.00  0.00            
ATOM     86  O21 BCD     1      25.190  16.750  19.140  1.00  0.00            
ATOM     87  C26 BCD     1      24.480  17.170  16.920  1.00  0.00            
ATOM     88  O22 BCD     1      25.650  17.860  16.500  1.00  0.00            
ATOM     89  C27 BCD     1      23.380  18.110  17.380  1.00  0.00            
ATOM     90  O23 BCD     1      23.110  19.170  16.400  1.00  0.00            
ATOM     91  C28 BCD     1      22.080  17.330  17.620  1.00  0.00            
ATOM     92  C29 BCD     1      22.350  16.080  18.560  1.00  0.00            
ATOM     93  O24 BCD     1      23.490  15.360  18.070  1.00  0.00            
ATOM     94  C30 BCD     1      21.230  15.110  18.770  1.00  0.00            
ATOM     95  O25 BCD     1      20.610  14.750  17.520  1.00  0.00            
ATOM     96  H41 BCD     1      25.480  15.330  17.530  1.00  0.00            
ATOM     97  H42 BCD     1      24.120  16.710  15.990  1.00  0.00            
ATOM     98  H43 BCD     1      26.340  17.750  17.160  1.00  0.00            
ATOM     99  H44 BCD     1      23.660  18.490  18.370  1.00  0.00            
ATOM    100  H45 BCD     1      23.880  19.280  15.840  1.00  0.00            
ATOM    101  H46 BCD     1      21.600  16.920  16.720  1.00  0.00            
ATOM    102  H47 BCD     1      22.670  16.450  19.540  1.00  0.00            
ATOM    103  H48 BCD     1      21.750  14.250  19.210  1.00  0.00            
ATOM    104  H49 BCD     1      20.540  15.470  19.550  1.00  0.00            
ATOM    105  H50 BCD     1      21.260  14.260  17.000  1.00  0.00            
ATOM    106  C31 BCD     1      28.230  16.830  22.000  1.00  0.00            
ATOM    107  O26 BCD     1      27.760  18.000  22.660  1.00  0.00            
ATOM    108  C32 BCD     1      28.650  17.130  20.550  1.00  0.00            
ATOM    109  O27 BCD     1      29.760  18.100  20.530  1.00  0.00            
ATOM    110  C33 BCD     1      27.520  17.390  19.600  1.00  0.00            
ATOM    111  C34 BCD     1      26.400  16.300  19.760  1.00  0.00            
ATOM    112  C35 BCD     1      26.040  16.160  21.270  1.00  0.00            
ATOM    113  O28 BCD     1      27.210  15.870  21.970  1.00  0.00            
ATOM    114  C36 BCD     1      24.950  15.150  21.630  1.00  0.00            
ATOM    115  O29 BCD     1      25.340  13.840  21.270  1.00  0.00            
ATOM    116  O30 BCD     1      27.860  17.590  18.180  1.00  0.00            
ATOM    117  H51 BCD     1      29.070  16.400  22.560  1.00  0.00            
ATOM    118  H52 BCD     1      29.060  16.220  20.090  1.00  0.00            
ATOM    119  H53 BCD     1      29.480  18.820  21.100  1.00  0.00            
ATOM    120  H54 BCD     1      26.980  18.270  19.990  1.00  0.00            
ATOM    121  H55 BCD     1      28.460  18.330  18.040  1.00  0.00            
ATOM    122  H56 BCD     1      26.650  15.330  19.310  1.00  0.00            
ATOM    123  H57 BCD     1      25.730  17.130  21.680  1.00  0.00            
ATOM    124  H58 BCD     1      24.740  15.070  22.710  1.00  0.00            
ATOM    125  H59 BCD     1      24.020  15.450  21.120  1.00  0.00            
ATOM    126  H60 BCD     1      24.860  13.640  20.460  1.00  0.00            
ATOM    127  C37 BCD     1      28.520  20.170  26.120  1.00  0.00            
ATOM    128  O31 BCD     1      27.140  20.800  25.990  1.00  0.00            
ATOM    129  C38 BCD     1      29.300  20.600  24.910  1.00  0.00            
ATOM    130  O32 BCD     1      29.330  22.070  24.820  1.00  0.00            
ATOM    131  C39 BCD     1      28.640  20.010  23.660  1.00  0.00            
ATOM    132  O33 BCD     1      29.250  20.440  22.430  1.00  0.00            
ATOM    133  C40 BCD     1      28.540  18.480  23.720  1.00  0.00            
ATOM    134  C41 BCD     1      27.840  18.100  25.060  1.00  0.00            
ATOM    135  O34 BCD     1      28.490  18.740  26.170  1.00  0.00            
ATOM    136  C42 BCD     1      27.620  16.580  25.290  1.00  0.00            
ATOM    137  O35 BCD     1      28.850  15.850  25.360  1.00  0.00            
ATOM    138  H61 BCD     1      29.030  20.450  27.050  1.00  0.00            
ATOM    139  H62 BCD     1      30.330  20.240  25.000  1.00  0.00            
ATOM    140  H63 BCD     1      29.730  22.380  24.000  1.00  0.00            
ATOM    141  H64 BCD     1      27.640  20.450  23.560  1.00  0.00            
ATOM    142  H65 BCD     1      29.200  21.400  22.380  1.00  0.00            
ATOM    143  H66 BCD     1      29.570  18.110  23.670  1.00  0.00            
ATOM    144  H67 BCD     1      26.800  18.450  24.980  1.00  0.00            
ATOM    145  H68 BCD     1      26.950  16.530  26.160  1.00  0.00            
ATOM    146  H69 BCD     1      26.980  16.260  24.460  1.00  0.00            
ATOM    147  H70 BCD     1      28.830  15.430  26.230  1.00  0.00            
ATOM    148  C1  BE4     2      25.220  21.480  18.500  1.00  0.00            
ATOM    149  C2  BE4     2      25.820  20.940  19.850  1.00  0.00            
ATOM    150  C3  BE4     2      25.650  22.070  20.960  1.00  0.00            
ATOM    151  C4  BE4     2      26.700  22.960  21.110  1.00  0.00            
ATOM    152  C5  BE4     2      26.620  23.980  22.020  1.00  0.00            
ATOM    153  C6  BE4     2      25.440  24.180  22.740  1.00  0.00            
ATOM    154  C7  BE4     2      24.300  23.350  22.540  1.00  0.00            
ATOM    155  C8  BE4     2      23.040  23.650  23.300  1.00  0.00            
ATOM    156  C9  BE4     2      22.530  25.100  22.900  1.00  0.00            
ATOM    157  C10 BE4     2      24.430  22.170  21.710  1.00  0.00            
ATOM    158  N1  BE4     2      23.360  21.260  21.490  1.00  0.00            
ATOM    159  C11 BE4     2      22.310  21.610  20.610  1.00  0.00            
ATOM    160  O1  BE4     2      22.410  22.950  20.050  1.00  0.00            
ATOM    161  C12 BE4     2      21.230  23.570  19.650  1.00  0.00            
ATOM    162  C13 BE4     2      23.400  20.030  22.090  1.00  0.00            
ATOM    163  O2  BE4     2      22.570  19.170  21.880  1.00  0.00            
ATOM    164  C14 BE4     2      24.400  19.780  23.210  1.00  0.00            
ATOM    165  Cl1 BE4     2      23.720  19.470  24.770  1.00  0.00            
ATOM    166  H1  BE4     2      25.350  20.820  17.630  1.00  0.00            
ATOM    167  H2  BE4     2      24.140  21.610  18.520  1.00  0.00            
ATOM    168  H3  BE4     2      25.640  22.460  18.230  1.00  0.00            
ATOM    169  H4  BE4     2      26.880  20.890  19.600  1.00  0.00            
ATOM    170  H5  BE4     2      25.360  19.960  20.010  1.00  0.00            
ATOM    171  H6  BE4     2      27.670  22.880  20.630  1.00  0.00            
ATOM    172  H7  BE4     2      27.490  24.620  22.170  1.00  0.00            
ATOM    173  H8  BE4     2      25.420  25.080  23.360  1.00  0.00            
ATOM    174  H9  BE4     2      23.360  23.610  24.350  1.00  0.00            
ATOM    175  H10 BE4     2      22.290  22.870  23.140  1.00  0.00            
ATOM    176  H11 BE4     2      21.570  25.350  23.370  1.00  0.00            
ATOM    177  H12 BE4     2      23.250  25.900  23.130  1.00  0.00            
ATOM    178  H13 BE4     2      22.350  25.150  21.820  1.00  0.00            
ATOM    179  H14 BE4     2      21.420  21.730  21.250  1.00  0.00            
ATOM    180  H15 BE4     2      22.310  20.800  19.880  1.00  0.00            
ATOM    181  H16 BE4     2      20.510  23.660  20.470  1.00  0.00            
ATOM    182  H17 BE4     2      21.470  24.580  19.290  1.00  0.00            
ATOM    183  H18 BE4     2      20.710  23.150  18.780  1.00  0.00            
ATOM    184  H19 BE4     2      24.960  20.710  23.380  1.00  0.00            
ATOM    185  H20 BE4     2      25.030  19.010  22.760  1.00  0.00            
TER
ENDMDL
MODEL        1
ATOM      1  C1  BCD     1      30.660  25.140  22.210  1.00  0.00            
ATOM      2  O1  BCD     1      29.310  24.980  21.640  1.00  0.00            
ATOM      3  C2  BCD     1      31.660  25.410  21.100  1.00  0.00            
ATOM      4  O2  BCD     1      31.360  26.620  20.370  1.00  0.00            
ATOM      5  C3  BCD     1      31.880  24.200  20.190  1.00  0.00            
ATOM      6  O3  BCD     1      32.860  24.400  19.180  1.00  0.00            
ATOM      7  C4  BCD     1      32.130  22.960  21.020  1.00  0.00            
ATOM      8  C5  BCD     1      31.020  22.730  22.090  1.00  0.00            
ATOM      9  O4  BCD     1      30.980  23.920  22.900  1.00  0.00            
ATOM     10  C6  BCD     1      31.180  21.520  23.000  1.00  0.00            
ATOM     11  O5  BCD     1      32.480  21.400  23.580  1.00  0.00            
ATOM     12  H1  BCD     1      30.760  25.930  22.970  1.00  0.00            
ATOM     13  H2  BCD     1      32.670  25.510  21.520  1.00  0.00            
ATOM     14  H3  BCD     1      31.950  26.680  19.610  1.00  0.00            
ATOM     15  H4  BCD     1      30.940  24.250  19.640  1.00  0.00            
ATOM     16  H5  BCD     1      33.010  23.570  18.710  1.00  0.00            
ATOM     17  H6  BCD     1      33.010  23.070  21.670  1.00  0.00            
ATOM     18  H7  BCD     1      30.050  22.500  21.650  1.00  0.00            
ATOM     19  H8  BCD     1      30.400  21.480  23.770  1.00  0.00            
ATOM     20  H9  BCD     1      31.000  20.610  22.420  1.00  0.00            
ATOM     21  H10 BCD     1      32.710  20.470  23.680  1.00  0.00            
ATOM     22  C7  BCD     1      25.420  26.130  22.010  1.00  0.00            
ATOM     23  O6  BCD     1      25.070  25.320  20.880  1.00  0.00            
ATOM     24  C8  BCD     1      26.340  27.300  21.560  1.00  0.00            
ATOM     25  O7  BCD     1      25.680  28.050  20.480  1.00  0.00            
ATOM     26  C9  BCD     1      27.710  26.660  21.130  1.00  0.00            
ATOM     27  O8  BCD     1      28.680  27.740  20.830  1.00  0.00            
ATOM     28  C10 BCD     1      28.220  25.690  22.200  1.00  0.00            
ATOM     29  C11 BCD     1      27.180  24.750  22.680  1.00  0.00            
ATOM     30  O9  BCD     1      26.000  25.440  23.070  1.00  0.00            
ATOM     31  C12 BCD     1      27.540  23.890  23.880  1.00  0.00            
ATOM     32  O10 BCD     1      28.150  24.560  24.900  1.00  0.00            
ATOM     33  H11 BCD     1      24.550  26.660  22.410  1.00  0.00            
ATOM     34  H12 BCD     1      26.490  27.900  22.470  1.00  0.00            
ATOM     35  H13 BCD     1      26.040  28.930  20.580  1.00  0.00            
ATOM     36  H14 BCD     1      27.570  26.090  20.210  1.00  0.00            
ATOM     37  H15 BCD     1      29.520  27.390  20.540  1.00  0.00            
ATOM     38  H16 BCD     1      28.480  26.290  23.090  1.00  0.00            
ATOM     39  H17 BCD     1      26.900  24.060  21.880  1.00  0.00            
ATOM     40  H18 BCD     1      26.680  23.330  24.260  1.00  0.00            
ATOM     41  H19 BCD     1      28.200  23.160  23.400  1.00  0.00            
ATOM     42  H20 BCD     1      28.270  23.980  25.660  1.00  0.00            
ATOM     43  C13 BCD     1      22.060  23.060  19.330  1.00  0.00            
ATOM     44  O11 BCD     1      22.970  22.110  18.810  1.00  0.00            
ATOM     45  C14 BCD     1      22.260  24.520  18.790  1.00  0.00            
ATOM     46  O12 BCD     1      22.060  24.670  17.340  1.00  0.00            
ATOM     47  C15 BCD     1      23.600  25.210  19.190  1.00  0.00            
ATOM     48  O13 BCD     1      23.760  26.630  18.870  1.00  0.00            
ATOM     49  C16 BCD     1      23.740  25.040  20.710  1.00  0.00            
ATOM     50  C17 BCD     1      23.410  23.550  21.170  1.00  0.00            
ATOM     51  O14 BCD     1      22.100  23.250  20.700  1.00  0.00            
ATOM     52  C18 BCD     1      23.510  23.380  22.640  1.00  0.00            
ATOM     53  O15 BCD     1      22.450  24.060  23.380  1.00  0.00            
ATOM     54  H21 BCD     1      21.030  22.790  19.060  1.00  0.00            
ATOM     55  H22 BCD     1      21.480  25.050  19.350  1.00  0.00            
ATOM     56  H23 BCD     1      21.470  25.430  17.280  1.00  0.00            
ATOM     57  H24 BCD     1      24.410  24.590  18.770  1.00  0.00            
ATOM     58  H25 BCD     1      24.560  27.020  19.250  1.00  0.00            
ATOM     59  H26 BCD     1      23.190  25.840  21.220  1.00  0.00            
ATOM     60  H27 BCD     1      24.140  22.860  20.730  1.00  0.00            
ATOM     61  H28 BCD     1      23.470  22.330  22.950  1.00  0.00            
ATOM     62  H29 BCD     1      24.520  23.700  22.940  1.00  0.00            
ATOM     63  H30 BCD     1      21.700  23.450  23.390  1.00  0.00            
ATOM     64  C19 BCD     1      22.830  18.330  17.170  1.00  0.00            
ATOM     65  O16 BCD     1      24.240  18.060  17.100  1.00  0.00            
ATOM     66  C20 BCD     1      22.430  19.500  16.250  1.00  0.00            
ATOM     67  O17 BCD     1      22.730  19.420  14.770  1.00  0.00            
ATOM     68  C21 BCD     1      22.880  20.850  16.830  1.00  0.00            
ATOM     69  O18 BCD     1      22.330  22.000  16.110  1.00  0.00            
ATOM     70  C22 BCD     1      22.440  20.900  18.310  1.00  0.00            
ATOM     71  C23 BCD     1      22.970  19.740  19.060  1.00  0.00            
ATOM     72  O19 BCD     1      22.500  18.520  18.560  1.00  0.00            
ATOM     73  C24 BCD     1      22.530  19.860  20.570  1.00  0.00            
ATOM     74  O20 BCD     1      21.200  19.580  20.660  1.00  0.00            
ATOM     75  H31 BCD     1      22.360  17.380  16.870  1.00  0.00            
ATOM     76  H32 BCD     1      21.340  19.530  16.370  1.00  0.00            
ATOM     77  H33 BCD     1      22.690  20.330  14.470  1.00  0.00            
ATOM     78  H34 BCD     1      23.970  20.940  16.780  1.00  0.00            
ATOM     79  H35 BCD     1      22.370  22.780  16.680  1.00  0.00            
ATOM     80  H36 BCD     1      21.350  20.980  18.380  1.00  0.00            
ATOM     81  H37 BCD     1      24.060  19.680  19.040  1.00  0.00            
ATOM     82  H38 BCD     1      23.090  19.080  21.100  1.00  0.00            
ATOM     83  H39 BCD     1      22.790  20.830  21.010  1.00  0.00            
ATOM     84  H40 BCD     1      20.990  19.360  21.570  1.00  0.00            
ATOM     85  C25 BCD     1      27.090  15.350  15.970  1.00  0.00            
ATOM     86  O21 BCD     1      28.170  16.300  16.320  1.00  0.00            
ATOM     87  C26 BCD     1      26.200  15.860  14.820  1.00  0.00            
ATOM     88  O22 BCD     1      27.060  16.180  13.710  1.00  0.00            
ATOM     89  C27 BCD     1      25.420  17.120  15.270  1.00  0.00            
ATOM     90  O23 BCD     1      24.460  17.480  14.320  1.00  0.00            
ATOM     91  C28 BCD     1      24.670  16.830  16.570  1.00  0.00            
ATOM     92  C29 BCD     1      25.660  16.270  17.540  1.00  0.00            
ATOM     93  O24 BCD     1      26.260  15.090  17.060  1.00  0.00            
ATOM     94  C30 BCD     1      25.100  16.090  18.930  1.00  0.00            
ATOM     95  O25 BCD     1      26.110  15.730  19.870  1.00  0.00            
ATOM     96  H41 BCD     1      27.520  14.410  15.600  1.00  0.00            
ATOM     97  H42 BCD     1      25.380  15.190  14.540  1.00  0.00            
ATOM     98  H43 BCD     1      26.500  16.090  12.930  1.00  0.00            
ATOM     99  H44 BCD     1      26.140  17.930  15.410  1.00  0.00            
ATOM    100  H45 BCD     1      24.030  18.290  14.590  1.00  0.00            
ATOM    101  H46 BCD     1      23.860  16.120  16.400  1.00  0.00            
ATOM    102  H47 BCD     1      26.470  17.000  17.700  1.00  0.00            
ATOM    103  H48 BCD     1      24.610  16.980  19.360  1.00  0.00            
ATOM    104  H49 BCD     1      24.410  15.240  18.840  1.00  0.00            
ATOM    105  H50 BCD     1      26.750  16.440  19.780  1.00  0.00            
ATOM    106  C31 BCD     1      32.220  16.830  17.010  1.00  0.00            
ATOM    107  O26 BCD     1      31.890  18.140  17.570  1.00  0.00            
ATOM    108  C32 BCD     1      31.700  16.970  15.540  1.00  0.00            
ATOM    109  O27 BCD     1      32.270  18.120  14.880  1.00  0.00            
ATOM    110  C33 BCD     1      30.150  17.030  15.440  1.00  0.00            
ATOM    111  C34 BCD     1      29.520  15.900  16.190  1.00  0.00            
ATOM    112  C35 BCD     1      30.150  15.820  17.640  1.00  0.00            
ATOM    113  O28 BCD     1      31.580  15.740  17.650  1.00  0.00            
ATOM    114  C36 BCD     1      29.590  14.570  18.330  1.00  0.00            
ATOM    115  O29 BCD     1      30.310  13.470  17.850  1.00  0.00            
ATOM    116  O30 BCD     1      29.730  16.960  14.030  1.00  0.00            
ATOM    117  H51 BCD     1      33.310  16.800  17.090  1.00  0.00            
ATOM    118  H52 BCD     1      32.130  16.080  15.080  1.00  0.00            
ATOM    119  H53 BCD     1      31.960  18.070  13.970  1.00  0.00            
ATOM    120  H54 BCD     1      29.870  17.970  15.930  1.00  0.00            
ATOM    121  H55 BCD     1      28.800  16.760  13.930  1.00  0.00            
ATOM    122  H56 BCD     1      29.690  14.950  15.680  1.00  0.00            
ATOM    123  H57 BCD     1      29.910  16.600  18.380  1.00  0.00            
ATOM    124  H58 BCD     1      29.800  14.720  19.400  1.00  0.00            
ATOM    125  H59 BCD     1      28.510  14.460  18.240  1.00  0.00            
ATOM    126  H60 BCD     1      29.920  12.720  18.310  1.00  0.00            
ATOM    127  C37 BCD     1      33.320  21.040  20.210  1.00  0.00            
ATOM    128  O31 BCD     1      32.050  21.840  20.190  1.00  0.00            
ATOM    129  C38 BCD     1      33.940  20.940  18.750  1.00  0.00            
ATOM    130  O32 BCD     1      34.220  22.270  18.240  1.00  0.00            
ATOM    131  C39 BCD     1      32.990  20.200  17.890  1.00  0.00            
ATOM    132  O33 BCD     1      33.450  20.260  16.550  1.00  0.00            
ATOM    133  C40 BCD     1      32.930  18.790  18.380  1.00  0.00            
ATOM    134  C41 BCD     1      32.430  18.740  19.860  1.00  0.00            
ATOM    135  O34 BCD     1      33.110  19.710  20.690  1.00  0.00            
ATOM    136  C42 BCD     1      32.440  17.390  20.570  1.00  0.00            
ATOM    137  O35 BCD     1      33.790  16.900  20.600  1.00  0.00            
ATOM    138  H61 BCD     1      33.920  21.500  21.010  1.00  0.00            
ATOM    139  H62 BCD     1      34.910  20.420  18.700  1.00  0.00            
ATOM    140  H63 BCD     1      34.430  22.110  17.320  1.00  0.00            
ATOM    141  H64 BCD     1      31.990  20.640  17.880  1.00  0.00            
ATOM    142  H65 BCD     1      32.810  19.750  16.040  1.00  0.00            
ATOM    143  H66 BCD     1      33.810  18.130  18.300  1.00  0.00            
ATOM    144  H67 BCD     1      31.370  19.000  19.750  1.00  0.00            
ATOM    145  H68 BCD     1      31.980  17.480  21.560  1.00  0.00            
ATOM    146  H69 BCD     1      31.880  16.640  20.000  1.00  0.00            
ATOM    147  H70 BCD     1      33.860  16.110  20.050  1.00  0.00            
ATOM    148  C1  BE4     2      30.690  22.500  15.470  1.00  0.00            
ATOM    149  C2  BE4     2      29.940  22.440  16.860  1.00  0.00            
ATOM    150  C3  BE4     2      28.860  23.630  16.840  1.00  0.00            
ATOM    151  C4  BE4     2      29.240  24.990  17.080  1.00  0.00            
ATOM    152  C5  BE4     2      28.220  25.950  16.970  1.00  0.00            
ATOM    153  C6  BE4     2      26.930  25.690  16.520  1.00  0.00            
ATOM    154  C7  BE4     2      26.600  24.370  16.200  1.00  0.00            
ATOM    155  C8  BE4     2      25.120  24.140  15.750  1.00  0.00            
ATOM    156  C9  BE4     2      24.880  24.190  14.290  1.00  0.00            
ATOM    157  C10 BE4     2      27.520  23.330  16.520  1.00  0.00            
ATOM    158  N1  BE4     2      27.170  21.930  16.450  1.00  0.00            
ATOM    159  C11 BE4     2      27.550  21.170  15.210  1.00  0.00            
ATOM    160  O1  BE4     2      26.440  20.770  14.370  1.00  0.00            
ATOM    161  C12 BE4     2      26.950  19.990  13.250  1.00  0.00            
ATOM    162  C13 BE4     2      26.660  21.270  17.630  1.00  0.00            
ATOM    163  O2  BE4     2      26.590  20.040  17.770  1.00  0.00            
ATOM    164  C14 BE4     2      26.330  22.180  18.790  1.00  0.00            
ATOM    165  Cl1 BE4     2      27.670  22.420  19.940  1.00  0.00            
ATOM    166  H1  BE4     2      31.430  21.690  15.370  1.00  0.00            
ATOM    167  H2  BE4     2      30.120  22.360  14.540  1.00  0.00            
ATOM    168  H3  BE4     2      31.130  23.500  15.390  1.00  0.00            
ATOM    169  H4  BE4     2      30.620  22.560  17.700  1.00  0.00            
ATOM    170  H5  BE4     2      29.490  21.450  17.050  1.00  0.00            
ATOM    171  H6  BE4     2      30.280  25.210  17.280  1.00  0.00            
ATOM    172  H7  BE4     2      28.560  26.930  17.270  1.00  0.00            
ATOM    173  H8  BE4     2      26.160  26.440  16.430  1.00  0.00            
ATOM    174  H9  BE4     2      24.440  24.820  16.260  1.00  0.00            
ATOM    175  H10 BE4     2      24.750  23.180  16.110  1.00  0.00            
ATOM    176  H11 BE4     2      25.250  25.060  13.730  1.00  0.00            
ATOM    177  H12 BE4     2      25.420  23.420  13.720  1.00  0.00            
ATOM    178  H13 BE4     2      23.840  23.970  14.010  1.00  0.00            
ATOM    179  H14 BE4     2      28.060  20.240  15.490  1.00  0.00            
ATOM    180  H15 BE4     2      28.260  21.730  14.590  1.00  0.00            
ATOM    181  H16 BE4     2      27.470  19.080  13.580  1.00  0.00            
ATOM    182  H17 BE4     2      26.120  19.560  12.670  1.00  0.00            
ATOM    183  H18 BE4     2      27.550  20.570  12.540  1.00  0.00            
ATOM    184  H19 BE4     2      25.580  21.560  19.290  1.00  0.00            
ATOM    185  H20 BE4     2      25.870  23.080  18.360  1.00  0.00            
TER
ENDMDL
MODEL        1
ATOM      1  C1  BCD     1      22.930  25.510  28.690  1.00  0.00            
ATOM      2  O1  BCD     1      22.500  24.580  27.680  1.00  0.00            
ATOM      3  C2  BCD     1      24.160  26.310  28.340  1.00  0.00            
ATOM      4  O2  BCD     1      23.950  26.850  27.070  1.00  0.00            
ATOM      5  C3  BCD     1      25.400  25.540  28.310  1.00  0.00            
ATOM      6  O3  BCD     1      26.580  26.290  28.150  1.00  0.00            
ATOM      7  C4  BCD     1      25.650  24.650  29.500  1.00  0.00            
ATOM      8  C5  BCD     1      24.300  24.010  29.960  1.00  0.00            
ATOM      9  O4  BCD     1      23.120  24.870  29.910  1.00  0.00            
ATOM     10  C6  BCD     1      24.200  23.520  31.380  1.00  0.00            
ATOM     11  O5  BCD     1      24.520  24.600  32.230  1.00  0.00            
ATOM     12  H1  BCD     1      22.130  26.230  28.890  1.00  0.00            
ATOM     13  H2  BCD     1      24.340  27.180  28.990  1.00  0.00            
ATOM     14  H3  BCD     1      24.760  27.230  26.710  1.00  0.00            
ATOM     15  H4  BCD     1      25.330  24.910  27.410  1.00  0.00            
ATOM     16  H5  BCD     1      27.330  25.730  27.960  1.00  0.00            
ATOM     17  H6  BCD     1      26.190  25.210  30.280  1.00  0.00            
ATOM     18  H7  BCD     1      24.190  23.170  29.270  1.00  0.00            
ATOM     19  H8  BCD     1      23.170  23.180  31.540  1.00  0.00            
ATOM     20  H9  BCD     1      24.950  22.740  31.560  1.00  0.00            
ATOM     21  H10 BCD     1      23.740  25.160  32.340  1.00  0.00            
ATOM     22  C7  BCD     1      19.190  23.550  25.380  1.00  0.00            
ATOM     23  O6  BCD     1      19.790  22.440  24.790  1.00  0.00            
ATOM     24  C8  BCD     1      19.960  24.820  24.950  1.00  0.00            
ATOM     25  O7  BCD     1      20.010  24.900  23.540  1.00  0.00            
ATOM     26  C9  BCD     1      21.300  24.960  25.640  1.00  0.00            
ATOM     27  O8  BCD     1      21.830  26.310  25.470  1.00  0.00            
ATOM     28  C10 BCD     1      21.150  24.710  27.130  1.00  0.00            
ATOM     29  C11 BCD     1      20.430  23.380  27.330  1.00  0.00            
ATOM     30  O9  BCD     1      19.160  23.440  26.750  1.00  0.00            
ATOM     31  C12 BCD     1      20.290  22.890  28.750  1.00  0.00            
ATOM     32  O10 BCD     1      19.680  23.820  29.740  1.00  0.00            
ATOM     33  H11 BCD     1      18.180  23.720  25.000  1.00  0.00            
ATOM     34  H12 BCD     1      19.440  25.710  25.300  1.00  0.00            
ATOM     35  H13 BCD     1      20.400  25.750  23.330  1.00  0.00            
ATOM     36  H14 BCD     1      22.050  24.180  25.440  1.00  0.00            
ATOM     37  H15 BCD     1      22.440  26.520  26.170  1.00  0.00            
ATOM     38  H16 BCD     1      20.550  25.490  27.620  1.00  0.00            
ATOM     39  H17 BCD     1      20.960  22.470  27.010  1.00  0.00            
ATOM     40  H18 BCD     1      19.770  21.920  28.790  1.00  0.00            
ATOM     41  H19 BCD     1      21.320  22.710  29.070  1.00  0.00            
ATOM     42  H20 BCD     1      19.610  23.260  30.520  1.00  0.00            
ATOM     43  C13 BCD     1      18.440  19.300  22.330  1.00  0.00            
ATOM     44  O11 BCD     1      19.840  19.040  22.110  1.00  0.00            
ATOM     45  C14 BCD     1      18.090  20.650  21.950  1.00  0.00            
ATOM     46  O12 BCD     1      18.270  20.700  20.550  1.00  0.00            
ATOM     47  C15 BCD     1      18.940  21.670  22.680  1.00  0.00            
ATOM     48  O13 BCD     1      18.670  22.980  22.240  1.00  0.00            
ATOM     49  C16 BCD     1      18.900  21.520  24.200  1.00  0.00            
ATOM     50  C17 BCD     1      19.090  20.040  24.590  1.00  0.00            
ATOM     51  O14 BCD     1      18.270  19.240  23.730  1.00  0.00            
ATOM     52  C18 BCD     1      18.850  19.830  26.060  1.00  0.00            
ATOM     53  O15 BCD     1      17.500  20.120  26.450  1.00  0.00            
ATOM     54  H21 BCD     1      17.810  18.530  21.880  1.00  0.00            
ATOM     55  H22 BCD     1      17.060  20.910  22.230  1.00  0.00            
ATOM     56  H23 BCD     1      17.540  21.130  20.100  1.00  0.00            
ATOM     57  H24 BCD     1      19.940  21.430  22.300  1.00  0.00            
ATOM     58  H25 BCD     1      19.160  23.630  22.760  1.00  0.00            
ATOM     59  H26 BCD     1      17.870  21.840  24.430  1.00  0.00            
ATOM     60  H27 BCD     1      20.130  19.750  24.420  1.00  0.00            
ATOM     61  H28 BCD     1      19.080  18.800  26.350  1.00  0.00            
ATOM     62  H29 BCD     1      19.540  20.410  26.690  1.00  0.00            
ATOM     63  H30 BCD     1      16.920  20.080  25.690  1.00  0.00            
ATOM     64  C19 BCD     1      22.340  16.720  20.000  1.00  0.00            
ATOM     65  O16 BCD     1      23.320  17.110  20.980  1.00  0.00            
ATOM     66  C20 BCD     1      21.830  17.890  19.220  1.00  0.00            
ATOM     67  O17 BCD     1      22.960  18.520  18.590  1.00  0.00            
ATOM     68  C21 BCD     1      21.240  18.910  20.180  1.00  0.00            
ATOM     69  O18 BCD     1      20.660  20.030  19.470  1.00  0.00            
ATOM     70  C22 BCD     1      20.120  18.160  21.010  1.00  0.00            
ATOM     71  C23 BCD     1      20.630  16.840  21.640  1.00  0.00            
ATOM     72  O19 BCD     1      21.310  15.990  20.660  1.00  0.00            
ATOM     73  C24 BCD     1      19.420  16.170  22.280  1.00  0.00            
ATOM     74  O20 BCD     1      18.630  15.640  21.160  1.00  0.00            
ATOM     75  H31 BCD     1      22.770  16.050  19.250  1.00  0.00            
ATOM     76  H32 BCD     1      21.040  17.640  18.500  1.00  0.00            
ATOM     77  H33 BCD     1      22.640  19.420  18.430  1.00  0.00            
ATOM     78  H34 BCD     1      21.950  19.260  20.940  1.00  0.00            
ATOM     79  H35 BCD     1      19.820  20.220  19.900  1.00  0.00            
ATOM     80  H36 BCD     1      19.250  18.040  20.350  1.00  0.00            
ATOM     81  H37 BCD     1      21.260  17.010  22.520  1.00  0.00            
ATOM     82  H38 BCD     1      19.880  15.360  22.870  1.00  0.00            
ATOM     83  H39 BCD     1      18.860  16.840  22.940  1.00  0.00            
ATOM     84  H40 BCD     1      19.250  15.560  20.440  1.00  0.00            
ATOM     85  C25 BCD     1      26.890  16.100  22.650  1.00  0.00            
ATOM     86  O21 BCD     1      26.580  17.110  23.500  1.00  0.00            
ATOM     87  C26 BCD     1      26.900  16.730  21.280  1.00  0.00            
ATOM     88  O22 BCD     1      28.010  17.590  21.060  1.00  0.00            
ATOM     89  C27 BCD     1      25.540  17.370  20.940  1.00  0.00            
ATOM     90  O23 BCD     1      25.500  17.940  19.620  1.00  0.00            
ATOM     91  C28 BCD     1      24.460  16.350  21.120  1.00  0.00            
ATOM     92  C29 BCD     1      24.490  15.440  22.380  1.00  0.00            
ATOM     93  O24 BCD     1      25.830  15.110  22.770  1.00  0.00            
ATOM     94  C30 BCD     1      23.820  14.120  22.190  1.00  0.00            
ATOM     95  O25 BCD     1      24.240  13.420  21.140  1.00  0.00            
ATOM     96  H41 BCD     1      27.860  15.650  22.880  1.00  0.00            
ATOM     97  H42 BCD     1      27.020  15.950  20.510  1.00  0.00            
ATOM     98  H43 BCD     1      28.100  17.740  20.120  1.00  0.00            
ATOM     99  H44 BCD     1      25.240  18.110  21.700  1.00  0.00            
ATOM    100  H45 BCD     1      24.570  18.160  19.490  1.00  0.00            
ATOM    101  H46 BCD     1      24.590  15.680  20.260  1.00  0.00            
ATOM    102  H47 BCD     1      24.010  16.080  23.130  1.00  0.00            
ATOM    103  H48 BCD     1      23.920  13.490  23.080  1.00  0.00            
ATOM    104  H49 BCD     1      22.770  14.420  22.050  1.00  0.00            
ATOM    105  H50 BCD     1      23.730  12.610  21.040  1.00  0.00            
ATOM    106  C31 BCD     1      28.280  18.500  27.120  1.00  0.00            
ATOM    107  O26 BCD     1      27.620  19.810  27.260  1.00  0.00            
ATOM    108  C32 BCD     1      29.270  18.340  25.950  1.00  0.00            
ATOM    109  O27 BCD     1      30.180  19.400  25.910  1.00  0.00            
ATOM    110  C33 BCD     1      28.500  18.210  24.600  1.00  0.00            
ATOM    111  C34 BCD     1      27.400  17.180  24.660  1.00  0.00            
ATOM    112  C35 BCD     1      26.470  17.470  25.860  1.00  0.00            
ATOM    113  O28 BCD     1      27.200  17.530  27.060  1.00  0.00            
ATOM    114  C36 BCD     1      25.410  16.400  26.110  1.00  0.00            
ATOM    115  O29 BCD     1      26.030  15.130  26.280  1.00  0.00            
ATOM    116  O30 BCD     1      29.400  17.940  23.470  1.00  0.00            
ATOM    117  H51 BCD     1      28.800  18.370  28.070  1.00  0.00            
ATOM    118  H52 BCD     1      29.730  17.390  26.260  1.00  0.00            
ATOM    119  H53 BCD     1      30.630  19.260  25.070  1.00  0.00            
ATOM    120  H54 BCD     1      27.970  19.170  24.510  1.00  0.00            
ATOM    121  H55 BCD     1      28.920  17.770  22.650  1.00  0.00            
ATOM    122  H56 BCD     1      27.920  16.230  24.830  1.00  0.00            
ATOM    123  H57 BCD     1      25.910  18.400  25.740  1.00  0.00            
ATOM    124  H58 BCD     1      24.950  16.720  27.050  1.00  0.00            
ATOM    125  H59 BCD     1      24.710  16.280  25.270  1.00  0.00            
ATOM    126  H60 BCD     1      25.350  14.530  25.970  1.00  0.00            
ATOM    127  C37 BCD     1      27.050  22.720  30.100  1.00  0.00            
ATOM    128  O31 BCD     1      26.550  23.640  29.090  1.00  0.00            
ATOM    129  C38 BCD     1      28.440  22.230  29.780  1.00  0.00            
ATOM    130  O32 BCD     1      29.360  23.280  29.780  1.00  0.00            
ATOM    131  C39 BCD     1      28.540  21.420  28.540  1.00  0.00            
ATOM    132  O33 BCD     1      29.880  20.920  28.430  1.00  0.00            
ATOM    133  C40 BCD     1      27.580  20.260  28.610  1.00  0.00            
ATOM    134  C41 BCD     1      26.130  20.670  29.070  1.00  0.00            
ATOM    135  O34 BCD     1      26.200  21.540  30.190  1.00  0.00            
ATOM    136  C42 BCD     1      25.280  19.460  29.520  1.00  0.00            
ATOM    137  O35 BCD     1      25.770  18.840  30.660  1.00  0.00            
ATOM    138  H61 BCD     1      27.160  23.260  31.040  1.00  0.00            
ATOM    139  H62 BCD     1      28.770  21.520  30.550  1.00  0.00            
ATOM    140  H63 BCD     1      30.200  22.820  29.690  1.00  0.00            
ATOM    141  H64 BCD     1      28.230  22.050  27.690  1.00  0.00            
ATOM    142  H65 BCD     1      29.980  20.580  27.530  1.00  0.00            
ATOM    143  H66 BCD     1      27.980  19.610  29.390  1.00  0.00            
ATOM    144  H67 BCD     1      25.560  21.120  28.250  1.00  0.00            
ATOM    145  H68 BCD     1      24.340  19.960  29.810  1.00  0.00            
ATOM    146  H69 BCD     1      25.050  18.700  28.760  1.00  0.00            
ATOM    147  H70 BCD     1      25.950  17.920  30.430  1.00  0.00            
ATOM    148  C1  BE4     2      27.760  22.350  24.770  1.00  0.00            
ATOM    149  C2  BE4     2      26.420  22.000  25.390  1.00  0.00            
ATOM    150  C3  BE4     2      25.460  22.850  24.580  1.00  0.00            
ATOM    151  C4  BE4     2      25.470  24.200  24.840  1.00  0.00            
ATOM    152  C5  BE4     2      24.620  25.050  24.100  1.00  0.00            
ATOM    153  C6  BE4     2      23.670  24.550  23.230  1.00  0.00            
ATOM    154  C7  BE4     2      23.610  23.150  22.970  1.00  0.00            
ATOM    155  C8  BE4     2      22.590  22.580  22.000  1.00  0.00            
ATOM    156  C9  BE4     2      22.720  23.130  20.560  1.00  0.00            
ATOM    157  C10 BE4     2      24.530  22.290  23.650  1.00  0.00            
ATOM    158  N1  BE4     2      24.490  20.920  23.370  1.00  0.00            
ATOM    159  C11 BE4     2      25.310  20.500  22.230  1.00  0.00            
ATOM    160  O1  BE4     2      26.150  21.560  21.670  1.00  0.00            
ATOM    161  C12 BE4     2      27.030  21.120  20.570  1.00  0.00            
ATOM    162  C13 BE4     2      23.780  19.990  24.110  1.00  0.00            
ATOM    163  O2  BE4     2      23.820  18.810  23.930  1.00  0.00            
ATOM    164  C14 BE4     2      22.780  20.570  25.090  1.00  0.00            
ATOM    165  Cl1 BE4     2      23.620  21.180  26.540  1.00  0.00            
ATOM    166  H1  BE4     2      28.120  23.380  24.900  1.00  0.00            
ATOM    167  H2  BE4     2      28.540  21.700  25.170  1.00  0.00            
ATOM    168  H3  BE4     2      27.850  22.150  23.700  1.00  0.00            
ATOM    169  H4  BE4     2      26.430  22.210  26.470  1.00  0.00            
ATOM    170  H5  BE4     2      26.170  20.930  25.400  1.00  0.00            
ATOM    171  H6  BE4     2      26.120  24.670  25.580  1.00  0.00            
ATOM    172  H7  BE4     2      24.630  26.120  24.330  1.00  0.00            
ATOM    173  H8  BE4     2      22.970  25.140  22.650  1.00  0.00            
ATOM    174  H9  BE4     2      21.630  22.880  22.450  1.00  0.00            
ATOM    175  H10 BE4     2      22.400  21.500  22.040  1.00  0.00            
ATOM    176  H11 BE4     2      22.830  24.220  20.530  1.00  0.00            
ATOM    177  H12 BE4     2      23.570  22.650  20.060  1.00  0.00            
ATOM    178  H13 BE4     2      21.860  22.830  19.940  1.00  0.00            
ATOM    179  H14 BE4     2      24.700  20.170  21.380  1.00  0.00            
ATOM    180  H15 BE4     2      25.990  19.760  22.680  1.00  0.00            
ATOM    181  H16 BE4     2      26.530  20.460  19.860  1.00  0.00            
ATOM    182  H17 BE4     2      27.470  21.920  19.960  1.00  0.00            
ATOM    183  H18 BE4     2      27.890  20.550  20.940  1.00  0.00            
ATOM    184  H19 BE4     2      22.230  19.720  25.510  1.00  0.00            
ATOM    185  H20 BE4     2      22.060  21.270  24.650  1.00  0.00            
TER
ENDMDL
MODEL        1
ATOM      1  C1  BCD     1      33.970  22.590  22.930  1.00  0.00            
ATOM      2  O1  BCD     1      32.700  23.040  22.570  1.00  0.00            
ATOM      3  C2  BCD     1      34.890  22.970  21.760  1.00  0.00            
ATOM      4  O2  BCD     1      35.000  24.450  21.760  1.00  0.00            
ATOM      5  C3  BCD     1      34.550  22.320  20.390  1.00  0.00            
ATOM      6  O3  BCD     1      35.550  22.620  19.390  1.00  0.00            
ATOM      7  C4  BCD     1      34.550  20.830  20.650  1.00  0.00            
ATOM      8  C5  BCD     1      33.690  20.400  21.910  1.00  0.00            
ATOM      9  O4  BCD     1      33.920  21.220  23.090  1.00  0.00            
ATOM     10  C6  BCD     1      33.730  18.990  22.200  1.00  0.00            
ATOM     11  O5  BCD     1      35.050  18.520  22.240  1.00  0.00            
ATOM     12  H1  BCD     1      34.310  23.080  23.850  1.00  0.00            
ATOM     13  H2  BCD     1      35.910  22.660  22.010  1.00  0.00            
ATOM     14  H3  BCD     1      35.280  24.750  20.900  1.00  0.00            
ATOM     15  H4  BCD     1      33.540  22.670  20.140  1.00  0.00            
ATOM     16  H5  BCD     1      35.150  22.370  18.550  1.00  0.00            
ATOM     17  H6  BCD     1      35.590  20.560  20.860  1.00  0.00            
ATOM     18  H7  BCD     1      32.690  20.700  21.560  1.00  0.00            
ATOM     19  H8  BCD     1      33.300  18.860  23.200  1.00  0.00            
ATOM     20  H9  BCD     1      33.060  18.480  21.490  1.00  0.00            
ATOM     21  H10 BCD     1      35.480  18.920  23.000  1.00  0.00            
ATOM     22  C7  BCD     1      29.320  24.780  24.460  1.00  0.00            
ATOM     23  O6  BCD     1      28.400  24.500  23.360  1.00  0.00            
ATOM     24  C8  BCD     1      30.390  25.740  23.990  1.00  0.00            
ATOM     25  O7  BCD     1      29.750  26.930  23.400  1.00  0.00            
ATOM     26  C9  BCD     1      31.340  24.980  23.020  1.00  0.00            
ATOM     27  O8  BCD     1      32.460  25.810  22.590  1.00  0.00            
ATOM     28  C10 BCD     1      31.850  23.630  23.610  1.00  0.00            
ATOM     29  C11 BCD     1      30.680  22.840  24.180  1.00  0.00            
ATOM     30  O9  BCD     1      29.930  23.700  25.070  1.00  0.00            
ATOM     31  C12 BCD     1      31.100  21.610  24.940  1.00  0.00            
ATOM     32  O10 BCD     1      31.880  22.020  26.040  1.00  0.00            
ATOM     33  H11 BCD     1      28.800  25.260  25.290  1.00  0.00            
ATOM     34  H12 BCD     1      31.060  26.030  24.800  1.00  0.00            
ATOM     35  H13 BCD     1      30.420  27.580  23.170  1.00  0.00            
ATOM     36  H14 BCD     1      30.680  24.830  22.160  1.00  0.00            
ATOM     37  H15 BCD     1      33.080  25.260  22.100  1.00  0.00            
ATOM     38  H16 BCD     1      32.450  23.870  24.500  1.00  0.00            
ATOM     39  H17 BCD     1      30.010  22.460  23.400  1.00  0.00            
ATOM     40  H18 BCD     1      30.180  21.190  25.350  1.00  0.00            
ATOM     41  H19 BCD     1      31.680  20.840  24.410  1.00  0.00            
ATOM     42  H20 BCD     1      31.340  22.500  26.670  1.00  0.00            
ATOM     43  C13 BCD     1      24.380  23.930  22.820  1.00  0.00            
ATOM     44  O11 BCD     1      24.770  23.490  21.480  1.00  0.00            
ATOM     45  C14 BCD     1      24.820  25.390  22.960  1.00  0.00            
ATOM     46  O12 BCD     1      24.230  26.240  21.990  1.00  0.00            
ATOM     47  C15 BCD     1      26.340  25.500  22.850  1.00  0.00            
ATOM     48  O13 BCD     1      26.870  26.880  23.120  1.00  0.00            
ATOM     49  C16 BCD     1      27.020  24.540  23.800  1.00  0.00            
ATOM     50  C17 BCD     1      26.390  23.160  23.790  1.00  0.00            
ATOM     51  O14 BCD     1      25.000  23.260  23.890  1.00  0.00            
ATOM     52  C18 BCD     1      26.970  22.260  24.860  1.00  0.00            
ATOM     53  O15 BCD     1      27.000  22.860  26.170  1.00  0.00            
ATOM     54  H21 BCD     1      23.300  23.800  22.790  1.00  0.00            
ATOM     55  H22 BCD     1      24.470  25.720  23.950  1.00  0.00            
ATOM     56  H23 BCD     1      24.550  27.140  22.110  1.00  0.00            
ATOM     57  H24 BCD     1      26.630  25.250  21.820  1.00  0.00            
ATOM     58  H25 BCD     1      27.830  26.860  23.110  1.00  0.00            
ATOM     59  H26 BCD     1      26.880  24.930  24.820  1.00  0.00            
ATOM     60  H27 BCD     1      26.640  22.660  22.840  1.00  0.00            
ATOM     61  H28 BCD     1      26.290  21.400  24.890  1.00  0.00            
ATOM     62  H29 BCD     1      27.930  21.820  24.590  1.00  0.00            
ATOM     63  H30 BCD     1      27.560  22.320  26.750  1.00  0.00            
ATOM     64  C19 BCD     1      23.290  21.870  18.000  1.00  0.00            
ATOM     65  O16 BCD     1      24.550  21.240  17.650  1.00  0.00            
ATOM     66  C20 BCD     1      23.420  23.430  18.050  1.00  0.00            
ATOM     67  O17 BCD     1      23.820  24.030  16.790  1.00  0.00            
ATOM     68  C21 BCD     1      24.290  23.910  19.230  1.00  0.00            
ATOM     69  O18 BCD     1      24.040  25.300  19.300  1.00  0.00            
ATOM     70  C22 BCD     1      23.780  23.220  20.530  1.00  0.00            
ATOM     71  C23 BCD     1      23.640  21.690  20.440  1.00  0.00            
ATOM     72  O19 BCD     1      22.760  21.430  19.300  1.00  0.00            
ATOM     73  C24 BCD     1      23.060  20.990  21.670  1.00  0.00            
ATOM     74  O20 BCD     1      21.810  21.450  22.080  1.00  0.00            
ATOM     75  H31 BCD     1      22.530  21.630  17.250  1.00  0.00            
ATOM     76  H32 BCD     1      22.380  23.700  18.280  1.00  0.00            
ATOM     77  H33 BCD     1      23.610  24.960  16.730  1.00  0.00            
ATOM     78  H34 BCD     1      25.340  23.650  19.030  1.00  0.00            
ATOM     79  H35 BCD     1      24.230  25.570  20.200  1.00  0.00            
ATOM     80  H36 BCD     1      22.780  23.590  20.780  1.00  0.00            
ATOM     81  H37 BCD     1      24.570  21.160  20.210  1.00  0.00            
ATOM     82  H38 BCD     1      22.950  19.920  21.480  1.00  0.00            
ATOM     83  H39 BCD     1      23.730  21.120  22.530  1.00  0.00            
ATOM     84  H40 BCD     1      21.670  21.150  22.980  1.00  0.00            
ATOM     85  C25 BCD     1      26.360  18.870  14.860  1.00  0.00            
ATOM     86  O21 BCD     1      27.640  18.860  15.660  1.00  0.00            
ATOM     87  C26 BCD     1      25.930  20.230  14.390  1.00  0.00            
ATOM     88  O22 BCD     1      26.870  20.840  13.510  1.00  0.00            
ATOM     89  C27 BCD     1      25.570  21.200  15.480  1.00  0.00            
ATOM     90  O23 BCD     1      25.070  22.520  14.990  1.00  0.00            
ATOM     91  C28 BCD     1      24.630  20.490  16.470  1.00  0.00            
ATOM     92  C29 BCD     1      25.000  19.010  16.800  1.00  0.00            
ATOM     93  O24 BCD     1      25.280  18.330  15.580  1.00  0.00            
ATOM     94  C30 BCD     1      23.860  18.270  17.510  1.00  0.00            
ATOM     95  O25 BCD     1      24.320  17.110  18.190  1.00  0.00            
ATOM     96  H41 BCD     1      26.450  18.200  14.000  1.00  0.00            
ATOM     97  H42 BCD     1      25.050  19.940  13.810  1.00  0.00            
ATOM     98  H43 BCD     1      26.360  21.440  12.980  1.00  0.00            
ATOM     99  H44 BCD     1      26.530  21.390  15.970  1.00  0.00            
ATOM    100  H45 BCD     1      24.630  23.030  15.670  1.00  0.00            
ATOM    101  H46 BCD     1      23.660  20.420  15.970  1.00  0.00            
ATOM    102  H47 BCD     1      25.850  18.990  17.490  1.00  0.00            
ATOM    103  H48 BCD     1      23.470  18.970  18.260  1.00  0.00            
ATOM    104  H49 BCD     1      22.990  18.030  16.880  1.00  0.00            
ATOM    105  H50 BCD     1      23.510  16.590  18.180  1.00  0.00            
ATOM    106  C31 BCD     1      31.430  17.450  14.990  1.00  0.00            
ATOM    107  O26 BCD     1      31.840  18.170  16.170  1.00  0.00            
ATOM    108  C32 BCD     1      30.920  18.420  13.980  1.00  0.00            
ATOM    109  O27 BCD     1      31.940  19.210  13.500  1.00  0.00            
ATOM    110  C33 BCD     1      29.790  19.210  14.590  1.00  0.00            
ATOM    111  C34 BCD     1      28.730  18.250  14.980  1.00  0.00            
ATOM    112  C35 BCD     1      29.200  17.180  15.920  1.00  0.00            
ATOM    113  O28 BCD     1      30.420  16.530  15.490  1.00  0.00            
ATOM    114  C36 BCD     1      28.130  16.200  16.170  1.00  0.00            
ATOM    115  O29 BCD     1      27.930  15.380  15.020  1.00  0.00            
ATOM    116  O30 BCD     1      29.420  20.140  13.550  1.00  0.00            
ATOM    117  H51 BCD     1      32.320  16.870  14.710  1.00  0.00            
ATOM    118  H52 BCD     1      30.460  17.770  13.230  1.00  0.00            
ATOM    119  H53 BCD     1      31.320  19.730  12.980  1.00  0.00            
ATOM    120  H54 BCD     1      30.080  19.760  15.490  1.00  0.00            
ATOM    121  H55 BCD     1      28.470  20.290  13.530  1.00  0.00            
ATOM    122  H56 BCD     1      28.370  18.000  13.970  1.00  0.00            
ATOM    123  H57 BCD     1      29.500  17.750  16.810  1.00  0.00            
ATOM    124  H58 BCD     1      28.440  15.690  17.100  1.00  0.00            
ATOM    125  H59 BCD     1      27.160  16.660  16.380  1.00  0.00            
ATOM    126  H60 BCD     1      28.800  15.130  14.700  1.00  0.00            
ATOM    127  C37 BCD     1      34.780  19.070  18.920  1.00  0.00            
ATOM    128  O31 BCD     1      34.050  20.160  19.430  1.00  0.00            
ATOM    129  C38 BCD     1      35.230  19.280  17.470  1.00  0.00            
ATOM    130  O32 BCD     1      36.050  20.500  17.350  1.00  0.00            
ATOM    131  C39 BCD     1      34.010  19.230  16.520  1.00  0.00            
ATOM    132  O33 BCD     1      34.360  19.250  15.150  1.00  0.00            
ATOM    133  C40 BCD     1      33.110  17.980  16.760  1.00  0.00            
ATOM    134  C41 BCD     1      32.780  17.850  18.250  1.00  0.00            
ATOM    135  O34 BCD     1      33.960  17.940  19.010  1.00  0.00            
ATOM    136  C42 BCD     1      32.120  16.430  18.640  1.00  0.00            
ATOM    137  O35 BCD     1      33.040  15.400  18.210  1.00  0.00            
ATOM    138  H61 BCD     1      35.700  18.870  19.480  1.00  0.00            
ATOM    139  H62 BCD     1      35.800  18.400  17.160  1.00  0.00            
ATOM    140  H63 BCD     1      35.890  20.730  16.430  1.00  0.00            
ATOM    141  H64 BCD     1      33.450  20.160  16.710  1.00  0.00            
ATOM    142  H65 BCD     1      33.540  19.120  14.650  1.00  0.00            
ATOM    143  H66 BCD     1      33.610  17.110  16.310  1.00  0.00            
ATOM    144  H67 BCD     1      32.060  18.640  18.500  1.00  0.00            
ATOM    145  H68 BCD     1      32.090  16.290  19.730  1.00  0.00            
ATOM    146  H69 BCD     1      31.090  16.260  18.280  1.00  0.00            
ATOM    147  H70 BCD     1      33.730  15.400  18.880  1.00  0.00            
ATOM    148  C1  BE4     2      31.540  22.050  16.060  1.00  0.00            
ATOM    149  C2  BE4     2      31.350  22.050  17.600  1.00  0.00            
ATOM    150  C3  BE4     2      31.290  23.540  18.140  1.00  0.00            
ATOM    151  C4  BE4     2      32.470  24.280  18.320  1.00  0.00            
ATOM    152  C5  BE4     2      32.420  25.610  18.700  1.00  0.00            
ATOM    153  C6  BE4     2      31.270  26.200  19.060  1.00  0.00            
ATOM    154  C7  BE4     2      30.040  25.500  19.020  1.00  0.00            
ATOM    155  C8  BE4     2      28.770  26.150  19.590  1.00  0.00            
ATOM    156  C9  BE4     2      28.460  27.450  18.870  1.00  0.00            
ATOM    157  C10 BE4     2      30.090  24.110  18.640  1.00  0.00            
ATOM    158  N1  BE4     2      28.890  23.360  18.610  1.00  0.00            
ATOM    159  C11 BE4     2      27.990  23.610  17.440  1.00  0.00            
ATOM    160  O1  BE4     2      28.630  24.540  16.560  1.00  0.00            
ATOM    161  C12 BE4     2      28.100  24.520  15.220  1.00  0.00            
ATOM    162  C13 BE4     2      28.350  22.670  19.640  1.00  0.00            
ATOM    163  O2  BE4     2      27.200  22.220  19.660  1.00  0.00            
ATOM    164  C14 BE4     2      29.230  22.570  20.900  1.00  0.00            
ATOM    165  Cl1 BE4     2      30.280  21.170  20.630  1.00  0.00            
ATOM    166  H1  BE4     2      30.640  22.440  15.560  1.00  0.00            
ATOM    167  H2  BE4     2      32.410  22.650  15.760  1.00  0.00            
ATOM    168  H3  BE4     2      31.830  21.080  15.630  1.00  0.00            
ATOM    169  H4  BE4     2      32.240  21.540  17.990  1.00  0.00            
ATOM    170  H5  BE4     2      30.450  21.440  17.700  1.00  0.00            
ATOM    171  H6  BE4     2      33.430  24.010  17.890  1.00  0.00            
ATOM    172  H7  BE4     2      33.360  26.160  18.810  1.00  0.00            
ATOM    173  H8  BE4     2      31.390  27.240  19.340  1.00  0.00            
ATOM    174  H9  BE4     2      28.910  26.350  20.660  1.00  0.00            
ATOM    175  H10 BE4     2      27.960  25.440  19.360  1.00  0.00            
ATOM    176  H11 BE4     2      29.290  28.160  18.910  1.00  0.00            
ATOM    177  H12 BE4     2      28.210  27.240  17.820  1.00  0.00            
ATOM    178  H13 BE4     2      27.550  27.940  19.250  1.00  0.00            
ATOM    179  H14 BE4     2      26.990  23.960  17.750  1.00  0.00            
ATOM    180  H15 BE4     2      27.810  22.650  16.950  1.00  0.00            
ATOM    181  H16 BE4     2      27.100  24.970  15.250  1.00  0.00            
ATOM    182  H17 BE4     2      28.770  25.130  14.590  1.00  0.00            
ATOM    183  H18 BE4     2      27.970  23.530  14.770  1.00  0.00            
ATOM    184  H19 BE4     2      28.550  22.400  21.740  1.00  0.00            
ATOM    185  H20 BE4     2      30.010  23.320  21.100  1.00  0.00            
TER
ENDMDL
MODEL        1
ATOM      1  C1  BCD     1      31.800  26.180  25.340  1.00  0.00            
ATOM      2  O1  BCD     1      30.500  25.830  25.500  1.00  0.00            
ATOM      3  C2  BCD     1      32.180  26.740  23.960  1.00  0.00            
ATOM      4  O2  BCD     1      31.550  28.040  23.810  1.00  0.00            
ATOM      5  C3  BCD     1      31.830  25.730  22.860  1.00  0.00            
ATOM      6  O3  BCD     1      32.260  26.230  21.580  1.00  0.00            
ATOM      7  C4  BCD     1      32.500  24.410  23.100  1.00  0.00            
ATOM      8  C5  BCD     1      32.180  23.920  24.550  1.00  0.00            
ATOM      9  O4  BCD     1      32.580  24.940  25.500  1.00  0.00            
ATOM     10  C6  BCD     1      33.010  22.610  24.820  1.00  0.00            
ATOM     11  O5  BCD     1      34.420  22.870  24.950  1.00  0.00            
ATOM     12  H1  BCD     1      32.140  26.820  26.170  1.00  0.00            
ATOM     13  H2  BCD     1      33.270  26.880  23.920  1.00  0.00            
ATOM     14  H3  BCD     1      32.110  28.560  23.220  1.00  0.00            
ATOM     15  H4  BCD     1      30.760  25.520  22.820  1.00  0.00            
ATOM     16  H5  BCD     1      32.210  25.510  20.950  1.00  0.00            
ATOM     17  H6  BCD     1      33.570  24.600  22.980  1.00  0.00            
ATOM     18  H7  BCD     1      31.100  23.770  24.620  1.00  0.00            
ATOM     19  H8  BCD     1      32.520  22.020  25.610  1.00  0.00            
ATOM     20  H9  BCD     1      32.890  21.950  23.960  1.00  0.00            
ATOM     21  H10 BCD     1      34.740  22.390  25.720  1.00  0.00            
ATOM     22  C7  BCD     1      27.370  26.720  28.080  1.00  0.00            
ATOM     23  O6  BCD     1      26.440  26.270  27.110  1.00  0.00            
ATOM     24  C8  BCD     1      28.150  27.950  27.480  1.00  0.00            
ATOM     25  O7  BCD     1      27.250  28.940  27.010  1.00  0.00            
ATOM     26  C9  BCD     1      28.920  27.450  26.240  1.00  0.00            
ATOM     27  O8  BCD     1      29.620  28.540  25.710  1.00  0.00            
ATOM     28  C10 BCD     1      29.860  26.330  26.720  1.00  0.00            
ATOM     29  C11 BCD     1      29.160  25.220  27.420  1.00  0.00            
ATOM     30  O9  BCD     1      28.370  25.800  28.450  1.00  0.00            
ATOM     31  C12 BCD     1      30.100  24.130  27.950  1.00  0.00            
ATOM     32  O10 BCD     1      31.280  24.730  28.480  1.00  0.00            
ATOM     33  H11 BCD     1      26.800  26.990  28.970  1.00  0.00            
ATOM     34  H12 BCD     1      28.850  28.380  28.210  1.00  0.00            
ATOM     35  H13 BCD     1      27.760  29.460  26.390  1.00  0.00            
ATOM     36  H14 BCD     1      28.130  27.110  25.570  1.00  0.00            
ATOM     37  H15 BCD     1      30.100  28.330  24.910  1.00  0.00            
ATOM     38  H16 BCD     1      30.570  26.740  27.460  1.00  0.00            
ATOM     39  H17 BCD     1      28.480  24.770  26.680  1.00  0.00            
ATOM     40  H18 BCD     1      29.550  23.480  28.630  1.00  0.00            
ATOM     41  H19 BCD     1      30.400  23.510  27.090  1.00  0.00            
ATOM     42  H20 BCD     1      31.980  24.070  28.470  1.00  0.00            
ATOM     43  C13 BCD     1      22.770  24.720  26.970  1.00  0.00            
ATOM     44  O11 BCD     1      23.260  23.740  26.110  1.00  0.00            
ATOM     45  C14 BCD     1      22.900  26.200  26.430  1.00  0.00            
ATOM     46  O12 BCD     1      22.030  26.330  25.280  1.00  0.00            
ATOM     47  C15 BCD     1      24.370  26.530  26.270  1.00  0.00            
ATOM     48  O13 BCD     1      24.490  27.960  26.160  1.00  0.00            
ATOM     49  C16 BCD     1      25.120  26.220  27.520  1.00  0.00            
ATOM     50  C17 BCD     1      24.800  24.820  28.120  1.00  0.00            
ATOM     51  O14 BCD     1      23.500  24.640  28.180  1.00  0.00            
ATOM     52  C18 BCD     1      25.330  24.540  29.560  1.00  0.00            
ATOM     53  O15 BCD     1      24.980  25.680  30.390  1.00  0.00            
ATOM     54  H21 BCD     1      21.720  24.540  27.220  1.00  0.00            
ATOM     55  H22 BCD     1      22.550  26.790  27.290  1.00  0.00            
ATOM     56  H23 BCD     1      22.130  27.200  24.890  1.00  0.00            
ATOM     57  H24 BCD     1      24.800  25.970  25.430  1.00  0.00            
ATOM     58  H25 BCD     1      25.380  28.270  25.960  1.00  0.00            
ATOM     59  H26 BCD     1      24.890  26.970  28.290  1.00  0.00            
ATOM     60  H27 BCD     1      25.300  24.060  27.510  1.00  0.00            
ATOM     61  H28 BCD     1      24.890  23.610  29.940  1.00  0.00            
ATOM     62  H29 BCD     1      26.410  24.380  29.540  1.00  0.00            
ATOM     63  H30 BCD     1      24.360  25.390  31.060  1.00  0.00            
ATOM     64  C19 BCD     1      21.800  20.270  24.170  1.00  0.00            
ATOM     65  O16 BCD     1      22.830  20.300  23.190  1.00  0.00            
ATOM     66  C20 BCD     1      20.900  21.510  24.160  1.00  0.00            
ATOM     67  O17 BCD     1      20.310  21.600  22.850  1.00  0.00            
ATOM     68  C21 BCD     1      21.670  22.800  24.510  1.00  0.00            
ATOM     69  O18 BCD     1      20.850  23.960  24.580  1.00  0.00            
ATOM     70  C22 BCD     1      22.360  22.620  25.840  1.00  0.00            
ATOM     71  C23 BCD     1      23.190  21.350  25.920  1.00  0.00            
ATOM     72  O19 BCD     1      22.370  20.210  25.460  1.00  0.00            
ATOM     73  C24 BCD     1      23.760  20.960  27.240  1.00  0.00            
ATOM     74  O20 BCD     1      22.790  21.150  28.280  1.00  0.00            
ATOM     75  H31 BCD     1      21.220  19.370  23.920  1.00  0.00            
ATOM     76  H32 BCD     1      20.070  21.380  24.850  1.00  0.00            
ATOM     77  H33 BCD     1      20.040  20.700  22.610  1.00  0.00            
ATOM     78  H34 BCD     1      22.420  22.930  23.720  1.00  0.00            
ATOM     79  H35 BCD     1      21.160  24.820  24.880  1.00  0.00            
ATOM     80  H36 BCD     1      21.620  22.800  26.630  1.00  0.00            
ATOM     81  H37 BCD     1      24.010  21.530  25.220  1.00  0.00            
ATOM     82  H38 BCD     1      23.900  19.870  27.250  1.00  0.00            
ATOM     83  H39 BCD     1      24.740  21.400  27.480  1.00  0.00            
ATOM     84  H40 BCD     1      21.990  20.670  28.040  1.00  0.00            
ATOM     85  C25 BCD     1      24.360  18.470  19.910  1.00  0.00            
ATOM     86  O21 BCD     1      25.570  19.030  20.440  1.00  0.00            
ATOM     87  C26 BCD     1      23.450  19.670  19.590  1.00  0.00            
ATOM     88  O22 BCD     1      23.910  20.610  18.660  1.00  0.00            
ATOM     89  C27 BCD     1      23.250  20.420  20.950  1.00  0.00            
ATOM     90  O23 BCD     1      22.250  21.400  20.760  1.00  0.00            
ATOM     91  C28 BCD     1      22.740  19.470  22.000  1.00  0.00            
ATOM     92  C29 BCD     1      23.580  18.160  22.140  1.00  0.00            
ATOM     93  O24 BCD     1      23.720  17.560  20.860  1.00  0.00            
ATOM     94  C30 BCD     1      22.920  17.310  23.190  1.00  0.00            
ATOM     95  O25 BCD     1      21.560  16.980  22.870  1.00  0.00            
ATOM     96  H41 BCD     1      24.530  18.020  18.920  1.00  0.00            
ATOM     97  H42 BCD     1      22.520  19.200  19.250  1.00  0.00            
ATOM     98  H43 BCD     1      23.380  21.400  18.660  1.00  0.00            
ATOM     99  H44 BCD     1      24.230  20.900  21.110  1.00  0.00            
ATOM    100  H45 BCD     1      21.790  21.490  21.600  1.00  0.00            
ATOM    101  H46 BCD     1      21.720  19.140  21.760  1.00  0.00            
ATOM    102  H47 BCD     1      24.550  18.450  22.560  1.00  0.00            
ATOM    103  H48 BCD     1      23.560  16.420  23.200  1.00  0.00            
ATOM    104  H49 BCD     1      23.040  17.850  24.140  1.00  0.00            
ATOM    105  H50 BCD     1      21.430  16.080  23.170  1.00  0.00            
ATOM    106  C31 BCD     1      29.590  19.160  19.240  1.00  0.00            
ATOM    107  O26 BCD     1      29.640  20.410  19.890  1.00  0.00            
ATOM    108  C32 BCD     1      28.600  19.210  18.110  1.00  0.00            
ATOM    109  O27 BCD     1      28.920  20.150  17.090  1.00  0.00            
ATOM    110  C33 BCD     1      27.200  19.490  18.670  1.00  0.00            
ATOM    111  C34 BCD     1      26.750  18.490  19.750  1.00  0.00            
ATOM    112  C35 BCD     1      27.860  18.320  20.780  1.00  0.00            
ATOM    113  O28 BCD     1      29.100  18.110  20.140  1.00  0.00            
ATOM    114  C36 BCD     1      27.710  17.180  21.690  1.00  0.00            
ATOM    115  O29 BCD     1      27.550  15.990  20.980  1.00  0.00            
ATOM    116  O30 BCD     1      26.260  19.630  17.630  1.00  0.00            
ATOM    117  H51 BCD     1      30.580  18.870  18.880  1.00  0.00            
ATOM    118  H52 BCD     1      28.460  18.250  17.600  1.00  0.00            
ATOM    119  H53 BCD     1      28.170  20.350  16.520  1.00  0.00            
ATOM    120  H54 BCD     1      27.310  20.460  19.170  1.00  0.00            
ATOM    121  H55 BCD     1      25.450  19.970  18.010  1.00  0.00            
ATOM    122  H56 BCD     1      26.490  17.510  19.330  1.00  0.00            
ATOM    123  H57 BCD     1      27.920  19.260  21.340  1.00  0.00            
ATOM    124  H58 BCD     1      28.550  17.070  22.390  1.00  0.00            
ATOM    125  H59 BCD     1      26.800  17.280  22.290  1.00  0.00            
ATOM    126  H60 BCD     1      28.300  15.830  20.400  1.00  0.00            
ATOM    127  C37 BCD     1      32.750  23.000  21.180  1.00  0.00            
ATOM    128  O31 BCD     1      31.900  23.490  22.230  1.00  0.00            
ATOM    129  C38 BCD     1      32.110  23.190  19.810  1.00  0.00            
ATOM    130  O32 BCD     1      32.090  24.540  19.440  1.00  0.00            
ATOM    131  C39 BCD     1      30.780  22.530  19.790  1.00  0.00            
ATOM    132  O33 BCD     1      30.260  22.630  18.490  1.00  0.00            
ATOM    133  C40 BCD     1      30.970  21.090  20.040  1.00  0.00            
ATOM    134  C41 BCD     1      31.700  20.870  21.320  1.00  0.00            
ATOM    135  O34 BCD     1      32.960  21.580  21.380  1.00  0.00            
ATOM    136  C42 BCD     1      31.900  19.350  21.580  1.00  0.00            
ATOM    137  O35 BCD     1      32.600  18.670  20.570  1.00  0.00            
ATOM    138  H61 BCD     1      33.770  23.390  21.260  1.00  0.00            
ATOM    139  H62 BCD     1      32.750  22.740  19.040  1.00  0.00            
ATOM    140  H63 BCD     1      32.310  24.640  18.510  1.00  0.00            
ATOM    141  H64 BCD     1      30.080  22.940  20.530  1.00  0.00            
ATOM    142  H65 BCD     1      29.590  21.960  18.360  1.00  0.00            
ATOM    143  H66 BCD     1      31.520  20.800  19.140  1.00  0.00            
ATOM    144  H67 BCD     1      31.060  21.220  22.140  1.00  0.00            
ATOM    145  H68 BCD     1      32.360  19.230  22.570  1.00  0.00            
ATOM    146  H69 BCD     1      30.890  18.940  21.690  1.00  0.00            
ATOM    147  H70 BCD     1      32.670  17.720  20.700  1.00  0.00            
ATOM    148  C1  BE4     2      28.560  26.280  19.180  1.00  0.00            
ATOM    149  C2  BE4     2      28.740  25.770  20.630  1.00  0.00            
ATOM    150  C3  BE4     2      27.510  26.130  21.480  1.00  0.00            
ATOM    151  C4  BE4     2      27.390  27.450  21.930  1.00  0.00            
ATOM    152  C5  BE4     2      26.270  27.880  22.680  1.00  0.00            
ATOM    153  C6  BE4     2      25.230  27.030  22.940  1.00  0.00            
ATOM    154  C7  BE4     2      25.270  25.710  22.430  1.00  0.00            
ATOM    155  C8  BE4     2      24.030  24.850  22.710  1.00  0.00            
ATOM    156  C9  BE4     2      22.960  24.810  21.500  1.00  0.00            
ATOM    157  C10 BE4     2      26.420  25.260  21.660  1.00  0.00            
ATOM    158  N1  BE4     2      26.470  23.920  21.190  1.00  0.00            
ATOM    159  C11 BE4     2      25.910  23.540  19.860  1.00  0.00            
ATOM    160  O1  BE4     2      27.000  23.270  18.980  1.00  0.00            
ATOM    161  C12 BE4     2      26.760  23.030  17.560  1.00  0.00            
ATOM    162  C13 BE4     2      27.130  22.940  21.960  1.00  0.00            
ATOM    163  O2  BE4     2      27.170  21.740  21.690  1.00  0.00            
ATOM    164  C14 BE4     2      27.830  23.410  23.210  1.00  0.00            
ATOM    165  Cl1 BE4     2      28.510  22.330  24.400  1.00  0.00            
ATOM    166  H1  BE4     2      28.220  27.330  19.170  1.00  0.00            
ATOM    167  H2  BE4     2      29.530  26.130  18.710  1.00  0.00            
ATOM    168  H3  BE4     2      27.820  25.720  18.590  1.00  0.00            
ATOM    169  H4  BE4     2      29.680  26.170  21.040  1.00  0.00            
ATOM    170  H5  BE4     2      29.010  24.710  20.610  1.00  0.00            
ATOM    171  H6  BE4     2      28.150  28.180  21.690  1.00  0.00            
ATOM    172  H7  BE4     2      26.280  28.890  23.090  1.00  0.00            
ATOM    173  H8  BE4     2      24.430  27.490  23.500  1.00  0.00            
ATOM    174  H9  BE4     2      23.590  25.260  23.630  1.00  0.00            
ATOM    175  H10 BE4     2      24.420  23.870  22.990  1.00  0.00            
ATOM    176  H11 BE4     2      22.570  25.830  21.370  1.00  0.00            
ATOM    177  H12 BE4     2      23.280  24.440  20.520  1.00  0.00            
ATOM    178  H13 BE4     2      22.070  24.190  21.630  1.00  0.00            
ATOM    179  H14 BE4     2      25.310  24.410  19.550  1.00  0.00            
ATOM    180  H15 BE4     2      25.340  22.620  20.010  1.00  0.00            
ATOM    181  H16 BE4     2      26.130  23.810  17.110  1.00  0.00            
ATOM    182  H17 BE4     2      27.720  22.910  17.040  1.00  0.00            
ATOM    183  H18 BE4     2      26.200  22.090  17.570  1.00  0.00            
ATOM    184  H19 BE4     2      27.130  24.030  23.790  1.00  0.00            
ATOM    185  H20 BE4     2      28.660  24.090  22.950  1.00  0.00            
TER
ENDMDL
MODEL        1
ATOM      1  C1  BCD     1      24.970  15.510  23.040  1.00  0.00            
ATOM      2  O1  BCD     1      23.610  15.940  23.020  1.00  0.00            
ATOM      3  C2  BCD     1      25.530  15.350  21.590  1.00  0.00            
ATOM      4  O2  BCD     1      25.420  16.600  20.880  1.00  0.00            
ATOM      5  C3  BCD     1      24.820  14.180  20.900  1.00  0.00            
ATOM      6  O3  BCD     1      25.360  13.950  19.620  1.00  0.00            
ATOM      7  C4  BCD     1      24.800  12.950  21.700  1.00  0.00            
ATOM      8  C5  BCD     1      24.320  13.200  23.080  1.00  0.00            
ATOM      9  O4  BCD     1      25.050  14.270  23.680  1.00  0.00            
ATOM     10  C6  BCD     1      24.310  11.990  23.850  1.00  0.00            
ATOM     11  O5  BCD     1      23.970  12.330  25.190  1.00  0.00            
ATOM     12  H1  BCD     1      25.640  16.230  23.520  1.00  0.00            
ATOM     13  H2  BCD     1      26.580  15.050  21.660  1.00  0.00            
ATOM     14  H3  BCD     1      25.500  16.370  19.950  1.00  0.00            
ATOM     15  H4  BCD     1      23.780  14.450  20.680  1.00  0.00            
ATOM     16  H5  BCD     1      24.790  13.320  19.170  1.00  0.00            
ATOM     17  H6  BCD     1      25.850  12.630  21.710  1.00  0.00            
ATOM     18  H7  BCD     1      23.280  13.520  22.960  1.00  0.00            
ATOM     19  H8  BCD     1      23.550  11.260  23.550  1.00  0.00            
ATOM     20  H9  BCD     1      25.310  11.540  23.800  1.00  0.00            
ATOM     21  H10 BCD     1      24.210  13.250  25.330  1.00  0.00            
ATOM     22  C7  BCD     1      21.260  19.020  24.150  1.00  0.00            
ATOM     23  O6  BCD     1      20.350  18.750  23.090  1.00  0.00            
ATOM     24  C8  BCD     1      22.510  19.530  23.550  1.00  0.00            
ATOM     25  O7  BCD     1      22.160  20.640  22.730  1.00  0.00            
ATOM     26  C9  BCD     1      23.230  18.340  22.770  1.00  0.00            
ATOM     27  O8  BCD     1      24.550  18.710  22.270  1.00  0.00            
ATOM     28  C10 BCD     1      23.300  17.150  23.760  1.00  0.00            
ATOM     29  C11 BCD     1      22.000  16.770  24.550  1.00  0.00            
ATOM     30  O9  BCD     1      21.390  17.990  25.080  1.00  0.00            
ATOM     31  C12 BCD     1      22.200  15.660  25.610  1.00  0.00            
ATOM     32  O10 BCD     1      23.150  16.000  26.650  1.00  0.00            
ATOM     33  H11 BCD     1      20.840  19.850  24.720  1.00  0.00            
ATOM     34  H12 BCD     1      23.190  19.860  24.340  1.00  0.00            
ATOM     35  H13 BCD     1      21.410  20.430  22.160  1.00  0.00            
ATOM     36  H14 BCD     1      22.540  18.110  21.940  1.00  0.00            
ATOM     37  H15 BCD     1      24.720  17.900  21.770  1.00  0.00            
ATOM     38  H16 BCD     1      24.090  17.310  24.500  1.00  0.00            
ATOM     39  H17 BCD     1      21.330  16.280  23.830  1.00  0.00            
ATOM     40  H18 BCD     1      21.260  15.430  26.120  1.00  0.00            
ATOM     41  H19 BCD     1      22.520  14.740  25.110  1.00  0.00            
ATOM     42  H20 BCD     1      23.000  16.920  26.890  1.00  0.00            
ATOM     43  C13 BCD     1      16.520  19.410  21.940  1.00  0.00            
ATOM     44  O11 BCD     1      16.560  18.110  21.350  1.00  0.00            
ATOM     45  C14 BCD     1      17.470  20.280  21.210  1.00  0.00            
ATOM     46  O12 BCD     1      17.240  20.170  19.800  1.00  0.00            
ATOM     47  C15 BCD     1      18.950  19.820  21.450  1.00  0.00            
ATOM     48  O13 BCD     1      20.010  20.610  20.820  1.00  0.00            
ATOM     49  C16 BCD     1      19.150  19.600  22.950  1.00  0.00            
ATOM     50  C17 BCD     1      18.060  18.760  23.600  1.00  0.00            
ATOM     51  O14 BCD     1      16.790  19.300  23.280  1.00  0.00            
ATOM     52  C18 BCD     1      18.210  18.800  25.120  1.00  0.00            
ATOM     53  O15 BCD     1      18.340  20.090  25.660  1.00  0.00            
ATOM     54  H21 BCD     1      15.500  19.790  21.830  1.00  0.00            
ATOM     55  H22 BCD     1      17.400  21.320  21.550  1.00  0.00            
ATOM     56  H23 BCD     1      16.780  19.340  19.670  1.00  0.00            
ATOM     57  H24 BCD     1      19.030  18.800  21.050  1.00  0.00            
ATOM     58  H25 BCD     1      19.850  20.600  19.870  1.00  0.00            
ATOM     59  H26 BCD     1      19.190  20.570  23.460  1.00  0.00            
ATOM     60  H27 BCD     1      18.120  17.700  23.330  1.00  0.00            
ATOM     61  H28 BCD     1      17.260  18.380  25.470  1.00  0.00            
ATOM     62  H29 BCD     1      19.000  18.080  25.410  1.00  0.00            
ATOM     63  H30 BCD     1      18.510  20.010  26.600  1.00  0.00            
ATOM     64  C19 BCD     1      13.670  15.200  20.130  1.00  0.00            
ATOM     65  O16 BCD     1      14.630  14.300  19.570  1.00  0.00            
ATOM     66  C20 BCD     1      13.720  16.530  19.390  1.00  0.00            
ATOM     67  O17 BCD     1      13.580  16.220  18.070  1.00  0.00            
ATOM     68  C21 BCD     1      15.040  17.220  19.680  1.00  0.00            
ATOM     69  O18 BCD     1      15.070  18.510  18.990  1.00  0.00            
ATOM     70  C22 BCD     1      15.320  17.390  21.160  1.00  0.00            
ATOM     71  C23 BCD     1      15.180  16.050  21.940  1.00  0.00            
ATOM     72  O19 BCD     1      13.890  15.530  21.530  1.00  0.00            
ATOM     73  C24 BCD     1      15.160  16.330  23.380  1.00  0.00            
ATOM     74  O20 BCD     1      14.150  17.340  23.620  1.00  0.00            
ATOM     75  H31 BCD     1      12.670  14.750  20.120  1.00  0.00            
ATOM     76  H32 BCD     1      12.870  17.070  19.840  1.00  0.00            
ATOM     77  H33 BCD     1      14.060  15.390  17.970  1.00  0.00            
ATOM     78  H34 BCD     1      15.830  16.540  19.320  1.00  0.00            
ATOM     79  H35 BCD     1      14.310  18.990  19.330  1.00  0.00            
ATOM     80  H36 BCD     1      14.540  18.100  21.470  1.00  0.00            
ATOM     81  H37 BCD     1      15.970  15.330  21.710  1.00  0.00            
ATOM     82  H38 BCD     1      14.890  15.420  23.940  1.00  0.00            
ATOM     83  H39 BCD     1      16.150  16.610  23.770  1.00  0.00            
ATOM     84  H40 BCD     1      13.320  16.870  23.510  1.00  0.00            
ATOM     85  C25 BCD     1      15.250  10.380  18.670  1.00  0.00            
ATOM     86  O21 BCD     1      16.620  10.580  19.020  1.00  0.00            
ATOM     87  C26 BCD     1      14.990  11.200  17.390  1.00  0.00            
ATOM     88  O22 BCD     1      15.850  10.850  16.320  1.00  0.00            
ATOM     89  C27 BCD     1      15.040  12.630  17.820  1.00  0.00            
ATOM     90  O23 BCD     1      14.690  13.560  16.830  1.00  0.00            
ATOM     91  C28 BCD     1      14.220  13.000  19.100  1.00  0.00            
ATOM     92  C29 BCD     1      14.450  11.990  20.250  1.00  0.00            
ATOM     93  O24 BCD     1      14.300  10.750  19.650  1.00  0.00            
ATOM     94  C30 BCD     1      13.520  12.140  21.440  1.00  0.00            
ATOM     95  O25 BCD     1      12.150  12.130  21.100  1.00  0.00            
ATOM     96  H41 BCD     1      14.990   9.350  18.420  1.00  0.00            
ATOM     97  H42 BCD     1      13.950  10.920  17.170  1.00  0.00            
ATOM     98  H43 BCD     1      15.700  11.550  15.680  1.00  0.00            
ATOM     99  H44 BCD     1      16.080  12.780  18.130  1.00  0.00            
ATOM    100  H45 BCD     1      15.030  13.270  15.980  1.00  0.00            
ATOM    101  H46 BCD     1      13.170  13.160  18.850  1.00  0.00            
ATOM    102  H47 BCD     1      15.510  12.140  20.510  1.00  0.00            
ATOM    103  H48 BCD     1      13.690  11.270  22.080  1.00  0.00            
ATOM    104  H49 BCD     1      13.690  13.110  21.920  1.00  0.00            
ATOM    105  H50 BCD     1      11.700  12.170  21.950  1.00  0.00            
ATOM    106  C31 BCD     1      19.990   8.360  20.050  1.00  0.00            
ATOM    107  O26 BCD     1      20.770   9.490  19.920  1.00  0.00            
ATOM    108  C32 BCD     1      19.390   8.040  18.670  1.00  0.00            
ATOM    109  O27 BCD     1      20.450   7.820  17.710  1.00  0.00            
ATOM    110  C33 BCD     1      18.430   9.150  18.200  1.00  0.00            
ATOM    111  C34 BCD     1      17.400   9.400  19.290  1.00  0.00            
ATOM    112  C35 BCD     1      18.040   9.660  20.680  1.00  0.00            
ATOM    113  O28 BCD     1      18.910   8.620  20.950  1.00  0.00            
ATOM    114  C36 BCD     1      17.030   9.530  21.820  1.00  0.00            
ATOM    115  O29 BCD     1      16.310   8.310  21.700  1.00  0.00            
ATOM    116  O30 BCD     1      17.660   8.990  16.990  1.00  0.00            
ATOM    117  H51 BCD     1      20.600   7.530  20.440  1.00  0.00            
ATOM    118  H52 BCD     1      18.820   7.110  18.750  1.00  0.00            
ATOM    119  H53 BCD     1      20.840   6.970  17.920  1.00  0.00            
ATOM    120  H54 BCD     1      19.090  10.030  18.110  1.00  0.00            
ATOM    121  H55 BCD     1      16.980   9.650  16.850  1.00  0.00            
ATOM    122  H56 BCD     1      16.680   8.590  19.430  1.00  0.00            
ATOM    123  H57 BCD     1      18.400  10.690  20.800  1.00  0.00            
ATOM    124  H58 BCD     1      17.570   9.520  22.780  1.00  0.00            
ATOM    125  H59 BCD     1      16.320  10.370  21.810  1.00  0.00            
ATOM    126  H60 BCD     1      15.370   8.500  21.700  1.00  0.00            
ATOM    127  C37 BCD     1      24.580  10.770  20.780  1.00  0.00            
ATOM    128  O31 BCD     1      23.960  12.070  20.970  1.00  0.00            
ATOM    129  C38 BCD     1      24.390  10.270  19.350  1.00  0.00            
ATOM    130  O32 BCD     1      25.130  11.110  18.550  1.00  0.00            
ATOM    131  C39 BCD     1      22.880  10.090  19.020  1.00  0.00            
ATOM    132  O33 BCD     1      22.690   9.510  17.690  1.00  0.00            
ATOM    133  C40 BCD     1      22.200   9.310  20.100  1.00  0.00            
ATOM    134  C41 BCD     1      22.610   9.730  21.490  1.00  0.00            
ATOM    135  O34 BCD     1      24.020   9.860  21.600  1.00  0.00            
ATOM    136  C42 BCD     1      22.130   8.880  22.650  1.00  0.00            
ATOM    137  O35 BCD     1      22.460   7.530  22.500  1.00  0.00            
ATOM    138  H61 BCD     1      25.650  10.780  21.010  1.00  0.00            
ATOM    139  H62 BCD     1      24.750   9.240  19.290  1.00  0.00            
ATOM    140  H63 BCD     1      25.100  10.840  17.630  1.00  0.00            
ATOM    141  H64 BCD     1      22.390  11.080  19.070  1.00  0.00            
ATOM    142  H65 BCD     1      21.840   9.070  17.710  1.00  0.00            
ATOM    143  H66 BCD     1      22.480   8.260  19.940  1.00  0.00            
ATOM    144  H67 BCD     1      22.210  10.710  21.780  1.00  0.00            
ATOM    145  H68 BCD     1      22.720   9.150  23.530  1.00  0.00            
ATOM    146  H69 BCD     1      21.040   9.010  22.730  1.00  0.00            
ATOM    147  H70 BCD     1      23.400   7.450  22.680  1.00  0.00            
ATOM    148  C1  BE4     2      18.800  12.890  16.090  1.00  0.00            
ATOM    149  C2  BE4     2      19.680  12.420  17.280  1.00  0.00            
ATOM    150  C3  BE4     2      20.720  13.480  17.670  1.00  0.00            
ATOM    151  C4  BE4     2      21.950  13.480  16.960  1.00  0.00            
ATOM    152  C5  BE4     2      23.000  14.400  17.180  1.00  0.00            
ATOM    153  C6  BE4     2      22.840  15.400  18.190  1.00  0.00            
ATOM    154  C7  BE4     2      21.660  15.420  18.990  1.00  0.00            
ATOM    155  C8  BE4     2      21.490  16.470  20.070  1.00  0.00            
ATOM    156  C9  BE4     2      21.510  17.860  19.460  1.00  0.00            
ATOM    157  C10 BE4     2      20.590  14.460  18.660  1.00  0.00            
ATOM    158  N1  BE4     2      19.400  14.490  19.430  1.00  0.00            
ATOM    159  C11 BE4     2      18.230  15.090  18.770  1.00  0.00            
ATOM    160  O1  BE4     2      18.700  16.020  17.740  1.00  0.00            
ATOM    161  C12 BE4     2      17.640  16.560  16.950  1.00  0.00            
ATOM    162  C13 BE4     2      19.280  13.920  20.680  1.00  0.00            
ATOM    163  O2  BE4     2      18.260  13.940  21.310  1.00  0.00            
ATOM    164  C14 BE4     2      20.550  13.350  21.250  1.00  0.00            
ATOM    165  Cl1 BE4     2      20.290  12.440  22.800  1.00  0.00            
ATOM    166  H1  BE4     2      17.880  13.400  16.390  1.00  0.00            
ATOM    167  H2  BE4     2      19.370  13.520  15.390  1.00  0.00            
ATOM    168  H3  BE4     2      18.560  12.090  15.370  1.00  0.00            
ATOM    169  H4  BE4     2      20.300  11.580  16.950  1.00  0.00            
ATOM    170  H5  BE4     2      19.160  12.200  18.220  1.00  0.00            
ATOM    171  H6  BE4     2      22.080  12.740  16.180  1.00  0.00            
ATOM    172  H7  BE4     2      23.870  14.260  16.550  1.00  0.00            
ATOM    173  H8  BE4     2      23.690  16.000  18.500  1.00  0.00            
ATOM    174  H9  BE4     2      22.280  16.280  20.810  1.00  0.00            
ATOM    175  H10 BE4     2      20.530  16.370  20.580  1.00  0.00            
ATOM    176  H11 BE4     2      22.510  17.990  19.030  1.00  0.00            
ATOM    177  H12 BE4     2      20.680  17.980  18.750  1.00  0.00            
ATOM    178  H13 BE4     2      21.430  18.590  20.270  1.00  0.00            
ATOM    179  H14 BE4     2      17.680  15.720  19.490  1.00  0.00            
ATOM    180  H15 BE4     2      17.570  14.330  18.340  1.00  0.00            
ATOM    181  H16 BE4     2      16.750  15.930  17.060  1.00  0.00            
ATOM    182  H17 BE4     2      17.430  17.560  17.330  1.00  0.00            
ATOM    183  H18 BE4     2      17.890  16.540  15.880  1.00  0.00            
ATOM    184  H19 BE4     2      21.380  14.060  21.350  1.00  0.00            
ATOM    185  H20 BE4     2      20.800  12.600  20.480  1.00  0.00            
TER
ENDMDL
MODEL        1
ATOM      1  C1  BCD     1      21.560  13.050  26.800  1.00  0.00            
ATOM      2  O1  BCD     1      20.340  13.870  26.870  1.00  0.00            
ATOM      3  C2  BCD     1      22.390  13.520  25.620  1.00  0.00            
ATOM      4  O2  BCD     1      22.800  14.890  25.790  1.00  0.00            
ATOM      5  C3  BCD     1      21.510  13.450  24.320  1.00  0.00            
ATOM      6  O3  BCD     1      22.350  13.710  23.170  1.00  0.00            
ATOM      7  C4  BCD     1      20.960  12.070  24.180  1.00  0.00            
ATOM      8  C5  BCD     1      20.190  11.640  25.420  1.00  0.00            
ATOM      9  O4  BCD     1      21.110  11.730  26.490  1.00  0.00            
ATOM     10  C6  BCD     1      19.760  10.160  25.320  1.00  0.00            
ATOM     11  O5  BCD     1      20.810   9.250  24.980  1.00  0.00            
ATOM     12  H1  BCD     1      22.200  13.070  27.690  1.00  0.00            
ATOM     13  H2  BCD     1      23.290  12.910  25.520  1.00  0.00            
ATOM     14  H3  BCD     1      21.970  15.340  25.950  1.00  0.00            
ATOM     15  H4  BCD     1      20.720  14.180  24.550  1.00  0.00            
ATOM     16  H5  BCD     1      21.860  13.600  22.360  1.00  0.00            
ATOM     17  H6  BCD     1      21.820  11.400  24.020  1.00  0.00            
ATOM     18  H7  BCD     1      19.360  12.360  25.490  1.00  0.00            
ATOM     19  H8  BCD     1      19.340   9.810  26.270  1.00  0.00            
ATOM     20  H9  BCD     1      19.030  10.000  24.520  1.00  0.00            
ATOM     21  H10 BCD     1      20.500   8.400  24.630  1.00  0.00            
ATOM     22  C7  BCD     1      18.310  16.190  29.420  1.00  0.00            
ATOM     23  O6  BCD     1      17.220  15.820  28.550  1.00  0.00            
ATOM     24  C8  BCD     1      19.370  16.940  28.510  1.00  0.00            
ATOM     25  O7  BCD     1      18.780  18.100  27.990  1.00  0.00            
ATOM     26  C9  BCD     1      19.780  15.990  27.390  1.00  0.00            
ATOM     27  O8  BCD     1      20.710  16.600  26.460  1.00  0.00            
ATOM     28  C10 BCD     1      20.330  14.740  27.930  1.00  0.00            
ATOM     29  C11 BCD     1      19.390  14.100  28.900  1.00  0.00            
ATOM     30  O9  BCD     1      19.000  15.100  29.920  1.00  0.00            
ATOM     31  C12 BCD     1      19.850  12.880  29.660  1.00  0.00            
ATOM     32  O10 BCD     1      21.010  13.220  30.400  1.00  0.00            
ATOM     33  H11 BCD     1      18.120  16.870  30.260  1.00  0.00            
ATOM     34  H12 BCD     1      20.200  17.170  29.190  1.00  0.00            
ATOM     35  H13 BCD     1      19.310  18.510  27.310  1.00  0.00            
ATOM     36  H14 BCD     1      18.900  15.740  26.780  1.00  0.00            
ATOM     37  H15 BCD     1      20.270  17.410  26.180  1.00  0.00            
ATOM     38  H16 BCD     1      21.300  14.860  28.430  1.00  0.00            
ATOM     39  H17 BCD     1      18.430  13.810  28.440  1.00  0.00            
ATOM     40  H18 BCD     1      19.140  12.340  30.300  1.00  0.00            
ATOM     41  H19 BCD     1      20.200  12.140  28.930  1.00  0.00            
ATOM     42  H20 BCD     1      21.040  14.180  30.460  1.00  0.00            
ATOM     43  C13 BCD     1      13.110  16.170  28.110  1.00  0.00            
ATOM     44  O11 BCD     1      13.230  15.640  26.750  1.00  0.00            
ATOM     45  C14 BCD     1      13.850  17.520  28.240  1.00  0.00            
ATOM     46  O12 BCD     1      13.440  18.400  27.180  1.00  0.00            
ATOM     47  C15 BCD     1      15.320  17.280  28.110  1.00  0.00            
ATOM     48  O13 BCD     1      16.100  18.500  28.310  1.00  0.00            
ATOM     49  C16 BCD     1      15.920  16.190  28.990  1.00  0.00            
ATOM     50  C17 BCD     1      15.050  14.930  28.880  1.00  0.00            
ATOM     51  O14 BCD     1      13.660  15.260  29.040  1.00  0.00            
ATOM     52  C18 BCD     1      15.390  13.880  29.980  1.00  0.00            
ATOM     53  O15 BCD     1      14.770  12.680  29.580  1.00  0.00            
ATOM     54  H21 BCD     1      12.110  16.440  28.450  1.00  0.00            
ATOM     55  H22 BCD     1      13.580  17.950  29.210  1.00  0.00            
ATOM     56  H23 BCD     1      13.290  17.940  26.350  1.00  0.00            
ATOM     57  H24 BCD     1      15.560  16.990  27.070  1.00  0.00            
ATOM     58  H25 BCD     1      17.030  18.270  28.290  1.00  0.00            
ATOM     59  H26 BCD     1      15.920  16.630  30.000  1.00  0.00            
ATOM     60  H27 BCD     1      15.160  14.540  27.860  1.00  0.00            
ATOM     61  H28 BCD     1      16.450  13.730  30.190  1.00  0.00            
ATOM     62  H29 BCD     1      14.990  14.160  30.960  1.00  0.00            
ATOM     63  H30 BCD     1      13.840  12.720  29.830  1.00  0.00            
ATOM     64  C19 BCD     1      10.380  13.930  24.120  1.00  0.00            
ATOM     65  O16 BCD     1      11.350  13.550  23.170  1.00  0.00            
ATOM     66  C20 BCD     1      10.410  15.430  24.300  1.00  0.00            
ATOM     67  O17 BCD     1      10.070  16.100  23.040  1.00  0.00            
ATOM     68  C21 BCD     1      11.650  15.920  24.950  1.00  0.00            
ATOM     69  O18 BCD     1      11.450  17.360  25.140  1.00  0.00            
ATOM     70  C22 BCD     1      11.980  15.170  26.230  1.00  0.00            
ATOM     71  C23 BCD     1      11.920  13.730  26.030  1.00  0.00            
ATOM     72  O19 BCD     1      10.660  13.370  25.400  1.00  0.00            
ATOM     73  C24 BCD     1      12.100  12.870  27.220  1.00  0.00            
ATOM     74  O20 BCD     1      11.240  13.200  28.300  1.00  0.00            
ATOM     75  H31 BCD     1       9.370  13.590  23.880  1.00  0.00            
ATOM     76  H32 BCD     1       9.640  15.710  25.030  1.00  0.00            
ATOM     77  H33 BCD     1      10.290  17.020  23.210  1.00  0.00            
ATOM     78  H34 BCD     1      12.450  15.800  24.210  1.00  0.00            
ATOM     79  H35 BCD     1      10.900  17.510  25.910  1.00  0.00            
ATOM     80  H36 BCD     1      11.120  15.370  26.890  1.00  0.00            
ATOM     81  H37 BCD     1      12.700  13.430  25.320  1.00  0.00            
ATOM     82  H38 BCD     1      11.900  11.840  26.880  1.00  0.00            
ATOM     83  H39 BCD     1      13.140  12.930  27.570  1.00  0.00            
ATOM     84  H40 BCD     1      10.380  13.420  27.920  1.00  0.00            
ATOM     85  C25 BCD     1      11.530  11.180  19.720  1.00  0.00            
ATOM     86  O21 BCD     1      12.790  11.760  19.360  1.00  0.00            
ATOM     87  C26 BCD     1      10.350  12.190  19.750  1.00  0.00            
ATOM     88  O22 BCD     1      10.210  12.830  18.480  1.00  0.00            
ATOM     89  C27 BCD     1      10.650  13.190  20.900  1.00  0.00            
ATOM     90  O23 BCD     1       9.470  14.150  21.100  1.00  0.00            
ATOM     91  C28 BCD     1      10.870  12.570  22.220  1.00  0.00            
ATOM     92  C29 BCD     1      11.860  11.480  22.140  1.00  0.00            
ATOM     93  O24 BCD     1      11.600  10.600  21.010  1.00  0.00            
ATOM     94  C30 BCD     1      12.090  10.570  23.410  1.00  0.00            
ATOM     95  O25 BCD     1      10.810   9.960  23.800  1.00  0.00            
ATOM     96  H41 BCD     1      11.260  10.440  18.960  1.00  0.00            
ATOM     97  H42 BCD     1       9.420  11.700  20.070  1.00  0.00            
ATOM     98  H43 BCD     1       9.430  13.380  18.540  1.00  0.00            
ATOM     99  H44 BCD     1      11.530  13.790  20.640  1.00  0.00            
ATOM    100  H45 BCD     1       9.810  14.820  21.700  1.00  0.00            
ATOM    101  H46 BCD     1       9.940  12.100  22.570  1.00  0.00            
ATOM    102  H47 BCD     1      12.820  11.970  21.930  1.00  0.00            
ATOM    103  H48 BCD     1      12.840   9.820  23.120  1.00  0.00            
ATOM    104  H49 BCD     1      12.480  11.210  24.210  1.00  0.00            
ATOM    105  H50 BCD     1      10.170  10.040  23.090  1.00  0.00            
ATOM    106  C31 BCD     1      16.540  10.800  18.360  1.00  0.00            
ATOM    107  O26 BCD     1      16.870  11.270  19.630  1.00  0.00            
ATOM    108  C32 BCD     1      15.970  11.890  17.450  1.00  0.00            
ATOM    109  O27 BCD     1      17.000  12.920  17.300  1.00  0.00            
ATOM    110  C33 BCD     1      14.710  12.390  18.100  1.00  0.00            
ATOM    111  C34 BCD     1      13.720  11.190  18.390  1.00  0.00            
ATOM    112  C35 BCD     1      14.420  10.080  19.100  1.00  0.00            
ATOM    113  O28 BCD     1      15.650   9.730  18.450  1.00  0.00            
ATOM    114  C36 BCD     1      13.710   8.800  19.580  1.00  0.00            
ATOM    115  O29 BCD     1      13.440   8.010  18.400  1.00  0.00            
ATOM    116  O30 BCD     1      14.170  13.350  17.170  1.00  0.00            
ATOM    117  H51 BCD     1      17.460  10.370  17.960  1.00  0.00            
ATOM    118  H52 BCD     1      15.680  11.500  16.470  1.00  0.00            
ATOM    119  H53 BCD     1      16.500  13.680  16.990  1.00  0.00            
ATOM    120  H54 BCD     1      15.060  12.920  19.000  1.00  0.00            
ATOM    121  H55 BCD     1      13.370  13.790  17.460  1.00  0.00            
ATOM    122  H56 BCD     1      13.100  10.890  17.530  1.00  0.00            
ATOM    123  H57 BCD     1      14.740  10.580  20.030  1.00  0.00            
ATOM    124  H58 BCD     1      14.260   8.160  20.280  1.00  0.00            
ATOM    125  H59 BCD     1      12.730   8.930  20.040  1.00  0.00            
ATOM    126  H60 BCD     1      14.290   7.620  18.150  1.00  0.00            
ATOM    127  C37 BCD     1      20.340  11.140  22.100  1.00  0.00            
ATOM    128  O31 BCD     1      20.030  12.100  23.100  1.00  0.00            
ATOM    129  C38 BCD     1      20.470  11.780  20.700  1.00  0.00            
ATOM    130  O32 BCD     1      21.460  12.890  20.720  1.00  0.00            
ATOM    131  C39 BCD     1      19.080  12.090  20.020  1.00  0.00            
ATOM    132  O33 BCD     1      19.170  12.720  18.800  1.00  0.00            
ATOM    133  C40 BCD     1      18.200  10.860  20.080  1.00  0.00            
ATOM    134  C41 BCD     1      18.160  10.340  21.520  1.00  0.00            
ATOM    135  O34 BCD     1      19.420  10.010  22.030  1.00  0.00            
ATOM    136  C42 BCD     1      17.270   9.170  21.740  1.00  0.00            
ATOM    137  O35 BCD     1      17.710   7.960  21.060  1.00  0.00            
ATOM    138  H61 BCD     1      21.310  10.690  22.300  1.00  0.00            
ATOM    139  H62 BCD     1      20.880  11.030  20.010  1.00  0.00            
ATOM    140  H63 BCD     1      21.370  13.300  19.850  1.00  0.00            
ATOM    141  H64 BCD     1      18.610  12.790  20.720  1.00  0.00            
ATOM    142  H65 BCD     1      18.290  12.760  18.410  1.00  0.00            
ATOM    143  H66 BCD     1      18.670  10.130  19.400  1.00  0.00            
ATOM    144  H67 BCD     1      17.700  11.150  22.100  1.00  0.00            
ATOM    145  H68 BCD     1      17.180   8.960  22.810  1.00  0.00            
ATOM    146  H69 BCD     1      16.200   9.280  21.510  1.00  0.00            
ATOM    147  H70 BCD     1      16.990   7.580  20.560  1.00  0.00            
ATOM    148  C1  BE4     2      13.090  16.670  21.020  1.00  0.00            
ATOM    149  C2  BE4     2      13.970  15.450  21.320  1.00  0.00            
ATOM    150  C3  BE4     2      15.420  15.580  21.060  1.00  0.00            
ATOM    151  C4  BE4     2      15.780  15.640  19.720  1.00  0.00            
ATOM    152  C5  BE4     2      17.100  15.820  19.350  1.00  0.00            
ATOM    153  C6  BE4     2      18.110  15.800  20.370  1.00  0.00            
ATOM    154  C7  BE4     2      17.750  15.880  21.760  1.00  0.00            
ATOM    155  C8  BE4     2      18.870  15.980  22.790  1.00  0.00            
ATOM    156  C9  BE4     2      19.950  16.910  22.430  1.00  0.00            
ATOM    157  C10 BE4     2      16.420  15.780  22.060  1.00  0.00            
ATOM    158  N1  BE4     2      16.020  15.670  23.450  1.00  0.00            
ATOM    159  C11 BE4     2      15.360  16.790  24.050  1.00  0.00            
ATOM    160  O1  BE4     2      16.340  17.760  24.300  1.00  0.00            
ATOM    161  C12 BE4     2      15.800  19.000  24.790  1.00  0.00            
ATOM    162  C13 BE4     2      16.280  14.520  24.260  1.00  0.00            
ATOM    163  O2  BE4     2      16.320  14.560  25.470  1.00  0.00            
ATOM    164  C14 BE4     2      16.550  13.250  23.520  1.00  0.00            
ATOM    165  Cl1 BE4     2      15.200  11.960  23.680  1.00  0.00            
ATOM    166  H1  BE4     2      13.590  17.630  21.240  1.00  0.00            
ATOM    167  H2  BE4     2      12.910  16.620  19.940  1.00  0.00            
ATOM    168  H3  BE4     2      12.090  16.600  21.470  1.00  0.00            
ATOM    169  H4  BE4     2      13.570  14.570  20.780  1.00  0.00            
ATOM    170  H5  BE4     2      13.860  15.110  22.360  1.00  0.00            
ATOM    171  H6  BE4     2      14.990  15.480  18.990  1.00  0.00            
ATOM    172  H7  BE4     2      17.370  15.770  18.300  1.00  0.00            
ATOM    173  H8  BE4     2      19.140  15.840  20.030  1.00  0.00            
ATOM    174  H9  BE4     2      19.400  15.030  22.900  1.00  0.00            
ATOM    175  H10 BE4     2      18.460  16.280  23.760  1.00  0.00            
ATOM    176  H11 BE4     2      20.580  16.910  23.330  1.00  0.00            
ATOM    177  H12 BE4     2      20.550  16.510  21.610  1.00  0.00            
ATOM    178  H13 BE4     2      19.550  17.900  22.190  1.00  0.00            
ATOM    179  H14 BE4     2      14.860  16.530  24.980  1.00  0.00            
ATOM    180  H15 BE4     2      14.660  17.030  23.240  1.00  0.00            
ATOM    181  H16 BE4     2      16.560  19.800  24.750  1.00  0.00            
ATOM    182  H17 BE4     2      15.030  19.330  24.090  1.00  0.00            
ATOM    183  H18 BE4     2      15.400  18.950  25.810  1.00  0.00            
ATOM    184  H19 BE4     2      17.520  12.850  23.850  1.00  0.00            
ATOM    185  H20 BE4     2      16.720  13.470  22.460  1.00  0.00            
TER
ENDMDL
MODEL        1
ATOM      1  C1  BCD     1      25.560  15.020  27.350  1.00  0.00            
ATOM      2  O1  BCD     1      25.330  15.370  26.010  1.00  0.00            
ATOM      3  C2  BCD     1      25.970  16.310  28.080  1.00  0.00            
ATOM      4  O2  BCD     1      24.840  17.160  28.090  1.00  0.00            
ATOM      5  C3  BCD     1      27.170  17.030  27.480  1.00  0.00            
ATOM      6  O3  BCD     1      27.650  18.060  28.270  1.00  0.00            
ATOM      7  C4  BCD     1      28.300  16.010  27.310  1.00  0.00            
ATOM      8  C5  BCD     1      27.900  14.700  26.660  1.00  0.00            
ATOM      9  O4  BCD     1      26.730  14.190  27.290  1.00  0.00            
ATOM     10  C6  BCD     1      28.950  13.600  26.800  1.00  0.00            
ATOM     11  O5  BCD     1      29.510  13.320  28.090  1.00  0.00            
ATOM     12  H1  BCD     1      24.780  14.460  27.870  1.00  0.00            
ATOM     13  H2  BCD     1      26.200  16.010  29.110  1.00  0.00            
ATOM     14  H3  BCD     1      24.510  17.150  27.190  1.00  0.00            
ATOM     15  H4  BCD     1      26.950  17.500  26.520  1.00  0.00            
ATOM     16  H5  BCD     1      28.470  18.440  27.930  1.00  0.00            
ATOM     17  H6  BCD     1      28.700  15.720  28.300  1.00  0.00            
ATOM     18  H7  BCD     1      27.740  14.940  25.600  1.00  0.00            
ATOM     19  H8  BCD     1      28.690  12.660  26.290  1.00  0.00            
ATOM     20  H9  BCD     1      29.660  13.970  26.050  1.00  0.00            
ATOM     21  H10 BCD     1      28.820  13.230  28.760  1.00  0.00            
ATOM     22  C7  BCD     1      22.160  15.670  23.250  1.00  0.00            
ATOM     23  O6  BCD     1      23.100  15.560  22.170  1.00  0.00            
ATOM     24  C8  BCD     1      22.470  16.880  24.120  1.00  0.00            
ATOM     25  O7  BCD     1      22.360  17.960  23.190  1.00  0.00            
ATOM     26  C9  BCD     1      23.870  16.840  24.740  1.00  0.00            
ATOM     27  O8  BCD     1      24.120  17.970  25.650  1.00  0.00            
ATOM     28  C10 BCD     1      24.010  15.550  25.550  1.00  0.00            
ATOM     29  C11 BCD     1      23.570  14.320  24.800  1.00  0.00            
ATOM     30  O9  BCD     1      22.280  14.540  24.130  1.00  0.00            
ATOM     31  C12 BCD     1      23.470  13.180  25.700  1.00  0.00            
ATOM     32  O10 BCD     1      22.480  13.420  26.710  1.00  0.00            
ATOM     33  H11 BCD     1      21.100  15.830  23.020  1.00  0.00            
ATOM     34  H12 BCD     1      21.670  17.060  24.850  1.00  0.00            
ATOM     35  H13 BCD     1      22.350  18.800  23.660  1.00  0.00            
ATOM     36  H14 BCD     1      24.590  16.760  23.920  1.00  0.00            
ATOM     37  H15 BCD     1      23.860  18.730  25.120  1.00  0.00            
ATOM     38  H16 BCD     1      23.280  15.650  26.370  1.00  0.00            
ATOM     39  H17 BCD     1      24.370  13.960  24.140  1.00  0.00            
ATOM     40  H18 BCD     1      23.130  12.340  25.070  1.00  0.00            
ATOM     41  H19 BCD     1      24.400  12.910  26.220  1.00  0.00            
ATOM     42  H20 BCD     1      22.760  12.960  27.510  1.00  0.00            
ATOM     43  C13 BCD     1      23.200  15.050  18.000  1.00  0.00            
ATOM     44  O11 BCD     1      24.530  15.440  18.090  1.00  0.00            
ATOM     45  C14 BCD     1      22.410  16.200  18.530  1.00  0.00            
ATOM     46  O12 BCD     1      22.670  17.330  17.730  1.00  0.00            
ATOM     47  C15 BCD     1      22.730  16.570  20.040  1.00  0.00            
ATOM     48  O13 BCD     1      21.970  17.620  20.510  1.00  0.00            
ATOM     49  C16 BCD     1      22.570  15.280  20.880  1.00  0.00            
ATOM     50  C17 BCD     1      23.340  14.110  20.360  1.00  0.00            
ATOM     51  O14 BCD     1      23.000  13.920  18.980  1.00  0.00            
ATOM     52  C18 BCD     1      23.160  12.820  21.240  1.00  0.00            
ATOM     53  O15 BCD     1      24.030  11.780  20.790  1.00  0.00            
ATOM     54  H21 BCD     1      23.020  14.690  16.990  1.00  0.00            
ATOM     55  H22 BCD     1      21.330  15.990  18.430  1.00  0.00            
ATOM     56  H23 BCD     1      22.190  18.050  18.140  1.00  0.00            
ATOM     57  H24 BCD     1      23.790  16.800  20.170  1.00  0.00            
ATOM     58  H25 BCD     1      22.330  17.700  21.390  1.00  0.00            
ATOM     59  H26 BCD     1      21.510  15.030  20.970  1.00  0.00            
ATOM     60  H27 BCD     1      24.410  14.340  20.470  1.00  0.00            
ATOM     61  H28 BCD     1      23.290  13.030  22.310  1.00  0.00            
ATOM     62  H29 BCD     1      22.100  12.550  21.150  1.00  0.00            
ATOM     63  H30 BCD     1      23.790  11.550  19.890  1.00  0.00            
ATOM     64  C19 BCD     1      28.120  15.610  15.890  1.00  0.00            
ATOM     65  O16 BCD     1      28.980  15.950  16.980  1.00  0.00            
ATOM     66  C20 BCD     1      27.050  16.690  15.630  1.00  0.00            
ATOM     67  O17 BCD     1      27.740  17.880  15.320  1.00  0.00            
ATOM     68  C21 BCD     1      26.020  16.710  16.770  1.00  0.00            
ATOM     69  O18 BCD     1      25.150  17.840  16.770  1.00  0.00            
ATOM     70  C22 BCD     1      25.300  15.400  16.830  1.00  0.00            
ATOM     71  C23 BCD     1      26.390  14.290  17.060  1.00  0.00            
ATOM     72  O19 BCD     1      27.410  14.360  16.010  1.00  0.00            
ATOM     73  C24 BCD     1      25.780  12.910  16.920  1.00  0.00            
ATOM     74  O20 BCD     1      26.780  11.950  17.160  1.00  0.00            
ATOM     75  H31 BCD     1      28.690  15.580  14.960  1.00  0.00            
ATOM     76  H32 BCD     1      26.500  16.440  14.710  1.00  0.00            
ATOM     77  H33 BCD     1      27.150  18.600  15.540  1.00  0.00            
ATOM     78  H34 BCD     1      26.580  16.750  17.720  1.00  0.00            
ATOM     79  H35 BCD     1      24.410  17.660  17.360  1.00  0.00            
ATOM     80  H36 BCD     1      24.720  15.220  15.910  1.00  0.00            
ATOM     81  H37 BCD     1      26.820  14.480  18.050  1.00  0.00            
ATOM     82  H38 BCD     1      25.080  12.730  17.750  1.00  0.00            
ATOM     83  H39 BCD     1      25.300  12.770  15.940  1.00  0.00            
ATOM     84  H40 BCD     1      27.210  11.880  16.310  1.00  0.00            
ATOM     85  C25 BCD     1      32.880  15.780  17.920  1.00  0.00            
ATOM     86  O21 BCD     1      32.490  16.470  19.040  1.00  0.00            
ATOM     87  C26 BCD     1      32.570  16.690  16.700  1.00  0.00            
ATOM     88  O22 BCD     1      33.260  17.930  16.740  1.00  0.00            
ATOM     89  C27 BCD     1      31.050  16.920  16.710  1.00  0.00            
ATOM     90  O23 BCD     1      30.560  17.810  15.670  1.00  0.00            
ATOM     91  C28 BCD     1      30.330  15.580  16.710  1.00  0.00            
ATOM     92  C29 BCD     1      30.780  14.660  17.860  1.00  0.00            
ATOM     93  O24 BCD     1      32.220  14.580  17.850  1.00  0.00            
ATOM     94  C30 BCD     1      30.230  13.260  17.760  1.00  0.00            
ATOM     95  O25 BCD     1      30.500  12.730  16.380  1.00  0.00            
ATOM     96  H41 BCD     1      33.960  15.580  17.930  1.00  0.00            
ATOM     97  H42 BCD     1      32.870  16.240  15.740  1.00  0.00            
ATOM     98  H43 BCD     1      33.300  18.120  17.680  1.00  0.00            
ATOM     99  H44 BCD     1      30.860  17.330  17.710  1.00  0.00            
ATOM    100  H45 BCD     1      29.600  17.800  15.780  1.00  0.00            
ATOM    101  H46 BCD     1      30.640  15.160  15.750  1.00  0.00            
ATOM    102  H47 BCD     1      30.460  15.170  18.780  1.00  0.00            
ATOM    103  H48 BCD     1      30.580  12.610  18.570  1.00  0.00            
ATOM    104  H49 BCD     1      29.160  13.420  17.970  1.00  0.00            
ATOM    105  H50 BCD     1      29.850  13.130  15.790  1.00  0.00            
ATOM    106  C31 BCD     1      33.670  17.300  22.980  1.00  0.00            
ATOM    107  O26 BCD     1      32.370  17.180  23.440  1.00  0.00            
ATOM    108  C32 BCD     1      33.910  18.440  21.940  1.00  0.00            
ATOM    109  O27 BCD     1      33.440  19.680  22.530  1.00  0.00            
ATOM    110  C33 BCD     1      33.250  18.120  20.630  1.00  0.00            
ATOM    111  C34 BCD     1      33.510  16.730  20.080  1.00  0.00            
ATOM    112  C35 BCD     1      33.430  15.650  21.220  1.00  0.00            
ATOM    113  O28 BCD     1      34.040  16.080  22.380  1.00  0.00            
ATOM    114  C36 BCD     1      34.060  14.290  20.870  1.00  0.00            
ATOM    115  O29 BCD     1      35.460  14.470  20.480  1.00  0.00            
ATOM    116  O30 BCD     1      33.610  19.130  19.630  1.00  0.00            
ATOM    117  H51 BCD     1      34.350  17.440  23.830  1.00  0.00            
ATOM    118  H52 BCD     1      34.980  18.600  21.770  1.00  0.00            
ATOM    119  H53 BCD     1      34.000  19.790  23.300  1.00  0.00            
ATOM    120  H54 BCD     1      32.160  18.170  20.760  1.00  0.00            
ATOM    121  H55 BCD     1      33.460  20.000  20.020  1.00  0.00            
ATOM    122  H56 BCD     1      34.560  16.700  19.760  1.00  0.00            
ATOM    123  H57 BCD     1      32.340  15.620  21.340  1.00  0.00            
ATOM    124  H58 BCD     1      34.010  13.750  21.820  1.00  0.00            
ATOM    125  H59 BCD     1      33.510  13.950  19.980  1.00  0.00            
ATOM    126  H60 BCD     1      35.900  13.620  20.390  1.00  0.00            
ATOM    127  C37 BCD     1      30.560  16.880  27.130  1.00  0.00            
ATOM    128  O31 BCD     1      29.330  16.550  26.490  1.00  0.00            
ATOM    129  C38 BCD     1      30.920  18.280  26.660  1.00  0.00            
ATOM    130  O32 BCD     1      29.900  19.180  27.170  1.00  0.00            
ATOM    131  C39 BCD     1      31.120  18.230  25.080  1.00  0.00            
ATOM    132  O33 BCD     1      31.580  19.450  24.610  1.00  0.00            
ATOM    133  C40 BCD     1      32.120  17.190  24.840  1.00  0.00            
ATOM    134  C41 BCD     1      31.730  15.810  25.370  1.00  0.00            
ATOM    135  O34 BCD     1      31.480  15.850  26.750  1.00  0.00            
ATOM    136  C42 BCD     1      32.740  14.720  25.090  1.00  0.00            
ATOM    137  O35 BCD     1      34.050  15.130  25.410  1.00  0.00            
ATOM    138  H61 BCD     1      30.480  16.790  28.220  1.00  0.00            
ATOM    139  H62 BCD     1      31.910  18.470  27.100  1.00  0.00            
ATOM    140  H63 BCD     1      30.160  20.080  26.950  1.00  0.00            
ATOM    141  H64 BCD     1      30.190  17.940  24.580  1.00  0.00            
ATOM    142  H65 BCD     1      31.760  19.290  23.680  1.00  0.00            
ATOM    143  H66 BCD     1      33.020  17.490  25.400  1.00  0.00            
ATOM    144  H67 BCD     1      30.790  15.520  24.870  1.00  0.00            
ATOM    145  H68 BCD     1      32.510  13.800  25.640  1.00  0.00            
ATOM    146  H69 BCD     1      32.710  14.470  24.020  1.00  0.00            
ATOM    147  H70 BCD     1      34.680  14.740  24.790  1.00  0.00            
ATOM    148  C1  BE4     2      28.360  19.610  18.400  1.00  0.00            
ATOM    149  C2  BE4     2      29.050  18.720  19.420  1.00  0.00            
ATOM    150  C3  BE4     2      29.110  19.330  20.840  1.00  0.00            
ATOM    151  C4  BE4     2      30.160  20.230  21.080  1.00  0.00            
ATOM    152  C5  BE4     2      30.250  20.920  22.260  1.00  0.00            
ATOM    153  C6  BE4     2      29.250  20.710  23.290  1.00  0.00            
ATOM    154  C7  BE4     2      28.280  19.680  23.130  1.00  0.00            
ATOM    155  C8  BE4     2      27.410  19.260  24.290  1.00  0.00            
ATOM    156  C9  BE4     2      26.230  20.220  24.510  1.00  0.00            
ATOM    157  C10 BE4     2      28.220  19.040  21.860  1.00  0.00            
ATOM    158  N1  BE4     2      27.310  17.970  21.580  1.00  0.00            
ATOM    159  C11 BE4     2      25.990  18.270  20.940  1.00  0.00            
ATOM    160  O1  BE4     2      25.840  19.650  20.720  1.00  0.00            
ATOM    161  C12 BE4     2      24.490  20.090  20.750  1.00  0.00            
ATOM    162  C13 BE4     2      27.540  16.630  21.900  1.00  0.00            
ATOM    163  O2  BE4     2      26.670  15.810  21.620  1.00  0.00            
ATOM    164  C14 BE4     2      28.800  16.260  22.470  1.00  0.00            
ATOM    165  Cl1 BE4     2      29.380  14.600  21.950  1.00  0.00            
ATOM    166  H1  BE4     2      28.940  20.480  18.060  1.00  0.00            
ATOM    167  H2  BE4     2      28.190  19.050  17.460  1.00  0.00            
ATOM    168  H3  BE4     2      27.410  20.050  18.750  1.00  0.00            
ATOM    169  H4  BE4     2      30.040  18.440  19.050  1.00  0.00            
ATOM    170  H5  BE4     2      28.590  17.720  19.420  1.00  0.00            
ATOM    171  H6  BE4     2      30.930  20.370  20.320  1.00  0.00            
ATOM    172  H7  BE4     2      31.080  21.610  22.390  1.00  0.00            
ATOM    173  H8  BE4     2      29.240  21.360  24.160  1.00  0.00            
ATOM    174  H9  BE4     2      27.960  19.230  25.240  1.00  0.00            
ATOM    175  H10 BE4     2      27.100  18.220  24.150  1.00  0.00            
ATOM    176  H11 BE4     2      25.490  20.080  23.720  1.00  0.00            
ATOM    177  H12 BE4     2      25.770  20.090  25.500  1.00  0.00            
ATOM    178  H13 BE4     2      26.480  21.290  24.520  1.00  0.00            
ATOM    179  H14 BE4     2      25.220  17.970  21.660  1.00  0.00            
ATOM    180  H15 BE4     2      25.790  17.740  20.000  1.00  0.00            
ATOM    181  H16 BE4     2      23.900  19.450  20.080  1.00  0.00            
ATOM    182  H17 BE4     2      23.980  20.020  21.720  1.00  0.00            
ATOM    183  H18 BE4     2      24.430  21.130  20.390  1.00  0.00            
ATOM    184  H19 BE4     2      28.750  16.340  23.570  1.00  0.00            
ATOM    185  H20 BE4     2      29.540  17.000  22.120  1.00  0.00            
TER
ENDMDL
MODEL        1
ATOM      1  C1  BCD     1      19.940  23.670  15.190  1.00  0.00            
ATOM      2  O1  BCD     1      19.310  22.360  15.100  1.00  0.00            
ATOM      3  C2  BCD     1      21.160  23.590  16.070  1.00  0.00            
ATOM      4  O2  BCD     1      22.110  22.730  15.460  1.00  0.00            
ATOM      5  C3  BCD     1      20.760  23.030  17.400  1.00  0.00            
ATOM      6  O3  BCD     1      21.730  22.950  18.480  1.00  0.00            
ATOM      7  C4  BCD     1      19.630  23.880  17.970  1.00  0.00            
ATOM      8  C5  BCD     1      18.410  24.140  16.930  1.00  0.00            
ATOM      9  O4  BCD     1      18.950  24.600  15.660  1.00  0.00            
ATOM     10  C6  BCD     1      17.400  25.150  17.370  1.00  0.00            
ATOM     11  O5  BCD     1      18.020  26.390  17.690  1.00  0.00            
ATOM     12  H1  BCD     1      20.340  24.010  14.230  1.00  0.00            
ATOM     13  H2  BCD     1      21.580  24.600  16.230  1.00  0.00            
ATOM     14  H3  BCD     1      22.640  22.340  16.150  1.00  0.00            
ATOM     15  H4  BCD     1      20.340  22.030  17.240  1.00  0.00            
ATOM     16  H5  BCD     1      21.330  23.240  19.300  1.00  0.00            
ATOM     17  H6  BCD     1      20.090  24.840  18.270  1.00  0.00            
ATOM     18  H7  BCD     1      17.870  23.190  16.840  1.00  0.00            
ATOM     19  H8  BCD     1      16.700  25.260  16.530  1.00  0.00            
ATOM     20  H9  BCD     1      16.870  24.820  18.270  1.00  0.00            
ATOM     21  H10 BCD     1      18.720  26.600  17.060  1.00  0.00            
ATOM     22  C7  BCD     1      17.660  19.870  12.130  1.00  0.00            
ATOM     23  O6  BCD     1      17.500  18.800  13.000  1.00  0.00            
ATOM     24  C8  BCD     1      19.150  20.260  12.040  1.00  0.00            
ATOM     25  O7  BCD     1      19.950  19.070  11.720  1.00  0.00            
ATOM     26  C9  BCD     1      19.710  20.830  13.330  1.00  0.00            
ATOM     27  O8  BCD     1      21.060  21.070  13.210  1.00  0.00            
ATOM     28  C10 BCD     1      18.810  22.000  13.780  1.00  0.00            
ATOM     29  C11 BCD     1      17.350  21.550  13.820  1.00  0.00            
ATOM     30  O9  BCD     1      16.920  20.940  12.550  1.00  0.00            
ATOM     31  C12 BCD     1      16.340  22.700  14.030  1.00  0.00            
ATOM     32  O10 BCD     1      16.430  23.580  12.930  1.00  0.00            
ATOM     33  H11 BCD     1      17.400  19.580  11.110  1.00  0.00            
ATOM     34  H12 BCD     1      19.340  21.010  11.260  1.00  0.00            
ATOM     35  H13 BCD     1      20.850  19.420  11.710  1.00  0.00            
ATOM     36  H14 BCD     1      19.560  20.050  14.080  1.00  0.00            
ATOM     37  H15 BCD     1      21.410  21.600  13.940  1.00  0.00            
ATOM     38  H16 BCD     1      18.840  22.910  13.170  1.00  0.00            
ATOM     39  H17 BCD     1      17.200  20.780  14.590  1.00  0.00            
ATOM     40  H18 BCD     1      15.330  22.280  14.100  1.00  0.00            
ATOM     41  H19 BCD     1      16.520  23.270  14.950  1.00  0.00            
ATOM     42  H20 BCD     1      15.930  24.360  13.160  1.00  0.00            
ATOM     43  C13 BCD     1      14.980  15.530  13.520  1.00  0.00            
ATOM     44  O11 BCD     1      15.180  15.500  14.940  1.00  0.00            
ATOM     45  C14 BCD     1      16.260  15.250  12.780  1.00  0.00            
ATOM     46  O12 BCD     1      16.750  13.990  13.260  1.00  0.00            
ATOM     47  C15 BCD     1      17.220  16.360  12.930  1.00  0.00            
ATOM     48  O13 BCD     1      18.230  16.180  11.900  1.00  0.00            
ATOM     49  C16 BCD     1      16.620  17.770  12.640  1.00  0.00            
ATOM     50  C17 BCD     1      15.330  17.940  13.420  1.00  0.00            
ATOM     51  O14 BCD     1      14.460  16.830  13.190  1.00  0.00            
ATOM     52  C18 BCD     1      14.390  19.100  12.930  1.00  0.00            
ATOM     53  O15 BCD     1      13.030  18.850  13.370  1.00  0.00            
ATOM     54  H21 BCD     1      14.310  14.690  13.290  1.00  0.00            
ATOM     55  H22 BCD     1      15.990  15.140  11.720  1.00  0.00            
ATOM     56  H23 BCD     1      16.300  13.810  14.090  1.00  0.00            
ATOM     57  H24 BCD     1      17.730  16.410  13.900  1.00  0.00            
ATOM     58  H25 BCD     1      18.800  16.940  11.990  1.00  0.00            
ATOM     59  H26 BCD     1      16.340  17.760  11.580  1.00  0.00            
ATOM     60  H27 BCD     1      15.500  18.040  14.500  1.00  0.00            
ATOM     61  H28 BCD     1      14.770  20.020  13.380  1.00  0.00            
ATOM     62  H29 BCD     1      14.470  19.240  11.840  1.00  0.00            
ATOM     63  H30 BCD     1      12.900  17.900  13.340  1.00  0.00            
ATOM     64  C19 BCD     1      13.680  14.470  18.540  1.00  0.00            
ATOM     65  O16 BCD     1      14.790  15.190  19.210  1.00  0.00            
ATOM     66  C20 BCD     1      14.240  13.250  17.720  1.00  0.00            
ATOM     67  O17 BCD     1      14.960  12.440  18.650  1.00  0.00            
ATOM     68  C21 BCD     1      15.000  13.760  16.530  1.00  0.00            
ATOM     69  O18 BCD     1      15.470  12.640  15.740  1.00  0.00            
ATOM     70  C22 BCD     1      14.230  14.830  15.710  1.00  0.00            
ATOM     71  C23 BCD     1      13.520  15.870  16.570  1.00  0.00            
ATOM     72  O19 BCD     1      12.890  15.290  17.750  1.00  0.00            
ATOM     73  C24 BCD     1      12.410  16.540  15.780  1.00  0.00            
ATOM     74  O20 BCD     1      11.720  15.720  14.890  1.00  0.00            
ATOM     75  H31 BCD     1      12.980  14.150  19.320  1.00  0.00            
ATOM     76  H32 BCD     1      13.440  12.590  17.370  1.00  0.00            
ATOM     77  H33 BCD     1      15.330  13.050  19.290  1.00  0.00            
ATOM     78  H34 BCD     1      15.890  14.220  16.960  1.00  0.00            
ATOM     79  H35 BCD     1      16.000  12.020  16.240  1.00  0.00            
ATOM     80  H36 BCD     1      13.530  14.290  15.060  1.00  0.00            
ATOM     81  H37 BCD     1      14.260  16.570  16.980  1.00  0.00            
ATOM     82  H38 BCD     1      11.610  16.860  16.460  1.00  0.00            
ATOM     83  H39 BCD     1      12.810  17.470  15.370  1.00  0.00            
ATOM     84  H40 BCD     1      11.000  16.290  14.610  1.00  0.00            
ATOM     85  C25 BCD     1      16.120  15.990  23.080  1.00  0.00            
ATOM     86  O21 BCD     1      16.980  17.020  22.690  1.00  0.00            
ATOM     87  C26 BCD     1      16.680  14.770  22.390  1.00  0.00            
ATOM     88  O22 BCD     1      18.020  14.480  22.710  1.00  0.00            
ATOM     89  C27 BCD     1      16.470  14.650  20.840  1.00  0.00            
ATOM     90  O23 BCD     1      16.910  13.400  20.350  1.00  0.00            
ATOM     91  C28 BCD     1      14.980  14.900  20.580  1.00  0.00            
ATOM     92  C29 BCD     1      14.370  16.090  21.330  1.00  0.00            
ATOM     93  O24 BCD     1      14.760  16.150  22.750  1.00  0.00            
ATOM     94  C30 BCD     1      12.850  16.250  21.130  1.00  0.00            
ATOM     95  O25 BCD     1      12.120  15.190  21.700  1.00  0.00            
ATOM     96  H41 BCD     1      16.220  15.770  24.150  1.00  0.00            
ATOM     97  H42 BCD     1      16.180  13.890  22.800  1.00  0.00            
ATOM     98  H43 BCD     1      18.420  15.290  23.050  1.00  0.00            
ATOM     99  H44 BCD     1      17.060  15.440  20.360  1.00  0.00            
ATOM    100  H45 BCD     1      17.860  13.500  20.460  1.00  0.00            
ATOM    101  H46 BCD     1      14.400  14.000  20.840  1.00  0.00            
ATOM    102  H47 BCD     1      14.930  16.920  20.890  1.00  0.00            
ATOM    103  H48 BCD     1      12.610  17.190  21.630  1.00  0.00            
ATOM    104  H49 BCD     1      12.520  16.470  20.110  1.00  0.00            
ATOM    105  H50 BCD     1      12.350  15.240  22.630  1.00  0.00            
ATOM    106  C31 BCD     1      18.680  20.420  24.010  1.00  0.00            
ATOM    107  O26 BCD     1      18.330  20.840  22.680  1.00  0.00            
ATOM    108  C32 BCD     1      19.630  19.270  23.950  1.00  0.00            
ATOM    109  O27 BCD     1      20.840  19.600  23.280  1.00  0.00            
ATOM    110  C33 BCD     1      18.930  18.080  23.240  1.00  0.00            
ATOM    111  C34 BCD     1      17.520  17.760  23.810  1.00  0.00            
ATOM    112  C35 BCD     1      16.700  19.010  24.130  1.00  0.00            
ATOM    113  O28 BCD     1      17.530  19.960  24.770  1.00  0.00            
ATOM    114  C36 BCD     1      15.500  18.800  25.120  1.00  0.00            
ATOM    115  O29 BCD     1      15.930  18.090  26.320  1.00  0.00            
ATOM    116  O30 BCD     1      19.700  16.860  23.470  1.00  0.00            
ATOM    117  H51 BCD     1      19.200  21.130  24.660  1.00  0.00            
ATOM    118  H52 BCD     1      19.860  18.910  24.970  1.00  0.00            
ATOM    119  H53 BCD     1      21.460  18.940  23.610  1.00  0.00            
ATOM    120  H54 BCD     1      18.820  18.400  22.200  1.00  0.00            
ATOM    121  H55 BCD     1      20.630  17.090  23.400  1.00  0.00            
ATOM    122  H56 BCD     1      17.600  17.230  24.770  1.00  0.00            
ATOM    123  H57 BCD     1      16.370  19.350  23.140  1.00  0.00            
ATOM    124  H58 BCD     1      15.010  19.740  25.410  1.00  0.00            
ATOM    125  H59 BCD     1      14.930  18.050  24.560  1.00  0.00            
ATOM    126  H60 BCD     1      16.280  18.770  26.900  1.00  0.00            
ATOM    127  C37 BCD     1      18.880  24.080  20.270  1.00  0.00            
ATOM    128  O31 BCD     1      19.180  23.250  19.150  1.00  0.00            
ATOM    129  C38 BCD     1      19.920  23.980  21.460  1.00  0.00            
ATOM    130  O32 BCD     1      21.250  24.220  20.940  1.00  0.00            
ATOM    131  C39 BCD     1      19.810  22.620  22.040  1.00  0.00            
ATOM    132  O33 BCD     1      20.740  22.260  23.120  1.00  0.00            
ATOM    133  C40 BCD     1      18.390  22.260  22.440  1.00  0.00            
ATOM    134  C41 BCD     1      17.420  22.500  21.240  1.00  0.00            
ATOM    135  O34 BCD     1      17.600  23.750  20.730  1.00  0.00            
ATOM    136  C42 BCD     1      15.920  22.400  21.560  1.00  0.00            
ATOM    137  O35 BCD     1      15.490  23.350  22.510  1.00  0.00            
ATOM    138  H61 BCD     1      18.910  25.140  19.990  1.00  0.00            
ATOM    139  H62 BCD     1      19.720  24.760  22.200  1.00  0.00            
ATOM    140  H63 BCD     1      21.920  24.200  21.620  1.00  0.00            
ATOM    141  H64 BCD     1      20.070  21.990  21.170  1.00  0.00            
ATOM    142  H65 BCD     1      20.900  21.310  23.150  1.00  0.00            
ATOM    143  H66 BCD     1      18.010  22.850  23.290  1.00  0.00            
ATOM    144  H67 BCD     1      17.610  21.700  20.520  1.00  0.00            
ATOM    145  H68 BCD     1      15.450  22.590  20.590  1.00  0.00            
ATOM    146  H69 BCD     1      15.590  21.450  22.000  1.00  0.00            
ATOM    147  H70 BCD     1      16.010  24.160  22.510  1.00  0.00            
ATOM    148  C1  BE4     2      19.570  14.470  15.980  1.00  0.00            
ATOM    149  C2  BE4     2      18.610  15.140  16.990  1.00  0.00            
ATOM    150  C3  BE4     2      19.170  15.730  18.230  1.00  0.00            
ATOM    151  C4  BE4     2      19.950  14.940  19.120  1.00  0.00            
ATOM    152  C5  BE4     2      20.630  15.510  20.220  1.00  0.00            
ATOM    153  C6  BE4     2      20.520  16.900  20.480  1.00  0.00            
ATOM    154  C7  BE4     2      19.820  17.710  19.530  1.00  0.00            
ATOM    155  C8  BE4     2      19.800  19.290  19.660  1.00  0.00            
ATOM    156  C9  BE4     2      21.230  19.770  19.750  1.00  0.00            
ATOM    157  C10 BE4     2      19.180  17.150  18.360  1.00  0.00            
ATOM    158  N1  BE4     2      18.580  17.960  17.360  1.00  0.00            
ATOM    159  C11 BE4     2      19.390  18.400  16.160  1.00  0.00            
ATOM    160  O1  BE4     2      20.560  17.590  16.110  1.00  0.00            
ATOM    161  C12 BE4     2      21.750  18.300  15.630  1.00  0.00            
ATOM    162  C13 BE4     2      17.350  18.540  17.520  1.00  0.00            
ATOM    163  O2  BE4     2      16.970  19.510  16.890  1.00  0.00            
ATOM    164  C14 BE4     2      16.460  17.900  18.560  1.00  0.00            
ATOM    165  Cl1 BE4     2      14.970  18.810  18.940  1.00  0.00            
ATOM    166  H1  BE4     2      19.930  13.490  16.330  1.00  0.00            
ATOM    167  H2  BE4     2      18.960  14.190  15.120  1.00  0.00            
ATOM    168  H3  BE4     2      20.460  15.050  15.690  1.00  0.00            
ATOM    169  H4  BE4     2      17.940  14.350  17.360  1.00  0.00            
ATOM    170  H5  BE4     2      18.000  15.810  16.360  1.00  0.00            
ATOM    171  H6  BE4     2      20.110  13.890  18.920  1.00  0.00            
ATOM    172  H7  BE4     2      21.300  14.850  20.780  1.00  0.00            
ATOM    173  H8  BE4     2      20.980  17.370  21.350  1.00  0.00            
ATOM    174  H9  BE4     2      19.300  19.610  20.580  1.00  0.00            
ATOM    175  H10 BE4     2      19.220  19.910  18.970  1.00  0.00            
ATOM    176  H11 BE4     2      21.280  20.860  19.680  1.00  0.00            
ATOM    177  H12 BE4     2      21.630  19.530  20.750  1.00  0.00            
ATOM    178  H13 BE4     2      21.790  19.290  18.940  1.00  0.00            
ATOM    179  H14 BE4     2      19.630  19.470  16.200  1.00  0.00            
ATOM    180  H15 BE4     2      18.760  18.310  15.270  1.00  0.00            
ATOM    181  H16 BE4     2      22.180  18.990  16.360  1.00  0.00            
ATOM    182  H17 BE4     2      22.480  17.570  15.250  1.00  0.00            
ATOM    183  H18 BE4     2      21.610  18.840  14.690  1.00  0.00            
ATOM    184  H19 BE4     2      16.990  17.840  19.520  1.00  0.00            
ATOM    185  H20 BE4     2      16.230  16.890  18.210  1.00  0.00            
TER
ENDMDL
MODEL        1
ATOM      1  C1  BCD     1      19.410  13.950  25.470  1.00  0.00            
ATOM      2  O1  BCD     1      18.700  15.110  25.950  1.00  0.00            
ATOM      3  C2  BCD     1      20.370  14.330  24.470  1.00  0.00            
ATOM      4  O2  BCD     1      21.270  15.230  25.080  1.00  0.00            
ATOM      5  C3  BCD     1      19.670  14.800  23.260  1.00  0.00            
ATOM      6  O3  BCD     1      20.600  15.230  22.210  1.00  0.00            
ATOM      7  C4  BCD     1      18.590  13.740  22.780  1.00  0.00            
ATOM      8  C5  BCD     1      17.700  13.270  23.930  1.00  0.00            
ATOM      9  O4  BCD     1      18.510  12.940  25.030  1.00  0.00            
ATOM     10  C6  BCD     1      16.810  12.040  23.610  1.00  0.00            
ATOM     11  O5  BCD     1      17.650  10.950  23.670  1.00  0.00            
ATOM     12  H1  BCD     1      19.920  13.410  26.280  1.00  0.00            
ATOM     13  H2  BCD     1      20.930  13.410  24.280  1.00  0.00            
ATOM     14  H3  BCD     1      20.730  15.920  25.480  1.00  0.00            
ATOM     15  H4  BCD     1      19.150  15.730  23.520  1.00  0.00            
ATOM     16  H5  BCD     1      20.090  15.600  21.490  1.00  0.00            
ATOM     17  H6  BCD     1      19.010  12.830  22.340  1.00  0.00            
ATOM     18  H7  BCD     1      17.000  14.070  24.230  1.00  0.00            
ATOM     19  H8  BCD     1      16.120  11.830  24.440  1.00  0.00            
ATOM     20  H9  BCD     1      16.360  12.080  22.610  1.00  0.00            
ATOM     21  H10 BCD     1      18.160  10.990  24.480  1.00  0.00            
ATOM     22  C7  BCD     1      17.800  16.880  29.540  1.00  0.00            
ATOM     23  O6  BCD     1      16.590  17.440  29.050  1.00  0.00            
ATOM     24  C8  BCD     1      19.010  17.490  28.830  1.00  0.00            
ATOM     25  O7  BCD     1      19.060  18.870  28.950  1.00  0.00            
ATOM     26  C9  BCD     1      18.990  17.010  27.430  1.00  0.00            
ATOM     27  O8  BCD     1      20.250  17.380  26.760  1.00  0.00            
ATOM     28  C10 BCD     1      18.900  15.500  27.320  1.00  0.00            
ATOM     29  C11 BCD     1      17.740  14.960  28.160  1.00  0.00            
ATOM     30  O9  BCD     1      17.770  15.470  29.450  1.00  0.00            
ATOM     31  C12 BCD     1      17.590  13.460  28.160  1.00  0.00            
ATOM     32  O10 BCD     1      18.750  12.590  28.290  1.00  0.00            
ATOM     33  H11 BCD     1      17.770  17.170  30.600  1.00  0.00            
ATOM     34  H12 BCD     1      19.820  17.120  29.460  1.00  0.00            
ATOM     35  H13 BCD     1      20.010  18.970  29.020  1.00  0.00            
ATOM     36  H14 BCD     1      18.200  17.440  26.810  1.00  0.00            
ATOM     37  H15 BCD     1      20.450  18.210  27.190  1.00  0.00            
ATOM     38  H16 BCD     1      19.900  15.190  27.640  1.00  0.00            
ATOM     39  H17 BCD     1      16.830  15.240  27.620  1.00  0.00            
ATOM     40  H18 BCD     1      16.870  13.270  28.970  1.00  0.00            
ATOM     41  H19 BCD     1      17.200  13.160  27.180  1.00  0.00            
ATOM     42  H20 BCD     1      18.940  12.400  29.220  1.00  0.00            
ATOM     43  C13 BCD     1      13.170  19.340  29.730  1.00  0.00            
ATOM     44  O11 BCD     1      12.860  19.300  28.340  1.00  0.00            
ATOM     45  C14 BCD     1      14.370  20.150  30.080  1.00  0.00            
ATOM     46  O12 BCD     1      14.180  21.460  29.570  1.00  0.00            
ATOM     47  C15 BCD     1      15.580  19.430  29.510  1.00  0.00            
ATOM     48  O13 BCD     1      16.840  20.040  29.930  1.00  0.00            
ATOM     49  C16 BCD     1      15.590  17.940  29.840  1.00  0.00            
ATOM     50  C17 BCD     1      14.310  17.210  29.590  1.00  0.00            
ATOM     51  O14 BCD     1      13.250  18.000  30.170  1.00  0.00            
ATOM     52  C18 BCD     1      14.340  15.780  30.150  1.00  0.00            
ATOM     53  O15 BCD     1      13.070  15.190  29.960  1.00  0.00            
ATOM     54  H21 BCD     1      12.330  19.820  30.250  1.00  0.00            
ATOM     55  H22 BCD     1      14.420  20.190  31.180  1.00  0.00            
ATOM     56  H23 BCD     1      15.080  21.780  29.710  1.00  0.00            
ATOM     57  H24 BCD     1      15.530  19.480  28.410  1.00  0.00            
ATOM     58  H25 BCD     1      17.580  19.790  29.370  1.00  0.00            
ATOM     59  H26 BCD     1      15.860  17.890  30.910  1.00  0.00            
ATOM     60  H27 BCD     1      14.130  17.190  28.510  1.00  0.00            
ATOM     61  H28 BCD     1      15.170  15.180  29.750  1.00  0.00            
ATOM     62  H29 BCD     1      14.550  15.860  31.220  1.00  0.00            
ATOM     63  H30 BCD     1      13.260  14.340  29.550  1.00  0.00            
ATOM     64  C19 BCD     1       9.520  20.280  25.910  1.00  0.00            
ATOM     65  O16 BCD     1      10.110  19.760  24.680  1.00  0.00            
ATOM     66  C20 BCD     1      10.460  21.390  26.300  1.00  0.00            
ATOM     67  O17 BCD     1      10.470  22.470  25.310  1.00  0.00            
ATOM     68  C21 BCD     1      11.800  20.880  26.770  1.00  0.00            
ATOM     69  O18 BCD     1      12.770  21.850  27.130  1.00  0.00            
ATOM     70  C22 BCD     1      11.650  19.930  27.970  1.00  0.00            
ATOM     71  C23 BCD     1      10.660  18.880  27.480  1.00  0.00            
ATOM     72  O19 BCD     1       9.490  19.320  26.910  1.00  0.00            
ATOM     73  C24 BCD     1      10.280  17.840  28.510  1.00  0.00            
ATOM     74  O20 BCD     1       9.590  18.520  29.570  1.00  0.00            
ATOM     75  H31 BCD     1       8.560  20.720  25.610  1.00  0.00            
ATOM     76  H32 BCD     1      10.030  21.840  27.200  1.00  0.00            
ATOM     77  H33 BCD     1      11.160  23.070  25.600  1.00  0.00            
ATOM     78  H34 BCD     1      12.250  20.240  26.000  1.00  0.00            
ATOM     79  H35 BCD     1      13.130  21.570  27.970  1.00  0.00            
ATOM     80  H36 BCD     1      11.150  20.410  28.820  1.00  0.00            
ATOM     81  H37 BCD     1      11.150  18.430  26.610  1.00  0.00            
ATOM     82  H38 BCD     1       9.560  17.100  28.130  1.00  0.00            
ATOM     83  H39 BCD     1      11.110  17.220  28.870  1.00  0.00            
ATOM     84  H40 BCD     1       9.430  17.880  30.270  1.00  0.00            
ATOM     85  C25 BCD     1       9.370  18.190  21.010  1.00  0.00            
ATOM     86  O21 BCD     1      10.760  18.070  20.900  1.00  0.00            
ATOM     87  C26 BCD     1       9.040  19.690  21.110  1.00  0.00            
ATOM     88  O22 BCD     1       9.770  20.380  20.090  1.00  0.00            
ATOM     89  C27 BCD     1       9.670  20.160  22.480  1.00  0.00            
ATOM     90  O23 BCD     1       9.380  21.500  22.770  1.00  0.00            
ATOM     91  C28 BCD     1       9.270  19.290  23.610  1.00  0.00            
ATOM     92  C29 BCD     1       9.590  17.840  23.340  1.00  0.00            
ATOM     93  O24 BCD     1       8.940  17.470  22.150  1.00  0.00            
ATOM     94  C30 BCD     1       9.070  16.920  24.410  1.00  0.00            
ATOM     95  O25 BCD     1       7.670  16.900  24.410  1.00  0.00            
ATOM     96  H41 BCD     1       8.910  17.840  20.080  1.00  0.00            
ATOM     97  H42 BCD     1       7.950  19.860  21.060  1.00  0.00            
ATOM     98  H43 BCD     1       9.330  21.200  19.840  1.00  0.00            
ATOM     99  H44 BCD     1      10.740  20.030  22.290  1.00  0.00            
ATOM    100  H45 BCD     1       9.980  21.740  23.480  1.00  0.00            
ATOM    101  H46 BCD     1       8.250  19.590  23.870  1.00  0.00            
ATOM    102  H47 BCD     1      10.680  17.690  23.270  1.00  0.00            
ATOM    103  H48 BCD     1       9.510  15.950  24.130  1.00  0.00            
ATOM    104  H49 BCD     1       9.460  17.240  25.380  1.00  0.00            
ATOM    105  H50 BCD     1       7.340  17.010  23.520  1.00  0.00            
ATOM    106  C31 BCD     1      13.510  16.170  18.360  1.00  0.00            
ATOM    107  O26 BCD     1      14.420  16.070  19.460  1.00  0.00            
ATOM    108  C32 BCD     1      13.330  17.700  18.220  1.00  0.00            
ATOM    109  O27 BCD     1      14.490  18.420  17.860  1.00  0.00            
ATOM    110  C33 BCD     1      12.660  18.320  19.400  1.00  0.00            
ATOM    111  C34 BCD     1      11.310  17.570  19.680  1.00  0.00            
ATOM    112  C35 BCD     1      11.570  16.070  19.740  1.00  0.00            
ATOM    113  O28 BCD     1      12.330  15.560  18.580  1.00  0.00            
ATOM    114  C36 BCD     1      10.260  15.300  19.800  1.00  0.00            
ATOM    115  O29 BCD     1       9.410  15.650  18.710  1.00  0.00            
ATOM    116  O30 BCD     1      12.440  19.730  19.160  1.00  0.00            
ATOM    117  H51 BCD     1      13.850  15.750  17.410  1.00  0.00            
ATOM    118  H52 BCD     1      12.600  17.820  17.420  1.00  0.00            
ATOM    119  H53 BCD     1      14.390  19.370  17.970  1.00  0.00            
ATOM    120  H54 BCD     1      13.260  18.250  20.310  1.00  0.00            
ATOM    121  H55 BCD     1      11.620  19.940  19.610  1.00  0.00            
ATOM    122  H56 BCD     1      10.650  17.880  18.860  1.00  0.00            
ATOM    123  H57 BCD     1      11.990  15.940  20.750  1.00  0.00            
ATOM    124  H58 BCD     1      10.550  14.270  19.560  1.00  0.00            
ATOM    125  H59 BCD     1       9.820  15.460  20.790  1.00  0.00            
ATOM    126  H60 BCD     1       8.700  15.010  18.790  1.00  0.00            
ATOM    127  C37 BCD     1      17.760  14.000  20.650  1.00  0.00            
ATOM    128  O31 BCD     1      17.680  14.420  21.930  1.00  0.00            
ATOM    129  C38 BCD     1      17.980  15.170  19.690  1.00  0.00            
ATOM    130  O32 BCD     1      19.180  15.920  20.030  1.00  0.00            
ATOM    131  C39 BCD     1      16.750  16.100  19.710  1.00  0.00            
ATOM    132  O33 BCD     1      16.800  17.110  18.750  1.00  0.00            
ATOM    133  C40 BCD     1      15.580  15.210  19.200  1.00  0.00            
ATOM    134  C41 BCD     1      15.440  13.920  20.110  1.00  0.00            
ATOM    135  O34 BCD     1      16.650  13.230  20.130  1.00  0.00            
ATOM    136  C42 BCD     1      14.350  12.990  19.560  1.00  0.00            
ATOM    137  O35 BCD     1      14.600  12.610  18.170  1.00  0.00            
ATOM    138  H61 BCD     1      18.640  13.350  20.560  1.00  0.00            
ATOM    139  H62 BCD     1      18.110  14.660  18.730  1.00  0.00            
ATOM    140  H63 BCD     1      19.130  16.740  19.520  1.00  0.00            
ATOM    141  H64 BCD     1      16.470  16.500  20.690  1.00  0.00            
ATOM    142  H65 BCD     1      15.910  17.470  18.660  1.00  0.00            
ATOM    143  H66 BCD     1      15.730  14.810  18.190  1.00  0.00            
ATOM    144  H67 BCD     1      15.120  14.240  21.110  1.00  0.00            
ATOM    145  H68 BCD     1      14.360  12.040  20.120  1.00  0.00            
ATOM    146  H69 BCD     1      13.360  13.440  19.690  1.00  0.00            
ATOM    147  H70 BCD     1      14.240  11.740  17.970  1.00  0.00            
ATOM    148  C1  BE4     2      13.290  21.540  23.310  1.00  0.00            
ATOM    149  C2  BE4     2      13.620  20.030  23.060  1.00  0.00            
ATOM    150  C3  BE4     2      15.060  19.790  22.550  1.00  0.00            
ATOM    151  C4  BE4     2      15.370  20.240  21.260  1.00  0.00            
ATOM    152  C5  BE4     2      16.630  20.030  20.730  1.00  0.00            
ATOM    153  C6  BE4     2      17.650  19.470  21.540  1.00  0.00            
ATOM    154  C7  BE4     2      17.400  19.200  22.920  1.00  0.00            
ATOM    155  C8  BE4     2      18.490  18.790  23.920  1.00  0.00            
ATOM    156  C9  BE4     2      19.830  18.930  23.270  1.00  0.00            
ATOM    157  C10 BE4     2      16.090  19.220  23.390  1.00  0.00            
ATOM    158  N1  BE4     2      15.760  18.820  24.730  1.00  0.00            
ATOM    159  C11 BE4     2      15.930  19.760  25.840  1.00  0.00            
ATOM    160  O1  BE4     2      16.210  21.100  25.380  1.00  0.00            
ATOM    161  C12 BE4     2      16.300  21.930  26.460  1.00  0.00            
ATOM    162  C13 BE4     2      15.300  17.550  25.020  1.00  0.00            
ATOM    163  O2  BE4     2      14.970  17.180  26.110  1.00  0.00            
ATOM    164  C14 BE4     2      15.270  16.630  23.800  1.00  0.00            
ATOM    165  Cl1 BE4     2      13.550  16.690  23.100  1.00  0.00            
ATOM    166  H1  BE4     2      12.190  21.590  23.220  1.00  0.00            
ATOM    167  H2  BE4     2      13.610  21.810  24.330  1.00  0.00            
ATOM    168  H3  BE4     2      13.710  22.070  22.450  1.00  0.00            
ATOM    169  H4  BE4     2      13.030  19.500  22.310  1.00  0.00            
ATOM    170  H5  BE4     2      13.480  19.420  23.970  1.00  0.00            
ATOM    171  H6  BE4     2      14.610  20.760  20.680  1.00  0.00            
ATOM    172  H7  BE4     2      16.960  20.460  19.790  1.00  0.00            
ATOM    173  H8  BE4     2      18.650  19.640  21.150  1.00  0.00            
ATOM    174  H9  BE4     2      18.260  17.790  24.300  1.00  0.00            
ATOM    175  H10 BE4     2      18.540  19.460  24.790  1.00  0.00            
ATOM    176  H11 BE4     2      20.060  19.950  22.930  1.00  0.00            
ATOM    177  H12 BE4     2      20.530  18.630  24.060  1.00  0.00            
ATOM    178  H13 BE4     2      19.890  18.260  22.410  1.00  0.00            
ATOM    179  H14 BE4     2      16.700  19.350  26.510  1.00  0.00            
ATOM    180  H15 BE4     2      14.930  19.770  26.290  1.00  0.00            
ATOM    181  H16 BE4     2      17.220  21.730  27.030  1.00  0.00            
ATOM    182  H17 BE4     2      16.240  22.950  26.080  1.00  0.00            
ATOM    183  H18 BE4     2      15.450  21.820  27.160  1.00  0.00            
ATOM    184  H19 BE4     2      15.460  15.610  24.140  1.00  0.00            
ATOM    185  H20 BE4     2      15.980  16.860  22.990  1.00  0.00            
TER
ENDMDL
MODEL        1
ATOM      1  C1  BCD     1      16.040  12.700  24.400  1.00  0.00            
ATOM      2  O1  BCD     1      15.950  13.880  25.160  1.00  0.00            
ATOM      3  C2  BCD     1      17.320  12.720  23.530  1.00  0.00            
ATOM      4  O2  BCD     1      18.540  12.920  24.340  1.00  0.00            
ATOM      5  C3  BCD     1      17.280  13.860  22.550  1.00  0.00            
ATOM      6  O3  BCD     1      18.420  13.880  21.600  1.00  0.00            
ATOM      7  C4  BCD     1      15.960  13.790  21.740  1.00  0.00            
ATOM      8  C5  BCD     1      14.650  13.700  22.640  1.00  0.00            
ATOM      9  O4  BCD     1      14.800  12.640  23.550  1.00  0.00            
ATOM     10  C6  BCD     1      13.410  13.600  21.800  1.00  0.00            
ATOM     11  O5  BCD     1      13.470  12.410  21.030  1.00  0.00            
ATOM     12  H1  BCD     1      16.040  11.760  24.970  1.00  0.00            
ATOM     13  H2  BCD     1      17.420  11.830  22.900  1.00  0.00            
ATOM     14  H3  BCD     1      18.430  13.660  24.940  1.00  0.00            
ATOM     15  H4  BCD     1      17.310  14.780  23.160  1.00  0.00            
ATOM     16  H5  BCD     1      18.280  14.510  20.880  1.00  0.00            
ATOM     17  H6  BCD     1      16.060  12.910  21.090  1.00  0.00            
ATOM     18  H7  BCD     1      14.500  14.600  23.240  1.00  0.00            
ATOM     19  H8  BCD     1      12.560  13.540  22.500  1.00  0.00            
ATOM     20  H9  BCD     1      13.290  14.520  21.220  1.00  0.00            
ATOM     21  H10 BCD     1      13.320  12.510  20.080  1.00  0.00            
ATOM     22  C7  BCD     1      15.890  15.070  29.170  1.00  0.00            
ATOM     23  O6  BCD     1      15.120  16.200  28.860  1.00  0.00            
ATOM     24  C8  BCD     1      17.260  15.070  28.450  1.00  0.00            
ATOM     25  O7  BCD     1      17.880  16.300  28.720  1.00  0.00            
ATOM     26  C9  BCD     1      17.050  14.920  26.980  1.00  0.00            
ATOM     27  O8  BCD     1      18.410  14.630  26.350  1.00  0.00            
ATOM     28  C10 BCD     1      16.140  13.750  26.610  1.00  0.00            
ATOM     29  C11 BCD     1      14.790  13.900  27.350  1.00  0.00            
ATOM     30  O9  BCD     1      15.040  13.980  28.750  1.00  0.00            
ATOM     31  C12 BCD     1      13.840  12.700  27.030  1.00  0.00            
ATOM     32  O10 BCD     1      14.450  11.420  27.320  1.00  0.00            
ATOM     33  H11 BCD     1      15.860  14.970  30.260  1.00  0.00            
ATOM     34  H12 BCD     1      17.800  14.240  28.910  1.00  0.00            
ATOM     35  H13 BCD     1      18.730  16.240  28.270  1.00  0.00            
ATOM     36  H14 BCD     1      16.550  15.840  26.640  1.00  0.00            
ATOM     37  H15 BCD     1      19.050  15.320  26.520  1.00  0.00            
ATOM     38  H16 BCD     1      16.520  12.750  26.880  1.00  0.00            
ATOM     39  H17 BCD     1      14.260  14.820  27.040  1.00  0.00            
ATOM     40  H18 BCD     1      12.900  12.720  27.600  1.00  0.00            
ATOM     41  H19 BCD     1      13.530  12.820  25.980  1.00  0.00            
ATOM     42  H20 BCD     1      14.470  10.920  26.500  1.00  0.00            
ATOM     43  C13 BCD     1      13.100  19.530  29.610  1.00  0.00            
ATOM     44  O11 BCD     1      12.910  19.500  28.150  1.00  0.00            
ATOM     45  C14 BCD     1      14.570  19.620  29.900  1.00  0.00            
ATOM     46  O12 BCD     1      14.980  20.820  29.160  1.00  0.00            
ATOM     47  C15 BCD     1      15.420  18.380  29.510  1.00  0.00            
ATOM     48  O13 BCD     1      16.720  18.500  30.060  1.00  0.00            
ATOM     49  C16 BCD     1      14.590  17.100  29.830  1.00  0.00            
ATOM     50  C17 BCD     1      13.090  17.180  29.520  1.00  0.00            
ATOM     51  O14 BCD     1      12.590  18.340  30.210  1.00  0.00            
ATOM     52  C18 BCD     1      12.360  15.910  29.950  1.00  0.00            
ATOM     53  O15 BCD     1      10.980  16.080  29.850  1.00  0.00            
ATOM     54  H21 BCD     1      12.560  20.430  29.930  1.00  0.00            
ATOM     55  H22 BCD     1      14.670  19.720  30.990  1.00  0.00            
ATOM     56  H23 BCD     1      15.800  21.120  29.550  1.00  0.00            
ATOM     57  H24 BCD     1      15.570  18.320  28.430  1.00  0.00            
ATOM     58  H25 BCD     1      17.240  17.780  29.690  1.00  0.00            
ATOM     59  H26 BCD     1      14.720  16.660  30.830  1.00  0.00            
ATOM     60  H27 BCD     1      12.870  17.290  28.450  1.00  0.00            
ATOM     61  H28 BCD     1      12.650  15.080  29.280  1.00  0.00            
ATOM     62  H29 BCD     1      12.640  15.690  30.980  1.00  0.00            
ATOM     63  H30 BCD     1      10.520  15.240  29.910  1.00  0.00            
ATOM     64  C19 BCD     1      10.400  21.510  25.510  1.00  0.00            
ATOM     65  O16 BCD     1      11.150  21.300  24.350  1.00  0.00            
ATOM     66  C20 BCD     1      11.170  22.320  26.530  1.00  0.00            
ATOM     67  O17 BCD     1      11.580  23.610  25.990  1.00  0.00            
ATOM     68  C21 BCD     1      12.300  21.470  27.160  1.00  0.00            
ATOM     69  O18 BCD     1      12.970  22.290  28.160  1.00  0.00            
ATOM     70  C22 BCD     1      11.830  20.170  27.700  1.00  0.00            
ATOM     71  C23 BCD     1      11.060  19.420  26.580  1.00  0.00            
ATOM     72  O19 BCD     1      10.040  20.300  26.140  1.00  0.00            
ATOM     73  C24 BCD     1      10.460  18.060  27.080  1.00  0.00            
ATOM     74  O20 BCD     1       9.790  18.170  28.320  1.00  0.00            
ATOM     75  H31 BCD     1       9.520  22.090  25.210  1.00  0.00            
ATOM     76  H32 BCD     1      10.430  22.490  27.320  1.00  0.00            
ATOM     77  H33 BCD     1      12.120  24.150  26.580  1.00  0.00            
ATOM     78  H34 BCD     1      13.020  21.290  26.350  1.00  0.00            
ATOM     79  H35 BCD     1      13.770  21.780  28.340  1.00  0.00            
ATOM     80  H36 BCD     1      11.120  20.370  28.510  1.00  0.00            
ATOM     81  H37 BCD     1      11.760  19.050  25.820  1.00  0.00            
ATOM     82  H38 BCD     1       9.710  17.650  26.400  1.00  0.00            
ATOM     83  H39 BCD     1      11.310  17.430  27.360  1.00  0.00            
ATOM     84  H40 BCD     1       9.810  17.310  28.750  1.00  0.00            
ATOM     85  C25 BCD     1      10.450  21.610  20.300  1.00  0.00            
ATOM     86  O21 BCD     1      11.870  21.540  20.150  1.00  0.00            
ATOM     87  C26 BCD     1      10.020  22.880  21.140  1.00  0.00            
ATOM     88  O22 BCD     1      10.450  24.110  20.510  1.00  0.00            
ATOM     89  C27 BCD     1      10.740  22.790  22.540  1.00  0.00            
ATOM     90  O23 BCD     1      10.270  23.810  23.400  1.00  0.00            
ATOM     91  C28 BCD     1      10.370  21.430  23.180  1.00  0.00            
ATOM     92  C29 BCD     1      10.590  20.240  22.310  1.00  0.00            
ATOM     93  O24 BCD     1      10.010  20.490  21.020  1.00  0.00            
ATOM     94  C30 BCD     1      10.010  18.940  22.930  1.00  0.00            
ATOM     95  O25 BCD     1       8.580  18.990  23.040  1.00  0.00            
ATOM     96  H41 BCD     1       9.970  21.690  19.310  1.00  0.00            
ATOM     97  H42 BCD     1       8.930  22.870  21.210  1.00  0.00            
ATOM     98  H43 BCD     1      10.040  24.070  19.640  1.00  0.00            
ATOM     99  H44 BCD     1      11.830  22.810  22.400  1.00  0.00            
ATOM    100  H45 BCD     1      10.930  23.840  24.100  1.00  0.00            
ATOM    101  H46 BCD     1       9.290  21.340  23.350  1.00  0.00            
ATOM    102  H47 BCD     1      11.680  20.260  22.150  1.00  0.00            
ATOM    103  H48 BCD     1      10.200  18.130  22.210  1.00  0.00            
ATOM    104  H49 BCD     1      10.450  18.670  23.900  1.00  0.00            
ATOM    105  H50 BCD     1       8.160  19.080  22.190  1.00  0.00            
ATOM    106  C31 BCD     1      14.270  19.370  17.700  1.00  0.00            
ATOM    107  O26 BCD     1      14.340  18.410  18.770  1.00  0.00            
ATOM    108  C32 BCD     1      14.800  20.790  18.030  1.00  0.00            
ATOM    109  O27 BCD     1      16.140  20.650  18.300  1.00  0.00            
ATOM    110  C33 BCD     1      13.980  21.380  19.190  1.00  0.00            
ATOM    111  C34 BCD     1      12.500  21.320  18.850  1.00  0.00            
ATOM    112  C35 BCD     1      12.010  19.920  18.330  1.00  0.00            
ATOM    113  O28 BCD     1      12.880  19.480  17.310  1.00  0.00            
ATOM    114  C36 BCD     1      10.640  19.720  17.750  1.00  0.00            
ATOM    115  O29 BCD     1      10.450  20.450  16.580  1.00  0.00            
ATOM    116  O30 BCD     1      14.350  22.700  19.570  1.00  0.00            
ATOM    117  H51 BCD     1      14.820  19.100  16.790  1.00  0.00            
ATOM    118  H52 BCD     1      14.600  21.430  17.160  1.00  0.00            
ATOM    119  H53 BCD     1      16.530  21.510  18.470  1.00  0.00            
ATOM    120  H54 BCD     1      14.120  20.830  20.140  1.00  0.00            
ATOM    121  H55 BCD     1      14.210  23.330  18.860  1.00  0.00            
ATOM    122  H56 BCD     1      12.210  22.130  18.170  1.00  0.00            
ATOM    123  H57 BCD     1      11.960  19.230  19.190  1.00  0.00            
ATOM    124  H58 BCD     1      10.610  18.640  17.590  1.00  0.00            
ATOM    125  H59 BCD     1       9.800  19.960  18.410  1.00  0.00            
ATOM    126  H60 BCD     1      11.300  20.480  16.140  1.00  0.00            
ATOM    127  C37 BCD     1      16.110  14.800  19.530  1.00  0.00            
ATOM    128  O31 BCD     1      15.900  14.930  20.950  1.00  0.00            
ATOM    129  C38 BCD     1      16.990  15.860  18.960  1.00  0.00            
ATOM    130  O32 BCD     1      18.310  15.940  19.450  1.00  0.00            
ATOM    131  C39 BCD     1      16.350  17.200  19.190  1.00  0.00            
ATOM    132  O33 BCD     1      17.210  18.240  18.630  1.00  0.00            
ATOM    133  C40 BCD     1      15.000  17.190  18.520  1.00  0.00            
ATOM    134  C41 BCD     1      14.130  16.000  18.980  1.00  0.00            
ATOM    135  O34 BCD     1      14.850  14.800  18.850  1.00  0.00            
ATOM    136  C42 BCD     1      12.730  16.010  18.350  1.00  0.00            
ATOM    137  O35 BCD     1      12.790  16.270  16.930  1.00  0.00            
ATOM    138  H61 BCD     1      16.520  13.790  19.400  1.00  0.00            
ATOM    139  H62 BCD     1      16.920  15.610  17.890  1.00  0.00            
ATOM    140  H63 BCD     1      18.560  16.850  19.290  1.00  0.00            
ATOM    141  H64 BCD     1      16.340  17.450  20.260  1.00  0.00            
ATOM    142  H65 BCD     1      16.740  19.070  18.710  1.00  0.00            
ATOM    143  H66 BCD     1      15.070  17.070  17.430  1.00  0.00            
ATOM    144  H67 BCD     1      13.940  16.190  20.050  1.00  0.00            
ATOM    145  H68 BCD     1      12.250  15.030  18.420  1.00  0.00            
ATOM    146  H69 BCD     1      12.070  16.680  18.920  1.00  0.00            
ATOM    147  H70 BCD     1      11.900  16.270  16.570  1.00  0.00            
ATOM    148  C1  BE4     2      14.500  22.760  23.560  1.00  0.00            
ATOM    149  C2  BE4     2      14.460  21.250  23.160  1.00  0.00            
ATOM    150  C3  BE4     2      15.830  20.670  22.610  1.00  0.00            
ATOM    151  C4  BE4     2      16.560  21.440  21.680  1.00  0.00            
ATOM    152  C5  BE4     2      17.730  20.870  21.120  1.00  0.00            
ATOM    153  C6  BE4     2      18.080  19.560  21.500  1.00  0.00            
ATOM    154  C7  BE4     2      17.290  18.810  22.410  1.00  0.00            
ATOM    155  C8  BE4     2      17.910  17.470  22.850  1.00  0.00            
ATOM    156  C9  BE4     2      19.040  17.760  23.870  1.00  0.00            
ATOM    157  C10 BE4     2      16.250  19.400  23.100  1.00  0.00            
ATOM    158  N1  BE4     2      15.520  18.750  24.180  1.00  0.00            
ATOM    159  C11 BE4     2      15.940  19.080  25.610  1.00  0.00            
ATOM    160  O1  BE4     2      16.830  20.230  25.590  1.00  0.00            
ATOM    161  C12 BE4     2      17.050  20.630  26.950  1.00  0.00            
ATOM    162  C13 BE4     2      14.510  17.830  23.860  1.00  0.00            
ATOM    163  O2  BE4     2      14.010  17.220  24.780  1.00  0.00            
ATOM    164  C14 BE4     2      13.990  17.620  22.460  1.00  0.00            
ATOM    165  Cl1 BE4     2      12.430  16.700  22.440  1.00  0.00            
ATOM    166  H1  BE4     2      15.480  22.760  24.040  1.00  0.00            
ATOM    167  H2  BE4     2      14.440  23.420  22.700  1.00  0.00            
ATOM    168  H3  BE4     2      13.670  23.040  24.230  1.00  0.00            
ATOM    169  H4  BE4     2      13.680  21.120  22.400  1.00  0.00            
ATOM    170  H5  BE4     2      13.970  20.830  24.050  1.00  0.00            
ATOM    171  H6  BE4     2      16.260  22.460  21.430  1.00  0.00            
ATOM    172  H7  BE4     2      18.300  21.370  20.340  1.00  0.00            
ATOM    173  H8  BE4     2      19.080  19.200  21.270  1.00  0.00            
ATOM    174  H9  BE4     2      18.450  16.970  22.040  1.00  0.00            
ATOM    175  H10 BE4     2      17.100  16.850  23.240  1.00  0.00            
ATOM    176  H11 BE4     2      19.810  18.420  23.450  1.00  0.00            
ATOM    177  H12 BE4     2      18.580  18.150  24.790  1.00  0.00            
ATOM    178  H13 BE4     2      19.560  16.820  24.090  1.00  0.00            
ATOM    179  H14 BE4     2      16.500  18.200  25.930  1.00  0.00            
ATOM    180  H15 BE4     2      15.050  19.310  26.210  1.00  0.00            
ATOM    181  H16 BE4     2      18.020  21.140  26.930  1.00  0.00            
ATOM    182  H17 BE4     2      16.290  21.390  27.170  1.00  0.00            
ATOM    183  H18 BE4     2      17.190  19.760  27.610  1.00  0.00            
ATOM    184  H19 BE4     2      14.850  17.140  21.980  1.00  0.00            
ATOM    185  H20 BE4     2      13.890  18.630  22.040  1.00  0.00            
TER
ENDMDL
MODEL        1
ATOM      1  C1  BCD     1      33.880  26.220  24.450  1.00  0.00            
ATOM      2  O1  BCD     1      32.700  26.940  24.720  1.00  0.00            
ATOM      3  C2  BCD     1      33.750  25.670  23.010  1.00  0.00            
ATOM      4  O2  BCD     1      33.780  26.660  22.040  1.00  0.00            
ATOM      5  C3  BCD     1      32.440  24.740  22.880  1.00  0.00            
ATOM      6  O3  BCD     1      32.450  24.090  21.600  1.00  0.00            
ATOM      7  C4  BCD     1      32.390  23.690  24.000  1.00  0.00            
ATOM      8  C5  BCD     1      32.740  24.290  25.380  1.00  0.00            
ATOM      9  O4  BCD     1      33.990  25.020  25.290  1.00  0.00            
ATOM     10  C6  BCD     1      32.980  23.320  26.480  1.00  0.00            
ATOM     11  O5  BCD     1      33.990  22.250  26.150  1.00  0.00            
ATOM     12  H1  BCD     1      34.810  26.810  24.420  1.00  0.00            
ATOM     13  H2  BCD     1      34.660  25.070  22.900  1.00  0.00            
ATOM     14  H3  BCD     1      33.880  26.250  21.170  1.00  0.00            
ATOM     15  H4  BCD     1      31.520  25.340  22.970  1.00  0.00            
ATOM     16  H5  BCD     1      32.480  24.810  20.970  1.00  0.00            
ATOM     17  H6  BCD     1      33.170  23.000  23.670  1.00  0.00            
ATOM     18  H7  BCD     1      31.920  24.950  25.680  1.00  0.00            
ATOM     19  H8  BCD     1      33.400  23.830  27.350  1.00  0.00            
ATOM     20  H9  BCD     1      32.060  22.830  26.820  1.00  0.00            
ATOM     21  H10 BCD     1      34.080  21.780  26.980  1.00  0.00            
ATOM     22  C7  BCD     1      31.280  30.520  26.220  1.00  0.00            
ATOM     23  O6  BCD     1      29.940  30.090  26.200  1.00  0.00            
ATOM     24  C8  BCD     1      31.980  30.570  24.890  1.00  0.00            
ATOM     25  O7  BCD     1      31.290  31.440  23.980  1.00  0.00            
ATOM     26  C9  BCD     1      32.150  29.180  24.300  1.00  0.00            
ATOM     27  O8  BCD     1      32.790  29.160  22.990  1.00  0.00            
ATOM     28  C10 BCD     1      32.860  28.260  25.290  1.00  0.00            
ATOM     29  C11 BCD     1      32.230  28.280  26.700  1.00  0.00            
ATOM     30  O9  BCD     1      32.090  29.690  27.080  1.00  0.00            
ATOM     31  C12 BCD     1      33.090  27.490  27.710  1.00  0.00            
ATOM     32  O10 BCD     1      34.510  27.760  27.520  1.00  0.00            
ATOM     33  H11 BCD     1      31.360  31.580  26.480  1.00  0.00            
ATOM     34  H12 BCD     1      33.000  30.950  25.000  1.00  0.00            
ATOM     35  H13 BCD     1      31.530  31.140  23.100  1.00  0.00            
ATOM     36  H14 BCD     1      31.120  28.850  24.120  1.00  0.00            
ATOM     37  H15 BCD     1      33.170  28.300  22.830  1.00  0.00            
ATOM     38  H16 BCD     1      33.900  28.630  25.260  1.00  0.00            
ATOM     39  H17 BCD     1      31.210  27.860  26.700  1.00  0.00            
ATOM     40  H18 BCD     1      32.770  27.800  28.710  1.00  0.00            
ATOM     41  H19 BCD     1      32.810  26.450  27.500  1.00  0.00            
ATOM     42  H20 BCD     1      34.920  27.010  27.960  1.00  0.00            
ATOM     43  C13 BCD     1      26.410  30.910  27.870  1.00  0.00            
ATOM     44  O11 BCD     1      25.990  29.870  26.940  1.00  0.00            
ATOM     45  C14 BCD     1      27.010  32.050  27.120  1.00  0.00            
ATOM     46  O12 BCD     1      26.000  32.720  26.380  1.00  0.00            
ATOM     47  C15 BCD     1      28.120  31.420  26.250  1.00  0.00            
ATOM     48  O13 BCD     1      28.790  32.500  25.460  1.00  0.00            
ATOM     49  C16 BCD     1      29.100  30.730  27.150  1.00  0.00            
ATOM     50  C17 BCD     1      28.460  29.710  28.110  1.00  0.00            
ATOM     51  O14 BCD     1      27.380  30.430  28.790  1.00  0.00            
ATOM     52  C18 BCD     1      29.370  28.890  28.990  1.00  0.00            
ATOM     53  O15 BCD     1      30.170  29.670  29.790  1.00  0.00            
ATOM     54  H21 BCD     1      25.550  31.270  28.460  1.00  0.00            
ATOM     55  H22 BCD     1      27.540  32.620  27.890  1.00  0.00            
ATOM     56  H23 BCD     1      25.830  32.170  25.620  1.00  0.00            
ATOM     57  H24 BCD     1      27.800  30.660  25.520  1.00  0.00            
ATOM     58  H25 BCD     1      29.380  32.100  24.810  1.00  0.00            
ATOM     59  H26 BCD     1      29.620  31.550  27.670  1.00  0.00            
ATOM     60  H27 BCD     1      28.000  28.940  27.480  1.00  0.00            
ATOM     61  H28 BCD     1      28.700  28.300  29.620  1.00  0.00            
ATOM     62  H29 BCD     1      30.030  28.270  28.370  1.00  0.00            
ATOM     63  H30 BCD     1      29.480  30.080  30.330  1.00  0.00            
ATOM     64  C19 BCD     1      22.420  28.500  25.280  1.00  0.00            
ATOM     65  O16 BCD     1      22.920  27.210  24.880  1.00  0.00            
ATOM     66  C20 BCD     1      23.240  29.600  24.490  1.00  0.00            
ATOM     67  O17 BCD     1      23.190  29.410  23.080  1.00  0.00            
ATOM     68  C21 BCD     1      24.660  29.880  25.030  1.00  0.00            
ATOM     69  O18 BCD     1      25.180  31.080  24.470  1.00  0.00            
ATOM     70  C22 BCD     1      24.610  29.890  26.560  1.00  0.00            
ATOM     71  C23 BCD     1      23.910  28.680  27.090  1.00  0.00            
ATOM     72  O19 BCD     1      22.550  28.600  26.620  1.00  0.00            
ATOM     73  C24 BCD     1      24.010  28.540  28.640  1.00  0.00            
ATOM     74  O20 BCD     1      23.200  29.660  29.180  1.00  0.00            
ATOM     75  H31 BCD     1      21.370  28.560  24.950  1.00  0.00            
ATOM     76  H32 BCD     1      22.740  30.570  24.630  1.00  0.00            
ATOM     77  H33 BCD     1      23.230  30.270  22.660  1.00  0.00            
ATOM     78  H34 BCD     1      25.310  29.040  24.760  1.00  0.00            
ATOM     79  H35 BCD     1      25.250  31.010  23.510  1.00  0.00            
ATOM     80  H36 BCD     1      24.160  30.850  26.840  1.00  0.00            
ATOM     81  H37 BCD     1      24.370  27.770  26.680  1.00  0.00            
ATOM     82  H38 BCD     1      23.700  27.580  29.060  1.00  0.00            
ATOM     83  H39 BCD     1      25.060  28.610  28.940  1.00  0.00            
ATOM     84  H40 BCD     1      23.270  29.600  30.130  1.00  0.00            
ATOM     85  C25 BCD     1      21.850  23.210  23.940  1.00  0.00            
ATOM     86  O21 BCD     1      23.200  22.980  23.830  1.00  0.00            
ATOM     87  C26 BCD     1      21.420  24.310  22.950  1.00  0.00            
ATOM     88  O22 BCD     1      21.630  23.870  21.590  1.00  0.00            
ATOM     89  C27 BCD     1      22.250  25.610  23.170  1.00  0.00            
ATOM     90  O23 BCD     1      21.920  26.660  22.250  1.00  0.00            
ATOM     91  C28 BCD     1      22.000  26.140  24.580  1.00  0.00            
ATOM     92  C29 BCD     1      22.280  25.020  25.560  1.00  0.00            
ATOM     93  O24 BCD     1      21.550  23.750  25.210  1.00  0.00            
ATOM     94  C30 BCD     1      22.110  25.280  27.040  1.00  0.00            
ATOM     95  O25 BCD     1      20.790  25.750  27.390  1.00  0.00            
ATOM     96  H41 BCD     1      21.190  22.350  23.750  1.00  0.00            
ATOM     97  H42 BCD     1      20.380  24.620  23.100  1.00  0.00            
ATOM     98  H43 BCD     1      21.130  24.470  21.030  1.00  0.00            
ATOM     99  H44 BCD     1      23.310  25.340  23.130  1.00  0.00            
ATOM    100  H45 BCD     1      22.530  27.400  22.340  1.00  0.00            
ATOM    101  H46 BCD     1      20.950  26.430  24.710  1.00  0.00            
ATOM    102  H47 BCD     1      23.350  24.770  25.460  1.00  0.00            
ATOM    103  H48 BCD     1      22.290  24.360  27.620  1.00  0.00            
ATOM    104  H49 BCD     1      22.800  26.040  27.420  1.00  0.00            
ATOM    105  H50 BCD     1      20.560  25.450  28.280  1.00  0.00            
ATOM    106  C31 BCD     1      26.180  20.190  23.180  1.00  0.00            
ATOM    107  O26 BCD     1      26.970  21.230  23.820  1.00  0.00            
ATOM    108  C32 BCD     1      25.500  20.720  21.920  1.00  0.00            
ATOM    109  O27 BCD     1      26.380  20.970  20.770  1.00  0.00            
ATOM    110  C33 BCD     1      24.760  22.010  22.270  1.00  0.00            
ATOM    111  C34 BCD     1      23.610  21.710  23.340  1.00  0.00            
ATOM    112  C35 BCD     1      24.190  20.860  24.520  1.00  0.00            
ATOM    113  O28 BCD     1      25.140  19.820  24.060  1.00  0.00            
ATOM    114  C36 BCD     1      23.110  20.220  25.370  1.00  0.00            
ATOM    115  O29 BCD     1      22.280  19.280  24.760  1.00  0.00            
ATOM    116  O30 BCD     1      24.220  22.800  21.160  1.00  0.00            
ATOM    117  H51 BCD     1      26.780  19.290  22.970  1.00  0.00            
ATOM    118  H52 BCD     1      24.790  19.920  21.710  1.00  0.00            
ATOM    119  H53 BCD     1      26.080  21.700  20.240  1.00  0.00            
ATOM    120  H54 BCD     1      25.470  22.700  22.740  1.00  0.00            
ATOM    121  H55 BCD     1      23.290  23.040  21.280  1.00  0.00            
ATOM    122  H56 BCD     1      22.760  21.240  22.830  1.00  0.00            
ATOM    123  H57 BCD     1      24.710  21.550  25.200  1.00  0.00            
ATOM    124  H58 BCD     1      23.500  19.830  26.310  1.00  0.00            
ATOM    125  H59 BCD     1      22.580  21.030  25.900  1.00  0.00            
ATOM    126  H60 BCD     1      21.610  19.090  25.420  1.00  0.00            
ATOM    127  C37 BCD     1      31.120  21.620  24.390  1.00  0.00            
ATOM    128  O31 BCD     1      31.180  23.000  23.940  1.00  0.00            
ATOM    129  C38 BCD     1      30.670  20.810  23.170  1.00  0.00            
ATOM    130  O32 BCD     1      31.550  21.170  22.060  1.00  0.00            
ATOM    131  C39 BCD     1      29.140  21.020  22.850  1.00  0.00            
ATOM    132  O33 BCD     1      28.770  20.150  21.790  1.00  0.00            
ATOM    133  C40 BCD     1      28.310  20.890  24.120  1.00  0.00            
ATOM    134  C41 BCD     1      28.770  21.920  25.160  1.00  0.00            
ATOM    135  O34 BCD     1      30.150  21.630  25.470  1.00  0.00            
ATOM    136  C42 BCD     1      27.950  21.990  26.440  1.00  0.00            
ATOM    137  O35 BCD     1      27.890  20.830  27.310  1.00  0.00            
ATOM    138  H61 BCD     1      32.050  21.270  24.850  1.00  0.00            
ATOM    139  H62 BCD     1      30.770  19.760  23.490  1.00  0.00            
ATOM    140  H63 BCD     1      31.690  22.110  22.210  1.00  0.00            
ATOM    141  H64 BCD     1      28.940  22.020  22.460  1.00  0.00            
ATOM    142  H65 BCD     1      27.950  20.500  21.420  1.00  0.00            
ATOM    143  H66 BCD     1      28.440  19.890  24.570  1.00  0.00            
ATOM    144  H67 BCD     1      28.740  22.910  24.710  1.00  0.00            
ATOM    145  H68 BCD     1      28.310  22.830  27.050  1.00  0.00            
ATOM    146  H69 BCD     1      26.920  22.250  26.200  1.00  0.00            
ATOM    147  H70 BCD     1      28.770  20.440  27.260  1.00  0.00            
ATOM    148  C1  BE4     2      27.700  24.350  20.880  1.00  0.00            
ATOM    149  C2  BE4     2      28.750  24.740  21.970  1.00  0.00            
ATOM    150  C3  BE4     2      29.120  26.220  21.920  1.00  0.00            
ATOM    151  C4  BE4     2      30.140  26.520  20.970  1.00  0.00            
ATOM    152  C5  BE4     2      30.580  27.830  20.740  1.00  0.00            
ATOM    153  C6  BE4     2      29.950  28.890  21.460  1.00  0.00            
ATOM    154  C7  BE4     2      28.870  28.600  22.320  1.00  0.00            
ATOM    155  C8  BE4     2      28.180  29.820  23.090  1.00  0.00            
ATOM    156  C9  BE4     2      27.460  30.700  22.040  1.00  0.00            
ATOM    157  C10 BE4     2      28.410  27.300  22.480  1.00  0.00            
ATOM    158  N1  BE4     2      27.270  26.990  23.260  1.00  0.00            
ATOM    159  C11 BE4     2      25.940  27.350  22.620  1.00  0.00            
ATOM    160  O1  BE4     2      25.870  27.050  21.230  1.00  0.00            
ATOM    161  C12 BE4     2      24.850  27.810  20.470  1.00  0.00            
ATOM    162  C13 BE4     2      27.260  26.620  24.610  1.00  0.00            
ATOM    163  O2  BE4     2      26.240  26.260  25.270  1.00  0.00            
ATOM    164  C14 BE4     2      28.530  26.750  25.310  1.00  0.00            
ATOM    165  Cl1 BE4     2      28.630  25.810  26.850  1.00  0.00            
ATOM    166  H1  BE4     2      26.700  24.570  21.290  1.00  0.00            
ATOM    167  H2  BE4     2      27.920  24.980  20.000  1.00  0.00            
ATOM    168  H3  BE4     2      27.930  23.300  20.680  1.00  0.00            
ATOM    169  H4  BE4     2      29.680  24.170  21.910  1.00  0.00            
ATOM    170  H5  BE4     2      28.350  24.590  22.980  1.00  0.00            
ATOM    171  H6  BE4     2      30.580  25.660  20.480  1.00  0.00            
ATOM    172  H7  BE4     2      31.320  27.950  19.960  1.00  0.00            
ATOM    173  H8  BE4     2      30.220  29.910  21.220  1.00  0.00            
ATOM    174  H9  BE4     2      28.930  30.430  23.600  1.00  0.00            
ATOM    175  H10 BE4     2      27.440  29.500  23.830  1.00  0.00            
ATOM    176  H11 BE4     2      26.680  30.210  21.440  1.00  0.00            
ATOM    177  H12 BE4     2      27.040  31.580  22.540  1.00  0.00            
ATOM    178  H13 BE4     2      28.210  31.140  21.380  1.00  0.00            
ATOM    179  H14 BE4     2      25.950  28.430  22.460  1.00  0.00            
ATOM    180  H15 BE4     2      25.070  27.010  23.190  1.00  0.00            
ATOM    181  H16 BE4     2      25.040  28.870  20.690  1.00  0.00            
ATOM    182  H17 BE4     2      24.880  27.490  19.420  1.00  0.00            
ATOM    183  H18 BE4     2      23.860  27.560  20.870  1.00  0.00            
ATOM    184  H19 BE4     2      28.800  27.810  25.330  1.00  0.00            
ATOM    185  H20 BE4     2      29.200  26.220  24.620  1.00  0.00            
TER
ENDMDL
MODEL        1
ATOM      1  C1  BCD     1      17.130  12.920  25.570  1.00  0.00            
ATOM      2  O1  BCD     1      16.730  14.140  26.160  1.00  0.00            
ATOM      3  C2  BCD     1      18.640  12.860  25.410  1.00  0.00            
ATOM      4  O2  BCD     1      19.210  12.840  26.690  1.00  0.00            
ATOM      5  C3  BCD     1      19.220  13.970  24.500  1.00  0.00            
ATOM      6  O3  BCD     1      20.590  13.630  24.210  1.00  0.00            
ATOM      7  C4  BCD     1      18.470  14.180  23.140  1.00  0.00            
ATOM      8  C5  BCD     1      16.920  14.070  23.440  1.00  0.00            
ATOM      9  O4  BCD     1      16.540  12.930  24.260  1.00  0.00            
ATOM     10  C6  BCD     1      16.160  13.940  22.120  1.00  0.00            
ATOM     11  O5  BCD     1      16.730  12.880  21.370  1.00  0.00            
ATOM     12  H1  BCD     1      16.670  12.150  26.200  1.00  0.00            
ATOM     13  H2  BCD     1      18.800  11.910  24.900  1.00  0.00            
ATOM     14  H3  BCD     1      20.140  12.950  26.460  1.00  0.00            
ATOM     15  H4  BCD     1      19.210  14.950  24.990  1.00  0.00            
ATOM     16  H5  BCD     1      21.230  14.200  24.660  1.00  0.00            
ATOM     17  H6  BCD     1      18.760  13.410  22.420  1.00  0.00            
ATOM     18  H7  BCD     1      16.410  14.950  23.850  1.00  0.00            
ATOM     19  H8  BCD     1      15.100  13.800  22.340  1.00  0.00            
ATOM     20  H9  BCD     1      16.300  14.800  21.450  1.00  0.00            
ATOM     21  H10 BCD     1      16.430  12.120  21.880  1.00  0.00            
ATOM     22  C7  BCD     1      14.300  15.140  29.370  1.00  0.00            
ATOM     23  O6  BCD     1      13.790  16.230  28.750  1.00  0.00            
ATOM     24  C8  BCD     1      15.790  15.320  29.450  1.00  0.00            
ATOM     25  O7  BCD     1      16.130  16.650  29.990  1.00  0.00            
ATOM     26  C9  BCD     1      16.470  15.330  28.100  1.00  0.00            
ATOM     27  O8  BCD     1      17.900  15.350  28.290  1.00  0.00            
ATOM     28  C10 BCD     1      16.010  14.060  27.350  1.00  0.00            
ATOM     29  C11 BCD     1      14.500  13.920  27.310  1.00  0.00            
ATOM     30  O9  BCD     1      14.010  13.950  28.680  1.00  0.00            
ATOM     31  C12 BCD     1      14.010  12.650  26.670  1.00  0.00            
ATOM     32  O10 BCD     1      14.540  11.490  27.300  1.00  0.00            
ATOM     33  H11 BCD     1      13.910  15.130  30.390  1.00  0.00            
ATOM     34  H12 BCD     1      16.200  14.480  30.030  1.00  0.00            
ATOM     35  H13 BCD     1      17.060  16.740  29.770  1.00  0.00            
ATOM     36  H14 BCD     1      16.100  16.210  27.560  1.00  0.00            
ATOM     37  H15 BCD     1      18.320  15.060  27.470  1.00  0.00            
ATOM     38  H16 BCD     1      16.380  13.220  27.960  1.00  0.00            
ATOM     39  H17 BCD     1      14.100  14.790  26.770  1.00  0.00            
ATOM     40  H18 BCD     1      12.920  12.640  26.740  1.00  0.00            
ATOM     41  H19 BCD     1      14.140  12.640  25.580  1.00  0.00            
ATOM     42  H20 BCD     1      13.840  10.850  27.140  1.00  0.00            
ATOM     43  C13 BCD     1      10.740  18.990  28.610  1.00  0.00            
ATOM     44  O11 BCD     1      11.250  19.320  27.340  1.00  0.00            
ATOM     45  C14 BCD     1      11.830  19.240  29.630  1.00  0.00            
ATOM     46  O12 BCD     1      12.060  20.640  29.730  1.00  0.00            
ATOM     47  C15 BCD     1      13.040  18.370  29.440  1.00  0.00            
ATOM     48  O13 BCD     1      13.930  18.400  30.550  1.00  0.00            
ATOM     49  C16 BCD     1      12.600  16.910  29.320  1.00  0.00            
ATOM     50  C17 BCD     1      11.420  16.650  28.350  1.00  0.00            
ATOM     51  O14 BCD     1      10.440  17.620  28.730  1.00  0.00            
ATOM     52  C18 BCD     1      10.730  15.280  28.410  1.00  0.00            
ATOM     53  O15 BCD     1       9.460  15.080  27.690  1.00  0.00            
ATOM     54  H21 BCD     1       9.850  19.590  28.830  1.00  0.00            
ATOM     55  H22 BCD     1      11.370  18.990  30.590  1.00  0.00            
ATOM     56  H23 BCD     1      12.710  20.860  30.400  1.00  0.00            
ATOM     57  H24 BCD     1      13.560  18.600  28.500  1.00  0.00            
ATOM     58  H25 BCD     1      14.630  17.820  30.240  1.00  0.00            
ATOM     59  H26 BCD     1      12.430  16.500  30.320  1.00  0.00            
ATOM     60  H27 BCD     1      11.750  16.880  27.330  1.00  0.00            
ATOM     61  H28 BCD     1      11.400  14.500  28.040  1.00  0.00            
ATOM     62  H29 BCD     1      10.520  14.930  29.430  1.00  0.00            
ATOM     63  H30 BCD     1       9.150  15.840  27.190  1.00  0.00            
ATOM     64  C19 BCD     1      10.230  21.630  23.910  1.00  0.00            
ATOM     65  O16 BCD     1      11.420  21.230  23.170  1.00  0.00            
ATOM     66  C20 BCD     1      10.500  22.380  25.220  1.00  0.00            
ATOM     67  O17 BCD     1      11.220  23.600  25.060  1.00  0.00            
ATOM     68  C21 BCD     1      11.190  21.570  26.350  1.00  0.00            
ATOM     69  O18 BCD     1      11.280  22.200  27.660  1.00  0.00            
ATOM     70  C22 BCD     1      10.490  20.200  26.560  1.00  0.00            
ATOM     71  C23 BCD     1      10.230  19.540  25.150  1.00  0.00            
ATOM     72  O19 BCD     1       9.540  20.440  24.240  1.00  0.00            
ATOM     73  C24 BCD     1       9.360  18.290  25.310  1.00  0.00            
ATOM     74  O20 BCD     1       8.050  18.610  25.680  1.00  0.00            
ATOM     75  H31 BCD     1       9.530  22.170  23.260  1.00  0.00            
ATOM     76  H32 BCD     1       9.490  22.600  25.600  1.00  0.00            
ATOM     77  H33 BCD     1      10.880  24.110  25.800  1.00  0.00            
ATOM     78  H34 BCD     1      12.130  21.360  25.830  1.00  0.00            
ATOM     79  H35 BCD     1      11.710  21.590  28.260  1.00  0.00            
ATOM     80  H36 BCD     1       9.490  20.400  26.960  1.00  0.00            
ATOM     81  H37 BCD     1      11.140  19.190  24.640  1.00  0.00            
ATOM     82  H38 BCD     1       9.210  17.830  24.320  1.00  0.00            
ATOM     83  H39 BCD     1       9.730  17.580  26.050  1.00  0.00            
ATOM     84  H40 BCD     1       7.680  19.200  25.020  1.00  0.00            
ATOM     85  C25 BCD     1      12.900  21.870  19.440  1.00  0.00            
ATOM     86  O21 BCD     1      14.150  21.310  19.960  1.00  0.00            
ATOM     87  C26 BCD     1      12.540  23.160  20.120  1.00  0.00            
ATOM     88  O22 BCD     1      13.620  24.130  19.970  1.00  0.00            
ATOM     89  C27 BCD     1      12.250  22.910  21.610  1.00  0.00            
ATOM     90  O23 BCD     1      11.620  23.970  22.270  1.00  0.00            
ATOM     91  C28 BCD     1      11.410  21.650  21.810  1.00  0.00            
ATOM     92  C29 BCD     1      11.790  20.420  20.980  1.00  0.00            
ATOM     93  O24 BCD     1      11.890  20.870  19.620  1.00  0.00            
ATOM     94  C30 BCD     1      10.750  19.300  20.970  1.00  0.00            
ATOM     95  O25 BCD     1       9.400  19.780  20.800  1.00  0.00            
ATOM     96  H41 BCD     1      13.070  22.070  18.380  1.00  0.00            
ATOM     97  H42 BCD     1      11.640  23.500  19.610  1.00  0.00            
ATOM     98  H43 BCD     1      13.460  24.930  20.460  1.00  0.00            
ATOM     99  H44 BCD     1      13.260  22.810  22.000  1.00  0.00            
ATOM    100  H45 BCD     1      11.720  23.790  23.210  1.00  0.00            
ATOM    101  H46 BCD     1      10.380  21.880  21.510  1.00  0.00            
ATOM    102  H47 BCD     1      12.760  20.020  21.290  1.00  0.00            
ATOM    103  H48 BCD     1      10.960  18.620  20.140  1.00  0.00            
ATOM    104  H49 BCD     1      10.920  18.620  21.810  1.00  0.00            
ATOM    105  H50 BCD     1       8.820  19.080  20.490  1.00  0.00            
ATOM    106  C31 BCD     1      17.780  19.680  18.890  1.00  0.00            
ATOM    107  O26 BCD     1      17.660  18.760  19.940  1.00  0.00            
ATOM    108  C32 BCD     1      17.790  21.130  19.410  1.00  0.00            
ATOM    109  O27 BCD     1      18.810  21.170  20.400  1.00  0.00            
ATOM    110  C33 BCD     1      16.430  21.490  20.040  1.00  0.00            
ATOM    111  C34 BCD     1      15.320  21.240  19.040  1.00  0.00            
ATOM    112  C35 BCD     1      15.410  19.850  18.380  1.00  0.00            
ATOM    113  O28 BCD     1      16.690  19.470  17.920  1.00  0.00            
ATOM    114  C36 BCD     1      14.520  19.760  17.210  1.00  0.00            
ATOM    115  O29 BCD     1      14.730  20.870  16.320  1.00  0.00            
ATOM    116  O30 BCD     1      16.480  22.890  20.510  1.00  0.00            
ATOM    117  H51 BCD     1      18.730  19.470  18.390  1.00  0.00            
ATOM    118  H52 BCD     1      18.070  21.860  18.640  1.00  0.00            
ATOM    119  H53 BCD     1      18.790  22.040  20.810  1.00  0.00            
ATOM    120  H54 BCD     1      16.360  20.830  20.920  1.00  0.00            
ATOM    121  H55 BCD     1      15.590  23.170  20.770  1.00  0.00            
ATOM    122  H56 BCD     1      15.450  22.110  18.380  1.00  0.00            
ATOM    123  H57 BCD     1      15.010  19.050  19.020  1.00  0.00            
ATOM    124  H58 BCD     1      14.690  18.800  16.690  1.00  0.00            
ATOM    125  H59 BCD     1      13.490  19.710  17.590  1.00  0.00            
ATOM    126  H60 BCD     1      15.530  20.640  15.830  1.00  0.00            
ATOM    127  C37 BCD     1      19.470  15.410  21.420  1.00  0.00            
ATOM    128  O31 BCD     1      18.660  15.480  22.580  1.00  0.00            
ATOM    129  C38 BCD     1      20.450  16.620  21.240  1.00  0.00            
ATOM    130  O32 BCD     1      21.320  16.620  22.430  1.00  0.00            
ATOM    131  C39 BCD     1      19.630  17.840  21.100  1.00  0.00            
ATOM    132  O33 BCD     1      20.380  19.050  21.040  1.00  0.00            
ATOM    133  C40 BCD     1      18.730  17.720  19.890  1.00  0.00            
ATOM    134  C41 BCD     1      17.910  16.460  19.820  1.00  0.00            
ATOM    135  O34 BCD     1      18.790  15.330  20.240  1.00  0.00            
ATOM    136  C42 BCD     1      17.310  16.190  18.440  1.00  0.00            
ATOM    137  O35 BCD     1      18.300  16.100  17.410  1.00  0.00            
ATOM    138  H61 BCD     1      20.090  14.520  21.590  1.00  0.00            
ATOM    139  H62 BCD     1      21.080  16.370  20.370  1.00  0.00            
ATOM    140  H63 BCD     1      22.160  16.330  22.050  1.00  0.00            
ATOM    141  H64 BCD     1      18.940  17.910  21.960  1.00  0.00            
ATOM    142  H65 BCD     1      19.700  19.720  20.990  1.00  0.00            
ATOM    143  H66 BCD     1      19.270  17.730  18.940  1.00  0.00            
ATOM    144  H67 BCD     1      17.100  16.490  20.560  1.00  0.00            
ATOM    145  H68 BCD     1      16.650  15.310  18.550  1.00  0.00            
ATOM    146  H69 BCD     1      16.620  16.990  18.130  1.00  0.00            
ATOM    147  H70 BCD     1      18.760  15.350  17.800  1.00  0.00            
ATOM    148  C1  BE4     2      14.700  22.150  24.970  1.00  0.00            
ATOM    149  C2  BE4     2      15.270  21.510  23.730  1.00  0.00            
ATOM    150  C3  BE4     2      16.770  21.020  23.930  1.00  0.00            
ATOM    151  C4  BE4     2      17.790  21.860  23.520  1.00  0.00            
ATOM    152  C5  BE4     2      19.120  21.310  23.500  1.00  0.00            
ATOM    153  C6  BE4     2      19.430  20.020  24.000  1.00  0.00            
ATOM    154  C7  BE4     2      18.370  19.270  24.520  1.00  0.00            
ATOM    155  C8  BE4     2      18.630  18.000  25.340  1.00  0.00            
ATOM    156  C9  BE4     2      19.030  18.250  26.790  1.00  0.00            
ATOM    157  C10 BE4     2      17.000  19.730  24.430  1.00  0.00            
ATOM    158  N1  BE4     2      15.880  18.840  24.900  1.00  0.00            
ATOM    159  C11 BE4     2      15.390  18.920  26.350  1.00  0.00            
ATOM    160  O1  BE4     2      16.050  19.990  27.040  1.00  0.00            
ATOM    161  C12 BE4     2      15.530  20.230  28.350  1.00  0.00            
ATOM    162  C13 BE4     2      15.160  17.930  24.130  1.00  0.00            
ATOM    163  O2  BE4     2      14.210  17.270  24.580  1.00  0.00            
ATOM    164  C14 BE4     2      15.630  17.750  22.660  1.00  0.00            
ATOM    165  Cl1 BE4     2      14.290  17.290  21.630  1.00  0.00            
ATOM    166  H1  BE4     2      15.540  22.420  25.620  1.00  0.00            
ATOM    167  H2  BE4     2      14.100  23.020  24.670  1.00  0.00            
ATOM    168  H3  BE4     2      14.160  21.490  25.660  1.00  0.00            
ATOM    169  H4  BE4     2      15.370  22.260  22.940  1.00  0.00            
ATOM    170  H5  BE4     2      14.540  20.810  23.320  1.00  0.00            
ATOM    171  H6  BE4     2      17.550  22.820  23.080  1.00  0.00            
ATOM    172  H7  BE4     2      19.960  21.900  23.120  1.00  0.00            
ATOM    173  H8  BE4     2      20.450  19.630  24.030  1.00  0.00            
ATOM    174  H9  BE4     2      19.400  17.430  24.810  1.00  0.00            
ATOM    175  H10 BE4     2      17.720  17.390  25.350  1.00  0.00            
ATOM    176  H11 BE4     2      18.120  18.520  27.350  1.00  0.00            
ATOM    177  H12 BE4     2      19.410  17.320  27.220  1.00  0.00            
ATOM    178  H13 BE4     2      19.800  19.030  26.860  1.00  0.00            
ATOM    179  H14 BE4     2      15.610  17.920  26.730  1.00  0.00            
ATOM    180  H15 BE4     2      14.290  18.950  26.330  1.00  0.00            
ATOM    181  H16 BE4     2      16.110  21.020  28.840  1.00  0.00            
ATOM    182  H17 BE4     2      14.470  20.510  28.340  1.00  0.00            
ATOM    183  H18 BE4     2      15.680  19.300  28.920  1.00  0.00            
ATOM    184  H19 BE4     2      16.460  17.030  22.600  1.00  0.00            
ATOM    185  H20 BE4     2      16.030  18.700  22.290  1.00  0.00            
TER
ENDMDL
MODEL        1
ATOM      1  C1  BCD     1      30.850  21.750  21.910  1.00  0.00            
ATOM      2  O1  BCD     1      29.810  22.740  21.860  1.00  0.00            
ATOM      3  C2  BCD     1      31.820  21.730  20.690  1.00  0.00            
ATOM      4  O2  BCD     1      32.590  22.930  20.560  1.00  0.00            
ATOM      5  C3  BCD     1      31.190  21.470  19.350  1.00  0.00            
ATOM      6  O3  BCD     1      32.120  21.430  18.230  1.00  0.00            
ATOM      7  C4  BCD     1      30.440  20.170  19.440  1.00  0.00            
ATOM      8  C5  BCD     1      29.580  20.130  20.670  1.00  0.00            
ATOM      9  O4  BCD     1      30.320  20.390  21.890  1.00  0.00            
ATOM     10  C6  BCD     1      28.730  18.900  20.930  1.00  0.00            
ATOM     11  O5  BCD     1      29.420  17.680  20.880  1.00  0.00            
ATOM     12  H1  BCD     1      31.440  21.850  22.820  1.00  0.00            
ATOM     13  H2  BCD     1      32.550  20.910  20.680  1.00  0.00            
ATOM     14  H3  BCD     1      32.050  23.570  20.090  1.00  0.00            
ATOM     15  H4  BCD     1      30.420  22.240  19.170  1.00  0.00            
ATOM     16  H5  BCD     1      32.960  21.050  18.490  1.00  0.00            
ATOM     17  H6  BCD     1      31.130  19.320  19.350  1.00  0.00            
ATOM     18  H7  BCD     1      28.880  20.980  20.570  1.00  0.00            
ATOM     19  H8  BCD     1      28.340  19.030  21.950  1.00  0.00            
ATOM     20  H9  BCD     1      27.890  18.850  20.220  1.00  0.00            
ATOM     21  H10 BCD     1      30.150  17.790  21.500  1.00  0.00            
ATOM     22  C7  BCD     1      27.510  25.160  24.150  1.00  0.00            
ATOM     23  O6  BCD     1      26.460  24.940  23.210  1.00  0.00            
ATOM     24  C8  BCD     1      28.700  25.910  23.530  1.00  0.00            
ATOM     25  O7  BCD     1      28.210  27.140  22.900  1.00  0.00            
ATOM     26  C9  BCD     1      29.390  25.020  22.520  1.00  0.00            
ATOM     27  O8  BCD     1      30.690  25.530  22.130  1.00  0.00            
ATOM     28  C10 BCD     1      29.600  23.540  23.010  1.00  0.00            
ATOM     29  C11 BCD     1      28.470  22.960  23.860  1.00  0.00            
ATOM     30  O9  BCD     1      27.960  23.920  24.800  1.00  0.00            
ATOM     31  C12 BCD     1      29.010  21.800  24.660  1.00  0.00            
ATOM     32  O10 BCD     1      29.750  22.240  25.850  1.00  0.00            
ATOM     33  H11 BCD     1      27.170  25.830  24.950  1.00  0.00            
ATOM     34  H12 BCD     1      29.440  26.160  24.300  1.00  0.00            
ATOM     35  H13 BCD     1      29.010  27.550  22.580  1.00  0.00            
ATOM     36  H14 BCD     1      28.760  25.000  21.620  1.00  0.00            
ATOM     37  H15 BCD     1      30.760  25.390  21.180  1.00  0.00            
ATOM     38  H16 BCD     1      30.490  23.580  23.660  1.00  0.00            
ATOM     39  H17 BCD     1      27.680  22.610  23.180  1.00  0.00            
ATOM     40  H18 BCD     1      28.170  21.140  24.910  1.00  0.00            
ATOM     41  H19 BCD     1      29.720  21.200  24.080  1.00  0.00            
ATOM     42  H20 BCD     1      28.980  22.380  26.410  1.00  0.00            
ATOM     43  C13 BCD     1      22.320  25.540  22.890  1.00  0.00            
ATOM     44  O11 BCD     1      22.260  24.750  21.670  1.00  0.00            
ATOM     45  C14 BCD     1      23.170  26.820  22.650  1.00  0.00            
ATOM     46  O12 BCD     1      22.660  27.620  21.570  1.00  0.00            
ATOM     47  C15 BCD     1      24.660  26.370  22.470  1.00  0.00            
ATOM     48  O13 BCD     1      25.520  27.510  22.570  1.00  0.00            
ATOM     49  C16 BCD     1      25.130  25.420  23.640  1.00  0.00            
ATOM     50  C17 BCD     1      24.140  24.320  23.740  1.00  0.00            
ATOM     51  O14 BCD     1      22.780  24.800  23.990  1.00  0.00            
ATOM     52  C18 BCD     1      24.500  23.320  24.770  1.00  0.00            
ATOM     53  O15 BCD     1      23.640  22.200  24.650  1.00  0.00            
ATOM     54  H21 BCD     1      21.310  25.910  23.100  1.00  0.00            
ATOM     55  H22 BCD     1      23.160  27.450  23.560  1.00  0.00            
ATOM     56  H23 BCD     1      23.240  28.380  21.530  1.00  0.00            
ATOM     57  H24 BCD     1      24.730  25.900  21.480  1.00  0.00            
ATOM     58  H25 BCD     1      26.410  27.260  22.300  1.00  0.00            
ATOM     59  H26 BCD     1      25.100  25.980  24.580  1.00  0.00            
ATOM     60  H27 BCD     1      24.150  23.790  22.780  1.00  0.00            
ATOM     61  H28 BCD     1      25.490  22.850  24.680  1.00  0.00            
ATOM     62  H29 BCD     1      24.420  23.680  25.810  1.00  0.00            
ATOM     63  H30 BCD     1      22.850  22.580  25.050  1.00  0.00            
ATOM     64  C19 BCD     1      19.400  23.000  19.270  1.00  0.00            
ATOM     65  O16 BCD     1      20.330  22.900  18.180  1.00  0.00            
ATOM     66  C20 BCD     1      19.120  24.390  19.660  1.00  0.00            
ATOM     67  O17 BCD     1      18.610  25.230  18.630  1.00  0.00            
ATOM     68  C21 BCD     1      20.340  25.140  20.160  1.00  0.00            
ATOM     69  O18 BCD     1      20.170  26.480  20.510  1.00  0.00            
ATOM     70  C22 BCD     1      20.970  24.270  21.330  1.00  0.00            
ATOM     71  C23 BCD     1      21.160  22.790  20.810  1.00  0.00            
ATOM     72  O19 BCD     1      19.860  22.290  20.370  1.00  0.00            
ATOM     73  C24 BCD     1      21.650  21.860  21.870  1.00  0.00            
ATOM     74  O20 BCD     1      21.770  20.510  21.570  1.00  0.00            
ATOM     75  H31 BCD     1      18.460  22.570  18.900  1.00  0.00            
ATOM     76  H32 BCD     1      18.400  24.400  20.500  1.00  0.00            
ATOM     77  H33 BCD     1      18.080  25.860  19.110  1.00  0.00            
ATOM     78  H34 BCD     1      21.080  25.060  19.350  1.00  0.00            
ATOM     79  H35 BCD     1      21.020  26.850  20.790  1.00  0.00            
ATOM     80  H36 BCD     1      20.380  24.340  22.260  1.00  0.00            
ATOM     81  H37 BCD     1      21.870  22.790  19.970  1.00  0.00            
ATOM     82  H38 BCD     1      22.650  22.250  22.060  1.00  0.00            
ATOM     83  H39 BCD     1      21.030  21.960  22.780  1.00  0.00            
ATOM     84  H40 BCD     1      21.690  19.990  22.370  1.00  0.00            
ATOM     85  C25 BCD     1      20.930  22.130  14.310  1.00  0.00            
ATOM     86  O21 BCD     1      22.210  21.720  14.840  1.00  0.00            
ATOM     87  C26 BCD     1      20.620  23.610  14.590  1.00  0.00            
ATOM     88  O22 BCD     1      21.650  24.410  13.990  1.00  0.00            
ATOM     89  C27 BCD     1      20.640  23.840  16.100  1.00  0.00            
ATOM     90  O23 BCD     1      20.150  25.110  16.470  1.00  0.00            
ATOM     91  C28 BCD     1      19.800  22.850  16.910  1.00  0.00            
ATOM     92  C29 BCD     1      19.890  21.410  16.330  1.00  0.00            
ATOM     93  O24 BCD     1      19.950  21.360  14.940  1.00  0.00            
ATOM     94  C30 BCD     1      18.730  20.600  16.880  1.00  0.00            
ATOM     95  O25 BCD     1      17.450  21.110  16.460  1.00  0.00            
ATOM     96  H41 BCD     1      20.890  21.920  13.240  1.00  0.00            
ATOM     97  H42 BCD     1      19.640  23.910  14.180  1.00  0.00            
ATOM     98  H43 BCD     1      21.450  25.350  13.890  1.00  0.00            
ATOM     99  H44 BCD     1      21.680  23.800  16.440  1.00  0.00            
ATOM    100  H45 BCD     1      19.500  25.030  17.170  1.00  0.00            
ATOM    101  H46 BCD     1      18.770  23.190  16.810  1.00  0.00            
ATOM    102  H47 BCD     1      20.780  20.930  16.760  1.00  0.00            
ATOM    103  H48 BCD     1      18.990  19.630  16.440  1.00  0.00            
ATOM    104  H49 BCD     1      18.730  20.590  17.980  1.00  0.00            
ATOM    105  H50 BCD     1      17.280  20.620  15.650  1.00  0.00            
ATOM    106  C31 BCD     1      25.620  19.530  14.240  1.00  0.00            
ATOM    107  O26 BCD     1      26.140  19.980  15.430  1.00  0.00            
ATOM    108  C32 BCD     1      25.310  20.680  13.280  1.00  0.00            
ATOM    109  O27 BCD     1      26.530  21.440  12.980  1.00  0.00            
ATOM    110  C33 BCD     1      24.180  21.550  13.760  1.00  0.00            
ATOM    111  C34 BCD     1      22.980  20.690  14.150  1.00  0.00            
ATOM    112  C35 BCD     1      23.390  19.600  15.140  1.00  0.00            
ATOM    113  O28 BCD     1      24.410  18.810  14.520  1.00  0.00            
ATOM    114  C36 BCD     1      22.300  18.640  15.640  1.00  0.00            
ATOM    115  O29 BCD     1      21.810  17.780  14.580  1.00  0.00            
ATOM    116  O30 BCD     1      23.840  22.640  12.840  1.00  0.00            
ATOM    117  H51 BCD     1      26.210  18.760  13.750  1.00  0.00            
ATOM    118  H52 BCD     1      25.060  20.110  12.370  1.00  0.00            
ATOM    119  H53 BCD     1      26.250  22.110  12.350  1.00  0.00            
ATOM    120  H54 BCD     1      24.660  21.980  14.650  1.00  0.00            
ATOM    121  H55 BCD     1      23.220  23.170  13.350  1.00  0.00            
ATOM    122  H56 BCD     1      22.460  20.290  13.270  1.00  0.00            
ATOM    123  H57 BCD     1      23.780  20.130  16.020  1.00  0.00            
ATOM    124  H58 BCD     1      22.670  18.080  16.510  1.00  0.00            
ATOM    125  H59 BCD     1      21.560  19.280  16.130  1.00  0.00            
ATOM    126  H60 BCD     1      21.070  17.260  14.910  1.00  0.00            
ATOM    127  C37 BCD     1      29.370  18.910  17.680  1.00  0.00            
ATOM    128  O31 BCD     1      29.550  20.150  18.270  1.00  0.00            
ATOM    129  C38 BCD     1      29.680  18.980  16.120  1.00  0.00            
ATOM    130  O32 BCD     1      30.930  19.580  15.820  1.00  0.00            
ATOM    131  C39 BCD     1      28.560  19.790  15.390  1.00  0.00            
ATOM    132  O33 BCD     1      28.610  19.770  13.930  1.00  0.00            
ATOM    133  C40 BCD     1      27.200  19.240  15.970  1.00  0.00            
ATOM    134  C41 BCD     1      27.010  19.190  17.500  1.00  0.00            
ATOM    135  O34 BCD     1      28.110  18.400  17.980  1.00  0.00            
ATOM    136  C42 BCD     1      25.650  18.610  17.880  1.00  0.00            
ATOM    137  O35 BCD     1      25.510  18.110  19.220  1.00  0.00            
ATOM    138  H61 BCD     1      30.100  18.220  18.130  1.00  0.00            
ATOM    139  H62 BCD     1      29.700  17.940  15.770  1.00  0.00            
ATOM    140  H63 BCD     1      31.600  19.130  16.350  1.00  0.00            
ATOM    141  H64 BCD     1      28.760  20.850  15.610  1.00  0.00            
ATOM    142  H65 BCD     1      28.090  20.560  13.740  1.00  0.00            
ATOM    143  H66 BCD     1      27.080  18.190  15.660  1.00  0.00            
ATOM    144  H67 BCD     1      27.100  20.170  18.000  1.00  0.00            
ATOM    145  H68 BCD     1      25.010  19.510  17.840  1.00  0.00            
ATOM    146  H69 BCD     1      25.400  17.880  17.100  1.00  0.00            
ATOM    147  H70 BCD     1      24.590  17.930  19.420  1.00  0.00            
ATOM    148  C1  BE4     2      29.060  23.770  17.240  1.00  0.00            
ATOM    149  C2  BE4     2      28.210  23.850  18.470  1.00  0.00            
ATOM    150  C3  BE4     2      27.350  25.110  18.560  1.00  0.00            
ATOM    151  C4  BE4     2      27.980  26.310  18.890  1.00  0.00            
ATOM    152  C5  BE4     2      27.250  27.500  18.930  1.00  0.00            
ATOM    153  C6  BE4     2      25.840  27.500  18.680  1.00  0.00            
ATOM    154  C7  BE4     2      25.190  26.320  18.340  1.00  0.00            
ATOM    155  C8  BE4     2      23.670  26.400  18.160  1.00  0.00            
ATOM    156  C9  BE4     2      23.260  26.910  16.790  1.00  0.00            
ATOM    157  C10 BE4     2      25.960  25.110  18.240  1.00  0.00            
ATOM    158  N1  BE4     2      25.310  23.960  17.690  1.00  0.00            
ATOM    159  C11 BE4     2      25.620  23.610  16.270  1.00  0.00            
ATOM    160  O1  BE4     2      26.160  24.750  15.570  1.00  0.00            
ATOM    161  C12 BE4     2      26.520  24.530  14.230  1.00  0.00            
ATOM    162  C13 BE4     2      24.690  22.970  18.480  1.00  0.00            
ATOM    163  O2  BE4     2      23.940  22.110  18.040  1.00  0.00            
ATOM    164  C14 BE4     2      25.010  22.930  19.950  1.00  0.00            
ATOM    165  Cl1 BE4     2      25.330  21.210  20.400  1.00  0.00            
ATOM    166  H1  BE4     2      29.930  24.420  17.390  1.00  0.00            
ATOM    167  H2  BE4     2      29.350  22.770  16.890  1.00  0.00            
ATOM    168  H3  BE4     2      28.550  24.200  16.370  1.00  0.00            
ATOM    169  H4  BE4     2      28.980  23.720  19.230  1.00  0.00            
ATOM    170  H5  BE4     2      27.610  22.930  18.580  1.00  0.00            
ATOM    171  H6  BE4     2      29.050  26.250  19.100  1.00  0.00            
ATOM    172  H7  BE4     2      27.770  28.440  19.100  1.00  0.00            
ATOM    173  H8  BE4     2      25.290  28.440  18.600  1.00  0.00            
ATOM    174  H9  BE4     2      23.220  27.020  18.940  1.00  0.00            
ATOM    175  H10 BE4     2      23.190  25.410  18.250  1.00  0.00            
ATOM    176  H11 BE4     2      23.950  27.590  16.280  1.00  0.00            
ATOM    177  H12 BE4     2      23.270  26.050  16.120  1.00  0.00            
ATOM    178  H13 BE4     2      22.280  27.390  16.810  1.00  0.00            
ATOM    179  H14 BE4     2      24.630  23.420  15.850  1.00  0.00            
ATOM    180  H15 BE4     2      26.340  22.780  16.200  1.00  0.00            
ATOM    181  H16 BE4     2      25.720  24.080  13.620  1.00  0.00            
ATOM    182  H17 BE4     2      26.830  25.460  13.740  1.00  0.00            
ATOM    183  H18 BE4     2      27.430  23.910  14.160  1.00  0.00            
ATOM    184  H19 BE4     2      24.150  23.440  20.400  1.00  0.00            
ATOM    185  H20 BE4     2      25.990  23.390  20.120  1.00  0.00            
TER
ENDMDL
MODEL        1
ATOM      1  C1  BCD     1       5.200  26.040  16.910  1.00  0.00            
ATOM      2  O1  BCD     1       5.510  24.650  16.670  1.00  0.00            
ATOM      3  C2  BCD     1       5.370  26.730  15.570  1.00  0.00            
ATOM      4  O2  BCD     1       4.390  26.330  14.590  1.00  0.00            
ATOM      5  C3  BCD     1       6.820  26.650  15.130  1.00  0.00            
ATOM      6  O3  BCD     1       7.070  27.420  13.970  1.00  0.00            
ATOM      7  C4  BCD     1       7.690  27.030  16.270  1.00  0.00            
ATOM      8  C5  BCD     1       7.370  26.400  17.650  1.00  0.00            
ATOM      9  O4  BCD     1       6.010  26.580  17.870  1.00  0.00            
ATOM     10  C6  BCD     1       8.220  26.990  18.790  1.00  0.00            
ATOM     11  O5  BCD     1       8.150  26.160  20.000  1.00  0.00            
ATOM     12  H1  BCD     1       4.140  26.150  17.190  1.00  0.00            
ATOM     13  H2  BCD     1       5.210  27.790  15.800  1.00  0.00            
ATOM     14  H3  BCD     1       4.620  26.740  13.750  1.00  0.00            
ATOM     15  H4  BCD     1       7.060  25.580  15.060  1.00  0.00            
ATOM     16  H5  BCD     1       7.900  27.200  13.530  1.00  0.00            
ATOM     17  H6  BCD     1       7.530  28.110  16.360  1.00  0.00            
ATOM     18  H7  BCD     1       7.670  25.340  17.670  1.00  0.00            
ATOM     19  H8  BCD     1       9.230  26.980  18.370  1.00  0.00            
ATOM     20  H9  BCD     1       7.990  28.060  18.910  1.00  0.00            
ATOM     21  H10 BCD     1       7.350  26.350  20.500  1.00  0.00            
ATOM     22  C7  BCD     1       3.970  20.900  17.110  1.00  0.00            
ATOM     23  O6  BCD     1       5.220  20.230  17.170  1.00  0.00            
ATOM     24  C8  BCD     1       3.730  21.530  15.720  1.00  0.00            
ATOM     25  O7  BCD     1       3.980  20.580  14.690  1.00  0.00            
ATOM     26  C9  BCD     1       4.590  22.720  15.600  1.00  0.00            
ATOM     27  O8  BCD     1       4.290  23.440  14.410  1.00  0.00            
ATOM     28  C10 BCD     1       4.470  23.670  16.790  1.00  0.00            
ATOM     29  C11 BCD     1       4.620  23.000  18.140  1.00  0.00            
ATOM     30  O9  BCD     1       3.750  21.820  18.170  1.00  0.00            
ATOM     31  C12 BCD     1       4.310  23.920  19.330  1.00  0.00            
ATOM     32  O10 BCD     1       3.010  24.490  19.130  1.00  0.00            
ATOM     33  H11 BCD     1       3.170  20.150  17.210  1.00  0.00            
ATOM     34  H12 BCD     1       2.720  21.960  15.760  1.00  0.00            
ATOM     35  H13 BCD     1       4.480  19.870  15.100  1.00  0.00            
ATOM     36  H14 BCD     1       5.630  22.360  15.590  1.00  0.00            
ATOM     37  H15 BCD     1       4.590  24.350  14.420  1.00  0.00            
ATOM     38  H16 BCD     1       3.490  24.150  16.760  1.00  0.00            
ATOM     39  H17 BCD     1       5.660  22.710  18.300  1.00  0.00            
ATOM     40  H18 BCD     1       4.420  23.440  20.310  1.00  0.00            
ATOM     41  H19 BCD     1       5.100  24.680  19.260  1.00  0.00            
ATOM     42  H20 BCD     1       2.960  25.100  19.870  1.00  0.00            
ATOM     43  C13 BCD     1       6.970  16.720  18.560  1.00  0.00            
ATOM     44  O11 BCD     1       8.210  17.110  18.020  1.00  0.00            
ATOM     45  C14 BCD     1       6.050  16.530  17.380  1.00  0.00            
ATOM     46  O12 BCD     1       6.540  15.620  16.390  1.00  0.00            
ATOM     47  C15 BCD     1       5.720  17.980  16.720  1.00  0.00            
ATOM     48  O13 BCD     1       4.820  17.810  15.610  1.00  0.00            
ATOM     49  C16 BCD     1       5.280  18.950  17.800  1.00  0.00            
ATOM     50  C17 BCD     1       6.310  19.040  18.990  1.00  0.00            
ATOM     51  O14 BCD     1       6.510  17.680  19.490  1.00  0.00            
ATOM     52  C18 BCD     1       5.890  19.760  20.210  1.00  0.00            
ATOM     53  O15 BCD     1       4.650  19.210  20.650  1.00  0.00            
ATOM     54  H21 BCD     1       7.040  15.790  19.140  1.00  0.00            
ATOM     55  H22 BCD     1       5.100  16.110  17.730  1.00  0.00            
ATOM     56  H23 BCD     1       7.460  15.840  16.220  1.00  0.00            
ATOM     57  H24 BCD     1       6.730  18.190  16.330  1.00  0.00            
ATOM     58  H25 BCD     1       4.030  17.420  15.990  1.00  0.00            
ATOM     59  H26 BCD     1       4.320  18.670  18.250  1.00  0.00            
ATOM     60  H27 BCD     1       7.260  19.460  18.640  1.00  0.00            
ATOM     61  H28 BCD     1       6.690  19.710  20.960  1.00  0.00            
ATOM     62  H29 BCD     1       5.700  20.800  19.920  1.00  0.00            
ATOM     63  H30 BCD     1       4.350  18.450  20.130  1.00  0.00            
ATOM     64  C19 BCD     1      12.330  16.550  18.250  1.00  0.00            
ATOM     65  O16 BCD     1      12.480  17.940  18.230  1.00  0.00            
ATOM     66  C20 BCD     1      11.600  15.980  17.010  1.00  0.00            
ATOM     67  O17 BCD     1      12.180  16.370  15.770  1.00  0.00            
ATOM     68  C21 BCD     1      10.100  16.440  16.870  1.00  0.00            
ATOM     69  O18 BCD     1       9.340  15.910  15.780  1.00  0.00            
ATOM     70  C22 BCD     1       9.400  16.310  18.260  1.00  0.00            
ATOM     71  C23 BCD     1      10.280  16.810  19.430  1.00  0.00            
ATOM     72  O19 BCD     1      11.580  16.240  19.340  1.00  0.00            
ATOM     73  C24 BCD     1       9.880  16.420  20.860  1.00  0.00            
ATOM     74  O20 BCD     1       9.510  15.060  21.080  1.00  0.00            
ATOM     75  H31 BCD     1      13.330  16.130  18.420  1.00  0.00            
ATOM     76  H32 BCD     1      11.560  14.900  17.160  1.00  0.00            
ATOM     77  H33 BCD     1      11.660  15.990  15.050  1.00  0.00            
ATOM     78  H34 BCD     1      10.170  17.510  16.640  1.00  0.00            
ATOM     79  H35 BCD     1       9.860  15.850  14.980  1.00  0.00            
ATOM     80  H36 BCD     1       9.100  15.250  18.300  1.00  0.00            
ATOM     81  H37 BCD     1      10.240  17.910  19.410  1.00  0.00            
ATOM     82  H38 BCD     1      10.740  16.640  21.510  1.00  0.00            
ATOM     83  H39 BCD     1       9.100  17.180  21.010  1.00  0.00            
ATOM     84  H40 BCD     1       8.840  15.080  21.760  1.00  0.00            
ATOM     85  C25 BCD     1      15.710  20.610  18.110  1.00  0.00            
ATOM     86  O21 BCD     1      14.830  21.550  17.440  1.00  0.00            
ATOM     87  C26 BCD     1      15.860  19.390  17.270  1.00  0.00            
ATOM     88  O22 BCD     1      16.460  19.520  16.010  1.00  0.00            
ATOM     89  C27 BCD     1      14.500  18.670  17.180  1.00  0.00            
ATOM     90  O23 BCD     1      14.610  17.430  16.490  1.00  0.00            
ATOM     91  C28 BCD     1      13.820  18.470  18.500  1.00  0.00            
ATOM     92  C29 BCD     1      13.760  19.730  19.310  1.00  0.00            
ATOM     93  O24 BCD     1      15.140  20.260  19.350  1.00  0.00            
ATOM     94  C30 BCD     1      13.220  19.540  20.730  1.00  0.00            
ATOM     95  O25 BCD     1      13.030  20.790  21.340  1.00  0.00            
ATOM     96  H41 BCD     1      16.690  21.080  18.250  1.00  0.00            
ATOM     97  H42 BCD     1      16.560  18.750  17.820  1.00  0.00            
ATOM     98  H43 BCD     1      15.890  20.160  15.580  1.00  0.00            
ATOM     99  H44 BCD     1      13.840  19.290  16.570  1.00  0.00            
ATOM    100  H45 BCD     1      13.720  17.060  16.520  1.00  0.00            
ATOM    101  H46 BCD     1      14.480  17.790  19.040  1.00  0.00            
ATOM    102  H47 BCD     1      13.090  20.440  18.800  1.00  0.00            
ATOM    103  H48 BCD     1      12.310  18.920  20.750  1.00  0.00            
ATOM    104  H49 BCD     1      13.950  19.000  21.340  1.00  0.00            
ATOM    105  H50 BCD     1      12.100  20.980  21.180  1.00  0.00            
ATOM    106  C31 BCD     1      14.580  25.260  15.740  1.00  0.00            
ATOM    107  O26 BCD     1      13.220  25.260  15.860  1.00  0.00            
ATOM    108  C32 BCD     1      15.120  24.170  14.850  1.00  0.00            
ATOM    109  O27 BCD     1      14.650  24.350  13.540  1.00  0.00            
ATOM    110  C33 BCD     1      14.880  22.730  15.410  1.00  0.00            
ATOM    111  C34 BCD     1      15.310  22.690  16.890  1.00  0.00            
ATOM    112  C35 BCD     1      14.860  23.910  17.710  1.00  0.00            
ATOM    113  O28 BCD     1      15.210  25.150  17.030  1.00  0.00            
ATOM    114  C36 BCD     1      15.490  23.940  19.130  1.00  0.00            
ATOM    115  O29 BCD     1      15.180  25.140  19.950  1.00  0.00            
ATOM    116  O30 BCD     1      15.540  21.670  14.680  1.00  0.00            
ATOM    117  H51 BCD     1      14.990  26.210  15.390  1.00  0.00            
ATOM    118  H52 BCD     1      16.190  24.430  14.830  1.00  0.00            
ATOM    119  H53 BCD     1      15.250  23.770  13.060  1.00  0.00            
ATOM    120  H54 BCD     1      13.790  22.650  15.280  1.00  0.00            
ATOM    121  H55 BCD     1      15.360  21.860  13.760  1.00  0.00            
ATOM    122  H56 BCD     1      16.410  22.780  16.910  1.00  0.00            
ATOM    123  H57 BCD     1      13.770  23.790  17.660  1.00  0.00            
ATOM    124  H58 BCD     1      15.190  23.020  19.660  1.00  0.00            
ATOM    125  H59 BCD     1      16.580  23.910  19.010  1.00  0.00            
ATOM    126  H60 BCD     1      14.280  25.010  20.250  1.00  0.00            
ATOM    127  C37 BCD     1       9.870  27.750  15.430  1.00  0.00            
ATOM    128  O31 BCD     1       9.020  26.660  15.860  1.00  0.00            
ATOM    129  C38 BCD     1      10.640  27.370  14.160  1.00  0.00            
ATOM    130  O32 BCD     1       9.720  27.280  13.060  1.00  0.00            
ATOM    131  C39 BCD     1      11.620  26.170  14.290  1.00  0.00            
ATOM    132  O33 BCD     1      12.470  25.890  13.120  1.00  0.00            
ATOM    133  C40 BCD     1      12.520  26.440  15.560  1.00  0.00            
ATOM    134  C41 BCD     1      11.690  26.810  16.750  1.00  0.00            
ATOM    135  O34 BCD     1      10.800  27.960  16.480  1.00  0.00            
ATOM    136  C42 BCD     1      12.320  27.190  18.120  1.00  0.00            
ATOM    137  O35 BCD     1      13.330  28.220  18.060  1.00  0.00            
ATOM    138  H61 BCD     1       9.310  28.680  15.300  1.00  0.00            
ATOM    139  H62 BCD     1      11.300  28.240  13.990  1.00  0.00            
ATOM    140  H63 BCD     1      10.220  27.310  12.240  1.00  0.00            
ATOM    141  H64 BCD     1      10.940  25.320  14.450  1.00  0.00            
ATOM    142  H65 BCD     1      13.090  25.230  13.440  1.00  0.00            
ATOM    143  H66 BCD     1      13.150  27.320  15.370  1.00  0.00            
ATOM    144  H67 BCD     1      11.110  25.900  16.960  1.00  0.00            
ATOM    145  H68 BCD     1      11.500  27.400  18.820  1.00  0.00            
ATOM    146  H69 BCD     1      12.830  26.310  18.540  1.00  0.00            
ATOM    147  H70 BCD     1      13.310  28.730  17.240  1.00  0.00            
ATOM    148  C1  BE4     2      12.200  18.950  14.270  1.00  0.00            
ATOM    149  C2  BE4     2      11.620  20.220  14.930  1.00  0.00            
ATOM    150  C3  BE4     2      11.050  21.290  13.930  1.00  0.00            
ATOM    151  C4  BE4     2      11.900  21.700  12.940  1.00  0.00            
ATOM    152  C5  BE4     2      11.530  22.650  11.970  1.00  0.00            
ATOM    153  C6  BE4     2      10.290  23.280  12.140  1.00  0.00            
ATOM    154  C7  BE4     2       9.430  22.970  13.210  1.00  0.00            
ATOM    155  C8  BE4     2       7.990  23.600  13.240  1.00  0.00            
ATOM    156  C9  BE4     2       7.240  23.070  12.010  1.00  0.00            
ATOM    157  C10 BE4     2       9.790  21.940  14.120  1.00  0.00            
ATOM    158  N1  BE4     2       8.860  21.620  15.170  1.00  0.00            
ATOM    159  C11 BE4     2       7.920  20.490  14.920  1.00  0.00            
ATOM    160  O1  BE4     2       8.620  19.230  14.430  1.00  0.00            
ATOM    161  C12 BE4     2       7.870  18.110  13.790  1.00  0.00            
ATOM    162  C13 BE4     2       8.880  22.150  16.450  1.00  0.00            
ATOM    163  O2  BE4     2       8.230  21.680  17.360  1.00  0.00            
ATOM    164  C14 BE4     2       9.790  23.300  16.780  1.00  0.00            
ATOM    165  Cl1 BE4     2      11.220  22.730  17.640  1.00  0.00            
ATOM    166  H1  BE4     2      12.870  18.520  15.010  1.00  0.00            
ATOM    167  H2  BE4     2      11.400  18.340  13.820  1.00  0.00            
ATOM    168  H3  BE4     2      12.770  19.150  13.350  1.00  0.00            
ATOM    169  H4  BE4     2      12.420  20.670  15.530  1.00  0.00            
ATOM    170  H5  BE4     2      10.790  19.990  15.610  1.00  0.00            
ATOM    171  H6  BE4     2      12.910  21.300  12.880  1.00  0.00            
ATOM    172  H7  BE4     2      12.140  22.970  11.140  1.00  0.00            
ATOM    173  H8  BE4     2       9.930  23.960  11.370  1.00  0.00            
ATOM    174  H9  BE4     2       8.070  24.700  13.210  1.00  0.00            
ATOM    175  H10 BE4     2       7.360  23.510  14.130  1.00  0.00            
ATOM    176  H11 BE4     2       7.750  22.180  11.620  1.00  0.00            
ATOM    177  H12 BE4     2       6.190  22.800  12.170  1.00  0.00            
ATOM    178  H13 BE4     2       7.140  23.860  11.260  1.00  0.00            
ATOM    179  H14 BE4     2       7.340  20.890  14.080  1.00  0.00            
ATOM    180  H15 BE4     2       7.240  20.330  15.760  1.00  0.00            
ATOM    181  H16 BE4     2       7.320  18.530  12.940  1.00  0.00            
ATOM    182  H17 BE4     2       8.540  17.370  13.360  1.00  0.00            
ATOM    183  H18 BE4     2       7.190  17.600  14.480  1.00  0.00            
ATOM    184  H19 BE4     2       9.210  24.010  17.390  1.00  0.00            
ATOM    185  H20 BE4     2      10.230  23.790  15.910  1.00  0.00            
TER
ENDMDL
MODEL        1
ATOM      1  C1  BCD     1      27.450  20.600  24.720  1.00  0.00            
ATOM      2  O1  BCD     1      26.450  20.180  25.690  1.00  0.00            
ATOM      3  C2  BCD     1      26.830  21.790  23.910  1.00  0.00            
ATOM      4  O2  BCD     1      26.610  22.880  24.670  1.00  0.00            
ATOM      5  C3  BCD     1      25.600  21.250  23.180  1.00  0.00            
ATOM      6  O3  BCD     1      25.010  22.300  22.240  1.00  0.00            
ATOM      7  C4  BCD     1      25.930  19.980  22.360  1.00  0.00            
ATOM      8  C5  BCD     1      26.630  18.930  23.250  1.00  0.00            
ATOM      9  O4  BCD     1      27.760  19.520  23.890  1.00  0.00            
ATOM     10  C6  BCD     1      27.060  17.720  22.440  1.00  0.00            
ATOM     11  O5  BCD     1      27.840  16.760  23.200  1.00  0.00            
ATOM     12  H1  BCD     1      28.440  20.820  25.130  1.00  0.00            
ATOM     13  H2  BCD     1      27.630  22.080  23.210  1.00  0.00            
ATOM     14  H3  BCD     1      26.030  22.470  25.320  1.00  0.00            
ATOM     15  H4  BCD     1      24.890  21.010  23.990  1.00  0.00            
ATOM     16  H5  BCD     1      24.250  21.880  21.840  1.00  0.00            
ATOM     17  H6  BCD     1      26.560  20.150  21.480  1.00  0.00            
ATOM     18  H7  BCD     1      25.920  18.560  24.000  1.00  0.00            
ATOM     19  H8  BCD     1      26.120  17.280  22.080  1.00  0.00            
ATOM     20  H9  BCD     1      27.570  18.050  21.520  1.00  0.00            
ATOM     21  H10 BCD     1      28.760  17.050  23.150  1.00  0.00            
ATOM     22  C7  BCD     1      25.580  20.360  29.760  1.00  0.00            
ATOM     23  O6  BCD     1      24.660  19.300  29.690  1.00  0.00            
ATOM     24  C8  BCD     1      25.250  21.650  29.010  1.00  0.00            
ATOM     25  O7  BCD     1      23.940  22.100  29.490  1.00  0.00            
ATOM     26  C9  BCD     1      25.260  21.220  27.520  1.00  0.00            
ATOM     27  O8  BCD     1      24.910  22.360  26.700  1.00  0.00            
ATOM     28  C10 BCD     1      26.520  20.540  27.090  1.00  0.00            
ATOM     29  C11 BCD     1      26.910  19.350  27.990  1.00  0.00            
ATOM     30  O9  BCD     1      26.820  19.750  29.350  1.00  0.00            
ATOM     31  C12 BCD     1      28.290  18.750  27.720  1.00  0.00            
ATOM     32  O10 BCD     1      29.280  19.660  28.200  1.00  0.00            
ATOM     33  H11 BCD     1      25.780  20.630  30.800  1.00  0.00            
ATOM     34  H12 BCD     1      26.040  22.380  29.250  1.00  0.00            
ATOM     35  H13 BCD     1      23.710  22.970  29.140  1.00  0.00            
ATOM     36  H14 BCD     1      24.420  20.530  27.440  1.00  0.00            
ATOM     37  H15 BCD     1      24.150  22.780  27.090  1.00  0.00            
ATOM     38  H16 BCD     1      27.320  21.300  27.150  1.00  0.00            
ATOM     39  H17 BCD     1      26.170  18.580  27.750  1.00  0.00            
ATOM     40  H18 BCD     1      28.370  17.790  28.250  1.00  0.00            
ATOM     41  H19 BCD     1      28.370  18.620  26.640  1.00  0.00            
ATOM     42  H20 BCD     1      28.990  20.030  29.040  1.00  0.00            
ATOM     43  C13 BCD     1      22.270  17.040  32.280  1.00  0.00            
ATOM     44  O11 BCD     1      21.580  16.520  31.220  1.00  0.00            
ATOM     45  C14 BCD     1      22.120  18.570  32.330  1.00  0.00            
ATOM     46  O12 BCD     1      20.680  18.870  32.400  1.00  0.00            
ATOM     47  C15 BCD     1      22.810  19.340  31.250  1.00  0.00            
ATOM     48  O13 BCD     1      22.940  20.730  31.580  1.00  0.00            
ATOM     49  C16 BCD     1      24.240  18.780  30.960  1.00  0.00            
ATOM     50  C17 BCD     1      24.180  17.200  30.840  1.00  0.00            
ATOM     51  O14 BCD     1      23.620  16.670  32.040  1.00  0.00            
ATOM     52  C18 BCD     1      25.580  16.700  30.500  1.00  0.00            
ATOM     53  O15 BCD     1      26.510  16.840  31.580  1.00  0.00            
ATOM     54  H21 BCD     1      21.860  16.460  33.120  1.00  0.00            
ATOM     55  H22 BCD     1      22.640  18.910  33.230  1.00  0.00            
ATOM     56  H23 BCD     1      20.270  18.100  32.000  1.00  0.00            
ATOM     57  H24 BCD     1      22.230  19.240  30.320  1.00  0.00            
ATOM     58  H25 BCD     1      23.220  21.170  30.780  1.00  0.00            
ATOM     59  H26 BCD     1      24.930  18.890  31.800  1.00  0.00            
ATOM     60  H27 BCD     1      23.590  16.910  29.960  1.00  0.00            
ATOM     61  H28 BCD     1      25.350  15.630  30.370  1.00  0.00            
ATOM     62  H29 BCD     1      25.950  17.170  29.580  1.00  0.00            
ATOM     63  H30 BCD     1      27.230  17.410  31.310  1.00  0.00            
ATOM     64  C19 BCD     1      19.330  13.480  29.660  1.00  0.00            
ATOM     65  O16 BCD     1      19.650  14.000  28.370  1.00  0.00            
ATOM     66  C20 BCD     1      18.570  14.490  30.450  1.00  0.00            
ATOM     67  O17 BCD     1      17.350  14.750  29.870  1.00  0.00            
ATOM     68  C21 BCD     1      19.440  15.760  30.670  1.00  0.00            
ATOM     69  O18 BCD     1      18.810  16.800  31.400  1.00  0.00            
ATOM     70  C22 BCD     1      20.840  15.370  31.300  1.00  0.00            
ATOM     71  C23 BCD     1      21.520  14.220  30.540  1.00  0.00            
ATOM     72  O19 BCD     1      20.580  13.140  30.320  1.00  0.00            
ATOM     73  C24 BCD     1      22.640  13.610  31.340  1.00  0.00            
ATOM     74  O20 BCD     1      23.250  12.630  30.520  1.00  0.00            
ATOM     75  H31 BCD     1      18.720  12.570  29.660  1.00  0.00            
ATOM     76  H32 BCD     1      18.370  14.090  31.450  1.00  0.00            
ATOM     77  H33 BCD     1      16.780  15.110  30.550  1.00  0.00            
ATOM     78  H34 BCD     1      19.700  16.130  29.670  1.00  0.00            
ATOM     79  H35 BCD     1      18.180  17.230  30.830  1.00  0.00            
ATOM     80  H36 BCD     1      20.670  15.120  32.350  1.00  0.00            
ATOM     81  H37 BCD     1      21.980  14.640  29.640  1.00  0.00            
ATOM     82  H38 BCD     1      23.470  14.260  31.640  1.00  0.00            
ATOM     83  H39 BCD     1      22.310  13.150  32.270  1.00  0.00            
ATOM     84  H40 BCD     1      23.410  11.810  30.990  1.00  0.00            
ATOM     85  C25 BCD     1      19.440  12.690  24.490  1.00  0.00            
ATOM     86  O21 BCD     1      19.470  14.050  23.960  1.00  0.00            
ATOM     87  C26 BCD     1      18.200  12.400  25.390  1.00  0.00            
ATOM     88  O22 BCD     1      17.090  12.690  24.550  1.00  0.00            
ATOM     89  C27 BCD     1      18.230  13.300  26.650  1.00  0.00            
ATOM     90  O23 BCD     1      17.220  13.000  27.550  1.00  0.00            
ATOM     91  C28 BCD     1      19.590  13.120  27.300  1.00  0.00            
ATOM     92  C29 BCD     1      20.760  13.350  26.300  1.00  0.00            
ATOM     93  O24 BCD     1      20.640  12.550  25.160  1.00  0.00            
ATOM     94  C30 BCD     1      22.200  13.260  26.900  1.00  0.00            
ATOM     95  O25 BCD     1      22.330  12.160  27.850  1.00  0.00            
ATOM     96  H41 BCD     1      19.490  12.000  23.630  1.00  0.00            
ATOM     97  H42 BCD     1      18.080  11.370  25.740  1.00  0.00            
ATOM     98  H43 BCD     1      16.330  12.350  25.030  1.00  0.00            
ATOM     99  H44 BCD     1      18.120  14.300  26.200  1.00  0.00            
ATOM    100  H45 BCD     1      17.280  13.660  28.250  1.00  0.00            
ATOM    101  H46 BCD     1      19.570  12.090  27.690  1.00  0.00            
ATOM    102  H47 BCD     1      20.730  14.390  25.940  1.00  0.00            
ATOM    103  H48 BCD     1      22.980  13.320  26.130  1.00  0.00            
ATOM    104  H49 BCD     1      22.250  14.190  27.470  1.00  0.00            
ATOM    105  H50 BCD     1      22.760  12.550  28.610  1.00  0.00            
ATOM    106  C31 BCD     1      20.340  15.820  20.470  1.00  0.00            
ATOM    107  O26 BCD     1      21.200  16.550  21.280  1.00  0.00            
ATOM    108  C32 BCD     1      18.930  16.020  20.910  1.00  0.00            
ATOM    109  O27 BCD     1      18.590  17.440  20.900  1.00  0.00            
ATOM    110  C33 BCD     1      18.550  15.450  22.340  1.00  0.00            
ATOM    111  C34 BCD     1      19.270  14.110  22.570  1.00  0.00            
ATOM    112  C35 BCD     1      20.620  13.930  21.930  1.00  0.00            
ATOM    113  O28 BCD     1      20.610  14.410  20.600  1.00  0.00            
ATOM    114  C36 BCD     1      21.190  12.550  21.800  1.00  0.00            
ATOM    115  O29 BCD     1      20.320  11.670  21.110  1.00  0.00            
ATOM    116  O30 BCD     1      17.170  15.400  22.790  1.00  0.00            
ATOM    117  H51 BCD     1      20.340  16.080  19.400  1.00  0.00            
ATOM    118  H52 BCD     1      18.270  15.530  20.180  1.00  0.00            
ATOM    119  H53 BCD     1      17.640  17.540  21.010  1.00  0.00            
ATOM    120  H54 BCD     1      19.110  16.060  23.070  1.00  0.00            
ATOM    121  H55 BCD     1      17.020  14.670  23.390  1.00  0.00            
ATOM    122  H56 BCD     1      18.610  13.340  22.160  1.00  0.00            
ATOM    123  H57 BCD     1      21.280  14.520  22.590  1.00  0.00            
ATOM    124  H58 BCD     1      22.120  12.750  21.240  1.00  0.00            
ATOM    125  H59 BCD     1      21.450  12.020  22.730  1.00  0.00            
ATOM    126  H60 BCD     1      20.640  10.770  21.200  1.00  0.00            
ATOM    127  C37 BCD     1      24.290  19.210  20.660  1.00  0.00            
ATOM    128  O31 BCD     1      24.640  19.400  22.010  1.00  0.00            
ATOM    129  C38 BCD     1      22.840  19.780  20.400  1.00  0.00            
ATOM    130  O32 BCD     1      22.810  21.090  20.990  1.00  0.00            
ATOM    131  C39 BCD     1      21.790  18.860  21.040  1.00  0.00            
ATOM    132  O33 BCD     1      20.470  19.220  20.650  1.00  0.00            
ATOM    133  C40 BCD     1      22.070  17.390  20.550  1.00  0.00            
ATOM    134  C41 BCD     1      23.480  17.000  20.850  1.00  0.00            
ATOM    135  O34 BCD     1      24.460  17.930  20.320  1.00  0.00            
ATOM    136  C42 BCD     1      23.740  15.590  20.460  1.00  0.00            
ATOM    137  O35 BCD     1      23.680  15.520  19.040  1.00  0.00            
ATOM    138  H61 BCD     1      25.020  19.640  19.970  1.00  0.00            
ATOM    139  H62 BCD     1      22.760  19.840  19.310  1.00  0.00            
ATOM    140  H63 BCD     1      22.000  21.510  20.690  1.00  0.00            
ATOM    141  H64 BCD     1      21.890  18.870  22.130  1.00  0.00            
ATOM    142  H65 BCD     1      19.870  18.530  20.940  1.00  0.00            
ATOM    143  H66 BCD     1      21.940  17.370  19.460  1.00  0.00            
ATOM    144  H67 BCD     1      23.620  17.000  21.940  1.00  0.00            
ATOM    145  H68 BCD     1      24.730  15.270  20.820  1.00  0.00            
ATOM    146  H69 BCD     1      23.090  14.870  20.980  1.00  0.00            
ATOM    147  H70 BCD     1      23.640  14.580  18.880  1.00  0.00            
ATOM    148  C1  BE4     2      18.270  17.340  27.010  1.00  0.00            
ATOM    149  C2  BE4     2      19.370  17.110  25.940  1.00  0.00            
ATOM    150  C3  BE4     2      19.690  18.370  25.110  1.00  0.00            
ATOM    151  C4  BE4     2      18.690  18.780  24.180  1.00  0.00            
ATOM    152  C5  BE4     2      18.940  19.810  23.330  1.00  0.00            
ATOM    153  C6  BE4     2      20.100  20.570  23.470  1.00  0.00            
ATOM    154  C7  BE4     2      21.040  20.250  24.420  1.00  0.00            
ATOM    155  C8  BE4     2      22.200  21.210  24.580  1.00  0.00            
ATOM    156  C9  BE4     2      21.850  22.530  25.210  1.00  0.00            
ATOM    157  C10 BE4     2      20.830  19.170  25.250  1.00  0.00            
ATOM    158  N1  BE4     2      21.800  18.790  26.190  1.00  0.00            
ATOM    159  C11 BE4     2      21.610  19.470  27.530  1.00  0.00            
ATOM    160  O1  BE4     2      20.400  20.140  27.680  1.00  0.00            
ATOM    161  C12 BE4     2      20.040  20.480  29.030  1.00  0.00            
ATOM    162  C13 BE4     2      22.890  17.950  25.970  1.00  0.00            
ATOM    163  O2  BE4     2      23.620  17.640  26.870  1.00  0.00            
ATOM    164  C14 BE4     2      23.030  17.440  24.600  1.00  0.00            
ATOM    165  Cl1 BE4     2      24.240  16.150  24.400  1.00  0.00            
ATOM    166  H1  BE4     2      18.600  18.090  27.740  1.00  0.00            
ATOM    167  H2  BE4     2      17.470  17.840  26.450  1.00  0.00            
ATOM    168  H3  BE4     2      18.030  16.360  27.430  1.00  0.00            
ATOM    169  H4  BE4     2      18.960  16.310  25.310  1.00  0.00            
ATOM    170  H5  BE4     2      20.280  16.610  26.300  1.00  0.00            
ATOM    171  H6  BE4     2      17.760  18.220  24.140  1.00  0.00            
ATOM    172  H7  BE4     2      18.100  20.050  22.690  1.00  0.00            
ATOM    173  H8  BE4     2      20.350  21.410  22.830  1.00  0.00            
ATOM    174  H9  BE4     2      22.550  21.420  23.560  1.00  0.00            
ATOM    175  H10 BE4     2      23.030  20.760  25.130  1.00  0.00            
ATOM    176  H11 BE4     2      21.610  22.360  26.270  1.00  0.00            
ATOM    177  H12 BE4     2      22.780  23.110  25.200  1.00  0.00            
ATOM    178  H13 BE4     2      21.010  23.020  24.700  1.00  0.00            
ATOM    179  H14 BE4     2      22.410  20.210  27.630  1.00  0.00            
ATOM    180  H15 BE4     2      21.720  18.750  28.350  1.00  0.00            
ATOM    181  H16 BE4     2      20.890  21.050  29.420  1.00  0.00            
ATOM    182  H17 BE4     2      19.220  21.210  29.080  1.00  0.00            
ATOM    183  H18 BE4     2      20.060  19.680  29.770  1.00  0.00            
ATOM    184  H19 BE4     2      23.300  18.270  23.940  1.00  0.00            
ATOM    185  H20 BE4     2      22.050  16.990  24.390  1.00  0.00            
TER
ENDMDL
MODEL        1
ATOM      1  C1  BCD     1      27.280  24.190  21.100  1.00  0.00            
ATOM      2  O1  BCD     1      25.910  24.000  21.030  1.00  0.00            
ATOM      3  C2  BCD     1      27.900  23.480  19.900  1.00  0.00            
ATOM      4  O2  BCD     1      27.290  23.830  18.640  1.00  0.00            
ATOM      5  C3  BCD     1      28.010  21.940  20.060  1.00  0.00            
ATOM      6  O3  BCD     1      28.860  21.220  19.080  1.00  0.00            
ATOM      7  C4  BCD     1      28.450  21.480  21.450  1.00  0.00            
ATOM      8  C5  BCD     1      27.830  22.340  22.610  1.00  0.00            
ATOM      9  O4  BCD     1      27.880  23.770  22.260  1.00  0.00            
ATOM     10  C6  BCD     1      28.510  22.120  23.960  1.00  0.00            
ATOM     11  O5  BCD     1      30.020  22.140  23.850  1.00  0.00            
ATOM     12  H1  BCD     1      27.410  25.270  21.030  1.00  0.00            
ATOM     13  H2  BCD     1      28.950  23.800  19.900  1.00  0.00            
ATOM     14  H3  BCD     1      27.930  23.650  17.950  1.00  0.00            
ATOM     15  H4  BCD     1      27.010  21.520  19.930  1.00  0.00            
ATOM     16  H5  BCD     1      29.100  20.340  19.390  1.00  0.00            
ATOM     17  H6  BCD     1      29.530  21.630  21.510  1.00  0.00            
ATOM     18  H7  BCD     1      26.800  21.990  22.770  1.00  0.00            
ATOM     19  H8  BCD     1      28.170  22.830  24.730  1.00  0.00            
ATOM     20  H9  BCD     1      28.110  21.180  24.360  1.00  0.00            
ATOM     21  H10 BCD     1      30.290  22.500  24.690  1.00  0.00            
ATOM     22  C7  BCD     1      22.260  26.030  21.260  1.00  0.00            
ATOM     23  O6  BCD     1      21.550  24.840  21.240  1.00  0.00            
ATOM     24  C8  BCD     1      23.010  26.140  19.970  1.00  0.00            
ATOM     25  O7  BCD     1      22.080  26.100  18.940  1.00  0.00            
ATOM     26  C9  BCD     1      24.090  25.070  19.690  1.00  0.00            
ATOM     27  O8  BCD     1      24.890  25.250  18.480  1.00  0.00            
ATOM     28  C10 BCD     1      25.040  25.140  20.950  1.00  0.00            
ATOM     29  C11 BCD     1      24.340  25.200  22.310  1.00  0.00            
ATOM     30  O9  BCD     1      23.170  26.000  22.320  1.00  0.00            
ATOM     31  C12 BCD     1      25.250  25.760  23.440  1.00  0.00            
ATOM     32  O10 BCD     1      25.760  27.100  23.210  1.00  0.00            
ATOM     33  H11 BCD     1      21.640  26.920  21.420  1.00  0.00            
ATOM     34  H12 BCD     1      23.590  27.060  19.990  1.00  0.00            
ATOM     35  H13 BCD     1      21.230  25.830  19.310  1.00  0.00            
ATOM     36  H14 BCD     1      23.690  24.050  19.670  1.00  0.00            
ATOM     37  H15 BCD     1      25.590  24.590  18.490  1.00  0.00            
ATOM     38  H16 BCD     1      25.590  26.070  20.730  1.00  0.00            
ATOM     39  H17 BCD     1      24.010  24.190  22.580  1.00  0.00            
ATOM     40  H18 BCD     1      24.730  25.820  24.400  1.00  0.00            
ATOM     41  H19 BCD     1      26.060  25.040  23.610  1.00  0.00            
ATOM     42  H20 BCD     1      25.120  27.810  23.070  1.00  0.00            
ATOM     43  C13 BCD     1      17.830  23.320  22.400  1.00  0.00            
ATOM     44  O11 BCD     1      18.310  22.050  21.960  1.00  0.00            
ATOM     45  C14 BCD     1      17.850  24.310  21.270  1.00  0.00            
ATOM     46  O12 BCD     1      16.870  23.920  20.290  1.00  0.00            
ATOM     47  C15 BCD     1      19.220  24.540  20.630  1.00  0.00            
ATOM     48  O13 BCD     1      19.210  25.670  19.710  1.00  0.00            
ATOM     49  C16 BCD     1      20.230  24.880  21.780  1.00  0.00            
ATOM     50  C17 BCD     1      20.080  23.960  23.000  1.00  0.00            
ATOM     51  O14 BCD     1      18.680  23.780  23.450  1.00  0.00            
ATOM     52  C18 BCD     1      20.860  24.480  24.200  1.00  0.00            
ATOM     53  O15 BCD     1      20.310  25.800  24.410  1.00  0.00            
ATOM     54  H21 BCD     1      16.870  23.130  22.900  1.00  0.00            
ATOM     55  H22 BCD     1      17.650  25.270  21.760  1.00  0.00            
ATOM     56  H23 BCD     1      15.980  24.240  20.450  1.00  0.00            
ATOM     57  H24 BCD     1      19.510  23.650  20.050  1.00  0.00            
ATOM     58  H25 BCD     1      18.590  25.470  19.010  1.00  0.00            
ATOM     59  H26 BCD     1      19.950  25.870  22.150  1.00  0.00            
ATOM     60  H27 BCD     1      20.410  22.980  22.640  1.00  0.00            
ATOM     61  H28 BCD     1      20.740  23.860  25.100  1.00  0.00            
ATOM     62  H29 BCD     1      21.930  24.510  23.970  1.00  0.00            
ATOM     63  H30 BCD     1      21.090  26.300  24.150  1.00  0.00            
ATOM     64  C19 BCD     1      16.930  18.170  21.160  1.00  0.00            
ATOM     65  O16 BCD     1      18.260  17.800  21.230  1.00  0.00            
ATOM     66  C20 BCD     1      16.850  19.200  20.020  1.00  0.00            
ATOM     67  O17 BCD     1      17.280  18.510  18.840  1.00  0.00            
ATOM     68  C21 BCD     1      17.690  20.440  20.320  1.00  0.00            
ATOM     69  O18 BCD     1      17.490  21.420  19.280  1.00  0.00            
ATOM     70  C22 BCD     1      17.340  20.980  21.640  1.00  0.00            
ATOM     71  C23 BCD     1      17.320  19.890  22.750  1.00  0.00            
ATOM     72  O19 BCD     1      16.550  18.780  22.380  1.00  0.00            
ATOM     73  C24 BCD     1      16.730  20.440  24.020  1.00  0.00            
ATOM     74  O20 BCD     1      15.310  20.490  23.990  1.00  0.00            
ATOM     75  H31 BCD     1      16.230  17.340  20.980  1.00  0.00            
ATOM     76  H32 BCD     1      15.780  19.390  19.870  1.00  0.00            
ATOM     77  H33 BCD     1      17.230  19.240  18.210  1.00  0.00            
ATOM     78  H34 BCD     1      18.750  20.170  20.340  1.00  0.00            
ATOM     79  H35 BCD     1      17.340  22.310  19.610  1.00  0.00            
ATOM     80  H36 BCD     1      16.310  21.360  21.530  1.00  0.00            
ATOM     81  H37 BCD     1      18.300  19.420  22.920  1.00  0.00            
ATOM     82  H38 BCD     1      16.870  19.710  24.830  1.00  0.00            
ATOM     83  H39 BCD     1      17.140  21.420  24.290  1.00  0.00            
ATOM     84  H40 BCD     1      15.130  20.840  24.870  1.00  0.00            
ATOM     85  C25 BCD     1      20.830  14.740  21.630  1.00  0.00            
ATOM     86  O21 BCD     1      22.060  15.500  21.300  1.00  0.00            
ATOM     87  C26 BCD     1      19.930  14.670  20.440  1.00  0.00            
ATOM     88  O22 BCD     1      20.630  14.220  19.280  1.00  0.00            
ATOM     89  C27 BCD     1      19.290  16.010  20.190  1.00  0.00            
ATOM     90  O23 BCD     1      18.380  16.050  19.060  1.00  0.00            
ATOM     91  C28 BCD     1      18.590  16.440  21.500  1.00  0.00            
ATOM     92  C29 BCD     1      19.570  16.470  22.720  1.00  0.00            
ATOM     93  O24 BCD     1      20.130  15.190  22.820  1.00  0.00            
ATOM     94  C30 BCD     1      18.900  16.740  24.050  1.00  0.00            
ATOM     95  O25 BCD     1      19.840  17.270  25.040  1.00  0.00            
ATOM     96  H41 BCD     1      21.100  13.700  21.830  1.00  0.00            
ATOM     97  H42 BCD     1      19.170  13.980  20.830  1.00  0.00            
ATOM     98  H43 BCD     1      20.030  14.550  18.600  1.00  0.00            
ATOM     99  H44 BCD     1      20.050  16.770  20.010  1.00  0.00            
ATOM    100  H45 BCD     1      18.210  16.980  18.890  1.00  0.00            
ATOM    101  H46 BCD     1      17.760  15.760  21.700  1.00  0.00            
ATOM    102  H47 BCD     1      20.260  17.290  22.500  1.00  0.00            
ATOM    103  H48 BCD     1      18.060  17.420  23.880  1.00  0.00            
ATOM    104  H49 BCD     1      18.390  15.820  24.360  1.00  0.00            
ATOM    105  H50 BCD     1      20.070  16.440  25.480  1.00  0.00            
ATOM    106  C31 BCD     1      26.090  14.730  21.580  1.00  0.00            
ATOM    107  O26 BCD     1      26.280  16.180  21.490  1.00  0.00            
ATOM    108  C32 BCD     1      25.450  14.260  20.320  1.00  0.00            
ATOM    109  O27 BCD     1      26.420  14.560  19.290  1.00  0.00            
ATOM    110  C33 BCD     1      24.060  14.980  20.200  1.00  0.00            
ATOM    111  C34 BCD     1      23.250  14.670  21.370  1.00  0.00            
ATOM    112  C35 BCD     1      23.950  14.990  22.670  1.00  0.00            
ATOM    113  O28 BCD     1      25.210  14.370  22.650  1.00  0.00            
ATOM    114  C36 BCD     1      23.160  14.630  23.960  1.00  0.00            
ATOM    115  O29 BCD     1      22.900  13.180  24.040  1.00  0.00            
ATOM    116  O30 BCD     1      23.350  14.630  18.990  1.00  0.00            
ATOM    117  H51 BCD     1      27.020  14.180  21.780  1.00  0.00            
ATOM    118  H52 BCD     1      25.200  13.190  20.400  1.00  0.00            
ATOM    119  H53 BCD     1      26.030  14.300  18.450  1.00  0.00            
ATOM    120  H54 BCD     1      24.240  16.070  20.230  1.00  0.00            
ATOM    121  H55 BCD     1      22.400  14.570  19.130  1.00  0.00            
ATOM    122  H56 BCD     1      23.060  13.590  21.290  1.00  0.00            
ATOM    123  H57 BCD     1      23.940  16.090  22.680  1.00  0.00            
ATOM    124  H58 BCD     1      23.700  14.990  24.840  1.00  0.00            
ATOM    125  H59 BCD     1      22.170  15.100  23.990  1.00  0.00            
ATOM    126  H60 BCD     1      22.200  13.000  24.670  1.00  0.00            
ATOM    127  C37 BCD     1      29.020  19.120  22.040  1.00  0.00            
ATOM    128  O31 BCD     1      28.060  20.090  21.670  1.00  0.00            
ATOM    129  C38 BCD     1      29.310  18.110  20.950  1.00  0.00            
ATOM    130  O32 BCD     1      29.770  18.800  19.800  1.00  0.00            
ATOM    131  C39 BCD     1      28.150  17.280  20.490  1.00  0.00            
ATOM    132  O33 BCD     1      28.440  16.320  19.520  1.00  0.00            
ATOM    133  C40 BCD     1      27.580  16.660  21.830  1.00  0.00            
ATOM    134  C41 BCD     1      27.400  17.610  22.990  1.00  0.00            
ATOM    135  O34 BCD     1      28.550  18.390  23.200  1.00  0.00            
ATOM    136  C42 BCD     1      26.860  16.990  24.250  1.00  0.00            
ATOM    137  O35 BCD     1      27.510  15.790  24.560  1.00  0.00            
ATOM    138  H61 BCD     1      29.890  19.730  22.290  1.00  0.00            
ATOM    139  H62 BCD     1      30.090  17.420  21.300  1.00  0.00            
ATOM    140  H63 BCD     1      30.590  18.330  19.600  1.00  0.00            
ATOM    141  H64 BCD     1      27.400  18.020  20.180  1.00  0.00            
ATOM    142  H65 BCD     1      27.690  15.720  19.500  1.00  0.00            
ATOM    143  H66 BCD     1      28.280  15.840  22.050  1.00  0.00            
ATOM    144  H67 BCD     1      26.620  18.340  22.750  1.00  0.00            
ATOM    145  H68 BCD     1      27.000  17.780  25.000  1.00  0.00            
ATOM    146  H69 BCD     1      25.810  16.680  24.170  1.00  0.00            
ATOM    147  H70 BCD     1      27.350  15.610  25.490  1.00  0.00            
ATOM    148  C1  BE4     2      25.400  18.090  18.310  1.00  0.00            
ATOM    149  C2  BE4     2      24.960  19.160  19.420  1.00  0.00            
ATOM    150  C3  BE4     2      24.330  20.420  18.820  1.00  0.00            
ATOM    151  C4  BE4     2      25.180  21.160  17.920  1.00  0.00            
ATOM    152  C5  BE4     2      24.680  22.260  17.270  1.00  0.00            
ATOM    153  C6  BE4     2      23.320  22.600  17.400  1.00  0.00            
ATOM    154  C7  BE4     2      22.430  21.810  18.200  1.00  0.00            
ATOM    155  C8  BE4     2      20.880  22.020  18.050  1.00  0.00            
ATOM    156  C9  BE4     2      20.340  21.290  16.800  1.00  0.00            
ATOM    157  C10 BE4     2      23.010  20.790  18.980  1.00  0.00            
ATOM    158  N1  BE4     2      22.160  19.960  19.830  1.00  0.00            
ATOM    159  C11 BE4     2      21.620  18.740  19.380  1.00  0.00            
ATOM    160  O1  BE4     2      21.850  18.580  18.020  1.00  0.00            
ATOM    161  C12 BE4     2      21.170  17.490  17.420  1.00  0.00            
ATOM    162  C13 BE4     2      21.890  20.270  21.170  1.00  0.00            
ATOM    163  O2  BE4     2      21.030  19.670  21.760  1.00  0.00            
ATOM    164  C14 BE4     2      22.590  21.460  21.720  1.00  0.00            
ATOM    165  Cl1 BE4     2      22.760  21.440  23.550  1.00  0.00            
ATOM    166  H1  BE4     2      26.150  18.480  17.620  1.00  0.00            
ATOM    167  H2  BE4     2      25.810  17.170  18.760  1.00  0.00            
ATOM    168  H3  BE4     2      24.590  17.750  17.660  1.00  0.00            
ATOM    169  H4  BE4     2      25.970  19.380  19.800  1.00  0.00            
ATOM    170  H5  BE4     2      24.360  18.750  20.240  1.00  0.00            
ATOM    171  H6  BE4     2      26.250  20.970  17.910  1.00  0.00            
ATOM    172  H7  BE4     2      25.270  22.870  16.600  1.00  0.00            
ATOM    173  H8  BE4     2      22.940  23.380  16.750  1.00  0.00            
ATOM    174  H9  BE4     2      20.660  23.090  17.910  1.00  0.00            
ATOM    175  H10 BE4     2      20.340  21.720  18.950  1.00  0.00            
ATOM    176  H11 BE4     2      20.330  20.220  17.040  1.00  0.00            
ATOM    177  H12 BE4     2      19.300  21.530  16.550  1.00  0.00            
ATOM    178  H13 BE4     2      21.020  21.300  15.940  1.00  0.00            
ATOM    179  H14 BE4     2      20.540  18.720  19.610  1.00  0.00            
ATOM    180  H15 BE4     2      21.990  17.950  20.050  1.00  0.00            
ATOM    181  H16 BE4     2      20.090  17.620  17.580  1.00  0.00            
ATOM    182  H17 BE4     2      21.320  17.520  16.330  1.00  0.00            
ATOM    183  H18 BE4     2      21.500  16.560  17.880  1.00  0.00            
ATOM    184  H19 BE4     2      22.190  22.400  21.330  1.00  0.00            
ATOM    185  H20 BE4     2      23.650  21.420  21.440  1.00  0.00            
TER
ENDMDL
MODEL        1
ATOM      1  C1  BCD     1      29.050  24.390  20.090  1.00  0.00            
ATOM      2  O1  BCD     1      27.690  24.510  20.430  1.00  0.00            
ATOM      3  C2  BCD     1      29.130  23.540  18.850  1.00  0.00            
ATOM      4  O2  BCD     1      28.430  24.150  17.780  1.00  0.00            
ATOM      5  C3  BCD     1      28.650  22.130  19.130  1.00  0.00            
ATOM      6  O3  BCD     1      28.840  21.180  18.030  1.00  0.00            
ATOM      7  C4  BCD     1      29.380  21.510  20.300  1.00  0.00            
ATOM      8  C5  BCD     1      29.480  22.410  21.570  1.00  0.00            
ATOM      9  O4  BCD     1      29.690  23.830  21.270  1.00  0.00            
ATOM     10  C6  BCD     1      30.440  21.910  22.560  1.00  0.00            
ATOM     11  O5  BCD     1      31.760  21.810  22.030  1.00  0.00            
ATOM     12  H1  BCD     1      29.580  25.330  19.860  1.00  0.00            
ATOM     13  H2  BCD     1      30.150  23.450  18.450  1.00  0.00            
ATOM     14  H3  BCD     1      28.770  23.730  16.980  1.00  0.00            
ATOM     15  H4  BCD     1      27.590  22.230  19.400  1.00  0.00            
ATOM     16  H5  BCD     1      28.830  20.270  18.330  1.00  0.00            
ATOM     17  H6  BCD     1      30.360  21.260  19.870  1.00  0.00            
ATOM     18  H7  BCD     1      28.490  22.390  22.050  1.00  0.00            
ATOM     19  H8  BCD     1      30.530  22.590  23.420  1.00  0.00            
ATOM     20  H9  BCD     1      30.070  20.960  22.960  1.00  0.00            
ATOM     21  H10 BCD     1      31.980  20.920  22.320  1.00  0.00            
ATOM     22  C7  BCD     1      25.140  27.740  21.310  1.00  0.00            
ATOM     23  O6  BCD     1      24.020  26.760  21.420  1.00  0.00            
ATOM     24  C8  BCD     1      25.740  27.680  19.910  1.00  0.00            
ATOM     25  O7  BCD     1      24.680  28.030  19.100  1.00  0.00            
ATOM     26  C9  BCD     1      26.420  26.270  19.600  1.00  0.00            
ATOM     27  O8  BCD     1      27.160  26.430  18.350  1.00  0.00            
ATOM     28  C10 BCD     1      27.300  25.900  20.700  1.00  0.00            
ATOM     29  C11 BCD     1      26.630  26.010  22.050  1.00  0.00            
ATOM     30  O9  BCD     1      26.160  27.320  22.280  1.00  0.00            
ATOM     31  C12 BCD     1      27.570  25.730  23.220  1.00  0.00            
ATOM     32  O10 BCD     1      28.740  26.560  23.250  1.00  0.00            
ATOM     33  H11 BCD     1      24.850  28.740  21.630  1.00  0.00            
ATOM     34  H12 BCD     1      26.560  28.410  19.820  1.00  0.00            
ATOM     35  H13 BCD     1      25.030  28.210  18.220  1.00  0.00            
ATOM     36  H14 BCD     1      25.540  25.620  19.660  1.00  0.00            
ATOM     37  H15 BCD     1      27.450  25.550  18.090  1.00  0.00            
ATOM     38  H16 BCD     1      28.170  26.570  20.620  1.00  0.00            
ATOM     39  H17 BCD     1      25.770  25.350  22.230  1.00  0.00            
ATOM     40  H18 BCD     1      27.030  25.860  24.170  1.00  0.00            
ATOM     41  H19 BCD     1      27.910  24.690  23.110  1.00  0.00            
ATOM     42  H20 BCD     1      28.460  27.440  23.480  1.00  0.00            
ATOM     43  C13 BCD     1      20.150  26.640  22.600  1.00  0.00            
ATOM     44  O11 BCD     1      20.110  25.340  21.940  1.00  0.00            
ATOM     45  C14 BCD     1      20.520  27.840  21.660  1.00  0.00            
ATOM     46  O12 BCD     1      19.570  27.910  20.580  1.00  0.00            
ATOM     47  C15 BCD     1      21.880  27.680  21.040  1.00  0.00            
ATOM     48  O13 BCD     1      22.320  28.900  20.510  1.00  0.00            
ATOM     49  C16 BCD     1      22.880  27.270  22.140  1.00  0.00            
ATOM     50  C17 BCD     1      22.370  26.200  23.130  1.00  0.00            
ATOM     51  O14 BCD     1      21.060  26.470  23.580  1.00  0.00            
ATOM     52  C18 BCD     1      23.340  26.020  24.340  1.00  0.00            
ATOM     53  O15 BCD     1      23.540  27.330  24.880  1.00  0.00            
ATOM     54  H21 BCD     1      19.170  26.720  23.090  1.00  0.00            
ATOM     55  H22 BCD     1      20.500  28.650  22.400  1.00  0.00            
ATOM     56  H23 BCD     1      19.380  28.830  20.370  1.00  0.00            
ATOM     57  H24 BCD     1      21.760  26.950  20.230  1.00  0.00            
ATOM     58  H25 BCD     1      23.060  28.630  19.950  1.00  0.00            
ATOM     59  H26 BCD     1      23.140  28.170  22.720  1.00  0.00            
ATOM     60  H27 BCD     1      22.310  25.230  22.620  1.00  0.00            
ATOM     61  H28 BCD     1      22.950  25.320  25.090  1.00  0.00            
ATOM     62  H29 BCD     1      24.270  25.560  24.010  1.00  0.00            
ATOM     63  H30 BCD     1      24.350  27.320  25.410  1.00  0.00            
ATOM     64  C19 BCD     1      17.940  21.820  22.210  1.00  0.00            
ATOM     65  O16 BCD     1      19.130  21.020  22.150  1.00  0.00            
ATOM     66  C20 BCD     1      17.650  22.740  21.050  1.00  0.00            
ATOM     67  O17 BCD     1      17.510  21.980  19.830  1.00  0.00            
ATOM     68  C21 BCD     1      18.760  23.820  21.010  1.00  0.00            
ATOM     69  O18 BCD     1      18.420  24.860  20.030  1.00  0.00            
ATOM     70  C22 BCD     1      18.940  24.580  22.290  1.00  0.00            
ATOM     71  C23 BCD     1      19.150  23.550  23.450  1.00  0.00            
ATOM     72  O19 BCD     1      18.090  22.620  23.390  1.00  0.00            
ATOM     73  C24 BCD     1      19.310  24.200  24.820  1.00  0.00            
ATOM     74  O20 BCD     1      18.320  25.210  25.030  1.00  0.00            
ATOM     75  H31 BCD     1      17.080  21.150  22.390  1.00  0.00            
ATOM     76  H32 BCD     1      16.690  23.240  21.260  1.00  0.00            
ATOM     77  H33 BCD     1      17.010  22.500  19.180  1.00  0.00            
ATOM     78  H34 BCD     1      19.740  23.410  20.750  1.00  0.00            
ATOM     79  H35 BCD     1      19.140  25.480  20.050  1.00  0.00            
ATOM     80  H36 BCD     1      18.060  25.220  22.380  1.00  0.00            
ATOM     81  H37 BCD     1      20.130  23.080  23.270  1.00  0.00            
ATOM     82  H38 BCD     1      19.290  23.470  25.630  1.00  0.00            
ATOM     83  H39 BCD     1      20.340  24.570  24.940  1.00  0.00            
ATOM     84  H40 BCD     1      18.390  25.520  25.940  1.00  0.00            
ATOM     85  C25 BCD     1      20.300  17.030  22.800  1.00  0.00            
ATOM     86  O21 BCD     1      21.660  17.310  22.370  1.00  0.00            
ATOM     87  C26 BCD     1      19.210  17.280  21.810  1.00  0.00            
ATOM     88  O22 BCD     1      19.430  16.420  20.660  1.00  0.00            
ATOM     89  C27 BCD     1      19.280  18.770  21.290  1.00  0.00            
ATOM     90  O23 BCD     1      18.290  19.040  20.240  1.00  0.00            
ATOM     91  C28 BCD     1      19.040  19.630  22.490  1.00  0.00            
ATOM     92  C29 BCD     1      20.060  19.310  23.580  1.00  0.00            
ATOM     93  O24 BCD     1      20.050  17.920  23.880  1.00  0.00            
ATOM     94  C30 BCD     1      19.950  20.100  24.900  1.00  0.00            
ATOM     95  O25 BCD     1      21.170  19.870  25.680  1.00  0.00            
ATOM     96  H41 BCD     1      20.310  15.950  22.960  1.00  0.00            
ATOM     97  H42 BCD     1      18.240  17.180  22.320  1.00  0.00            
ATOM     98  H43 BCD     1      18.900  16.830  19.970  1.00  0.00            
ATOM     99  H44 BCD     1      20.300  18.950  20.920  1.00  0.00            
ATOM    100  H45 BCD     1      18.340  19.930  19.890  1.00  0.00            
ATOM    101  H46 BCD     1      18.040  19.360  22.870  1.00  0.00            
ATOM    102  H47 BCD     1      21.050  19.670  23.270  1.00  0.00            
ATOM    103  H48 BCD     1      19.820  21.150  24.600  1.00  0.00            
ATOM    104  H49 BCD     1      19.050  19.760  25.430  1.00  0.00            
ATOM    105  H50 BCD     1      21.140  18.920  25.810  1.00  0.00            
ATOM    106  C31 BCD     1      25.430  15.840  22.000  1.00  0.00            
ATOM    107  O26 BCD     1      25.880  17.020  21.410  1.00  0.00            
ATOM    108  C32 BCD     1      24.360  15.270  21.050  1.00  0.00            
ATOM    109  O27 BCD     1      24.900  14.970  19.750  1.00  0.00            
ATOM    110  C33 BCD     1      23.060  16.070  20.990  1.00  0.00            
ATOM    111  C34 BCD     1      22.610  16.320  22.430  1.00  0.00            
ATOM    112  C35 BCD     1      23.750  16.890  23.310  1.00  0.00            
ATOM    113  O28 BCD     1      24.840  16.000  23.310  1.00  0.00            
ATOM    114  C36 BCD     1      23.440  17.250  24.750  1.00  0.00            
ATOM    115  O29 BCD     1      23.070  16.040  25.440  1.00  0.00            
ATOM    116  O30 BCD     1      22.120  15.550  20.050  1.00  0.00            
ATOM    117  H51 BCD     1      26.310  15.180  22.000  1.00  0.00            
ATOM    118  H52 BCD     1      24.060  14.290  21.440  1.00  0.00            
ATOM    119  H53 BCD     1      24.160  14.780  19.170  1.00  0.00            
ATOM    120  H54 BCD     1      23.200  17.080  20.570  1.00  0.00            
ATOM    121  H55 BCD     1      21.270  15.780  20.440  1.00  0.00            
ATOM    122  H56 BCD     1      22.280  15.330  22.760  1.00  0.00            
ATOM    123  H57 BCD     1      24.090  17.820  22.830  1.00  0.00            
ATOM    124  H58 BCD     1      24.230  17.720  25.350  1.00  0.00            
ATOM    125  H59 BCD     1      22.540  17.870  24.850  1.00  0.00            
ATOM    126  H60 BCD     1      23.280  16.160  26.370  1.00  0.00            
ATOM    127  C37 BCD     1      29.340  19.210  20.930  1.00  0.00            
ATOM    128  O31 BCD     1      28.620  20.360  20.560  1.00  0.00            
ATOM    129  C38 BCD     1      29.210  18.050  19.990  1.00  0.00            
ATOM    130  O32 BCD     1      29.630  18.440  18.710  1.00  0.00            
ATOM    131  C39 BCD     1      27.770  17.570  20.040  1.00  0.00            
ATOM    132  O33 BCD     1      27.450  16.520  19.180  1.00  0.00            
ATOM    133  C40 BCD     1      27.320  17.330  21.430  1.00  0.00            
ATOM    134  C41 BCD     1      27.550  18.440  22.410  1.00  0.00            
ATOM    135  O34 BCD     1      28.920  18.780  22.290  1.00  0.00            
ATOM    136  C42 BCD     1      27.350  18.070  23.900  1.00  0.00            
ATOM    137  O35 BCD     1      28.270  17.060  24.210  1.00  0.00            
ATOM    138  H61 BCD     1      30.380  19.500  21.100  1.00  0.00            
ATOM    139  H62 BCD     1      29.820  17.210  20.340  1.00  0.00            
ATOM    140  H63 BCD     1      30.250  17.790  18.390  1.00  0.00            
ATOM    141  H64 BCD     1      27.330  18.530  19.730  1.00  0.00            
ATOM    142  H65 BCD     1      26.600  16.150  19.420  1.00  0.00            
ATOM    143  H66 BCD     1      27.910  16.430  21.630  1.00  0.00            
ATOM    144  H67 BCD     1      26.920  19.280  22.100  1.00  0.00            
ATOM    145  H68 BCD     1      27.510  18.930  24.570  1.00  0.00            
ATOM    146  H69 BCD     1      26.300  17.730  23.850  1.00  0.00            
ATOM    147  H70 BCD     1      29.110  17.370  23.850  1.00  0.00            
ATOM    148  C1  BE4     2      24.850  18.880  18.290  1.00  0.00            
ATOM    149  C2  BE4     2      24.860  20.080  19.270  1.00  0.00            
ATOM    150  C3  BE4     2      24.820  21.430  18.510  1.00  0.00            
ATOM    151  C4  BE4     2      25.710  21.830  17.520  1.00  0.00            
ATOM    152  C5  BE4     2      25.590  23.100  16.870  1.00  0.00            
ATOM    153  C6  BE4     2      24.600  23.950  17.240  1.00  0.00            
ATOM    154  C7  BE4     2      23.690  23.570  18.260  1.00  0.00            
ATOM    155  C8  BE4     2      22.750  24.680  18.890  1.00  0.00            
ATOM    156  C9  BE4     2      21.630  25.020  17.920  1.00  0.00            
ATOM    157  C10 BE4     2      23.710  22.300  18.880  1.00  0.00            
ATOM    158  N1  BE4     2      22.850  21.980  20.030  1.00  0.00            
ATOM    159  C11 BE4     2      21.710  21.140  19.750  1.00  0.00            
ATOM    160  O1  BE4     2      21.490  20.970  18.310  1.00  0.00            
ATOM    161  C12 BE4     2      20.350  20.150  17.870  1.00  0.00            
ATOM    162  C13 BE4     2      23.090  22.290  21.350  1.00  0.00            
ATOM    163  O2  BE4     2      22.270  22.100  22.260  1.00  0.00            
ATOM    164  C14 BE4     2      24.550  22.690  21.780  1.00  0.00            
ATOM    165  Cl1 BE4     2      25.380  21.310  22.620  1.00  0.00            
ATOM    166  H1  BE4     2      23.990  19.030  17.630  1.00  0.00            
ATOM    167  H2  BE4     2      25.680  18.780  17.580  1.00  0.00            
ATOM    168  H3  BE4     2      24.710  17.890  18.730  1.00  0.00            
ATOM    169  H4  BE4     2      25.780  20.070  19.870  1.00  0.00            
ATOM    170  H5  BE4     2      23.990  19.800  19.890  1.00  0.00            
ATOM    171  H6  BE4     2      26.460  21.150  17.130  1.00  0.00            
ATOM    172  H7  BE4     2      26.210  23.410  16.040  1.00  0.00            
ATOM    173  H8  BE4     2      24.440  24.900  16.750  1.00  0.00            
ATOM    174  H9  BE4     2      23.300  25.630  19.000  1.00  0.00            
ATOM    175  H10 BE4     2      22.250  24.380  19.820  1.00  0.00            
ATOM    176  H11 BE4     2      20.880  25.610  18.460  1.00  0.00            
ATOM    177  H12 BE4     2      21.970  25.590  17.050  1.00  0.00            
ATOM    178  H13 BE4     2      21.150  24.080  17.630  1.00  0.00            
ATOM    179  H14 BE4     2      20.860  21.780  20.040  1.00  0.00            
ATOM    180  H15 BE4     2      21.730  20.140  20.200  1.00  0.00            
ATOM    181  H16 BE4     2      19.370  20.630  18.020  1.00  0.00            
ATOM    182  H17 BE4     2      20.520  19.960  16.810  1.00  0.00            
ATOM    183  H18 BE4     2      20.380  19.180  18.380  1.00  0.00            
ATOM    184  H19 BE4     2      24.440  23.510  22.500  1.00  0.00            
ATOM    185  H20 BE4     2      25.250  22.840  20.950  1.00  0.00            
TER
ENDMDL
MODEL        1
ATOM      1  C1  BCD     1      29.120  26.810  19.680  1.00  0.00            
ATOM      2  O1  BCD     1      27.640  26.740  20.060  1.00  0.00            
ATOM      3  C2  BCD     1      29.360  25.980  18.340  1.00  0.00            
ATOM      4  O2  BCD     1      28.590  26.410  17.230  1.00  0.00            
ATOM      5  C3  BCD     1      29.250  24.460  18.590  1.00  0.00            
ATOM      6  O3  BCD     1      29.650  23.680  17.400  1.00  0.00            
ATOM      7  C4  BCD     1      30.170  24.070  19.720  1.00  0.00            
ATOM      8  C5  BCD     1      29.900  24.920  20.930  1.00  0.00            
ATOM      9  O4  BCD     1      30.030  26.310  20.590  1.00  0.00            
ATOM     10  C6  BCD     1      30.820  24.660  22.160  1.00  0.00            
ATOM     11  O5  BCD     1      32.210  24.560  21.890  1.00  0.00            
ATOM     12  H1  BCD     1      29.360  27.880  19.610  1.00  0.00            
ATOM     13  H2  BCD     1      30.390  26.170  18.000  1.00  0.00            
ATOM     14  H3  BCD     1      28.790  25.870  16.460  1.00  0.00            
ATOM     15  H4  BCD     1      28.180  24.270  18.800  1.00  0.00            
ATOM     16  H5  BCD     1      29.720  22.740  17.600  1.00  0.00            
ATOM     17  H6  BCD     1      31.200  24.110  19.350  1.00  0.00            
ATOM     18  H7  BCD     1      28.850  24.810  21.240  1.00  0.00            
ATOM     19  H8  BCD     1      30.560  25.330  22.980  1.00  0.00            
ATOM     20  H9  BCD     1      30.550  23.670  22.560  1.00  0.00            
ATOM     21  H10 BCD     1      32.590  24.230  22.700  1.00  0.00            
ATOM     22  C7  BCD     1      24.680  29.240  21.310  1.00  0.00            
ATOM     23  O6  BCD     1      24.060  27.970  21.790  1.00  0.00            
ATOM     24  C8  BCD     1      24.800  29.200  19.780  1.00  0.00            
ATOM     25  O7  BCD     1      23.520  28.970  19.270  1.00  0.00            
ATOM     26  C9  BCD     1      25.720  27.950  19.450  1.00  0.00            
ATOM     27  O8  BCD     1      26.160  27.920  18.040  1.00  0.00            
ATOM     28  C10 BCD     1      27.000  27.980  20.200  1.00  0.00            
ATOM     29  C11 BCD     1      26.930  28.330  21.700  1.00  0.00            
ATOM     30  O9  BCD     1      25.960  29.440  21.880  1.00  0.00            
ATOM     31  C12 BCD     1      28.290  28.730  22.310  1.00  0.00            
ATOM     32  O10 BCD     1      28.800  29.900  21.680  1.00  0.00            
ATOM     33  H11 BCD     1      24.000  30.070  21.540  1.00  0.00            
ATOM     34  H12 BCD     1      25.190  30.140  19.380  1.00  0.00            
ATOM     35  H13 BCD     1      23.600  28.820  18.320  1.00  0.00            
ATOM     36  H14 BCD     1      25.200  27.020  19.680  1.00  0.00            
ATOM     37  H15 BCD     1      26.800  27.200  17.960  1.00  0.00            
ATOM     38  H16 BCD     1      27.580  28.790  19.730  1.00  0.00            
ATOM     39  H17 BCD     1      26.610  27.430  22.230  1.00  0.00            
ATOM     40  H18 BCD     1      28.120  28.940  23.380  1.00  0.00            
ATOM     41  H19 BCD     1      28.940  27.850  22.220  1.00  0.00            
ATOM     42  H20 BCD     1      28.380  30.710  21.980  1.00  0.00            
ATOM     43  C13 BCD     1      20.920  26.460  23.940  1.00  0.00            
ATOM     44  O11 BCD     1      20.920  25.210  23.180  1.00  0.00            
ATOM     45  C14 BCD     1      20.620  27.560  23.010  1.00  0.00            
ATOM     46  O12 BCD     1      19.340  27.200  22.390  1.00  0.00            
ATOM     47  C15 BCD     1      21.750  27.950  22.020  1.00  0.00            
ATOM     48  O13 BCD     1      21.540  29.110  21.170  1.00  0.00            
ATOM     49  C16 BCD     1      23.080  28.030  22.790  1.00  0.00            
ATOM     50  C17 BCD     1      23.310  26.800  23.750  1.00  0.00            
ATOM     51  O14 BCD     1      22.190  26.690  24.610  1.00  0.00            
ATOM     52  C18 BCD     1      24.540  26.950  24.590  1.00  0.00            
ATOM     53  O15 BCD     1      24.490  28.210  25.280  1.00  0.00            
ATOM     54  H21 BCD     1      20.140  26.450  24.700  1.00  0.00            
ATOM     55  H22 BCD     1      20.500  28.400  23.700  1.00  0.00            
ATOM     56  H23 BCD     1      19.180  26.260  22.330  1.00  0.00            
ATOM     57  H24 BCD     1      21.800  27.080  21.350  1.00  0.00            
ATOM     58  H25 BCD     1      22.130  29.020  20.410  1.00  0.00            
ATOM     59  H26 BCD     1      23.150  29.020  23.250  1.00  0.00            
ATOM     60  H27 BCD     1      23.310  25.930  23.070  1.00  0.00            
ATOM     61  H28 BCD     1      24.480  26.100  25.280  1.00  0.00            
ATOM     62  H29 BCD     1      25.450  26.720  24.030  1.00  0.00            
ATOM     63  H30 BCD     1      25.260  28.320  25.850  1.00  0.00            
ATOM     64  C19 BCD     1      19.520  21.280  23.640  1.00  0.00            
ATOM     65  O16 BCD     1      20.580  20.760  22.810  1.00  0.00            
ATOM     66  C20 BCD     1      18.710  22.240  22.830  1.00  0.00            
ATOM     67  O17 BCD     1      18.150  21.520  21.670  1.00  0.00            
ATOM     68  C21 BCD     1      19.380  23.580  22.460  1.00  0.00            
ATOM     69  O18 BCD     1      18.450  24.540  21.890  1.00  0.00            
ATOM     70  C22 BCD     1      20.120  24.160  23.660  1.00  0.00            
ATOM     71  C23 BCD     1      20.960  23.070  24.410  1.00  0.00            
ATOM     72  O19 BCD     1      20.120  21.950  24.720  1.00  0.00            
ATOM     73  C24 BCD     1      21.620  23.620  25.700  1.00  0.00            
ATOM     74  O20 BCD     1      20.690  23.980  26.730  1.00  0.00            
ATOM     75  H31 BCD     1      18.820  20.540  24.060  1.00  0.00            
ATOM     76  H32 BCD     1      17.880  22.530  23.490  1.00  0.00            
ATOM     77  H33 BCD     1      17.650  22.170  21.170  1.00  0.00            
ATOM     78  H34 BCD     1      20.090  23.330  21.660  1.00  0.00            
ATOM     79  H35 BCD     1      18.150  24.170  21.060  1.00  0.00            
ATOM     80  H36 BCD     1      19.490  24.530  24.480  1.00  0.00            
ATOM     81  H37 BCD     1      21.730  22.710  23.720  1.00  0.00            
ATOM     82  H38 BCD     1      22.190  22.750  26.060  1.00  0.00            
ATOM     83  H39 BCD     1      22.330  24.450  25.540  1.00  0.00            
ATOM     84  H40 BCD     1      20.740  24.940  26.750  1.00  0.00            
ATOM     85  C25 BCD     1      22.680  17.320  22.130  1.00  0.00            
ATOM     86  O21 BCD     1      23.710  18.070  21.500  1.00  0.00            
ATOM     87  C26 BCD     1      21.360  17.460  21.360  1.00  0.00            
ATOM     88  O22 BCD     1      21.460  16.890  20.050  1.00  0.00            
ATOM     89  C27 BCD     1      20.890  18.930  21.430  1.00  0.00            
ATOM     90  O23 BCD     1      19.660  19.020  20.720  1.00  0.00            
ATOM     91  C28 BCD     1      20.830  19.360  22.900  1.00  0.00            
ATOM     92  C29 BCD     1      22.130  19.060  23.710  1.00  0.00            
ATOM     93  O24 BCD     1      22.520  17.680  23.490  1.00  0.00            
ATOM     94  C30 BCD     1      22.030  19.310  25.220  1.00  0.00            
ATOM     95  O25 BCD     1      23.330  19.240  25.770  1.00  0.00            
ATOM     96  H41 BCD     1      23.000  16.280  22.090  1.00  0.00            
ATOM     97  H42 BCD     1      20.640  16.840  21.910  1.00  0.00            
ATOM     98  H43 BCD     1      20.700  17.150  19.530  1.00  0.00            
ATOM     99  H44 BCD     1      21.650  19.510  20.890  1.00  0.00            
ATOM    100  H45 BCD     1      19.200  19.840  20.860  1.00  0.00            
ATOM    101  H46 BCD     1      19.950  18.880  23.330  1.00  0.00            
ATOM    102  H47 BCD     1      22.940  19.700  23.340  1.00  0.00            
ATOM    103  H48 BCD     1      21.570  20.280  25.430  1.00  0.00            
ATOM    104  H49 BCD     1      21.360  18.560  25.650  1.00  0.00            
ATOM    105  H50 BCD     1      23.190  19.260  26.720  1.00  0.00            
ATOM    106  C31 BCD     1      27.810  17.560  20.550  1.00  0.00            
ATOM    107  O26 BCD     1      28.040  18.880  20.440  1.00  0.00            
ATOM    108  C32 BCD     1      26.820  17.150  19.450  1.00  0.00            
ATOM    109  O27 BCD     1      27.220  17.440  18.120  1.00  0.00            
ATOM    110  C33 BCD     1      25.410  17.790  19.760  1.00  0.00            
ATOM    111  C34 BCD     1      24.940  17.400  21.170  1.00  0.00            
ATOM    112  C35 BCD     1      26.030  17.760  22.190  1.00  0.00            
ATOM    113  O28 BCD     1      27.330  17.260  21.880  1.00  0.00            
ATOM    114  C36 BCD     1      25.810  17.330  23.630  1.00  0.00            
ATOM    115  O29 BCD     1      25.900  15.950  23.750  1.00  0.00            
ATOM    116  O30 BCD     1      24.460  17.390  18.750  1.00  0.00            
ATOM    117  H51 BCD     1      28.710  16.940  20.440  1.00  0.00            
ATOM    118  H52 BCD     1      26.650  16.070  19.500  1.00  0.00            
ATOM    119  H53 BCD     1      26.410  17.560  17.620  1.00  0.00            
ATOM    120  H54 BCD     1      25.440  18.880  19.710  1.00  0.00            
ATOM    121  H55 BCD     1      23.620  17.380  19.210  1.00  0.00            
ATOM    122  H56 BCD     1      24.810  16.310  21.180  1.00  0.00            
ATOM    123  H57 BCD     1      26.230  18.830  22.110  1.00  0.00            
ATOM    124  H58 BCD     1      26.580  17.850  24.210  1.00  0.00            
ATOM    125  H59 BCD     1      24.830  17.660  23.990  1.00  0.00            
ATOM    126  H60 BCD     1      25.540  15.780  24.630  1.00  0.00            
ATOM    127  C37 BCD     1      30.860  21.800  20.130  1.00  0.00            
ATOM    128  O31 BCD     1      29.860  22.650  19.940  1.00  0.00            
ATOM    129  C38 BCD     1      30.840  20.770  18.980  1.00  0.00            
ATOM    130  O32 BCD     1      30.870  21.400  17.660  1.00  0.00            
ATOM    131  C39 BCD     1      29.550  19.920  19.120  1.00  0.00            
ATOM    132  O33 BCD     1      29.550  18.790  18.170  1.00  0.00            
ATOM    133  C40 BCD     1      29.420  19.290  20.460  1.00  0.00            
ATOM    134  C41 BCD     1      29.570  20.360  21.600  1.00  0.00            
ATOM    135  O34 BCD     1      30.700  21.130  21.380  1.00  0.00            
ATOM    136  C42 BCD     1      29.660  19.730  23.040  1.00  0.00            
ATOM    137  O35 BCD     1      30.730  18.760  23.150  1.00  0.00            
ATOM    138  H61 BCD     1      31.830  22.320  20.210  1.00  0.00            
ATOM    139  H62 BCD     1      31.760  20.210  19.190  1.00  0.00            
ATOM    140  H63 BCD     1      30.610  20.790  16.970  1.00  0.00            
ATOM    141  H64 BCD     1      28.690  20.570  18.920  1.00  0.00            
ATOM    142  H65 BCD     1      28.710  18.320  18.190  1.00  0.00            
ATOM    143  H66 BCD     1      30.230  18.550  20.530  1.00  0.00            
ATOM    144  H67 BCD     1      28.700  21.030  21.530  1.00  0.00            
ATOM    145  H68 BCD     1      29.820  20.500  23.800  1.00  0.00            
ATOM    146  H69 BCD     1      28.680  19.240  23.160  1.00  0.00            
ATOM    147  H70 BCD     1      31.560  19.210  22.970  1.00  0.00            
ATOM    148  C1  BE4     2      25.440  20.540  17.230  1.00  0.00            
ATOM    149  C2  BE4     2      26.080  21.670  18.130  1.00  0.00            
ATOM    150  C3  BE4     2      25.390  23.000  17.800  1.00  0.00            
ATOM    151  C4  BE4     2      25.780  23.670  16.660  1.00  0.00            
ATOM    152  C5  BE4     2      25.080  24.870  16.340  1.00  0.00            
ATOM    153  C6  BE4     2      23.990  25.240  17.090  1.00  0.00            
ATOM    154  C7  BE4     2      23.760  24.680  18.370  1.00  0.00            
ATOM    155  C8  BE4     2      22.700  25.350  19.250  1.00  0.00            
ATOM    156  C9  BE4     2      21.290  24.940  19.010  1.00  0.00            
ATOM    157  C10 BE4     2      24.530  23.560  18.780  1.00  0.00            
ATOM    158  N1  BE4     2      24.210  22.740  19.930  1.00  0.00            
ATOM    159  C11 BE4     2      23.260  21.580  19.780  1.00  0.00            
ATOM    160  O1  BE4     2      22.370  21.860  18.670  1.00  0.00            
ATOM    161  C12 BE4     2      21.110  21.170  18.580  1.00  0.00            
ATOM    162  C13 BE4     2      24.780  22.940  21.170  1.00  0.00            
ATOM    163  O2  BE4     2      24.460  22.300  22.140  1.00  0.00            
ATOM    164  C14 BE4     2      25.910  23.910  21.250  1.00  0.00            
ATOM    165  Cl1 BE4     2      26.490  24.230  22.950  1.00  0.00            
ATOM    166  H1  BE4     2      25.900  19.570  17.500  1.00  0.00            
ATOM    167  H2  BE4     2      24.350  20.470  17.330  1.00  0.00            
ATOM    168  H3  BE4     2      25.730  20.600  16.180  1.00  0.00            
ATOM    169  H4  BE4     2      27.140  21.810  17.860  1.00  0.00            
ATOM    170  H5  BE4     2      26.060  21.410  19.200  1.00  0.00            
ATOM    171  H6  BE4     2      26.530  23.240  16.000  1.00  0.00            
ATOM    172  H7  BE4     2      25.300  25.380  15.400  1.00  0.00            
ATOM    173  H8  BE4     2      23.360  26.070  16.780  1.00  0.00            
ATOM    174  H9  BE4     2      22.750  26.430  19.090  1.00  0.00            
ATOM    175  H10 BE4     2      22.870  25.240  20.330  1.00  0.00            
ATOM    176  H11 BE4     2      20.550  25.520  19.570  1.00  0.00            
ATOM    177  H12 BE4     2      21.080  24.920  17.940  1.00  0.00            
ATOM    178  H13 BE4     2      21.070  23.950  19.430  1.00  0.00            
ATOM    179  H14 BE4     2      22.660  21.450  20.690  1.00  0.00            
ATOM    180  H15 BE4     2      23.820  20.650  19.630  1.00  0.00            
ATOM    181  H16 BE4     2      20.470  21.260  17.700  1.00  0.00            
ATOM    182  H17 BE4     2      21.270  20.090  18.620  1.00  0.00            
ATOM    183  H18 BE4     2      20.370  21.340  19.380  1.00  0.00            
ATOM    184  H19 BE4     2      25.560  24.850  20.790  1.00  0.00            
ATOM    185  H20 BE4     2      26.670  23.550  20.550  1.00  0.00            
TER
ENDMDL
MODEL        1
ATOM      1  C1  BCD     1      28.110  24.800  15.210  1.00  0.00            
ATOM      2  O1  BCD     1      26.960  25.140  15.990  1.00  0.00            
ATOM      3  C2  BCD     1      27.930  23.680  14.160  1.00  0.00            
ATOM      4  O2  BCD     1      26.710  23.950  13.450  1.00  0.00            
ATOM      5  C3  BCD     1      27.830  22.270  14.770  1.00  0.00            
ATOM      6  O3  BCD     1      27.690  21.270  13.780  1.00  0.00            
ATOM      7  C4  BCD     1      29.000  22.090  15.750  1.00  0.00            
ATOM      8  C5  BCD     1      28.920  23.250  16.790  1.00  0.00            
ATOM      9  O4  BCD     1      29.150  24.390  16.110  1.00  0.00            
ATOM     10  C6  BCD     1      29.840  23.070  18.000  1.00  0.00            
ATOM     11  O5  BCD     1      31.180  23.280  17.620  1.00  0.00            
ATOM     12  H1  BCD     1      28.450  25.720  14.730  1.00  0.00            
ATOM     13  H2  BCD     1      28.850  23.660  13.550  1.00  0.00            
ATOM     14  H3  BCD     1      26.550  23.050  13.170  1.00  0.00            
ATOM     15  H4  BCD     1      26.890  22.220  15.330  1.00  0.00            
ATOM     16  H5  BCD     1      28.170  20.500  14.100  1.00  0.00            
ATOM     17  H6  BCD     1      29.950  22.140  15.200  1.00  0.00            
ATOM     18  H7  BCD     1      27.900  23.270  17.180  1.00  0.00            
ATOM     19  H8  BCD     1      29.670  23.790  18.810  1.00  0.00            
ATOM     20  H9  BCD     1      29.750  22.070  18.450  1.00  0.00            
ATOM     21  H10 BCD     1      31.140  24.040  17.040  1.00  0.00            
ATOM     22  C7  BCD     1      24.450  28.250  16.880  1.00  0.00            
ATOM     23  O6  BCD     1      23.390  27.430  17.310  1.00  0.00            
ATOM     24  C8  BCD     1      24.750  28.060  15.420  1.00  0.00            
ATOM     25  O7  BCD     1      23.510  28.320  14.670  1.00  0.00            
ATOM     26  C9  BCD     1      25.330  26.640  15.200  1.00  0.00            
ATOM     27  O8  BCD     1      25.670  26.320  13.830  1.00  0.00            
ATOM     28  C10 BCD     1      26.580  26.490  16.040  1.00  0.00            
ATOM     29  C11 BCD     1      26.240  26.840  17.540  1.00  0.00            
ATOM     30  O9  BCD     1      25.640  28.110  17.630  1.00  0.00            
ATOM     31  C12 BCD     1      27.390  26.680  18.500  1.00  0.00            
ATOM     32  O10 BCD     1      28.480  27.560  18.070  1.00  0.00            
ATOM     33  H11 BCD     1      24.130  29.290  16.990  1.00  0.00            
ATOM     34  H12 BCD     1      25.460  28.840  15.130  1.00  0.00            
ATOM     35  H13 BCD     1      23.810  28.360  13.760  1.00  0.00            
ATOM     36  H14 BCD     1      24.550  25.940  15.550  1.00  0.00            
ATOM     37  H15 BCD     1      26.020  25.420  13.790  1.00  0.00            
ATOM     38  H16 BCD     1      27.390  27.120  15.650  1.00  0.00            
ATOM     39  H17 BCD     1      25.490  26.140  17.920  1.00  0.00            
ATOM     40  H18 BCD     1      27.130  26.900  19.540  1.00  0.00            
ATOM     41  H19 BCD     1      27.680  25.630  18.470  1.00  0.00            
ATOM     42  H20 BCD     1      29.330  27.160  18.250  1.00  0.00            
ATOM     43  C13 BCD     1      20.080  27.280  19.650  1.00  0.00            
ATOM     44  O11 BCD     1      20.160  25.780  19.570  1.00  0.00            
ATOM     45  C14 BCD     1      19.880  27.880  18.300  1.00  0.00            
ATOM     46  O12 BCD     1      18.600  27.560  17.660  1.00  0.00            
ATOM     47  C15 BCD     1      21.080  27.460  17.460  1.00  0.00            
ATOM     48  O13 BCD     1      20.990  27.980  16.190  1.00  0.00            
ATOM     49  C16 BCD     1      22.350  27.960  18.090  1.00  0.00            
ATOM     50  C17 BCD     1      22.390  27.410  19.510  1.00  0.00            
ATOM     51  O14 BCD     1      21.230  27.860  20.190  1.00  0.00            
ATOM     52  C18 BCD     1      23.580  27.830  20.210  1.00  0.00            
ATOM     53  O15 BCD     1      23.610  29.270  20.220  1.00  0.00            
ATOM     54  H21 BCD     1      19.210  27.650  20.210  1.00  0.00            
ATOM     55  H22 BCD     1      19.990  28.960  18.480  1.00  0.00            
ATOM     56  H23 BCD     1      18.440  26.610  17.620  1.00  0.00            
ATOM     57  H24 BCD     1      21.040  26.360  17.510  1.00  0.00            
ATOM     58  H25 BCD     1      21.800  27.750  15.720  1.00  0.00            
ATOM     59  H26 BCD     1      22.430  29.060  18.050  1.00  0.00            
ATOM     60  H27 BCD     1      22.450  26.320  19.410  1.00  0.00            
ATOM     61  H28 BCD     1      23.560  27.430  21.230  1.00  0.00            
ATOM     62  H29 BCD     1      24.410  27.330  19.690  1.00  0.00            
ATOM     63  H30 BCD     1      23.010  29.560  20.910  1.00  0.00            
ATOM     64  C19 BCD     1      18.140  22.310  20.450  1.00  0.00            
ATOM     65  O16 BCD     1      19.220  21.490  19.920  1.00  0.00            
ATOM     66  C20 BCD     1      17.560  23.150  19.290  1.00  0.00            
ATOM     67  O17 BCD     1      17.020  22.340  18.190  1.00  0.00            
ATOM     68  C21 BCD     1      18.560  24.110  18.810  1.00  0.00            
ATOM     69  O18 BCD     1      17.990  24.890  17.750  1.00  0.00            
ATOM     70  C22 BCD     1      19.110  24.980  20.020  1.00  0.00            
ATOM     71  C23 BCD     1      19.620  24.110  21.190  1.00  0.00            
ATOM     72  O19 BCD     1      18.620  23.180  21.540  1.00  0.00            
ATOM     73  C24 BCD     1      19.950  24.940  22.400  1.00  0.00            
ATOM     74  O20 BCD     1      18.830  25.770  22.700  1.00  0.00            
ATOM     75  H31 BCD     1      17.390  21.650  20.900  1.00  0.00            
ATOM     76  H32 BCD     1      16.750  23.750  19.730  1.00  0.00            
ATOM     77  H33 BCD     1      16.150  22.000  18.430  1.00  0.00            
ATOM     78  H34 BCD     1      19.400  23.590  18.320  1.00  0.00            
ATOM     79  H35 BCD     1      17.720  24.210  17.130  1.00  0.00            
ATOM     80  H36 BCD     1      18.240  25.590  20.310  1.00  0.00            
ATOM     81  H37 BCD     1      20.460  23.520  20.790  1.00  0.00            
ATOM     82  H38 BCD     1      20.090  24.220  23.210  1.00  0.00            
ATOM     83  H39 BCD     1      20.860  25.550  22.230  1.00  0.00            
ATOM     84  H40 BCD     1      18.050  25.200  22.690  1.00  0.00            
ATOM     85  C25 BCD     1      21.250  17.930  20.490  1.00  0.00            
ATOM     86  O21 BCD     1      22.420  18.430  19.840  1.00  0.00            
ATOM     87  C26 BCD     1      20.080  17.870  19.520  1.00  0.00            
ATOM     88  O22 BCD     1      20.480  17.090  18.350  1.00  0.00            
ATOM     89  C27 BCD     1      19.660  19.370  19.120  1.00  0.00            
ATOM     90  O23 BCD     1      18.530  19.450  18.280  1.00  0.00            
ATOM     91  C28 BCD     1      19.400  20.180  20.370  1.00  0.00            
ATOM     92  C29 BCD     1      20.600  20.040  21.310  1.00  0.00            
ATOM     93  O24 BCD     1      20.920  18.690  21.600  1.00  0.00            
ATOM     94  C30 BCD     1      20.300  20.740  22.700  1.00  0.00            
ATOM     95  O25 BCD     1      21.570  20.600  23.430  1.00  0.00            
ATOM     96  H41 BCD     1      21.380  16.880  20.770  1.00  0.00            
ATOM     97  H42 BCD     1      19.220  17.330  19.940  1.00  0.00            
ATOM     98  H43 BCD     1      19.960  17.370  17.590  1.00  0.00            
ATOM     99  H44 BCD     1      20.520  19.720  18.530  1.00  0.00            
ATOM    100  H45 BCD     1      18.290  20.360  18.060  1.00  0.00            
ATOM    101  H46 BCD     1      18.520  19.720  20.830  1.00  0.00            
ATOM    102  H47 BCD     1      21.410  20.630  20.870  1.00  0.00            
ATOM    103  H48 BCD     1      20.040  21.800  22.580  1.00  0.00            
ATOM    104  H49 BCD     1      19.490  20.160  23.170  1.00  0.00            
ATOM    105  H50 BCD     1      21.830  19.750  23.070  1.00  0.00            
ATOM    106  C31 BCD     1      26.500  17.080  19.530  1.00  0.00            
ATOM    107  O26 BCD     1      26.780  17.730  18.330  1.00  0.00            
ATOM    108  C32 BCD     1      25.360  16.090  19.180  1.00  0.00            
ATOM    109  O27 BCD     1      25.680  15.120  18.200  1.00  0.00            
ATOM    110  C33 BCD     1      23.990  16.820  18.940  1.00  0.00            
ATOM    111  C34 BCD     1      23.690  17.740  20.090  1.00  0.00            
ATOM    112  C35 BCD     1      24.850  18.720  20.260  1.00  0.00            
ATOM    113  O28 BCD     1      26.010  17.950  20.550  1.00  0.00            
ATOM    114  C36 BCD     1      24.640  19.750  21.330  1.00  0.00            
ATOM    115  O29 BCD     1      24.310  19.080  22.590  1.00  0.00            
ATOM    116  O30 BCD     1      22.910  15.840  18.800  1.00  0.00            
ATOM    117  H51 BCD     1      27.450  16.590  19.770  1.00  0.00            
ATOM    118  H52 BCD     1      25.120  15.650  20.160  1.00  0.00            
ATOM    119  H53 BCD     1      26.630  15.230  18.080  1.00  0.00            
ATOM    120  H54 BCD     1      23.970  17.480  18.070  1.00  0.00            
ATOM    121  H55 BCD     1      22.050  16.230  18.580  1.00  0.00            
ATOM    122  H56 BCD     1      23.590  17.240  21.060  1.00  0.00            
ATOM    123  H57 BCD     1      24.950  19.230  19.290  1.00  0.00            
ATOM    124  H58 BCD     1      25.570  20.330  21.330  1.00  0.00            
ATOM    125  H59 BCD     1      23.870  20.470  21.010  1.00  0.00            
ATOM    126  H60 BCD     1      24.450  19.700  23.320  1.00  0.00            
ATOM    127  C37 BCD     1      29.760  19.930  16.470  1.00  0.00            
ATOM    128  O31 BCD     1      28.760  20.910  16.490  1.00  0.00            
ATOM    129  C38 BCD     1      29.390  18.590  15.780  1.00  0.00            
ATOM    130  O32 BCD     1      29.190  18.950  14.400  1.00  0.00            
ATOM    131  C39 BCD     1      28.080  17.980  16.370  1.00  0.00            
ATOM    132  O33 BCD     1      27.810  16.640  15.900  1.00  0.00            
ATOM    133  C40 BCD     1      28.160  17.930  17.880  1.00  0.00            
ATOM    134  C41 BCD     1      28.910  19.150  18.540  1.00  0.00            
ATOM    135  O34 BCD     1      30.040  19.540  17.860  1.00  0.00            
ATOM    136  C42 BCD     1      29.250  19.000  19.980  1.00  0.00            
ATOM    137  O35 BCD     1      29.720  17.710  20.370  1.00  0.00            
ATOM    138  H61 BCD     1      30.630  20.410  16.020  1.00  0.00            
ATOM    139  H62 BCD     1      30.240  17.910  15.910  1.00  0.00            
ATOM    140  H63 BCD     1      29.840  18.490  13.860  1.00  0.00            
ATOM    141  H64 BCD     1      27.250  18.660  16.120  1.00  0.00            
ATOM    142  H65 BCD     1      27.260  16.650  15.110  1.00  0.00            
ATOM    143  H66 BCD     1      28.700  17.010  18.130  1.00  0.00            
ATOM    144  H67 BCD     1      28.200  19.990  18.650  1.00  0.00            
ATOM    145  H68 BCD     1      30.000  19.780  20.160  1.00  0.00            
ATOM    146  H69 BCD     1      28.420  19.240  20.640  1.00  0.00            
ATOM    147  H70 BCD     1      30.470  17.490  19.810  1.00  0.00            
ATOM    148  C1  BE4     2      23.760  18.870  15.580  1.00  0.00            
ATOM    149  C2  BE4     2      24.470  20.130  16.030  1.00  0.00            
ATOM    150  C3  BE4     2      24.110  21.330  15.200  1.00  0.00            
ATOM    151  C4  BE4     2      24.550  21.360  13.850  1.00  0.00            
ATOM    152  C5  BE4     2      24.130  22.430  13.060  1.00  0.00            
ATOM    153  C6  BE4     2      23.480  23.520  13.600  1.00  0.00            
ATOM    154  C7  BE4     2      23.020  23.520  14.940  1.00  0.00            
ATOM    155  C8  BE4     2      22.110  24.690  15.510  1.00  0.00            
ATOM    156  C9  BE4     2      20.850  24.810  14.690  1.00  0.00            
ATOM    157  C10 BE4     2      23.360  22.420  15.740  1.00  0.00            
ATOM    158  N1  BE4     2      22.770  22.280  17.010  1.00  0.00            
ATOM    159  C11 BE4     2      21.500  21.450  17.080  1.00  0.00            
ATOM    160  O1  BE4     2      20.680  21.610  15.930  1.00  0.00            
ATOM    161  C12 BE4     2      19.570  20.710  15.850  1.00  0.00            
ATOM    162  C13 BE4     2      23.340  22.800  18.160  1.00  0.00            
ATOM    163  O2  BE4     2      22.700  22.800  19.190  1.00  0.00            
ATOM    164  C14 BE4     2      24.790  23.280  18.110  1.00  0.00            
ATOM    165  Cl1 BE4     2      26.000  22.080  18.840  1.00  0.00            
ATOM    166  H1  BE4     2      22.700  18.890  15.870  1.00  0.00            
ATOM    167  H2  BE4     2      23.700  18.770  14.490  1.00  0.00            
ATOM    168  H3  BE4     2      24.200  17.980  16.060  1.00  0.00            
ATOM    169  H4  BE4     2      25.550  19.920  15.970  1.00  0.00            
ATOM    170  H5  BE4     2      24.450  20.280  17.120  1.00  0.00            
ATOM    171  H6  BE4     2      24.970  20.450  13.440  1.00  0.00            
ATOM    172  H7  BE4     2      24.230  22.400  11.980  1.00  0.00            
ATOM    173  H8  BE4     2      23.240  24.320  12.910  1.00  0.00            
ATOM    174  H9  BE4     2      22.640  25.640  15.370  1.00  0.00            
ATOM    175  H10 BE4     2      21.950  24.630  16.590  1.00  0.00            
ATOM    176  H11 BE4     2      21.000  25.030  13.630  1.00  0.00            
ATOM    177  H12 BE4     2      20.370  23.820  14.750  1.00  0.00            
ATOM    178  H13 BE4     2      20.090  25.490  15.080  1.00  0.00            
ATOM    179  H14 BE4     2      20.990  21.620  18.040  1.00  0.00            
ATOM    180  H15 BE4     2      21.770  20.390  17.050  1.00  0.00            
ATOM    181  H16 BE4     2      18.880  21.260  16.510  1.00  0.00            
ATOM    182  H17 BE4     2      19.190  20.610  14.830  1.00  0.00            
ATOM    183  H18 BE4     2      19.850  19.700  16.170  1.00  0.00            
ATOM    184  H19 BE4     2      24.860  24.240  18.630  1.00  0.00            
ATOM    185  H20 BE4     2      25.020  23.580  17.080  1.00  0.00            
TER
ENDMDL
MODEL        1
ATOM      1  C1  BCD     1      21.610  30.170  19.520  1.00  0.00            
ATOM      2  O1  BCD     1      22.340  29.500  20.490  1.00  0.00            
ATOM      3  C2  BCD     1      20.240  30.480  20.090  1.00  0.00            
ATOM      4  O2  BCD     1      20.450  31.040  21.410  1.00  0.00            
ATOM      5  C3  BCD     1      19.330  29.170  20.290  1.00  0.00            
ATOM      6  O3  BCD     1      17.990  29.470  20.530  1.00  0.00            
ATOM      7  C4  BCD     1      19.430  28.320  18.970  1.00  0.00            
ATOM      8  C5  BCD     1      20.820  28.190  18.460  1.00  0.00            
ATOM      9  O4  BCD     1      21.520  29.420  18.310  1.00  0.00            
ATOM     10  C6  BCD     1      20.870  27.490  17.080  1.00  0.00            
ATOM     11  O5  BCD     1      19.940  28.030  16.130  1.00  0.00            
ATOM     12  H1  BCD     1      22.160  31.100  19.320  1.00  0.00            
ATOM     13  H2  BCD     1      19.840  31.200  19.370  1.00  0.00            
ATOM     14  H3  BCD     1      19.590  30.960  21.820  1.00  0.00            
ATOM     15  H4  BCD     1      19.700  28.600  21.160  1.00  0.00            
ATOM     16  H5  BCD     1      17.420  28.700  20.510  1.00  0.00            
ATOM     17  H6  BCD     1      18.920  28.950  18.230  1.00  0.00            
ATOM     18  H7  BCD     1      21.340  27.510  19.150  1.00  0.00            
ATOM     19  H8  BCD     1      21.900  27.690  16.730  1.00  0.00            
ATOM     20  H9  BCD     1      20.770  26.400  17.110  1.00  0.00            
ATOM     21  H10 BCD     1      19.740  27.400  15.440  1.00  0.00            
ATOM     22  C7  BCD     1      26.170  29.130  22.050  1.00  0.00            
ATOM     23  O6  BCD     1      26.040  27.730  21.880  1.00  0.00            
ATOM     24  C8  BCD     1      25.050  29.670  22.930  1.00  0.00            
ATOM     25  O7  BCD     1      25.210  29.130  24.260  1.00  0.00            
ATOM     26  C9  BCD     1      23.660  29.510  22.280  1.00  0.00            
ATOM     27  O8  BCD     1      22.610  29.950  23.090  1.00  0.00            
ATOM     28  C10 BCD     1      23.620  30.040  20.820  1.00  0.00            
ATOM     29  C11 BCD     1      24.830  29.590  20.080  1.00  0.00            
ATOM     30  O9  BCD     1      26.060  29.820  20.750  1.00  0.00            
ATOM     31  C12 BCD     1      25.110  30.440  18.810  1.00  0.00            
ATOM     32  O10 BCD     1      26.240  29.830  18.130  1.00  0.00            
ATOM     33  H11 BCD     1      27.090  29.520  22.490  1.00  0.00            
ATOM     34  H12 BCD     1      25.230  30.740  23.050  1.00  0.00            
ATOM     35  H13 BCD     1      24.500  29.520  24.780  1.00  0.00            
ATOM     36  H14 BCD     1      23.560  28.420  22.290  1.00  0.00            
ATOM     37  H15 BCD     1      21.800  30.060  22.580  1.00  0.00            
ATOM     38  H16 BCD     1      23.750  31.130  20.810  1.00  0.00            
ATOM     39  H17 BCD     1      24.620  28.550  19.790  1.00  0.00            
ATOM     40  H18 BCD     1      24.210  30.430  18.190  1.00  0.00            
ATOM     41  H19 BCD     1      25.350  31.480  19.070  1.00  0.00            
ATOM     42  H20 BCD     1      26.960  29.730  18.760  1.00  0.00            
ATOM     43  C13 BCD     1      28.010  24.050  22.310  1.00  0.00            
ATOM     44  O11 BCD     1      27.010  23.250  21.650  1.00  0.00            
ATOM     45  C14 BCD     1      27.490  24.690  23.620  1.00  0.00            
ATOM     46  O12 BCD     1      27.010  23.740  24.520  1.00  0.00            
ATOM     47  C15 BCD     1      26.500  25.880  23.310  1.00  0.00            
ATOM     48  O13 BCD     1      26.190  26.560  24.530  1.00  0.00            
ATOM     49  C16 BCD     1      27.090  26.890  22.310  1.00  0.00            
ATOM     50  C17 BCD     1      27.620  26.140  21.050  1.00  0.00            
ATOM     51  O14 BCD     1      28.500  25.080  21.470  1.00  0.00            
ATOM     52  C18 BCD     1      28.370  27.130  20.150  1.00  0.00            
ATOM     53  O15 BCD     1      29.450  27.730  20.870  1.00  0.00            
ATOM     54  H21 BCD     1      28.880  23.420  22.560  1.00  0.00            
ATOM     55  H22 BCD     1      28.390  25.170  24.030  1.00  0.00            
ATOM     56  H23 BCD     1      27.120  24.140  25.390  1.00  0.00            
ATOM     57  H24 BCD     1      25.580  25.400  22.950  1.00  0.00            
ATOM     58  H25 BCD     1      25.650  27.330  24.330  1.00  0.00            
ATOM     59  H26 BCD     1      27.840  27.540  22.790  1.00  0.00            
ATOM     60  H27 BCD     1      26.760  25.680  20.540  1.00  0.00            
ATOM     61  H28 BCD     1      28.800  26.550  19.330  1.00  0.00            
ATOM     62  H29 BCD     1      27.680  27.900  19.790  1.00  0.00            
ATOM     63  H30 BCD     1      29.700  28.620  20.610  1.00  0.00            
ATOM     64  C19 BCD     1      26.320  19.540  20.230  1.00  0.00            
ATOM     65  O16 BCD     1      24.870  19.790  20.300  1.00  0.00            
ATOM     66  C20 BCD     1      26.880  19.520  21.690  1.00  0.00            
ATOM     67  O17 BCD     1      26.170  18.520  22.420  1.00  0.00            
ATOM     68  C21 BCD     1      26.710  20.950  22.200  1.00  0.00            
ATOM     69  O18 BCD     1      27.110  21.100  23.560  1.00  0.00            
ATOM     70  C22 BCD     1      27.390  21.920  21.260  1.00  0.00            
ATOM     71  C23 BCD     1      26.950  21.760  19.780  1.00  0.00            
ATOM     72  O19 BCD     1      27.070  20.400  19.460  1.00  0.00            
ATOM     73  C24 BCD     1      27.820  22.610  18.860  1.00  0.00            
ATOM     74  O20 BCD     1      29.080  22.090  18.950  1.00  0.00            
ATOM     75  H31 BCD     1      26.560  18.580  19.770  1.00  0.00            
ATOM     76  H32 BCD     1      27.950  19.280  21.610  1.00  0.00            
ATOM     77  H33 BCD     1      26.830  18.220  23.060  1.00  0.00            
ATOM     78  H34 BCD     1      25.670  21.300  22.120  1.00  0.00            
ATOM     79  H35 BCD     1      26.930  21.990  23.860  1.00  0.00            
ATOM     80  H36 BCD     1      28.490  21.820  21.310  1.00  0.00            
ATOM     81  H37 BCD     1      25.890  22.030  19.710  1.00  0.00            
ATOM     82  H38 BCD     1      27.380  22.440  17.870  1.00  0.00            
ATOM     83  H39 BCD     1      27.780  23.670  19.170  1.00  0.00            
ATOM     84  H40 BCD     1      29.630  22.810  18.630  1.00  0.00            
ATOM     85  C25 BCD     1      21.290  18.010  19.020  1.00  0.00            
ATOM     86  O21 BCD     1      20.640  19.290  19.170  1.00  0.00            
ATOM     87  C26 BCD     1      21.940  17.450  20.320  1.00  0.00            
ATOM     88  O22 BCD     1      20.860  17.200  21.230  1.00  0.00            
ATOM     89  C27 BCD     1      22.940  18.430  20.900  1.00  0.00            
ATOM     90  O23 BCD     1      23.470  17.880  22.090  1.00  0.00            
ATOM     91  C28 BCD     1      23.960  18.760  19.830  1.00  0.00            
ATOM     92  C29 BCD     1      23.330  19.260  18.480  1.00  0.00            
ATOM     93  O24 BCD     1      22.360  18.220  18.130  1.00  0.00            
ATOM     94  C30 BCD     1      24.460  19.470  17.400  1.00  0.00            
ATOM     95  O25 BCD     1      25.230  18.290  17.190  1.00  0.00            
ATOM     96  H41 BCD     1      20.690  17.200  18.580  1.00  0.00            
ATOM     97  H42 BCD     1      22.420  16.510  20.030  1.00  0.00            
ATOM     98  H43 BCD     1      21.240  17.050  22.090  1.00  0.00            
ATOM     99  H44 BCD     1      22.470  19.390  21.150  1.00  0.00            
ATOM    100  H45 BCD     1      24.350  18.240  22.240  1.00  0.00            
ATOM    101  H46 BCD     1      24.520  17.850  19.600  1.00  0.00            
ATOM    102  H47 BCD     1      22.870  20.220  18.720  1.00  0.00            
ATOM    103  H48 BCD     1      23.970  19.820  16.490  1.00  0.00            
ATOM    104  H49 BCD     1      25.050  20.360  17.650  1.00  0.00            
ATOM    105  H50 BCD     1      26.110  18.510  16.890  1.00  0.00            
ATOM    106  C31 BCD     1      17.460  21.680  18.430  1.00  0.00            
ATOM    107  O26 BCD     1      18.090  22.870  18.810  1.00  0.00            
ATOM    108  C32 BCD     1      17.330  20.620  19.540  1.00  0.00            
ATOM    109  O27 BCD     1      16.820  21.190  20.790  1.00  0.00            
ATOM    110  C33 BCD     1      18.570  19.910  19.940  1.00  0.00            
ATOM    111  C34 BCD     1      19.320  19.540  18.660  1.00  0.00            
ATOM    112  C35 BCD     1      19.470  20.740  17.640  1.00  0.00            
ATOM    113  O28 BCD     1      18.100  21.080  17.380  1.00  0.00            
ATOM    114  C36 BCD     1      20.050  20.320  16.340  1.00  0.00            
ATOM    115  O29 BCD     1      19.500  19.090  15.930  1.00  0.00            
ATOM    116  O30 BCD     1      18.420  18.700  20.790  1.00  0.00            
ATOM    117  H51 BCD     1      16.480  21.900  17.990  1.00  0.00            
ATOM    118  H52 BCD     1      16.590  19.840  19.290  1.00  0.00            
ATOM    119  H53 BCD     1      16.550  20.590  21.490  1.00  0.00            
ATOM    120  H54 BCD     1      19.210  20.690  20.360  1.00  0.00            
ATOM    121  H55 BCD     1      19.310  18.430  21.050  1.00  0.00            
ATOM    122  H56 BCD     1      18.920  18.610  18.230  1.00  0.00            
ATOM    123  H57 BCD     1      20.020  21.580  18.070  1.00  0.00            
ATOM    124  H58 BCD     1      19.930  21.110  15.580  1.00  0.00            
ATOM    125  H59 BCD     1      21.110  20.110  16.530  1.00  0.00            
ATOM    126  H60 BCD     1      18.560  19.200  15.770  1.00  0.00            
ATOM    127  C37 BCD     1      17.620  26.880  18.410  1.00  0.00            
ATOM    128  O31 BCD     1      18.830  27.070  19.180  1.00  0.00            
ATOM    129  C38 BCD     1      16.580  26.240  19.240  1.00  0.00            
ATOM    130  O32 BCD     1      16.170  27.010  20.370  1.00  0.00            
ATOM    131  C39 BCD     1      17.000  24.880  19.660  1.00  0.00            
ATOM    132  O33 BCD     1      15.930  24.110  20.300  1.00  0.00            
ATOM    133  C40 BCD     1      17.390  24.080  18.440  1.00  0.00            
ATOM    134  C41 BCD     1      18.340  24.790  17.540  1.00  0.00            
ATOM    135  O34 BCD     1      17.840  26.100  17.310  1.00  0.00            
ATOM    136  C42 BCD     1      18.410  24.120  16.230  1.00  0.00            
ATOM    137  O35 BCD     1      17.130  24.000  15.650  1.00  0.00            
ATOM    138  H61 BCD     1      17.240  27.880  18.190  1.00  0.00            
ATOM    139  H62 BCD     1      15.670  26.130  18.650  1.00  0.00            
ATOM    140  H63 BCD     1      15.580  26.440  20.870  1.00  0.00            
ATOM    141  H64 BCD     1      17.940  24.850  20.230  1.00  0.00            
ATOM    142  H65 BCD     1      16.120  23.170  20.160  1.00  0.00            
ATOM    143  H66 BCD     1      16.450  23.820  17.940  1.00  0.00            
ATOM    144  H67 BCD     1      19.320  24.850  18.010  1.00  0.00            
ATOM    145  H68 BCD     1      19.100  24.690  15.590  1.00  0.00            
ATOM    146  H69 BCD     1      18.810  23.150  16.560  1.00  0.00            
ATOM    147  H70 BCD     1      16.600  24.650  16.110  1.00  0.00            
ATOM    148  C1  BE4     2      19.630  26.390  22.450  1.00  0.00            
ATOM    149  C2  BE4     2      21.060  26.360  21.910  1.00  0.00            
ATOM    150  C3  BE4     2      21.950  25.640  22.890  1.00  0.00            
ATOM    151  C4  BE4     2      22.270  26.300  24.070  1.00  0.00            
ATOM    152  C5  BE4     2      23.120  25.760  25.010  1.00  0.00            
ATOM    153  C6  BE4     2      23.610  24.470  24.830  1.00  0.00            
ATOM    154  C7  BE4     2      23.230  23.730  23.730  1.00  0.00            
ATOM    155  C8  BE4     2      23.800  22.340  23.730  1.00  0.00            
ATOM    156  C9  BE4     2      23.340  21.590  24.990  1.00  0.00            
ATOM    157  C10 BE4     2      22.440  24.340  22.720  1.00  0.00            
ATOM    158  N1  BE4     2      22.140  23.610  21.470  1.00  0.00            
ATOM    159  C11 BE4     2      20.980  22.780  21.460  1.00  0.00            
ATOM    160  O1  BE4     2      20.710  22.390  22.810  1.00  0.00            
ATOM    161  C12 BE4     2      20.040  21.090  22.890  1.00  0.00            
ATOM    162  C13 BE4     2      22.880  23.830  20.300  1.00  0.00            
ATOM    163  O2  BE4     2      22.530  23.290  19.230  1.00  0.00            
ATOM    164  C14 BE4     2      24.130  24.670  20.450  1.00  0.00            
ATOM    165  Cl1 BE4     2      24.870  25.190  18.820  1.00  0.00            
ATOM    166  H1  BE4     2      19.590  26.720  23.490  1.00  0.00            
ATOM    167  H2  BE4     2      18.960  26.880  21.730  1.00  0.00            
ATOM    168  H3  BE4     2      19.280  25.360  22.550  1.00  0.00            
ATOM    169  H4  BE4     2      21.370  27.380  21.650  1.00  0.00            
ATOM    170  H5  BE4     2      21.150  25.780  20.990  1.00  0.00            
ATOM    171  H6  BE4     2      21.960  27.340  24.110  1.00  0.00            
ATOM    172  H7  BE4     2      23.350  26.390  25.870  1.00  0.00            
ATOM    173  H8  BE4     2      24.390  24.130  25.510  1.00  0.00            
ATOM    174  H9  BE4     2      24.890  22.370  23.750  1.00  0.00            
ATOM    175  H10 BE4     2      23.460  21.720  22.890  1.00  0.00            
ATOM    176  H11 BE4     2      23.840  20.620  24.870  1.00  0.00            
ATOM    177  H12 BE4     2      23.690  22.070  25.910  1.00  0.00            
ATOM    178  H13 BE4     2      22.240  21.540  25.000  1.00  0.00            
ATOM    179  H14 BE4     2      21.300  21.920  20.860  1.00  0.00            
ATOM    180  H15 BE4     2      20.150  23.170  20.860  1.00  0.00            
ATOM    181  H16 BE4     2      20.340  20.520  22.000  1.00  0.00            
ATOM    182  H17 BE4     2      20.330  20.580  23.810  1.00  0.00            
ATOM    183  H18 BE4     2      18.960  21.210  22.820  1.00  0.00            
ATOM    184  H19 BE4     2      24.970  24.020  20.750  1.00  0.00            
ATOM    185  H20 BE4     2      24.050  25.580  21.060  1.00  0.00            
TER
ENDMDL
MODEL        1
ATOM      1  C1  BCD     1      16.880  15.900  27.040  1.00  0.00            
ATOM      2  O1  BCD     1      17.290  17.130  27.690  1.00  0.00            
ATOM      3  C2  BCD     1      18.090  15.180  26.450  1.00  0.00            
ATOM      4  O2  BCD     1      18.950  14.790  27.490  1.00  0.00            
ATOM      5  C3  BCD     1      18.740  15.920  25.300  1.00  0.00            
ATOM      6  O3  BCD     1      19.760  15.230  24.580  1.00  0.00            
ATOM      7  C4  BCD     1      17.620  16.350  24.280  1.00  0.00            
ATOM      8  C5  BCD     1      16.400  16.980  24.950  1.00  0.00            
ATOM      9  O4  BCD     1      15.890  16.160  26.020  1.00  0.00            
ATOM     10  C6  BCD     1      15.340  17.400  23.920  1.00  0.00            
ATOM     11  O5  BCD     1      14.830  16.410  23.040  1.00  0.00            
ATOM     12  H1  BCD     1      16.460  15.240  27.800  1.00  0.00            
ATOM     13  H2  BCD     1      17.820  14.210  26.020  1.00  0.00            
ATOM     14  H3  BCD     1      18.920  15.560  28.070  1.00  0.00            
ATOM     15  H4  BCD     1      19.100  16.850  25.760  1.00  0.00            
ATOM     16  H5  BCD     1      20.170  15.750  23.880  1.00  0.00            
ATOM     17  H6  BCD     1      17.300  15.470  23.690  1.00  0.00            
ATOM     18  H7  BCD     1      16.850  17.900  25.350  1.00  0.00            
ATOM     19  H8  BCD     1      14.510  17.900  24.450  1.00  0.00            
ATOM     20  H9  BCD     1      15.780  18.140  23.240  1.00  0.00            
ATOM     21  H10 BCD     1      14.680  15.630  23.570  1.00  0.00            
ATOM     22  C7  BCD     1      16.570  18.830  31.450  1.00  0.00            
ATOM     23  O6  BCD     1      16.950  20.160  31.040  1.00  0.00            
ATOM     24  C8  BCD     1      17.730  17.900  31.250  1.00  0.00            
ATOM     25  O7  BCD     1      18.850  18.410  31.980  1.00  0.00            
ATOM     26  C9  BCD     1      18.170  17.650  29.770  1.00  0.00            
ATOM     27  O8  BCD     1      19.120  16.600  29.600  1.00  0.00            
ATOM     28  C10 BCD     1      16.930  17.230  29.010  1.00  0.00            
ATOM     29  C11 BCD     1      15.770  18.230  29.220  1.00  0.00            
ATOM     30  O9  BCD     1      15.400  18.460  30.590  1.00  0.00            
ATOM     31  C12 BCD     1      14.520  17.840  28.470  1.00  0.00            
ATOM     32  O10 BCD     1      14.230  16.460  28.810  1.00  0.00            
ATOM     33  H11 BCD     1      16.160  18.680  32.450  1.00  0.00            
ATOM     34  H12 BCD     1      17.400  16.940  31.650  1.00  0.00            
ATOM     35  H13 BCD     1      19.620  17.850  31.810  1.00  0.00            
ATOM     36  H14 BCD     1      18.600  18.550  29.300  1.00  0.00            
ATOM     37  H15 BCD     1      19.720  16.580  30.350  1.00  0.00            
ATOM     38  H16 BCD     1      16.640  16.270  29.450  1.00  0.00            
ATOM     39  H17 BCD     1      16.280  19.130  28.830  1.00  0.00            
ATOM     40  H18 BCD     1      13.640  18.450  28.720  1.00  0.00            
ATOM     41  H19 BCD     1      14.850  17.890  27.430  1.00  0.00            
ATOM     42  H20 BCD     1      13.840  16.000  28.070  1.00  0.00            
ATOM     43  C13 BCD     1      17.400  24.080  32.150  1.00  0.00            
ATOM     44  O11 BCD     1      17.900  24.040  30.920  1.00  0.00            
ATOM     45  C14 BCD     1      18.220  23.050  32.990  1.00  0.00            
ATOM     46  O12 BCD     1      19.480  23.680  33.200  1.00  0.00            
ATOM     47  C15 BCD     1      18.270  21.660  32.310  1.00  0.00            
ATOM     48  O13 BCD     1      18.980  20.790  33.090  1.00  0.00            
ATOM     49  C16 BCD     1      16.840  21.140  32.030  1.00  0.00            
ATOM     50  C17 BCD     1      15.910  22.230  31.530  1.00  0.00            
ATOM     51  O14 BCD     1      16.090  23.540  32.140  1.00  0.00            
ATOM     52  C18 BCD     1      14.480  21.900  31.800  1.00  0.00            
ATOM     53  O15 BCD     1      14.180  21.750  33.230  1.00  0.00            
ATOM     54  H21 BCD     1      17.320  25.030  32.690  1.00  0.00            
ATOM     55  H22 BCD     1      17.690  22.800  33.920  1.00  0.00            
ATOM     56  H23 BCD     1      19.960  23.130  33.830  1.00  0.00            
ATOM     57  H24 BCD     1      18.890  21.740  31.410  1.00  0.00            
ATOM     58  H25 BCD     1      18.910  19.930  32.670  1.00  0.00            
ATOM     59  H26 BCD     1      16.480  20.810  33.020  1.00  0.00            
ATOM     60  H27 BCD     1      15.960  22.280  30.440  1.00  0.00            
ATOM     61  H28 BCD     1      13.890  22.660  31.280  1.00  0.00            
ATOM     62  H29 BCD     1      14.260  20.950  31.300  1.00  0.00            
ATOM     63  H30 BCD     1      14.220  20.800  33.390  1.00  0.00            
ATOM     64  C19 BCD     1      19.070  26.700  28.010  1.00  0.00            
ATOM     65  O16 BCD     1      18.760  25.800  26.990  1.00  0.00            
ATOM     66  C20 BCD     1      20.200  26.270  28.950  1.00  0.00            
ATOM     67  O17 BCD     1      21.410  25.930  28.380  1.00  0.00            
ATOM     68  C21 BCD     1      19.690  25.040  29.720  1.00  0.00            
ATOM     69  O18 BCD     1      20.690  24.640  30.660  1.00  0.00            
ATOM     70  C22 BCD     1      18.390  25.320  30.480  1.00  0.00            
ATOM     71  C23 BCD     1      17.390  26.040  29.560  1.00  0.00            
ATOM     72  O19 BCD     1      18.010  27.110  28.820  1.00  0.00            
ATOM     73  C24 BCD     1      16.060  26.320  30.190  1.00  0.00            
ATOM     74  O20 BCD     1      16.130  27.270  31.220  1.00  0.00            
ATOM     75  H31 BCD     1      19.500  27.530  27.440  1.00  0.00            
ATOM     76  H32 BCD     1      20.390  27.080  29.680  1.00  0.00            
ATOM     77  H33 BCD     1      21.830  25.230  28.900  1.00  0.00            
ATOM     78  H34 BCD     1      19.540  24.290  28.940  1.00  0.00            
ATOM     79  H35 BCD     1      20.280  24.000  31.250  1.00  0.00            
ATOM     80  H36 BCD     1      18.620  25.990  31.310  1.00  0.00            
ATOM     81  H37 BCD     1      17.160  25.270  28.810  1.00  0.00            
ATOM     82  H38 BCD     1      15.350  26.690  29.440  1.00  0.00            
ATOM     83  H39 BCD     1      15.650  25.390  30.620  1.00  0.00            
ATOM     84  H40 BCD     1      16.260  28.130  30.800  1.00  0.00            
ATOM     85  C25 BCD     1      17.990  25.880  22.960  1.00  0.00            
ATOM     86  O21 BCD     1      18.500  24.540  22.660  1.00  0.00            
ATOM     87  C26 BCD     1      19.120  26.800  23.420  1.00  0.00            
ATOM     88  O22 BCD     1      20.160  26.800  22.430  1.00  0.00            
ATOM     89  C27 BCD     1      19.580  26.340  24.790  1.00  0.00            
ATOM     90  O23 BCD     1      20.690  27.130  25.290  1.00  0.00            
ATOM     91  C28 BCD     1      18.380  26.300  25.680  1.00  0.00            
ATOM     92  C29 BCD     1      17.230  25.390  25.190  1.00  0.00            
ATOM     93  O24 BCD     1      16.870  25.850  23.870  1.00  0.00            
ATOM     94  C30 BCD     1      16.050  25.430  26.030  1.00  0.00            
ATOM     95  O25 BCD     1      15.570  26.760  26.030  1.00  0.00            
ATOM     96  H41 BCD     1      17.580  26.240  22.010  1.00  0.00            
ATOM     97  H42 BCD     1      18.740  27.820  23.560  1.00  0.00            
ATOM     98  H43 BCD     1      20.260  25.880  22.170  1.00  0.00            
ATOM     99  H44 BCD     1      19.960  25.320  24.660  1.00  0.00            
ATOM    100  H45 BCD     1      21.460  27.010  24.730  1.00  0.00            
ATOM    101  H46 BCD     1      17.980  27.310  25.840  1.00  0.00            
ATOM    102  H47 BCD     1      17.610  24.360  25.200  1.00  0.00            
ATOM    103  H48 BCD     1      15.350  24.720  25.580  1.00  0.00            
ATOM    104  H49 BCD     1      16.290  25.200  27.080  1.00  0.00            
ATOM    105  H50 BCD     1      15.810  27.160  25.190  1.00  0.00            
ATOM    106  C31 BCD     1      18.990  21.690  20.060  1.00  0.00            
ATOM    107  O26 BCD     1      18.820  20.850  21.180  1.00  0.00            
ATOM    108  C32 BCD     1      20.230  22.550  20.120  1.00  0.00            
ATOM    109  O27 BCD     1      21.460  21.910  20.150  1.00  0.00            
ATOM    110  C33 BCD     1      20.080  23.400  21.310  1.00  0.00            
ATOM    111  C34 BCD     1      18.740  24.170  21.300  1.00  0.00            
ATOM    112  C35 BCD     1      17.500  23.350  20.860  1.00  0.00            
ATOM    113  O28 BCD     1      17.870  22.500  19.800  1.00  0.00            
ATOM    114  C36 BCD     1      16.220  24.190  20.510  1.00  0.00            
ATOM    115  O29 BCD     1      16.500  25.010  19.400  1.00  0.00            
ATOM    116  O30 BCD     1      21.220  24.330  21.620  1.00  0.00            
ATOM    117  H51 BCD     1      19.060  21.030  19.190  1.00  0.00            
ATOM    118  H52 BCD     1      20.250  23.300  19.320  1.00  0.00            
ATOM    119  H53 BCD     1      21.590  21.480  19.300  1.00  0.00            
ATOM    120  H54 BCD     1      19.970  22.670  22.120  1.00  0.00            
ATOM    121  H55 BCD     1      22.010  23.810  21.790  1.00  0.00            
ATOM    122  H56 BCD     1      18.830  25.000  20.590  1.00  0.00            
ATOM    123  H57 BCD     1      17.260  22.620  21.650  1.00  0.00            
ATOM    124  H58 BCD     1      15.320  23.570  20.420  1.00  0.00            
ATOM    125  H59 BCD     1      15.910  24.840  21.340  1.00  0.00            
ATOM    126  H60 BCD     1      16.110  25.860  19.610  1.00  0.00            
ATOM    127  C37 BCD     1      18.540  16.960  22.050  1.00  0.00            
ATOM    128  O31 BCD     1      18.240  17.270  23.380  1.00  0.00            
ATOM    129  C38 BCD     1      19.940  17.340  21.550  1.00  0.00            
ATOM    130  O32 BCD     1      21.010  16.860  22.380  1.00  0.00            
ATOM    131  C39 BCD     1      19.930  18.890  21.530  1.00  0.00            
ATOM    132  O33 BCD     1      21.200  19.340  21.070  1.00  0.00            
ATOM    133  C40 BCD     1      18.760  19.480  20.820  1.00  0.00            
ATOM    134  C41 BCD     1      17.390  19.010  21.270  1.00  0.00            
ATOM    135  O34 BCD     1      17.560  17.510  21.240  1.00  0.00            
ATOM    136  C42 BCD     1      16.310  19.440  20.420  1.00  0.00            
ATOM    137  O35 BCD     1      15.080  19.070  20.990  1.00  0.00            
ATOM    138  H61 BCD     1      18.470  15.870  21.990  1.00  0.00            
ATOM    139  H62 BCD     1      19.940  16.870  20.560  1.00  0.00            
ATOM    140  H63 BCD     1      21.810  16.910  21.840  1.00  0.00            
ATOM    141  H64 BCD     1      19.790  19.190  22.580  1.00  0.00            
ATOM    142  H65 BCD     1      21.360  20.270  21.250  1.00  0.00            
ATOM    143  H66 BCD     1      18.880  19.220  19.760  1.00  0.00            
ATOM    144  H67 BCD     1      17.170  19.320  22.310  1.00  0.00            
ATOM    145  H68 BCD     1      16.430  20.530  20.330  1.00  0.00            
ATOM    146  H69 BCD     1      16.470  19.080  19.390  1.00  0.00            
ATOM    147  H70 BCD     1      14.950  19.480  21.850  1.00  0.00            
ATOM    148  C1  BE4     2      22.210  23.970  25.650  1.00  0.00            
ATOM    149  C2  BE4     2      20.980  23.040  25.430  1.00  0.00            
ATOM    150  C3  BE4     2      21.420  21.570  25.340  1.00  0.00            
ATOM    151  C4  BE4     2      21.930  21.140  24.100  1.00  0.00            
ATOM    152  C5  BE4     2      22.500  19.910  23.980  1.00  0.00            
ATOM    153  C6  BE4     2      22.350  18.970  25.070  1.00  0.00            
ATOM    154  C7  BE4     2      21.610  19.320  26.230  1.00  0.00            
ATOM    155  C8  BE4     2      21.500  18.190  27.210  1.00  0.00            
ATOM    156  C9  BE4     2      22.860  18.050  27.940  1.00  0.00            
ATOM    157  C10 BE4     2      21.140  20.660  26.390  1.00  0.00            
ATOM    158  N1  BE4     2      20.280  20.970  27.470  1.00  0.00            
ATOM    159  C11 BE4     2      20.910  21.500  28.670  1.00  0.00            
ATOM    160  O1  BE4     2      21.340  20.520  29.570  1.00  0.00            
ATOM    161  C12 BE4     2      21.800  21.140  30.790  1.00  0.00            
ATOM    162  C13 BE4     2      18.920  20.810  27.410  1.00  0.00            
ATOM    163  O2  BE4     2      18.200  21.250  28.250  1.00  0.00            
ATOM    164  C14 BE4     2      18.190  20.180  26.220  1.00  0.00            
ATOM    165  Cl1 BE4     2      17.780  21.370  24.920  1.00  0.00            
ATOM    166  H1  BE4     2      23.060  23.400  26.030  1.00  0.00            
ATOM    167  H2  BE4     2      22.530  24.450  24.710  1.00  0.00            
ATOM    168  H3  BE4     2      21.960  24.850  26.260  1.00  0.00            
ATOM    169  H4  BE4     2      20.450  23.320  24.510  1.00  0.00            
ATOM    170  H5  BE4     2      20.270  23.110  26.270  1.00  0.00            
ATOM    171  H6  BE4     2      22.140  21.890  23.330  1.00  0.00            
ATOM    172  H7  BE4     2      23.020  19.540  23.100  1.00  0.00            
ATOM    173  H8  BE4     2      22.890  18.030  25.060  1.00  0.00            
ATOM    174  H9  BE4     2      21.040  17.270  26.820  1.00  0.00            
ATOM    175  H10 BE4     2      20.780  18.570  27.950  1.00  0.00            
ATOM    176  H11 BE4     2      23.760  17.760  27.380  1.00  0.00            
ATOM    177  H12 BE4     2      23.010  18.910  28.600  1.00  0.00            
ATOM    178  H13 BE4     2      22.730  17.150  28.550  1.00  0.00            
ATOM    179  H14 BE4     2      20.230  22.230  29.130  1.00  0.00            
ATOM    180  H15 BE4     2      21.730  22.180  28.390  1.00  0.00            
ATOM    181  H16 BE4     2      22.780  21.640  30.720  1.00  0.00            
ATOM    182  H17 BE4     2      21.080  21.860  31.190  1.00  0.00            
ATOM    183  H18 BE4     2      22.050  20.380  31.550  1.00  0.00            
ATOM    184  H19 BE4     2      17.210  19.760  26.490  1.00  0.00            
ATOM    185  H20 BE4     2      18.760  19.320  25.840  1.00  0.00            
TER
ENDMDL
MODEL        1
ATOM      1  C1  BCD     1      16.470  37.180  30.450  1.00  0.00            
ATOM      2  O1  BCD     1      15.880  35.870  30.260  1.00  0.00            
ATOM      3  C2  BCD     1      16.240  38.230  29.360  1.00  0.00            
ATOM      4  O2  BCD     1      14.880  38.670  29.300  1.00  0.00            
ATOM      5  C3  BCD     1      16.660  37.650  28.030  1.00  0.00            
ATOM      6  O3  BCD     1      16.380  38.460  26.850  1.00  0.00            
ATOM      7  C4  BCD     1      18.160  37.270  28.130  1.00  0.00            
ATOM      8  C5  BCD     1      18.450  36.410  29.380  1.00  0.00            
ATOM      9  O4  BCD     1      17.830  37.010  30.590  1.00  0.00            
ATOM     10  C6  BCD     1      19.970  36.290  29.710  1.00  0.00            
ATOM     11  O5  BCD     1      20.090  35.510  30.940  1.00  0.00            
ATOM     12  H1  BCD     1      16.150  37.620  31.410  1.00  0.00            
ATOM     13  H2  BCD     1      16.900  39.080  29.550  1.00  0.00            
ATOM     14  H3  BCD     1      14.800  39.440  28.730  1.00  0.00            
ATOM     15  H4  BCD     1      16.100  36.710  27.990  1.00  0.00            
ATOM     16  H5  BCD     1      16.850  38.100  26.090  1.00  0.00            
ATOM     17  H6  BCD     1      18.670  38.240  28.150  1.00  0.00            
ATOM     18  H7  BCD     1      17.950  35.440  29.260  1.00  0.00            
ATOM     19  H8  BCD     1      20.630  35.860  28.940  1.00  0.00            
ATOM     20  H9  BCD     1      20.340  37.290  29.990  1.00  0.00            
ATOM     21  H10 BCD     1      19.500  36.060  31.460  1.00  0.00            
ATOM     22  C7  BCD     1      13.280  33.310  32.260  1.00  0.00            
ATOM     23  O6  BCD     1      13.670  32.130  31.460  1.00  0.00            
ATOM     24  C8  BCD     1      12.660  34.470  31.400  1.00  0.00            
ATOM     25  O7  BCD     1      11.550  33.990  30.740  1.00  0.00            
ATOM     26  C9  BCD     1      13.700  35.120  30.450  1.00  0.00            
ATOM     27  O8  BCD     1      13.150  36.230  29.840  1.00  0.00            
ATOM     28  C10 BCD     1      14.940  35.430  31.220  1.00  0.00            
ATOM     29  C11 BCD     1      15.480  34.190  31.900  1.00  0.00            
ATOM     30  O9  BCD     1      14.480  33.790  32.860  1.00  0.00            
ATOM     31  C12 BCD     1      16.740  34.450  32.690  1.00  0.00            
ATOM     32  O10 BCD     1      17.220  33.190  33.280  1.00  0.00            
ATOM     33  H11 BCD     1      12.720  33.010  33.150  1.00  0.00            
ATOM     34  H12 BCD     1      12.300  35.290  32.040  1.00  0.00            
ATOM     35  H13 BCD     1      11.280  34.610  30.050  1.00  0.00            
ATOM     36  H14 BCD     1      13.890  34.360  29.680  1.00  0.00            
ATOM     37  H15 BCD     1      13.880  36.720  29.450  1.00  0.00            
ATOM     38  H16 BCD     1      14.840  36.140  32.060  1.00  0.00            
ATOM     39  H17 BCD     1      15.730  33.360  31.230  1.00  0.00            
ATOM     40  H18 BCD     1      17.480  34.910  32.020  1.00  0.00            
ATOM     41  H19 BCD     1      16.450  35.280  33.350  1.00  0.00            
ATOM     42  H20 BCD     1      16.610  33.000  34.010  1.00  0.00            
ATOM     43  C13 BCD     1      13.100  28.050  30.910  1.00  0.00            
ATOM     44  O11 BCD     1      13.670  28.030  29.610  1.00  0.00            
ATOM     45  C14 BCD     1      11.860  28.870  30.860  1.00  0.00            
ATOM     46  O12 BCD     1      11.120  28.390  29.760  1.00  0.00            
ATOM     47  C15 BCD     1      12.230  30.400  30.720  1.00  0.00            
ATOM     48  O13 BCD     1      11.060  31.270  30.870  1.00  0.00            
ATOM     49  C16 BCD     1      13.320  30.820  31.740  1.00  0.00            
ATOM     50  C17 BCD     1      14.510  29.840  31.800  1.00  0.00            
ATOM     51  O14 BCD     1      13.940  28.490  31.980  1.00  0.00            
ATOM     52  C18 BCD     1      15.550  30.190  32.830  1.00  0.00            
ATOM     53  O15 BCD     1      15.020  30.090  34.080  1.00  0.00            
ATOM     54  H21 BCD     1      12.850  27.010  31.140  1.00  0.00            
ATOM     55  H22 BCD     1      11.260  28.620  31.750  1.00  0.00            
ATOM     56  H23 BCD     1      10.320  28.930  29.710  1.00  0.00            
ATOM     57  H24 BCD     1      12.490  30.350  29.650  1.00  0.00            
ATOM     58  H25 BCD     1      11.280  32.200  30.770  1.00  0.00            
ATOM     59  H26 BCD     1      12.870  30.690  32.740  1.00  0.00            
ATOM     60  H27 BCD     1      15.010  29.860  30.830  1.00  0.00            
ATOM     61  H28 BCD     1      16.420  29.540  32.670  1.00  0.00            
ATOM     62  H29 BCD     1      15.800  31.250  32.670  1.00  0.00            
ATOM     63  H30 BCD     1      15.130  30.900  34.590  1.00  0.00            
ATOM     64  C19 BCD     1      15.580  25.660  27.050  1.00  0.00            
ATOM     65  O16 BCD     1      16.430  26.710  26.570  1.00  0.00            
ATOM     66  C20 BCD     1      14.110  25.920  26.680  1.00  0.00            
ATOM     67  O17 BCD     1      14.000  26.250  25.260  1.00  0.00            
ATOM     68  C21 BCD     1      13.560  27.060  27.540  1.00  0.00            
ATOM     69  O18 BCD     1      12.160  27.170  27.400  1.00  0.00            
ATOM     70  C22 BCD     1      13.830  26.730  29.070  1.00  0.00            
ATOM     71  C23 BCD     1      15.330  26.430  29.290  1.00  0.00            
ATOM     72  O19 BCD     1      15.720  25.420  28.420  1.00  0.00            
ATOM     73  C24 BCD     1      15.670  26.010  30.720  1.00  0.00            
ATOM     74  O20 BCD     1      14.830  25.030  31.150  1.00  0.00            
ATOM     75  H31 BCD     1      15.930  24.730  26.590  1.00  0.00            
ATOM     76  H32 BCD     1      13.560  25.030  27.000  1.00  0.00            
ATOM     77  H33 BCD     1      13.060  26.240  25.070  1.00  0.00            
ATOM     78  H34 BCD     1      13.990  28.000  27.180  1.00  0.00            
ATOM     79  H35 BCD     1      11.790  27.830  27.990  1.00  0.00            
ATOM     80  H36 BCD     1      13.060  26.010  29.380  1.00  0.00            
ATOM     81  H37 BCD     1      15.910  27.350  29.180  1.00  0.00            
ATOM     82  H38 BCD     1      16.740  25.750  30.710  1.00  0.00            
ATOM     83  H39 BCD     1      15.580  26.860  31.400  1.00  0.00            
ATOM     84  H40 BCD     1      15.240  24.190  30.920  1.00  0.00            
ATOM     85  C25 BCD     1      19.710  27.610  24.250  1.00  0.00            
ATOM     86  O21 BCD     1      19.440  29.010  24.260  1.00  0.00            
ATOM     87  C26 BCD     1      18.620  26.800  23.630  1.00  0.00            
ATOM     88  O22 BCD     1      18.400  27.310  22.370  1.00  0.00            
ATOM     89  C27 BCD     1      17.270  26.700  24.350  1.00  0.00            
ATOM     90  O23 BCD     1      16.250  25.900  23.760  1.00  0.00            
ATOM     91  C28 BCD     1      17.550  26.260  25.830  1.00  0.00            
ATOM     92  C29 BCD     1      18.700  27.070  26.430  1.00  0.00            
ATOM     93  O24 BCD     1      19.820  26.990  25.540  1.00  0.00            
ATOM     94  C30 BCD     1      19.000  26.640  27.850  1.00  0.00            
ATOM     95  O25 BCD     1      19.440  25.290  27.840  1.00  0.00            
ATOM     96  H41 BCD     1      20.670  27.550  23.730  1.00  0.00            
ATOM     97  H42 BCD     1      18.970  25.760  23.510  1.00  0.00            
ATOM     98  H43 BCD     1      17.990  26.670  21.780  1.00  0.00            
ATOM     99  H44 BCD     1      16.890  27.720  24.410  1.00  0.00            
ATOM    100  H45 BCD     1      15.480  26.160  24.280  1.00  0.00            
ATOM    101  H46 BCD     1      17.760  25.190  25.910  1.00  0.00            
ATOM    102  H47 BCD     1      18.440  28.140  26.450  1.00  0.00            
ATOM    103  H48 BCD     1      19.740  27.350  28.230  1.00  0.00            
ATOM    104  H49 BCD     1      18.060  26.690  28.410  1.00  0.00            
ATOM    105  H50 BCD     1      19.930  25.230  27.010  1.00  0.00            
ATOM    106  C31 BCD     1      20.540  32.800  23.160  1.00  0.00            
ATOM    107  O26 BCD     1      19.740  33.450  24.150  1.00  0.00            
ATOM    108  C32 BCD     1      19.490  32.060  22.330  1.00  0.00            
ATOM    109  O27 BCD     1      18.570  33.030  21.830  1.00  0.00            
ATOM    110  C33 BCD     1      18.920  30.820  23.030  1.00  0.00            
ATOM    111  C34 BCD     1      20.110  29.970  23.490  1.00  0.00            
ATOM    112  C35 BCD     1      21.190  30.770  24.240  1.00  0.00            
ATOM    113  O28 BCD     1      21.560  31.950  23.590  1.00  0.00            
ATOM    114  C36 BCD     1      22.360  30.010  24.760  1.00  0.00            
ATOM    115  O29 BCD     1      23.200  29.310  23.820  1.00  0.00            
ATOM    116  O30 BCD     1      18.080  30.090  22.170  1.00  0.00            
ATOM    117  H51 BCD     1      20.950  33.580  22.510  1.00  0.00            
ATOM    118  H52 BCD     1      20.010  31.610  21.470  1.00  0.00            
ATOM    119  H53 BCD     1      17.980  32.570  21.220  1.00  0.00            
ATOM    120  H54 BCD     1      18.340  31.130  23.910  1.00  0.00            
ATOM    121  H55 BCD     1      18.340  29.200  22.420  1.00  0.00            
ATOM    122  H56 BCD     1      20.550  29.550  22.580  1.00  0.00            
ATOM    123  H57 BCD     1      20.670  31.110  25.140  1.00  0.00            
ATOM    124  H58 BCD     1      22.990  30.790  25.210  1.00  0.00            
ATOM    125  H59 BCD     1      21.890  29.350  25.510  1.00  0.00            
ATOM    126  H60 BCD     1      24.080  29.230  24.200  1.00  0.00            
ATOM    127  C37 BCD     1      19.520  36.980  26.100  1.00  0.00            
ATOM    128  O31 BCD     1      18.490  36.470  26.980  1.00  0.00            
ATOM    129  C38 BCD     1      19.010  36.920  24.690  1.00  0.00            
ATOM    130  O32 BCD     1      17.880  37.740  24.650  1.00  0.00            
ATOM    131  C39 BCD     1      18.770  35.500  24.260  1.00  0.00            
ATOM    132  O33 BCD     1      18.220  35.480  22.910  1.00  0.00            
ATOM    133  C40 BCD     1      20.130  34.790  24.420  1.00  0.00            
ATOM    134  C41 BCD     1      20.760  34.840  25.840  1.00  0.00            
ATOM    135  O34 BCD     1      20.740  36.260  26.270  1.00  0.00            
ATOM    136  C42 BCD     1      22.220  34.410  25.850  1.00  0.00            
ATOM    137  O35 BCD     1      22.770  34.470  27.140  1.00  0.00            
ATOM    138  H61 BCD     1      19.790  38.000  26.370  1.00  0.00            
ATOM    139  H62 BCD     1      19.770  37.300  23.990  1.00  0.00            
ATOM    140  H63 BCD     1      17.470  37.600  23.790  1.00  0.00            
ATOM    141  H64 BCD     1      18.060  35.000  24.930  1.00  0.00            
ATOM    142  H65 BCD     1      18.230  34.550  22.690  1.00  0.00            
ATOM    143  H66 BCD     1      20.890  35.250  23.770  1.00  0.00            
ATOM    144  H67 BCD     1      20.140  34.240  26.520  1.00  0.00            
ATOM    145  H68 BCD     1      22.440  33.430  25.390  1.00  0.00            
ATOM    146  H69 BCD     1      22.750  35.160  25.240  1.00  0.00            
ATOM    147  H70 BCD     1      23.620  34.010  27.230  1.00  0.00            
ATOM    148  C1  BE4     2      13.460  29.370  23.520  1.00  0.00            
ATOM    149  C2  BE4     2      14.950  29.650  23.950  1.00  0.00            
ATOM    150  C3  BE4     2      15.020  31.180  24.030  1.00  0.00            
ATOM    151  C4  BE4     2      15.040  31.830  22.790  1.00  0.00            
ATOM    152  C5  BE4     2      15.180  33.210  22.810  1.00  0.00            
ATOM    153  C6  BE4     2      15.370  33.890  24.040  1.00  0.00            
ATOM    154  C7  BE4     2      15.230  33.310  25.250  1.00  0.00            
ATOM    155  C8  BE4     2      15.260  34.270  26.470  1.00  0.00            
ATOM    156  C9  BE4     2      14.010  35.090  26.670  1.00  0.00            
ATOM    157  C10 BE4     2      15.100  31.940  25.280  1.00  0.00            
ATOM    158  N1  BE4     2      14.850  31.210  26.490  1.00  0.00            
ATOM    159  C11 BE4     2      13.470  30.990  27.010  1.00  0.00            
ATOM    160  O1  BE4     2      12.600  31.930  26.440  1.00  0.00            
ATOM    161  C12 BE4     2      11.450  31.960  27.210  1.00  0.00            
ATOM    162  C13 BE4     2      15.880  30.520  27.200  1.00  0.00            
ATOM    163  O2  BE4     2      15.820  29.960  28.250  1.00  0.00            
ATOM    164  C14 BE4     2      17.240  30.550  26.550  1.00  0.00            
ATOM    165  Cl1 BE4     2      18.050  32.180  26.710  1.00  0.00            
ATOM    166  H1  BE4     2      13.220  28.300  23.430  1.00  0.00            
ATOM    167  H2  BE4     2      12.690  29.660  24.240  1.00  0.00            
ATOM    168  H3  BE4     2      13.280  29.820  22.540  1.00  0.00            
ATOM    169  H4  BE4     2      15.550  29.200  23.150  1.00  0.00            
ATOM    170  H5  BE4     2      15.100  29.100  24.880  1.00  0.00            
ATOM    171  H6  BE4     2      15.000  31.280  21.850  1.00  0.00            
ATOM    172  H7  BE4     2      15.220  33.770  21.880  1.00  0.00            
ATOM    173  H8  BE4     2      15.430  34.970  23.990  1.00  0.00            
ATOM    174  H9  BE4     2      16.140  34.890  26.290  1.00  0.00            
ATOM    175  H10 BE4     2      15.510  33.650  27.340  1.00  0.00            
ATOM    176  H11 BE4     2      13.720  35.690  25.800  1.00  0.00            
ATOM    177  H12 BE4     2      13.260  34.350  26.980  1.00  0.00            
ATOM    178  H13 BE4     2      14.190  35.820  27.460  1.00  0.00            
ATOM    179  H14 BE4     2      13.420  31.310  28.060  1.00  0.00            
ATOM    180  H15 BE4     2      13.180  29.940  26.860  1.00  0.00            
ATOM    181  H16 BE4     2      10.760  32.760  26.930  1.00  0.00            
ATOM    182  H17 BE4     2      10.880  31.020  27.260  1.00  0.00            
ATOM    183  H18 BE4     2      11.720  32.290  28.220  1.00  0.00            
ATOM    184  H19 BE4     2      17.180  30.200  25.520  1.00  0.00            
ATOM    185  H20 BE4     2      17.920  29.890  27.110  1.00  0.00            
TER
ENDMDL
MODEL        1
ATOM      1  C1  BCD     1      25.630  30.070  32.830  1.00  0.00            
ATOM      2  O1  BCD     1      24.960  29.120  33.760  1.00  0.00            
ATOM      3  C2  BCD     1      25.250  29.810  31.410  1.00  0.00            
ATOM      4  O2  BCD     1      23.790  29.770  31.290  1.00  0.00            
ATOM      5  C3  BCD     1      25.810  28.510  30.960  1.00  0.00            
ATOM      6  O3  BCD     1      25.480  28.360  29.570  1.00  0.00            
ATOM      7  C4  BCD     1      27.270  28.360  31.120  1.00  0.00            
ATOM      8  C5  BCD     1      27.660  28.770  32.560  1.00  0.00            
ATOM      9  O4  BCD     1      27.070  29.980  32.890  1.00  0.00            
ATOM     10  C6  BCD     1      29.100  28.710  32.820  1.00  0.00            
ATOM     11  O5  BCD     1      29.370  28.640  34.250  1.00  0.00            
ATOM     12  H1  BCD     1      25.280  31.070  33.070  1.00  0.00            
ATOM     13  H2  BCD     1      25.650  30.610  30.770  1.00  0.00            
ATOM     14  H3  BCD     1      23.630  29.650  30.350  1.00  0.00            
ATOM     15  H4  BCD     1      25.390  27.710  31.580  1.00  0.00            
ATOM     16  H5  BCD     1      25.750  27.490  29.250  1.00  0.00            
ATOM     17  H6  BCD     1      27.660  29.010  30.330  1.00  0.00            
ATOM     18  H7  BCD     1      27.240  28.080  33.300  1.00  0.00            
ATOM     19  H8  BCD     1      29.490  27.760  32.420  1.00  0.00            
ATOM     20  H9  BCD     1      29.640  29.550  32.370  1.00  0.00            
ATOM     21  H10 BCD     1      30.210  28.200  34.410  1.00  0.00            
ATOM     22  C7  BCD     1      22.830  28.870  37.270  1.00  0.00            
ATOM     23  O6  BCD     1      23.700  27.770  37.680  1.00  0.00            
ATOM     24  C8  BCD     1      22.080  28.600  35.920  1.00  0.00            
ATOM     25  O7  BCD     1      21.270  27.480  36.060  1.00  0.00            
ATOM     26  C9  BCD     1      23.060  28.410  34.800  1.00  0.00            
ATOM     27  O8  BCD     1      22.320  28.380  33.460  1.00  0.00            
ATOM     28  C10 BCD     1      24.080  29.600  34.760  1.00  0.00            
ATOM     29  C11 BCD     1      24.780  29.820  36.070  1.00  0.00            
ATOM     30  O9  BCD     1      23.680  30.010  37.000  1.00  0.00            
ATOM     31  C12 BCD     1      25.750  30.950  36.110  1.00  0.00            
ATOM     32  O10 BCD     1      26.330  31.230  37.410  1.00  0.00            
ATOM     33  H11 BCD     1      22.160  29.150  38.100  1.00  0.00            
ATOM     34  H12 BCD     1      21.410  29.440  35.700  1.00  0.00            
ATOM     35  H13 BCD     1      20.670  27.320  35.320  1.00  0.00            
ATOM     36  H14 BCD     1      23.540  27.430  34.910  1.00  0.00            
ATOM     37  H15 BCD     1      22.900  28.620  32.740  1.00  0.00            
ATOM     38  H16 BCD     1      23.390  30.400  34.470  1.00  0.00            
ATOM     39  H17 BCD     1      25.220  28.860  36.360  1.00  0.00            
ATOM     40  H18 BCD     1      26.590  30.770  35.430  1.00  0.00            
ATOM     41  H19 BCD     1      25.220  31.860  35.790  1.00  0.00            
ATOM     42  H20 BCD     1      25.760  31.850  37.870  1.00  0.00            
ATOM     43  C13 BCD     1      23.960  25.060  40.780  1.00  0.00            
ATOM     44  O11 BCD     1      24.910  24.360  39.990  1.00  0.00            
ATOM     45  C14 BCD     1      22.570  25.180  40.120  1.00  0.00            
ATOM     46  O12 BCD     1      22.050  23.930  39.870  1.00  0.00            
ATOM     47  C15 BCD     1      22.630  25.950  38.820  1.00  0.00            
ATOM     48  O13 BCD     1      21.300  26.170  38.280  1.00  0.00            
ATOM     49  C16 BCD     1      23.450  27.210  38.970  1.00  0.00            
ATOM     50  C17 BCD     1      24.760  27.020  39.730  1.00  0.00            
ATOM     51  O14 BCD     1      24.460  26.340  40.940  1.00  0.00            
ATOM     52  C18 BCD     1      25.420  28.350  40.070  1.00  0.00            
ATOM     53  O15 BCD     1      26.720  28.100  40.450  1.00  0.00            
ATOM     54  H21 BCD     1      23.800  24.560  41.740  1.00  0.00            
ATOM     55  H22 BCD     1      22.020  25.840  40.810  1.00  0.00            
ATOM     56  H23 BCD     1      21.400  24.000  39.160  1.00  0.00            
ATOM     57  H24 BCD     1      23.150  25.340  38.080  1.00  0.00            
ATOM     58  H25 BCD     1      21.350  26.670  37.450  1.00  0.00            
ATOM     59  H26 BCD     1      22.900  27.980  39.530  1.00  0.00            
ATOM     60  H27 BCD     1      25.410  26.460  39.050  1.00  0.00            
ATOM     61  H28 BCD     1      25.510  29.050  39.220  1.00  0.00            
ATOM     62  H29 BCD     1      24.810  28.960  40.740  1.00  0.00            
ATOM     63  H30 BCD     1      26.670  28.250  41.390  1.00  0.00            
ATOM     64  C19 BCD     1      27.520  21.150  40.130  1.00  0.00            
ATOM     65  O16 BCD     1      27.510  21.040  38.690  1.00  0.00            
ATOM     66  C20 BCD     1      26.090  20.870  40.690  1.00  0.00            
ATOM     67  O17 BCD     1      25.550  19.580  40.180  1.00  0.00            
ATOM     68  C21 BCD     1      25.140  22.010  40.320  1.00  0.00            
ATOM     69  O18 BCD     1      23.750  21.760  40.720  1.00  0.00            
ATOM     70  C22 BCD     1      25.680  23.360  40.640  1.00  0.00            
ATOM     71  C23 BCD     1      27.080  23.580  40.090  1.00  0.00            
ATOM     72  O19 BCD     1      27.980  22.440  40.400  1.00  0.00            
ATOM     73  C24 BCD     1      27.680  24.850  40.620  1.00  0.00            
ATOM     74  O20 BCD     1      27.570  25.130  41.980  1.00  0.00            
ATOM     75  H31 BCD     1      28.250  20.440  40.530  1.00  0.00            
ATOM     76  H32 BCD     1      26.230  20.800  41.770  1.00  0.00            
ATOM     77  H33 BCD     1      25.840  18.890  40.780  1.00  0.00            
ATOM     78  H34 BCD     1      25.090  21.890  39.230  1.00  0.00            
ATOM     79  H35 BCD     1      23.180  22.370  40.240  1.00  0.00            
ATOM     80  H36 BCD     1      25.820  23.440  41.730  1.00  0.00            
ATOM     81  H37 BCD     1      27.030  23.640  39.000  1.00  0.00            
ATOM     82  H38 BCD     1      28.690  25.080  40.250  1.00  0.00            
ATOM     83  H39 BCD     1      27.110  25.620  40.080  1.00  0.00            
ATOM     84  H40 BCD     1      28.110  25.910  42.160  1.00  0.00            
ATOM     85  C25 BCD     1      29.900  19.320  35.700  1.00  0.00            
ATOM     86  O21 BCD     1      29.280  19.980  34.580  1.00  0.00            
ATOM     87  C26 BCD     1      28.880  18.420  36.400  1.00  0.00            
ATOM     88  O22 BCD     1      28.410  17.480  35.450  1.00  0.00            
ATOM     89  C27 BCD     1      27.850  19.240  37.100  1.00  0.00            
ATOM     90  O23 BCD     1      26.990  18.420  37.870  1.00  0.00            
ATOM     91  C28 BCD     1      28.540  20.270  38.080  1.00  0.00            
ATOM     92  C29 BCD     1      29.430  21.190  37.260  1.00  0.00            
ATOM     93  O24 BCD     1      30.440  20.310  36.630  1.00  0.00            
ATOM     94  C30 BCD     1      30.150  22.240  38.100  1.00  0.00            
ATOM     95  O25 BCD     1      31.120  22.930  37.310  1.00  0.00            
ATOM     96  H41 BCD     1      30.740  18.750  35.310  1.00  0.00            
ATOM     97  H42 BCD     1      29.350  17.830  37.200  1.00  0.00            
ATOM     98  H43 BCD     1      29.110  16.930  35.070  1.00  0.00            
ATOM     99  H44 BCD     1      27.320  19.830  36.340  1.00  0.00            
ATOM    100  H45 BCD     1      26.670  18.990  38.580  1.00  0.00            
ATOM    101  H46 BCD     1      29.150  19.750  38.830  1.00  0.00            
ATOM    102  H47 BCD     1      28.790  21.700  36.530  1.00  0.00            
ATOM    103  H48 BCD     1      29.410  23.010  38.340  1.00  0.00            
ATOM    104  H49 BCD     1      30.670  21.870  39.000  1.00  0.00            
ATOM    105  H50 BCD     1      30.620  23.710  37.050  1.00  0.00            
ATOM    106  C31 BCD     1      30.200  21.800  30.910  1.00  0.00            
ATOM    107  O26 BCD     1      29.320  22.790  31.290  1.00  0.00            
ATOM    108  C32 BCD     1      29.580  20.430  30.800  1.00  0.00            
ATOM    109  O27 BCD     1      28.630  20.500  29.700  1.00  0.00            
ATOM    110  C33 BCD     1      28.930  20.050  32.230  1.00  0.00            
ATOM    111  C34 BCD     1      30.020  20.150  33.320  1.00  0.00            
ATOM    112  C35 BCD     1      30.840  21.480  33.220  1.00  0.00            
ATOM    113  O28 BCD     1      31.250  21.640  31.940  1.00  0.00            
ATOM    114  C36 BCD     1      32.120  21.540  34.020  1.00  0.00            
ATOM    115  O29 BCD     1      32.860  20.340  33.860  1.00  0.00            
ATOM    116  O30 BCD     1      28.420  18.710  32.320  1.00  0.00            
ATOM    117  H51 BCD     1      30.710  22.030  29.970  1.00  0.00            
ATOM    118  H52 BCD     1      30.460  19.790  30.650  1.00  0.00            
ATOM    119  H53 BCD     1      28.160  19.660  29.620  1.00  0.00            
ATOM    120  H54 BCD     1      28.170  20.820  32.430  1.00  0.00            
ATOM    121  H55 BCD     1      28.150  18.450  33.210  1.00  0.00            
ATOM    122  H56 BCD     1      30.720  19.310  33.250  1.00  0.00            
ATOM    123  H57 BCD     1      30.160  22.260  33.600  1.00  0.00            
ATOM    124  H58 BCD     1      32.750  22.410  33.790  1.00  0.00            
ATOM    125  H59 BCD     1      31.780  21.700  35.050  1.00  0.00            
ATOM    126  H60 BCD     1      32.900  20.220  32.910  1.00  0.00            
ATOM    127  C37 BCD     1      28.440  26.600  29.940  1.00  0.00            
ATOM    128  O31 BCD     1      27.550  26.980  30.930  1.00  0.00            
ATOM    129  C38 BCD     1      27.850  25.420  29.030  1.00  0.00            
ATOM    130  O32 BCD     1      26.470  25.670  28.570  1.00  0.00            
ATOM    131  C39 BCD     1      27.960  24.020  29.770  1.00  0.00            
ATOM    132  O33 BCD     1      27.780  22.870  28.880  1.00  0.00            
ATOM    133  C40 BCD     1      29.390  23.930  30.420  1.00  0.00            
ATOM    134  C41 BCD     1      29.670  25.080  31.300  1.00  0.00            
ATOM    135  O34 BCD     1      29.700  26.230  30.460  1.00  0.00            
ATOM    136  C42 BCD     1      31.050  24.860  31.920  1.00  0.00            
ATOM    137  O35 BCD     1      31.740  26.050  32.240  1.00  0.00            
ATOM    138  H61 BCD     1      28.480  27.500  29.320  1.00  0.00            
ATOM    139  H62 BCD     1      28.460  25.270  28.130  1.00  0.00            
ATOM    140  H63 BCD     1      26.190  25.030  27.910  1.00  0.00            
ATOM    141  H64 BCD     1      27.240  23.850  30.580  1.00  0.00            
ATOM    142  H65 BCD     1      28.070  22.090  29.360  1.00  0.00            
ATOM    143  H66 BCD     1      30.160  23.880  29.640  1.00  0.00            
ATOM    144  H67 BCD     1      28.960  25.270  32.110  1.00  0.00            
ATOM    145  H68 BCD     1      30.920  24.300  32.860  1.00  0.00            
ATOM    146  H69 BCD     1      31.680  24.210  31.300  1.00  0.00            
ATOM    147  H70 BCD     1      31.990  26.560  31.460  1.00  0.00            
ATOM    148  C1  BE4     2      23.170  24.610  30.780  1.00  0.00            
ATOM    149  C2  BE4     2      23.810  25.140  32.060  1.00  0.00            
ATOM    150  C3  BE4     2      23.400  24.530  33.330  1.00  0.00            
ATOM    151  C4  BE4     2      22.070  24.700  33.710  1.00  0.00            
ATOM    152  C5  BE4     2      21.640  24.410  34.970  1.00  0.00            
ATOM    153  C6  BE4     2      22.510  23.740  35.790  1.00  0.00            
ATOM    154  C7  BE4     2      23.810  23.460  35.440  1.00  0.00            
ATOM    155  C8  BE4     2      24.640  22.540  36.390  1.00  0.00            
ATOM    156  C9  BE4     2      24.430  21.100  35.950  1.00  0.00            
ATOM    157  C10 BE4     2      24.290  23.870  34.200  1.00  0.00            
ATOM    158  N1  BE4     2      25.730  23.700  33.940  1.00  0.00            
ATOM    159  C11 BE4     2      26.220  22.550  33.140  1.00  0.00            
ATOM    160  O1  BE4     2      25.110  21.940  32.530  1.00  0.00            
ATOM    161  C12 BE4     2      25.230  20.850  31.670  1.00  0.00            
ATOM    162  C13 BE4     2      26.690  24.580  34.470  1.00  0.00            
ATOM    163  O2  BE4     2      27.910  24.350  34.340  1.00  0.00            
ATOM    164  C14 BE4     2      26.190  25.740  35.350  1.00  0.00            
ATOM    165  Cl1 BE4     2      26.960  25.770  37.000  1.00  0.00            
ATOM    166  H1  BE4     2      22.080  24.670  30.910  1.00  0.00            
ATOM    167  H2  BE4     2      23.430  25.300  29.970  1.00  0.00            
ATOM    168  H3  BE4     2      23.490  23.590  30.570  1.00  0.00            
ATOM    169  H4  BE4     2      23.420  26.170  32.120  1.00  0.00            
ATOM    170  H5  BE4     2      24.900  25.210  31.920  1.00  0.00            
ATOM    171  H6  BE4     2      21.360  25.310  33.160  1.00  0.00            
ATOM    172  H7  BE4     2      20.650  24.640  35.330  1.00  0.00            
ATOM    173  H8  BE4     2      22.160  23.560  36.810  1.00  0.00            
ATOM    174  H9  BE4     2      24.400  22.600  37.460  1.00  0.00            
ATOM    175  H10 BE4     2      25.730  22.710  36.340  1.00  0.00            
ATOM    176  H11 BE4     2      25.160  20.470  36.470  1.00  0.00            
ATOM    177  H12 BE4     2      23.420  20.710  36.150  1.00  0.00            
ATOM    178  H13 BE4     2      24.660  20.960  34.880  1.00  0.00            
ATOM    179  H14 BE4     2      26.750  21.880  33.840  1.00  0.00            
ATOM    180  H15 BE4     2      26.850  22.970  32.350  1.00  0.00            
ATOM    181  H16 BE4     2      24.320  20.760  31.070  1.00  0.00            
ATOM    182  H17 BE4     2      26.100  20.950  31.000  1.00  0.00            
ATOM    183  H18 BE4     2      25.460  19.970  32.280  1.00  0.00            
ATOM    184  H19 BE4     2      25.110  25.680  35.530  1.00  0.00            
ATOM    185  H20 BE4     2      26.430  26.660  34.810  1.00  0.00            
TER
ENDMDL
MODEL        1
ATOM      1  C1  BCD     1      23.180  22.650  16.910  1.00  0.00            
ATOM      2  O1  BCD     1      23.690  23.950  16.710  1.00  0.00            
ATOM      3  C2  BCD     1      24.280  21.590  16.600  1.00  0.00            
ATOM      4  O2  BCD     1      25.430  21.960  17.410  1.00  0.00            
ATOM      5  C3  BCD     1      24.710  21.770  15.140  1.00  0.00            
ATOM      6  O3  BCD     1      25.740  20.780  14.800  1.00  0.00            
ATOM      7  C4  BCD     1      23.490  21.760  14.210  1.00  0.00            
ATOM      8  C5  BCD     1      22.370  22.730  14.650  1.00  0.00            
ATOM      9  O4  BCD     1      22.080  22.510  16.040  1.00  0.00            
ATOM     10  C6  BCD     1      21.100  22.650  13.780  1.00  0.00            
ATOM     11  O5  BCD     1      20.650  21.370  13.480  1.00  0.00            
ATOM     12  H1  BCD     1      22.750  22.620  17.920  1.00  0.00            
ATOM     13  H2  BCD     1      23.920  20.570  16.780  1.00  0.00            
ATOM     14  H3  BCD     1      26.130  21.340  17.180  1.00  0.00            
ATOM     15  H4  BCD     1      25.130  22.780  15.070  1.00  0.00            
ATOM     16  H5  BCD     1      26.100  21.060  13.950  1.00  0.00            
ATOM     17  H6  BCD     1      23.160  20.710  14.190  1.00  0.00            
ATOM     18  H7  BCD     1      22.730  23.750  14.480  1.00  0.00            
ATOM     19  H8  BCD     1      20.290  23.230  14.230  1.00  0.00            
ATOM     20  H9  BCD     1      21.420  23.220  12.900  1.00  0.00            
ATOM     21  H10 BCD     1      20.070  21.180  14.220  1.00  0.00            
ATOM     22  C7  BCD     1      23.630  27.600  18.450  1.00  0.00            
ATOM     23  O6  BCD     1      24.410  28.200  17.360  1.00  0.00            
ATOM     24  C8  BCD     1      24.260  26.490  19.240  1.00  0.00            
ATOM     25  O7  BCD     1      25.400  26.980  19.970  1.00  0.00            
ATOM     26  C9  BCD     1      24.560  25.310  18.300  1.00  0.00            
ATOM     27  O8  BCD     1      25.090  24.180  18.990  1.00  0.00            
ATOM     28  C10 BCD     1      23.250  24.890  17.680  1.00  0.00            
ATOM     29  C11 BCD     1      22.500  26.090  17.090  1.00  0.00            
ATOM     30  O9  BCD     1      22.390  27.090  18.010  1.00  0.00            
ATOM     31  C12 BCD     1      21.070  25.830  16.620  1.00  0.00            
ATOM     32  O10 BCD     1      20.200  25.310  17.650  1.00  0.00            
ATOM     33  H11 BCD     1      23.290  28.380  19.140  1.00  0.00            
ATOM     34  H12 BCD     1      23.540  26.090  19.970  1.00  0.00            
ATOM     35  H13 BCD     1      26.060  27.200  19.300  1.00  0.00            
ATOM     36  H14 BCD     1      25.300  25.760  17.630  1.00  0.00            
ATOM     37  H15 BCD     1      25.070  23.460  18.350  1.00  0.00            
ATOM     38  H16 BCD     1      22.680  24.430  18.490  1.00  0.00            
ATOM     39  H17 BCD     1      23.080  26.410  16.220  1.00  0.00            
ATOM     40  H18 BCD     1      20.640  26.790  16.310  1.00  0.00            
ATOM     41  H19 BCD     1      21.110  25.100  15.790  1.00  0.00            
ATOM     42  H20 BCD     1      19.830  24.460  17.390  1.00  0.00            
ATOM     43  C13 BCD     1      27.090  31.420  17.130  1.00  0.00            
ATOM     44  O11 BCD     1      26.890  31.330  15.640  1.00  0.00            
ATOM     45  C14 BCD     1      27.650  30.130  17.780  1.00  0.00            
ATOM     46  O12 BCD     1      28.960  29.890  17.220  1.00  0.00            
ATOM     47  C15 BCD     1      26.730  28.960  17.450  1.00  0.00            
ATOM     48  O13 BCD     1      27.150  27.840  18.170  1.00  0.00            
ATOM     49  C16 BCD     1      25.300  29.260  17.900  1.00  0.00            
ATOM     50  C17 BCD     1      24.780  30.620  17.450  1.00  0.00            
ATOM     51  O14 BCD     1      25.750  31.640  17.730  1.00  0.00            
ATOM     52  C18 BCD     1      23.500  31.010  18.290  1.00  0.00            
ATOM     53  O15 BCD     1      23.630  30.740  19.700  1.00  0.00            
ATOM     54  H21 BCD     1      27.710  32.280  17.400  1.00  0.00            
ATOM     55  H22 BCD     1      27.780  30.330  18.850  1.00  0.00            
ATOM     56  H23 BCD     1      29.460  29.300  17.790  1.00  0.00            
ATOM     57  H24 BCD     1      26.740  28.690  16.390  1.00  0.00            
ATOM     58  H25 BCD     1      28.110  27.910  18.160  1.00  0.00            
ATOM     59  H26 BCD     1      25.270  29.160  18.990  1.00  0.00            
ATOM     60  H27 BCD     1      24.550  30.620  16.370  1.00  0.00            
ATOM     61  H28 BCD     1      23.340  32.080  18.130  1.00  0.00            
ATOM     62  H29 BCD     1      22.560  30.550  17.940  1.00  0.00            
ATOM     63  H30 BCD     1      22.800  30.680  20.170  1.00  0.00            
ATOM     64  C19 BCD     1      27.710  32.470  11.920  1.00  0.00            
ATOM     65  O16 BCD     1      27.100  31.190  11.480  1.00  0.00            
ATOM     66  C20 BCD     1      28.900  32.140  12.820  1.00  0.00            
ATOM     67  O17 BCD     1      29.830  31.340  12.120  1.00  0.00            
ATOM     68  C21 BCD     1      28.590  31.460  14.120  1.00  0.00            
ATOM     69  O18 BCD     1      29.740  31.360  15.020  1.00  0.00            
ATOM     70  C22 BCD     1      27.450  32.220  14.740  1.00  0.00            
ATOM     71  C23 BCD     1      26.250  32.530  13.830  1.00  0.00            
ATOM     72  O19 BCD     1      26.700  33.160  12.620  1.00  0.00            
ATOM     73  C24 BCD     1      25.190  33.450  14.460  1.00  0.00            
ATOM     74  O20 BCD     1      25.870  34.610  14.760  1.00  0.00            
ATOM     75  H31 BCD     1      27.940  33.080  11.040  1.00  0.00            
ATOM     76  H32 BCD     1      29.420  33.070  13.080  1.00  0.00            
ATOM     77  H33 BCD     1      30.570  31.210  12.720  1.00  0.00            
ATOM     78  H34 BCD     1      28.300  30.460  13.790  1.00  0.00            
ATOM     79  H35 BCD     1      29.520  30.810  15.790  1.00  0.00            
ATOM     80  H36 BCD     1      27.810  33.090  15.320  1.00  0.00            
ATOM     81  H37 BCD     1      25.800  31.590  13.470  1.00  0.00            
ATOM     82  H38 BCD     1      24.360  33.630  13.770  1.00  0.00            
ATOM     83  H39 BCD     1      24.900  32.930  15.380  1.00  0.00            
ATOM     84  H40 BCD     1      26.320  34.990  14.000  1.00  0.00            
ATOM     85  C25 BCD     1      25.810  29.400   7.900  1.00  0.00            
ATOM     86  O21 BCD     1      25.400  28.250   8.620  1.00  0.00            
ATOM     87  C26 BCD     1      27.320  29.560   8.050  1.00  0.00            
ATOM     88  O22 BCD     1      28.090  28.390   7.600  1.00  0.00            
ATOM     89  C27 BCD     1      27.610  29.880   9.560  1.00  0.00            
ATOM     90  O23 BCD     1      29.000  30.090   9.690  1.00  0.00            
ATOM     91  C28 BCD     1      26.790  31.060  10.100  1.00  0.00            
ATOM     92  C29 BCD     1      25.290  30.750   9.870  1.00  0.00            
ATOM     93  O24 BCD     1      25.140  30.570   8.440  1.00  0.00            
ATOM     94  C30 BCD     1      24.290  31.840  10.260  1.00  0.00            
ATOM     95  O25 BCD     1      24.590  32.980   9.410  1.00  0.00            
ATOM     96  H41 BCD     1      25.450  29.360   6.860  1.00  0.00            
ATOM     97  H42 BCD     1      27.690  30.450   7.510  1.00  0.00            
ATOM     98  H43 BCD     1      29.010  28.410   7.890  1.00  0.00            
ATOM     99  H44 BCD     1      27.300  29.030  10.180  1.00  0.00            
ATOM    100  H45 BCD     1      29.160  30.510  10.540  1.00  0.00            
ATOM    101  H46 BCD     1      27.060  31.970   9.550  1.00  0.00            
ATOM    102  H47 BCD     1      25.040  29.810  10.390  1.00  0.00            
ATOM    103  H48 BCD     1      23.270  31.500  10.060  1.00  0.00            
ATOM    104  H49 BCD     1      24.390  32.080  11.330  1.00  0.00            
ATOM    105  H50 BCD     1      24.230  32.830   8.530  1.00  0.00            
ATOM    106  C31 BCD     1      23.650  24.590   7.860  1.00  0.00            
ATOM    107  O26 BCD     1      24.060  24.120   9.160  1.00  0.00            
ATOM    108  C32 BCD     1      24.840  24.860   7.020  1.00  0.00            
ATOM    109  O27 BCD     1      25.660  23.670   7.000  1.00  0.00            
ATOM    110  C33 BCD     1      25.610  26.020   7.600  1.00  0.00            
ATOM    111  C34 BCD     1      24.730  27.240   7.890  1.00  0.00            
ATOM    112  C35 BCD     1      23.420  26.870   8.680  1.00  0.00            
ATOM    113  O28 BCD     1      22.820  25.720   8.030  1.00  0.00            
ATOM    114  C36 BCD     1      22.400  27.970   8.880  1.00  0.00            
ATOM    115  O29 BCD     1      22.000  28.650   7.700  1.00  0.00            
ATOM    116  O30 BCD     1      26.590  26.490   6.650  1.00  0.00            
ATOM    117  H51 BCD     1      22.990  23.830   7.430  1.00  0.00            
ATOM    118  H52 BCD     1      24.460  25.000   6.000  1.00  0.00            
ATOM    119  H53 BCD     1      25.680  23.400   7.930  1.00  0.00            
ATOM    120  H54 BCD     1      26.120  25.730   8.530  1.00  0.00            
ATOM    121  H55 BCD     1      27.200  27.050   7.140  1.00  0.00            
ATOM    122  H56 BCD     1      24.410  27.670   6.930  1.00  0.00            
ATOM    123  H57 BCD     1      23.710  26.630   9.710  1.00  0.00            
ATOM    124  H58 BCD     1      21.550  27.500   9.390  1.00  0.00            
ATOM    125  H59 BCD     1      22.900  28.730   9.510  1.00  0.00            
ATOM    126  H60 BCD     1      21.180  29.120   7.860  1.00  0.00            
ATOM    127  C37 BCD     1      24.150  21.140  11.940  1.00  0.00            
ATOM    128  O31 BCD     1      24.110  22.130  12.930  1.00  0.00            
ATOM    129  C38 BCD     1      25.330  21.170  10.990  1.00  0.00            
ATOM    130  O32 BCD     1      26.460  20.900  11.780  1.00  0.00            
ATOM    131  C39 BCD     1      25.300  22.550  10.360  1.00  0.00            
ATOM    132  O33 BCD     1      26.460  22.570   9.530  1.00  0.00            
ATOM    133  C40 BCD     1      24.030  22.770   9.560  1.00  0.00            
ATOM    134  C41 BCD     1      22.870  22.520  10.460  1.00  0.00            
ATOM    135  O34 BCD     1      22.950  21.220  11.110  1.00  0.00            
ATOM    136  C42 BCD     1      21.510  22.740   9.880  1.00  0.00            
ATOM    137  O35 BCD     1      21.280  22.160   8.610  1.00  0.00            
ATOM    138  H61 BCD     1      24.180  20.180  12.480  1.00  0.00            
ATOM    139  H62 BCD     1      25.160  20.390  10.240  1.00  0.00            
ATOM    140  H63 BCD     1      26.620  19.970  11.620  1.00  0.00            
ATOM    141  H64 BCD     1      25.440  23.250  11.190  1.00  0.00            
ATOM    142  H65 BCD     1      27.130  22.020   9.940  1.00  0.00            
ATOM    143  H66 BCD     1      23.950  22.200   8.630  1.00  0.00            
ATOM    144  H67 BCD     1      22.990  23.220  11.300  1.00  0.00            
ATOM    145  H68 BCD     1      20.830  22.300  10.630  1.00  0.00            
ATOM    146  H69 BCD     1      21.350  23.820   9.750  1.00  0.00            
ATOM    147  H70 BCD     1      20.450  22.400   8.190  1.00  0.00            
ATOM    148  C1  BE4     2      28.770  23.330  16.820  1.00  0.00            
ATOM    149  C2  BE4     2      28.000  24.610  16.590  1.00  0.00            
ATOM    150  C3  BE4     2      28.700  25.710  15.740  1.00  0.00            
ATOM    151  C4  BE4     2      29.700  26.480  16.270  1.00  0.00            
ATOM    152  C5  BE4     2      30.280  27.490  15.560  1.00  0.00            
ATOM    153  C6  BE4     2      29.860  27.770  14.260  1.00  0.00            
ATOM    154  C7  BE4     2      28.810  27.020  13.710  1.00  0.00            
ATOM    155  C8  BE4     2      28.420  27.330  12.210  1.00  0.00            
ATOM    156  C9  BE4     2      29.210  26.500  11.160  1.00  0.00            
ATOM    157  C10 BE4     2      28.290  25.920  14.400  1.00  0.00            
ATOM    158  N1  BE4     2      27.230  25.110  13.790  1.00  0.00            
ATOM    159  C11 BE4     2      27.560  23.820  13.190  1.00  0.00            
ATOM    160  O1  BE4     2      28.820  23.460  13.580  1.00  0.00            
ATOM    161  C12 BE4     2      29.570  22.300  13.120  1.00  0.00            
ATOM    162  C13 BE4     2      25.940  25.570  13.630  1.00  0.00            
ATOM    163  O2  BE4     2      25.070  25.050  12.880  1.00  0.00            
ATOM    164  C14 BE4     2      25.520  26.850  14.430  1.00  0.00            
ATOM    165  Cl1 BE4     2      25.600  28.420  13.530  1.00  0.00            
ATOM    166  H1  BE4     2      28.070  22.760  17.440  1.00  0.00            
ATOM    167  H2  BE4     2      28.840  22.770  15.880  1.00  0.00            
ATOM    168  H3  BE4     2      29.700  23.580  17.340  1.00  0.00            
ATOM    169  H4  BE4     2      27.750  25.120  17.530  1.00  0.00            
ATOM    170  H5  BE4     2      27.080  24.310  16.070  1.00  0.00            
ATOM    171  H6  BE4     2      30.100  26.120  17.210  1.00  0.00            
ATOM    172  H7  BE4     2      31.020  28.120  16.030  1.00  0.00            
ATOM    173  H8  BE4     2      30.390  28.560  13.740  1.00  0.00            
ATOM    174  H9  BE4     2      28.750  28.370  12.040  1.00  0.00            
ATOM    175  H10 BE4     2      27.350  27.260  11.990  1.00  0.00            
ATOM    176  H11 BE4     2      28.760  26.740  10.190  1.00  0.00            
ATOM    177  H12 BE4     2      30.280  26.720  11.260  1.00  0.00            
ATOM    178  H13 BE4     2      29.020  25.420  11.250  1.00  0.00            
ATOM    179  H14 BE4     2      27.570  24.070  12.120  1.00  0.00            
ATOM    180  H15 BE4     2      26.880  22.990  13.390  1.00  0.00            
ATOM    181  H16 BE4     2      28.990  21.410  13.380  1.00  0.00            
ATOM    182  H17 BE4     2      29.720  22.270  12.030  1.00  0.00            
ATOM    183  H18 BE4     2      30.550  22.180  13.590  1.00  0.00            
ATOM    184  H19 BE4     2      26.080  26.910  15.370  1.00  0.00            
ATOM    185  H20 BE4     2      24.480  26.710  14.740  1.00  0.00            
TER
ENDMDL
MODEL        1
ATOM      1  C1  BCD     1      21.140  27.350  16.750  1.00  0.00            
ATOM      2  O1  BCD     1      20.990  28.710  16.370  1.00  0.00            
ATOM      3  C2  BCD     1      20.880  26.350  15.660  1.00  0.00            
ATOM      4  O2  BCD     1      21.780  26.650  14.590  1.00  0.00            
ATOM      5  C3  BCD     1      19.430  26.390  15.270  1.00  0.00            
ATOM      6  O3  BCD     1      19.220  25.330  14.360  1.00  0.00            
ATOM      7  C4  BCD     1      18.550  26.180  16.580  1.00  0.00            
ATOM      8  C5  BCD     1      18.950  27.170  17.700  1.00  0.00            
ATOM      9  O4  BCD     1      20.350  27.130  17.880  1.00  0.00            
ATOM     10  C6  BCD     1      18.310  26.840  19.130  1.00  0.00            
ATOM     11  O5  BCD     1      18.130  28.110  19.860  1.00  0.00            
ATOM     12  H1  BCD     1      22.170  27.250  17.100  1.00  0.00            
ATOM     13  H2  BCD     1      21.060  25.380  16.120  1.00  0.00            
ATOM     14  H3  BCD     1      21.260  26.360  13.830  1.00  0.00            
ATOM     15  H4  BCD     1      19.110  27.300  14.750  1.00  0.00            
ATOM     16  H5  BCD     1      18.350  25.450  13.960  1.00  0.00            
ATOM     17  H6  BCD     1      18.690  25.140  16.880  1.00  0.00            
ATOM     18  H7  BCD     1      18.550  28.100  17.270  1.00  0.00            
ATOM     19  H8  BCD     1      17.370  26.300  19.000  1.00  0.00            
ATOM     20  H9  BCD     1      19.070  26.240  19.650  1.00  0.00            
ATOM     21  H10 BCD     1      17.980  28.860  19.280  1.00  0.00            
ATOM     22  C7  BCD     1      22.800  32.360  16.460  1.00  0.00            
ATOM     23  O6  BCD     1      21.750  32.990  15.810  1.00  0.00            
ATOM     24  C8  BCD     1      23.420  31.300  15.540  1.00  0.00            
ATOM     25  O7  BCD     1      23.910  31.890  14.330  1.00  0.00            
ATOM     26  C9  BCD     1      22.420  30.220  15.310  1.00  0.00            
ATOM     27  O8  BCD     1      22.960  29.230  14.420  1.00  0.00            
ATOM     28  C10 BCD     1      21.970  29.660  16.650  1.00  0.00            
ATOM     29  C11 BCD     1      21.370  30.750  17.490  1.00  0.00            
ATOM     30  O9  BCD     1      22.390  31.650  17.660  1.00  0.00            
ATOM     31  C12 BCD     1      20.920  30.350  18.890  1.00  0.00            
ATOM     32  O10 BCD     1      22.010  29.850  19.650  1.00  0.00            
ATOM     33  H11 BCD     1      23.650  33.050  16.560  1.00  0.00            
ATOM     34  H12 BCD     1      24.280  30.880  16.060  1.00  0.00            
ATOM     35  H13 BCD     1      23.110  32.080  13.830  1.00  0.00            
ATOM     36  H14 BCD     1      21.530  30.680  14.860  1.00  0.00            
ATOM     37  H15 BCD     1      22.430  28.430  14.340  1.00  0.00            
ATOM     38  H16 BCD     1      22.780  29.090  17.130  1.00  0.00            
ATOM     39  H17 BCD     1      20.520  31.240  17.000  1.00  0.00            
ATOM     40  H18 BCD     1      20.360  31.140  19.420  1.00  0.00            
ATOM     41  H19 BCD     1      20.180  29.570  18.700  1.00  0.00            
ATOM     42  H20 BCD     1      22.780  30.400  19.760  1.00  0.00            
ATOM     43  C13 BCD     1      20.670  36.480  13.940  1.00  0.00            
ATOM     44  O11 BCD     1      19.240  36.100  14.130  1.00  0.00            
ATOM     45  C14 BCD     1      21.320  35.450  13.000  1.00  0.00            
ATOM     46  O12 BCD     1      20.670  35.400  11.700  1.00  0.00            
ATOM     47  C15 BCD     1      21.330  34.170  13.730  1.00  0.00            
ATOM     48  O13 BCD     1      21.960  33.040  12.930  1.00  0.00            
ATOM     49  C16 BCD     1      21.970  34.240  15.100  1.00  0.00            
ATOM     50  C17 BCD     1      21.400  35.350  15.930  1.00  0.00            
ATOM     51  O14 BCD     1      21.380  36.500  15.190  1.00  0.00            
ATOM     52  C18 BCD     1      22.190  35.580  17.180  1.00  0.00            
ATOM     53  O15 BCD     1      21.540  36.400  18.120  1.00  0.00            
ATOM     54  H21 BCD     1      20.760  37.480  13.510  1.00  0.00            
ATOM     55  H22 BCD     1      22.370  35.770  12.880  1.00  0.00            
ATOM     56  H23 BCD     1      21.230  34.930  11.070  1.00  0.00            
ATOM     57  H24 BCD     1      20.280  33.940  13.960  1.00  0.00            
ATOM     58  H25 BCD     1      21.890  33.150  11.980  1.00  0.00            
ATOM     59  H26 BCD     1      23.030  34.480  14.960  1.00  0.00            
ATOM     60  H27 BCD     1      20.360  35.160  16.220  1.00  0.00            
ATOM     61  H28 BCD     1      22.490  34.700  17.760  1.00  0.00            
ATOM     62  H29 BCD     1      23.150  36.010  16.860  1.00  0.00            
ATOM     63  H30 BCD     1      20.690  36.020  18.380  1.00  0.00            
ATOM     64  C19 BCD     1      15.390  37.130  14.260  1.00  0.00            
ATOM     65  O16 BCD     1      14.980  35.770  14.570  1.00  0.00            
ATOM     66  C20 BCD     1      16.020  37.240  12.910  1.00  0.00            
ATOM     67  O17 BCD     1      15.220  36.680  11.840  1.00  0.00            
ATOM     68  C21 BCD     1      17.350  36.580  12.830  1.00  0.00            
ATOM     69  O18 BCD     1      18.090  36.860  11.570  1.00  0.00            
ATOM     70  C22 BCD     1      18.250  37.040  14.040  1.00  0.00            
ATOM     71  C23 BCD     1      17.510  37.120  15.390  1.00  0.00            
ATOM     72  O19 BCD     1      16.240  37.670  15.310  1.00  0.00            
ATOM     73  C24 BCD     1      18.350  37.740  16.450  1.00  0.00            
ATOM     74  O20 BCD     1      18.870  38.980  15.980  1.00  0.00            
ATOM     75  H31 BCD     1      14.560  37.840  14.290  1.00  0.00            
ATOM     76  H32 BCD     1      16.180  38.290  12.650  1.00  0.00            
ATOM     77  H33 BCD     1      15.810  36.600  11.090  1.00  0.00            
ATOM     78  H34 BCD     1      17.160  35.510  12.910  1.00  0.00            
ATOM     79  H35 BCD     1      18.830  36.250  11.620  1.00  0.00            
ATOM     80  H36 BCD     1      18.700  38.000  13.760  1.00  0.00            
ATOM     81  H37 BCD     1      17.270  36.100  15.720  1.00  0.00            
ATOM     82  H38 BCD     1      17.860  38.020  17.400  1.00  0.00            
ATOM     83  H39 BCD     1      19.270  37.150  16.530  1.00  0.00            
ATOM     84  H40 BCD     1      19.600  39.310  16.500  1.00  0.00            
ATOM     85  C25 BCD     1      11.370  33.830  15.420  1.00  0.00            
ATOM     86  O21 BCD     1      12.100  32.720  14.990  1.00  0.00            
ATOM     87  C26 BCD     1      11.300  34.850  14.290  1.00  0.00            
ATOM     88  O22 BCD     1      10.650  34.260  13.200  1.00  0.00            
ATOM     89  C27 BCD     1      12.760  35.210  13.860  1.00  0.00            
ATOM     90  O23 BCD     1      12.850  36.150  12.810  1.00  0.00            
ATOM     91  C28 BCD     1      13.600  35.710  15.020  1.00  0.00            
ATOM     92  C29 BCD     1      13.480  34.820  16.190  1.00  0.00            
ATOM     93  O24 BCD     1      12.120  34.470  16.380  1.00  0.00            
ATOM     94  C30 BCD     1      13.990  35.560  17.340  1.00  0.00            
ATOM     95  O25 BCD     1      14.270  34.820  18.450  1.00  0.00            
ATOM     96  H41 BCD     1      10.400  33.510  15.820  1.00  0.00            
ATOM     97  H42 BCD     1      10.760  35.760  14.600  1.00  0.00            
ATOM     98  H43 BCD     1      10.900  33.350  13.070  1.00  0.00            
ATOM     99  H44 BCD     1      13.170  34.260  13.480  1.00  0.00            
ATOM    100  H45 BCD     1      13.780  36.250  12.590  1.00  0.00            
ATOM    101  H46 BCD     1      13.200  36.700  15.260  1.00  0.00            
ATOM    102  H47 BCD     1      14.120  33.940  16.100  1.00  0.00            
ATOM    103  H48 BCD     1      14.960  36.010  17.100  1.00  0.00            
ATOM    104  H49 BCD     1      13.230  36.300  17.590  1.00  0.00            
ATOM    105  H50 BCD     1      15.100  35.180  18.760  1.00  0.00            
ATOM    106  C31 BCD     1      11.920  28.630  15.510  1.00  0.00            
ATOM    107  O26 BCD     1      13.300  28.470  15.550  1.00  0.00            
ATOM    108  C32 BCD     1      11.590  29.150  14.120  1.00  0.00            
ATOM    109  O27 BCD     1      12.160  28.260  13.130  1.00  0.00            
ATOM    110  C33 BCD     1      12.060  30.600  14.000  1.00  0.00            
ATOM    111  C34 BCD     1      11.490  31.440  15.170  1.00  0.00            
ATOM    112  C35 BCD     1      12.010  30.730  16.410  1.00  0.00            
ATOM    113  O28 BCD     1      11.410  29.460  16.510  1.00  0.00            
ATOM    114  C36 BCD     1      11.670  31.640  17.670  1.00  0.00            
ATOM    115  O29 BCD     1      10.290  31.880  17.860  1.00  0.00            
ATOM    116  O30 BCD     1      11.610  31.090  12.820  1.00  0.00            
ATOM    117  H51 BCD     1      11.450  27.660  15.740  1.00  0.00            
ATOM    118  H52 BCD     1      10.490  29.190  14.070  1.00  0.00            
ATOM    119  H53 BCD     1      12.090  28.530  12.210  1.00  0.00            
ATOM    120  H54 BCD     1      13.140  30.740  14.050  1.00  0.00            
ATOM    121  H55 BCD     1      11.710  30.500  12.060  1.00  0.00            
ATOM    122  H56 BCD     1      10.390  31.450  15.070  1.00  0.00            
ATOM    123  H57 BCD     1      13.090  30.630  16.320  1.00  0.00            
ATOM    124  H58 BCD     1      11.910  30.990  18.520  1.00  0.00            
ATOM    125  H59 BCD     1      12.260  32.570  17.660  1.00  0.00            
ATOM    126  H60 BCD     1       9.950  31.200  18.450  1.00  0.00            
ATOM    127  C37 BCD     1      16.120  25.720  16.750  1.00  0.00            
ATOM    128  O31 BCD     1      17.190  26.400  16.190  1.00  0.00            
ATOM    129  C38 BCD     1      15.120  25.150  15.760  1.00  0.00            
ATOM    130  O32 BCD     1      15.830  24.280  14.910  1.00  0.00            
ATOM    131  C39 BCD     1      14.430  26.320  15.020  1.00  0.00            
ATOM    132  O33 BCD     1      13.440  25.990  14.090  1.00  0.00            
ATOM    133  C40 BCD     1      13.800  27.270  16.120  1.00  0.00            
ATOM    134  C41 BCD     1      14.770  27.660  17.150  1.00  0.00            
ATOM    135  O34 BCD     1      15.370  26.500  17.710  1.00  0.00            
ATOM    136  C42 BCD     1      14.110  28.480  18.300  1.00  0.00            
ATOM    137  O35 BCD     1      15.030  28.980  19.240  1.00  0.00            
ATOM    138  H61 BCD     1      16.450  24.810  17.270  1.00  0.00            
ATOM    139  H62 BCD     1      14.390  24.580  16.360  1.00  0.00            
ATOM    140  H63 BCD     1      15.880  23.420  15.340  1.00  0.00            
ATOM    141  H64 BCD     1      15.150  26.950  14.470  1.00  0.00            
ATOM    142  H65 BCD     1      13.170  26.820  13.690  1.00  0.00            
ATOM    143  H66 BCD     1      13.010  26.720  16.640  1.00  0.00            
ATOM    144  H67 BCD     1      15.510  28.310  16.660  1.00  0.00            
ATOM    145  H68 BCD     1      13.530  29.360  17.970  1.00  0.00            
ATOM    146  H69 BCD     1      13.390  27.820  18.780  1.00  0.00            
ATOM    147  H70 BCD     1      14.570  29.410  19.970  1.00  0.00            
ATOM    148  C1  BE4     2      19.820  28.690  11.350  1.00  0.00            
ATOM    149  C2  BE4     2      19.820  29.890  12.260  1.00  0.00            
ATOM    150  C3  BE4     2      18.950  31.030  11.770  1.00  0.00            
ATOM    151  C4  BE4     2      19.490  32.000  10.880  1.00  0.00            
ATOM    152  C5  BE4     2      18.750  33.100  10.460  1.00  0.00            
ATOM    153  C6  BE4     2      17.450  33.230  10.910  1.00  0.00            
ATOM    154  C7  BE4     2      16.880  32.370  11.870  1.00  0.00            
ATOM    155  C8  BE4     2      15.510  32.640  12.310  1.00  0.00            
ATOM    156  C9  BE4     2      14.460  32.120  11.330  1.00  0.00            
ATOM    157  C10 BE4     2      17.680  31.240  12.320  1.00  0.00            
ATOM    158  N1  BE4     2      17.190  30.510  13.480  1.00  0.00            
ATOM    159  C11 BE4     2      16.410  29.300  13.200  1.00  0.00            
ATOM    160  O1  BE4     2      16.240  29.080  11.800  1.00  0.00            
ATOM    161  C12 BE4     2      15.350  27.970  11.500  1.00  0.00            
ATOM    162  C13 BE4     2      17.590  30.860  14.770  1.00  0.00            
ATOM    163  O2  BE4     2      17.320  30.080  15.650  1.00  0.00            
ATOM    164  C14 BE4     2      18.200  32.200  15.010  1.00  0.00            
ATOM    165  Cl1 BE4     2      17.550  33.130  16.430  1.00  0.00            
ATOM    166  H1  BE4     2      20.430  27.940  11.870  1.00  0.00            
ATOM    167  H2  BE4     2      18.790  28.330  11.280  1.00  0.00            
ATOM    168  H3  BE4     2      20.220  28.890  10.350  1.00  0.00            
ATOM    169  H4  BE4     2      20.850  30.290  12.230  1.00  0.00            
ATOM    170  H5  BE4     2      19.580  29.630  13.290  1.00  0.00            
ATOM    171  H6  BE4     2      20.530  31.970  10.570  1.00  0.00            
ATOM    172  H7  BE4     2      19.130  33.870   9.800  1.00  0.00            
ATOM    173  H8  BE4     2      16.830  34.090  10.670  1.00  0.00            
ATOM    174  H9  BE4     2      15.460  33.730  12.340  1.00  0.00            
ATOM    175  H10 BE4     2      15.210  32.320  13.320  1.00  0.00            
ATOM    176  H11 BE4     2      13.580  32.770  11.440  1.00  0.00            
ATOM    177  H12 BE4     2      14.890  32.320  10.340  1.00  0.00            
ATOM    178  H13 BE4     2      14.260  31.050  11.510  1.00  0.00            
ATOM    179  H14 BE4     2      15.450  29.340  13.730  1.00  0.00            
ATOM    180  H15 BE4     2      16.980  28.480  13.670  1.00  0.00            
ATOM    181  H16 BE4     2      15.660  27.580  10.520  1.00  0.00            
ATOM    182  H17 BE4     2      15.520  27.180  12.240  1.00  0.00            
ATOM    183  H18 BE4     2      14.280  28.210  11.390  1.00  0.00            
ATOM    184  H19 BE4     2      18.130  32.840  14.120  1.00  0.00            
ATOM    185  H20 BE4     2      19.290  32.130  15.140  1.00  0.00            
TER
ENDMDL
MODEL        1
ATOM      1  C1  BCD     1      24.210  28.140  28.610  1.00  0.00            
ATOM      2  O1  BCD     1      22.900  27.660  28.480  1.00  0.00            
ATOM      3  C2  BCD     1      24.420  29.280  27.600  1.00  0.00            
ATOM      4  O2  BCD     1      23.410  30.320  27.670  1.00  0.00            
ATOM      5  C3  BCD     1      24.410  28.900  26.120  1.00  0.00            
ATOM      6  O3  BCD     1      24.700  29.980  25.210  1.00  0.00            
ATOM      7  C4  BCD     1      25.380  27.710  25.960  1.00  0.00            
ATOM      8  C5  BCD     1      25.210  26.590  27.020  1.00  0.00            
ATOM      9  O4  BCD     1      25.140  27.080  28.420  1.00  0.00            
ATOM     10  C6  BCD     1      26.300  25.520  26.960  1.00  0.00            
ATOM     11  O5  BCD     1      27.540  26.050  27.120  1.00  0.00            
ATOM     12  H1  BCD     1      24.370  28.490  29.640  1.00  0.00            
ATOM     13  H2  BCD     1      25.390  29.740  27.830  1.00  0.00            
ATOM     14  H3  BCD     1      23.640  30.920  26.950  1.00  0.00            
ATOM     15  H4  BCD     1      23.390  28.550  25.950  1.00  0.00            
ATOM     16  H5  BCD     1      24.850  29.600  24.340  1.00  0.00            
ATOM     17  H6  BCD     1      26.380  28.170  26.030  1.00  0.00            
ATOM     18  H7  BCD     1      24.240  26.110  26.840  1.00  0.00            
ATOM     19  H8  BCD     1      26.030  24.710  27.650  1.00  0.00            
ATOM     20  H9  BCD     1      26.260  24.900  26.050  1.00  0.00            
ATOM     21  H10 BCD     1      27.540  26.540  27.950  1.00  0.00            
ATOM     22  C7  BCD     1      19.470  26.530  30.400  1.00  0.00            
ATOM     23  O6  BCD     1      18.910  26.330  29.080  1.00  0.00            
ATOM     24  C8  BCD     1      19.850  27.990  30.650  1.00  0.00            
ATOM     25  O7  BCD     1      18.650  28.800  30.350  1.00  0.00            
ATOM     26  C9  BCD     1      20.950  28.360  29.630  1.00  0.00            
ATOM     27  O8  BCD     1      21.410  29.690  29.850  1.00  0.00            
ATOM     28  C10 BCD     1      22.110  27.370  29.630  1.00  0.00            
ATOM     29  C11 BCD     1      21.670  25.920  29.510  1.00  0.00            
ATOM     30  O9  BCD     1      20.690  25.770  30.510  1.00  0.00            
ATOM     31  C12 BCD     1      22.700  24.860  29.640  1.00  0.00            
ATOM     32  O10 BCD     1      23.780  25.270  30.470  1.00  0.00            
ATOM     33  H11 BCD     1      18.800  26.110  31.160  1.00  0.00            
ATOM     34  H12 BCD     1      20.200  28.270  31.650  1.00  0.00            
ATOM     35  H13 BCD     1      18.780  29.720  30.620  1.00  0.00            
ATOM     36  H14 BCD     1      20.410  28.320  28.670  1.00  0.00            
ATOM     37  H15 BCD     1      22.010  29.850  29.120  1.00  0.00            
ATOM     38  H16 BCD     1      22.680  27.490  30.560  1.00  0.00            
ATOM     39  H17 BCD     1      21.170  25.720  28.550  1.00  0.00            
ATOM     40  H18 BCD     1      22.230  23.980  30.100  1.00  0.00            
ATOM     41  H19 BCD     1      23.030  24.570  28.630  1.00  0.00            
ATOM     42  H20 BCD     1      24.360  25.690  29.820  1.00  0.00            
ATOM     43  C13 BCD     1      15.830  24.150  27.300  1.00  0.00            
ATOM     44  O11 BCD     1      16.410  24.080  26.010  1.00  0.00            
ATOM     45  C14 BCD     1      15.500  25.590  27.700  1.00  0.00            
ATOM     46  O12 BCD     1      14.720  26.210  26.660  1.00  0.00            
ATOM     47  C15 BCD     1      16.800  26.430  27.870  1.00  0.00            
ATOM     48  O13 BCD     1      16.660  27.810  28.300  1.00  0.00            
ATOM     49  C16 BCD     1      17.630  25.700  29.000  1.00  0.00            
ATOM     50  C17 BCD     1      17.860  24.210  28.640  1.00  0.00            
ATOM     51  O14 BCD     1      16.630  23.580  28.250  1.00  0.00            
ATOM     52  C18 BCD     1      18.490  23.430  29.750  1.00  0.00            
ATOM     53  O15 BCD     1      17.660  23.400  30.910  1.00  0.00            
ATOM     54  H21 BCD     1      14.880  23.610  27.300  1.00  0.00            
ATOM     55  H22 BCD     1      14.890  25.600  28.610  1.00  0.00            
ATOM     56  H23 BCD     1      14.680  27.170  26.740  1.00  0.00            
ATOM     57  H24 BCD     1      17.370  26.470  26.940  1.00  0.00            
ATOM     58  H25 BCD     1      17.500  28.080  28.670  1.00  0.00            
ATOM     59  H26 BCD     1      17.140  25.870  29.970  1.00  0.00            
ATOM     60  H27 BCD     1      18.500  24.200  27.750  1.00  0.00            
ATOM     61  H28 BCD     1      18.690  22.370  29.550  1.00  0.00            
ATOM     62  H29 BCD     1      19.500  23.820  29.920  1.00  0.00            
ATOM     63  H30 BCD     1      16.770  23.340  30.550  1.00  0.00            
ATOM     64  C19 BCD     1      16.170  21.810  22.560  1.00  0.00            
ATOM     65  O16 BCD     1      17.370  22.520  22.080  1.00  0.00            
ATOM     66  C20 BCD     1      15.000  22.820  22.730  1.00  0.00            
ATOM     67  O17 BCD     1      14.830  23.500  21.560  1.00  0.00            
ATOM     68  C21 BCD     1      15.390  23.830  23.870  1.00  0.00            
ATOM     69  O18 BCD     1      14.370  24.800  24.210  1.00  0.00            
ATOM     70  C22 BCD     1      15.840  23.110  25.110  1.00  0.00            
ATOM     71  C23 BCD     1      16.850  22.120  24.800  1.00  0.00            
ATOM     72  O19 BCD     1      16.380  21.230  23.790  1.00  0.00            
ATOM     73  C24 BCD     1      17.300  21.320  26.000  1.00  0.00            
ATOM     74  O20 BCD     1      16.160  20.520  26.430  1.00  0.00            
ATOM     75  H31 BCD     1      15.870  21.110  21.770  1.00  0.00            
ATOM     76  H32 BCD     1      14.110  22.330  23.140  1.00  0.00            
ATOM     77  H33 BCD     1      15.650  23.470  21.070  1.00  0.00            
ATOM     78  H34 BCD     1      16.210  24.390  23.420  1.00  0.00            
ATOM     79  H35 BCD     1      14.750  25.330  24.910  1.00  0.00            
ATOM     80  H36 BCD     1      14.950  22.620  25.540  1.00  0.00            
ATOM     81  H37 BCD     1      17.710  22.670  24.400  1.00  0.00            
ATOM     82  H38 BCD     1      18.130  20.710  25.600  1.00  0.00            
ATOM     83  H39 BCD     1      17.720  21.940  26.810  1.00  0.00            
ATOM     84  H40 BCD     1      15.810  19.940  25.750  1.00  0.00            
ATOM     85  C25 BCD     1      20.310  21.900  19.330  1.00  0.00            
ATOM     86  O21 BCD     1      21.230  22.750  19.940  1.00  0.00            
ATOM     87  C26 BCD     1      19.050  22.700  18.890  1.00  0.00            
ATOM     88  O22 BCD     1      19.360  23.670  17.920  1.00  0.00            
ATOM     89  C27 BCD     1      18.290  23.220  20.110  1.00  0.00            
ATOM     90  O23 BCD     1      17.090  23.860  19.670  1.00  0.00            
ATOM     91  C28 BCD     1      17.940  21.990  20.960  1.00  0.00            
ATOM     92  C29 BCD     1      19.160  21.220  21.430  1.00  0.00            
ATOM     93  O24 BCD     1      19.850  20.810  20.240  1.00  0.00            
ATOM     94  C30 BCD     1      19.020  19.970  22.370  1.00  0.00            
ATOM     95  O25 BCD     1      18.350  18.880  21.780  1.00  0.00            
ATOM     96  H41 BCD     1      20.800  21.420  18.470  1.00  0.00            
ATOM     97  H42 BCD     1      18.470  21.940  18.350  1.00  0.00            
ATOM     98  H43 BCD     1      18.900  23.420  17.120  1.00  0.00            
ATOM     99  H44 BCD     1      18.930  23.880  20.690  1.00  0.00            
ATOM    100  H45 BCD     1      17.340  24.690  19.250  1.00  0.00            
ATOM    101  H46 BCD     1      17.210  21.400  20.380  1.00  0.00            
ATOM    102  H47 BCD     1      19.900  21.900  21.880  1.00  0.00            
ATOM    103  H48 BCD     1      20.080  19.770  22.570  1.00  0.00            
ATOM    104  H49 BCD     1      18.660  20.230  23.370  1.00  0.00            
ATOM    105  H50 BCD     1      18.290  18.200  22.460  1.00  0.00            
ATOM    106  C31 BCD     1      25.140  23.890  19.770  1.00  0.00            
ATOM    107  O26 BCD     1      24.680  24.730  20.880  1.00  0.00            
ATOM    108  C32 BCD     1      24.340  24.280  18.470  1.00  0.00            
ATOM    109  O27 BCD     1      24.590  25.660  18.190  1.00  0.00            
ATOM    110  C33 BCD     1      22.830  24.050  18.840  1.00  0.00            
ATOM    111  C34 BCD     1      22.520  22.660  19.440  1.00  0.00            
ATOM    112  C35 BCD     1      23.500  22.340  20.540  1.00  0.00            
ATOM    113  O28 BCD     1      24.850  22.520  20.070  1.00  0.00            
ATOM    114  C36 BCD     1      23.400  20.900  21.020  1.00  0.00            
ATOM    115  O29 BCD     1      23.480  19.980  19.900  1.00  0.00            
ATOM    116  O30 BCD     1      22.080  24.210  17.670  1.00  0.00            
ATOM    117  H51 BCD     1      26.230  24.060  19.690  1.00  0.00            
ATOM    118  H52 BCD     1      24.690  23.590  17.700  1.00  0.00            
ATOM    119  H53 BCD     1      24.470  26.110  19.030  1.00  0.00            
ATOM    120  H54 BCD     1      22.480  24.660  19.680  1.00  0.00            
ATOM    121  H55 BCD     1      21.160  24.060  17.930  1.00  0.00            
ATOM    122  H56 BCD     1      22.650  21.950  18.610  1.00  0.00            
ATOM    123  H57 BCD     1      23.300  22.840  21.500  1.00  0.00            
ATOM    124  H58 BCD     1      24.270  20.720  21.670  1.00  0.00            
ATOM    125  H59 BCD     1      22.490  20.780  21.620  1.00  0.00            
ATOM    126  H60 BCD     1      23.390  19.140  20.360  1.00  0.00            
ATOM    127  C37 BCD     1      26.270  27.160  23.820  1.00  0.00            
ATOM    128  O31 BCD     1      25.150  27.150  24.720  1.00  0.00            
ATOM    129  C38 BCD     1      25.970  27.760  22.440  1.00  0.00            
ATOM    130  O32 BCD     1      25.490  29.110  22.620  1.00  0.00            
ATOM    131  C39 BCD     1      25.010  26.960  21.640  1.00  0.00            
ATOM    132  O33 BCD     1      24.830  27.410  20.270  1.00  0.00            
ATOM    133  C40 BCD     1      25.640  25.560  21.450  1.00  0.00            
ATOM    134  C41 BCD     1      26.010  24.930  22.880  1.00  0.00            
ATOM    135  O34 BCD     1      26.820  25.880  23.550  1.00  0.00            
ATOM    136  C42 BCD     1      26.780  23.570  22.760  1.00  0.00            
ATOM    137  O35 BCD     1      27.820  23.740  21.890  1.00  0.00            
ATOM    138  H61 BCD     1      27.150  27.590  24.300  1.00  0.00            
ATOM    139  H62 BCD     1      26.930  27.760  21.910  1.00  0.00            
ATOM    140  H63 BCD     1      25.250  29.400  21.730  1.00  0.00            
ATOM    141  H64 BCD     1      24.080  27.060  22.220  1.00  0.00            
ATOM    142  H65 BCD     1      24.720  28.360  20.270  1.00  0.00            
ATOM    143  H66 BCD     1      26.480  25.680  20.750  1.00  0.00            
ATOM    144  H67 BCD     1      25.080  24.810  23.460  1.00  0.00            
ATOM    145  H68 BCD     1      27.090  23.110  23.710  1.00  0.00            
ATOM    146  H69 BCD     1      26.130  22.890  22.190  1.00  0.00            
ATOM    147  H70 BCD     1      28.440  24.310  22.340  1.00  0.00            
ATOM    148  C1  BE4     2      19.610  26.980  20.630  1.00  0.00            
ATOM    149  C2  BE4     2      20.830  26.570  21.460  1.00  0.00            
ATOM    150  C3  BE4     2      21.140  27.640  22.530  1.00  0.00            
ATOM    151  C4  BE4     2      21.860  28.820  22.200  1.00  0.00            
ATOM    152  C5  BE4     2      22.150  29.800  23.160  1.00  0.00            
ATOM    153  C6  BE4     2      21.700  29.570  24.430  1.00  0.00            
ATOM    154  C7  BE4     2      21.040  28.450  24.810  1.00  0.00            
ATOM    155  C8  BE4     2      20.520  28.370  26.300  1.00  0.00            
ATOM    156  C9  BE4     2      19.220  29.190  26.490  1.00  0.00            
ATOM    157  C10 BE4     2      20.830  27.450  23.860  1.00  0.00            
ATOM    158  N1  BE4     2      20.240  26.230  24.370  1.00  0.00            
ATOM    159  C11 BE4     2      18.770  26.150  24.320  1.00  0.00            
ATOM    160  O1  BE4     2      18.240  27.460  24.120  1.00  0.00            
ATOM    161  C12 BE4     2      16.790  27.500  24.180  1.00  0.00            
ATOM    162  C13 BE4     2      20.950  25.090  24.840  1.00  0.00            
ATOM    163  O2  BE4     2      20.310  24.100  25.130  1.00  0.00            
ATOM    164  C14 BE4     2      22.490  25.250  24.890  1.00  0.00            
ATOM    165  Cl1 BE4     2      23.360  23.920  25.760  1.00  0.00            
ATOM    166  H1  BE4     2      18.670  26.600  21.050  1.00  0.00            
ATOM    167  H2  BE4     2      19.460  28.030  20.360  1.00  0.00            
ATOM    168  H3  BE4     2      19.780  26.420  19.700  1.00  0.00            
ATOM    169  H4  BE4     2      21.670  26.500  20.750  1.00  0.00            
ATOM    170  H5  BE4     2      20.730  25.570  21.890  1.00  0.00            
ATOM    171  H6  BE4     2      22.080  29.000  21.150  1.00  0.00            
ATOM    172  H7  BE4     2      22.630  30.710  22.810  1.00  0.00            
ATOM    173  H8  BE4     2      21.740  30.390  25.150  1.00  0.00            
ATOM    174  H9  BE4     2      21.210  28.980  26.890  1.00  0.00            
ATOM    175  H10 BE4     2      20.480  27.370  26.730  1.00  0.00            
ATOM    176  H11 BE4     2      19.230  29.710  27.460  1.00  0.00            
ATOM    177  H12 BE4     2      19.140  29.950  25.710  1.00  0.00            
ATOM    178  H13 BE4     2      18.340  28.530  26.480  1.00  0.00            
ATOM    179  H14 BE4     2      18.420  25.650  25.230  1.00  0.00            
ATOM    180  H15 BE4     2      18.370  25.560  23.490  1.00  0.00            
ATOM    181  H16 BE4     2      16.340  26.640  23.680  1.00  0.00            
ATOM    182  H17 BE4     2      16.310  27.500  25.170  1.00  0.00            
ATOM    183  H18 BE4     2      16.560  28.410  23.620  1.00  0.00            
ATOM    184  H19 BE4     2      22.760  26.200  25.370  1.00  0.00            
ATOM    185  H20 BE4     2      22.810  25.180  23.840  1.00  0.00            
TER
ENDMDL
MODEL        1
ATOM      1  C1  BCD     1      21.570  24.520  31.710  1.00  0.00            
ATOM      2  O1  BCD     1      22.030  23.320  32.360  1.00  0.00            
ATOM      3  C2  BCD     1      21.590  24.350  30.170  1.00  0.00            
ATOM      4  O2  BCD     1      20.730  23.220  29.790  1.00  0.00            
ATOM      5  C3  BCD     1      22.980  24.310  29.630  1.00  0.00            
ATOM      6  O3  BCD     1      23.050  24.300  28.220  1.00  0.00            
ATOM      7  C4  BCD     1      23.930  25.340  30.220  1.00  0.00            
ATOM      8  C5  BCD     1      23.740  25.490  31.750  1.00  0.00            
ATOM      9  O4  BCD     1      22.390  25.650  32.080  1.00  0.00            
ATOM     10  C6  BCD     1      24.650  26.560  32.420  1.00  0.00            
ATOM     11  O5  BCD     1      24.500  27.760  31.670  1.00  0.00            
ATOM     12  H1  BCD     1      20.530  24.700  32.010  1.00  0.00            
ATOM     13  H2  BCD     1      21.060  25.220  29.760  1.00  0.00            
ATOM     14  H3  BCD     1      20.990  23.120  28.860  1.00  0.00            
ATOM     15  H4  BCD     1      23.360  23.320  29.930  1.00  0.00            
ATOM     16  H5  BCD     1      23.940  24.500  27.900  1.00  0.00            
ATOM     17  H6  BCD     1      23.740  26.330  29.780  1.00  0.00            
ATOM     18  H7  BCD     1      24.060  24.550  32.220  1.00  0.00            
ATOM     19  H8  BCD     1      24.490  26.570  33.510  1.00  0.00            
ATOM     20  H9  BCD     1      25.700  26.290  32.290  1.00  0.00            
ATOM     21  H10 BCD     1      25.250  28.330  31.880  1.00  0.00            
ATOM     22  C7  BCD     1      20.760  20.950  35.450  1.00  0.00            
ATOM     23  O6  BCD     1      21.960  20.160  35.420  1.00  0.00            
ATOM     24  C8  BCD     1      19.980  20.730  34.170  1.00  0.00            
ATOM     25  O7  BCD     1      19.640  19.350  33.880  1.00  0.00            
ATOM     26  C9  BCD     1      20.770  21.410  32.980  1.00  0.00            
ATOM     27  O8  BCD     1      19.990  21.400  31.800  1.00  0.00            
ATOM     28  C10 BCD     1      21.210  22.810  33.380  1.00  0.00            
ATOM     29  C11 BCD     1      21.950  22.870  34.700  1.00  0.00            
ATOM     30  O9  BCD     1      21.110  22.320  35.710  1.00  0.00            
ATOM     31  C12 BCD     1      22.350  24.290  35.140  1.00  0.00            
ATOM     32  O10 BCD     1      21.220  25.170  35.010  1.00  0.00            
ATOM     33  H11 BCD     1      20.040  20.620  36.200  1.00  0.00            
ATOM     34  H12 BCD     1      19.040  21.290  34.290  1.00  0.00            
ATOM     35  H13 BCD     1      20.330  18.780  34.240  1.00  0.00            
ATOM     36  H14 BCD     1      21.720  20.900  32.780  1.00  0.00            
ATOM     37  H15 BCD     1      20.360  21.960  31.110  1.00  0.00            
ATOM     38  H16 BCD     1      20.320  23.440  33.500  1.00  0.00            
ATOM     39  H17 BCD     1      22.820  22.200  34.610  1.00  0.00            
ATOM     40  H18 BCD     1      22.600  24.290  36.210  1.00  0.00            
ATOM     41  H19 BCD     1      23.270  24.640  34.650  1.00  0.00            
ATOM     42  H20 BCD     1      20.430  24.910  35.500  1.00  0.00            
ATOM     43  C13 BCD     1      24.460  18.030  37.960  1.00  0.00            
ATOM     44  O11 BCD     1      25.480  17.910  36.990  1.00  0.00            
ATOM     45  C14 BCD     1      23.170  17.350  37.480  1.00  0.00            
ATOM     46  O12 BCD     1      23.350  15.910  37.150  1.00  0.00            
ATOM     47  C15 BCD     1      22.530  18.010  36.240  1.00  0.00            
ATOM     48  O13 BCD     1      21.340  17.430  35.770  1.00  0.00            
ATOM     49  C16 BCD     1      22.280  19.450  36.630  1.00  0.00            
ATOM     50  C17 BCD     1      23.580  20.110  37.260  1.00  0.00            
ATOM     51  O14 BCD     1      24.120  19.400  38.340  1.00  0.00            
ATOM     52  C18 BCD     1      23.390  21.480  37.770  1.00  0.00            
ATOM     53  O15 BCD     1      22.420  21.480  38.840  1.00  0.00            
ATOM     54  H21 BCD     1      24.840  17.600  38.900  1.00  0.00            
ATOM     55  H22 BCD     1      22.430  17.390  38.280  1.00  0.00            
ATOM     56  H23 BCD     1      24.160  15.900  36.620  1.00  0.00            
ATOM     57  H24 BCD     1      23.310  18.060  35.470  1.00  0.00            
ATOM     58  H25 BCD     1      21.450  16.480  35.740  1.00  0.00            
ATOM     59  H26 BCD     1      21.490  19.380  37.390  1.00  0.00
[truncated: 1,796,168 more chars]
