# Supplementary material for: Achieving Chemical Accuracy in Cyclodextrin Host–Guest Binding via Integrative Atomistic Modelling
Source: Adv Sci (Weinh). 2025 Dec 14;13(10):e19782. doi: 10.1002/advs.202519782 (PMC12915143; doi:10.1002/advs.202519782)
Supplement: Supplementary file 1 — Supporting Information [file ADVS-13-e19782-s003.zip › all_poses/BCD.BH4.pdb]

MODEL        1
ATOM      1  C1  BCD     1      25.640  15.790  19.190  1.00  0.00            
ATOM      2  O1  BCD     1      24.370  15.880  18.490  1.00  0.00            
ATOM      3  C2  BCD     1      26.580  16.690  18.440  1.00  0.00            
ATOM      4  O2  BCD     1      26.110  18.010  18.360  1.00  0.00            
ATOM      5  C3  BCD     1      26.940  16.190  17.060  1.00  0.00            
ATOM      6  O3  BCD     1      27.950  17.080  16.450  1.00  0.00            
ATOM      7  C4  BCD     1      27.350  14.700  17.170  1.00  0.00            
ATOM      8  C5  BCD     1      26.320  13.880  17.890  1.00  0.00            
ATOM      9  O4  BCD     1      26.120  14.450  19.210  1.00  0.00            
ATOM     10  C6  BCD     1      26.510  12.340  18.040  1.00  0.00            
ATOM     11  O5  BCD     1      27.820  12.110  18.630  1.00  0.00            
ATOM     12  H1  BCD     1      25.440  16.070  20.220  1.00  0.00            
ATOM     13  H2  BCD     1      27.520  16.710  19.020  1.00  0.00            
ATOM     14  H3  BCD     1      25.170  17.930  18.170  1.00  0.00            
ATOM     15  H4  BCD     1      26.020  16.170  16.460  1.00  0.00            
ATOM     16  H5  BCD     1      27.820  18.020  16.590  1.00  0.00            
ATOM     17  H6  BCD     1      28.350  14.570  17.580  1.00  0.00            
ATOM     18  H7  BCD     1      25.420  14.080  17.300  1.00  0.00            
ATOM     19  H8  BCD     1      25.710  11.980  18.700  1.00  0.00            
ATOM     20  H9  BCD     1      26.410  11.830  17.070  1.00  0.00            
ATOM     21  H10 BCD     1      28.010  11.200  18.390  1.00  0.00            
ATOM     22  C7  BCD     1      20.430  16.280  18.740  1.00  0.00            
ATOM     23  O6  BCD     1      20.440  15.570  17.540  1.00  0.00            
ATOM     24  C8  BCD     1      21.180  17.610  18.540  1.00  0.00            
ATOM     25  O7  BCD     1      20.560  18.340  17.550  1.00  0.00            
ATOM     26  C9  BCD     1      22.570  17.260  18.170  1.00  0.00            
ATOM     27  O8  BCD     1      23.390  18.450  18.170  1.00  0.00            
ATOM     28  C10 BCD     1      23.220  16.280  19.150  1.00  0.00            
ATOM     29  C11 BCD     1      22.330  15.140  19.540  1.00  0.00            
ATOM     30  O9  BCD     1      21.020  15.590  19.810  1.00  0.00            
ATOM     31  C12 BCD     1      22.880  14.300  20.610  1.00  0.00            
ATOM     32  O10 BCD     1      23.340  15.120  21.750  1.00  0.00            
ATOM     33  H11 BCD     1      19.390  16.430  19.070  1.00  0.00            
ATOM     34  H12 BCD     1      21.130  18.140  19.500  1.00  0.00            
ATOM     35  H13 BCD     1      20.610  17.800  16.750  1.00  0.00            
ATOM     36  H14 BCD     1      22.520  16.750  17.200  1.00  0.00            
ATOM     37  H15 BCD     1      22.930  19.130  18.670  1.00  0.00            
ATOM     38  H16 BCD     1      23.440  16.830  20.070  1.00  0.00            
ATOM     39  H17 BCD     1      22.350  14.490  18.660  1.00  0.00            
ATOM     40  H18 BCD     1      22.090  13.600  20.920  1.00  0.00            
ATOM     41  H19 BCD     1      23.680  13.630  20.260  1.00  0.00            
ATOM     42  H20 BCD     1      22.550  15.580  22.060  1.00  0.00            
ATOM     43  C13 BCD     1      17.610  13.920  15.010  1.00  0.00            
ATOM     44  O11 BCD     1      18.490  12.860  14.860  1.00  0.00            
ATOM     45  C14 BCD     1      18.280  15.140  14.520  1.00  0.00            
ATOM     46  O12 BCD     1      18.530  15.020  13.090  1.00  0.00            
ATOM     47  C15 BCD     1      19.610  15.380  15.300  1.00  0.00            
ATOM     48  O13 BCD     1      20.080  16.700  14.970  1.00  0.00            
ATOM     49  C16 BCD     1      19.230  15.460  16.800  1.00  0.00            
ATOM     50  C17 BCD     1      18.420  14.230  17.190  1.00  0.00            
ATOM     51  O14 BCD     1      17.240  14.040  16.420  1.00  0.00            
ATOM     52  C18 BCD     1      17.940  14.280  18.670  1.00  0.00            
ATOM     53  O15 BCD     1      17.060  15.390  18.940  1.00  0.00            
ATOM     54  H21 BCD     1      16.690  13.740  14.430  1.00  0.00            
ATOM     55  H22 BCD     1      17.610  15.980  14.750  1.00  0.00            
ATOM     56  H23 BCD     1      19.230  15.610  12.800  1.00  0.00            
ATOM     57  H24 BCD     1      20.340  14.570  15.140  1.00  0.00            
ATOM     58  H25 BCD     1      20.360  16.720  14.050  1.00  0.00            
ATOM     59  H26 BCD     1      18.620  16.370  16.930  1.00  0.00            
ATOM     60  H27 BCD     1      19.060  13.350  17.090  1.00  0.00            
ATOM     61  H28 BCD     1      17.490  13.360  19.060  1.00  0.00            
ATOM     62  H29 BCD     1      18.840  14.440  19.280  1.00  0.00            
ATOM     63  H30 BCD     1      17.140  15.480  19.890  1.00  0.00            
ATOM     64  C19 BCD     1      18.980   9.210  12.950  1.00  0.00            
ATOM     65  O16 BCD     1      20.390   9.320  12.610  1.00  0.00            
ATOM     66  C20 BCD     1      18.090  10.250  12.260  1.00  0.00            
ATOM     67  O17 BCD     1      18.390  10.240  10.910  1.00  0.00            
ATOM     68  C21 BCD     1      18.170  11.710  12.780  1.00  0.00            
ATOM     69  O18 BCD     1      17.180  12.530  12.110  1.00  0.00            
ATOM     70  C22 BCD     1      18.020  11.640  14.320  1.00  0.00            
ATOM     71  C23 BCD     1      18.980  10.620  14.930  1.00  0.00            
ATOM     72  O19 BCD     1      18.750   9.290  14.410  1.00  0.00            
ATOM     73  C24 BCD     1      18.870  10.420  16.470  1.00  0.00            
ATOM     74  O20 BCD     1      17.540  10.220  16.840  1.00  0.00            
ATOM     75  H31 BCD     1      18.560   8.230  12.710  1.00  0.00            
ATOM     76  H32 BCD     1      17.080   9.870  12.450  1.00  0.00            
ATOM     77  H33 BCD     1      17.990  10.990  10.460  1.00  0.00            
ATOM     78  H34 BCD     1      19.190  12.070  12.620  1.00  0.00            
ATOM     79  H35 BCD     1      17.510  13.420  12.250  1.00  0.00            
ATOM     80  H36 BCD     1      16.990  11.460  14.650  1.00  0.00            
ATOM     81  H37 BCD     1      20.020  10.870  14.660  1.00  0.00            
ATOM     82  H38 BCD     1      19.550   9.620  16.790  1.00  0.00            
ATOM     83  H39 BCD     1      19.360  11.270  16.970  1.00  0.00            
ATOM     84  H40 BCD     1      17.180   9.670  16.140  1.00  0.00            
ATOM     85  C25 BCD     1      23.600   7.060  11.640  1.00  0.00            
ATOM     86  O21 BCD     1      24.370   8.110  12.250  1.00  0.00            
ATOM     87  C26 BCD     1      22.780   7.510  10.490  1.00  0.00            
ATOM     88  O22 BCD     1      23.710   8.010   9.490  1.00  0.00            
ATOM     89  C27 BCD     1      21.880   8.660  10.870  1.00  0.00            
ATOM     90  O23 BCD     1      21.100   9.170   9.730  1.00  0.00            
ATOM     91  C28 BCD     1      20.950   8.150  11.970  1.00  0.00            
ATOM     92  C29 BCD     1      21.820   7.440  13.120  1.00  0.00            
ATOM     93  O24 BCD     1      22.720   6.470  12.560  1.00  0.00            
ATOM     94  C30 BCD     1      20.980   6.740  14.130  1.00  0.00            
ATOM     95  O25 BCD     1      20.120   5.820  13.520  1.00  0.00            
ATOM     96  H41 BCD     1      24.320   6.280  11.350  1.00  0.00            
ATOM     97  H42 BCD     1      22.230   6.630  10.140  1.00  0.00            
ATOM     98  H43 BCD     1      23.260   7.980   8.640  1.00  0.00            
ATOM     99  H44 BCD     1      22.530   9.460  11.260  1.00  0.00            
ATOM    100  H45 BCD     1      20.770  10.020  10.070  1.00  0.00            
ATOM    101  H46 BCD     1      20.200   7.450  11.580  1.00  0.00            
ATOM    102  H47 BCD     1      22.330   8.270  13.610  1.00  0.00            
ATOM    103  H48 BCD     1      21.640   6.240  14.860  1.00  0.00            
ATOM    104  H49 BCD     1      20.400   7.370  14.810  1.00  0.00            
ATOM    105  H50 BCD     1      19.530   5.420  14.160  1.00  0.00            
ATOM    106  C31 BCD     1      28.020   9.750  12.900  1.00  0.00            
ATOM    107  O26 BCD     1      27.460  11.050  13.160  1.00  0.00            
ATOM    108  C32 BCD     1      27.840   9.290  11.440  1.00  0.00            
ATOM    109  O27 BCD     1      28.530  10.170  10.500  1.00  0.00            
ATOM    110  C33 BCD     1      26.330   9.110  11.070  1.00  0.00            
ATOM    111  C34 BCD     1      25.770   8.160  12.150  1.00  0.00            
ATOM    112  C35 BCD     1      26.130   8.490  13.600  1.00  0.00            
ATOM    113  O28 BCD     1      27.550   8.720  13.710  1.00  0.00            
ATOM    114  C36 BCD     1      25.620   7.450  14.620  1.00  0.00            
ATOM    115  O29 BCD     1      26.080   6.170  14.500  1.00  0.00            
ATOM    116  O30 BCD     1      26.140   8.660   9.750  1.00  0.00            
ATOM    117  H51 BCD     1      29.110   9.830  12.930  1.00  0.00            
ATOM    118  H52 BCD     1      28.270   8.280  11.410  1.00  0.00            
ATOM    119  H53 BCD     1      28.040  10.110   9.680  1.00  0.00            
ATOM    120  H54 BCD     1      25.960  10.130  11.200  1.00  0.00            
ATOM    121  H55 BCD     1      25.210   8.450   9.620  1.00  0.00            
ATOM    122  H56 BCD     1      26.130   7.150  11.940  1.00  0.00            
ATOM    123  H57 BCD     1      25.560   9.370  13.930  1.00  0.00            
ATOM    124  H58 BCD     1      25.900   7.790  15.630  1.00  0.00            
ATOM    125  H59 BCD     1      24.520   7.480  14.670  1.00  0.00            
ATOM    126  H60 BCD     1      25.470   5.580  14.950  1.00  0.00            
ATOM    127  C37 BCD     1      28.610  14.340  15.220  1.00  0.00            
ATOM    128  O31 BCD     1      27.320  14.250  15.790  1.00  0.00            
ATOM    129  C38 BCD     1      28.690  14.460  13.720  1.00  0.00            
ATOM    130  O32 BCD     1      28.280  15.770  13.390  1.00  0.00            
ATOM    131  C39 BCD     1      27.880  13.330  13.090  1.00  0.00            
ATOM    132  O33 BCD     1      27.780  13.430  11.680  1.00  0.00            
ATOM    133  C40 BCD     1      28.410  12.010  13.500  1.00  0.00            
ATOM    134  C41 BCD     1      28.660  11.940  15.040  1.00  0.00            
ATOM    135  O34 BCD     1      29.350  13.180  15.530  1.00  0.00            
ATOM    136  C42 BCD     1      29.660  10.870  15.490  1.00  0.00            
ATOM    137  O35 BCD     1      30.920  11.180  15.040  1.00  0.00            
ATOM    138  H61 BCD     1      29.130  15.190  15.660  1.00  0.00            
ATOM    139  H62 BCD     1      29.750  14.310  13.450  1.00  0.00            
ATOM    140  H63 BCD     1      27.570  15.990  14.000  1.00  0.00            
ATOM    141  H64 BCD     1      26.830  13.300  13.400  1.00  0.00            
ATOM    142  H65 BCD     1      28.650  13.720  11.370  1.00  0.00            
ATOM    143  H66 BCD     1      29.330  11.780  12.950  1.00  0.00            
ATOM    144  H67 BCD     1      27.730  11.730  15.590  1.00  0.00            
ATOM    145  H68 BCD     1      29.790  10.880  16.580  1.00  0.00            
ATOM    146  H69 BCD     1      29.290   9.860  15.290  1.00  0.00            
ATOM    147  H70 BCD     1      31.290  11.840  15.630  1.00  0.00            
ATOM    148  C1  BH4     2      23.590  14.000  14.370  1.00  0.00            
ATOM    149  C2  BH4     2      23.160  12.550  14.450  1.00  0.00            
ATOM    150  C3  BH4     2      22.870  11.860  13.350  1.00  0.00            
ATOM    151  C4  BH4     2      23.020  12.090  11.920  1.00  0.00            
ATOM    152  C5  BH4     2      21.920  12.230  11.010  1.00  0.00            
ATOM    153  C6  BH4     2      22.060  12.530   9.660  1.00  0.00            
ATOM    154  C7  BH4     2      23.400  12.620   9.150  1.00  0.00            
ATOM    155  C8  BH4     2      24.470  12.390  10.020  1.00  0.00            
ATOM    156  C9  BH4     2      24.260  12.220  11.340  1.00  0.00            
ATOM    157  C10 BH4     2      22.980  11.890  15.800  1.00  0.00            
ATOM    158  C11 BH4     2      21.990  12.300  16.720  1.00  0.00            
ATOM    159  C12 BH4     2      21.950  11.690  18.000  1.00  0.00            
ATOM    160  C13 BH4     2      22.790  10.600  18.360  1.00  0.00            
ATOM    161  C14 BH4     2      23.740  10.170  17.400  1.00  0.00            
ATOM    162  C15 BH4     2      23.790  10.800  16.140  1.00  0.00            
ATOM    163  H1  BH4     2      22.890  14.600  13.780  1.00  0.00            
ATOM    164  H2  BH4     2      23.620  14.480  15.350  1.00  0.00            
ATOM    165  H3  BH4     2      24.620  14.120  13.990  1.00  0.00            
ATOM    166  H4  BH4     2      22.570  10.820  13.520  1.00  0.00            
ATOM    167  H5  BH4     2      20.960  12.260  11.520  1.00  0.00            
ATOM    168  H6  BH4     2      21.200  12.570   9.000  1.00  0.00            
ATOM    169  H7  BH4     2      23.530  12.740   8.080  1.00  0.00            
ATOM    170  H8  BH4     2      25.480  12.350   9.610  1.00  0.00            
ATOM    171  H9  BH4     2      25.130  12.020  11.960  1.00  0.00            
ATOM    172  H10 BH4     2      21.180  12.960  16.450  1.00  0.00            
ATOM    173  H11 BH4     2      21.090  11.940  18.610  1.00  0.00            
ATOM    174  H12 BH4     2      22.780  10.150  19.350  1.00  0.00            
ATOM    175  H13 BH4     2      24.540   9.510  17.710  1.00  0.00            
ATOM    176  H14 BH4     2      24.540  10.590  15.380  1.00  0.00            
TER
ENDMDL
MODEL        1
ATOM      1  C1  BCD     1      30.270  15.120  19.630  1.00  0.00            
ATOM      2  O1  BCD     1      29.220  14.730  18.680  1.00  0.00            
ATOM      3  C2  BCD     1      31.420  15.850  18.950  1.00  0.00            
ATOM      4  O2  BCD     1      30.960  17.000  18.360  1.00  0.00            
ATOM      5  C3  BCD     1      32.130  14.950  17.910  1.00  0.00            
ATOM      6  O3  BCD     1      33.230  15.490  17.270  1.00  0.00            
ATOM      7  C4  BCD     1      32.510  13.630  18.570  1.00  0.00            
ATOM      8  C5  BCD     1      31.270  12.960  19.290  1.00  0.00            
ATOM      9  O4  BCD     1      30.740  13.920  20.200  1.00  0.00            
ATOM     10  C6  BCD     1      31.770  11.690  20.080  1.00  0.00            
ATOM     11  O5  BCD     1      32.280  12.000  21.370  1.00  0.00            
ATOM     12  H1  BCD     1      29.900  15.760  20.440  1.00  0.00            
ATOM     13  H2  BCD     1      32.110  16.120  19.750  1.00  0.00            
ATOM     14  H3  BCD     1      31.760  17.540  18.300  1.00  0.00            
ATOM     15  H4  BCD     1      31.360  14.730  17.160  1.00  0.00            
ATOM     16  H5  BCD     1      33.540  14.890  16.590  1.00  0.00            
ATOM     17  H6  BCD     1      33.330  13.850  19.270  1.00  0.00            
ATOM     18  H7  BCD     1      30.490  12.700  18.560  1.00  0.00            
ATOM     19  H8  BCD     1      31.050  10.850  20.070  1.00  0.00            
ATOM     20  H9  BCD     1      32.680  11.280  19.630  1.00  0.00            
ATOM     21  H10 BCD     1      31.590  12.240  22.000  1.00  0.00            
ATOM     22  C7  BCD     1      25.140  15.410  18.180  1.00  0.00            
ATOM     23  O6  BCD     1      25.090  14.210  17.360  1.00  0.00            
ATOM     24  C8  BCD     1      26.070  16.430  17.630  1.00  0.00            
ATOM     25  O7  BCD     1      25.590  16.800  16.350  1.00  0.00            
ATOM     26  C9  BCD     1      27.570  15.940  17.550  1.00  0.00            
ATOM     27  O8  BCD     1      28.480  16.950  17.120  1.00  0.00            
ATOM     28  C10 BCD     1      27.980  15.300  18.900  1.00  0.00            
ATOM     29  C11 BCD     1      26.930  14.350  19.450  1.00  0.00            
ATOM     30  O9  BCD     1      25.660  14.960  19.460  1.00  0.00            
ATOM     31  C12 BCD     1      27.190  13.790  20.790  1.00  0.00            
ATOM     32  O10 BCD     1      27.010  14.850  21.780  1.00  0.00            
ATOM     33  H11 BCD     1      24.140  15.810  18.400  1.00  0.00            
ATOM     34  H12 BCD     1      26.150  17.340  18.240  1.00  0.00            
ATOM     35  H13 BCD     1      26.010  17.630  16.100  1.00  0.00            
ATOM     36  H14 BCD     1      27.600  15.120  16.820  1.00  0.00            
ATOM     37  H15 BCD     1      29.320  16.850  17.580  1.00  0.00            
ATOM     38  H16 BCD     1      28.010  16.100  19.650  1.00  0.00            
ATOM     39  H17 BCD     1      26.890  13.530  18.730  1.00  0.00            
ATOM     40  H18 BCD     1      26.450  12.990  20.960  1.00  0.00            
ATOM     41  H19 BCD     1      28.190  13.330  20.780  1.00  0.00            
ATOM     42  H20 BCD     1      26.070  15.010  21.690  1.00  0.00            
ATOM     43  C13 BCD     1      22.310  12.100  15.280  1.00  0.00            
ATOM     44  O11 BCD     1      23.450  11.630  14.610  1.00  0.00            
ATOM     45  C14 BCD     1      22.180  13.590  15.060  1.00  0.00            
ATOM     46  O12 BCD     1      21.970  13.870  13.720  1.00  0.00            
ATOM     47  C15 BCD     1      23.490  14.240  15.610  1.00  0.00            
ATOM     48  O13 BCD     1      23.450  15.680  15.410  1.00  0.00            
ATOM     49  C16 BCD     1      23.820  13.810  17.060  1.00  0.00            
ATOM     50  C17 BCD     1      23.700  12.220  17.250  1.00  0.00            
ATOM     51  O14 BCD     1      22.420  11.760  16.700  1.00  0.00            
ATOM     52  C18 BCD     1      23.640  11.890  18.720  1.00  0.00            
ATOM     53  O15 BCD     1      22.520  12.470  19.420  1.00  0.00            
ATOM     54  H21 BCD     1      21.420  11.600  14.870  1.00  0.00            
ATOM     55  H22 BCD     1      21.380  13.940  15.730  1.00  0.00            
ATOM     56  H23 BCD     1      22.280  14.770  13.600  1.00  0.00            
ATOM     57  H24 BCD     1      24.380  13.910  15.050  1.00  0.00            
ATOM     58  H25 BCD     1      24.260  15.980  15.830  1.00  0.00            
ATOM     59  H26 BCD     1      23.040  14.240  17.700  1.00  0.00            
ATOM     60  H27 BCD     1      24.470  11.640  16.740  1.00  0.00            
ATOM     61  H28 BCD     1      23.660  10.790  18.780  1.00  0.00            
ATOM     62  H29 BCD     1      24.500  12.290  19.270  1.00  0.00            
ATOM     63  H30 BCD     1      22.350  11.980  20.240  1.00  0.00            
ATOM     64  C19 BCD     1      24.480   8.430  12.180  1.00  0.00            
ATOM     65  O16 BCD     1      25.880   8.500  12.440  1.00  0.00            
ATOM     66  C20 BCD     1      24.040   9.660  11.390  1.00  0.00            
ATOM     67  O17 BCD     1      24.910   9.820  10.290  1.00  0.00            
ATOM     68  C21 BCD     1      24.110  10.910  12.330  1.00  0.00            
ATOM     69  O18 BCD     1      23.620  12.110  11.650  1.00  0.00            
ATOM     70  C22 BCD     1      23.310  10.610  13.650  1.00  0.00            
ATOM     71  C23 BCD     1      23.900   9.370  14.320  1.00  0.00            
ATOM     72  O19 BCD     1      23.790   8.270  13.420  1.00  0.00            
ATOM     73  C24 BCD     1      23.200   8.900  15.640  1.00  0.00            
ATOM     74  O20 BCD     1      21.800   8.740  15.450  1.00  0.00            
ATOM     75  H31 BCD     1      24.320   7.610  11.460  1.00  0.00            
ATOM     76  H32 BCD     1      22.990   9.500  11.120  1.00  0.00            
ATOM     77  H33 BCD     1      24.570  10.650   9.940  1.00  0.00            
ATOM     78  H34 BCD     1      25.170  11.030  12.570  1.00  0.00            
ATOM     79  H35 BCD     1      24.040  12.860  12.080  1.00  0.00            
ATOM     80  H36 BCD     1      22.240  10.400  13.490  1.00  0.00            
ATOM     81  H37 BCD     1      24.950   9.700  14.400  1.00  0.00            
ATOM     82  H38 BCD     1      23.760   7.970  15.840  1.00  0.00            
ATOM     83  H39 BCD     1      23.440   9.560  16.480  1.00  0.00            
ATOM     84  H40 BCD     1      21.660   8.270  14.620  1.00  0.00            
ATOM     85  C25 BCD     1      29.200   6.000  12.560  1.00  0.00            
ATOM     86  O21 BCD     1      29.970   7.000  13.180  1.00  0.00            
ATOM     87  C26 BCD     1      28.590   6.330  11.240  1.00  0.00            
ATOM     88  O22 BCD     1      29.670   6.480  10.250  1.00  0.00            
ATOM     89  C27 BCD     1      27.640   7.540  11.310  1.00  0.00            
ATOM     90  O23 BCD     1      26.930   7.790  10.040  1.00  0.00            
ATOM     91  C28 BCD     1      26.580   7.270  12.350  1.00  0.00            
ATOM     92  C29 BCD     1      27.220   6.860  13.680  1.00  0.00            
ATOM     93  O24 BCD     1      28.130   5.770  13.490  1.00  0.00            
ATOM     94  C30 BCD     1      26.310   6.370  14.780  1.00  0.00            
ATOM     95  O25 BCD     1      27.010   6.160  15.980  1.00  0.00            
ATOM     96  H41 BCD     1      29.830   5.110  12.430  1.00  0.00            
ATOM     97  H42 BCD     1      27.940   5.460  11.080  1.00  0.00            
ATOM     98  H43 BCD     1      30.150   7.300  10.390  1.00  0.00            
ATOM     99  H44 BCD     1      28.240   8.420  11.570  1.00  0.00            
ATOM    100  H45 BCD     1      26.360   8.520  10.290  1.00  0.00            
ATOM    101  H46 BCD     1      25.900   6.500  11.950  1.00  0.00            
ATOM    102  H47 BCD     1      27.850   7.700  13.990  1.00  0.00            
ATOM    103  H48 BCD     1      25.470   7.060  14.920  1.00  0.00            
ATOM    104  H49 BCD     1      25.930   5.450  14.320  1.00  0.00            
ATOM    105  H50 BCD     1      27.880   5.790  15.830  1.00  0.00            
ATOM    106  C31 BCD     1      33.560   8.820  13.720  1.00  0.00            
ATOM    107  O26 BCD     1      33.010   9.740  14.670  1.00  0.00            
ATOM    108  C32 BCD     1      32.890   9.030  12.390  1.00  0.00            
ATOM    109  O27 BCD     1      33.170  10.300  11.870  1.00  0.00            
ATOM    110  C33 BCD     1      31.350   8.640  12.370  1.00  0.00            
ATOM    111  C34 BCD     1      31.310   7.230  12.850  1.00  0.00            
ATOM    112  C35 BCD     1      32.060   7.070  14.200  1.00  0.00            
ATOM    113  O28 BCD     1      33.450   7.430  14.210  1.00  0.00            
ATOM    114  C36 BCD     1      32.000   5.700  14.780  1.00  0.00            
ATOM    115  O29 BCD     1      32.500   4.690  13.870  1.00  0.00            
ATOM    116  O30 BCD     1      30.820   8.830  11.030  1.00  0.00            
ATOM    117  H51 BCD     1      34.640   8.980  13.630  1.00  0.00            
ATOM    118  H52 BCD     1      33.360   8.290  11.720  1.00  0.00            
ATOM    119  H53 BCD     1      32.980  10.360  10.930  1.00  0.00            
ATOM    120  H54 BCD     1      30.910   9.350  13.090  1.00  0.00            
ATOM    121  H55 BCD     1      30.680   9.740  10.780  1.00  0.00            
ATOM    122  H56 BCD     1      31.670   6.550  12.070  1.00  0.00            
ATOM    123  H57 BCD     1      31.550   7.650  14.990  1.00  0.00            
ATOM    124  H58 BCD     1      32.660   5.720  15.660  1.00  0.00            
ATOM    125  H59 BCD     1      31.010   5.400  15.150  1.00  0.00            
ATOM    126  H60 BCD     1      32.030   3.870  14.050  1.00  0.00            
ATOM    127  C37 BCD     1      34.180  12.380  17.560  1.00  0.00            
ATOM    128  O31 BCD     1      32.920  12.760  17.550  1.00  0.00            
ATOM    129  C38 BCD     1      34.770  12.590  16.150  1.00  0.00            
ATOM    130  O32 BCD     1      34.660  13.940  15.760  1.00  0.00            
ATOM    131  C39 BCD     1      34.100  11.790  15.110  1.00  0.00            
ATOM    132  O33 BCD     1      34.640  11.920  13.740  1.00  0.00            
ATOM    133  C40 BCD     1      33.970  10.320  15.530  1.00  0.00            
ATOM    134  C41 BCD     1      33.430  10.160  16.990  1.00  0.00            
ATOM    135  O34 BCD     1      34.220  11.000  17.910  1.00  0.00            
ATOM    136  C42 BCD     1      33.540   8.720  17.460  1.00  0.00            
ATOM    137  O35 BCD     1      34.890   8.290  17.440  1.00  0.00            
ATOM    138  H61 BCD     1      34.750  13.030  18.230  1.00  0.00            
ATOM    139  H62 BCD     1      35.820  12.260  16.200  1.00  0.00            
ATOM    140  H63 BCD     1      35.370  14.210  15.180  1.00  0.00            
ATOM    141  H64 BCD     1      33.080  12.180  15.130  1.00  0.00            
ATOM    142  H65 BCD     1      33.980  11.730  13.070  1.00  0.00            
ATOM    143  H66 BCD     1      34.950   9.830  15.430  1.00  0.00            
ATOM    144  H67 BCD     1      32.350  10.280  17.090  1.00  0.00            
ATOM    145  H68 BCD     1      32.990   8.570  18.400  1.00  0.00            
ATOM    146  H69 BCD     1      32.980   8.080  16.750  1.00  0.00            
ATOM    147  H70 BCD     1      34.780   7.440  17.870  1.00  0.00            
ATOM    148  C1  BH4     2      29.840  12.500  15.870  1.00  0.00            
ATOM    149  C2  BH4     2      28.850  11.390  15.670  1.00  0.00            
ATOM    150  C3  BH4     2      28.050  11.360  14.610  1.00  0.00            
ATOM    151  C4  BH4     2      27.870  12.400  13.510  1.00  0.00            
ATOM    152  C5  BH4     2      27.790  13.770  13.760  1.00  0.00            
ATOM    153  C6  BH4     2      27.790  14.690  12.700  1.00  0.00            
ATOM    154  C7  BH4     2      27.620  14.180  11.370  1.00  0.00            
ATOM    155  C8  BH4     2      27.540  12.820  11.110  1.00  0.00            
ATOM    156  C9  BH4     2      27.780  11.920  12.210  1.00  0.00            
ATOM    157  C10 BH4     2      28.910  10.230  16.620  1.00  0.00            
ATOM    158  C11 BH4     2      28.790  10.350  18.030  1.00  0.00            
ATOM    159  C12 BH4     2      29.000   9.250  18.930  1.00  0.00            
ATOM    160  C13 BH4     2      29.250   7.960  18.440  1.00  0.00            
ATOM    161  C14 BH4     2      29.470   7.790  17.030  1.00  0.00            
ATOM    162  C15 BH4     2      29.280   8.930  16.130  1.00  0.00            
ATOM    163  H1  BH4     2      30.150  12.890  14.890  1.00  0.00            
ATOM    164  H2  BH4     2      29.440  13.340  16.450  1.00  0.00            
ATOM    165  H3  BH4     2      30.790  12.140  16.280  1.00  0.00            
ATOM    166  H4  BH4     2      27.400  10.500  14.520  1.00  0.00            
ATOM    167  H5  BH4     2      27.870  14.040  14.810  1.00  0.00            
ATOM    168  H6  BH4     2      27.640  15.760  12.840  1.00  0.00            
ATOM    169  H7  BH4     2      27.310  14.760  10.500  1.00  0.00            
ATOM    170  H8  BH4     2      27.340  12.480  10.100  1.00  0.00            
ATOM    171  H9  BH4     2      27.870  10.860  11.990  1.00  0.00            
ATOM    172  H10 BH4     2      28.620  11.330  18.460  1.00  0.00            
ATOM    173  H11 BH4     2      28.860   9.390  20.000  1.00  0.00            
ATOM    174  H12 BH4     2      29.390   7.120  19.110  1.00  0.00            
ATOM    175  H13 BH4     2      29.810   6.840  16.610  1.00  0.00            
ATOM    176  H14 BH4     2      29.500   8.820  15.070  1.00  0.00            
TER
ENDMDL
MODEL        1
ATOM      1  C1  BCD     1      29.820  10.690  23.010  1.00  0.00            
ATOM      2  O1  BCD     1      28.500  10.960  22.560  1.00  0.00            
ATOM      3  C2  BCD     1      30.780  11.730  22.390  1.00  0.00            
ATOM      4  O2  BCD     1      30.440  13.040  22.840  1.00  0.00            
ATOM      5  C3  BCD     1      30.660  11.660  20.910  1.00  0.00            
ATOM      6  O3  BCD     1      31.430  12.670  20.290  1.00  0.00            
ATOM      7  C4  BCD     1      31.010  10.220  20.380  1.00  0.00            
ATOM      8  C5  BCD     1      30.180   9.220  21.080  1.00  0.00            
ATOM      9  O4  BCD     1      30.200   9.460  22.500  1.00  0.00            
ATOM     10  C6  BCD     1      30.560   7.800  20.850  1.00  0.00            
ATOM     11  O5  BCD     1      31.900   7.590  21.100  1.00  0.00            
ATOM     12  H1  BCD     1      29.760  10.640  24.100  1.00  0.00            
ATOM     13  H2  BCD     1      31.810  11.530  22.690  1.00  0.00            
ATOM     14  H3  BCD     1      29.490  13.000  22.730  1.00  0.00            
ATOM     15  H4  BCD     1      29.620  11.760  20.560  1.00  0.00            
ATOM     16  H5  BCD     1      31.750  13.280  20.950  1.00  0.00            
ATOM     17  H6  BCD     1      32.070   9.990  20.550  1.00  0.00            
ATOM     18  H7  BCD     1      29.150   9.210  20.700  1.00  0.00            
ATOM     19  H8  BCD     1      29.880   7.180  21.450  1.00  0.00            
ATOM     20  H9  BCD     1      30.340   7.680  19.780  1.00  0.00            
ATOM     21  H10 BCD     1      31.980   7.880  22.010  1.00  0.00            
ATOM     22  C7  BCD     1      24.860  11.820  24.510  1.00  0.00            
ATOM     23  O6  BCD     1      24.120  11.320  23.390  1.00  0.00            
ATOM     24  C8  BCD     1      25.720  13.040  24.060  1.00  0.00            
ATOM     25  O7  BCD     1      24.750  14.020  23.680  1.00  0.00            
ATOM     26  C9  BCD     1      26.830  12.670  23.040  1.00  0.00            
ATOM     27  O8  BCD     1      27.730  13.720  22.670  1.00  0.00            
ATOM     28  C10 BCD     1      27.590  11.420  23.580  1.00  0.00            
ATOM     29  C11 BCD     1      26.690  10.290  24.150  1.00  0.00            
ATOM     30  O9  BCD     1      25.700  10.830  25.030  1.00  0.00            
ATOM     31  C12 BCD     1      27.460   9.180  24.820  1.00  0.00            
ATOM     32  O10 BCD     1      28.120   9.530  26.060  1.00  0.00            
ATOM     33  H11 BCD     1      24.200  12.160  25.320  1.00  0.00            
ATOM     34  H12 BCD     1      26.250  13.480  24.910  1.00  0.00            
ATOM     35  H13 BCD     1      24.510  14.460  24.510  1.00  0.00            
ATOM     36  H14 BCD     1      26.180  12.340  22.210  1.00  0.00            
ATOM     37  H15 BCD     1      27.160  14.370  22.250  1.00  0.00            
ATOM     38  H16 BCD     1      28.220  11.850  24.370  1.00  0.00            
ATOM     39  H17 BCD     1      26.230   9.890  23.230  1.00  0.00            
ATOM     40  H18 BCD     1      26.780   8.350  25.070  1.00  0.00            
ATOM     41  H19 BCD     1      28.220   8.800  24.120  1.00  0.00            
ATOM     42  H20 BCD     1      27.540   9.250  26.780  1.00  0.00            
ATOM     43  C13 BCD     1      20.500  10.180  22.140  1.00  0.00            
ATOM     44  O11 BCD     1      21.000   9.620  20.930  1.00  0.00            
ATOM     45  C14 BCD     1      20.680  11.630  22.260  1.00  0.00            
ATOM     46  O12 BCD     1      20.030  12.520  21.350  1.00  0.00            
ATOM     47  C15 BCD     1      22.110  12.010  22.400  1.00  0.00            
ATOM     48  O13 BCD     1      22.230  13.380  22.800  1.00  0.00            
ATOM     49  C16 BCD     1      22.720  11.230  23.630  1.00  0.00            
ATOM     50  C17 BCD     1      22.400   9.680  23.590  1.00  0.00            
ATOM     51  O14 BCD     1      20.990   9.440  23.280  1.00  0.00            
ATOM     52  C18 BCD     1      22.720   8.910  24.850  1.00  0.00            
ATOM     53  O15 BCD     1      22.150   9.400  26.040  1.00  0.00            
ATOM     54  H21 BCD     1      19.420  10.020  22.260  1.00  0.00            
ATOM     55  H22 BCD     1      20.210  11.840  23.230  1.00  0.00            
ATOM     56  H23 BCD     1      20.690  13.180  21.090  1.00  0.00            
ATOM     57  H24 BCD     1      22.660  11.900  21.460  1.00  0.00            
ATOM     58  H25 BCD     1      23.160  13.510  22.980  1.00  0.00            
ATOM     59  H26 BCD     1      22.420  11.720  24.560  1.00  0.00            
ATOM     60  H27 BCD     1      23.000   9.180  22.820  1.00  0.00            
ATOM     61  H28 BCD     1      22.430   7.860  24.750  1.00  0.00            
ATOM     62  H29 BCD     1      23.810   8.860  25.010  1.00  0.00            
ATOM     63  H30 BCD     1      22.560   9.090  26.850  1.00  0.00            
ATOM     64  C19 BCD     1      19.900   8.590  17.080  1.00  0.00            
ATOM     65  O16 BCD     1      21.090   9.310  16.670  1.00  0.00            
ATOM     66  C20 BCD     1      18.980   9.610  17.750  1.00  0.00            
ATOM     67  O17 BCD     1      18.670  10.630  16.720  1.00  0.00            
ATOM     68  C21 BCD     1      19.510  10.200  19.050  1.00  0.00            
ATOM     69  O18 BCD     1      18.480  11.000  19.700  1.00  0.00            
ATOM     70  C22 BCD     1      20.170   9.080  19.890  1.00  0.00            
ATOM     71  C23 BCD     1      21.020   8.180  19.120  1.00  0.00            
ATOM     72  O19 BCD     1      20.310   7.670  17.970  1.00  0.00            
ATOM     73  C24 BCD     1      21.250   6.990  20.070  1.00  0.00            
ATOM     74  O20 BCD     1      20.050   6.200  20.450  1.00  0.00            
ATOM     75  H31 BCD     1      19.480   8.020  16.250  1.00  0.00            
ATOM     76  H32 BCD     1      18.070   9.030  17.950  1.00  0.00            
ATOM     77  H33 BCD     1      19.470  11.110  16.500  1.00  0.00            
ATOM     78  H34 BCD     1      20.340  10.850  18.750  1.00  0.00            
ATOM     79  H35 BCD     1      18.920  11.660  20.240  1.00  0.00            
ATOM     80  H36 BCD     1      19.380   8.480  20.360  1.00  0.00            
ATOM     81  H37 BCD     1      22.000   8.640  18.940  1.00  0.00            
ATOM     82  H38 BCD     1      21.990   6.360  19.560  1.00  0.00            
ATOM     83  H39 BCD     1      21.690   7.300  21.020  1.00  0.00            
ATOM     84  H40 BCD     1      20.300   5.280  20.300  1.00  0.00            
ATOM     85  C25 BCD     1      23.490   9.910  13.380  1.00  0.00            
ATOM     86  O21 BCD     1      24.670   9.840  14.130  1.00  0.00            
ATOM     87  C26 BCD     1      22.660  11.150  13.810  1.00  0.00            
ATOM     88  O22 BCD     1      23.460  12.320  13.890  1.00  0.00            
ATOM     89  C27 BCD     1      21.970  10.860  15.140  1.00  0.00            
ATOM     90  O23 BCD     1      21.040  11.860  15.570  1.00  0.00            
ATOM     91  C28 BCD     1      21.350   9.500  15.300  1.00  0.00            
ATOM     92  C29 BCD     1      22.240   8.320  14.830  1.00  0.00            
ATOM     93  O24 BCD     1      22.770   8.720  13.530  1.00  0.00            
ATOM     94  C30 BCD     1      21.600   6.960  14.780  1.00  0.00            
ATOM     95  O25 BCD     1      20.320   6.960  14.080  1.00  0.00            
ATOM     96  H41 BCD     1      23.580   9.990  12.290  1.00  0.00            
ATOM     97  H42 BCD     1      21.900  11.290  13.030  1.00  0.00            
ATOM     98  H43 BCD     1      22.890  13.020  14.230  1.00  0.00            
ATOM     99  H44 BCD     1      22.870  10.830  15.780  1.00  0.00            
ATOM    100  H45 BCD     1      21.210  12.750  15.260  1.00  0.00            
ATOM    101  H46 BCD     1      20.350   9.610  14.850  1.00  0.00            
ATOM    102  H47 BCD     1      22.970   8.330  15.640  1.00  0.00            
ATOM    103  H48 BCD     1      22.290   6.300  14.240  1.00  0.00            
ATOM    104  H49 BCD     1      21.430   6.570  15.790  1.00  0.00            
ATOM    105  H50 BCD     1      20.400   7.690  13.460  1.00  0.00            
ATOM    106  C31 BCD     1      28.750   9.670  13.630  1.00  0.00            
ATOM    107  O26 BCD     1      28.990   9.940  14.990  1.00  0.00            
ATOM    108  C32 BCD     1      28.120  10.900  12.990  1.00  0.00            
ATOM    109  O27 BCD     1      28.930  12.110  13.210  1.00  0.00            
ATOM    110  C33 BCD     1      26.710  11.040  13.590  1.00  0.00            
ATOM    111  C34 BCD     1      25.880   9.770  13.380  1.00  0.00            
ATOM    112  C35 BCD     1      26.630   8.580  13.910  1.00  0.00            
ATOM    113  O28 BCD     1      27.980   8.500  13.430  1.00  0.00            
ATOM    114  C36 BCD     1      25.910   7.260  13.710  1.00  0.00            
ATOM    115  O29 BCD     1      25.740   7.070  12.290  1.00  0.00            
ATOM    116  O30 BCD     1      26.030  12.160  12.990  1.00  0.00            
ATOM    117  H51 BCD     1      29.700   9.540  13.100  1.00  0.00            
ATOM    118  H52 BCD     1      27.960  10.780  11.910  1.00  0.00            
ATOM    119  H53 BCD     1      28.410  12.890  13.000  1.00  0.00            
ATOM    120  H54 BCD     1      26.830  11.070  14.680  1.00  0.00            
ATOM    121  H55 BCD     1      25.220  12.390  13.460  1.00  0.00            
ATOM    122  H56 BCD     1      25.720   9.810  12.290  1.00  0.00            
ATOM    123  H57 BCD     1      26.800   8.650  14.990  1.00  0.00            
ATOM    124  H58 BCD     1      26.440   6.440  14.200  1.00  0.00            
ATOM    125  H59 BCD     1      24.970   7.290  14.290  1.00  0.00            
ATOM    126  H60 BCD     1      26.100   6.250  11.950  1.00  0.00            
ATOM    127  C37 BCD     1      31.660   9.660  18.090  1.00  0.00            
ATOM    128  O31 BCD     1      30.700  10.310  18.980  1.00  0.00            
ATOM    129  C38 BCD     1      32.110  10.600  16.930  1.00  0.00            
ATOM    130  O32 BCD     1      32.630  11.780  17.520  1.00  0.00            
ATOM    131  C39 BCD     1      30.930  10.840  16.070  1.00  0.00            
ATOM    132  O33 BCD     1      31.140  11.670  14.900  1.00  0.00            
ATOM    133  C40 BCD     1      30.280   9.570  15.580  1.00  0.00            
ATOM    134  C41 BCD     1      30.020   8.540  16.730  1.00  0.00            
ATOM    135  O34 BCD     1      31.150   8.430  17.550  1.00  0.00            
ATOM    136  C42 BCD     1      29.500   7.200  16.270  1.00  0.00            
ATOM    137  O35 BCD     1      30.280   6.650  15.190  1.00  0.00            
ATOM    138  H61 BCD     1      32.430   9.300  18.770  1.00  0.00            
ATOM    139  H62 BCD     1      32.860  10.030  16.360  1.00  0.00            
ATOM    140  H63 BCD     1      32.000  12.000  18.220  1.00  0.00            
ATOM    141  H64 BCD     1      30.270  11.420  16.730  1.00  0.00            
ATOM    142  H65 BCD     1      30.320  11.760  14.410  1.00  0.00            
ATOM    143  H66 BCD     1      30.860   8.990  14.860  1.00  0.00            
ATOM    144  H67 BCD     1      29.250   8.940  17.420  1.00  0.00            
ATOM    145  H68 BCD     1      29.660   6.410  17.020  1.00  0.00            
ATOM    146  H69 BCD     1      28.450   7.280  15.970  1.00  0.00            
ATOM    147  H70 BCD     1      29.820   5.890  14.840  1.00  0.00            
ATOM    148  C1  BH4     2      25.540   9.080  17.670  1.00  0.00            
ATOM    149  C2  BH4     2      26.070   9.520  18.940  1.00  0.00            
ATOM    150  C3  BH4     2      26.500  10.800  19.090  1.00  0.00            
ATOM    151  C4  BH4     2      26.540  11.880  18.060  1.00  0.00            
ATOM    152  C5  BH4     2      25.420  12.360  17.340  1.00  0.00            
ATOM    153  C6  BH4     2      25.640  13.280  16.260  1.00  0.00            
ATOM    154  C7  BH4     2      26.870  13.860  16.120  1.00  0.00            
ATOM    155  C8  BH4     2      27.940  13.430  16.840  1.00  0.00            
ATOM    156  C9  BH4     2      27.810  12.470  17.860  1.00  0.00            
ATOM    157  C10 BH4     2      26.180   8.450  19.970  1.00  0.00            
ATOM    158  C11 BH4     2      27.070   7.380  19.690  1.00  0.00            
ATOM    159  C12 BH4     2      27.070   6.260  20.620  1.00  0.00            
ATOM    160  C13 BH4     2      26.250   6.250  21.750  1.00  0.00            
ATOM    161  C14 BH4     2      25.370   7.320  22.020  1.00  0.00            
ATOM    162  C15 BH4     2      25.360   8.400  21.110  1.00  0.00            
ATOM    163  H1  BH4     2      25.420   8.000  17.550  1.00  0.00            
ATOM    164  H2  BH4     2      24.490   9.390  17.550  1.00  0.00            
ATOM    165  H3  BH4     2      26.120   9.370  16.790  1.00  0.00            
ATOM    166  H4  BH4     2      26.950  11.110  20.030  1.00  0.00            
ATOM    167  H5  BH4     2      24.400  12.010  17.500  1.00  0.00            
ATOM    168  H6  BH4     2      24.790  13.620  15.680  1.00  0.00            
ATOM    169  H7  BH4     2      27.000  14.760  15.530  1.00  0.00            
ATOM    170  H8  BH4     2      28.890  13.960  16.780  1.00  0.00            
ATOM    171  H9  BH4     2      28.640  12.170  18.490  1.00  0.00            
ATOM    172  H10 BH4     2      27.750   7.450  18.840  1.00  0.00            
ATOM    173  H11 BH4     2      27.740   5.440  20.430  1.00  0.00            
ATOM    174  H12 BH4     2      26.220   5.340  22.330  1.00  0.00            
ATOM    175  H13 BH4     2      24.620   7.400  22.800  1.00  0.00            
ATOM    176  H14 BH4     2      24.680   9.230  21.230  1.00  0.00            
TER
ENDMDL
MODEL        1
ATOM      1  C1  BCD     1      31.670  11.150  17.270  1.00  0.00            
ATOM      2  O1  BCD     1      30.340  11.430  17.000  1.00  0.00            
ATOM      3  C2  BCD     1      32.210  10.250  16.190  1.00  0.00            
ATOM      4  O2  BCD     1      32.190  10.970  14.970  1.00  0.00            
ATOM      5  C3  BCD     1      31.350   9.000  16.140  1.00  0.00            
ATOM      6  O3  BCD     1      31.770   8.110  15.130  1.00  0.00            
ATOM      7  C4  BCD     1      31.310   8.250  17.470  1.00  0.00            
ATOM      8  C5  BCD     1      31.000   9.140  18.610  1.00  0.00            
ATOM      9  O4  BCD     1      31.730  10.340  18.490  1.00  0.00            
ATOM     10  C6  BCD     1      31.150   8.570  20.030  1.00  0.00            
ATOM     11  O5  BCD     1      32.520   8.180  20.300  1.00  0.00            
ATOM     12  H1  BCD     1      32.220  12.100  17.320  1.00  0.00            
ATOM     13  H2  BCD     1      33.240  10.060  16.520  1.00  0.00            
ATOM     14  H3  BCD     1      32.540  10.460  14.230  1.00  0.00            
ATOM     15  H4  BCD     1      30.330   9.290  15.840  1.00  0.00            
ATOM     16  H5  BCD     1      31.890   8.600  14.310  1.00  0.00            
ATOM     17  H6  BCD     1      32.290   7.820  17.680  1.00  0.00            
ATOM     18  H7  BCD     1      29.930   9.370  18.540  1.00  0.00            
ATOM     19  H8  BCD     1      30.780   9.270  20.800  1.00  0.00            
ATOM     20  H9  BCD     1      30.480   7.710  20.170  1.00  0.00            
ATOM     21  H10 BCD     1      32.990   9.000  20.480  1.00  0.00            
ATOM     22  C7  BCD     1      27.590  14.430  16.920  1.00  0.00            
ATOM     23  O6  BCD     1      26.600  13.590  16.420  1.00  0.00            
ATOM     24  C8  BCD     1      28.820  14.530  15.910  1.00  0.00            
ATOM     25  O7  BCD     1      28.330  15.010  14.620  1.00  0.00            
ATOM     26  C9  BCD     1      29.530  13.260  15.720  1.00  0.00            
ATOM     27  O8  BCD     1      30.730  13.330  14.920  1.00  0.00            
ATOM     28  C10 BCD     1      29.920  12.790  17.130  1.00  0.00            
ATOM     29  C11 BCD     1      28.800  12.810  18.170  1.00  0.00            
ATOM     30  O9  BCD     1      28.120  14.040  18.200  1.00  0.00            
ATOM     31  C12 BCD     1      29.270  12.710  19.600  1.00  0.00            
ATOM     32  O10 BCD     1      30.230  13.690  20.040  1.00  0.00            
ATOM     33  H11 BCD     1      27.200  15.440  17.060  1.00  0.00            
ATOM     34  H12 BCD     1      29.510  15.290  16.280  1.00  0.00            
ATOM     35  H13 BCD     1      29.050  14.750  14.040  1.00  0.00            
ATOM     36  H14 BCD     1      28.930  12.500  15.190  1.00  0.00            
ATOM     37  H15 BCD     1      31.180  12.490  14.880  1.00  0.00            
ATOM     38  H16 BCD     1      30.730  13.480  17.370  1.00  0.00            
ATOM     39  H17 BCD     1      28.170  11.920  18.010  1.00  0.00            
ATOM     40  H18 BCD     1      28.370  12.710  20.230  1.00  0.00            
ATOM     41  H19 BCD     1      29.650  11.680  19.680  1.00  0.00            
ATOM     42  H20 BCD     1      30.330  14.430  19.440  1.00  0.00            
ATOM     43  C13 BCD     1      22.530  13.460  15.740  1.00  0.00            
ATOM     44  O11 BCD     1      22.870  12.300  15.100  1.00  0.00            
ATOM     45  C14 BCD     1      23.260  14.660  15.110  1.00  0.00            
ATOM     46  O12 BCD     1      22.880  14.790  13.680  1.00  0.00            
ATOM     47  C15 BCD     1      24.830  14.460  15.170  1.00  0.00            
ATOM     48  O13 BCD     1      25.600  15.560  14.580  1.00  0.00            
ATOM     49  C16 BCD     1      25.270  14.090  16.560  1.00  0.00            
ATOM     50  C17 BCD     1      24.380  13.090  17.340  1.00  0.00            
ATOM     51  O14 BCD     1      22.960  13.350  17.050  1.00  0.00            
ATOM     52  C18 BCD     1      24.770  12.870  18.750  1.00  0.00            
ATOM     53  O15 BCD     1      23.990  11.770  19.150  1.00  0.00            
ATOM     54  H21 BCD     1      21.450  13.620  15.830  1.00  0.00            
ATOM     55  H22 BCD     1      22.980  15.550  15.700  1.00  0.00            
ATOM     56  H23 BCD     1      21.950  15.020  13.670  1.00  0.00            
ATOM     57  H24 BCD     1      25.090  13.580  14.560  1.00  0.00            
ATOM     58  H25 BCD     1      26.500  15.230  14.510  1.00  0.00            
ATOM     59  H26 BCD     1      25.320  15.050  17.080  1.00  0.00            
ATOM     60  H27 BCD     1      24.640  12.140  16.840  1.00  0.00            
ATOM     61  H28 BCD     1      25.840  12.670  18.830  1.00  0.00            
ATOM     62  H29 BCD     1      24.520  13.750  19.370  1.00  0.00            
ATOM     63  H30 BCD     1      24.490  11.360  19.860  1.00  0.00            
ATOM     64  C19 BCD     1      21.070   9.580  12.410  1.00  0.00            
ATOM     65  O16 BCD     1      22.090   8.630  12.920  1.00  0.00            
ATOM     66  C20 BCD     1      21.880  10.780  11.840  1.00  0.00            
ATOM     67  O17 BCD     1      22.760  10.400  10.740  1.00  0.00            
ATOM     68  C21 BCD     1      22.750  11.440  12.900  1.00  0.00            
ATOM     69  O18 BCD     1      23.350  12.590  12.300  1.00  0.00            
ATOM     70  C22 BCD     1      21.920  11.860  14.090  1.00  0.00            
ATOM     71  C23 BCD     1      21.170  10.610  14.560  1.00  0.00            
ATOM     72  O19 BCD     1      20.340  10.040  13.520  1.00  0.00            
ATOM     73  C24 BCD     1      20.210  10.900  15.650  1.00  0.00            
ATOM     74  O20 BCD     1      19.170  11.880  15.350  1.00  0.00            
ATOM     75  H31 BCD     1      20.420   9.020  11.730  1.00  0.00            
ATOM     76  H32 BCD     1      21.110  11.420  11.390  1.00  0.00            
ATOM     77  H33 BCD     1      23.370  11.120  10.560  1.00  0.00            
ATOM     78  H34 BCD     1      23.470  10.660  13.180  1.00  0.00            
ATOM     79  H35 BCD     1      23.350  13.280  12.960  1.00  0.00            
ATOM     80  H36 BCD     1      21.220  12.670  13.850  1.00  0.00            
ATOM     81  H37 BCD     1      21.940   9.940  14.960  1.00  0.00            
ATOM     82  H38 BCD     1      19.790   9.940  15.980  1.00  0.00            
ATOM     83  H39 BCD     1      20.830  11.350  16.430  1.00  0.00            
ATOM     84  H40 BCD     1      18.310  11.510  15.130  1.00  0.00            
ATOM     85  C25 BCD     1      22.940   4.700  13.130  1.00  0.00            
ATOM     86  O21 BCD     1      24.230   4.930  13.700  1.00  0.00            
ATOM     87  C26 BCD     1      22.840   5.350  11.740  1.00  0.00            
ATOM     88  O22 BCD     1      23.760   4.710  10.880  1.00  0.00            
ATOM     89  C27 BCD     1      22.950   6.830  11.830  1.00  0.00            
ATOM     90  O23 BCD     1      22.850   7.380  10.560  1.00  0.00            
ATOM     91  C28 BCD     1      21.820   7.320  12.660  1.00  0.00            
ATOM     92  C29 BCD     1      21.750   6.620  14.090  1.00  0.00            
ATOM     93  O24 BCD     1      21.900   5.200  13.910  1.00  0.00            
ATOM     94  C30 BCD     1      20.530   6.950  14.860  1.00  0.00            
ATOM     95  O25 BCD     1      19.330   6.470  14.150  1.00  0.00            
ATOM     96  H41 BCD     1      22.780   3.620  13.020  1.00  0.00            
ATOM     97  H42 BCD     1      21.800   5.230  11.410  1.00  0.00            
ATOM     98  H43 BCD     1      24.620   5.110  11.040  1.00  0.00            
ATOM     99  H44 BCD     1      23.860   7.150  12.340  1.00  0.00            
ATOM    100  H45 BCD     1      22.850   8.340  10.640  1.00  0.00            
ATOM    101  H46 BCD     1      20.900   7.120  12.090  1.00  0.00            
ATOM    102  H47 BCD     1      22.580   6.950  14.740  1.00  0.00            
ATOM    103  H48 BCD     1      20.640   6.540  15.870  1.00  0.00            
ATOM    104  H49 BCD     1      20.520   8.020  15.100  1.00  0.00            
ATOM    105  H50 BCD     1      19.540   5.580  13.880  1.00  0.00            
ATOM    106  C31 BCD     1      27.890   3.220  14.470  1.00  0.00            
ATOM    107  O26 BCD     1      28.170   4.260  15.380  1.00  0.00            
ATOM    108  C32 BCD     1      27.680   3.760  13.040  1.00  0.00            
ATOM    109  O27 BCD     1      28.890   4.480  12.620  1.00  0.00            
ATOM    110  C33 BCD     1      26.540   4.790  12.990  1.00  0.00            
ATOM    111  C34 BCD     1      25.270   4.040  13.460  1.00  0.00            
ATOM    112  C35 BCD     1      25.470   3.350  14.860  1.00  0.00            
ATOM    113  O28 BCD     1      26.690   2.660  14.910  1.00  0.00            
ATOM    114  C36 BCD     1      24.280   2.480  15.350  1.00  0.00            
ATOM    115  O29 BCD     1      23.960   1.570  14.380  1.00  0.00            
ATOM    116  O30 BCD     1      26.440   5.530  11.740  1.00  0.00            
ATOM    117  H51 BCD     1      28.680   2.470  14.530  1.00  0.00            
ATOM    118  H52 BCD     1      27.450   2.840  12.490  1.00  0.00            
ATOM    119  H53 BCD     1      29.490   4.330  13.360  1.00  0.00            
ATOM    120  H54 BCD     1      26.740   5.480  13.820  1.00  0.00            
ATOM    121  H55 BCD     1      27.340   5.830  11.600  1.00  0.00            
ATOM    122  H56 BCD     1      25.070   3.310  12.670  1.00  0.00            
ATOM    123  H57 BCD     1      25.520   4.170  15.590  1.00  0.00            
ATOM    124  H58 BCD     1      24.660   1.880  16.190  1.00  0.00            
ATOM    125  H59 BCD     1      23.400   3.070  15.640  1.00  0.00            
ATOM    126  H60 BCD     1      23.120   1.140  14.520  1.00  0.00            
ATOM    127  C37 BCD     1      30.880   5.950  17.890  1.00  0.00            
ATOM    128  O31 BCD     1      30.390   7.170  17.340  1.00  0.00            
ATOM    129  C38 BCD     1      31.470   5.000  16.750  1.00  0.00            
ATOM    130  O32 BCD     1      32.670   5.680  16.260  1.00  0.00            
ATOM    131  C39 BCD     1      30.400   4.810  15.680  1.00  0.00            
ATOM    132  O33 BCD     1      30.850   4.030  14.530  1.00  0.00            
ATOM    133  C40 BCD     1      29.190   4.160  16.340  1.00  0.00            
ATOM    134  C41 BCD     1      28.760   4.890  17.620  1.00  0.00            
ATOM    135  O34 BCD     1      29.850   5.180  18.460  1.00  0.00            
ATOM    136  C42 BCD     1      27.670   4.110  18.410  1.00  0.00            
ATOM    137  O35 BCD     1      28.220   2.920  18.990  1.00  0.00            
ATOM    138  H61 BCD     1      31.640   6.100  18.670  1.00  0.00            
ATOM    139  H62 BCD     1      31.680   4.040  17.250  1.00  0.00            
ATOM    140  H63 BCD     1      32.410   6.450  15.750  1.00  0.00            
ATOM    141  H64 BCD     1      30.010   5.760  15.310  1.00  0.00            
ATOM    142  H65 BCD     1      31.750   4.210  14.250  1.00  0.00            
ATOM    143  H66 BCD     1      29.470   3.140  16.600  1.00  0.00            
ATOM    144  H67 BCD     1      28.330   5.840  17.280  1.00  0.00            
ATOM    145  H68 BCD     1      27.340   4.800  19.190  1.00  0.00            
ATOM    146  H69 BCD     1      26.790   3.880  17.790  1.00  0.00            
ATOM    147  H70 BCD     1      28.060   2.160  18.420  1.00  0.00            
ATOM    148  C1  BH4     2      27.660   8.890  16.740  1.00  0.00            
ATOM    149  C2  BH4     2      26.220   8.660  16.320  1.00  0.00            
ATOM    150  C3  BH4     2      25.760   9.000  15.120  1.00  0.00            
ATOM    151  C4  BH4     2      26.400   9.710  13.980  1.00  0.00            
ATOM    152  C5  BH4     2      27.060  10.920  14.120  1.00  0.00            
ATOM    153  C6  BH4     2      27.420  11.690  12.940  1.00  0.00            
ATOM    154  C7  BH4     2      27.260  11.140  11.660  1.00  0.00            
ATOM    155  C8  BH4     2      26.870   9.790  11.540  1.00  0.00            
ATOM    156  C9  BH4     2      26.520   9.060  12.700  1.00  0.00            
ATOM    157  C10 BH4     2      25.350   7.840  17.190  1.00  0.00            
ATOM    158  C11 BH4     2      25.290   8.250  18.570  1.00  0.00            
ATOM    159  C12 BH4     2      24.640   7.430  19.520  1.00  0.00            
ATOM    160  C13 BH4     2      24.040   6.250  19.090  1.00  0.00            
ATOM    161  C14 BH4     2      24.070   5.810  17.800  1.00  0.00            
ATOM    162  C15 BH4     2      24.770   6.630  16.880  1.00  0.00            
ATOM    163  H1  BH4     2      27.870   8.360  17.670  1.00  0.00            
ATOM    164  H2  BH4     2      28.300   8.770  15.860  1.00  0.00            
ATOM    165  H3  BH4     2      27.840   9.930  17.050  1.00  0.00            
ATOM    166  H4  BH4     2      24.720   8.720  14.960  1.00  0.00            
ATOM    167  H5  BH4     2      27.090  11.470  15.050  1.00  0.00            
ATOM    168  H6  BH4     2      27.810  12.690  13.100  1.00  0.00            
ATOM    169  H7  BH4     2      27.510  11.680  10.750  1.00  0.00            
ATOM    170  H8  BH4     2      26.790   9.360  10.540  1.00  0.00            
ATOM    171  H9  BH4     2      26.050   8.100  12.570  1.00  0.00            
ATOM    172  H10 BH4     2      25.700   9.180  18.950  1.00  0.00            
ATOM    173  H11 BH4     2      24.560   7.750  20.550  1.00  0.00            
ATOM    174  H12 BH4     2      23.620   5.580  19.830  1.00  0.00            
ATOM    175  H13 BH4     2      23.640   4.850  17.500  1.00  0.00            
ATOM    176  H14 BH4     2      24.990   6.260  15.880  1.00  0.00            
TER
ENDMDL
MODEL        1
ATOM      1  C1  BCD     1      24.060  16.630  21.980  1.00  0.00            
ATOM      2  O1  BCD     1      23.090  15.890  21.130  1.00  0.00            
ATOM      3  C2  BCD     1      24.920  17.630  21.130  1.00  0.00            
ATOM      4  O2  BCD     1      24.030  18.590  20.590  1.00  0.00            
ATOM      5  C3  BCD     1      25.780  16.850  20.120  1.00  0.00            
ATOM      6  O3  BCD     1      26.660  17.790  19.490  1.00  0.00            
ATOM      7  C4  BCD     1      26.630  15.820  20.880  1.00  0.00            
ATOM      8  C5  BCD     1      25.810  14.900  21.850  1.00  0.00            
ATOM      9  O4  BCD     1      24.910  15.690  22.650  1.00  0.00            
ATOM     10  C6  BCD     1      26.750  14.180  22.820  1.00  0.00            
ATOM     11  O5  BCD     1      27.590  15.110  23.500  1.00  0.00            
ATOM     12  H1  BCD     1      23.450  17.190  22.700  1.00  0.00            
ATOM     13  H2  BCD     1      25.660  18.110  21.780  1.00  0.00            
ATOM     14  H3  BCD     1      23.440  18.090  20.010  1.00  0.00            
ATOM     15  H4  BCD     1      25.100  16.340  19.430  1.00  0.00            
ATOM     16  H5  BCD     1      27.130  17.310  18.810  1.00  0.00            
ATOM     17  H6  BCD     1      27.450  16.350  21.380  1.00  0.00            
ATOM     18  H7  BCD     1      25.070  14.270  21.350  1.00  0.00            
ATOM     19  H8  BCD     1      26.180  13.640  23.580  1.00  0.00            
ATOM     20  H9  BCD     1      27.440  13.500  22.290  1.00  0.00            
ATOM     21  H10 BCD     1      27.030  15.750  23.950  1.00  0.00            
ATOM     22  C7  BCD     1      19.240  15.720  19.630  1.00  0.00            
ATOM     23  O6  BCD     1      19.530  14.420  19.180  1.00  0.00            
ATOM     24  C8  BCD     1      20.130  16.720  19.030  1.00  0.00            
ATOM     25  O7  BCD     1      19.990  16.880  17.660  1.00  0.00            
ATOM     26  C9  BCD     1      21.610  16.400  19.420  1.00  0.00            
ATOM     27  O8  BCD     1      22.450  17.330  18.800  1.00  0.00            
ATOM     28  C10 BCD     1      21.810  16.420  20.900  1.00  0.00            
ATOM     29  C11 BCD     1      20.780  15.580  21.590  1.00  0.00            
ATOM     30  O9  BCD     1      19.520  15.800  21.000  1.00  0.00            
ATOM     31  C12 BCD     1      20.600  16.010  23.040  1.00  0.00            
ATOM     32  O10 BCD     1      19.690  15.130  23.690  1.00  0.00            
ATOM     33  H11 BCD     1      18.180  15.890  19.390  1.00  0.00            
ATOM     34  H12 BCD     1      19.720  17.590  19.560  1.00  0.00            
ATOM     35  H13 BCD     1      20.240  17.800  17.500  1.00  0.00            
ATOM     36  H14 BCD     1      21.820  15.450  18.920  1.00  0.00            
ATOM     37  H15 BCD     1      22.460  17.040  17.880  1.00  0.00            
ATOM     38  H16 BCD     1      21.620  17.460  21.170  1.00  0.00            
ATOM     39  H17 BCD     1      20.980  14.500  21.530  1.00  0.00            
ATOM     40  H18 BCD     1      21.530  15.930  23.610  1.00  0.00            
ATOM     41  H19 BCD     1      20.400  17.080  23.170  1.00  0.00            
ATOM     42  H20 BCD     1      18.860  15.420  23.310  1.00  0.00            
ATOM     43  C13 BCD     1      17.720  11.130  17.470  1.00  0.00            
ATOM     44  O11 BCD     1      18.990  10.930  16.850  1.00  0.00            
ATOM     45  C14 BCD     1      17.130  12.430  17.110  1.00  0.00            
ATOM     46  O12 BCD     1      16.680  12.510  15.750  1.00  0.00            
ATOM     47  C15 BCD     1      18.070  13.600  17.510  1.00  0.00            
ATOM     48  O13 BCD     1      17.500  14.950  17.250  1.00  0.00            
ATOM     49  C16 BCD     1      18.480  13.490  18.930  1.00  0.00            
ATOM     50  C17 BCD     1      18.910  12.080  19.300  1.00  0.00            
ATOM     51  O14 BCD     1      17.920  11.190  18.890  1.00  0.00            
ATOM     52  C18 BCD     1      19.050  11.920  20.770  1.00  0.00            
ATOM     53  O15 BCD     1      17.860  12.380  21.450  1.00  0.00            
ATOM     54  H21 BCD     1      17.000  10.340  17.210  1.00  0.00            
ATOM     55  H22 BCD     1      16.260  12.650  17.740  1.00  0.00            
ATOM     56  H23 BCD     1      17.420  12.070  15.320  1.00  0.00            
ATOM     57  H24 BCD     1      18.970  13.480  16.890  1.00  0.00            
ATOM     58  H25 BCD     1      18.160  15.560  17.590  1.00  0.00            
ATOM     59  H26 BCD     1      17.610  13.720  19.560  1.00  0.00            
ATOM     60  H27 BCD     1      19.880  11.810  18.860  1.00  0.00            
ATOM     61  H28 BCD     1      19.320  10.870  20.920  1.00  0.00            
ATOM     62  H29 BCD     1      19.900  12.510  21.140  1.00  0.00            
ATOM     63  H30 BCD     1      17.160  11.900  20.990  1.00  0.00            
ATOM     64  C19 BCD     1      20.930   8.300  14.270  1.00  0.00            
ATOM     65  O16 BCD     1      22.120   9.060  14.480  1.00  0.00            
ATOM     66  C20 BCD     1      19.930   9.220  13.630  1.00  0.00            
ATOM     67  O17 BCD     1      20.360   9.600  12.280  1.00  0.00            
ATOM     68  C21 BCD     1      19.610  10.390  14.540  1.00  0.00            
ATOM     69  O18 BCD     1      18.670  11.330  14.030  1.00  0.00            
ATOM     70  C22 BCD     1      19.150   9.880  15.940  1.00  0.00            
ATOM     71  C23 BCD     1      20.200   8.950  16.600  1.00  0.00            
ATOM     72  O19 BCD     1      20.460   7.980  15.570  1.00  0.00            
ATOM     73  C24 BCD     1      19.860   8.320  17.980  1.00  0.00            
ATOM     74  O20 BCD     1      18.630   7.560  18.030  1.00  0.00            
ATOM     75  H31 BCD     1      21.280   7.450  13.670  1.00  0.00            
ATOM     76  H32 BCD     1      18.980   8.690  13.500  1.00  0.00            
ATOM     77  H33 BCD     1      21.030  10.270  12.440  1.00  0.00            
ATOM     78  H34 BCD     1      20.560  10.910  14.720  1.00  0.00            
ATOM     79  H35 BCD     1      19.020  11.670  13.200  1.00  0.00            
ATOM     80  H36 BCD     1      18.210   9.330  15.790  1.00  0.00            
ATOM     81  H37 BCD     1      21.130   9.510  16.730  1.00  0.00            
ATOM     82  H38 BCD     1      20.610   7.550  18.180  1.00  0.00            
ATOM     83  H39 BCD     1      19.840   9.050  18.800  1.00  0.00            
ATOM     84  H40 BCD     1      18.220   7.830  18.850  1.00  0.00            
ATOM     85  C25 BCD     1      25.950   9.180  13.120  1.00  0.00            
ATOM     86  O21 BCD     1      26.380   9.870  14.300  1.00  0.00            
ATOM     87  C26 BCD     1      24.910  10.040  12.290  1.00  0.00            
ATOM     88  O22 BCD     1      25.530  11.290  11.960  1.00  0.00            
ATOM     89  C27 BCD     1      23.710  10.180  13.140  1.00  0.00            
ATOM     90  O23 BCD     1      22.660  10.890  12.450  1.00  0.00            
ATOM     91  C28 BCD     1      23.160   8.810  13.540  1.00  0.00            
ATOM     92  C29 BCD     1      24.210   7.930  14.210  1.00  0.00            
ATOM     93  O24 BCD     1      25.350   7.910  13.470  1.00  0.00            
ATOM     94  C30 BCD     1      23.790   6.500  14.480  1.00  0.00            
ATOM     95  O25 BCD     1      23.350   5.700  13.410  1.00  0.00            
ATOM     96  H41 BCD     1      26.720   8.930  12.390  1.00  0.00            
ATOM     97  H42 BCD     1      24.600   9.570  11.350  1.00  0.00            
ATOM     98  H43 BCD     1      24.940  11.720  11.340  1.00  0.00            
ATOM     99  H44 BCD     1      23.960  10.670  14.090  1.00  0.00            
ATOM    100  H45 BCD     1      22.700  11.750  12.900  1.00  0.00            
ATOM    101  H46 BCD     1      22.800   8.350  12.610  1.00  0.00            
ATOM    102  H47 BCD     1      24.400   8.420  15.170  1.00  0.00            
ATOM    103  H48 BCD     1      24.580   5.920  14.990  1.00  0.00            
ATOM    104  H49 BCD     1      23.070   6.510  15.320  1.00  0.00            
ATOM    105  H50 BCD     1      22.930   4.880  13.670  1.00  0.00            
ATOM    106  C31 BCD     1      29.730  10.860  16.480  1.00  0.00            
ATOM    107  O26 BCD     1      28.830  11.800  17.080  1.00  0.00            
ATOM    108  C32 BCD     1      29.800  11.180  14.980  1.00  0.00            
ATOM    109  O27 BCD     1      30.430  12.430  14.700  1.00  0.00            
ATOM    110  C33 BCD     1      28.340  11.190  14.350  1.00  0.00            
ATOM    111  C34 BCD     1      27.730   9.770  14.640  1.00  0.00            
ATOM    112  C35 BCD     1      27.810   9.380  16.170  1.00  0.00            
ATOM    113  O28 BCD     1      29.100   9.510  16.700  1.00  0.00            
ATOM    114  C36 BCD     1      27.240   8.010  16.290  1.00  0.00            
ATOM    115  O29 BCD     1      26.970   7.660  17.630  1.00  0.00            
ATOM    116  O30 BCD     1      28.180  11.380  12.960  1.00  0.00            
ATOM    117  H51 BCD     1      30.710  10.900  16.970  1.00  0.00            
ATOM    118  H52 BCD     1      30.310  10.360  14.460  1.00  0.00            
ATOM    119  H53 BCD     1      31.300  12.340  14.320  1.00  0.00            
ATOM    120  H54 BCD     1      27.750  11.930  14.900  1.00  0.00            
ATOM    121  H55 BCD     1      27.230  11.400  12.770  1.00  0.00            
ATOM    122  H56 BCD     1      28.240   9.000  14.040  1.00  0.00            
ATOM    123  H57 BCD     1      27.120  10.070  16.680  1.00  0.00            
ATOM    124  H58 BCD     1      26.370   7.710  15.680  1.00  0.00            
ATOM    125  H59 BCD     1      28.010   7.300  15.950  1.00  0.00            
ATOM    126  H60 BCD     1      27.360   6.790  17.730  1.00  0.00            
ATOM    127  C37 BCD     1      28.700  14.840  19.850  1.00  0.00            
ATOM    128  O31 BCD     1      27.270  14.790  19.960  1.00  0.00            
ATOM    129  C38 BCD     1      29.110  15.300  18.460  1.00  0.00            
ATOM    130  O32 BCD     1      28.480  16.520  18.140  1.00  0.00            
ATOM    131  C39 BCD     1      28.920  14.180  17.410  1.00  0.00            
ATOM    132  O33 BCD     1      29.400  14.540  16.100  1.00  0.00            
ATOM    133  C40 BCD     1      29.370  12.830  17.920  1.00  0.00            
ATOM    134  C41 BCD     1      28.850  12.520  19.400  1.00  0.00            
ATOM    135  O34 BCD     1      29.340  13.580  20.190  1.00  0.00            
ATOM    136  C42 BCD     1      29.230  11.130  19.870  1.00  0.00            
ATOM    137  O35 BCD     1      30.620  11.020  19.920  1.00  0.00            
ATOM    138  H61 BCD     1      29.120  15.610  20.500  1.00  0.00            
ATOM    139  H62 BCD     1      30.170  15.550  18.520  1.00  0.00            
ATOM    140  H63 BCD     1      29.110  17.030  17.630  1.00  0.00            
ATOM    141  H64 BCD     1      27.860  14.010  17.210  1.00  0.00            
ATOM    142  H65 BCD     1      29.640  13.750  15.610  1.00  0.00            
ATOM    143  H66 BCD     1      30.460  12.770  17.880  1.00  0.00            
ATOM    144  H67 BCD     1      27.760  12.540  19.450  1.00  0.00            
ATOM    145  H68 BCD     1      28.930  10.900  20.900  1.00  0.00            
ATOM    146  H69 BCD     1      28.840  10.320  19.230  1.00  0.00            
ATOM    147  H70 BCD     1      30.800  11.570  20.690  1.00  0.00            
ATOM    148  C1  BH4     2      23.800  11.800  16.980  1.00  0.00            
ATOM    149  C2  BH4     2      24.010  12.500  18.310  1.00  0.00            
ATOM    150  C3  BH4     2      24.050  13.830  18.230  1.00  0.00            
ATOM    151  C4  BH4     2      23.820  14.740  17.100  1.00  0.00            
ATOM    152  C5  BH4     2      24.770  15.720  16.740  1.00  0.00            
ATOM    153  C6  BH4     2      24.420  16.640  15.770  1.00  0.00            
ATOM    154  C7  BH4     2      23.120  16.670  15.190  1.00  0.00            
ATOM    155  C8  BH4     2      22.160  15.700  15.540  1.00  0.00            
ATOM    156  C9  BH4     2      22.580  14.710  16.480  1.00  0.00            
ATOM    157  C10 BH4     2      24.340  11.700  19.530  1.00  0.00            
ATOM    158  C11 BH4     2      23.560  11.940  20.640  1.00  0.00            
ATOM    159  C12 BH4     2      23.770  11.310  21.880  1.00  0.00            
ATOM    160  C13 BH4     2      24.930  10.660  22.020  1.00  0.00            
ATOM    161  C14 BH4     2      25.790  10.350  20.950  1.00  0.00            
ATOM    162  C15 BH4     2      25.520  10.950  19.670  1.00  0.00            
ATOM    163  H1  BH4     2      23.960  10.710  17.010  1.00  0.00            
ATOM    164  H2  BH4     2      22.760  12.020  16.730  1.00  0.00            
ATOM    165  H3  BH4     2      24.480  12.190  16.210  1.00  0.00            
ATOM    166  H4  BH4     2      24.350  14.250  19.190  1.00  0.00            
ATOM    167  H5  BH4     2      25.750  15.620  17.200  1.00  0.00            
ATOM    168  H6  BH4     2      25.120  17.450  15.600  1.00  0.00            
ATOM    169  H7  BH4     2      22.860  17.390  14.420  1.00  0.00            
ATOM    170  H8  BH4     2      21.210  15.650  15.030  1.00  0.00            
ATOM    171  H9  BH4     2      21.860  13.940  16.770  1.00  0.00            
ATOM    172  H10 BH4     2      22.640  12.510  20.540  1.00  0.00            
ATOM    173  H11 BH4     2      23.070  11.470  22.690  1.00  0.00            
ATOM    174  H12 BH4     2      25.130  10.300  23.020  1.00  0.00            
ATOM    175  H13 BH4     2      26.660   9.730  21.110  1.00  0.00            
ATOM    176  H14 BH4     2      26.190  10.710  18.850  1.00  0.00            
TER
ENDMDL
MODEL        1
ATOM      1  C1  BCD     1      22.450  18.800  21.550  1.00  0.00            
ATOM      2  O1  BCD     1      21.900  17.690  20.850  1.00  0.00            
ATOM      3  C2  BCD     1      23.550  19.370  20.730  1.00  0.00            
ATOM      4  O2  BCD     1      23.130  19.650  19.380  1.00  0.00            
ATOM      5  C3  BCD     1      24.700  18.300  20.660  1.00  0.00            
ATOM      6  O3  BCD     1      25.900  18.860  20.010  1.00  0.00            
ATOM      7  C4  BCD     1      25.160  17.810  22.060  1.00  0.00            
ATOM      8  C5  BCD     1      23.880  17.360  22.950  1.00  0.00            
ATOM      9  O4  BCD     1      22.920  18.420  22.890  1.00  0.00            
ATOM     10  C6  BCD     1      24.310  17.050  24.420  1.00  0.00            
ATOM     11  O5  BCD     1      24.970  18.250  24.960  1.00  0.00            
ATOM     12  H1  BCD     1      21.760  19.640  21.620  1.00  0.00            
ATOM     13  H2  BCD     1      23.970  20.260  21.200  1.00  0.00            
ATOM     14  H3  BCD     1      22.480  18.970  19.190  1.00  0.00            
ATOM     15  H4  BCD     1      24.300  17.440  20.110  1.00  0.00            
ATOM     16  H5  BCD     1      26.680  18.420  20.350  1.00  0.00            
ATOM     17  H6  BCD     1      25.630  18.690  22.530  1.00  0.00            
ATOM     18  H7  BCD     1      23.460  16.440  22.520  1.00  0.00            
ATOM     19  H8  BCD     1      23.380  16.850  24.970  1.00  0.00            
ATOM     20  H9  BCD     1      24.870  16.110  24.480  1.00  0.00            
ATOM     21  H10 BCD     1      25.460  17.970  25.730  1.00  0.00            
ATOM     22  C7  BCD     1      18.460  15.870  19.520  1.00  0.00            
ATOM     23  O6  BCD     1      19.210  14.650  19.400  1.00  0.00            
ATOM     24  C8  BCD     1      19.020  16.950  18.630  1.00  0.00            
ATOM     25  O7  BCD     1      18.890  16.680  17.240  1.00  0.00            
ATOM     26  C9  BCD     1      20.470  17.270  18.940  1.00  0.00            
ATOM     27  O8  BCD     1      21.020  18.430  18.190  1.00  0.00            
ATOM     28  C10 BCD     1      20.540  17.650  20.420  1.00  0.00            
ATOM     29  C11 BCD     1      19.840  16.530  21.330  1.00  0.00            
ATOM     30  O9  BCD     1      18.480  16.370  20.860  1.00  0.00            
ATOM     31  C12 BCD     1      19.800  16.880  22.810  1.00  0.00            
ATOM     32  O10 BCD     1      19.670  15.610  23.480  1.00  0.00            
ATOM     33  H11 BCD     1      17.400  15.670  19.320  1.00  0.00            
ATOM     34  H12 BCD     1      18.480  17.850  18.940  1.00  0.00            
ATOM     35  H13 BCD     1      19.060  15.740  17.230  1.00  0.00            
ATOM     36  H14 BCD     1      21.110  16.390  18.820  1.00  0.00            
ATOM     37  H15 BCD     1      20.940  18.110  17.290  1.00  0.00            
ATOM     38  H16 BCD     1      20.110  18.620  20.680  1.00  0.00            
ATOM     39  H17 BCD     1      20.410  15.590  21.340  1.00  0.00            
ATOM     40  H18 BCD     1      20.740  17.340  23.140  1.00  0.00            
ATOM     41  H19 BCD     1      18.980  17.560  23.040  1.00  0.00            
ATOM     42  H20 BCD     1      18.890  15.130  23.220  1.00  0.00            
ATOM     43  C13 BCD     1      18.450  10.590  18.720  1.00  0.00            
ATOM     44  O11 BCD     1      19.910  10.360  18.730  1.00  0.00            
ATOM     45  C14 BCD     1      18.160  11.530  17.520  1.00  0.00            
ATOM     46  O12 BCD     1      18.690  10.850  16.360  1.00  0.00            
ATOM     47  C15 BCD     1      18.850  12.870  17.690  1.00  0.00            
ATOM     48  O13 BCD     1      18.600  13.840  16.670  1.00  0.00            
ATOM     49  C16 BCD     1      18.460  13.460  19.020  1.00  0.00            
ATOM     50  C17 BCD     1      18.660  12.510  20.110  1.00  0.00            
ATOM     51  O14 BCD     1      17.990  11.230  19.880  1.00  0.00            
ATOM     52  C18 BCD     1      18.060  12.930  21.410  1.00  0.00            
ATOM     53  O15 BCD     1      16.650  13.070  21.420  1.00  0.00            
ATOM     54  H21 BCD     1      17.980   9.630  18.470  1.00  0.00            
ATOM     55  H22 BCD     1      17.090  11.720  17.430  1.00  0.00            
ATOM     56  H23 BCD     1      18.770  11.450  15.610  1.00  0.00            
ATOM     57  H24 BCD     1      19.940  12.780  17.590  1.00  0.00            
ATOM     58  H25 BCD     1      18.690  13.350  15.850  1.00  0.00            
ATOM     59  H26 BCD     1      17.370  13.600  18.990  1.00  0.00            
ATOM     60  H27 BCD     1      19.730  12.270  20.200  1.00  0.00            
ATOM     61  H28 BCD     1      18.330  12.190  22.170  1.00  0.00            
ATOM     62  H29 BCD     1      18.490  13.910  21.670  1.00  0.00            
ATOM     63  H30 BCD     1      16.210  12.840  20.590  1.00  0.00            
ATOM     64  C19 BCD     1      22.500   7.250  19.540  1.00  0.00            
ATOM     65  O16 BCD     1      23.690   7.940  19.110  1.00  0.00            
ATOM     66  C20 BCD     1      21.550   7.130  18.280  1.00  0.00            
ATOM     67  O17 BCD     1      22.240   6.480  17.240  1.00  0.00            
ATOM     68  C21 BCD     1      20.990   8.550  17.890  1.00  0.00            
ATOM     69  O18 BCD     1      20.120   8.530  16.770  1.00  0.00            
ATOM     70  C22 BCD     1      20.350   9.150  19.190  1.00  0.00            
ATOM     71  C23 BCD     1      21.280   9.250  20.350  1.00  0.00            
ATOM     72  O19 BCD     1      21.810   7.940  20.600  1.00  0.00            
ATOM     73  C24 BCD     1      20.750   9.720  21.660  1.00  0.00            
ATOM     74  O20 BCD     1      19.660   9.050  22.210  1.00  0.00            
ATOM     75  H31 BCD     1      22.620   6.200  19.790  1.00  0.00            
ATOM     76  H32 BCD     1      20.750   6.470  18.640  1.00  0.00            
ATOM     77  H33 BCD     1      23.140   6.800  17.220  1.00  0.00            
ATOM     78  H34 BCD     1      21.920   9.030  17.540  1.00  0.00            
ATOM     79  H35 BCD     1      19.780   9.410  16.580  1.00  0.00            
ATOM     80  H36 BCD     1      19.550   8.450  19.460  1.00  0.00            
ATOM     81  H37 BCD     1      22.140   9.870  20.070  1.00  0.00            
ATOM     82  H38 BCD     1      21.550   9.850  22.410  1.00  0.00            
ATOM     83  H39 BCD     1      20.430  10.760  21.490  1.00  0.00            
ATOM     84  H40 BCD     1      19.220   9.640  22.830  1.00  0.00            
ATOM     85  C25 BCD     1      27.670   8.010  19.780  1.00  0.00            
ATOM     86  O21 BCD     1      27.600   9.460  19.790  1.00  0.00            
ATOM     87  C26 BCD     1      27.200   7.420  18.440  1.00  0.00            
ATOM     88  O22 BCD     1      28.140   7.830  17.480  1.00  0.00            
ATOM     89  C27 BCD     1      25.760   7.750  18.160  1.00  0.00            
ATOM     90  O23 BCD     1      25.240   7.170  16.940  1.00  0.00            
ATOM     91  C28 BCD     1      24.850   7.290  19.300  1.00  0.00            
ATOM     92  C29 BCD     1      25.450   7.570  20.690  1.00  0.00            
ATOM     93  O24 BCD     1      26.910   7.380  20.770  1.00  0.00            
ATOM     94  C30 BCD     1      24.750   6.770  21.770  1.00  0.00            
ATOM     95  O25 BCD     1      24.740   5.410  21.420  1.00  0.00            
ATOM     96  H41 BCD     1      28.690   7.640  19.960  1.00  0.00            
ATOM     97  H42 BCD     1      27.280   6.330  18.560  1.00  0.00            
ATOM     98  H43 BCD     1      28.100   8.790  17.470  1.00  0.00            
ATOM     99  H44 BCD     1      25.760   8.830  17.970  1.00  0.00            
ATOM    100  H45 BCD     1      25.690   7.550  16.190  1.00  0.00            
ATOM    101  H46 BCD     1      24.650   6.220  19.140  1.00  0.00            
ATOM    102  H47 BCD     1      25.250   8.630  20.870  1.00  0.00            
ATOM    103  H48 BCD     1      25.220   6.920  22.750  1.00  0.00            
ATOM    104  H49 BCD     1      23.740   7.140  21.980  1.00  0.00            
ATOM    105  H50 BCD     1      25.550   5.080  21.820  1.00  0.00            
ATOM    106  C31 BCD     1      29.550  13.040  19.660  1.00  0.00            
ATOM    107  O26 BCD     1      28.430  13.650  20.190  1.00  0.00            
ATOM    108  C32 BCD     1      29.390  12.410  18.290  1.00  0.00            
ATOM    109  O27 BCD     1      29.050  13.450  17.380  1.00  0.00            
ATOM    110  C33 BCD     1      28.300  11.250  18.330  1.00  0.00            
ATOM    111  C34 BCD     1      28.720  10.280  19.410  1.00  0.00            
ATOM    112  C35 BCD     1      29.160  10.980  20.700  1.00  0.00            
ATOM    113  O28 BCD     1      30.090  12.000  20.500  1.00  0.00            
ATOM    114  C36 BCD     1      29.830   9.980  21.590  1.00  0.00            
ATOM    115  O29 BCD     1      29.910  10.500  22.940  1.00  0.00            
ATOM    116  O30 BCD     1      28.070  10.630  17.030  1.00  0.00            
ATOM    117  H51 BCD     1      30.270  13.840  19.490  1.00  0.00            
ATOM    118  H52 BCD     1      30.340  11.920  18.030  1.00  0.00            
ATOM    119  H53 BCD     1      28.230  13.180  16.960  1.00  0.00            
ATOM    120  H54 BCD     1      27.380  11.760  18.640  1.00  0.00            
ATOM    121  H55 BCD     1      27.520  11.250  16.560  1.00  0.00            
ATOM    122  H56 BCD     1      29.560   9.670  19.050  1.00  0.00            
ATOM    123  H57 BCD     1      28.250  11.420  21.130  1.00  0.00            
ATOM    124  H58 BCD     1      29.250   9.050  21.580  1.00  0.00            
ATOM    125  H59 BCD     1      30.760   9.630  21.150  1.00  0.00            
ATOM    126  H60 BCD     1      30.440   9.830  23.390  1.00  0.00            
ATOM    127  C37 BCD     1      27.250  16.740  22.680  1.00  0.00            
ATOM    128  O31 BCD     1      26.040  16.760  21.880  1.00  0.00            
ATOM    129  C38 BCD     1      28.450  16.980  21.760  1.00  0.00            
ATOM    130  O32 BCD     1      28.230  18.220  21.110  1.00  0.00            
ATOM    131  C39 BCD     1      28.500  15.930  20.670  1.00  0.00            
ATOM    132  O33 BCD     1      29.730  16.180  19.850  1.00  0.00            
ATOM    133  C40 BCD     1      28.570  14.560  21.290  1.00  0.00            
ATOM    134  C41 BCD     1      27.450  14.360  22.340  1.00  0.00            
ATOM    135  O34 BCD     1      27.440  15.450  23.270  1.00  0.00            
ATOM    136  C42 BCD     1      27.640  13.090  23.220  1.00  0.00            
ATOM    137  O35 BCD     1      28.990  12.960  23.590  1.00  0.00            
ATOM    138  H61 BCD     1      27.240  17.550  23.410  1.00  0.00            
ATOM    139  H62 BCD     1      29.340  17.030  22.400  1.00  0.00            
ATOM    140  H63 BCD     1      29.060  18.480  20.700  1.00  0.00            
ATOM    141  H64 BCD     1      27.590  16.070  20.070  1.00  0.00            
ATOM    142  H65 BCD     1      29.500  16.420  18.950  1.00  0.00            
ATOM    143  H66 BCD     1      29.560  14.480  21.760  1.00  0.00            
ATOM    144  H67 BCD     1      26.460  14.360  21.860  1.00  0.00            
ATOM    145  H68 BCD     1      27.030  13.280  24.110  1.00  0.00            
ATOM    146  H69 BCD     1      27.260  12.300  22.560  1.00  0.00            
ATOM    147  H70 BCD     1      29.510  12.390  23.010  1.00  0.00            
ATOM    148  C1  BH4     2      24.370  11.620  19.470  1.00  0.00            
ATOM    149  C2  BH4     2      23.590  12.710  20.180  1.00  0.00            
ATOM    150  C3  BH4     2      23.060  13.740  19.460  1.00  0.00            
ATOM    151  C4  BH4     2      23.280  14.150  18.040  1.00  0.00            
ATOM    152  C5  BH4     2      24.080  15.260  17.800  1.00  0.00            
ATOM    153  C6  BH4     2      24.240  15.760  16.500  1.00  0.00            
ATOM    154  C7  BH4     2      23.740  15.020  15.430  1.00  0.00            
ATOM    155  C8  BH4     2      23.060  13.870  15.620  1.00  0.00            
ATOM    156  C9  BH4     2      22.850  13.430  16.900  1.00  0.00            
ATOM    157  C10 BH4     2      23.270  12.520  21.630  1.00  0.00            
ATOM    158  C11 BH4     2      22.040  12.950  22.120  1.00  0.00            
ATOM    159  C12 BH4     2      21.810  12.980  23.520  1.00  0.00            
ATOM    160  C13 BH4     2      22.840  12.570  24.370  1.00  0.00            
ATOM    161  C14 BH4     2      24.010  12.020  23.900  1.00  0.00            
ATOM    162  C15 BH4     2      24.210  12.030  22.520  1.00  0.00            
ATOM    163  H1  BH4     2      25.370  12.040  19.280  1.00  0.00            
ATOM    164  H2  BH4     2      24.490  10.730  20.100  1.00  0.00            
ATOM    165  H3  BH4     2      23.850  11.350  18.540  1.00  0.00            
ATOM    166  H4  BH4     2      22.560  14.570  19.940  1.00  0.00            
ATOM    167  H5  BH4     2      24.380  15.830  18.670  1.00  0.00            
ATOM    168  H6  BH4     2      24.850  16.640  16.400  1.00  0.00            
ATOM    169  H7  BH4     2      23.810  15.460  14.440  1.00  0.00            
ATOM    170  H8  BH4     2      22.600  13.340  14.780  1.00  0.00            
ATOM    171  H9  BH4     2      22.250  12.530  16.940  1.00  0.00            
ATOM    172  H10 BH4     2      21.220  13.410  21.580  1.00  0.00            
ATOM    173  H11 BH4     2      20.900  13.350  23.970  1.00  0.00            
ATOM    174  H12 BH4     2      22.690  12.660  25.450  1.00  0.00            
ATOM    175  H13 BH4     2      24.800  11.670  24.560  1.00  0.00            
ATOM    176  H14 BH4     2      25.150  11.710  22.100  1.00  0.00            
TER
ENDMDL
MODEL        1
ATOM      1  C1  BCD     1      23.340  12.230  19.660  1.00  0.00            
ATOM      2  O1  BCD     1      22.160  12.950  19.400  1.00  0.00            
ATOM      3  C2  BCD     1      24.440  12.680  18.630  1.00  0.00            
ATOM      4  O2  BCD     1      24.750  14.050  18.740  1.00  0.00            
ATOM      5  C3  BCD     1      24.080  12.360  17.180  1.00  0.00            
ATOM      6  O3  BCD     1      25.340  12.550  16.340  1.00  0.00            
ATOM      7  C4  BCD     1      23.690  10.910  17.110  1.00  0.00            
ATOM      8  C5  BCD     1      22.630  10.540  18.160  1.00  0.00            
ATOM      9  O4  BCD     1      23.090  10.840  19.450  1.00  0.00            
ATOM     10  C6  BCD     1      22.280   9.070  18.270  1.00  0.00            
ATOM     11  O5  BCD     1      23.410   8.200  18.370  1.00  0.00            
ATOM     12  H1  BCD     1      23.710  12.320  20.690  1.00  0.00            
ATOM     13  H2  BCD     1      25.280  12.040  18.920  1.00  0.00            
ATOM     14  H3  BCD     1      25.700  14.190  18.730  1.00  0.00            
ATOM     15  H4  BCD     1      23.280  13.040  16.850  1.00  0.00            
ATOM     16  H5  BCD     1      25.140  12.340  15.420  1.00  0.00            
ATOM     17  H6  BCD     1      24.570  10.290  17.320  1.00  0.00            
ATOM     18  H7  BCD     1      21.650  11.020  18.020  1.00  0.00            
ATOM     19  H8  BCD     1      21.680   8.820  19.160  1.00  0.00            
ATOM     20  H9  BCD     1      21.750   8.750  17.370  1.00  0.00            
ATOM     21  H10 BCD     1      23.070   7.380  18.000  1.00  0.00            
ATOM     22  C7  BCD     1      19.290  15.230  21.530  1.00  0.00            
ATOM     23  O6  BCD     1      18.440  15.360  20.420  1.00  0.00            
ATOM     24  C8  BCD     1      20.630  15.850  21.250  1.00  0.00            
ATOM     25  O7  BCD     1      20.320  17.160  20.790  1.00  0.00            
ATOM     26  C9  BCD     1      21.500  15.090  20.270  1.00  0.00            
ATOM     27  O8  BCD     1      22.840  15.710  20.250  1.00  0.00            
ATOM     28  C10 BCD     1      21.650  13.580  20.590  1.00  0.00            
ATOM     29  C11 BCD     1      20.270  13.060  20.880  1.00  0.00            
ATOM     30  O9  BCD     1      19.510  13.840  21.800  1.00  0.00            
ATOM     31  C12 BCD     1      20.330  11.600  21.460  1.00  0.00            
ATOM     32  O10 BCD     1      20.870  11.480  22.690  1.00  0.00            
ATOM     33  H11 BCD     1      18.720  15.640  22.370  1.00  0.00            
ATOM     34  H12 BCD     1      21.140  15.970  22.210  1.00  0.00            
ATOM     35  H13 BCD     1      20.920  17.730  21.290  1.00  0.00            
ATOM     36  H14 BCD     1      21.020  15.160  19.280  1.00  0.00            
ATOM     37  H15 BCD     1      23.440  15.180  19.720  1.00  0.00            
ATOM     38  H16 BCD     1      22.270  13.650  21.490  1.00  0.00            
ATOM     39  H17 BCD     1      19.750  12.960  19.920  1.00  0.00            
ATOM     40  H18 BCD     1      19.290  11.260  21.510  1.00  0.00            
ATOM     41  H19 BCD     1      20.810  10.940  20.710  1.00  0.00            
ATOM     42  H20 BCD     1      20.570  12.220  23.230  1.00  0.00            
ATOM     43  C13 BCD     1      14.750  16.730  19.390  1.00  0.00            
ATOM     44  O11 BCD     1      14.840  15.620  18.480  1.00  0.00            
ATOM     45  C14 BCD     1      15.880  17.720  19.150  1.00  0.00            
ATOM     46  O12 BCD     1      15.850  18.380  17.820  1.00  0.00            
ATOM     47  C15 BCD     1      17.200  16.990  19.260  1.00  0.00            
ATOM     48  O13 BCD     1      18.280  17.950  19.160  1.00  0.00            
ATOM     49  C16 BCD     1      17.330  16.200  20.600  1.00  0.00            
ATOM     50  C17 BCD     1      16.000  15.460  20.980  1.00  0.00            
ATOM     51  O14 BCD     1      14.800  16.240  20.700  1.00  0.00            
ATOM     52  C18 BCD     1      15.870  15.040  22.410  1.00  0.00            
ATOM     53  O15 BCD     1      16.120  16.110  23.320  1.00  0.00            
ATOM     54  H21 BCD     1      13.790  17.230  19.210  1.00  0.00            
ATOM     55  H22 BCD     1      15.770  18.420  19.980  1.00  0.00            
ATOM     56  H23 BCD     1      16.700  18.830  17.830  1.00  0.00            
ATOM     57  H24 BCD     1      17.240  16.190  18.510  1.00  0.00            
ATOM     58  H25 BCD     1      19.030  17.570  19.620  1.00  0.00            
ATOM     59  H26 BCD     1      17.680  16.860  21.400  1.00  0.00            
ATOM     60  H27 BCD     1      15.930  14.540  20.380  1.00  0.00            
ATOM     61  H28 BCD     1      14.890  14.640  22.690  1.00  0.00            
ATOM     62  H29 BCD     1      16.510  14.160  22.520  1.00  0.00            
ATOM     63  H30 BCD     1      16.290  15.650  24.150  1.00  0.00            
ATOM     64  C19 BCD     1      13.090  13.690  15.270  1.00  0.00            
ATOM     65  O16 BCD     1      14.310  13.180  14.770  1.00  0.00            
ATOM     66  C20 BCD     1      13.160  15.220  15.220  1.00  0.00            
ATOM     67  O17 BCD     1      13.290  15.610  13.940  1.00  0.00            
ATOM     68  C21 BCD     1      14.090  15.830  16.200  1.00  0.00            
ATOM     69  O18 BCD     1      13.960  17.280  16.210  1.00  0.00            
ATOM     70  C22 BCD     1      13.770  15.310  17.590  1.00  0.00            
ATOM     71  C23 BCD     1      13.750  13.780  17.650  1.00  0.00            
ATOM     72  O19 BCD     1      12.790  13.340  16.610  1.00  0.00            
ATOM     73  C24 BCD     1      12.980  13.230  18.830  1.00  0.00            
ATOM     74  O20 BCD     1      11.590  13.580  19.010  1.00  0.00            
ATOM     75  H31 BCD     1      12.240  13.350  14.670  1.00  0.00            
ATOM     76  H32 BCD     1      12.160  15.510  15.580  1.00  0.00            
ATOM     77  H33 BCD     1      13.240  16.570  14.050  1.00  0.00            
ATOM     78  H34 BCD     1      15.060  15.400  15.920  1.00  0.00            
ATOM     79  H35 BCD     1      14.660  17.690  16.730  1.00  0.00            
ATOM     80  H36 BCD     1      12.840  15.780  17.930  1.00  0.00            
ATOM     81  H37 BCD     1      14.750  13.370  17.460  1.00  0.00            
ATOM     82  H38 BCD     1      13.000  12.160  18.560  1.00  0.00            
ATOM     83  H39 BCD     1      13.540  13.360  19.760  1.00  0.00            
ATOM     84  H40 BCD     1      11.260  13.220  18.180  1.00  0.00            
ATOM     85  C25 BCD     1      15.320  10.350  11.800  1.00  0.00            
ATOM     86  O21 BCD     1      16.640  10.740  11.820  1.00  0.00            
ATOM     87  C26 BCD     1      14.300  11.550  11.400  1.00  0.00            
ATOM     88  O22 BCD     1      14.510  12.010  10.060  1.00  0.00            
ATOM     89  C27 BCD     1      14.320  12.650  12.460  1.00  0.00            
ATOM     90  O23 BCD     1      13.130  13.450  12.230  1.00  0.00            
ATOM     91  C28 BCD     1      14.120  12.130  13.860  1.00  0.00            
ATOM     92  C29 BCD     1      15.110  10.980  14.150  1.00  0.00            
ATOM     93  O24 BCD     1      14.910   9.930  13.100  1.00  0.00            
ATOM     94  C30 BCD     1      14.920  10.410  15.470  1.00  0.00            
ATOM     95  O25 BCD     1      13.690   9.750  15.630  1.00  0.00            
ATOM     96  H41 BCD     1      15.120   9.460  11.200  1.00  0.00            
ATOM     97  H42 BCD     1      13.300  11.100  11.400  1.00  0.00            
ATOM     98  H43 BCD     1      14.330  11.260   9.490  1.00  0.00            
ATOM     99  H44 BCD     1      15.220  13.280  12.430  1.00  0.00            
ATOM    100  H45 BCD     1      13.270  14.240  12.760  1.00  0.00            
ATOM    101  H46 BCD     1      13.130  11.680  13.940  1.00  0.00            
ATOM    102  H47 BCD     1      16.120  11.410  14.140  1.00  0.00            
ATOM    103  H48 BCD     1      15.690   9.650  15.670  1.00  0.00            
ATOM    104  H49 BCD     1      15.040  11.170  16.260  1.00  0.00            
ATOM    105  H50 BCD     1      12.990  10.310  15.980  1.00  0.00            
ATOM    106  C31 BCD     1      20.380   8.930  11.220  1.00  0.00            
ATOM    107  O26 BCD     1      20.840   9.580  12.400  1.00  0.00            
ATOM    108  C32 BCD     1      19.930   9.920  10.240  1.00  0.00            
ATOM    109  O27 BCD     1      21.080  10.700   9.850  1.00  0.00            
ATOM    110  C33 BCD     1      18.770  10.800  10.860  1.00  0.00            
ATOM    111  C34 BCD     1      17.640   9.860  11.310  1.00  0.00            
ATOM    112  C35 BCD     1      18.210   8.730  12.270  1.00  0.00            
ATOM    113  O28 BCD     1      19.220   8.140  11.580  1.00  0.00            
ATOM    114  C36 BCD     1      17.190   7.690  12.730  1.00  0.00            
ATOM    115  O29 BCD     1      16.560   7.150  11.630  1.00  0.00            
ATOM    116  O30 BCD     1      18.250  11.710   9.870  1.00  0.00            
ATOM    117  H51 BCD     1      21.220   8.280  10.950  1.00  0.00            
ATOM    118  H52 BCD     1      19.510   9.350   9.410  1.00  0.00            
ATOM    119  H53 BCD     1      20.860  11.410   9.240  1.00  0.00            
ATOM    120  H54 BCD     1      19.180  11.270  11.760  1.00  0.00            
ATOM    121  H55 BCD     1      17.410  12.010  10.220  1.00  0.00            
ATOM    122  H56 BCD     1      17.190   9.400  10.420  1.00  0.00            
ATOM    123  H57 BCD     1      18.600   9.190  13.190  1.00  0.00            
ATOM    124  H58 BCD     1      17.850   6.930  13.170  1.00  0.00            
ATOM    125  H59 BCD     1      16.400   8.050  13.400  1.00  0.00            
ATOM    126  H60 BCD     1      15.880   6.480  11.800  1.00  0.00            
ATOM    127  C37 BCD     1      23.770   9.560  15.180  1.00  0.00            
ATOM    128  O31 BCD     1      23.110  10.640  15.850  1.00  0.00            
ATOM    129  C38 BCD     1      24.160  10.100  13.790  1.00  0.00            
ATOM    130  O32 BCD     1      25.120  11.180  13.960  1.00  0.00            
ATOM    131  C39 BCD     1      22.890  10.420  12.990  1.00  0.00            
ATOM    132  O33 BCD     1      23.260  10.710  11.600  1.00  0.00            
ATOM    133  C40 BCD     1      21.990   9.180  13.020  1.00  0.00            
ATOM    134  C41 BCD     1      21.700   8.560  14.380  1.00  0.00            
ATOM    135  O34 BCD     1      22.910   8.400  15.080  1.00  0.00            
ATOM    136  C42 BCD     1      21.020   7.220  14.190  1.00  0.00            
ATOM    137  O35 BCD     1      21.830   6.380  13.340  1.00  0.00            
ATOM    138  H61 BCD     1      24.660   9.200  15.710  1.00  0.00            
ATOM    139  H62 BCD     1      24.700   9.310  13.230  1.00  0.00            
ATOM    140  H63 BCD     1      25.510  11.280  13.080  1.00  0.00            
ATOM    141  H64 BCD     1      22.380  11.290  13.430  1.00  0.00            
ATOM    142  H65 BCD     1      22.410  10.700  11.150  1.00  0.00            
ATOM    143  H66 BCD     1      22.510   8.440  12.400  1.00  0.00            
ATOM    144  H67 BCD     1      20.940   9.250  14.800  1.00  0.00            
ATOM    145  H68 BCD     1      21.070   6.690  15.150  1.00  0.00            
ATOM    146  H69 BCD     1      20.060   7.240  13.650  1.00  0.00            
ATOM    147  H70 BCD     1      21.290   5.840  12.750  1.00  0.00            
ATOM    148  C1  BH4     2      18.500  10.370  16.590  1.00  0.00            
ATOM    149  C2  BH4     2      17.990  11.500  17.470  1.00  0.00            
ATOM    150  C3  BH4     2      18.030  12.750  16.930  1.00  0.00            
ATOM    151  C4  BH4     2      18.760  13.150  15.660  1.00  0.00            
ATOM    152  C5  BH4     2      20.140  13.090  15.720  1.00  0.00            
ATOM    153  C6  BH4     2      20.880  13.330  14.570  1.00  0.00            
ATOM    154  C7  BH4     2      20.210  13.700  13.320  1.00  0.00            
ATOM    155  C8  BH4     2      18.780  13.690  13.280  1.00  0.00            
ATOM    156  C9  BH4     2      18.080  13.400  14.470  1.00  0.00            
ATOM    157  C10 BH4     2      17.340  11.180  18.730  1.00  0.00            
ATOM    158  C11 BH4     2      16.620  12.120  19.470  1.00  0.00            
ATOM    159  C12 BH4     2      15.870  11.710  20.590  1.00  0.00            
ATOM    160  C13 BH4     2      16.120  10.430  21.110  1.00  0.00            
ATOM    161  C14 BH4     2      16.960   9.550  20.520  1.00  0.00            
ATOM    162  C15 BH4     2      17.590   9.920  19.280  1.00  0.00            
ATOM    163  H1  BH4     2      17.830   9.510  16.640  1.00  0.00            
ATOM    164  H2  BH4     2      18.510  10.610  15.520  1.00  0.00            
ATOM    165  H3  BH4     2      19.490   9.990  16.860  1.00  0.00            
ATOM    166  H4  BH4     2      17.760  13.590  17.560  1.00  0.00            
ATOM    167  H5  BH4     2      20.780  12.850  16.570  1.00  0.00            
ATOM    168  H6  BH4     2      21.950  13.460  14.640  1.00  0.00            
ATOM    169  H7  BH4     2      20.730  13.990  12.420  1.00  0.00            
ATOM    170  H8  BH4     2      18.190  13.830  12.380  1.00  0.00            
ATOM    171  H9  BH4     2      17.000  13.340  14.370  1.00  0.00            
ATOM    172  H10 BH4     2      16.460  13.140  19.120  1.00  0.00            
ATOM    173  H11 BH4     2      15.230  12.300  21.250  1.00  0.00            
ATOM    174  H12 BH4     2      15.580  10.150  22.010  1.00  0.00            
ATOM    175  H13 BH4     2      17.210   8.580  20.930  1.00  0.00            
ATOM    176  H14 BH4     2      18.240   9.150  18.900  1.00  0.00            
TER
ENDMDL
MODEL        1
ATOM      1  C1  BCD     1      31.020  23.140  13.230  1.00  0.00            
ATOM      2  O1  BCD     1      29.980  22.290  13.690  1.00  0.00            
ATOM      3  C2  BCD     1      30.510  23.940  12.070  1.00  0.00            
ATOM      4  O2  BCD     1      29.250  24.550  12.420  1.00  0.00            
ATOM      5  C3  BCD     1      30.360  22.940  10.870  1.00  0.00            
ATOM      6  O3  BCD     1      30.070  23.590   9.620  1.00  0.00            
ATOM      7  C4  BCD     1      31.740  22.190  10.670  1.00  0.00            
ATOM      8  C5  BCD     1      32.090  21.340  11.880  1.00  0.00            
ATOM      9  O4  BCD     1      32.180  22.360  12.930  1.00  0.00            
ATOM     10  C6  BCD     1      33.420  20.660  11.800  1.00  0.00            
ATOM     11  O5  BCD     1      34.470  21.530  11.440  1.00  0.00            
ATOM     12  H1  BCD     1      31.320  23.790  14.060  1.00  0.00            
ATOM     13  H2  BCD     1      31.290  24.680  11.850  1.00  0.00            
ATOM     14  H3  BCD     1      28.730  23.810  12.750  1.00  0.00            
ATOM     15  H4  BCD     1      29.620  22.160  11.070  1.00  0.00            
ATOM     16  H5  BCD     1      30.300  23.080   8.830  1.00  0.00            
ATOM     17  H6  BCD     1      32.470  22.960  10.410  1.00  0.00            
ATOM     18  H7  BCD     1      31.290  20.640  12.140  1.00  0.00            
ATOM     19  H8  BCD     1      33.640  20.180  12.760  1.00  0.00            
ATOM     20  H9  BCD     1      33.410  19.790  11.130  1.00  0.00            
ATOM     21  H10 BCD     1      34.580  22.150  12.170  1.00  0.00            
ATOM     22  C7  BCD     1      27.660  21.720  16.950  1.00  0.00            
ATOM     23  O6  BCD     1      27.640  20.370  16.760  1.00  0.00            
ATOM     24  C8  BCD     1      27.020  22.380  15.760  1.00  0.00            
ATOM     25  O7  BCD     1      25.720  21.860  15.520  1.00  0.00            
ATOM     26  C9  BCD     1      27.850  22.150  14.500  1.00  0.00            
ATOM     27  O8  BCD     1      27.340  22.820  13.310  1.00  0.00            
ATOM     28  C10 BCD     1      29.310  22.630  14.830  1.00  0.00            
ATOM     29  C11 BCD     1      29.860  21.910  16.040  1.00  0.00            
ATOM     30  O9  BCD     1      29.050  22.080  17.160  1.00  0.00            
ATOM     31  C12 BCD     1      31.200  22.440  16.440  1.00  0.00            
ATOM     32  O10 BCD     1      31.220  23.830  16.680  1.00  0.00            
ATOM     33  H11 BCD     1      27.130  21.940  17.880  1.00  0.00            
ATOM     34  H12 BCD     1      27.100  23.460  15.950  1.00  0.00            
ATOM     35  H13 BCD     1      25.370  21.360  16.270  1.00  0.00            
ATOM     36  H14 BCD     1      27.960  21.070  14.320  1.00  0.00            
ATOM     37  H15 BCD     1      26.420  22.580  13.200  1.00  0.00            
ATOM     38  H16 BCD     1      29.250  23.730  14.810  1.00  0.00            
ATOM     39  H17 BCD     1      30.030  20.850  15.830  1.00  0.00            
ATOM     40  H18 BCD     1      31.460  21.900  17.370  1.00  0.00            
ATOM     41  H19 BCD     1      31.950  22.260  15.660  1.00  0.00            
ATOM     42  H20 BCD     1      32.080  24.200  16.460  1.00  0.00            
ATOM     43  C13 BCD     1      26.590  16.660  18.120  1.00  0.00            
ATOM     44  O11 BCD     1      26.740  16.300  16.750  1.00  0.00            
ATOM     45  C14 BCD     1      25.450  17.690  18.360  1.00  0.00            
ATOM     46  O12 BCD     1      24.160  17.310  18.040  1.00  0.00            
ATOM     47  C15 BCD     1      25.890  19.030  17.650  1.00  0.00            
ATOM     48  O13 BCD     1      24.940  20.090  17.860  1.00  0.00            
ATOM     49  C16 BCD     1      27.310  19.490  17.830  1.00  0.00            
ATOM     50  C17 BCD     1      28.330  18.370  17.710  1.00  0.00            
ATOM     51  O14 BCD     1      27.820  17.270  18.490  1.00  0.00            
ATOM     52  C18 BCD     1      29.750  18.690  18.170  1.00  0.00            
ATOM     53  O15 BCD     1      29.810  18.780  19.600  1.00  0.00            
ATOM     54  H21 BCD     1      26.490  15.730  18.700  1.00  0.00            
ATOM     55  H22 BCD     1      25.400  17.900  19.440  1.00  0.00            
ATOM     56  H23 BCD     1      24.230  16.950  17.160  1.00  0.00            
ATOM     57  H24 BCD     1      25.760  18.830  16.570  1.00  0.00            
ATOM     58  H25 BCD     1      24.130  20.030  17.350  1.00  0.00            
ATOM     59  H26 BCD     1      27.470  19.970  18.800  1.00  0.00            
ATOM     60  H27 BCD     1      28.390  18.000  16.680  1.00  0.00            
ATOM     61  H28 BCD     1      30.440  17.890  17.880  1.00  0.00            
ATOM     62  H29 BCD     1      30.090  19.580  17.620  1.00  0.00            
ATOM     63  H30 BCD     1      29.380  18.030  20.010  1.00  0.00            
ATOM     64  C19 BCD     1      26.310  13.150  14.220  1.00  0.00            
ATOM     65  O16 BCD     1      27.150  13.730  13.170  1.00  0.00            
ATOM     66  C20 BCD     1      25.080  13.980  14.410  1.00  0.00            
ATOM     67  O17 BCD     1      24.530  14.200  13.140  1.00  0.00            
ATOM     68  C21 BCD     1      25.360  15.300  15.140  1.00  0.00            
ATOM     69  O18 BCD     1      24.170  15.920  15.640  1.00  0.00            
ATOM     70  C22 BCD     1      26.320  15.050  16.280  1.00  0.00            
ATOM     71  C23 BCD     1      27.540  14.250  15.890  1.00  0.00            
ATOM     72  O19 BCD     1      27.030  13.010  15.400  1.00  0.00            
ATOM     73  C24 BCD     1      28.520  13.940  16.990  1.00  0.00            
ATOM     74  O20 BCD     1      27.770  13.410  18.180  1.00  0.00            
ATOM     75  H31 BCD     1      26.180  12.100  13.940  1.00  0.00            
ATOM     76  H32 BCD     1      24.330  13.460  15.020  1.00  0.00            
ATOM     77  H33 BCD     1      25.270  13.950  12.570  1.00  0.00            
ATOM     78  H34 BCD     1      25.910  15.960  14.450  1.00  0.00            
ATOM     79  H35 BCD     1      23.710  16.390  14.940  1.00  0.00            
ATOM     80  H36 BCD     1      25.780  14.400  16.980  1.00  0.00            
ATOM     81  H37 BCD     1      28.120  14.690  15.070  1.00  0.00            
ATOM     82  H38 BCD     1      29.320  13.330  16.550  1.00  0.00            
ATOM     83  H39 BCD     1      28.980  14.890  17.300  1.00  0.00            
ATOM     84  H40 BCD     1      27.720  14.100  18.860  1.00  0.00            
ATOM     85  C25 BCD     1      29.610  12.580  10.040  1.00  0.00            
ATOM     86  O21 BCD     1      29.590  13.930   9.600  1.00  0.00            
ATOM     87  C26 BCD     1      28.140  12.020  10.030  1.00  0.00            
ATOM     88  O22 BCD     1      27.550  12.080   8.730  1.00  0.00            
ATOM     89  C27 BCD     1      27.260  12.810  10.980  1.00  0.00            
ATOM     90  O23 BCD     1      25.920  12.250  10.990  1.00  0.00            
ATOM     91  C28 BCD     1      27.850  12.780  12.400  1.00  0.00            
ATOM     92  C29 BCD     1      29.340  13.160  12.430  1.00  0.00            
ATOM     93  O24 BCD     1      30.130  12.600  11.380  1.00  0.00            
ATOM     94  C30 BCD     1      30.090  12.770  13.660  1.00  0.00            
ATOM     95  O25 BCD     1      30.090  11.400  13.910  1.00  0.00            
ATOM     96  H41 BCD     1      30.230  11.940   9.410  1.00  0.00            
ATOM     97  H42 BCD     1      28.120  11.010  10.470  1.00  0.00            
ATOM     98  H43 BCD     1      27.950  11.350   8.250  1.00  0.00            
ATOM     99  H44 BCD     1      27.270  13.860  10.650  1.00  0.00            
ATOM    100  H45 BCD     1      25.590  12.370  10.100  1.00  0.00            
ATOM    101  H46 BCD     1      27.730  11.820  12.930  1.00  0.00            
ATOM    102  H47 BCD     1      29.420  14.250  12.370  1.00  0.00            
ATOM    103  H48 BCD     1      31.130  13.090  13.490  1.00  0.00            
ATOM    104  H49 BCD     1      29.710  13.340  14.520  1.00  0.00            
ATOM    105  H50 BCD     1      30.680  11.090  13.210  1.00  0.00            
ATOM    106  C31 BCD     1      30.910  16.410   6.750  1.00  0.00            
ATOM    107  O26 BCD     1      31.000  17.460   7.590  1.00  0.00            
ATOM    108  C32 BCD     1      29.530  15.970   6.580  1.00  0.00            
ATOM    109  O27 BCD     1      28.690  17.080   6.260  1.00  0.00            
ATOM    110  C33 BCD     1      28.960  15.240   7.840  1.00  0.00            
ATOM    111  C34 BCD     1      29.970  14.150   8.280  1.00  0.00            
ATOM    112  C35 BCD     1      31.370  14.710   8.360  1.00  0.00            
ATOM    113  O28 BCD     1      31.710  15.350   7.150  1.00  0.00            
ATOM    114  C36 BCD     1      32.520  13.670   8.790  1.00  0.00            
ATOM    115  O29 BCD     1      32.470  12.630   7.810  1.00  0.00            
ATOM    116  O30 BCD     1      27.770  14.490   7.480  1.00  0.00            
ATOM    117  H51 BCD     1      31.380  16.770   5.830  1.00  0.00            
ATOM    118  H52 BCD     1      29.570  15.300   5.710  1.00  0.00            
ATOM    119  H53 BCD     1      27.810  16.710   6.120  1.00  0.00            
ATOM    120  H54 BCD     1      28.810  16.050   8.560  1.00  0.00            
ATOM    121  H55 BCD     1      27.610  13.740   8.050  1.00  0.00            
ATOM    122  H56 BCD     1      29.860  13.310   7.580  1.00  0.00            
ATOM    123  H57 BCD     1      31.400  15.490   9.130  1.00  0.00            
ATOM    124  H58 BCD     1      33.480  14.200   8.700  1.00  0.00            
ATOM    125  H59 BCD     1      32.300  13.340   9.820  1.00  0.00            
ATOM    126  H60 BCD     1      32.500  11.760   8.230  1.00  0.00            
ATOM    127  C37 BCD     1      32.200  21.280   8.450  1.00  0.00            
ATOM    128  O31 BCD     1      31.370  21.240   9.630  1.00  0.00            
ATOM    129  C38 BCD     1      31.310  21.160   7.160  1.00  0.00            
ATOM    130  O32 BCD     1      30.320  22.100   7.340  1.00  0.00            
ATOM    131  C39 BCD     1      30.790  19.720   7.060  1.00  0.00            
ATOM    132  O33 BCD     1      30.080  19.570   5.850  1.00  0.00            
ATOM    133  C40 BCD     1      31.820  18.590   7.290  1.00  0.00            
ATOM    134  C41 BCD     1      32.730  18.910   8.560  1.00  0.00            
ATOM    135  O34 BCD     1      33.210  20.250   8.520  1.00  0.00            
ATOM    136  C42 BCD     1      33.850  17.950   8.620  1.00  0.00            
ATOM    137  O35 BCD     1      34.840  18.300   7.620  1.00  0.00            
ATOM    138  H61 BCD     1      32.750  22.230   8.460  1.00  0.00            
ATOM    139  H62 BCD     1      31.920  21.520   6.320  1.00  0.00            
ATOM    140  H63 BCD     1      29.820  22.070   6.520  1.00  0.00            
ATOM    141  H64 BCD     1      30.120  19.530   7.920  1.00  0.00            
ATOM    142  H65 BCD     1      29.570  18.750   5.900  1.00  0.00            
ATOM    143  H66 BCD     1      32.400  18.600   6.360  1.00  0.00            
ATOM    144  H67 BCD     1      32.160  18.740   9.480  1.00  0.00            
ATOM    145  H68 BCD     1      34.280  18.210   9.600  1.00  0.00            
ATOM    146  H69 BCD     1      33.530  16.910   8.460  1.00  0.00            
ATOM    147  H70 BCD     1      34.440  19.120   7.320  1.00  0.00            
ATOM    148  C1  BH4     2      27.140  17.200  11.100  1.00  0.00            
ATOM    149  C2  BH4     2      28.310  18.140  11.350  1.00  0.00            
ATOM    150  C3  BH4     2      28.330  19.320  10.820  1.00  0.00            
ATOM    151  C4  BH4     2      27.460  20.050   9.880  1.00  0.00            
ATOM    152  C5  BH4     2      27.500  19.700   8.480  1.00  0.00            
ATOM    153  C6  BH4     2      26.650  20.350   7.550  1.00  0.00            
ATOM    154  C7  BH4     2      25.660  21.170   8.090  1.00  0.00            
ATOM    155  C8  BH4     2      25.530  21.440   9.460  1.00  0.00            
ATOM    156  C9  BH4     2      26.540  20.960  10.370  1.00  0.00            
ATOM    157  C10 BH4     2      29.380  17.800  12.350  1.00  0.00            
ATOM    158  C11 BH4     2      30.100  16.650  12.030  1.00  0.00            
ATOM    159  C12 BH4     2      31.220  16.350  12.780  1.00  0.00            
ATOM    160  C13 BH4     2      31.710  17.210  13.720  1.00  0.00            
ATOM    161  C14 BH4     2      31.030  18.420  13.960  1.00  0.00            
ATOM    162  C15 BH4     2      29.840  18.740  13.280  1.00  0.00            
ATOM    163  H1  BH4     2      27.350  16.720  10.130  1.00  0.00            
ATOM    164  H2  BH4     2      26.970  16.460  11.890  1.00  0.00            
ATOM    165  H3  BH4     2      26.190  17.690  10.850  1.00  0.00            
ATOM    166  H4  BH4     2      29.160  19.930  11.160  1.00  0.00            
ATOM    167  H5  BH4     2      28.180  18.880   8.250  1.00  0.00            
ATOM    168  H6  BH4     2      26.580  20.050   6.510  1.00  0.00            
ATOM    169  H7  BH4     2      24.880  21.550   7.440  1.00  0.00            
ATOM    170  H8  BH4     2      24.780  22.100   9.880  1.00  0.00            
ATOM    171  H9  BH4     2      26.480  21.150  11.440  1.00  0.00            
ATOM    172  H10 BH4     2      29.810  16.090  11.150  1.00  0.00            
ATOM    173  H11 BH4     2      31.840  15.530  12.420  1.00  0.00            
ATOM    174  H12 BH4     2      32.670  17.090  14.210  1.00  0.00            
ATOM    175  H13 BH4     2      31.430  19.090  14.720  1.00  0.00            
ATOM    176  H14 BH4     2      29.260  19.660  13.390  1.00  0.00            
TER
ENDMDL
MODEL        1
ATOM      1  C1  BCD     1      23.380   6.050  20.880  1.00  0.00            
ATOM      2  O1  BCD     1      22.440   5.160  20.430  1.00  0.00            
ATOM      3  C2  BCD     1      22.900   7.500  20.600  1.00  0.00            
ATOM      4  O2  BCD     1      21.730   7.720  21.410  1.00  0.00            
ATOM      5  C3  BCD     1      22.640   7.700  19.090  1.00  0.00            
ATOM      6  O3  BCD     1      22.320   9.060  18.780  1.00  0.00            
ATOM      7  C4  BCD     1      23.950   7.310  18.370  1.00  0.00            
ATOM      8  C5  BCD     1      24.530   5.890  18.800  1.00  0.00            
ATOM      9  O4  BCD     1      24.650   5.880  20.230  1.00  0.00            
ATOM     10  C6  BCD     1      25.880   5.540  18.090  1.00  0.00            
ATOM     11  O5  BCD     1      26.700   6.660  17.910  1.00  0.00            
ATOM     12  H1  BCD     1      23.550   5.850  21.940  1.00  0.00            
ATOM     13  H2  BCD     1      23.630   8.270  20.880  1.00  0.00            
ATOM     14  H3  BCD     1      21.240   8.420  20.970  1.00  0.00            
ATOM     15  H4  BCD     1      21.890   6.960  18.780  1.00  0.00            
ATOM     16  H5  BCD     1      22.400   9.140  17.830  1.00  0.00            
ATOM     17  H6  BCD     1      24.650   8.010  18.840  1.00  0.00            
ATOM     18  H7  BCD     1      23.870   5.060  18.520  1.00  0.00            
ATOM     19  H8  BCD     1      26.450   4.750  18.590  1.00  0.00            
ATOM     20  H9  BCD     1      25.560   5.090  17.140  1.00  0.00            
ATOM     21  H10 BCD     1      26.360   7.190  17.180  1.00  0.00            
ATOM     22  C7  BCD     1      20.480   1.640  21.100  1.00  0.00            
ATOM     23  O6  BCD     1      20.140   1.670  19.740  1.00  0.00            
ATOM     24  C8  BCD     1      19.900   2.910  21.810  1.00  0.00            
ATOM     25  O7  BCD     1      18.500   2.710  21.780  1.00  0.00            
ATOM     26  C9  BCD     1      20.520   4.230  21.170  1.00  0.00            
ATOM     27  O8  BCD     1      20.050   5.520  21.790  1.00  0.00            
ATOM     28  C10 BCD     1      22.030   4.080  21.310  1.00  0.00            
ATOM     29  C11 BCD     1      22.580   2.730  20.750  1.00  0.00            
ATOM     30  O9  BCD     1      21.910   1.550  21.190  1.00  0.00            
ATOM     31  C12 BCD     1      24.030   2.470  21.050  1.00  0.00            
ATOM     32  O10 BCD     1      24.710   1.680  20.050  1.00  0.00            
ATOM     33  H11 BCD     1      20.040   0.750  21.560  1.00  0.00            
ATOM     34  H12 BCD     1      20.160   2.880  22.870  1.00  0.00            
ATOM     35  H13 BCD     1      18.280   2.890  20.860  1.00  0.00            
ATOM     36  H14 BCD     1      20.270   4.290  20.100  1.00  0.00            
ATOM     37  H15 BCD     1      20.610   6.240  21.500  1.00  0.00            
ATOM     38  H16 BCD     1      22.400   4.140  22.340  1.00  0.00            
ATOM     39  H17 BCD     1      22.520   2.820  19.660  1.00  0.00            
ATOM     40  H18 BCD     1      24.570   3.420  21.050  1.00  0.00            
ATOM     41  H19 BCD     1      24.170   2.110  22.080  1.00  0.00            
ATOM     42  H20 BCD     1      25.630   1.640  20.330  1.00  0.00            
ATOM     43  C13 BCD     1      18.340  -0.730  16.860  1.00  0.00            
ATOM     44  O11 BCD     1      18.980   0.040  15.800  1.00  0.00            
ATOM     45  C14 BCD     1      17.410   0.110  17.710  1.00  0.00            
ATOM     46  O12 BCD     1      16.320   0.610  16.910  1.00  0.00            
ATOM     47  C15 BCD     1      18.230   1.210  18.420  1.00  0.00            
ATOM     48  O13 BCD     1      17.430   2.170  19.130  1.00  0.00            
ATOM     49  C16 BCD     1      19.330   0.660  19.230  1.00  0.00            
ATOM     50  C17 BCD     1      20.210  -0.210  18.320  1.00  0.00            
ATOM     51  O14 BCD     1      19.400  -1.200  17.720  1.00  0.00            
ATOM     52  C18 BCD     1      21.290  -0.850  19.120  1.00  0.00            
ATOM     53  O15 BCD     1      21.940  -1.950  18.400  1.00  0.00            
ATOM     54  H21 BCD     1      17.780  -1.580  16.460  1.00  0.00            
ATOM     55  H22 BCD     1      16.990  -0.520  18.490  1.00  0.00            
ATOM     56  H23 BCD     1      15.660   0.880  17.560  1.00  0.00            
ATOM     57  H24 BCD     1      18.790   1.790  17.670  1.00  0.00            
ATOM     58  H25 BCD     1      16.690   1.680  19.500  1.00  0.00            
ATOM     59  H26 BCD     1      18.860   0.130  20.060  1.00  0.00            
ATOM     60  H27 BCD     1      20.640   0.390  17.500  1.00  0.00            
ATOM     61  H28 BCD     1      22.010  -0.060  19.370  1.00  0.00            
ATOM     62  H29 BCD     1      20.890  -1.120  20.110  1.00  0.00            
ATOM     63  H30 BCD     1      21.290  -2.350  17.820  1.00  0.00            
ATOM     64  C19 BCD     1      18.990   0.410  11.630  1.00  0.00            
ATOM     65  O16 BCD     1      20.210   1.150  11.610  1.00  0.00            
ATOM     66  C20 BCD     1      17.940   1.160  12.410  1.00  0.00            
ATOM     67  O17 BCD     1      17.610   2.440  11.740  1.00  0.00            
ATOM     68  C21 BCD     1      18.210   1.260  13.940  1.00  0.00            
ATOM     69  O18 BCD     1      17.210   1.990  14.830  1.00  0.00            
ATOM     70  C22 BCD     1      18.480  -0.160  14.500  1.00  0.00            
ATOM     71  C23 BCD     1      19.510  -0.840  13.630  1.00  0.00            
ATOM     72  O19 BCD     1      19.050  -0.880  12.280  1.00  0.00            
ATOM     73  C24 BCD     1      19.650  -2.250  14.110  1.00  0.00            
ATOM     74  O20 BCD     1      18.410  -2.990  14.210  1.00  0.00            
ATOM     75  H31 BCD     1      18.650   0.300  10.590  1.00  0.00            
ATOM     76  H32 BCD     1      17.000   0.590  12.440  1.00  0.00            
ATOM     77  H33 BCD     1      18.210   3.130  12.050  1.00  0.00            
ATOM     78  H34 BCD     1      19.170   1.790  14.010  1.00  0.00            
ATOM     79  H35 BCD     1      16.730   1.400  15.420  1.00  0.00            
ATOM     80  H36 BCD     1      17.520  -0.680  14.510  1.00  0.00            
ATOM     81  H37 BCD     1      20.480  -0.340  13.750  1.00  0.00            
ATOM     82  H38 BCD     1      20.400  -2.770  13.500  1.00  0.00            
ATOM     83  H39 BCD     1      20.100  -2.140  15.100  1.00  0.00            
ATOM     84  H40 BCD     1      18.630  -3.920  14.220  1.00  0.00            
ATOM     85  C25 BCD     1      23.180   2.430   9.190  1.00  0.00            
ATOM     86  O21 BCD     1      23.200   3.560  10.140  1.00  0.00            
ATOM     87  C26 BCD     1      21.840   2.290   8.460  1.00  0.00            
ATOM     88  O22 BCD     1      21.550   3.450   7.690  1.00  0.00            
ATOM     89  C27 BCD     1      20.700   1.920   9.440  1.00  0.00            
ATOM     90  O23 BCD     1      19.520   1.410   8.760  1.00  0.00            
ATOM     91  C28 BCD     1      21.100   0.920  10.550  1.00  0.00            
ATOM     92  C29 BCD     1      22.500   1.140  11.060  1.00  0.00            
ATOM     93  O24 BCD     1      23.390   1.320   9.990  1.00  0.00            
ATOM     94  C30 BCD     1      23.070   0.100  11.960  1.00  0.00            
ATOM     95  O25 BCD     1      23.160  -1.130  11.330  1.00  0.00            
ATOM     96  H41 BCD     1      23.970   2.460   8.420  1.00  0.00            
ATOM     97  H42 BCD     1      21.860   1.450   7.760  1.00  0.00            
ATOM     98  H43 BCD     1      21.360   4.210   8.250  1.00  0.00            
ATOM     99  H44 BCD     1      20.500   2.840  10.000  1.00  0.00            
ATOM    100  H45 BCD     1      18.860   2.100   8.740  1.00  0.00            
ATOM    101  H46 BCD     1      21.010  -0.110  10.160  1.00  0.00            
ATOM    102  H47 BCD     1      22.440   2.030  11.700  1.00  0.00            
ATOM    103  H48 BCD     1      24.070   0.360  12.310  1.00  0.00            
ATOM    104  H49 BCD     1      22.310   0.070  12.760  1.00  0.00            
ATOM    105  H50 BCD     1      23.250  -1.810  12.000  1.00  0.00            
ATOM    106  C31 BCD     1      24.250   7.290  11.100  1.00  0.00            
ATOM    107  O26 BCD     1      24.060   6.980  12.450  1.00  0.00            
ATOM    108  C32 BCD     1      23.040   7.200  10.230  1.00  0.00            
ATOM    109  O27 BCD     1      22.050   8.070  10.820  1.00  0.00            
ATOM    110  C33 BCD     1      22.560   5.750  10.180  1.00  0.00            
ATOM    111  C34 BCD     1      23.700   4.840   9.760  1.00  0.00            
ATOM    112  C35 BCD     1      24.980   5.150  10.470  1.00  0.00            
ATOM    113  O28 BCD     1      25.270   6.500  10.630  1.00  0.00            
ATOM    114  C36 BCD     1      26.160   4.370   9.880  1.00  0.00            
ATOM    115  O29 BCD     1      26.290   4.840   8.550  1.00  0.00            
ATOM    116  O30 BCD     1      21.430   5.550   9.350  1.00  0.00            
ATOM    117  H51 BCD     1      24.590   8.330  10.980  1.00  0.00            
ATOM    118  H52 BCD     1      23.160   7.590   9.210  1.00  0.00            
ATOM    119  H53 BCD     1      21.360   8.200  10.170  1.00  0.00            
ATOM    120  H54 BCD     1      22.300   5.490  11.210  1.00  0.00            
ATOM    121  H55 BCD     1      20.690   5.830   9.890  1.00  0.00            
ATOM    122  H56 BCD     1      23.820   4.870   8.670  1.00  0.00            
ATOM    123  H57 BCD     1      24.870   4.700  11.460  1.00  0.00            
ATOM    124  H58 BCD     1      27.100   4.570  10.410  1.00  0.00            
ATOM    125  H59 BCD     1      25.910   3.310   9.970  1.00  0.00            
ATOM    126  H60 BCD     1      26.450   4.060   8.020  1.00  0.00            
ATOM    127  C37 BCD     1      24.530   8.440  16.300  1.00  0.00            
ATOM    128  O31 BCD     1      23.780   7.400  16.940  1.00  0.00            
ATOM    129  C38 BCD     1      23.650   9.260  15.410  1.00  0.00            
ATOM    130  O32 BCD     1      22.540   9.820  16.130  1.00  0.00            
ATOM    131  C39 BCD     1      23.250   8.440  14.180  1.00  0.00            
ATOM    132  O33 BCD     1      22.560   9.190  13.170  1.00  0.00            
ATOM    133  C40 BCD     1      24.500   7.870  13.460  1.00  0.00            
ATOM    134  C41 BCD     1      25.290   7.080  14.470  1.00  0.00            
ATOM    135  O34 BCD     1      25.620   7.910  15.590  1.00  0.00            
ATOM    136  C42 BCD     1      26.560   6.500  13.890  1.00  0.00            
ATOM    137  O35 BCD     1      27.390   6.020  14.910  1.00  0.00            
ATOM    138  H61 BCD     1      24.900   9.130  17.070  1.00  0.00            
ATOM    139  H62 BCD     1      24.240  10.090  15.000  1.00  0.00            
ATOM    140  H63 BCD     1      22.110  10.470  15.550  1.00  0.00            
ATOM    141  H64 BCD     1      22.670   7.570  14.510  1.00  0.00            
ATOM    142  H65 BCD     1      22.120   8.640  12.520  1.00  0.00            
ATOM    143  H66 BCD     1      25.140   8.690  13.110  1.00  0.00            
ATOM    144  H67 BCD     1      24.710   6.180  14.740  1.00  0.00            
ATOM    145  H68 BCD     1      26.210   5.760  13.170  1.00  0.00            
ATOM    146  H69 BCD     1      27.140   7.300  13.410  1.00  0.00            
ATOM    147  H70 BCD     1      28.290   6.200  14.630  1.00  0.00            
ATOM    148  C1  BH4     2      21.610   2.210  15.520  1.00  0.00            
ATOM    149  C2  BH4     2      22.510   3.440  15.580  1.00  0.00            
ATOM    150  C3  BH4     2      22.100   4.690  15.900  1.00  0.00            
ATOM    151  C4  BH4     2      20.810   5.150  16.430  1.00  0.00            
ATOM    152  C5  BH4     2      20.260   6.300  15.850  1.00  0.00            
ATOM    153  C6  BH4     2      19.040   6.870  16.210  1.00  0.00            
ATOM    154  C7  BH4     2      18.250   6.210  17.240  1.00  0.00            
ATOM    155  C8  BH4     2      18.860   5.040  17.830  1.00  0.00            
ATOM    156  C9  BH4     2      20.120   4.480  17.440  1.00  0.00            
ATOM    157  C10 BH4     2      23.950   3.180  15.190  1.00  0.00            
ATOM    158  C11 BH4     2      24.960   2.700  16.190  1.00  0.00            
ATOM    159  C12 BH4     2      26.330   2.520  15.750  1.00  0.00            
ATOM    160  C13 BH4     2      26.640   2.680  14.380  1.00  0.00            
ATOM    161  C14 BH4     2      25.640   2.920  13.430  1.00  0.00            
ATOM    162  C15 BH4     2      24.310   3.150  13.810  1.00  0.00            
ATOM    163  H1  BH4     2      20.680   2.340  16.090  1.00  0.00            
ATOM    164  H2  BH4     2      21.280   1.880  14.530  1.00  0.00            
ATOM    165  H3  BH4     2      22.120   1.320  15.910  1.00  0.00            
ATOM    166  H4  BH4     2      22.820   5.500  15.800  1.00  0.00            
ATOM    167  H5  BH4     2      20.730   6.850  15.030  1.00  0.00            
ATOM    168  H6  BH4     2      18.770   7.800  15.720  1.00  0.00            
ATOM    169  H7  BH4     2      17.320   6.630  17.610  1.00  0.00            
ATOM    170  H8  BH4     2      18.220   4.550  18.560  1.00  0.00            
ATOM    171  H9  BH4     2      20.590   3.730  18.070  1.00  0.00            
ATOM    172  H10 BH4     2      24.740   2.510  17.230  1.00  0.00            
ATOM    173  H11 BH4     2      27.050   2.180  16.480  1.00  0.00            
ATOM    174  H12 BH4     2      27.700   2.650  14.170  1.00  0.00            
ATOM    175  H13 BH4     2      25.910   2.980  12.380  1.00  0.00            
ATOM    176  H14 BH4     2      23.540   3.490  13.120  1.00  0.00            
TER
ENDMDL
MODEL        1
ATOM      1  C1  BCD     1      24.160  11.970  12.340  1.00  0.00            
ATOM      2  O1  BCD     1      23.490  10.760  11.940  1.00  0.00            
ATOM      3  C2  BCD     1      25.220  12.400  11.330  1.00  0.00            
ATOM      4  O2  BCD     1      24.820  12.510   9.980  1.00  0.00            
ATOM      5  C3  BCD     1      26.290  11.340  11.290  1.00  0.00            
ATOM      6  O3  BCD     1      27.460  11.650  10.470  1.00  0.00            
ATOM      7  C4  BCD     1      26.750  11.020  12.740  1.00  0.00            
ATOM      8  C5  BCD     1      25.740  10.900  13.840  1.00  0.00            
ATOM      9  O4  BCD     1      24.670  11.820  13.660  1.00  0.00            
ATOM     10  C6  BCD     1      26.350  11.090  15.260  1.00  0.00            
ATOM     11  O5  BCD     1      25.460  10.520  16.250  1.00  0.00            
ATOM     12  H1  BCD     1      23.350  12.700  12.430  1.00  0.00            
ATOM     13  H2  BCD     1      25.630  13.360  11.680  1.00  0.00            
ATOM     14  H3  BCD     1      24.330  11.730   9.730  1.00  0.00            
ATOM     15  H4  BCD     1      25.770  10.490  10.830  1.00  0.00            
ATOM     16  H5  BCD     1      27.840  10.810  10.190  1.00  0.00            
ATOM     17  H6  BCD     1      27.570  11.690  13.020  1.00  0.00            
ATOM     18  H7  BCD     1      25.180   9.950  13.850  1.00  0.00            
ATOM     19  H8  BCD     1      27.340  10.630  15.210  1.00  0.00            
ATOM     20  H9  BCD     1      26.430  12.170  15.470  1.00  0.00            
ATOM     21  H10 BCD     1      24.630  10.670  15.780  1.00  0.00            
ATOM     22  C7  BCD     1      19.840   9.620  10.420  1.00  0.00            
ATOM     23  O6  BCD     1      20.060   8.250  11.010  1.00  0.00            
ATOM     24  C8  BCD     1      20.860   9.820   9.310  1.00  0.00            
ATOM     25  O7  BCD     1      20.870   8.850   8.300  1.00  0.00            
ATOM     26  C9  BCD     1      22.280  10.100   9.980  1.00  0.00            
ATOM     27  O8  BCD     1      23.140  10.670   8.960  1.00  0.00            
ATOM     28  C10 BCD     1      22.270  10.970  11.250  1.00  0.00            
ATOM     29  C11 BCD     1      21.140  10.620  12.200  1.00  0.00            
ATOM     30  O9  BCD     1      20.000  10.590  11.450  1.00  0.00            
ATOM     31  C12 BCD     1      20.930  11.600  13.340  1.00  0.00            
ATOM     32  O10 BCD     1      20.710  12.990  12.930  1.00  0.00            
ATOM     33  H11 BCD     1      18.830   9.710  10.000  1.00  0.00            
ATOM     34  H12 BCD     1      20.610  10.750   8.800  1.00  0.00            
ATOM     35  H13 BCD     1      21.420   9.130   7.560  1.00  0.00            
ATOM     36  H14 BCD     1      22.800   9.160  10.240  1.00  0.00            
ATOM     37  H15 BCD     1      23.040  10.170   8.140  1.00  0.00            
ATOM     38  H16 BCD     1      22.130  12.030  11.000  1.00  0.00            
ATOM     39  H17 BCD     1      21.250   9.650  12.710  1.00  0.00            
ATOM     40  H18 BCD     1      20.100  11.260  13.960  1.00  0.00            
ATOM     41  H19 BCD     1      21.910  11.520  13.850  1.00  0.00            
ATOM     42  H20 BCD     1      20.920  13.630  13.620  1.00  0.00            
ATOM     43  C13 BCD     1      18.240   4.600  11.460  1.00  0.00            
ATOM     44  O11 BCD     1      19.580   4.120  11.610  1.00  0.00            
ATOM     45  C14 BCD     1      18.000   5.240  10.140  1.00  0.00            
ATOM     46  O12 BCD     1      18.260   4.240   9.140  1.00  0.00            
ATOM     47  C15 BCD     1      19.010   6.410   9.870  1.00  0.00            
ATOM     48  O13 BCD     1      18.740   7.110   8.620  1.00  0.00            
ATOM     49  C16 BCD     1      18.930   7.370  11.020  1.00  0.00            
ATOM     50  C17 BCD     1      18.960   6.700  12.380  1.00  0.00            
ATOM     51  O14 BCD     1      17.980   5.620  12.440  1.00  0.00            
ATOM     52  C18 BCD     1      18.620   7.610  13.580  1.00  0.00            
ATOM     53  O15 BCD     1      18.840   6.880  14.770  1.00  0.00            
ATOM     54  H21 BCD     1      17.560   3.740  11.530  1.00  0.00            
ATOM     55  H22 BCD     1      16.990   5.670  10.040  1.00  0.00            
ATOM     56  H23 BCD     1      18.290   4.680   8.280  1.00  0.00            
ATOM     57  H24 BCD     1      20.040   6.010   9.870  1.00  0.00            
ATOM     58  H25 BCD     1      19.550   7.550   8.350  1.00  0.00            
ATOM     59  H26 BCD     1      17.950   7.860  10.940  1.00  0.00            
ATOM     60  H27 BCD     1      19.990   6.380  12.570  1.00  0.00            
ATOM     61  H28 BCD     1      19.380   8.400  13.560  1.00  0.00            
ATOM     62  H29 BCD     1      17.620   8.050  13.440  1.00  0.00            
ATOM     63  H30 BCD     1      18.080   6.300  14.860  1.00  0.00            
ATOM     64  C19 BCD     1      21.620   0.710  12.790  1.00  0.00            
ATOM     65  O16 BCD     1      22.900   1.300  12.630  1.00  0.00            
ATOM     66  C20 BCD     1      21.010   0.640  11.390  1.00  0.00            
ATOM     67  O17 BCD     1      21.870  -0.020  10.470  1.00  0.00            
ATOM     68  C21 BCD     1      20.490   1.940  10.880  1.00  0.00            
ATOM     69  O18 BCD     1      19.660   1.950   9.680  1.00  0.00            
ATOM     70  C22 BCD     1      19.640   2.660  11.930  1.00  0.00            
ATOM     71  C23 BCD     1      20.390   2.660  13.330  1.00  0.00            
ATOM     72  O19 BCD     1      20.700   1.350  13.640  1.00  0.00            
ATOM     73  C24 BCD     1      19.580   3.310  14.480  1.00  0.00            
ATOM     74  O20 BCD     1      18.350   2.740  14.650  1.00  0.00            
ATOM     75  H31 BCD     1      21.720  -0.310  13.170  1.00  0.00            
ATOM     76  H32 BCD     1      20.210  -0.110  11.430  1.00  0.00            
ATOM     77  H33 BCD     1      21.420  -0.340   9.690  1.00  0.00            
ATOM     78  H34 BCD     1      21.310   2.670  10.870  1.00  0.00            
ATOM     79  H35 BCD     1      19.300   2.810   9.450  1.00  0.00            
ATOM     80  H36 BCD     1      18.640   2.210  11.930  1.00  0.00            
ATOM     81  H37 BCD     1      21.260   3.310  13.210  1.00  0.00            
ATOM     82  H38 BCD     1      20.230   3.410  15.370  1.00  0.00            
ATOM     83  H39 BCD     1      19.390   4.360  14.220  1.00  0.00            
ATOM     84  H40 BCD     1      18.450   2.060  15.310  1.00  0.00            
ATOM     85  C25 BCD     1      26.710   0.480  13.700  1.00  0.00            
ATOM     86  O21 BCD     1      27.140   1.860  13.540  1.00  0.00            
ATOM     87  C26 BCD     1      26.310  -0.200  12.430  1.00  0.00            
ATOM     88  O22 BCD     1      27.400  -0.120  11.500  1.00  0.00            
ATOM     89  C27 BCD     1      24.980   0.430  11.900  1.00  0.00            
ATOM     90  O23 BCD     1      24.400  -0.390  10.870  1.00  0.00            
ATOM     91  C28 BCD     1      23.980   0.460  12.990  1.00  0.00            
ATOM     92  C29 BCD     1      24.570   1.100  14.250  1.00  0.00            
ATOM     93  O24 BCD     1      25.760   0.420  14.670  1.00  0.00            
ATOM     94  C30 BCD     1      23.550   1.140  15.410  1.00  0.00            
ATOM     95  O25 BCD     1      23.080  -0.150  15.770  1.00  0.00            
ATOM     96  H41 BCD     1      27.620  -0.020  14.070  1.00  0.00            
ATOM     97  H42 BCD     1      26.170  -1.270  12.650  1.00  0.00            
ATOM     98  H43 BCD     1      27.190  -0.430  10.620  1.00  0.00            
ATOM     99  H44 BCD     1      25.170   1.480  11.620  1.00  0.00            
ATOM    100  H45 BCD     1      23.530  -0.050  10.650  1.00  0.00            
ATOM    101  H46 BCD     1      23.720  -0.590  13.140  1.00  0.00            
ATOM    102  H47 BCD     1      24.780   2.070  13.780  1.00  0.00            
ATOM    103  H48 BCD     1      24.020   1.570  16.310  1.00  0.00            
ATOM    104  H49 BCD     1      22.790   1.900  15.160  1.00  0.00            
ATOM    105  H50 BCD     1      22.570  -0.020  16.570  1.00  0.00            
ATOM    106  C31 BCD     1      29.880   4.900  14.040  1.00  0.00            
ATOM    107  O26 BCD     1      28.830   5.750  13.740  1.00  0.00            
ATOM    108  C32 BCD     1      30.210   3.940  12.890  1.00  0.00            
ATOM    109  O27 BCD     1      30.660   4.680  11.770  1.00  0.00            
ATOM    110  C33 BCD     1      28.970   3.070  12.560  1.00  0.00            
ATOM    111  C34 BCD     1      28.440   2.370  13.850  1.00  0.00            
ATOM    112  C35 BCD     1      28.430   3.290  15.040  1.00  0.00            
ATOM    113  O28 BCD     1      29.640   4.020  15.130  1.00  0.00            
ATOM    114  C36 BCD     1      28.150   2.630  16.400  1.00  0.00            
ATOM    115  O29 BCD     1      29.280   1.790  16.750  1.00  0.00            
ATOM    116  O30 BCD     1      29.090   1.990  11.560  1.00  0.00            
ATOM    117  H51 BCD     1      30.760   5.470  14.360  1.00  0.00            
ATOM    118  H52 BCD     1      31.010   3.240  13.180  1.00  0.00            
ATOM    119  H53 BCD     1      30.010   5.350  11.530  1.00  0.00            
ATOM    120  H54 BCD     1      28.240   3.730  12.060  1.00  0.00            
ATOM    121  H55 BCD     1      28.220   1.590  11.510  1.00  0.00            
ATOM    122  H56 BCD     1      29.190   1.600  14.090  1.00  0.00            
ATOM    123  H57 BCD     1      27.540   3.920  14.980  1.00  0.00            
ATOM    124  H58 BCD     1      27.920   3.520  17.010  1.00  0.00            
ATOM    125  H59 BCD     1      27.210   2.080  16.280  1.00  0.00            
ATOM    126  H60 BCD     1      28.910   1.040  17.230  1.00  0.00            
ATOM    127  C37 BCD     1      28.760   9.760  12.680  1.00  0.00            
ATOM    128  O31 BCD     1      27.360   9.800  12.810  1.00  0.00            
ATOM    129  C38 BCD     1      29.130   8.710  11.600  1.00  0.00            
ATOM    130  O32 BCD     1      28.710   9.110  10.340  1.00  0.00            
ATOM    131  C39 BCD     1      28.490   7.390  12.040  1.00  0.00            
ATOM    132  O33 BCD     1      28.700   6.360  11.030  1.00  0.00            
ATOM    133  C40 BCD     1      29.180   7.050  13.330  1.00  0.00            
ATOM    134  C41 BCD     1      28.820   8.090  14.380  1.00  0.00            
ATOM    135  O34 BCD     1      29.300   9.360  13.960  1.00  0.00            
ATOM    136  C42 BCD     1      29.520   7.730  15.680  1.00  0.00            
ATOM    137  O35 BCD     1      30.930   7.520  15.470  1.00  0.00            
ATOM    138  H61 BCD     1      29.210  10.740  12.480  1.00  0.00            
ATOM    139  H62 BCD     1      30.220   8.600  11.670  1.00  0.00            
ATOM    140  H63 BCD     1      29.410   8.900   9.710  1.00  0.00            
ATOM    141  H64 BCD     1      27.420   7.590  12.190  1.00  0.00            
ATOM    142  H65 BCD     1      28.150   6.510  10.260  1.00  0.00            
ATOM    143  H66 BCD     1      30.270   7.140  13.230  1.00  0.00            
ATOM    144  H67 BCD     1      27.750   8.120  14.600  1.00  0.00            
ATOM    145  H68 BCD     1      29.330   8.470  16.480  1.00  0.00            
ATOM    146  H69 BCD     1      29.220   6.740  16.060  1.00  0.00            
ATOM    147  H70 BCD     1      31.340   7.080  16.220  1.00  0.00            
ATOM    148  C1  BH4     2      25.590   4.820  11.620  1.00  0.00            
ATOM    149  C2  BH4     2      24.210   5.430  11.860  1.00  0.00            
ATOM    150  C3  BH4     2      23.230   5.380  10.980  1.00  0.00            
ATOM    151  C4  BH4     2      23.260   4.790   9.630  1.00  0.00            
ATOM    152  C5  BH4     2      22.820   5.550   8.510  1.00  0.00            
ATOM    153  C6  BH4     2      22.490   4.960   7.270  1.00  0.00            
ATOM    154  C7  BH4     2      22.730   3.570   7.210  1.00  0.00            
ATOM    155  C8  BH4     2      23.250   2.820   8.250  1.00  0.00            
ATOM    156  C9  BH4     2      23.480   3.370   9.510  1.00  0.00            
ATOM    157  C10 BH4     2      24.020   6.140  13.120  1.00  0.00            
ATOM    158  C11 BH4     2      23.380   7.360  13.090  1.00  0.00            
ATOM    159  C12 BH4     2      23.160   8.100  14.320  1.00  0.00            
ATOM    160  C13 BH4     2      23.720   7.660  15.560  1.00  0.00            
ATOM    161  C14 BH4     2      24.380   6.420  15.590  1.00  0.00            
ATOM    162  C15 BH4     2      24.560   5.670  14.360  1.00  0.00            
ATOM    163  H1  BH4     2      25.960   4.980  10.600  1.00  0.00            
ATOM    164  H2  BH4     2      26.360   5.280  12.250  1.00  0.00            
ATOM    165  H3  BH4     2      25.690   3.750  11.830  1.00  0.00            
ATOM    166  H4  BH4     2      22.240   5.690  11.320  1.00  0.00            
ATOM    167  H5  BH4     2      22.640   6.610   8.670  1.00  0.00            
ATOM    168  H6  BH4     2      22.170   5.580   6.440  1.00  0.00            
ATOM    169  H7  BH4     2      22.640   3.060   6.250  1.00  0.00            
ATOM    170  H8  BH4     2      23.380   1.750   8.120  1.00  0.00            
ATOM    171  H9  BH4     2      23.770   2.640  10.260  1.00  0.00            
ATOM    172  H10 BH4     2      22.980   7.650  12.130  1.00  0.00            
ATOM    173  H11 BH4     2      22.630   9.050  14.280  1.00  0.00            
ATOM    174  H12 BH4     2      23.470   8.350  16.360  1.00  0.00            
ATOM    175  H13 BH4     2      24.740   6.060  16.550  1.00  0.00            
ATOM    176  H14 BH4     2      25.130   4.740  14.340  1.00  0.00            
TER
ENDMDL
MODEL        1
ATOM      1  C1  BCD     1      16.100  16.450  23.450  1.00  0.00            
ATOM      2  O1  BCD     1      16.980  15.970  22.380  1.00  0.00            
ATOM      3  C2  BCD     1      16.890  16.800  24.670  1.00  0.00            
ATOM      4  O2  BCD     1      17.830  17.850  24.470  1.00  0.00            
ATOM      5  C3  BCD     1      17.680  15.540  25.210  1.00  0.00            
ATOM      6  O3  BCD     1      18.480  15.810  26.440  1.00  0.00            
ATOM      7  C4  BCD     1      16.650  14.380  25.410  1.00  0.00            
ATOM      8  C5  BCD     1      15.800  14.180  24.150  1.00  0.00            
ATOM      9  O4  BCD     1      15.220  15.390  23.800  1.00  0.00            
ATOM     10  C6  BCD     1      14.660  13.160  24.310  1.00  0.00            
ATOM     11  O5  BCD     1      13.860  13.520  25.460  1.00  0.00            
ATOM     12  H1  BCD     1      15.530  17.260  22.990  1.00  0.00            
ATOM     13  H2  BCD     1      16.110  17.150  25.360  1.00  0.00            
ATOM     14  H3  BCD     1      18.470  17.550  23.810  1.00  0.00            
ATOM     15  H4  BCD     1      18.390  15.200  24.450  1.00  0.00            
ATOM     16  H5  BCD     1      18.780  15.000  26.870  1.00  0.00            
ATOM     17  H6  BCD     1      16.050  14.650  26.290  1.00  0.00            
ATOM     18  H7  BCD     1      16.520  13.780  23.420  1.00  0.00            
ATOM     19  H8  BCD     1      14.010  13.040  23.430  1.00  0.00            
ATOM     20  H9  BCD     1      15.100  12.170  24.500  1.00  0.00            
ATOM     21  H10 BCD     1      13.030  13.030  25.460  1.00  0.00            
ATOM     22  C7  BCD     1      18.930  17.030  19.000  1.00  0.00            
ATOM     23  O6  BCD     1      19.130  15.670  18.690  1.00  0.00            
ATOM     24  C8  BCD     1      19.670  17.290  20.310  1.00  0.00            
ATOM     25  O7  BCD     1      21.090  16.950  20.230  1.00  0.00            
ATOM     26  C9  BCD     1      19.010  16.650  21.540  1.00  0.00            
ATOM     27  O8  BCD     1      19.720  17.070  22.730  1.00  0.00            
ATOM     28  C10 BCD     1      17.510  16.940  21.530  1.00  0.00            
ATOM     29  C11 BCD     1      16.920  16.740  20.170  1.00  0.00            
ATOM     30  O9  BCD     1      17.590  17.430  19.090  1.00  0.00            
ATOM     31  C12 BCD     1      15.500  17.250  20.240  1.00  0.00            
ATOM     32  O10 BCD     1      15.350  18.690  20.650  1.00  0.00            
ATOM     33  H11 BCD     1      19.430  17.640  18.240  1.00  0.00            
ATOM     34  H12 BCD     1      19.490  18.340  20.590  1.00  0.00            
ATOM     35  H13 BCD     1      21.200  16.670  19.320  1.00  0.00            
ATOM     36  H14 BCD     1      19.070  15.550  21.460  1.00  0.00            
ATOM     37  H15 BCD     1      20.650  16.920  22.590  1.00  0.00            
ATOM     38  H16 BCD     1      17.270  17.940  21.900  1.00  0.00            
ATOM     39  H17 BCD     1      16.870  15.660  20.040  1.00  0.00            
ATOM     40  H18 BCD     1      15.010  17.120  19.270  1.00  0.00            
ATOM     41  H19 BCD     1      14.980  16.550  20.910  1.00  0.00            
ATOM     42  H20 BCD     1      14.720  19.100  20.050  1.00  0.00            
ATOM     43  C13 BCD     1      20.390  13.290  15.530  1.00  0.00            
ATOM     44  O11 BCD     1      20.570  12.170  16.400  1.00  0.00            
ATOM     45  C14 BCD     1      21.310  14.470  15.850  1.00  0.00            
ATOM     46  O12 BCD     1      22.660  14.110  15.770  1.00  0.00            
ATOM     47  C15 BCD     1      21.000  15.200  17.160  1.00  0.00            
ATOM     48  O13 BCD     1      21.640  16.470  17.330  1.00  0.00            
ATOM     49  C16 BCD     1      19.420  15.340  17.310  1.00  0.00            
ATOM     50  C17 BCD     1      18.710  14.090  16.920  1.00  0.00            
ATOM     51  O14 BCD     1      19.040  13.760  15.520  1.00  0.00            
ATOM     52  C18 BCD     1      17.200  14.270  16.960  1.00  0.00            
ATOM     53  O15 BCD     1      16.750  15.150  15.900  1.00  0.00            
ATOM     54  H21 BCD     1      20.650  13.010  14.510  1.00  0.00            
ATOM     55  H22 BCD     1      21.230  15.290  15.130  1.00  0.00            
ATOM     56  H23 BCD     1      22.730  13.380  16.390  1.00  0.00            
ATOM     57  H24 BCD     1      21.470  14.620  17.960  1.00  0.00            
ATOM     58  H25 BCD     1      22.570  16.340  17.540  1.00  0.00            
ATOM     59  H26 BCD     1      19.150  16.110  16.580  1.00  0.00            
ATOM     60  H27 BCD     1      18.990  13.340  17.670  1.00  0.00            
ATOM     61  H28 BCD     1      16.750  13.270  16.940  1.00  0.00            
ATOM     62  H29 BCD     1      16.920  14.760  17.900  1.00  0.00            
ATOM     63  H30 BCD     1      17.160  14.830  15.090  1.00  0.00            
ATOM     64  C19 BCD     1      22.300   8.450  16.860  1.00  0.00            
ATOM     65  O16 BCD     1      21.570   8.360  18.100  1.00  0.00            
ATOM     66  C20 BCD     1      23.250   9.610  16.890  1.00  0.00            
ATOM     67  O17 BCD     1      24.110   9.310  18.030  1.00  0.00            
ATOM     68  C21 BCD     1      22.530  10.890  17.040  1.00  0.00            
ATOM     69  O18 BCD     1      23.360  12.070  17.290  1.00  0.00            
ATOM     70  C22 BCD     1      21.470  11.090  15.990  1.00  0.00            
ATOM     71  C23 BCD     1      20.590   9.850  15.930  1.00  0.00            
ATOM     72  O19 BCD     1      21.350   8.620  15.860  1.00  0.00            
ATOM     73  C24 BCD     1      19.480   9.920  14.960  1.00  0.00            
ATOM     74  O20 BCD     1      20.060  10.040  13.660  1.00  0.00            
ATOM     75  H31 BCD     1      22.830   7.520  16.660  1.00  0.00            
ATOM     76  H32 BCD     1      23.810   9.680  15.950  1.00  0.00            
ATOM     77  H33 BCD     1      23.660   9.420  18.870  1.00  0.00            
ATOM     78  H34 BCD     1      21.940  10.740  17.950  1.00  0.00            
ATOM     79  H35 BCD     1      24.280  11.830  17.170  1.00  0.00            
ATOM     80  H36 BCD     1      21.910  11.320  15.010  1.00  0.00            
ATOM     81  H37 BCD     1      20.130   9.810  16.920  1.00  0.00            
ATOM     82  H38 BCD     1      18.830   9.040  15.020  1.00  0.00            
ATOM     83  H39 BCD     1      18.860  10.750  15.320  1.00  0.00            
ATOM     84  H40 BCD     1      19.830   9.220  13.230  1.00  0.00            
ATOM     85  C25 BCD     1      20.440   5.620  20.810  1.00  0.00            
ATOM     86  O21 BCD     1      20.290   6.840  21.680  1.00  0.00            
ATOM     87  C26 BCD     1      21.950   5.610  20.350  1.00  0.00            
ATOM     88  O22 BCD     1      22.760   5.390  21.480  1.00  0.00            
ATOM     89  C27 BCD     1      22.310   6.840  19.590  1.00  0.00            
ATOM     90  O23 BCD     1      23.640   6.640  19.000  1.00  0.00            
ATOM     91  C28 BCD     1      21.310   7.070  18.530  1.00  0.00            
ATOM     92  C29 BCD     1      19.850   7.050  18.990  1.00  0.00            
ATOM     93  O24 BCD     1      19.640   5.810  19.680  1.00  0.00            
ATOM     94  C30 BCD     1      18.930   6.990  17.850  1.00  0.00            
ATOM     95  O25 BCD     1      19.090   5.940  16.910  1.00  0.00            
ATOM     96  H41 BCD     1      20.110   4.700  21.310  1.00  0.00            
ATOM     97  H42 BCD     1      22.000   4.720  19.710  1.00  0.00            
ATOM     98  H43 BCD     1      22.840   6.190  22.000  1.00  0.00            
ATOM     99  H44 BCD     1      22.270   7.730  20.240  1.00  0.00            
ATOM    100  H45 BCD     1      23.920   7.440  18.560  1.00  0.00            
ATOM    101  H46 BCD     1      21.490   6.310  17.760  1.00  0.00            
ATOM    102  H47 BCD     1      19.710   7.930  19.630  1.00  0.00            
ATOM    103  H48 BCD     1      17.960   6.730  18.300  1.00  0.00            
ATOM    104  H49 BCD     1      18.890   7.920  17.280  1.00  0.00            
ATOM    105  H50 BCD     1      19.040   5.060  17.300  1.00  0.00            
ATOM    106  C31 BCD     1      19.970   7.990  25.500  1.00  0.00            
ATOM    107  O26 BCD     1      19.250   9.250  25.060  1.00  0.00            
ATOM    108  C32 BCD     1      21.380   7.960  24.970  1.00  0.00            
ATOM    109  O27 BCD     1      22.130   9.060  25.280  1.00  0.00            
ATOM    110  C33 BCD     1      21.450   7.770  23.420  1.00  0.00            
ATOM    111  C34 BCD     1      20.530   6.610  23.050  1.00  0.00            
ATOM    112  C35 BCD     1      19.140   6.670  23.720  1.00  0.00            
ATOM    113  O28 BCD     1      19.190   6.850  25.200  1.00  0.00            
ATOM    114  C36 BCD     1      18.290   5.410  23.480  1.00  0.00            
ATOM    115  O29 BCD     1      16.930   5.720  23.880  1.00  0.00            
ATOM    116  O30 BCD     1      22.880   7.540  22.990  1.00  0.00            
ATOM    117  H51 BCD     1      20.040   8.110  26.580  1.00  0.00            
ATOM    118  H52 BCD     1      21.840   7.060  25.390  1.00  0.00            
ATOM    119  H53 BCD     1      22.490   8.900  26.160  1.00  0.00            
ATOM    120  H54 BCD     1      21.070   8.710  23.010  1.00  0.00            
ATOM    121  H55 BCD     1      23.420   8.150  23.490  1.00  0.00            
ATOM    122  H56 BCD     1      21.070   5.700  23.300  1.00  0.00            
ATOM    123  H57 BCD     1      18.660   7.560  23.310  1.00  0.00            
ATOM    124  H58 BCD     1      18.290   5.190  22.410  1.00  0.00            
ATOM    125  H59 BCD     1      18.690   4.500  23.950  1.00  0.00            
ATOM    126  H60 BCD     1      16.610   6.410  23.290  1.00  0.00            
ATOM    127  C37 BCD     1      17.260  12.420  26.710  1.00  0.00            
ATOM    128  O31 BCD     1      17.370  13.210  25.530  1.00  0.00            
ATOM    129  C38 BCD     1      18.660  12.150  27.260  1.00  0.00            
ATOM    130  O32 BCD     1      19.390  13.360  27.400  1.00  0.00            
ATOM    131  C39 BCD     1      19.370  11.250  26.290  1.00  0.00            
ATOM    132  O33 BCD     1      20.660  10.900  26.800  1.00  0.00            
ATOM    133  C40 BCD     1      18.540   9.950  26.010  1.00  0.00            
ATOM    134  C41 BCD     1      17.150  10.290  25.520  1.00  0.00            
ATOM    135  O34 BCD     1      16.540  11.210  26.450  1.00  0.00            
ATOM    136  C42 BCD     1      16.260   9.060  25.480  1.00  0.00            
ATOM    137  O35 BCD     1      14.940   9.450  25.090  1.00  0.00            
ATOM    138  H61 BCD     1      16.700  13.070  27.400  1.00  0.00            
ATOM    139  H62 BCD     1      18.550  11.720  28.260  1.00  0.00            
ATOM    140  H63 BCD     1      20.300  13.080  27.260  1.00  0.00            
ATOM    141  H64 BCD     1      19.390  11.850  25.370  1.00  0.00            
ATOM    142  H65 BCD     1      21.170  10.540  26.070  1.00  0.00            
ATOM    143  H66 BCD     1      18.530   9.380  26.950  1.00  0.00            
ATOM    144  H67 BCD     1      17.190  10.790  24.540  1.00  0.00            
ATOM    145  H68 BCD     1      16.600   8.430  24.640  1.00  0.00            
ATOM    146  H69 BCD     1      16.330   8.470  26.400  1.00  0.00            
ATOM    147  H70 BCD     1      14.510   9.650  25.930  1.00  0.00            
ATOM    148  C1  BH4     2      21.370  12.550  20.190  1.00  0.00            
ATOM    149  C2  BH4     2      20.120  12.290  21.040  1.00  0.00            
ATOM    150  C3  BH4     2      20.100  12.410  22.370  1.00  0.00            
ATOM    151  C4  BH4     2      21.240  12.640  23.350  1.00  0.00            
ATOM    152  C5  BH4     2      22.400  11.820  23.290  1.00  0.00            
ATOM    153  C6  BH4     2      23.360  11.890  24.280  1.00  0.00            
ATOM    154  C7  BH4     2      23.270  12.810  25.320  1.00  0.00            
ATOM    155  C8  BH4     2      22.210  13.710  25.340  1.00  0.00            
ATOM    156  C9  BH4     2      21.220  13.610  24.360  1.00  0.00            
ATOM    157  C10 BH4     2      18.920  12.040  20.220  1.00  0.00            
ATOM    158  C11 BH4     2      17.720  12.750  20.450  1.00  0.00            
ATOM    159  C12 BH4     2      16.550  12.350  19.820  1.00  0.00            
ATOM    160  C13 BH4     2      16.640  11.390  18.770  1.00  0.00            
ATOM    161  C14 BH4     2      17.800  10.620  18.560  1.00  0.00            
ATOM    162  C15 BH4     2      18.940  10.990  19.310  1.00  0.00            
ATOM    163  H1  BH4     2      21.010  12.900  19.220  1.00  0.00            
ATOM    164  H2  BH4     2      22.060  13.290  20.610  1.00  0.00            
ATOM    165  H3  BH4     2      21.840  11.570  20.000  1.00  0.00            
ATOM    166  H4  BH4     2      19.130  12.400  22.860  1.00  0.00            
ATOM    167  H5  BH4     2      22.520  11.050  22.540  1.00  0.00            
ATOM    168  H6  BH4     2      24.040  11.050  24.280  1.00  0.00            
ATOM    169  H7  BH4     2      24.090  13.000  26.000  1.00  0.00            
ATOM    170  H8  BH4     2      22.210  14.580  25.990  1.00  0.00            
ATOM    171  H9  BH4     2      20.450  14.380  24.320  1.00  0.00            
ATOM    172  H10 BH4     2      17.660  13.420  21.310  1.00  0.00            
ATOM    173  H11 BH4     2      15.640  12.940  19.780  1.00  0.00            
ATOM    174  H12 BH4     2      15.770  11.240  18.140  1.00  0.00            
ATOM    175  H13 BH4     2      17.790   9.780  17.880  1.00  0.00            
ATOM    176  H14 BH4     2      19.730  10.260  19.140  1.00  0.00            
TER
ENDMDL
MODEL        1
ATOM      1  C1  BCD     1      41.860  10.610  17.180  1.00  0.00            
ATOM      2  O1  BCD     1      41.290  11.440  18.190  1.00  0.00            
ATOM      3  C2  BCD     1      41.770  11.280  15.800  1.00  0.00            
ATOM      4  O2  BCD     1      42.600  12.450  15.810  1.00  0.00            
ATOM      5  C3  BCD     1      40.320  11.560  15.470  1.00  0.00            
ATOM      6  O3  BCD     1      40.150  12.140  14.150  1.00  0.00            
ATOM      7  C4  BCD     1      39.460  10.300  15.520  1.00  0.00            
ATOM      8  C5  BCD     1      39.690   9.580  16.880  1.00  0.00            
ATOM      9  O4  BCD     1      41.080   9.460  17.150  1.00  0.00            
ATOM     10  C6  BCD     1      39.030   8.200  16.950  1.00  0.00            
ATOM     11  O5  BCD     1      39.690   7.220  16.320  1.00  0.00            
ATOM     12  H1  BCD     1      42.850  10.300  17.530  1.00  0.00            
ATOM     13  H2  BCD     1      42.180  10.560  15.080  1.00  0.00            
ATOM     14  H3  BCD     1      42.430  12.880  14.960  1.00  0.00            
ATOM     15  H4  BCD     1      39.930  12.220  16.260  1.00  0.00            
ATOM     16  H5  BCD     1      39.240  12.390  13.980  1.00  0.00            
ATOM     17  H6  BCD     1      39.630   9.630  14.660  1.00  0.00            
ATOM     18  H7  BCD     1      39.130  10.170  17.610  1.00  0.00            
ATOM     19  H8  BCD     1      38.920   7.850  17.980  1.00  0.00            
ATOM     20  H9  BCD     1      38.020   8.270  16.530  1.00  0.00            
ATOM     21  H10 BCD     1      40.580   7.210  16.680  1.00  0.00            
ATOM     22  C7  BCD     1      42.370  13.910  21.210  1.00  0.00            
ATOM     23  O6  BCD     1      41.370  14.830  20.880  1.00  0.00            
ATOM     24  C8  BCD     1      43.390  13.760  20.140  1.00  0.00            
ATOM     25  O7  BCD     1      43.940  15.020  19.770  1.00  0.00            
ATOM     26  C9  BCD     1      42.930  13.040  18.910  1.00  0.00            
ATOM     27  O8  BCD     1      44.090  12.690  18.080  1.00  0.00            
ATOM     28  C10 BCD     1      42.100  11.780  19.260  1.00  0.00            
ATOM     29  C11 BCD     1      41.070  12.070  20.450  1.00  0.00            
ATOM     30  O9  BCD     1      41.750  12.650  21.560  1.00  0.00            
ATOM     31  C12 BCD     1      40.320  10.800  20.930  1.00  0.00            
ATOM     32  O10 BCD     1      41.250   9.960  21.640  1.00  0.00            
ATOM     33  H11 BCD     1      42.880  14.190  22.140  1.00  0.00            
ATOM     34  H12 BCD     1      44.160  13.100  20.570  1.00  0.00            
ATOM     35  H13 BCD     1      44.730  14.780  19.280  1.00  0.00            
ATOM     36  H14 BCD     1      42.230  13.680  18.360  1.00  0.00            
ATOM     37  H15 BCD     1      43.680  12.550  17.230  1.00  0.00            
ATOM     38  H16 BCD     1      42.750  10.930  19.500  1.00  0.00            
ATOM     39  H17 BCD     1      40.350  12.820  20.090  1.00  0.00            
ATOM     40  H18 BCD     1      39.460  11.030  21.570  1.00  0.00            
ATOM     41  H19 BCD     1      39.980  10.330  20.000  1.00  0.00            
ATOM     42  H20 BCD     1      41.000   9.070  21.390  1.00  0.00            
ATOM     43  C13 BCD     1      39.660  18.330  22.110  1.00  0.00            
ATOM     44  O11 BCD     1      38.530  17.990  21.400  1.00  0.00            
ATOM     45  C14 BCD     1      40.770  18.600  21.100  1.00  0.00            
ATOM     46  O12 BCD     1      40.420  19.570  20.040  1.00  0.00            
ATOM     47  C15 BCD     1      41.150  17.230  20.430  1.00  0.00            
ATOM     48  O13 BCD     1      42.240  17.340  19.540  1.00  0.00            
ATOM     49  C16 BCD     1      41.400  16.080  21.500  1.00  0.00            
ATOM     50  C17 BCD     1      40.230  16.010  22.520  1.00  0.00            
ATOM     51  O14 BCD     1      40.050  17.320  23.050  1.00  0.00            
ATOM     52  C18 BCD     1      40.470  15.160  23.730  1.00  0.00            
ATOM     53  O15 BCD     1      41.650  15.400  24.410  1.00  0.00            
ATOM     54  H21 BCD     1      39.380  19.210  22.690  1.00  0.00            
ATOM     55  H22 BCD     1      41.620  19.060  21.610  1.00  0.00            
ATOM     56  H23 BCD     1      40.920  19.440  19.230  1.00  0.00            
ATOM     57  H24 BCD     1      40.330  16.980  19.730  1.00  0.00            
ATOM     58  H25 BCD     1      42.780  16.550  19.630  1.00  0.00            
ATOM     59  H26 BCD     1      42.300  16.330  22.070  1.00  0.00            
ATOM     60  H27 BCD     1      39.270  15.740  22.070  1.00  0.00            
ATOM     61  H28 BCD     1      39.640  15.460  24.380  1.00  0.00            
ATOM     62  H29 BCD     1      40.400  14.080  23.550  1.00  0.00            
ATOM     63  H30 BCD     1      42.130  14.570  24.550  1.00  0.00            
ATOM     64  C19 BCD     1      34.440  18.490  21.330  1.00  0.00            
ATOM     65  O16 BCD     1      34.190  17.230  20.800  1.00  0.00            
ATOM     66  C20 BCD     1      35.170  19.330  20.370  1.00  0.00            
ATOM     67  O17 BCD     1      34.390  19.110  19.160  1.00  0.00            
ATOM     68  C21 BCD     1      36.680  18.920  20.280  1.00  0.00            
ATOM     69  O18 BCD     1      37.420  19.920  19.530  1.00  0.00            
ATOM     70  C22 BCD     1      37.290  18.670  21.660  1.00  0.00            
ATOM     71  C23 BCD     1      36.440  17.860  22.590  1.00  0.00            
ATOM     72  O19 BCD     1      35.140  18.500  22.620  1.00  0.00            
ATOM     73  C24 BCD     1      36.950  17.850  24.040  1.00  0.00            
ATOM     74  O20 BCD     1      37.030  19.150  24.730  1.00  0.00            
ATOM     75  H31 BCD     1      33.480  18.910  21.640  1.00  0.00            
ATOM     76  H32 BCD     1      35.150  20.380  20.700  1.00  0.00            
ATOM     77  H33 BCD     1      34.290  18.170  19.280  1.00  0.00            
ATOM     78  H34 BCD     1      36.840  17.940  19.830  1.00  0.00            
ATOM     79  H35 BCD     1      38.300  19.580  19.710  1.00  0.00            
ATOM     80  H36 BCD     1      37.510  19.710  21.940  1.00  0.00            
ATOM     81  H37 BCD     1      36.440  16.930  22.010  1.00  0.00            
ATOM     82  H38 BCD     1      36.140  17.360  24.590  1.00  0.00            
ATOM     83  H39 BCD     1      37.870  17.240  24.050  1.00  0.00            
ATOM     84  H40 BCD     1      37.300  18.930  25.630  1.00  0.00            
ATOM     85  C25 BCD     1      31.220  14.600  20.000  1.00  0.00            
ATOM     86  O21 BCD     1      32.100  14.090  19.030  1.00  0.00            
ATOM     87  C26 BCD     1      30.840  16.090  19.710  1.00  0.00            
ATOM     88  O22 BCD     1      30.290  16.150  18.420  1.00  0.00            
ATOM     89  C27 BCD     1      32.060  16.940  19.770  1.00  0.00            
ATOM     90  O23 BCD     1      31.700  18.310  19.530  1.00  0.00            
ATOM     91  C28 BCD     1      32.940  16.670  20.990  1.00  0.00            
ATOM     92  C29 BCD     1      33.070  15.130  21.470  1.00  0.00            
ATOM     93  O24 BCD     1      31.820  14.450  21.290  1.00  0.00            
ATOM     94  C30 BCD     1      33.540  14.930  22.910  1.00  0.00            
ATOM     95  O25 BCD     1      32.780  15.740  23.830  1.00  0.00            
ATOM     96  H41 BCD     1      30.330  13.980  20.100  1.00  0.00            
ATOM     97  H42 BCD     1      30.220  16.500  20.520  1.00  0.00            
ATOM     98  H43 BCD     1      30.820  15.550  17.890  1.00  0.00            
ATOM     99  H44 BCD     1      32.620  16.660  18.870  1.00  0.00            
ATOM    100  H45 BCD     1      31.450  18.890  20.250  1.00  0.00            
ATOM    101  H46 BCD     1      32.450  17.150  21.850  1.00  0.00            
ATOM    102  H47 BCD     1      33.790  14.580  20.850  1.00  0.00            
ATOM    103  H48 BCD     1      33.370  13.870  23.140  1.00  0.00            
ATOM    104  H49 BCD     1      34.620  15.090  22.980  1.00  0.00            
ATOM    105  H50 BCD     1      33.210  15.970  24.670  1.00  0.00            
ATOM    106  C31 BCD     1      32.530  11.010  16.390  1.00  0.00            
ATOM    107  O26 BCD     1      33.950  11.040  16.520  1.00  0.00            
ATOM    108  C32 BCD     1      31.880  12.210  15.790  1.00  0.00            
ATOM    109  O27 BCD     1      32.200  12.420  14.510  1.00  0.00            
ATOM    110  C33 BCD     1      32.170  13.370  16.760  1.00  0.00            
ATOM    111  C34 BCD     1      31.590  13.040  18.140  1.00  0.00            
ATOM    112  C35 BCD     1      32.150  11.730  18.620  1.00  0.00            
ATOM    113  O28 BCD     1      31.900  10.740  17.620  1.00  0.00            
ATOM    114  C36 BCD     1      31.780  11.330  20.000  1.00  0.00            
ATOM    115  O29 BCD     1      30.350  11.300  20.130  1.00  0.00            
ATOM    116  O30 BCD     1      31.680  14.660  16.350  1.00  0.00            
ATOM    117  H51 BCD     1      32.340  10.170  15.710  1.00  0.00            
ATOM    118  H52 BCD     1      30.790  12.110  15.850  1.00  0.00            
ATOM    119  H53 BCD     1      33.060  12.850  14.480  1.00  0.00            
ATOM    120  H54 BCD     1      33.260  13.440  16.870  1.00  0.00            
ATOM    121  H55 BCD     1      32.060  14.950  15.510  1.00  0.00            
ATOM    122  H56 BCD     1      30.500  13.030  18.120  1.00  0.00            
ATOM    123  H57 BCD     1      33.250  11.770  18.620  1.00  0.00            
ATOM    124  H58 BCD     1      32.290  10.400  20.280  1.00  0.00            
ATOM    125  H59 BCD     1      32.240  12.120  20.620  1.00  0.00            
ATOM    126  H60 BCD     1      30.250  11.070  21.060  1.00  0.00            
ATOM    127  C37 BCD     1      37.370  10.510  14.370  1.00  0.00            
ATOM    128  O31 BCD     1      38.100  10.720  15.560  1.00  0.00            
ATOM    129  C38 BCD     1      36.690  11.760  14.060  1.00  0.00            
ATOM    130  O32 BCD     1      37.520  12.820  13.740  1.00  0.00            
ATOM    131  C39 BCD     1      35.620  12.030  15.160  1.00  0.00            
ATOM    132  O33 BCD     1      34.880  13.250  14.730  1.00  0.00            
ATOM    133  C40 BCD     1      34.740  10.810  15.380  1.00  0.00            
ATOM    134  C41 BCD     1      35.470   9.510  15.570  1.00  0.00            
ATOM    135  O34 BCD     1      36.430   9.400  14.530  1.00  0.00            
ATOM    136  C42 BCD     1      34.560   8.270  15.750  1.00  0.00            
ATOM    137  O35 BCD     1      33.620   8.200  14.750  1.00  0.00            
ATOM    138  H61 BCD     1      38.040  10.340  13.520  1.00  0.00            
ATOM    139  H62 BCD     1      36.070  11.560  13.170  1.00  0.00            
ATOM    140  H63 BCD     1      36.930  13.550  13.520  1.00  0.00            
ATOM    141  H64 BCD     1      36.170  12.210  16.100  1.00  0.00            
ATOM    142  H65 BCD     1      35.310  14.110  14.760  1.00  0.00            
ATOM    143  H66 BCD     1      34.130  10.720  14.480  1.00  0.00            
ATOM    144  H67 BCD     1      36.070   9.600  16.480  1.00  0.00            
ATOM    145  H68 BCD     1      35.140   7.350  15.880  1.00  0.00            
ATOM    146  H69 BCD     1      34.130   8.450  16.740  1.00  0.00            
ATOM    147  H70 BCD     1      33.940   8.690  13.990  1.00  0.00            
ATOM    148  C1  BH4     2      36.730  13.410  21.210  1.00  0.00            
ATOM    149  C2  BH4     2      36.190  12.510  20.060  1.00  0.00            
ATOM    150  C3  BH4     2      35.950  13.090  18.830  1.00  0.00            
ATOM    151  C4  BH4     2      36.290  14.450  18.360  1.00  0.00            
ATOM    152  C5  BH4     2      35.330  15.430  18.130  1.00  0.00            
ATOM    153  C6  BH4     2      35.640  16.710  17.620  1.00  0.00            
ATOM    154  C7  BH4     2      36.960  17.070  17.510  1.00  0.00            
ATOM    155  C8  BH4     2      37.970  16.050  17.730  1.00  0.00            
ATOM    156  C9  BH4     2      37.630  14.790  18.180  1.00  0.00            
ATOM    157  C10 BH4     2      35.760  11.130  20.430  1.00  0.00            
ATOM    158  C11 BH4     2      36.070  10.100  19.510  1.00  0.00            
ATOM    159  C12 BH4     2      35.600   8.810  19.830  1.00  0.00            
ATOM    160  C13 BH4     2      35.000   8.540  21.080  1.00  0.00            
ATOM    161  C14 BH4     2      34.810   9.550  21.990  1.00  0.00            
ATOM    162  C15 BH4     2      35.270  10.840  21.690  1.00  0.00            
ATOM    163  H1  BH4     2      37.280  12.720  21.870  1.00  0.00            
ATOM    164  H2  BH4     2      37.400  14.220  20.900  1.00  0.00            
ATOM    165  H3  BH4     2      35.950  13.940  21.770  1.00  0.00            
ATOM    166  H4  BH4     2      35.390  12.460  18.140  1.00  0.00            
ATOM    167  H5  BH4     2      34.280  15.190  18.230  1.00  0.00            
ATOM    168  H6  BH4     2      34.920  17.470  17.320  1.00  0.00            
ATOM    169  H7  BH4     2      37.230  18.020  17.050  1.00  0.00            
ATOM    170  H8  BH4     2      39.000  16.320  17.510  1.00  0.00            
ATOM    171  H9  BH4     2      38.330  13.960  18.210  1.00  0.00            
ATOM    172  H10 BH4     2      36.640  10.250  18.590  1.00  0.00            
ATOM    173  H11 BH4     2      35.700   8.000  19.110  1.00  0.00            
ATOM    174  H12 BH4     2      34.640   7.570  21.390  1.00  0.00            
ATOM    175  H13 BH4     2      34.340   9.340  22.950  1.00  0.00            
ATOM    176  H14 BH4     2      35.020  11.570  22.460  1.00  0.00            
TER
ENDMDL
MODEL        1
ATOM      1  C1  BCD     1      21.110  23.850  17.490  1.00  0.00            
ATOM      2  O1  BCD     1      19.780  24.200  17.080  1.00  0.00            
ATOM      3  C2  BCD     1      22.180  24.190  16.490  1.00  0.00            
ATOM      4  O2  BCD     1      22.310  25.570  16.390  1.00  0.00            
ATOM      5  C3  BCD     1      21.870  23.500  15.140  1.00  0.00            
ATOM      6  O3  BCD     1      22.920  23.740  14.190  1.00  0.00            
ATOM      7  C4  BCD     1      21.820  22.010  15.340  1.00  0.00            
ATOM      8  C5  BCD     1      20.730  21.720  16.370  1.00  0.00            
ATOM      9  O4  BCD     1      21.140  22.360  17.540  1.00  0.00            
ATOM     10  C6  BCD     1      20.310  20.310  16.540  1.00  0.00            
ATOM     11  O5  BCD     1      21.400  19.470  17.020  1.00  0.00            
ATOM     12  H1  BCD     1      21.380  24.240  18.480  1.00  0.00            
ATOM     13  H2  BCD     1      23.100  23.780  16.920  1.00  0.00            
ATOM     14  H3  BCD     1      21.500  26.020  16.150  1.00  0.00            
ATOM     15  H4  BCD     1      20.850  23.780  14.830  1.00  0.00            
ATOM     16  H5  BCD     1      23.100  24.680  14.130  1.00  0.00            
ATOM     17  H6  BCD     1      22.830  21.730  15.650  1.00  0.00            
ATOM     18  H7  BCD     1      19.810  22.190  16.000  1.00  0.00            
ATOM     19  H8  BCD     1      19.460  20.240  17.220  1.00  0.00            
ATOM     20  H9  BCD     1      19.980  19.960  15.550  1.00  0.00            
ATOM     21  H10 BCD     1      21.300  18.580  16.650  1.00  0.00            
ATOM     22  C7  BCD     1      16.760  26.830  17.150  1.00  0.00            
ATOM     23  O6  BCD     1      15.950  25.840  16.460  1.00  0.00            
ATOM     24  C8  BCD     1      17.950  27.240  16.260  1.00  0.00            
ATOM     25  O7  BCD     1      17.530  27.940  15.070  1.00  0.00            
ATOM     26  C9  BCD     1      18.930  26.100  16.010  1.00  0.00            
ATOM     27  O8  BCD     1      19.980  26.580  15.270  1.00  0.00            
ATOM     28  C10 BCD     1      19.320  25.460  17.350  1.00  0.00            
ATOM     29  C11 BCD     1      18.120  25.220  18.290  1.00  0.00            
ATOM     30  O9  BCD     1      17.260  26.370  18.390  1.00  0.00            
ATOM     31  C12 BCD     1      18.620  24.850  19.650  1.00  0.00            
ATOM     32  O10 BCD     1      19.520  25.850  20.210  1.00  0.00            
ATOM     33  H11 BCD     1      16.060  27.650  17.350  1.00  0.00            
ATOM     34  H12 BCD     1      18.440  27.950  16.950  1.00  0.00            
ATOM     35  H13 BCD     1      18.270  28.410  14.670  1.00  0.00            
ATOM     36  H14 BCD     1      18.400  25.280  15.500  1.00  0.00            
ATOM     37  H15 BCD     1      19.800  26.520  14.320  1.00  0.00            
ATOM     38  H16 BCD     1      20.060  26.180  17.730  1.00  0.00            
ATOM     39  H17 BCD     1      17.590  24.340  17.900  1.00  0.00            
ATOM     40  H18 BCD     1      17.760  24.750  20.320  1.00  0.00            
ATOM     41  H19 BCD     1      19.150  23.890  19.610  1.00  0.00            
ATOM     42  H20 BCD     1      20.070  25.400  20.850  1.00  0.00            
ATOM     43  C13 BCD     1      12.060  24.580  15.550  1.00  0.00            
ATOM     44  O11 BCD     1      12.560  23.670  14.660  1.00  0.00            
ATOM     45  C14 BCD     1      12.540  25.940  15.020  1.00  0.00            
ATOM     46  O12 BCD     1      12.070  26.130  13.680  1.00  0.00            
ATOM     47  C15 BCD     1      14.050  26.240  15.160  1.00  0.00            
ATOM     48  O13 BCD     1      14.450  27.600  14.960  1.00  0.00            
ATOM     49  C16 BCD     1      14.510  25.850  16.520  1.00  0.00            
ATOM     50  C17 BCD     1      14.060  24.420  16.880  1.00  0.00            
ATOM     51  O14 BCD     1      12.660  24.320  16.820  1.00  0.00            
ATOM     52  C18 BCD     1      14.450  23.860  18.230  1.00  0.00            
ATOM     53  O15 BCD     1      14.180  24.670  19.380  1.00  0.00            
ATOM     54  H21 BCD     1      10.970  24.550  15.590  1.00  0.00            
ATOM     55  H22 BCD     1      12.030  26.670  15.660  1.00  0.00            
ATOM     56  H23 BCD     1      12.510  26.870  13.240  1.00  0.00            
ATOM     57  H24 BCD     1      14.630  25.640  14.440  1.00  0.00            
ATOM     58  H25 BCD     1      15.400  27.670  15.080  1.00  0.00            
ATOM     59  H26 BCD     1      14.120  26.570  17.240  1.00  0.00            
ATOM     60  H27 BCD     1      14.540  23.780  16.130  1.00  0.00            
ATOM     61  H28 BCD     1      14.030  22.850  18.230  1.00  0.00            
ATOM     62  H29 BCD     1      15.530  23.690  18.220  1.00  0.00            
ATOM     63  H30 BCD     1      13.220  24.730  19.360  1.00  0.00            
ATOM     64  C19 BCD     1      11.460  20.300  12.400  1.00  0.00            
ATOM     65  O16 BCD     1      12.700  20.310  11.690  1.00  0.00            
ATOM     66  C20 BCD     1      10.750  21.630  12.130  1.00  0.00            
ATOM     67  O17 BCD     1      10.390  21.670  10.740  1.00  0.00            
ATOM     68  C21 BCD     1      11.510  22.820  12.660  1.00  0.00            
ATOM     69  O18 BCD     1      10.930  24.120  12.470  1.00  0.00            
ATOM     70  C22 BCD     1      11.690  22.660  14.200  1.00  0.00            
ATOM     71  C23 BCD     1      12.360  21.350  14.390  1.00  0.00            
ATOM     72  O19 BCD     1      11.730  20.260  13.770  1.00  0.00            
ATOM     73  C24 BCD     1      12.720  21.040  15.820  1.00  0.00            
ATOM     74  O20 BCD     1      11.710  21.250  16.800  1.00  0.00            
ATOM     75  H31 BCD     1      10.890  19.380  12.220  1.00  0.00            
ATOM     76  H32 BCD     1       9.770  21.590  12.630  1.00  0.00            
ATOM     77  H33 BCD     1      11.170  21.630  10.180  1.00  0.00            
ATOM     78  H34 BCD     1      12.540  22.780  12.290  1.00  0.00            
ATOM     79  H35 BCD     1      11.590  24.740  12.800  1.00  0.00            
ATOM     80  H36 BCD     1      10.720  22.570  14.720  1.00  0.00            
ATOM     81  H37 BCD     1      13.360  21.410  13.940  1.00  0.00            
ATOM     82  H38 BCD     1      13.120  20.020  15.900  1.00  0.00            
ATOM     83  H39 BCD     1      13.620  21.610  16.080  1.00  0.00            
ATOM     84  H40 BCD     1      11.680  22.190  17.000  1.00  0.00            
ATOM     85  C25 BCD     1      14.650  18.700   8.320  1.00  0.00            
ATOM     86  O21 BCD     1      15.800  18.980   9.060  1.00  0.00            
ATOM     87  C26 BCD     1      13.820  19.940   8.110  1.00  0.00            
ATOM     88  O22 BCD     1      14.620  20.900   7.350  1.00  0.00            
ATOM     89  C27 BCD     1      13.330  20.580   9.360  1.00  0.00            
ATOM     90  O23 BCD     1      12.400  21.630   8.990  1.00  0.00            
ATOM     91  C28 BCD     1      12.660  19.580  10.440  1.00  0.00            
ATOM     92  C29 BCD     1      13.510  18.320  10.450  1.00  0.00            
ATOM     93  O24 BCD     1      13.930  17.820   9.110  1.00  0.00            
ATOM     94  C30 BCD     1      12.730  17.140  11.060  1.00  0.00            
ATOM     95  O25 BCD     1      11.470  17.060  10.340  1.00  0.00            
ATOM     96  H41 BCD     1      14.900  18.230   7.370  1.00  0.00            
ATOM     97  H42 BCD     1      12.950  19.650   7.500  1.00  0.00            
ATOM     98  H43 BCD     1      14.240  20.990   6.480  1.00  0.00            
ATOM     99  H44 BCD     1      14.160  21.020   9.930  1.00  0.00            
ATOM    100  H45 BCD     1      13.020  22.350   8.820  1.00  0.00            
ATOM    101  H46 BCD     1      11.640  19.330  10.120  1.00  0.00            
ATOM    102  H47 BCD     1      14.350  18.450  11.150  1.00  0.00            
ATOM    103  H48 BCD     1      13.310  16.210  10.950  1.00  0.00            
ATOM    104  H49 BCD     1      12.500  17.460  12.080  1.00  0.00            
ATOM    105  H50 BCD     1      11.830  16.990   9.450  1.00  0.00            
ATOM    106  C31 BCD     1      19.800  18.670   9.280  1.00  0.00            
ATOM    107  O26 BCD     1      19.840  19.340  10.550  1.00  0.00            
ATOM    108  C32 BCD     1      19.270  19.530   8.090  1.00  0.00            
ATOM    109  O27 BCD     1      20.150  20.700   8.050  1.00  0.00            
ATOM    110  C33 BCD     1      17.840  19.890   8.370  1.00  0.00            
ATOM    111  C34 BCD     1      17.040  18.640   8.570  1.00  0.00            
ATOM    112  C35 BCD     1      17.660  17.670   9.560  1.00  0.00            
ATOM    113  O28 BCD     1      19.090  17.430   9.270  1.00  0.00            
ATOM    114  C36 BCD     1      16.900  16.330   9.600  1.00  0.00            
ATOM    115  O29 BCD     1      16.970  15.570   8.370  1.00  0.00            
ATOM    116  O30 BCD     1      17.320  20.720   7.310  1.00  0.00            
ATOM    117  H51 BCD     1      20.830  18.440   8.980  1.00  0.00            
ATOM    118  H52 BCD     1      19.100  19.010   7.140  1.00  0.00            
ATOM    119  H53 BCD     1      19.680  21.540   8.040  1.00  0.00            
ATOM    120  H54 BCD     1      17.850  20.510   9.280  1.00  0.00            
ATOM    121  H55 BCD     1      16.360  20.680   7.430  1.00  0.00            
ATOM    122  H56 BCD     1      16.960  18.090   7.620  1.00  0.00            
ATOM    123  H57 BCD     1      17.520  18.110  10.560  1.00  0.00            
ATOM    124  H58 BCD     1      17.320  15.830  10.490  1.00  0.00            
ATOM    125  H59 BCD     1      15.870  16.600   9.860  1.00  0.00            
ATOM    126  H60 BCD     1      16.190  15.030   8.500  1.00  0.00            
ATOM    127  C37 BCD     1      22.380  20.280  13.670  1.00  0.00            
ATOM    128  O31 BCD     1      21.500  21.350  14.020  1.00  0.00            
ATOM    129  C38 BCD     1      22.950  20.550  12.300  1.00  0.00            
ATOM    130  O32 BCD     1      23.560  21.880  12.290  1.00  0.00            
ATOM    131  C39 BCD     1      21.850  20.420  11.210  1.00  0.00            
ATOM    132  O33 BCD     1      22.300  20.620   9.850  1.00  0.00            
ATOM    133  C40 BCD     1      21.040  19.090  11.300  1.00  0.00            
ATOM    134  C41 BCD     1      20.690  18.870  12.800  1.00  0.00            
ATOM    135  O34 BCD     1      21.790  18.970  13.650  1.00  0.00            
ATOM    136  C42 BCD     1      20.080  17.510  13.060  1.00  0.00            
ATOM    137  O35 BCD     1      19.960  17.090  14.460  1.00  0.00            
ATOM    138  H61 BCD     1      23.230  20.110  14.340  1.00  0.00            
ATOM    139  H62 BCD     1      23.690  19.750  12.160  1.00  0.00            
ATOM    140  H63 BCD     1      23.000  22.410  12.850  1.00  0.00            
ATOM    141  H64 BCD     1      21.130  21.220  11.430  1.00  0.00            
ATOM    142  H65 BCD     1      21.540  20.700   9.270  1.00  0.00            
ATOM    143  H66 BCD     1      21.670  18.260  10.930  1.00  0.00            
ATOM    144  H67 BCD     1      19.920  19.600  13.080  1.00  0.00            
ATOM    145  H68 BCD     1      19.060  17.560  12.670  1.00  0.00            
ATOM    146  H69 BCD     1      20.480  16.710  12.430  1.00  0.00            
ATOM    147  H70 BCD     1      20.780  17.070  14.940  1.00  0.00            
ATOM    148  C1  BH4     2      17.400  23.880  13.510  1.00  0.00            
ATOM    149  C2  BH4     2      16.540  22.580  13.570  1.00  0.00            
ATOM    150  C3  BH4     2      15.740  22.280  12.500  1.00  0.00            
ATOM    151  C4  BH4     2      15.520  23.220  11.340  1.00  0.00            
ATOM    152  C5  BH4     2      14.570  24.270  11.270  1.00  0.00            
ATOM    153  C6  BH4     2      14.410  24.980  10.090  1.00  0.00            
ATOM    154  C7  BH4     2      15.240  24.660   8.970  1.00  0.00            
ATOM    155  C8  BH4     2      16.190  23.710   9.060  1.00  0.00            
ATOM    156  C9  BH4     2      16.300  22.940  10.230  1.00  0.00            
ATOM    157  C10 BH4     2      16.730  21.700  14.760  1.00  0.00            
ATOM    158  C11 BH4     2      16.890  20.320  14.620  1.00  0.00            
ATOM    159  C12 BH4     2      17.170  19.510  15.720  1.00  0.00            
ATOM    160  C13 BH4     2      17.060  20.060  16.990  1.00  0.00            
ATOM    161  C14 BH4     2      16.860  21.470  17.140  1.00  0.00            
ATOM    162  C15 BH4     2      16.740  22.270  16.020  1.00  0.00            
ATOM    163  H1  BH4     2      17.620  24.230  12.490  1.00  0.00            
ATOM    164  H2  BH4     2      16.920  24.650  14.130  1.00  0.00            
ATOM    165  H3  BH4     2      18.370  23.690  13.980  1.00  0.00            
ATOM    166  H4  BH4     2      15.360  21.260  12.460  1.00  0.00            
ATOM    167  H5  BH4     2      13.880  24.390  12.090  1.00  0.00            
ATOM    168  H6  BH4     2      13.530  25.620  10.020  1.00  0.00            
ATOM    169  H7  BH4     2      15.080  25.160   8.020  1.00  0.00            
ATOM    170  H8  BH4     2      16.850  23.550   8.210  1.00  0.00            
ATOM    171  H9  BH4     2      17.000  22.110  10.240  1.00  0.00            
ATOM    172  H10 BH4     2      16.760  19.870  13.640  1.00  0.00            
ATOM    173  H11 BH4     2      17.260  18.440  15.550  1.00  0.00            
ATOM    174  H12 BH4     2      17.190  19.450  17.880  1.00  0.00            
ATOM    175  H13 BH4     2      16.830  21.960  18.110  1.00  0.00            
ATOM    176  H14 BH4     2      16.600  23.330  16.210  1.00  0.00            
TER
ENDMDL
MODEL        1
ATOM      1  C1  BCD     1      38.160  16.050  14.210  1.00  0.00            
ATOM      2  O1  BCD     1      36.800  15.670  14.630  1.00  0.00            
ATOM      3  C2  BCD     1      38.960  14.870  13.760  1.00  0.00            
ATOM      4  O2  BCD     1      38.400  14.230  12.630  1.00  0.00            
ATOM      5  C3  BCD     1      39.330  14.010  15.000  1.00  0.00            
ATOM      6  O3  BCD     1      40.370  13.050  14.680  1.00  0.00            
ATOM      7  C4  BCD     1      39.650  14.710  16.300  1.00  0.00            
ATOM      8  C5  BCD     1      38.720  15.860  16.580  1.00  0.00            
ATOM      9  O4  BCD     1      38.820  16.710  15.380  1.00  0.00            
ATOM     10  C6  BCD     1      38.990  16.610  17.850  1.00  0.00            
ATOM     11  O5  BCD     1      40.190  17.400  17.690  1.00  0.00            
ATOM     12  H1  BCD     1      38.090  16.800  13.420  1.00  0.00            
ATOM     13  H2  BCD     1      39.920  15.290  13.430  1.00  0.00            
ATOM     14  H3  BCD     1      37.460  14.390  12.770  1.00  0.00            
ATOM     15  H4  BCD     1      38.470  13.390  15.270  1.00  0.00            
ATOM     16  H5  BCD     1      40.530  12.550  15.490  1.00  0.00            
ATOM     17  H6  BCD     1      40.680  15.090  16.250  1.00  0.00            
ATOM     18  H7  BCD     1      37.710  15.460  16.720  1.00  0.00            
ATOM     19  H8  BCD     1      38.070  17.190  18.010  1.00  0.00            
ATOM     20  H9  BCD     1      39.120  16.000  18.760  1.00  0.00            
ATOM     21  H10 BCD     1      40.560  17.460  18.580  1.00  0.00            
ATOM     22  C7  BCD     1      32.930  16.280  13.500  1.00  0.00            
ATOM     23  O6  BCD     1      32.410  15.740  14.730  1.00  0.00            
ATOM     24  C8  BCD     1      33.700  15.230  12.680  1.00  0.00            
ATOM     25  O7  BCD     1      32.910  14.080  12.250  1.00  0.00            
ATOM     26  C9  BCD     1      34.910  14.830  13.380  1.00  0.00            
ATOM     27  O8  BCD     1      35.670  13.880  12.670  1.00  0.00            
ATOM     28  C10 BCD     1      35.750  16.070  13.790  1.00  0.00            
ATOM     29  C11 BCD     1      34.890  17.080  14.550  1.00  0.00            
ATOM     30  O9  BCD     1      33.790  17.390  13.740  1.00  0.00            
ATOM     31  C12 BCD     1      35.640  18.300  14.760  1.00  0.00            
ATOM     32  O10 BCD     1      34.770  19.280  15.310  1.00  0.00            
ATOM     33  H11 BCD     1      32.090  16.620  12.880  1.00  0.00            
ATOM     34  H12 BCD     1      34.120  15.650  11.760  1.00  0.00            
ATOM     35  H13 BCD     1      33.150  13.850  11.350  1.00  0.00            
ATOM     36  H14 BCD     1      34.530  14.230  14.220  1.00  0.00            
ATOM     37  H15 BCD     1      35.300  12.990  12.620  1.00  0.00            
ATOM     38  H16 BCD     1      36.130  16.580  12.890  1.00  0.00            
ATOM     39  H17 BCD     1      34.520  16.640  15.480  1.00  0.00            
ATOM     40  H18 BCD     1      36.520  17.960  15.320  1.00  0.00            
ATOM     41  H19 BCD     1      36.070  18.670  13.820  1.00  0.00            
ATOM     42  H20 BCD     1      33.910  19.030  14.960  1.00  0.00            
ATOM     43  C13 BCD     1      28.960  15.170  16.870  1.00  0.00            
ATOM     44  O11 BCD     1      29.440  14.040  17.570  1.00  0.00            
ATOM     45  C14 BCD     1      28.990  14.850  15.310  1.00  0.00            
ATOM     46  O12 BCD     1      28.260  13.620  15.000  1.00  0.00            
ATOM     47  C15 BCD     1      30.380  14.690  14.830  1.00  0.00            
ATOM     48  O13 BCD     1      30.470  14.360  13.400  1.00  0.00            
ATOM     49  C16 BCD     1      31.090  16.020  15.020  1.00  0.00            
ATOM     50  C17 BCD     1      31.030  16.440  16.580  1.00  0.00            
ATOM     51  O14 BCD     1      29.660  16.440  17.020  1.00  0.00            
ATOM     52  C18 BCD     1      31.650  17.820  16.860  1.00  0.00            
ATOM     53  O15 BCD     1      31.160  18.870  16.100  1.00  0.00            
ATOM     54  H21 BCD     1      27.910  15.350  17.120  1.00  0.00            
ATOM     55  H22 BCD     1      28.500  15.680  14.790  1.00  0.00            
ATOM     56  H23 BCD     1      28.200  13.080  15.790  1.00  0.00            
ATOM     57  H24 BCD     1      30.980  14.060  15.500  1.00  0.00            
ATOM     58  H25 BCD     1      31.390  14.320  13.130  1.00  0.00            
ATOM     59  H26 BCD     1      30.650  16.760  14.340  1.00  0.00            
ATOM     60  H27 BCD     1      31.540  15.720  17.220  1.00  0.00            
ATOM     61  H28 BCD     1      31.550  17.980  17.950  1.00  0.00            
ATOM     62  H29 BCD     1      32.730  17.660  16.790  1.00  0.00            
ATOM     63  H30 BCD     1      31.660  19.670  16.290  1.00  0.00            
ATOM     64  C19 BCD     1      28.270  11.580  20.660  1.00  0.00            
ATOM     65  O16 BCD     1      29.740  11.360  20.730  1.00  0.00            
ATOM     66  C20 BCD     1      27.750  11.170  19.330  1.00  0.00            
ATOM     67  O17 BCD     1      27.670   9.780  19.110  1.00  0.00            
ATOM     68  C21 BCD     1      28.530  11.930  18.200  1.00  0.00            
ATOM     69  O18 BCD     1      27.930  11.650  17.000  1.00  0.00            
ATOM     70  C22 BCD     1      28.500  13.410  18.470  1.00  0.00            
ATOM     71  C23 BCD     1      28.930  13.750  19.870  1.00  0.00            
ATOM     72  O19 BCD     1      28.140  12.980  20.780  1.00  0.00            
ATOM     73  C24 BCD     1      28.730  15.170  20.310  1.00  0.00            
ATOM     74  O20 BCD     1      27.460  15.730  19.920  1.00  0.00            
ATOM     75  H31 BCD     1      27.770  11.140  21.530  1.00  0.00            
ATOM     76  H32 BCD     1      26.790  11.710  19.420  1.00  0.00            
ATOM     77  H33 BCD     1      26.940   9.510  18.550  1.00  0.00            
ATOM     78  H34 BCD     1      29.540  11.500  18.270  1.00  0.00            
ATOM     79  H35 BCD     1      28.000  10.720  16.770  1.00  0.00            
ATOM     80  H36 BCD     1      27.460  13.710  18.270  1.00  0.00            
ATOM     81  H37 BCD     1      30.000  13.540  19.990  1.00  0.00            
ATOM     82  H38 BCD     1      28.820  15.250  21.400  1.00  0.00            
ATOM     83  H39 BCD     1      29.470  15.770  19.760  1.00  0.00            
ATOM     84  H40 BCD     1      26.750  15.420  20.500  1.00  0.00            
ATOM     85  C25 BCD     1      32.890   8.970  21.560  1.00  0.00            
ATOM     86  O21 BCD     1      33.830   9.970  21.020  1.00  0.00            
ATOM     87  C26 BCD     1      32.010   8.380  20.460  1.00  0.00            
ATOM     88  O22 BCD     1      32.850   7.810  19.430  1.00  0.00            
ATOM     89  C27 BCD     1      31.120   9.540  19.910  1.00  0.00            
ATOM     90  O23 BCD     1      30.240   9.000  18.890  1.00  0.00            
ATOM     91  C28 BCD     1      30.350  10.130  21.140  1.00  0.00            
ATOM     92  C29 BCD     1      31.380  10.630  22.250  1.00  0.00            
ATOM     93  O24 BCD     1      32.140   9.500  22.630  1.00  0.00            
ATOM     94  C30 BCD     1      30.660  11.230  23.500  1.00  0.00            
ATOM     95  O25 BCD     1      31.570  11.450  24.620  1.00  0.00            
ATOM     96  H41 BCD     1      33.530   8.230  22.060  1.00  0.00            
ATOM     97  H42 BCD     1      31.440   7.560  20.910  1.00  0.00            
ATOM     98  H43 BCD     1      32.380   7.030  19.130  1.00  0.00            
ATOM     99  H44 BCD     1      31.750  10.270  19.400  1.00  0.00            
ATOM    100  H45 BCD     1      29.330   9.270  19.050  1.00  0.00            
ATOM    101  H46 BCD     1      29.570   9.430  21.470  1.00  0.00            
ATOM    102  H47 BCD     1      32.070  11.360  21.800  1.00  0.00            
ATOM    103  H48 BCD     1      30.310  12.210  23.160  1.00  0.00            
ATOM    104  H49 BCD     1      29.970  10.400  23.710  1.00  0.00            
ATOM    105  H50 BCD     1      31.140  12.130  25.160  1.00  0.00            
ATOM    106  C31 BCD     1      37.940  10.300  21.460  1.00  0.00            
ATOM    107  O26 BCD     1      38.110  11.290  20.370  1.00  0.00            
ATOM    108  C32 BCD     1      37.430   8.910  20.950  1.00  0.00            
ATOM    109  O27 BCD     1      38.300   8.370  19.960  1.00  0.00            
ATOM    110  C33 BCD     1      35.960   9.100  20.430  1.00  0.00            
ATOM    111  C34 BCD     1      35.170   9.780  21.540  1.00  0.00            
ATOM    112  C35 BCD     1      35.750  11.110  22.030  1.00  0.00            
ATOM    113  O28 BCD     1      37.090  10.800  22.520  1.00  0.00            
ATOM    114  C36 BCD     1      34.940  11.770  23.190  1.00  0.00            
ATOM    115  O29 BCD     1      34.560  10.910  24.250  1.00  0.00            
ATOM    116  O30 BCD     1      35.430   7.860  20.020  1.00  0.00            
ATOM    117  H51 BCD     1      38.910  10.270  21.980  1.00  0.00            
ATOM    118  H52 BCD     1      37.560   8.250  21.810  1.00  0.00            
ATOM    119  H53 BCD     1      37.770   7.630  19.620  1.00  0.00            
ATOM    120  H54 BCD     1      35.870   9.820  19.610  1.00  0.00            
ATOM    121  H55 BCD     1      34.560   7.920  19.620  1.00  0.00            
ATOM    122  H56 BCD     1      35.290   9.170  22.440  1.00  0.00            
ATOM    123  H57 BCD     1      35.890  11.850  21.230  1.00  0.00            
ATOM    124  H58 BCD     1      35.490  12.640  23.570  1.00  0.00            
ATOM    125  H59 BCD     1      33.980  12.080  22.760  1.00  0.00            
ATOM    126  H60 BCD     1      33.630  11.020  24.480  1.00  0.00            
ATOM    127  C37 BCD     1      40.550  13.610  18.320  1.00  0.00            
ATOM    128  O31 BCD     1      39.460  13.940  17.450  1.00  0.00            
ATOM    129  C38 BCD     1      41.040  12.170  18.270  1.00  0.00            
ATOM    130  O32 BCD     1      41.270  11.710  16.940  1.00  0.00            
ATOM    131  C39 BCD     1      39.880  11.290  18.800  1.00  0.00            
ATOM    132  O33 BCD     1      40.400   9.940  18.950  1.00  0.00            
ATOM    133  C40 BCD     1      39.390  11.790  20.110  1.00  0.00            
ATOM    134  C41 BCD     1      39.220  13.360  20.260  1.00  0.00            
ATOM    135  O34 BCD     1      40.240  14.100  19.580  1.00  0.00            
ATOM    136  C42 BCD     1      38.960  13.870  21.670  1.00  0.00            
ATOM    137  O35 BCD     1      40.040  13.440  22.470  1.00  0.00            
ATOM    138  H61 BCD     1      41.370  14.270  18.000  1.00  0.00            
ATOM    139  H62 BCD     1      41.940  12.140  18.900  1.00  0.00            
ATOM    140  H63 BCD     1      41.750  10.880  16.880  1.00  0.00            
ATOM    141  H64 BCD     1      39.050  11.330  18.090  1.00  0.00            
ATOM    142  H65 BCD     1      39.660   9.440  19.310  1.00  0.00            
ATOM    143  H66 BCD     1      40.160  11.490  20.830  1.00  0.00            
ATOM    144  H67 BCD     1      38.310  13.630  19.710  1.00  0.00            
ATOM    145  H68 BCD     1      38.850  14.960  21.550  1.00  0.00            
ATOM    146  H69 BCD     1      37.960  13.530  21.980  1.00  0.00            
ATOM    147  H70 BCD     1      40.890  13.520  22.040  1.00  0.00            
ATOM    148  C1  BH4     2      34.950  15.320  18.650  1.00  0.00            
ATOM    149  C2  BH4     2      34.470  14.250  19.610  1.00  0.00            
ATOM    150  C3  BH4     2      34.380  12.940  19.220  1.00  0.00            
ATOM    151  C4  BH4     2      34.820  12.420  17.950  1.00  0.00            
ATOM    152  C5  BH4     2      33.880  12.080  16.960  1.00  0.00            
ATOM    153  C6  BH4     2      34.280  11.680  15.690  1.00  0.00            
ATOM    154  C7  BH4     2      35.640  11.630  15.330  1.00  0.00            
ATOM    155  C8  BH4     2      36.600  11.840  16.390  1.00  0.00            
ATOM    156  C9  BH4     2      36.200  12.300  17.670  1.00  0.00            
ATOM    157  C10 BH4     2      34.120  14.770  20.980  1.00  0.00            
ATOM    158  C11 BH4     2      32.780  14.550  21.490  1.00  0.00            
ATOM    159  C12 BH4     2      32.470  14.990  22.810  1.00  0.00            
ATOM    160  C13 BH4     2      33.470  15.600  23.620  1.00  0.00            
ATOM    161  C14 BH4     2      34.730  15.700  23.090  1.00  0.00            
ATOM    162  C15 BH4     2      35.100  15.240  21.840  1.00  0.00            
ATOM    163  H1  BH4     2      34.500  15.140  17.670  1.00  0.00            
ATOM    164  H2  BH4     2      34.640  16.340  18.900  1.00  0.00            
ATOM    165  H3  BH4     2      36.050  15.370  18.590  1.00  0.00            
ATOM    166  H4  BH4     2      34.090  12.150  19.910  1.00  0.00            
ATOM    167  H5  BH4     2      32.850  12.130  17.290  1.00  0.00            
ATOM    168  H6  BH4     2      33.590  11.460  14.880  1.00  0.00            
ATOM    169  H7  BH4     2      35.970  11.440  14.310  1.00  0.00            
ATOM    170  H8  BH4     2      37.630  11.840  16.060  1.00  0.00            
ATOM    171  H9  BH4     2      36.970  12.600  18.380  1.00  0.00            
ATOM    172  H10 BH4     2      32.030  14.050  20.890  1.00  0.00            
ATOM    173  H11 BH4     2      31.480  14.760  23.200  1.00  0.00            
ATOM    174  H12 BH4     2      33.210  15.920  24.620  1.00  0.00            
ATOM    175  H13 BH4     2      35.490  16.160  23.700  1.00  0.00            
ATOM    176  H14 BH4     2      36.110  15.420  21.480  1.00  0.00            
TER
ENDMDL
MODEL        1
ATOM      1  C1  BCD     1      20.140   3.630  18.410  1.00  0.00            
ATOM      2  O1  BCD     1      19.850   4.850  17.780  1.00  0.00            
ATOM      3  C2  BCD     1      20.330   3.950  19.870  1.00  0.00            
ATOM      4  O2  BCD     1      19.100   4.340  20.560  1.00  0.00            
ATOM      5  C3  BCD     1      21.500   4.910  20.090  1.00  0.00            
ATOM      6  O3  BCD     1      21.660   5.190  21.450  1.00  0.00            
ATOM      7  C4  BCD     1      22.740   4.250  19.500  1.00  0.00            
ATOM      8  C5  BCD     1      22.520   3.740  18.100  1.00  0.00            
ATOM      9  O4  BCD     1      21.370   3.000  17.980  1.00  0.00            
ATOM     10  C6  BCD     1      23.720   3.040  17.600  1.00  0.00            
ATOM     11  O5  BCD     1      24.330   2.190  18.570  1.00  0.00            
ATOM     12  H1  BCD     1      19.310   2.950  18.220  1.00  0.00            
ATOM     13  H2  BCD     1      20.530   2.980  20.350  1.00  0.00            
ATOM     14  H3  BCD     1      18.480   3.620  20.440  1.00  0.00            
ATOM     15  H4  BCD     1      21.180   5.810  19.540  1.00  0.00            
ATOM     16  H5  BCD     1      20.900   5.630  21.840  1.00  0.00            
ATOM     17  H6  BCD     1      23.010   3.430  20.170  1.00  0.00            
ATOM     18  H7  BCD     1      22.410   4.600  17.430  1.00  0.00            
ATOM     19  H8  BCD     1      23.330   2.600  16.680  1.00  0.00            
ATOM     20  H9  BCD     1      24.450   3.810  17.320  1.00  0.00            
ATOM     21  H10 BCD     1      25.110   1.840  18.130  1.00  0.00            
ATOM     22  C7  BCD     1      16.730   6.180  15.380  1.00  0.00            
ATOM     23  O6  BCD     1      17.500   7.260  14.820  1.00  0.00            
ATOM     24  C8  BCD     1      16.610   6.330  16.840  1.00  0.00            
ATOM     25  O7  BCD     1      15.850   7.570  17.040  1.00  0.00            
ATOM     26  C9  BCD     1      17.940   6.260  17.580  1.00  0.00            
ATOM     27  O8  BCD     1      17.880   6.400  19.040  1.00  0.00            
ATOM     28  C10 BCD     1      18.570   4.880  17.170  1.00  0.00            
ATOM     29  C11 BCD     1      18.660   4.710  15.620  1.00  0.00            
ATOM     30  O9  BCD     1      17.360   4.890  15.090  1.00  0.00            
ATOM     31  C12 BCD     1      19.040   3.360  15.030  1.00  0.00            
ATOM     32  O10 BCD     1      18.430   2.240  15.660  1.00  0.00            
ATOM     33  H11 BCD     1      15.690   6.180  15.050  1.00  0.00            
ATOM     34  H12 BCD     1      16.000   5.460  17.110  1.00  0.00            
ATOM     35  H13 BCD     1      16.090   7.950  17.890  1.00  0.00            
ATOM     36  H14 BCD     1      18.570   7.080  17.210  1.00  0.00            
ATOM     37  H15 BCD     1      18.580   5.950  19.510  1.00  0.00            
ATOM     38  H16 BCD     1      17.970   4.100  17.660  1.00  0.00            
ATOM     39  H17 BCD     1      19.280   5.490  15.160  1.00  0.00            
ATOM     40  H18 BCD     1      18.780   3.340  13.960  1.00  0.00            
ATOM     41  H19 BCD     1      20.140   3.350  15.090  1.00  0.00            
ATOM     42  H20 BCD     1      19.150   1.620  15.840  1.00  0.00            
ATOM     43  C13 BCD     1      17.460  10.160  11.940  1.00  0.00            
ATOM     44  O11 BCD     1      18.440  10.910  12.670  1.00  0.00            
ATOM     45  C14 BCD     1      16.190  10.030  12.790  1.00  0.00            
ATOM     46  O12 BCD     1      15.860  11.290  13.310  1.00  0.00            
ATOM     47  C15 BCD     1      16.380   9.120  14.030  1.00  0.00            
ATOM     48  O13 BCD     1      15.080   8.790  14.560  1.00  0.00            
ATOM     49  C16 BCD     1      17.080   7.850  13.620  1.00  0.00            
ATOM     50  C17 BCD     1      18.320   8.100  12.690  1.00  0.00            
ATOM     51  O14 BCD     1      17.950   8.900  11.620  1.00  0.00            
ATOM     52  C18 BCD     1      18.870   6.750  12.180  1.00  0.00            
ATOM     53  O15 BCD     1      17.930   5.890  11.600  1.00  0.00            
ATOM     54  H21 BCD     1      17.260  10.740  11.030  1.00  0.00            
ATOM     55  H22 BCD     1      15.360   9.650  12.170  1.00  0.00            
ATOM     56  H23 BCD     1      15.340  11.150  14.110  1.00  0.00            
ATOM     57  H24 BCD     1      16.980   9.660  14.780  1.00  0.00            
ATOM     58  H25 BCD     1      15.170   8.350  15.410  1.00  0.00            
ATOM     59  H26 BCD     1      16.330   7.280  13.060  1.00  0.00            
ATOM     60  H27 BCD     1      19.080   8.460  13.390  1.00  0.00            
ATOM     61  H28 BCD     1      19.810   6.840  11.630  1.00  0.00            
ATOM     62  H29 BCD     1      19.260   6.250  13.070  1.00  0.00            
ATOM     63  H30 BCD     1      17.510   5.420  12.320  1.00  0.00            
ATOM     64  C19 BCD     1      21.000  13.980  12.150  1.00  0.00            
ATOM     65  O16 BCD     1      21.790  13.420  13.200  1.00  0.00            
ATOM     66  C20 BCD     1      19.650  14.360  12.730  1.00  0.00            
ATOM     67  O17 BCD     1      19.800  15.450  13.680  1.00  0.00            
ATOM     68  C21 BCD     1      18.920  13.180  13.210  1.00  0.00            
ATOM     69  O18 BCD     1      17.580  13.380  13.730  1.00  0.00            
ATOM     70  C22 BCD     1      18.940  12.080  12.130  1.00  0.00            
ATOM     71  C23 BCD     1      20.350  11.770  11.620  1.00  0.00            
ATOM     72  O19 BCD     1      20.960  12.970  11.140  1.00  0.00            
ATOM     73  C24 BCD     1      20.490  10.730  10.600  1.00  0.00            
ATOM     74  O20 BCD     1      19.770  11.000   9.450  1.00  0.00            
ATOM     75  H31 BCD     1      21.450  14.870  11.700  1.00  0.00            
ATOM     76  H32 BCD     1      19.110  14.780  11.880  1.00  0.00            
ATOM     77  H33 BCD     1      18.960  15.910  13.690  1.00  0.00            
ATOM     78  H34 BCD     1      19.520  12.880  14.080  1.00  0.00            
ATOM     79  H35 BCD     1      17.140  12.520  13.800  1.00  0.00            
ATOM     80  H36 BCD     1      18.320  12.380  11.280  1.00  0.00            
ATOM     81  H37 BCD     1      20.910  11.370  12.470  1.00  0.00            
ATOM     82  H38 BCD     1      21.540  10.550  10.310  1.00  0.00            
ATOM     83  H39 BCD     1      20.060   9.850  11.090  1.00  0.00            
ATOM     84  H40 BCD     1      19.660  10.210   8.920  1.00  0.00            
ATOM     85  C25 BCD     1      25.550  13.390  14.680  1.00  0.00            
ATOM     86  O21 BCD     1      25.040  12.270  15.430  1.00  0.00            
ATOM     87  C26 BCD     1      24.810  14.640  15.020  1.00  0.00            
ATOM     88  O22 BCD     1      24.980  15.030  16.400  1.00  0.00            
ATOM     89  C27 BCD     1      23.350  14.420  14.710  1.00  0.00            
ATOM     90  O23 BCD     1      22.580  15.600  14.860  1.00  0.00            
ATOM     91  C28 BCD     1      23.110  14.000  13.290  1.00  0.00            
ATOM     92  C29 BCD     1      24.120  12.900  12.750  1.00  0.00            
ATOM     93  O24 BCD     1      25.450  13.250  13.240  1.00  0.00            
ATOM     94  C30 BCD     1      24.160  12.750  11.260  1.00  0.00            
ATOM     95  O25 BCD     1      24.440  14.060  10.660  1.00  0.00            
ATOM     96  H41 BCD     1      26.620  13.500  14.870  1.00  0.00            
ATOM     97  H42 BCD     1      25.170  15.510  14.440  1.00  0.00            
ATOM     98  H43 BCD     1      24.880  14.260  16.970  1.00  0.00            
ATOM     99  H44 BCD     1      23.050  13.580  15.360  1.00  0.00            
ATOM    100  H45 BCD     1      21.670  15.410  14.630  1.00  0.00            
ATOM    101  H46 BCD     1      23.200  14.880  12.640  1.00  0.00            
ATOM    102  H47 BCD     1      23.900  11.940  13.240  1.00  0.00            
ATOM    103  H48 BCD     1      24.900  12.000  10.960  1.00  0.00            
ATOM    104  H49 BCD     1      23.200  12.290  10.970  1.00  0.00            
ATOM    105  H50 BCD     1      25.100  13.910   9.980  1.00  0.00            
ATOM    106  C31 BCD     1      26.850   9.700  18.390  1.00  0.00            
ATOM    107  O26 BCD     1      25.750   8.810  18.400  1.00  0.00            
ATOM    108  C32 BCD     1      26.370  11.130  18.810  1.00  0.00            
ATOM    109  O27 BCD     1      25.730  11.060  20.110  1.00  0.00            
ATOM    110  C33 BCD     1      25.380  11.720  17.790  1.00  0.00            
ATOM    111  C34 BCD     1      25.990  11.730  16.410  1.00  0.00            
ATOM    112  C35 BCD     1      26.450  10.320  16.010  1.00  0.00            
ATOM    113  O28 BCD     1      27.350   9.730  17.070  1.00  0.00            
ATOM    114  C36 BCD     1      27.210  10.350  14.720  1.00  0.00            
ATOM    115  O29 BCD     1      27.430   9.020  14.300  1.00  0.00            
ATOM    116  O30 BCD     1      25.130  13.140  18.250  1.00  0.00            
ATOM    117  H51 BCD     1      27.620   9.390  19.100  1.00  0.00            
ATOM    118  H52 BCD     1      27.300  11.710  18.810  1.00  0.00            
ATOM    119  H53 BCD     1      26.060  10.200  20.390  1.00  0.00            
ATOM    120  H54 BCD     1      24.470  11.110  17.850  1.00  0.00            
ATOM    121  H55 BCD     1      25.050  13.150  19.200  1.00  0.00            
ATOM    122  H56 BCD     1      26.860  12.380  16.590  1.00  0.00            
ATOM    123  H57 BCD     1      25.580   9.650  15.910  1.00  0.00            
ATOM    124  H58 BCD     1      26.640  10.770  13.880  1.00  0.00            
ATOM    125  H59 BCD     1      28.160  10.890  14.790  1.00  0.00            
ATOM    126  H60 BCD     1      28.240   8.750  14.750  1.00  0.00            
ATOM    127  C37 BCD     1      25.010   5.050  19.800  1.00  0.00            
ATOM    128  O31 BCD     1      23.620   5.330  19.490  1.00  0.00            
ATOM    129  C38 BCD     1      25.430   6.080  20.870  1.00  0.00            
ATOM    130  O32 BCD     1      24.450   5.910  21.940  1.00  0.00            
ATOM    131  C39 BCD     1      25.380   7.490  20.240  1.00  0.00            
ATOM    132  O33 BCD     1      26.020   8.440  21.130  1.00  0.00            
ATOM    133  C40 BCD     1      26.090   7.530  18.920  1.00  0.00            
ATOM    134  C41 BCD     1      25.770   6.440  17.990  1.00  0.00            
ATOM    135  O34 BCD     1      25.870   5.200  18.670  1.00  0.00            
ATOM    136  C42 BCD     1      26.710   6.440  16.850  1.00  0.00            
ATOM    137  O35 BCD     1      27.950   6.030  17.320  1.00  0.00            
ATOM    138  H61 BCD     1      25.090   4.040  20.220  1.00  0.00            
ATOM    139  H62 BCD     1      26.460   5.830  21.180  1.00  0.00            
ATOM    140  H63 BCD     1      23.590   5.910  21.520  1.00  0.00            
ATOM    141  H64 BCD     1      24.300   7.670  20.160  1.00  0.00            
ATOM    142  H65 BCD     1      25.520   8.460  21.950  1.00  0.00            
ATOM    143  H66 BCD     1      27.130   7.400  19.240  1.00  0.00            
ATOM    144  H67 BCD     1      24.790   6.670  17.570  1.00  0.00            
ATOM    145  H68 BCD     1      26.390   5.810  16.010  1.00  0.00            
ATOM    146  H69 BCD     1      26.800   7.460  16.450  1.00  0.00            
ATOM    147  H70 BCD     1      27.780   5.100  17.520  1.00  0.00            
ATOM    148  C1  BH4     2      22.470   8.400  17.020  1.00  0.00            
ATOM    149  C2  BH4     2      22.150   8.380  15.480  1.00  0.00            
ATOM    150  C3  BH4     2      21.210   9.210  14.940  1.00  0.00            
ATOM    151  C4  BH4     2      20.480  10.310  15.540  1.00  0.00            
ATOM    152  C5  BH4     2      21.150  11.500  15.800  1.00  0.00            
ATOM    153  C6  BH4     2      20.510  12.560  16.430  1.00  0.00            
ATOM    154  C7  BH4     2      19.150  12.390  16.780  1.00  0.00            
ATOM    155  C8  BH4     2      18.460  11.240  16.450  1.00  0.00            
ATOM    156  C9  BH4     2      19.140  10.130  15.910  1.00  0.00            
ATOM    157  C10 BH4     2      22.810   7.440  14.630  1.00  0.00            
ATOM    158  C11 BH4     2      22.340   6.100  14.730  1.00  0.00            
ATOM    159  C12 BH4     2      22.880   5.090  13.890  1.00  0.00            
ATOM    160  C13 BH4     2      23.850   5.410  12.990  1.00  0.00            
ATOM    161  C14 BH4     2      24.380   6.680  12.870  1.00  0.00            
ATOM    162  C15 BH4     2      23.780   7.770  13.620  1.00  0.00            
ATOM    163  H1  BH4     2      23.180   9.210  17.230  1.00  0.00            
ATOM    164  H2  BH4     2      21.550   8.490  17.610  1.00  0.00            
ATOM    165  H3  BH4     2      23.010   7.500  17.350  1.00  0.00            
ATOM    166  H4  BH4     2      21.000   9.070  13.890  1.00  0.00            
ATOM    167  H5  BH4     2      22.170  11.660  15.470  1.00  0.00            
ATOM    168  H6  BH4     2      21.060  13.410  16.820  1.00  0.00            
ATOM    169  H7  BH4     2      18.540  13.120  17.310  1.00  0.00            
ATOM    170  H8  BH4     2      17.420  11.050  16.700  1.00  0.00            
ATOM    171  H9  BH4     2      18.730   9.160  15.630  1.00  0.00            
ATOM    172  H10 BH4     2      21.630   5.790  15.490  1.00  0.00            
ATOM    173  H11 BH4     2      22.550   4.070  14.050  1.00  0.00            
ATOM    174  H12 BH4     2      24.340   4.600  12.460  1.00  0.00            
ATOM    175  H13 BH4     2      25.170   6.870  12.150  1.00  0.00            
ATOM    176  H14 BH4     2      24.240   8.750  13.500  1.00  0.00            
TER
ENDMDL
MODEL        1
ATOM      1  C1  BCD     1      40.200  14.650  15.800  1.00  0.00            
ATOM      2  O1  BCD     1      39.470  13.840  14.860  1.00  0.00            
ATOM      3  C2  BCD     1      39.590  14.330  17.190  1.00  0.00            
ATOM      4  O2  BCD     1      39.460  12.950  17.520  1.00  0.00            
ATOM      5  C3  BCD     1      38.240  14.980  17.360  1.00  0.00            
ATOM      6  O3  BCD     1      37.760  14.840  18.740  1.00  0.00            
ATOM      7  C4  BCD     1      38.200  16.470  17.000  1.00  0.00            
ATOM      8  C5  BCD     1      38.760  16.720  15.640  1.00  0.00            
ATOM      9  O4  BCD     1      40.050  16.060  15.570  1.00  0.00            
ATOM     10  C6  BCD     1      38.880  18.160  15.310  1.00  0.00            
ATOM     11  O5  BCD     1      39.270  18.350  13.960  1.00  0.00            
ATOM     12  H1  BCD     1      41.260  14.380  15.770  1.00  0.00            
ATOM     13  H2  BCD     1      40.280  14.840  17.870  1.00  0.00            
ATOM     14  H3  BCD     1      38.870  12.550  16.880  1.00  0.00            
ATOM     15  H4  BCD     1      37.550  14.450  16.690  1.00  0.00            
ATOM     16  H5  BCD     1      37.600  13.930  18.990  1.00  0.00            
ATOM     17  H6  BCD     1      38.750  17.200  17.610  1.00  0.00            
ATOM     18  H7  BCD     1      38.070  16.410  14.840  1.00  0.00            
ATOM     19  H8  BCD     1      37.870  18.590  15.370  1.00  0.00            
ATOM     20  H9  BCD     1      39.540  18.690  16.010  1.00  0.00            
ATOM     21  H10 BCD     1      40.220  18.230  13.910  1.00  0.00            
ATOM     22  C7  BCD     1      40.020  11.850  11.340  1.00  0.00            
ATOM     23  O6  BCD     1      38.670  12.060  10.940  1.00  0.00            
ATOM     24  C8  BCD     1      40.050  10.960  12.540  1.00  0.00            
ATOM     25  O7  BCD     1      39.450   9.660  12.290  1.00  0.00            
ATOM     26  C9  BCD     1      39.420  11.760  13.670  1.00  0.00            
ATOM     27  O8  BCD     1      39.350  10.880  14.820  1.00  0.00            
ATOM     28  C10 BCD     1      40.160  13.140  13.890  1.00  0.00            
ATOM     29  C11 BCD     1      40.430  13.880  12.580  1.00  0.00            
ATOM     30  O9  BCD     1      40.890  12.940  11.610  1.00  0.00            
ATOM     31  C12 BCD     1      41.530  14.980  12.730  1.00  0.00            
ATOM     32  O10 BCD     1      41.480  15.880  11.720  1.00  0.00            
ATOM     33  H11 BCD     1      40.580  11.380  10.530  1.00  0.00            
ATOM     34  H12 BCD     1      41.100  10.870  12.860  1.00  0.00            
ATOM     35  H13 BCD     1      39.120   9.390  13.150  1.00  0.00            
ATOM     36  H14 BCD     1      38.400  12.070  13.390  1.00  0.00            
ATOM     37  H15 BCD     1      38.690  11.180  15.450  1.00  0.00            
ATOM     38  H16 BCD     1      41.140  12.860  14.300  1.00  0.00            
ATOM     39  H17 BCD     1      39.490  14.350  12.260  1.00  0.00            
ATOM     40  H18 BCD     1      41.440  15.440  13.730  1.00  0.00            
ATOM     41  H19 BCD     1      42.520  14.520  12.750  1.00  0.00            
ATOM     42  H20 BCD     1      41.780  16.740  12.020  1.00  0.00            
ATOM     43  C13 BCD     1      36.360  11.820   7.450  1.00  0.00            
ATOM     44  O11 BCD     1      35.300  11.830   8.400  1.00  0.00            
ATOM     45  C14 BCD     1      37.170  10.520   7.870  1.00  0.00            
ATOM     46  O12 BCD     1      36.230   9.400   7.730  1.00  0.00            
ATOM     47  C15 BCD     1      37.640  10.660   9.290  1.00  0.00            
ATOM     48  O13 BCD     1      38.420   9.540   9.610  1.00  0.00            
ATOM     49  C16 BCD     1      38.450  11.960   9.490  1.00  0.00            
ATOM     50  C17 BCD     1      37.660  13.170   9.060  1.00  0.00            
ATOM     51  O14 BCD     1      37.240  12.900   7.710  1.00  0.00            
ATOM     52  C18 BCD     1      38.500  14.450   9.270  1.00  0.00            
ATOM     53  O15 BCD     1      37.670  15.570   9.000  1.00  0.00            
ATOM     54  H21 BCD     1      35.980  11.850   6.420  1.00  0.00            
ATOM     55  H22 BCD     1      38.070  10.470   7.240  1.00  0.00            
ATOM     56  H23 BCD     1      36.790   8.630   7.620  1.00  0.00            
ATOM     57  H24 BCD     1      36.820  10.700  10.020  1.00  0.00            
ATOM     58  H25 BCD     1      38.700   9.600  10.530  1.00  0.00            
ATOM     59  H26 BCD     1      39.400  11.980   8.940  1.00  0.00            
ATOM     60  H27 BCD     1      36.740  13.380   9.630  1.00  0.00            
ATOM     61  H28 BCD     1      39.000  14.490  10.240  1.00  0.00            
ATOM     62  H29 BCD     1      39.350  14.430   8.580  1.00  0.00            
ATOM     63  H30 BCD     1      36.950  15.240   8.460  1.00  0.00            
ATOM     64  C19 BCD     1      31.040  12.450   8.460  1.00  0.00            
ATOM     65  O16 BCD     1      30.980  12.800   9.870  1.00  0.00            
ATOM     66  C20 BCD     1      31.550  10.980   8.410  1.00  0.00            
ATOM     67  O17 BCD     1      30.720  10.010   9.140  1.00  0.00            
ATOM     68  C21 BCD     1      33.030  10.920   8.780  1.00  0.00            
ATOM     69  O18 BCD     1      33.560   9.640   8.440  1.00  0.00            
ATOM     70  C22 BCD     1      33.910  11.940   8.000  1.00  0.00            
ATOM     71  C23 BCD     1      33.280  13.320   8.230  1.00  0.00            
ATOM     72  O19 BCD     1      31.910  13.310   7.730  1.00  0.00            
ATOM     73  C24 BCD     1      34.040  14.320   7.460  1.00  0.00            
ATOM     74  O20 BCD     1      33.950  14.170   6.050  1.00  0.00            
ATOM     75  H31 BCD     1      30.080  12.460   7.950  1.00  0.00            
ATOM     76  H32 BCD     1      31.590  10.790   7.330  1.00  0.00            
ATOM     77  H33 BCD     1      30.880   9.140   8.770  1.00  0.00            
ATOM     78  H34 BCD     1      33.090  11.080   9.870  1.00  0.00            
ATOM     79  H35 BCD     1      34.510   9.650   8.290  1.00  0.00            
ATOM     80  H36 BCD     1      33.830  11.680   6.930  1.00  0.00            
ATOM     81  H37 BCD     1      33.340  13.610   9.280  1.00  0.00            
ATOM     82  H38 BCD     1      33.600  15.300   7.690  1.00  0.00            
ATOM     83  H39 BCD     1      35.080  14.450   7.780  1.00  0.00            
ATOM     84  H40 BCD     1      34.530  14.800   5.600  1.00  0.00            
ATOM     85  C25 BCD     1      28.590  14.670  12.580  1.00  0.00            
ATOM     86  O21 BCD     1      29.840  15.240  12.950  1.00  0.00            
ATOM     87  C26 BCD     1      28.610  13.140  12.680  1.00  0.00            
ATOM     88  O22 BCD     1      28.720  12.700  14.070  1.00  0.00            
ATOM     89  C27 BCD     1      29.700  12.540  11.810  1.00  0.00            
ATOM     90  O23 BCD     1      29.650  11.100  11.740  1.00  0.00            
ATOM     91  C28 BCD     1      29.680  13.100  10.370  1.00  0.00            
ATOM     92  C29 BCD     1      29.320  14.540  10.220  1.00  0.00            
ATOM     93  O24 BCD     1      28.340  14.940  11.160  1.00  0.00            
ATOM     94  C30 BCD     1      28.890  14.870   8.820  1.00  0.00            
ATOM     95  O25 BCD     1      27.660  14.220   8.590  1.00  0.00            
ATOM     96  H41 BCD     1      27.800  15.140  13.180  1.00  0.00            
ATOM     97  H42 BCD     1      27.660  12.750  12.270  1.00  0.00            
ATOM     98  H43 BCD     1      28.560  11.750  14.030  1.00  0.00            
ATOM     99  H44 BCD     1      30.650  12.940  12.180  1.00  0.00            
ATOM    100  H45 BCD     1      30.230  10.740  11.060  1.00  0.00            
ATOM    101  H46 BCD     1      28.880  12.580   9.830  1.00  0.00            
ATOM    102  H47 BCD     1      30.290  15.020  10.390  1.00  0.00            
ATOM    103  H48 BCD     1      28.770  15.950   9.010  1.00  0.00            
ATOM    104  H49 BCD     1      29.640  14.630   8.060  1.00  0.00            
ATOM    105  H50 BCD     1      27.600  13.870   7.700  1.00  0.00            
ATOM    106  C31 BCD     1      31.360  17.810  15.870  1.00  0.00            
ATOM    107  O26 BCD     1      32.660  17.180  15.980  1.00  0.00            
ATOM    108  C32 BCD     1      30.220  16.890  16.250  1.00  0.00            
ATOM    109  O27 BCD     1      30.380  16.420  17.610  1.00  0.00            
ATOM    110  C33 BCD     1      30.000  15.770  15.270  1.00  0.00            
ATOM    111  C34 BCD     1      29.900  16.380  13.830  1.00  0.00            
ATOM    112  C35 BCD     1      31.160  17.220  13.640  1.00  0.00            
ATOM    113  O28 BCD     1      31.100  18.290  14.570  1.00  0.00            
ATOM    114  C36 BCD     1      31.250  17.700  12.210  1.00  0.00            
ATOM    115  O29 BCD     1      30.070  18.420  11.900  1.00  0.00            
ATOM    116  O30 BCD     1      28.920  14.940  15.690  1.00  0.00            
ATOM    117  H51 BCD     1      31.270  18.720  16.470  1.00  0.00            
ATOM    118  H52 BCD     1      29.340  17.530  16.170  1.00  0.00            
ATOM    119  H53 BCD     1      31.330  16.370  17.740  1.00  0.00            
ATOM    120  H54 BCD     1      30.970  15.270  15.250  1.00  0.00            
ATOM    121  H55 BCD     1      28.940  14.120  15.180  1.00  0.00            
ATOM    122  H56 BCD     1      29.080  17.070  13.580  1.00  0.00            
ATOM    123  H57 BCD     1      32.070  16.620  13.760  1.00  0.00            
ATOM    124  H58 BCD     1      32.080  18.410  12.150  1.00  0.00            
ATOM    125  H59 BCD     1      31.590  16.900  11.560  1.00  0.00            
ATOM    126  H60 BCD     1      29.770  18.180  11.020  1.00  0.00            
ATOM    127  C37 BCD     1      36.370  17.900  17.710  1.00  0.00            
ATOM    128  O31 BCD     1      36.820  16.790  16.970  1.00  0.00            
ATOM    129  C38 BCD     1      35.260  17.480  18.680  1.00  0.00            
ATOM    130  O32 BCD     1      35.890  16.640  19.690  1.00  0.00            
ATOM    131  C39 BCD     1      34.110  16.870  17.910  1.00  0.00            
ATOM    132  O33 BCD     1      33.060  16.280  18.710  1.00  0.00            
ATOM    133  C40 BCD     1      33.560  17.860  16.820  1.00  0.00            
ATOM    134  C41 BCD     1      34.660  18.210  15.900  1.00  0.00            
ATOM    135  O34 BCD     1      35.810  18.790  16.650  1.00  0.00            
ATOM    136  C42 BCD     1      34.260  19.210  14.880  1.00  0.00            
ATOM    137  O35 BCD     1      33.930  20.480  15.400  1.00  0.00            
ATOM    138  H61 BCD     1      37.220  18.370  18.210  1.00  0.00            
ATOM    139  H62 BCD     1      34.920  18.330  19.270  1.00  0.00            
ATOM    140  H63 BCD     1      36.440  16.020  19.210  1.00  0.00            
ATOM    141  H64 BCD     1      34.550  16.010  17.390  1.00  0.00            
ATOM    142  H65 BCD     1      33.380  15.460  19.090  1.00  0.00            
ATOM    143  H66 BCD     1      33.080  18.760  17.230  1.00  0.00            
ATOM    144  H67 BCD     1      35.010  17.290  15.410  1.00  0.00            
ATOM    145  H68 BCD     1      35.170  19.210  14.270  1.00  0.00            
ATOM    146  H69 BCD     1      33.480  18.860  14.180  1.00  0.00            
ATOM    147  H70 BCD     1      34.530  20.740  16.110  1.00  0.00            
ATOM    148  C1  BH4     2      35.450  17.800  12.000  1.00  0.00            
ATOM    149  C2  BH4     2      34.920  16.940  10.790  1.00  0.00            
ATOM    150  C3  BH4     2      34.550  15.680  10.970  1.00  0.00            
ATOM    151  C4  BH4     2      34.480  14.800  12.180  1.00  0.00            
ATOM    152  C5  BH4     2      35.590  14.920  13.050  1.00  0.00            
ATOM    153  C6  BH4     2      35.570  14.220  14.280  1.00  0.00            
ATOM    154  C7  BH4     2      34.410  13.530  14.670  1.00  0.00            
ATOM    155  C8  BH4     2      33.270  13.530  13.870  1.00  0.00            
ATOM    156  C9  BH4     2      33.360  14.100  12.590  1.00  0.00            
ATOM    157  C10 BH4     2      34.790  17.590   9.520  1.00  0.00            
ATOM    158  C11 BH4     2      33.590  17.530   8.870  1.00  0.00            
ATOM    159  C12 BH4     2      33.420  18.040   7.580  1.00  0.00            
ATOM    160  C13 BH4     2      34.410  18.820   6.990  1.00  0.00            
ATOM    161  C14 BH4     2      35.580  19.060   7.710  1.00  0.00            
ATOM    162  C15 BH4     2      35.770  18.420   8.950  1.00  0.00            
ATOM    163  H1  BH4     2      35.230  18.850  11.760  1.00  0.00            
ATOM    164  H2  BH4     2      34.950  17.520  12.930  1.00  0.00            
ATOM    165  H3  BH4     2      36.530  17.630  12.100  1.00  0.00            
ATOM    166  H4  BH4     2      34.130  15.090  10.150  1.00  0.00            
ATOM    167  H5  BH4     2      36.420  15.520  12.680  1.00  0.00            
ATOM    168  H6  BH4     2      36.430  14.380  14.920  1.00  0.00            
ATOM    169  H7  BH4     2      34.290  13.050  15.640  1.00  0.00            
ATOM    170  H8  BH4     2      32.350  13.060  14.190  1.00  0.00            
ATOM    171  H9  BH4     2      32.430  14.130  12.020  1.00  0.00            
ATOM    172  H10 BH4     2      32.760  17.010   9.340  1.00  0.00            
ATOM    173  H11 BH4     2      32.440  17.990   7.100  1.00  0.00            
ATOM    174  H12 BH4     2      34.350  19.130   5.950  1.00  0.00            
ATOM    175  H13 BH4     2      36.440  19.560   7.280  1.00  0.00            
ATOM    176  H14 BH4     2      36.700  18.600   9.490  1.00  0.00            
TER
ENDMDL
MODEL        1
ATOM      1  C1  BCD     1      19.220  12.380   4.340  1.00  0.00            
ATOM      2  O1  BCD     1      18.590  12.850   5.520  1.00  0.00            
ATOM      3  C2  BCD     1      19.320  10.800   4.270  1.00  0.00            
ATOM      4  O2  BCD     1      18.030  10.190   4.390  1.00  0.00            
ATOM      5  C3  BCD     1      20.260  10.290   5.420  1.00  0.00            
ATOM      6  O3  BCD     1      20.380   8.860   5.370  1.00  0.00            
ATOM      7  C4  BCD     1      21.620  11.060   5.470  1.00  0.00            
ATOM      8  C5  BCD     1      21.470  12.570   5.230  1.00  0.00            
ATOM      9  O4  BCD     1      20.520  12.890   4.210  1.00  0.00            
ATOM     10  C6  BCD     1      22.820  13.300   4.890  1.00  0.00            
ATOM     11  O5  BCD     1      23.480  12.500   3.930  1.00  0.00            
ATOM     12  H1  BCD     1      18.790  12.720   3.390  1.00  0.00            
ATOM     13  H2  BCD     1      19.730  10.600   3.270  1.00  0.00            
ATOM     14  H3  BCD     1      17.930   9.300   4.030  1.00  0.00            
ATOM     15  H4  BCD     1      19.730  10.470   6.360  1.00  0.00            
ATOM     16  H5  BCD     1      19.460   8.580   5.310  1.00  0.00            
ATOM     17  H6  BCD     1      22.350  10.720   4.720  1.00  0.00            
ATOM     18  H7  BCD     1      21.170  13.090   6.140  1.00  0.00            
ATOM     19  H8  BCD     1      22.680  14.270   4.400  1.00  0.00            
ATOM     20  H9  BCD     1      23.510  13.390   5.740  1.00  0.00            
ATOM     21  H10 BCD     1      22.820  12.350   3.250  1.00  0.00            
ATOM     22  C7  BCD     1      15.220  14.940   6.570  1.00  0.00            
ATOM     23  O6  BCD     1      15.150  14.190   7.780  1.00  0.00            
ATOM     24  C8  BCD     1      14.990  13.920   5.400  1.00  0.00            
ATOM     25  O7  BCD     1      13.690  13.260   5.600  1.00  0.00            
ATOM     26  C9  BCD     1      16.170  12.990   5.380  1.00  0.00            
ATOM     27  O8  BCD     1      16.070  12.120   4.240  1.00  0.00            
ATOM     28  C10 BCD     1      17.500  13.780   5.240  1.00  0.00            
ATOM     29  C11 BCD     1      17.600  14.810   6.400  1.00  0.00            
ATOM     30  O9  BCD     1      16.410  15.650   6.500  1.00  0.00            
ATOM     31  C12 BCD     1      18.810  15.770   6.230  1.00  0.00            
ATOM     32  O10 BCD     1      18.740  16.330   4.930  1.00  0.00            
ATOM     33  H11 BCD     1      14.360  15.620   6.580  1.00  0.00            
ATOM     34  H12 BCD     1      14.920  14.470   4.450  1.00  0.00            
ATOM     35  H13 BCD     1      13.380  12.990   4.730  1.00  0.00            
ATOM     36  H14 BCD     1      16.260  12.440   6.330  1.00  0.00            
ATOM     37  H15 BCD     1      16.710  11.400   4.300  1.00  0.00            
ATOM     38  H16 BCD     1      17.530  14.250   4.250  1.00  0.00            
ATOM     39  H17 BCD     1      17.700  14.160   7.270  1.00  0.00            
ATOM     40  H18 BCD     1      18.770  16.530   7.030  1.00  0.00            
ATOM     41  H19 BCD     1      19.790  15.290   6.330  1.00  0.00            
ATOM     42  H20 BCD     1      19.600  16.310   4.520  1.00  0.00            
ATOM     43  C13 BCD     1      12.980  13.830  11.320  1.00  0.00            
ATOM     44  O11 BCD     1      13.480  12.480  11.410  1.00  0.00            
ATOM     45  C14 BCD     1      12.170  13.930  10.040  1.00  0.00            
ATOM     46  O12 BCD     1      11.010  13.060  10.140  1.00  0.00            
ATOM     47  C15 BCD     1      13.060  13.750   8.800  1.00  0.00            
ATOM     48  O13 BCD     1      12.300  14.140   7.610  1.00  0.00            
ATOM     49  C16 BCD     1      14.280  14.640   8.860  1.00  0.00            
ATOM     50  C17 BCD     1      15.000  14.610  10.190  1.00  0.00            
ATOM     51  O14 BCD     1      14.020  14.780  11.270  1.00  0.00            
ATOM     52  C18 BCD     1      16.050  15.690  10.340  1.00  0.00            
ATOM     53  O15 BCD     1      15.630  16.970   9.970  1.00  0.00            
ATOM     54  H21 BCD     1      12.470  14.140  12.240  1.00  0.00            
ATOM     55  H22 BCD     1      11.950  14.990   9.870  1.00  0.00            
ATOM     56  H23 BCD     1      11.460  12.230  10.280  1.00  0.00            
ATOM     57  H24 BCD     1      13.430  12.730   8.660  1.00  0.00            
ATOM     58  H25 BCD     1      12.970  13.960   6.940  1.00  0.00            
ATOM     59  H26 BCD     1      13.930  15.670   8.690  1.00  0.00            
ATOM     60  H27 BCD     1      15.500  13.670  10.470  1.00  0.00            
ATOM     61  H28 BCD     1      16.430  15.700  11.370  1.00  0.00            
ATOM     62  H29 BCD     1      16.940  15.410   9.760  1.00  0.00            
ATOM     63  H30 BCD     1      16.110  17.580  10.550  1.00  0.00            
ATOM     64  C19 BCD     1      13.560   9.220  13.970  1.00  0.00            
ATOM     65  O16 BCD     1      14.880   9.040  13.360  1.00  0.00            
ATOM     66  C20 BCD     1      12.430   9.200  12.940  1.00  0.00            
ATOM     67  O17 BCD     1      12.420   7.850  12.470  1.00  0.00            
ATOM     68  C21 BCD     1      12.670  10.260  11.850  1.00  0.00            
ATOM     69  O18 BCD     1      11.540  10.280  10.980  1.00  0.00            
ATOM     70  C22 BCD     1      12.970  11.660  12.450  1.00  0.00            
ATOM     71  C23 BCD     1      13.930  11.590  13.650  1.00  0.00            
ATOM     72  O19 BCD     1      13.500  10.530  14.540  1.00  0.00            
ATOM     73  C24 BCD     1      14.020  12.840  14.460  1.00  0.00            
ATOM     74  O20 BCD     1      12.770  13.240  15.020  1.00  0.00            
ATOM     75  H31 BCD     1      13.450   8.560  14.840  1.00  0.00            
ATOM     76  H32 BCD     1      11.450   9.470  13.350  1.00  0.00            
ATOM     77  H33 BCD     1      11.670   7.690  11.900  1.00  0.00            
ATOM     78  H34 BCD     1      13.520   9.950  11.220  1.00  0.00            
ATOM     79  H35 BCD     1      11.310   9.360  10.810  1.00  0.00            
ATOM     80  H36 BCD     1      11.960  12.010  12.710  1.00  0.00            
ATOM     81  H37 BCD     1      14.910  11.360  13.210  1.00  0.00            
ATOM     82  H38 BCD     1      14.740  12.720  15.270  1.00  0.00            
ATOM     83  H39 BCD     1      14.440  13.670  13.870  1.00  0.00            
ATOM     84  H40 BCD     1      12.790  13.320  15.980  1.00  0.00            
ATOM     85  C25 BCD     1      18.300   6.900  14.060  1.00  0.00            
ATOM     86  O21 BCD     1      18.960   7.620  12.980  1.00  0.00            
ATOM     87  C26 BCD     1      17.040   6.070  13.520  1.00  0.00            
ATOM     88  O22 BCD     1      17.390   5.180  12.440  1.00  0.00            
ATOM     89  C27 BCD     1      16.000   7.050  13.000  1.00  0.00            
ATOM     90  O23 BCD     1      14.850   6.390  12.510  1.00  0.00            
ATOM     91  C28 BCD     1      15.770   8.170  14.000  1.00  0.00            
ATOM     92  C29 BCD     1      17.030   8.820  14.600  1.00  0.00            
ATOM     93  O24 BCD     1      17.970   7.870  15.010  1.00  0.00            
ATOM     94  C30 BCD     1      16.600   9.640  15.900  1.00  0.00            
ATOM     95  O25 BCD     1      16.100   8.850  16.940  1.00  0.00            
ATOM     96  H41 BCD     1      19.080   6.280  14.520  1.00  0.00            
ATOM     97  H42 BCD     1      16.670   5.470  14.360  1.00  0.00            
ATOM     98  H43 BCD     1      16.570   4.760  12.160  1.00  0.00            
ATOM     99  H44 BCD     1      16.500   7.550  12.160  1.00  0.00            
ATOM    100  H45 BCD     1      14.190   7.050  12.270  1.00  0.00            
ATOM    101  H46 BCD     1      15.270   7.600  14.790  1.00  0.00            
ATOM    102  H47 BCD     1      17.550   9.500  13.910  1.00  0.00            
ATOM    103  H48 BCD     1      17.520  10.120  16.260  1.00  0.00            
ATOM    104  H49 BCD     1      15.820  10.380  15.690  1.00  0.00            
ATOM    105  H50 BCD     1      16.270   9.240  17.800  1.00  0.00            
ATOM    106  C31 BCD     1      22.730   7.580  11.160  1.00  0.00            
ATOM    107  O26 BCD     1      22.330   8.610  10.170  1.00  0.00            
ATOM    108  C32 BCD     1      21.880   6.370  10.920  1.00  0.00            
ATOM    109  O27 BCD     1      22.040   5.800   9.620  1.00  0.00            
ATOM    110  C33 BCD     1      20.380   6.790  11.220  1.00  0.00            
ATOM    111  C34 BCD     1      20.350   7.230  12.690  1.00  0.00            
ATOM    112  C35 BCD     1      21.250   8.410  12.910  1.00  0.00            
ATOM    113  O28 BCD     1      22.650   8.090  12.530  1.00  0.00            
ATOM    114  C36 BCD     1      21.270   8.920  14.390  1.00  0.00            
ATOM    115  O29 BCD     1      21.610   8.000  15.420  1.00  0.00            
ATOM    116  O30 BCD     1      19.470   5.710  10.920  1.00  0.00            
ATOM    117  H51 BCD     1      23.740   7.150  11.040  1.00  0.00            
ATOM    118  H52 BCD     1      22.190   5.630  11.670  1.00  0.00            
ATOM    119  H53 BCD     1      22.180   4.860   9.750  1.00  0.00            
ATOM    120  H54 BCD     1      20.090   7.630  10.570  1.00  0.00            
ATOM    121  H55 BCD     1      18.550   5.850  11.190  1.00  0.00            
ATOM    122  H56 BCD     1      20.770   6.410  13.290  1.00  0.00            
ATOM    123  H57 BCD     1      20.930   9.260  12.290  1.00  0.00            
ATOM    124  H58 BCD     1      21.960   9.770  14.370  1.00  0.00            
ATOM    125  H59 BCD     1      20.270   9.340  14.560  1.00  0.00            
ATOM    126  H60 BCD     1      22.340   8.400  15.900  1.00  0.00            
ATOM    127  C37 BCD     1      23.410  10.750   7.100  1.00  0.00            
ATOM    128  O31 BCD     1      22.020  10.840   6.810  1.00  0.00            
ATOM    129  C38 BCD     1      23.930   9.340   7.040  1.00  0.00            
ATOM    130  O32 BCD     1      23.710   8.790   5.780  1.00  0.00            
ATOM    131  C39 BCD     1      23.380   8.460   8.140  1.00  0.00            
ATOM    132  O33 BCD     1      23.980   7.160   8.190  1.00  0.00            
ATOM    133  C40 BCD     1      23.460   9.150   9.460  1.00  0.00            
ATOM    134  C41 BCD     1      23.030  10.580   9.440  1.00  0.00            
ATOM    135  O34 BCD     1      23.620  11.300   8.400  1.00  0.00            
ATOM    136  C42 BCD     1      23.440  11.260  10.760  1.00  0.00            
ATOM    137  O35 BCD     1      24.860  11.220  10.900  1.00  0.00            
ATOM    138  H61 BCD     1      23.950  11.350   6.370  1.00  0.00            
ATOM    139  H62 BCD     1      25.010   9.490   7.180  1.00  0.00            
ATOM    140  H63 BCD     1      23.280   7.930   5.850  1.00  0.00            
ATOM    141  H64 BCD     1      22.310   8.430   7.920  1.00  0.00            
ATOM    142  H65 BCD     1      23.320   6.660   8.670  1.00  0.00            
ATOM    143  H66 BCD     1      24.430   9.020   9.950  1.00  0.00            
ATOM    144  H67 BCD     1      21.940  10.650   9.310  1.00  0.00            
ATOM    145  H68 BCD     1      23.150  12.320  10.720  1.00  0.00            
ATOM    146  H69 BCD     1      23.000  10.810  11.660  1.00  0.00            
ATOM    147  H70 BCD     1      25.280  11.650  10.150  1.00  0.00            
ATOM    148  C1  BH4     2      17.080  11.540  11.400  1.00  0.00            
ATOM    149  C2  BH4     2      17.580  11.860  10.040  1.00  0.00            
ATOM    150  C3  BH4     2      17.260  11.080   8.990  1.00  0.00            
ATOM    151  C4  BH4     2      16.460   9.910   9.080  1.00  0.00            
ATOM    152  C5  BH4     2      15.220   9.890   8.370  1.00  0.00            
ATOM    153  C6  BH4     2      14.380   8.760   8.340  1.00  0.00            
ATOM    154  C7  BH4     2      14.850   7.580   8.980  1.00  0.00            
ATOM    155  C8  BH4     2      16.040   7.550   9.660  1.00  0.00            
ATOM    156  C9  BH4     2      16.910   8.730   9.700  1.00  0.00            
ATOM    157  C10 BH4     2      18.580  12.960   9.920  1.00  0.00            
ATOM    158  C11 BH4     2      19.500  13.010   8.820  1.00  0.00            
ATOM    159  C12 BH4     2      20.670  13.850   8.870  1.00  0.00            
ATOM    160  C13 BH4     2      20.870  14.750   9.950  1.00  0.00            
ATOM    161  C14 BH4     2      19.940  14.680  11.020  1.00  0.00            
ATOM    162  C15 BH4     2      18.890  13.790  11.010  1.00  0.00            
ATOM    163  H1  BH4     2      16.300  10.780  11.450  1.00  0.00            
ATOM    164  H2  BH4     2      17.930  11.220  12.020  1.00  0.00            
ATOM    165  H3  BH4     2      16.670  12.510  11.720  1.00  0.00            
ATOM    166  H4  BH4     2      17.660  11.260   7.990  1.00  0.00            
ATOM    167  H5  BH4     2      14.950  10.840   7.910  1.00  0.00            
ATOM    168  H6  BH4     2      13.440   8.780   7.780  1.00  0.00            
ATOM    169  H7  BH4     2      14.290   6.650   8.870  1.00  0.00            
ATOM    170  H8  BH4     2      16.350   6.640  10.170  1.00  0.00            
ATOM    171  H9  BH4     2      17.870   8.630  10.180  1.00  0.00            
ATOM    172  H10 BH4     2      19.420  12.340   7.970  1.00  0.00            
ATOM    173  H11 BH4     2      21.420  13.840   8.080  1.00  0.00            
ATOM    174  H12 BH4     2      21.810  15.290  10.020  1.00  0.00            
ATOM    175  H13 BH4     2      20.040  15.340  11.880  1.00  0.00            
ATOM    176  H14 BH4     2      18.330  13.680  11.940  1.00  0.00            
TER
ENDMDL
MODEL        1
ATOM      1  C1  BCD     1      26.330  29.590  11.060  1.00  0.00            
ATOM      2  O1  BCD     1      26.070  28.580  12.120  1.00  0.00            
ATOM      3  C2  BCD     1      25.050  29.710  10.190  1.00  0.00            
ATOM      4  O2  BCD     1      23.920  30.030  11.060  1.00  0.00            
ATOM      5  C3  BCD     1      24.860  28.430   9.420  1.00  0.00            
ATOM      6  O3  BCD     1      23.830  28.550   8.360  1.00  0.00            
ATOM      7  C4  BCD     1      26.200  27.900   8.810  1.00  0.00            
ATOM      8  C5  BCD     1      27.430  28.010   9.690  1.00  0.00            
ATOM      9  O4  BCD     1      27.420  29.260  10.310  1.00  0.00            
ATOM     10  C6  BCD     1      28.780  27.950   8.940  1.00  0.00            
ATOM     11  O5  BCD     1      28.750  28.820   7.810  1.00  0.00            
ATOM     12  H1  BCD     1      26.590  30.540  11.550  1.00  0.00            
ATOM     13  H2  BCD     1      25.280  30.500   9.470  1.00  0.00            
ATOM     14  H3  BCD     1      23.580  29.250  11.510  1.00  0.00            
ATOM     15  H4  BCD     1      24.550  27.670  10.150  1.00  0.00            
ATOM     16  H5  BCD     1      23.800  27.720   7.880  1.00  0.00            
ATOM     17  H6  BCD     1      26.310  28.550   7.930  1.00  0.00            
ATOM     18  H7  BCD     1      27.340  27.160  10.370  1.00  0.00            
ATOM     19  H8  BCD     1      29.650  28.180   9.570  1.00  0.00            
ATOM     20  H9  BCD     1      29.010  26.940   8.560  1.00  0.00            
ATOM     21  H10 BCD     1      29.000  28.350   7.010  1.00  0.00            
ATOM     22  C7  BCD     1      25.090  28.120  16.100  1.00  0.00            
ATOM     23  O6  BCD     1      25.800  26.900  16.340  1.00  0.00            
ATOM     24  C8  BCD     1      23.910  28.140  15.100  1.00  0.00            
ATOM     25  O7  BCD     1      22.970  27.230  15.550  1.00  0.00            
ATOM     26  C9  BCD     1      24.470  27.940  13.650  1.00  0.00            
ATOM     27  O8  BCD     1      23.400  27.890  12.740  1.00  0.00            
ATOM     28  C10 BCD     1      25.610  28.970  13.350  1.00  0.00            
ATOM     29  C11 BCD     1      26.670  28.900  14.410  1.00  0.00            
ATOM     30  O9  BCD     1      26.050  29.100  15.660  1.00  0.00            
ATOM     31  C12 BCD     1      27.820  29.920  14.270  1.00  0.00            
ATOM     32  O10 BCD     1      27.260  31.200  14.380  1.00  0.00            
ATOM     33  H11 BCD     1      24.800  28.490  17.080  1.00  0.00            
ATOM     34  H12 BCD     1      23.540  29.180  15.100  1.00  0.00            
ATOM     35  H13 BCD     1      22.730  26.590  14.880  1.00  0.00            
ATOM     36  H14 BCD     1      24.930  26.950  13.670  1.00  0.00            
ATOM     37  H15 BCD     1      23.020  27.030  12.550  1.00  0.00            
ATOM     38  H16 BCD     1      25.210  29.980  13.220  1.00  0.00            
ATOM     39  H17 BCD     1      27.060  27.880  14.500  1.00  0.00            
ATOM     40  H18 BCD     1      28.590  29.720  15.030  1.00  0.00            
ATOM     41  H19 BCD     1      28.210  29.770  13.260  1.00  0.00            
ATOM     42  H20 BCD     1      26.560  31.100  15.040  1.00  0.00            
ATOM     43  C13 BCD     1      26.280  24.070  19.330  1.00  0.00            
ATOM     44  O11 BCD     1      26.300  23.030  18.290  1.00  0.00            
ATOM     45  C14 BCD     1      24.900  24.750  19.240  1.00  0.00            
ATOM     46  O12 BCD     1      23.940  23.770  19.620  1.00  0.00            
ATOM     47  C15 BCD     1      24.670  25.400  17.880  1.00  0.00            
ATOM     48  O13 BCD     1      23.370  26.030  17.850  1.00  0.00            
ATOM     49  C16 BCD     1      25.830  26.410  17.680  1.00  0.00            
ATOM     50  C17 BCD     1      27.180  25.740  17.870  1.00  0.00            
ATOM     51  O14 BCD     1      27.190  25.100  19.110  1.00  0.00            
ATOM     52  C18 BCD     1      28.310  26.810  17.770  1.00  0.00            
ATOM     53  O15 BCD     1      28.360  27.680  18.950  1.00  0.00            
ATOM     54  H21 BCD     1      26.520  23.740  20.350  1.00  0.00            
ATOM     55  H22 BCD     1      24.730  25.530  19.980  1.00  0.00            
ATOM     56  H23 BCD     1      23.050  24.140  19.610  1.00  0.00            
ATOM     57  H24 BCD     1      24.710  24.550  17.190  1.00  0.00            
ATOM     58  H25 BCD     1      23.390  26.450  16.990  1.00  0.00            
ATOM     59  H26 BCD     1      25.730  27.320  18.280  1.00  0.00            
ATOM     60  H27 BCD     1      27.350  25.050  17.030  1.00  0.00            
ATOM     61  H28 BCD     1      29.310  26.370  17.760  1.00  0.00            
ATOM     62  H29 BCD     1      28.150  27.470  16.910  1.00  0.00            
ATOM     63  H30 BCD     1      28.280  28.580  18.610  1.00  0.00            
ATOM     64  C19 BCD     1      27.420  19.100  17.380  1.00  0.00            
ATOM     65  O16 BCD     1      26.980  19.290  16.030  1.00  0.00            
ATOM     66  C20 BCD     1      26.170  19.330  18.290  1.00  0.00            
ATOM     67  O17 BCD     1      25.120  18.470  17.920  1.00  0.00            
ATOM     68  C21 BCD     1      25.690  20.710  18.280  1.00  0.00            
ATOM     69  O18 BCD     1      24.620  20.960  19.210  1.00  0.00            
ATOM     70  C22 BCD     1      26.820  21.740  18.510  1.00  0.00            
ATOM     71  C23 BCD     1      27.980  21.470  17.490  1.00  0.00            
ATOM     72  O19 BCD     1      28.410  20.060  17.670  1.00  0.00            
ATOM     73  C24 BCD     1      29.160  22.420  17.640  1.00  0.00            
ATOM     74  O20 BCD     1      29.540  22.670  19.050  1.00  0.00            
ATOM     75  H31 BCD     1      27.840  18.130  17.680  1.00  0.00            
ATOM     76  H32 BCD     1      26.470  19.050  19.310  1.00  0.00            
ATOM     77  H33 BCD     1      24.340  18.920  18.240  1.00  0.00            
ATOM     78  H34 BCD     1      25.300  21.010  17.300  1.00  0.00            
ATOM     79  H35 BCD     1      24.690  21.840  19.600  1.00  0.00            
ATOM     80  H36 BCD     1      27.200  21.570  19.530  1.00  0.00            
ATOM     81  H37 BCD     1      27.570  21.550  16.480  1.00  0.00            
ATOM     82  H38 BCD     1      29.960  22.060  16.970  1.00  0.00            
ATOM     83  H39 BCD     1      28.740  23.340  17.210  1.00  0.00            
ATOM     84  H40 BCD     1      30.360  23.150  18.870  1.00  0.00            
ATOM     85  C25 BCD     1      27.260  17.800  12.290  1.00  0.00            
ATOM     86  O21 BCD     1      26.760  18.990  11.820  1.00  0.00            
ATOM     87  C26 BCD     1      26.200  17.100  13.190  1.00  0.00            
ATOM     88  O22 BCD     1      25.090  16.830  12.390  1.00  0.00            
ATOM     89  C27 BCD     1      25.960  17.970  14.410  1.00  0.00            
ATOM     90  O23 BCD     1      25.040  17.400  15.390  1.00  0.00            
ATOM     91  C28 BCD     1      27.280  18.300  15.100  1.00  0.00            
ATOM     92  C29 BCD     1      28.300  18.880  14.140  1.00  0.00            
ATOM     93  O24 BCD     1      28.410  17.960  13.080  1.00  0.00            
ATOM     94  C30 BCD     1      29.650  19.220  14.770  1.00  0.00            
ATOM     95  O25 BCD     1      30.450  18.090  14.970  1.00  0.00            
ATOM     96  H41 BCD     1      27.500  17.100  11.480  1.00  0.00            
ATOM     97  H42 BCD     1      26.630  16.120  13.440  1.00  0.00            
ATOM     98  H43 BCD     1      24.790  17.580  11.870  1.00  0.00            
ATOM     99  H44 BCD     1      25.490  18.780  13.840  1.00  0.00            
ATOM    100  H45 BCD     1      25.020  18.010  16.130  1.00  0.00            
ATOM    101  H46 BCD     1      27.680  17.390  15.550  1.00  0.00            
ATOM    102  H47 BCD     1      27.920  19.830  13.740  1.00  0.00            
ATOM    103  H48 BCD     1      30.220  19.890  14.120  1.00  0.00            
ATOM    104  H49 BCD     1      29.490  19.710  15.740  1.00  0.00            
ATOM    105  H50 BCD     1      31.190  18.410  15.500  1.00  0.00            
ATOM    106  C31 BCD     1      25.990  20.840   8.240  1.00  0.00            
ATOM    107  O26 BCD     1      26.170  22.160   8.730  1.00  0.00            
ATOM    108  C32 BCD     1      24.810  20.060   8.820  1.00  0.00            
ATOM    109  O27 BCD     1      23.690  20.970   8.690  1.00  0.00            
ATOM    110  C33 BCD     1      25.150  19.700  10.250  1.00  0.00            
ATOM    111  C34 BCD     1      26.470  18.990  10.360  1.00  0.00            
ATOM    112  C35 BCD     1      27.550  19.760   9.640  1.00  0.00            
ATOM    113  O28 BCD     1      27.200  20.120   8.320  1.00  0.00            
ATOM    114  C36 BCD     1      28.900  19.010   9.660  1.00  0.00            
ATOM    115  O29 BCD     1      28.790  17.650   9.230  1.00  0.00            
ATOM    116  O30 BCD     1      24.100  18.950  10.860  1.00  0.00            
ATOM    117  H51 BCD     1      25.780  20.960   7.170  1.00  0.00            
ATOM    118  H52 BCD     1      24.590  19.150   8.250  1.00  0.00            
ATOM    119  H53 BCD     1      23.950  21.720   8.150  1.00  0.00            
ATOM    120  H54 BCD     1      25.370  20.620  10.810  1.00  0.00            
ATOM    121  H55 BCD     1      23.410  19.530  11.200  1.00  0.00            
ATOM    122  H56 BCD     1      26.390  18.000   9.900  1.00  0.00            
ATOM    123  H57 BCD     1      27.750  20.720  10.150  1.00  0.00            
ATOM    124  H58 BCD     1      29.780  19.560   9.300  1.00  0.00            
ATOM    125  H59 BCD     1      29.070  18.960  10.750  1.00  0.00            
ATOM    126  H60 BCD     1      28.550  17.620   8.300  1.00  0.00            
ATOM    127  C37 BCD     1      26.490  26.070   7.320  1.00  0.00            
ATOM    128  O31 BCD     1      25.920  26.580   8.530  1.00  0.00            
ATOM    129  C38 BCD     1      25.420  25.200   6.610  1.00  0.00            
ATOM    130  O32 BCD     1      24.250  26.030   6.470  1.00  0.00            
ATOM    131  C39 BCD     1      25.200  23.940   7.490  1.00  0.00            
ATOM    132  O33 BCD     1      24.190  23.070   7.000  1.00  0.00            
ATOM    133  C40 BCD     1      26.530  23.230   7.830  1.00  0.00            
ATOM    134  C41 BCD     1      27.570  24.180   8.440  1.00  0.00            
ATOM    135  O34 BCD     1      27.650  25.280   7.580  1.00  0.00            
ATOM    136  C42 BCD     1      28.930  23.540   8.620  1.00  0.00            
ATOM    137  O35 BCD     1      29.370  22.970   7.380  1.00  0.00            
ATOM    138  H61 BCD     1      26.750  26.950   6.710  1.00  0.00            
ATOM    139  H62 BCD     1      25.790  24.860   5.630  1.00  0.00            
ATOM    140  H63 BCD     1      23.580  25.750   5.830  1.00  0.00            
ATOM    141  H64 BCD     1      24.820  24.340   8.440  1.00  0.00            
ATOM    142  H65 BCD     1      23.300  23.400   7.180  1.00  0.00            
ATOM    143  H66 BCD     1      26.890  22.910   6.850  1.00  0.00            
ATOM    144  H67 BCD     1      27.390  24.530   9.460  1.00  0.00            
ATOM    145  H68 BCD     1      29.680  24.260   8.970  1.00  0.00            
ATOM    146  H69 BCD     1      28.800  22.750   9.360  1.00  0.00            
ATOM    147  H70 BCD     1      30.000  22.290   7.660  1.00  0.00            
ATOM    148  C1  BH4     2      27.210  24.910  12.570  1.00  0.00            
ATOM    149  C2  BH4     2      27.670  23.650  13.220  1.00  0.00            
ATOM    150  C3  BH4     2      26.690  22.710  13.540  1.00  0.00            
ATOM    151  C4  BH4     2      25.270  22.620  13.360  1.00  0.00            
ATOM    152  C5  BH4     2      24.750  22.610  12.070  1.00  0.00            
ATOM    153  C6  BH4     2      23.390  22.320  11.810  1.00  0.00            
ATOM    154  C7  BH4     2      22.590  22.010  12.930  1.00  0.00            
ATOM    155  C8  BH4     2      23.130  22.050  14.250  1.00  0.00            
ATOM    156  C9  BH4     2      24.500  22.390  14.460  1.00  0.00            
ATOM    157  C10 BH4     2      29.190  23.480  13.580  1.00  0.00            
ATOM    158  C11 BH4     2      29.890  22.320  13.190  1.00  0.00            
ATOM    159  C12 BH4     2      31.250  22.190  13.540  1.00  0.00            
ATOM    160  C13 BH4     2      31.880  23.140  14.360  1.00  0.00            
ATOM    161  C14 BH4     2      31.100  24.190  14.900  1.00  0.00            
ATOM    162  C15 BH4     2      29.770  24.350  14.510  1.00  0.00            
ATOM    163  H1  BH4     2      27.140  25.710  13.310  1.00  0.00            
ATOM    164  H2  BH4     2      27.850  25.270  11.760  1.00  0.00            
ATOM    165  H3  BH4     2      26.230  24.920  12.080  1.00  0.00            
ATOM    166  H4  BH4     2      27.110  21.890  14.120  1.00  0.00            
ATOM    167  H5  BH4     2      25.470  22.770  11.270  1.00  0.00            
ATOM    168  H6  BH4     2      22.950  22.290  10.820  1.00  0.00            
ATOM    169  H7  BH4     2      21.580  21.680  12.720  1.00  0.00            
ATOM    170  H8  BH4     2      22.410  21.920  15.060  1.00  0.00            
ATOM    171  H9  BH4     2      24.890  22.440  15.480  1.00  0.00            
ATOM    172  H10 BH4     2      29.440  21.560  12.560  1.00  0.00            
ATOM    173  H11 BH4     2      31.830  21.380  13.110  1.00  0.00            
ATOM    174  H12 BH4     2      32.950  23.100  14.540  1.00  0.00            
ATOM    175  H13 BH4     2      31.570  24.900  15.570  1.00  0.00            
ATOM    176  H14 BH4     2      29.250  25.240  14.860  1.00  0.00            
TER
ENDMDL
MODEL        1
ATOM      1  C1  BCD     1      35.770   8.840  27.690  1.00  0.00            
ATOM      2  O1  BCD     1      34.750   9.070  26.690  1.00  0.00            
ATOM      3  C2  BCD     1      37.030   8.230  27.070  1.00  0.00            
ATOM      4  O2  BCD     1      37.570   9.230  26.220  1.00  0.00            
ATOM      5  C3  BCD     1      36.720   6.950  26.340  1.00  0.00            
ATOM      6  O3  BCD     1      37.920   6.370  25.860  1.00  0.00            
ATOM      7  C4  BCD     1      36.030   6.010  27.320  1.00  0.00            
ATOM      8  C5  BCD     1      34.820   6.620  28.110  1.00  0.00            
ATOM      9  O4  BCD     1      35.230   7.940  28.590  1.00  0.00            
ATOM     10  C6  BCD     1      34.440   5.800  29.320  1.00  0.00            
ATOM     11  O5  BCD     1      35.450   5.660  30.250  1.00  0.00            
ATOM     12  H1  BCD     1      36.080   9.720  28.280  1.00  0.00            
ATOM     13  H2  BCD     1      37.700   7.890  27.860  1.00  0.00            
ATOM     14  H3  BCD     1      38.290   8.750  25.790  1.00  0.00            
ATOM     15  H4  BCD     1      36.060   7.160  25.480  1.00  0.00            
ATOM     16  H5  BCD     1      38.410   6.880  25.210  1.00  0.00            
ATOM     17  H6  BCD     1      36.750   5.610  28.050  1.00  0.00            
ATOM     18  H7  BCD     1      33.930   6.710  27.470  1.00  0.00            
ATOM     19  H8  BCD     1      33.540   6.290  29.720  1.00  0.00            
ATOM     20  H9  BCD     1      34.020   4.860  28.940  1.00  0.00            
ATOM     21  H10 BCD     1      35.230   6.330  30.910  1.00  0.00            
ATOM     22  C7  BCD     1      32.450  12.140  24.960  1.00  0.00            
ATOM     23  O6  BCD     1      31.760  11.330  24.060  1.00  0.00            
ATOM     24  C8  BCD     1      33.910  12.240  24.780  1.00  0.00            
ATOM     25  O7  BCD     1      34.220  12.730  23.450  1.00  0.00            
ATOM     26  C9  BCD     1      34.680  10.910  25.210  1.00  0.00            
ATOM     27  O8  BCD     1      36.140  11.060  25.170  1.00  0.00            
ATOM     28  C10 BCD     1      34.230  10.370  26.540  1.00  0.00            
ATOM     29  C11 BCD     1      32.710  10.320  26.560  1.00  0.00            
ATOM     30  O9  BCD     1      32.190  11.660  26.250  1.00  0.00            
ATOM     31  C12 BCD     1      32.170   9.940  27.920  1.00  0.00            
ATOM     32  O10 BCD     1      32.560  10.730  29.030  1.00  0.00            
ATOM     33  H11 BCD     1      31.970  13.120  24.910  1.00  0.00            
ATOM     34  H12 BCD     1      34.260  12.970  25.520  1.00  0.00            
ATOM     35  H13 BCD     1      34.650  13.580  23.580  1.00  0.00            
ATOM     36  H14 BCD     1      34.390  10.180  24.440  1.00  0.00            
ATOM     37  H15 BCD     1      36.510  10.250  25.530  1.00  0.00            
ATOM     38  H16 BCD     1      34.540  11.060  27.330  1.00  0.00            
ATOM     39  H17 BCD     1      32.370   9.640  25.760  1.00  0.00            
ATOM     40  H18 BCD     1      31.070   9.900  27.840  1.00  0.00            
ATOM     41  H19 BCD     1      32.430   8.890  28.080  1.00  0.00            
ATOM     42  H20 BCD     1      31.770  10.870  29.550  1.00  0.00            
ATOM     43  C13 BCD     1      29.110  11.230  20.860  1.00  0.00            
ATOM     44  O11 BCD     1      29.650  10.020  20.330  1.00  0.00            
ATOM     45  C14 BCD     1      30.210  12.330  20.880  1.00  0.00            
ATOM     46  O12 BCD     1      30.690  12.390  19.520  1.00  0.00            
ATOM     47  C15 BCD     1      31.290  12.050  21.850  1.00  0.00            
ATOM     48  O13 BCD     1      32.360  13.030  21.790  1.00  0.00            
ATOM     49  C16 BCD     1      30.730  11.840  23.210  1.00  0.00            
ATOM     50  C17 BCD     1      29.600  10.730  23.200  1.00  0.00            
ATOM     51  O14 BCD     1      28.610  11.120  22.220  1.00  0.00            
ATOM     52  C18 BCD     1      28.900  10.790  24.560  1.00  0.00            
ATOM     53  O15 BCD     1      27.760   9.880  24.640  1.00  0.00            
ATOM     54  H21 BCD     1      28.220  11.510  20.300  1.00  0.00            
ATOM     55  H22 BCD     1      29.700  13.280  21.110  1.00  0.00            
ATOM     56  H23 BCD     1      31.320  13.110  19.570  1.00  0.00            
ATOM     57  H24 BCD     1      31.680  11.090  21.470  1.00  0.00            
ATOM     58  H25 BCD     1      33.090  12.790  22.370  1.00  0.00            
ATOM     59  H26 BCD     1      30.330  12.780  23.600  1.00  0.00            
ATOM     60  H27 BCD     1      30.020   9.730  23.060  1.00  0.00            
ATOM     61  H28 BCD     1      29.630  10.400  25.280  1.00  0.00            
ATOM     62  H29 BCD     1      28.520  11.810  24.670  1.00  0.00            
ATOM     63  H30 BCD     1      27.710   9.650  25.570  1.00  0.00            
ATOM     64  C19 BCD     1      28.450   6.690  18.230  1.00  0.00            
ATOM     65  O16 BCD     1      29.640   6.050  18.560  1.00  0.00            
ATOM     66  C20 BCD     1      28.940   7.950  17.460  1.00  0.00            
ATOM     67  O17 BCD     1      29.790   7.600  16.360  1.00  0.00            
ATOM     68  C21 BCD     1      29.710   8.910  18.300  1.00  0.00            
ATOM     69  O18 BCD     1      30.240  10.080  17.650  1.00  0.00            
ATOM     70  C22 BCD     1      28.830   9.260  19.480  1.00  0.00            
ATOM     71  C23 BCD     1      28.230   8.090  20.270  1.00  0.00            
ATOM     72  O19 BCD     1      27.680   7.100  19.370  1.00  0.00            
ATOM     73  C24 BCD     1      27.190   8.360  21.320  1.00  0.00            
ATOM     74  O20 BCD     1      26.100   9.060  20.710  1.00  0.00            
ATOM     75  H31 BCD     1      27.800   6.060  17.630  1.00  0.00            
ATOM     76  H32 BCD     1      27.980   8.400  17.190  1.00  0.00            
ATOM     77  H33 BCD     1      29.860   8.450  15.910  1.00  0.00            
ATOM     78  H34 BCD     1      30.500   8.330  18.810  1.00  0.00            
ATOM     79  H35 BCD     1      30.520  10.680  18.350  1.00  0.00            
ATOM     80  H36 BCD     1      27.980   9.820  19.060  1.00  0.00            
ATOM     81  H37 BCD     1      29.020   7.550  20.810  1.00  0.00            
ATOM     82  H38 BCD     1      27.050   7.340  21.700  1.00  0.00            
ATOM     83  H39 BCD     1      27.770   8.930  22.060  1.00  0.00            
ATOM     84  H40 BCD     1      25.810   9.660  21.400  1.00  0.00            
ATOM     85  C25 BCD     1      31.240   2.250  18.570  1.00  0.00            
ATOM     86  O21 BCD     1      32.170   2.750  19.460  1.00  0.00            
ATOM     87  C26 BCD     1      31.210   2.980  17.240  1.00  0.00            
ATOM     88  O22 BCD     1      32.360   2.740  16.440  1.00  0.00            
ATOM     89  C27 BCD     1      31.090   4.500  17.480  1.00  0.00            
ATOM     90  O23 BCD     1      31.140   5.260  16.330  1.00  0.00            
ATOM     91  C28 BCD     1      29.770   4.710  18.120  1.00  0.00            
ATOM     92  C29 BCD     1      29.520   3.820  19.340  1.00  0.00            
ATOM     93  O24 BCD     1      29.900   2.430  19.090  1.00  0.00            
ATOM     94  C30 BCD     1      28.080   3.890  19.810  1.00  0.00            
ATOM     95  O25 BCD     1      27.150   3.920  18.770  1.00  0.00            
ATOM     96  H41 BCD     1      31.300   1.190  18.320  1.00  0.00            
ATOM     97  H42 BCD     1      30.300   2.710  16.680  1.00  0.00            
ATOM     98  H43 BCD     1      33.190   2.890  16.920  1.00  0.00            
ATOM     99  H44 BCD     1      31.930   4.710  18.150  1.00  0.00            
ATOM    100  H45 BCD     1      30.990   6.150  16.680  1.00  0.00            
ATOM    101  H46 BCD     1      28.980   4.480  17.400  1.00  0.00            
ATOM    102  H47 BCD     1      30.120   4.190  20.180  1.00  0.00            
ATOM    103  H48 BCD     1      27.900   3.100  20.550  1.00  0.00            
ATOM    104  H49 BCD     1      28.020   4.770  20.450  1.00  0.00            
ATOM    105  H50 BCD     1      26.310   3.750  19.200  1.00  0.00            
ATOM    106  C31 BCD     1      34.480   0.890  22.540  1.00  0.00            
ATOM    107  O26 BCD     1      34.550   2.180  23.180  1.00  0.00            
ATOM    108  C32 BCD     1      35.120   1.110  21.190  1.00  0.00            
ATOM    109  O27 BCD     1      36.480   1.450  21.380  1.00  0.00            
ATOM    110  C33 BCD     1      34.400   2.140  20.250  1.00  0.00            
ATOM    111  C34 BCD     1      32.910   1.810  20.180  1.00  0.00            
ATOM    112  C35 BCD     1      32.310   1.460  21.600  1.00  0.00            
ATOM    113  O28 BCD     1      33.090   0.540  22.320  1.00  0.00            
ATOM    114  C36 BCD     1      30.840   0.950  21.600  1.00  0.00            
ATOM    115  O29 BCD     1      30.700  -0.190  20.770  1.00  0.00            
ATOM    116  O30 BCD     1      35.000   2.060  18.950  1.00  0.00            
ATOM    117  H51 BCD     1      34.950   0.080  23.110  1.00  0.00            
ATOM    118  H52 BCD     1      35.120   0.150  20.660  1.00  0.00            
ATOM    119  H53 BCD     1      36.420   1.850  22.250  1.00  0.00            
ATOM    120  H54 BCD     1      34.510   3.160  20.630  1.00  0.00            
ATOM    121  H55 BCD     1      35.090   1.140  18.690  1.00  0.00            
ATOM    122  H56 BCD     1      32.860   0.850  19.640  1.00  0.00            
ATOM    123  H57 BCD     1      32.250   2.420  22.130  1.00  0.00            
ATOM    124  H58 BCD     1      30.640   0.680  22.640  1.00  0.00            
ATOM    125  H59 BCD     1      30.150   1.770  21.360  1.00  0.00            
ATOM    126  H60 BCD     1      29.770  -0.380  20.640  1.00  0.00            
ATOM    127  C37 BCD     1      35.620   3.670  26.940  1.00  0.00            
ATOM    128  O31 BCD     1      35.550   5.010  26.410  1.00  0.00            
ATOM    129  C38 BCD     1      36.720   2.940  26.120  1.00  0.00            
ATOM    130  O32 BCD     1      37.940   3.620  26.200  1.00  0.00            
ATOM    131  C39 BCD     1      36.370   2.820  24.660  1.00  0.00            
ATOM    132  O33 BCD     1      37.350   1.980  23.940  1.00  0.00            
ATOM    133  C40 BCD     1      34.970   2.130  24.600  1.00  0.00            
ATOM    134  C41 BCD     1      33.850   2.960  25.390  1.00  0.00            
ATOM    135  O34 BCD     1      34.340   3.000  26.770  1.00  0.00            
ATOM    136  C42 BCD     1      32.470   2.300  25.410  1.00  0.00            
ATOM    137  O35 BCD     1      32.540   1.000  26.020  1.00  0.00            
ATOM    138  H61 BCD     1      35.750   3.760  28.020  1.00  0.00            
ATOM    139  H62 BCD     1      36.750   1.970  26.620  1.00  0.00            
ATOM    140  H63 BCD     1      37.770   4.570  26.110  1.00  0.00            
ATOM    141  H64 BCD     1      36.290   3.850  24.290  1.00  0.00            
ATOM    142  H65 BCD     1      38.240   2.310  24.080  1.00  0.00            
ATOM    143  H66 BCD     1      34.950   1.090  24.960  1.00  0.00            
ATOM    144  H67 BCD     1      33.710   3.990  25.030  1.00  0.00            
ATOM    145  H68 BCD     1      31.790   2.970  25.950  1.00  0.00            
ATOM    146  H69 BCD     1      32.190   2.270  24.350  1.00  0.00            
ATOM    147  H70 BCD     1      31.660   0.630  25.920  1.00  0.00            
ATOM    148  C1  BH4     2      31.400   7.020  24.710  1.00  0.00            
ATOM    149  C2  BH4     2      30.870   6.130  23.530  1.00  0.00            
ATOM    150  C3  BH4     2      31.630   6.180  22.380  1.00  0.00            
ATOM    151  C4  BH4     2      33.010   6.700  22.220  1.00  0.00            
ATOM    152  C5  BH4     2      33.170   8.080  22.100  1.00  0.00            
ATOM    153  C6  BH4     2      34.470   8.660  22.250  1.00  0.00            
ATOM    154  C7  BH4     2      35.610   7.780  22.470  1.00  0.00            
ATOM    155  C8  BH4     2      35.420   6.370  22.450  1.00  0.00            
ATOM    156  C9  BH4     2      34.110   5.840  22.280  1.00  0.00            
ATOM    157  C10 BH4     2      29.540   5.490  23.620  1.00  0.00            
ATOM    158  C11 BH4     2      28.460   6.280  24.000  1.00  0.00            
ATOM    159  C12 BH4     2      27.140   5.780  23.980  1.00  0.00            
ATOM    160  C13 BH4     2      26.940   4.450  23.680  1.00  0.00            
ATOM    161  C14 BH4     2      28.010   3.660  23.290  1.00  0.00            
ATOM    162  C15 BH4     2      29.360   4.140  23.490  1.00  0.00            
ATOM    163  H1  BH4     2      30.650   7.380  25.430  1.00  0.00            
ATOM    164  H2  BH4     2      32.080   6.430  25.330  1.00  0.00            
ATOM    165  H3  BH4     2      31.980   7.890  24.380  1.00  0.00            
ATOM    166  H4  BH4     2      31.280   5.730  21.460  1.00  0.00            
ATOM    167  H5  BH4     2      32.300   8.710  22.220  1.00  0.00            
ATOM    168  H6  BH4     2      34.510   9.740  22.270  1.00  0.00            
ATOM    169  H7  BH4     2      36.640   8.130  22.560  1.00  0.00            
ATOM    170  H8  BH4     2      36.330   5.770  22.420  1.00  0.00            
ATOM    171  H9  BH4     2      33.920   4.780  22.150  1.00  0.00            
ATOM    172  H10 BH4     2      28.600   7.300  24.340  1.00  0.00            
ATOM    173  H11 BH4     2      26.290   6.340  24.350  1.00  0.00            
ATOM    174  H12 BH4     2      25.990   3.920  23.730  1.00  0.00            
ATOM    175  H13 BH4     2      27.820   2.590  23.180  1.00  0.00            
ATOM    176  H14 BH4     2      30.270   3.560  23.380  1.00  0.00            
TER
ENDMDL
MODEL        1
ATOM      1  C1  BCD     1      14.560  11.970  26.420  1.00  0.00            
ATOM      2  O1  BCD     1      15.810  12.610  26.180  1.00  0.00            
ATOM      3  C2  BCD     1      14.070  12.360  27.800  1.00  0.00            
ATOM      4  O2  BCD     1      14.150  13.780  28.050  1.00  0.00            
ATOM      5  C3  BCD     1      14.960  11.650  28.820  1.00  0.00            
ATOM      6  O3  BCD     1      14.430  11.800  30.150  1.00  0.00            
ATOM      7  C4  BCD     1      15.300  10.180  28.490  1.00  0.00            
ATOM      8  C5  BCD     1      15.460   9.870  26.960  1.00  0.00            
ATOM      9  O4  BCD     1      14.530  10.550  26.200  1.00  0.00            
ATOM     10  C6  BCD     1      15.250   8.330  26.690  1.00  0.00            
ATOM     11  O5  BCD     1      13.980   7.950  27.180  1.00  0.00            
ATOM     12  H1  BCD     1      13.860  12.280  25.640  1.00  0.00            
ATOM     13  H2  BCD     1      13.040  12.050  28.000  1.00  0.00            
ATOM     14  H3  BCD     1      14.980  14.080  27.670  1.00  0.00            
ATOM     15  H4  BCD     1      15.950  12.110  28.840  1.00  0.00            
ATOM     16  H5  BCD     1      14.420  12.740  30.330  1.00  0.00            
ATOM     17  H6  BCD     1      14.470   9.560  28.860  1.00  0.00            
ATOM     18  H7  BCD     1      16.460  10.160  26.600  1.00  0.00            
ATOM     19  H8  BCD     1      15.360   8.300  25.600  1.00  0.00            
ATOM     20  H9  BCD     1      16.020   7.790  27.250  1.00  0.00            
ATOM     21  H10 BCD     1      13.890   7.000  27.260  1.00  0.00            
ATOM     22  C7  BCD     1      17.900  14.600  23.600  1.00  0.00            
ATOM     23  O6  BCD     1      18.870  13.520  23.610  1.00  0.00            
ATOM     24  C8  BCD     1      17.650  15.330  24.850  1.00  0.00            
ATOM     25  O7  BCD     1      18.840  16.020  25.270  1.00  0.00            
ATOM     26  C9  BCD     1      17.120  14.340  25.820  1.00  0.00            
ATOM     27  O8  BCD     1      16.770  14.980  27.090  1.00  0.00            
ATOM     28  C10 BCD     1      15.880  13.650  25.320  1.00  0.00            
ATOM     29  C11 BCD     1      16.180  13.060  23.910  1.00  0.00            
ATOM     30  O9  BCD     1      16.680  14.100  23.050  1.00  0.00            
ATOM     31  C12 BCD     1      15.010  12.320  23.190  1.00  0.00            
ATOM     32  O10 BCD     1      13.990  13.300  22.830  1.00  0.00            
ATOM     33  H11 BCD     1      18.220  15.430  22.960  1.00  0.00            
ATOM     34  H12 BCD     1      16.840  16.050  24.650  1.00  0.00            
ATOM     35  H13 BCD     1      18.770  16.360  26.160  1.00  0.00            
ATOM     36  H14 BCD     1      17.950  13.660  26.030  1.00  0.00            
ATOM     37  H15 BCD     1      17.430  15.570  27.460  1.00  0.00            
ATOM     38  H16 BCD     1      14.910  14.150  25.300  1.00  0.00            
ATOM     39  H17 BCD     1      16.940  12.280  24.060  1.00  0.00            
ATOM     40  H18 BCD     1      15.370  11.730  22.340  1.00  0.00            
ATOM     41  H19 BCD     1      14.640  11.560  23.890  1.00  0.00            
ATOM     42  H20 BCD     1      13.360  12.830  22.270  1.00  0.00            
ATOM     43  C13 BCD     1      22.340  12.380  21.870  1.00  0.00            
ATOM     44  O11 BCD     1      22.480  11.310  22.840  1.00  0.00            
ATOM     45  C14 BCD     1      22.370  13.760  22.600  1.00  0.00            
ATOM     46  O12 BCD     1      23.490  13.940  23.420  1.00  0.00            
ATOM     47  C15 BCD     1      21.170  13.840  23.520  1.00  0.00            
ATOM     48  O13 BCD     1      21.280  15.190  24.110  1.00  0.00            
ATOM     49  C16 BCD     1      19.920  13.670  22.680  1.00  0.00            
ATOM     50  C17 BCD     1      19.940  12.400  21.860  1.00  0.00            
ATOM     51  O14 BCD     1      21.150  12.290  21.100  1.00  0.00            
ATOM     52  C18 BCD     1      18.830  12.280  20.850  1.00  0.00            
ATOM     53  O15 BCD     1      18.720  10.930  20.380  1.00  0.00            
ATOM     54  H21 BCD     1      23.150  12.240  21.140  1.00  0.00            
ATOM     55  H22 BCD     1      22.410  14.510  21.810  1.00  0.00            
ATOM     56  H23 BCD     1      23.160  14.550  24.080  1.00  0.00            
ATOM     57  H24 BCD     1      21.240  13.070  24.310  1.00  0.00            
ATOM     58  H25 BCD     1      20.490  15.300  24.630  1.00  0.00            
ATOM     59  H26 BCD     1      19.800  14.460  21.930  1.00  0.00            
ATOM     60  H27 BCD     1      19.870  11.530  22.530  1.00  0.00            
ATOM     61  H28 BCD     1      17.830  12.670  21.060  1.00  0.00            
ATOM     62  H29 BCD     1      19.100  12.840  19.950  1.00  0.00            
ATOM     63  H30 BCD     1      19.460  10.660  19.820  1.00  0.00            
ATOM     64  C19 BCD     1      24.920   8.020  23.240  1.00  0.00            
ATOM     65  O16 BCD     1      24.370   8.090  24.590  1.00  0.00            
ATOM     66  C20 BCD     1      25.670   9.330  22.970  1.00  0.00            
ATOM     67  O17 BCD     1      26.770   9.430  23.920  1.00  0.00            
ATOM     68  C21 BCD     1      24.760  10.550  23.140  1.00  0.00            
ATOM     69  O18 BCD     1      25.290  11.780  22.760  1.00  0.00            
ATOM     70  C22 BCD     1      23.460  10.340  22.300  1.00  0.00            
ATOM     71  C23 BCD     1      22.790   9.000  22.590  1.00  0.00            
ATOM     72  O19 BCD     1      23.760   7.960  22.340  1.00  0.00            
ATOM     73  C24 BCD     1      21.490   8.790  21.670  1.00  0.00            
ATOM     74  O20 BCD     1      21.130   7.350  21.510  1.00  0.00            
ATOM     75  H31 BCD     1      25.540   7.130  23.140  1.00  0.00            
ATOM     76  H32 BCD     1      26.060   9.190  21.950  1.00  0.00            
ATOM     77  H33 BCD     1      27.300  10.160  23.610  1.00  0.00            
ATOM     78  H34 BCD     1      24.530  10.670  24.210  1.00  0.00            
ATOM     79  H35 BCD     1      24.810  12.460  23.240  1.00  0.00            
ATOM     80  H36 BCD     1      23.590  10.280  21.210  1.00  0.00            
ATOM     81  H37 BCD     1      22.480   8.980  23.640  1.00  0.00            
ATOM     82  H38 BCD     1      20.690   9.420  22.090  1.00  0.00            
ATOM     83  H39 BCD     1      21.650   9.270  20.700  1.00  0.00            
ATOM     84  H40 BCD     1      21.200   7.030  22.410  1.00  0.00            
ATOM     85  C25 BCD     1      24.620   5.410  27.730  1.00  0.00            
ATOM     86  O21 BCD     1      23.350   5.940  28.100  1.00  0.00            
ATOM     87  C26 BCD     1      25.670   6.530  27.770  1.00  0.00            
ATOM     88  O22 BCD     1      25.800   6.970  29.130  1.00  0.00            
ATOM     89  C27 BCD     1      25.180   7.710  26.850  1.00  0.00            
ATOM     90  O23 BCD     1      26.060   8.820  26.880  1.00  0.00            
ATOM     91  C28 BCD     1      24.980   7.140  25.430  1.00  0.00            
ATOM     92  C29 BCD     1      24.040   5.960  25.440  1.00  0.00            
ATOM     93  O24 BCD     1      24.570   5.010  26.400  1.00  0.00            
ATOM     94  C30 BCD     1      23.800   5.100  24.200  1.00  0.00            
ATOM     95  O25 BCD     1      25.060   4.780  23.490  1.00  0.00            
ATOM     96  H41 BCD     1      25.040   4.620  28.350  1.00  0.00            
ATOM     97  H42 BCD     1      26.600   6.060  27.430  1.00  0.00            
ATOM     98  H43 BCD     1      26.230   7.830  29.110  1.00  0.00            
ATOM     99  H44 BCD     1      24.180   8.010  27.210  1.00  0.00            
ATOM    100  H45 BCD     1      26.200   9.060  25.970  1.00  0.00            
ATOM    101  H46 BCD     1      25.880   6.670  25.020  1.00  0.00            
ATOM    102  H47 BCD     1      23.040   6.180  25.840  1.00  0.00            
ATOM    103  H48 BCD     1      23.230   4.220  24.520  1.00  0.00            
ATOM    104  H49 BCD     1      23.110   5.710  23.600  1.00  0.00            
ATOM    105  H50 BCD     1      25.600   4.430  24.200  1.00  0.00            
ATOM    106  C31 BCD     1      20.280   5.500  30.560  1.00  0.00            
ATOM    107  O26 BCD     1      19.740   6.590  29.800  1.00  0.00            
ATOM    108  C32 BCD     1      21.560   6.010  31.230  1.00  0.00            
ATOM    109  O27 BCD     1      21.370   7.030  32.190  1.00  0.00            
ATOM    110  C33 BCD     1      22.610   6.440  30.160  1.00  0.00            
ATOM    111  C34 BCD     1      22.810   5.310  29.160  1.00  0.00            
ATOM    112  C35 BCD     1      21.410   4.740  28.680  1.00  0.00            
ATOM    113  O28 BCD     1      20.630   4.390  29.760  1.00  0.00            
ATOM    114  C36 BCD     1      21.600   3.520  27.860  1.00  0.00            
ATOM    115  O29 BCD     1      22.360   2.530  28.570  1.00  0.00            
ATOM    116  O30 BCD     1      23.820   6.820  30.810  1.00  0.00            
ATOM    117  H51 BCD     1      19.540   5.120  31.270  1.00  0.00            
ATOM    118  H52 BCD     1      21.870   5.120  31.800  1.00  0.00            
ATOM    119  H53 BCD     1      20.930   7.700  31.660  1.00  0.00            
ATOM    120  H54 BCD     1      22.210   7.290  29.590  1.00  0.00            
ATOM    121  H55 BCD     1      24.510   6.980  30.150  1.00  0.00            
ATOM    122  H56 BCD     1      23.490   4.620  29.670  1.00  0.00            
ATOM    123  H57 BCD     1      20.860   5.490  28.080  1.00  0.00            
ATOM    124  H58 BCD     1      20.660   3.230  27.380  1.00  0.00            
ATOM    125  H59 BCD     1      22.180   3.770  26.970  1.00  0.00            
ATOM    126  H60 BCD     1      21.770   2.410  29.310  1.00  0.00            
ATOM    127  C37 BCD     1      16.580   9.290  30.400  1.00  0.00            
ATOM    128  O31 BCD     1      16.510   9.860  29.120  1.00  0.00            
ATOM    129  C38 BCD     1      17.860   9.680  31.130  1.00  0.00            
ATOM    130  O32 BCD     1      17.950  11.100  31.030  1.00  0.00            
ATOM    131  C39 BCD     1      19.020   8.960  30.490  1.00  0.00            
ATOM    132  O33 BCD     1      20.220   9.200  31.230  1.00  0.00            
ATOM    133  C40 BCD     1      18.770   7.370  30.480  1.00  0.00            
ATOM    134  C41 BCD     1      17.480   7.090  29.760  1.00  0.00            
ATOM    135  O34 BCD     1      16.380   7.880  30.260  1.00  0.00            
ATOM    136  C42 BCD     1      17.010   5.690  29.760  1.00  0.00            
ATOM    137  O35 BCD     1      16.920   5.040  30.980  1.00  0.00            
ATOM    138  H61 BCD     1      15.730   9.650  30.990  1.00  0.00            
ATOM    139  H62 BCD     1      17.610   9.400  32.170  1.00  0.00            
ATOM    140  H63 BCD     1      17.460  11.480  30.300  1.00  0.00            
ATOM    141  H64 BCD     1      19.200   9.220  29.440  1.00  0.00            
ATOM    142  H65 BCD     1      20.350  10.150  31.270  1.00  0.00            
ATOM    143  H66 BCD     1      18.690   7.100  31.540  1.00  0.00            
ATOM    144  H67 BCD     1      17.630   7.330  28.700  1.00  0.00            
ATOM    145  H68 BCD     1      16.030   5.590  29.290  1.00  0.00            
ATOM    146  H69 BCD     1      17.710   5.130  29.130  1.00  0.00            
ATOM    147  H70 BCD     1      17.030   5.770  31.600  1.00  0.00            
ATOM    148  C1  BH4     2      21.810   9.030  27.260  1.00  0.00            
ATOM    149  C2  BH4     2      20.560   9.640  26.500  1.00  0.00            
ATOM    150  C3  BH4     2      20.110  10.900  26.660  1.00  0.00            
ATOM    151  C4  BH4     2      20.570  12.090  27.320  1.00  0.00            
ATOM    152  C5  BH4     2      19.650  12.950  28.020  1.00  0.00            
ATOM    153  C6  BH4     2      20.150  14.040  28.770  1.00  0.00            
ATOM    154  C7  BH4     2      21.520  14.320  28.720  1.00  0.00            
ATOM    155  C8  BH4     2      22.450  13.520  27.960  1.00  0.00            
ATOM    156  C9  BH4     2      21.910  12.390  27.290  1.00  0.00            
ATOM    157  C10 BH4     2      19.700   8.710  25.740  1.00  0.00            
ATOM    158  C11 BH4     2      19.200   7.570  26.370  1.00  0.00            
ATOM    159  C12 BH4     2      18.330   6.680  25.750  1.00  0.00            
ATOM    160  C13 BH4     2      17.980   6.950  24.450  1.00  0.00            
ATOM    161  C14 BH4     2      18.460   8.040  23.780  1.00  0.00            
ATOM    162  C15 BH4     2      19.260   9.010  24.400  1.00  0.00            
ATOM    163  H1  BH4     2      21.810   7.930  27.310  1.00  0.00            
ATOM    164  H2  BH4     2      22.650   9.100  26.550  1.00  0.00            
ATOM    165  H3  BH4     2      21.980   9.470  28.250  1.00  0.00            
ATOM    166  H4  BH4     2      19.190  11.170  26.140  1.00  0.00            
ATOM    167  H5  BH4     2      18.610  12.650  28.080  1.00  0.00            
ATOM    168  H6  BH4     2      19.530  14.540  29.510  1.00  0.00            
ATOM    169  H7  BH4     2      21.940  15.080  29.360  1.00  0.00            
ATOM    170  H8  BH4     2      23.500  13.770  28.070  1.00  0.00            
ATOM    171  H9  BH4     2      22.630  11.790  26.740  1.00  0.00            
ATOM    172  H10 BH4     2      19.510   7.540  27.410  1.00  0.00            
ATOM    173  H11 BH4     2      17.900   5.870  26.320  1.00  0.00            
ATOM    174  H12 BH4     2      17.320   6.240  23.950  1.00  0.00            
ATOM    175  H13 BH4     2      18.220   8.110  22.730  1.00  0.00            
ATOM    176  H14 BH4     2      19.590   9.930  23.920  1.00  0.00            
TER
ENDMDL
MODEL        1
ATOM      1  C1  BCD     1       9.650  34.940  26.410  1.00  0.00            
ATOM      2  O1  BCD     1      10.270  34.690  27.650  1.00  0.00            
ATOM      3  C2  BCD     1      10.210  33.990  25.330  1.00  0.00            
ATOM      4  O2  BCD     1       9.940  32.610  25.600  1.00  0.00            
ATOM      5  C3  BCD     1      11.720  34.280  25.200  1.00  0.00            
ATOM      6  O3  BCD     1      12.230  33.450  24.160  1.00  0.00            
ATOM      7  C4  BCD     1      11.850  35.740  24.900  1.00  0.00            
ATOM      8  C5  BCD     1      11.250  36.620  25.950  1.00  0.00            
ATOM      9  O4  BCD     1       9.870  36.250  26.070  1.00  0.00            
ATOM     10  C6  BCD     1      11.370  38.130  25.630  1.00  0.00            
ATOM     11  O5  BCD     1      11.050  38.440  24.280  1.00  0.00            
ATOM     12  H1  BCD     1       8.550  34.920  26.410  1.00  0.00            
ATOM     13  H2  BCD     1       9.820  34.220  24.330  1.00  0.00            
ATOM     14  H3  BCD     1      10.370  32.360  26.430  1.00  0.00            
ATOM     15  H4  BCD     1      12.220  34.110  26.170  1.00  0.00            
ATOM     16  H5  BCD     1      13.130  33.710  23.920  1.00  0.00            
ATOM     17  H6  BCD     1      11.360  35.950  23.940  1.00  0.00            
ATOM     18  H7  BCD     1      11.760  36.510  26.920  1.00  0.00            
ATOM     19  H8  BCD     1      10.720  38.760  26.250  1.00  0.00            
ATOM     20  H9  BCD     1      12.420  38.380  25.870  1.00  0.00            
ATOM     21  H10 BCD     1      11.390  39.330  24.140  1.00  0.00            
ATOM     22  C7  BCD     1       9.710  33.080  31.240  1.00  0.00            
ATOM     23  O6  BCD     1      10.790  33.990  31.540  1.00  0.00            
ATOM     24  C8  BCD     1      10.180  32.060  30.170  1.00  0.00            
ATOM     25  O7  BCD     1      11.200  31.220  30.700  1.00  0.00            
ATOM     26  C9  BCD     1      10.720  32.800  28.990  1.00  0.00            
ATOM     27  O8  BCD     1      11.230  31.900  27.920  1.00  0.00            
ATOM     28  C10 BCD     1       9.610  33.790  28.480  1.00  0.00            
ATOM     29  C11 BCD     1       9.020  34.650  29.580  1.00  0.00            
ATOM     30  O9  BCD     1       8.640  33.850  30.760  1.00  0.00            
ATOM     31  C12 BCD     1       7.710  35.330  29.180  1.00  0.00            
ATOM     32  O10 BCD     1       7.470  36.410  30.110  1.00  0.00            
ATOM     33  H11 BCD     1       9.310  32.620  32.150  1.00  0.00            
ATOM     34  H12 BCD     1       9.370  31.340  29.960  1.00  0.00            
ATOM     35  H13 BCD     1      11.150  30.380  30.230  1.00  0.00            
ATOM     36  H14 BCD     1      11.540  33.370  29.440  1.00  0.00            
ATOM     37  H15 BCD     1      11.990  31.360  28.150  1.00  0.00            
ATOM     38  H16 BCD     1       8.760  33.270  28.020  1.00  0.00            
ATOM     39  H17 BCD     1       9.810  35.380  29.800  1.00  0.00            
ATOM     40  H18 BCD     1       7.790  35.820  28.200  1.00  0.00            
ATOM     41  H19 BCD     1       6.910  34.580  29.230  1.00  0.00            
ATOM     42  H20 BCD     1       7.250  37.200  29.610  1.00  0.00            
ATOM     43  C13 BCD     1      13.170  35.550  34.710  1.00  0.00            
ATOM     44  O11 BCD     1      14.020  36.170  33.760  1.00  0.00            
ATOM     45  C14 BCD     1      13.090  34.030  34.510  1.00  0.00            
ATOM     46  O12 BCD     1      14.440  33.400  34.690  1.00  0.00            
ATOM     47  C15 BCD     1      12.550  33.550  33.150  1.00  0.00            
ATOM     48  O13 BCD     1      12.510  32.120  33.120  1.00  0.00            
ATOM     49  C16 BCD     1      11.170  34.220  32.890  1.00  0.00            
ATOM     50  C17 BCD     1      11.210  35.710  33.180  1.00  0.00            
ATOM     51  O14 BCD     1      11.780  36.020  34.450  1.00  0.00            
ATOM     52  C18 BCD     1       9.840  36.330  33.140  1.00  0.00            
ATOM     53  O15 BCD     1       8.900  35.670  33.900  1.00  0.00            
ATOM     54  H21 BCD     1      13.470  35.790  35.740  1.00  0.00            
ATOM     55  H22 BCD     1      12.360  33.750  35.280  1.00  0.00            
ATOM     56  H23 BCD     1      14.330  32.510  34.350  1.00  0.00            
ATOM     57  H24 BCD     1      13.290  33.860  32.400  1.00  0.00            
ATOM     58  H25 BCD     1      12.130  31.920  32.260  1.00  0.00            
ATOM     59  H26 BCD     1      10.510  33.740  33.620  1.00  0.00            
ATOM     60  H27 BCD     1      11.780  36.110  32.330  1.00  0.00            
ATOM     61  H28 BCD     1       9.810  37.400  33.400  1.00  0.00            
ATOM     62  H29 BCD     1       9.590  36.320  32.070  1.00  0.00            
ATOM     63  H30 BCD     1       9.220  35.820  34.790  1.00  0.00            
ATOM     64  C19 BCD     1      16.920  39.160  33.670  1.00  0.00            
ATOM     65  O16 BCD     1      17.620  38.340  32.690  1.00  0.00            
ATOM     66  C20 BCD     1      16.780  38.510  34.960  1.00  0.00            
ATOM     67  O17 BCD     1      18.130  38.310  35.500  1.00  0.00            
ATOM     68  C21 BCD     1      15.970  37.190  34.790  1.00  0.00            
ATOM     69  O18 BCD     1      15.860  36.400  35.960  1.00  0.00            
ATOM     70  C22 BCD     1      14.630  37.420  34.150  1.00  0.00            
ATOM     71  C23 BCD     1      14.820  38.240  32.860  1.00  0.00            
ATOM     72  O19 BCD     1      15.600  39.410  33.190  1.00  0.00            
ATOM     73  C24 BCD     1      13.520  38.780  32.360  1.00  0.00            
ATOM     74  O20 BCD     1      12.940  39.600  33.360  1.00  0.00            
ATOM     75  H31 BCD     1      17.410  40.140  33.760  1.00  0.00            
ATOM     76  H32 BCD     1      16.210  39.300  35.460  1.00  0.00            
ATOM     77  H33 BCD     1      18.540  37.660  34.920  1.00  0.00            
ATOM     78  H34 BCD     1      16.520  36.560  34.080  1.00  0.00            
ATOM     79  H35 BCD     1      16.610  36.540  36.540  1.00  0.00            
ATOM     80  H36 BCD     1      14.040  38.010  34.870  1.00  0.00            
ATOM     81  H37 BCD     1      15.200  37.590  32.070  1.00  0.00            
ATOM     82  H38 BCD     1      13.650  39.350  31.430  1.00  0.00            
ATOM     83  H39 BCD     1      12.860  37.940  32.120  1.00  0.00            
ATOM     84  H40 BCD     1      13.660  39.840  33.960  1.00  0.00            
ATOM     85  C25 BCD     1      20.280  39.160  29.520  1.00  0.00            
ATOM     86  O21 BCD     1      19.480  38.440  28.650  1.00  0.00            
ATOM     87  C26 BCD     1      20.850  38.300  30.650  1.00  0.00            
ATOM     88  O22 BCD     1      21.740  37.310  30.080  1.00  0.00            
ATOM     89  C27 BCD     1      19.790  37.810  31.680  1.00  0.00            
ATOM     90  O23 BCD     1      20.310  37.180  32.840  1.00  0.00            
ATOM     91  C28 BCD     1      18.810  38.990  32.050  1.00  0.00            
ATOM     92  C29 BCD     1      18.320  39.860  30.820  1.00  0.00            
ATOM     93  O24 BCD     1      19.510  40.220  30.100  1.00  0.00            
ATOM     94  C30 BCD     1      17.680  41.150  31.220  1.00  0.00            
ATOM     95  O25 BCD     1      18.580  41.970  31.980  1.00  0.00            
ATOM     96  H41 BCD     1      21.070  39.700  28.990  1.00  0.00            
ATOM     97  H42 BCD     1      21.490  38.940  31.270  1.00  0.00            
ATOM     98  H43 BCD     1      21.310  37.030  29.270  1.00  0.00            
ATOM     99  H44 BCD     1      19.290  37.070  31.050  1.00  0.00            
ATOM    100  H45 BCD     1      19.670  36.660  33.330  1.00  0.00            
ATOM    101  H46 BCD     1      19.340  39.600  32.800  1.00  0.00            
ATOM    102  H47 BCD     1      17.650  39.390  30.090  1.00  0.00            
ATOM    103  H48 BCD     1      17.410  41.630  30.270  1.00  0.00            
ATOM    104  H49 BCD     1      16.700  40.860  31.620  1.00  0.00            
ATOM    105  H50 BCD     1      18.050  42.270  32.720  1.00  0.00            
ATOM    106  C31 BCD     1      18.970  37.430  24.840  1.00  0.00            
ATOM    107  O26 BCD     1      17.600  37.210  25.320  1.00  0.00            
ATOM    108  C32 BCD     1      19.860  36.510  25.640  1.00  0.00            
ATOM    109  O27 BCD     1      19.450  35.120  25.500  1.00  0.00            
ATOM    110  C33 BCD     1      19.700  36.810  27.150  1.00  0.00            
ATOM    111  C34 BCD     1      19.980  38.290  27.410  1.00  0.00            
ATOM    112  C35 BCD     1      19.200  39.200  26.410  1.00  0.00            
ATOM    113  O28 BCD     1      19.430  38.750  25.090  1.00  0.00            
ATOM    114  C36 BCD     1      19.550  40.610  26.540  1.00  0.00            
ATOM    115  O29 BCD     1      20.910  40.850  26.320  1.00  0.00            
ATOM    116  O30 BCD     1      20.450  35.900  28.030  1.00  0.00            
ATOM    117  H51 BCD     1      19.000  37.220  23.760  1.00  0.00            
ATOM    118  H52 BCD     1      20.900  36.620  25.280  1.00  0.00            
ATOM    119  H53 BCD     1      19.440  34.750  26.380  1.00  0.00            
ATOM    120  H54 BCD     1      18.650  36.640  27.430  1.00  0.00            
ATOM    121  H55 BCD     1      20.190  34.970  28.010  1.00  0.00            
ATOM    122  H56 BCD     1      21.060  38.440  27.310  1.00  0.00            
ATOM    123  H57 BCD     1      18.130  39.110  26.640  1.00  0.00            
ATOM    124  H58 BCD     1      19.060  41.270  25.820  1.00  0.00            
ATOM    125  H59 BCD     1      19.160  40.980  27.490  1.00  0.00            
ATOM    126  H60 BCD     1      20.990  41.750  26.000  1.00  0.00            
ATOM    127  C37 BCD     1      13.870  36.400  23.720  1.00  0.00            
ATOM    128  O31 BCD     1      13.200  35.940  24.980  1.00  0.00            
ATOM    129  C38 BCD     1      15.030  35.460  23.270  1.00  0.00            
ATOM    130  O32 BCD     1      14.670  34.060  23.100  1.00  0.00            
ATOM    131  C39 BCD     1      16.140  35.590  24.250  1.00  0.00            
ATOM    132  O33 BCD     1      17.180  34.700  23.890  1.00  0.00            
ATOM    133  C40 BCD     1      16.600  37.030  24.320  1.00  0.00            
ATOM    134  C41 BCD     1      15.430  37.890  24.780  1.00  0.00            
ATOM    135  O34 BCD     1      14.340  37.710  23.810  1.00  0.00            
ATOM    136  C42 BCD     1      15.750  39.410  24.770  1.00  0.00            
ATOM    137  O35 BCD     1      16.050  39.910  23.490  1.00  0.00            
ATOM    138  H61 BCD     1      13.060  36.420  22.990  1.00  0.00            
ATOM    139  H62 BCD     1      15.370  35.860  22.310  1.00  0.00            
ATOM    140  H63 BCD     1      15.510  33.620  22.980  1.00  0.00            
ATOM    141  H64 BCD     1      15.690  35.360  25.220  1.00  0.00            
ATOM    142  H65 BCD     1      17.940  34.670  24.490  1.00  0.00            
ATOM    143  H66 BCD     1      16.850  37.460  23.340  1.00  0.00            
ATOM    144  H67 BCD     1      15.060  37.540  25.750  1.00  0.00            
ATOM    145  H68 BCD     1      14.810  39.810  25.150  1.00  0.00            
ATOM    146  H69 BCD     1      16.560  39.530  25.500  1.00  0.00            
ATOM    147  H70 BCD     1      16.940  39.690  23.200  1.00  0.00            
ATOM    148  C1  BH4     2      15.680  37.240  29.120  1.00  0.00            
ATOM    149  C2  BH4     2      14.290  36.670  29.020  1.00  0.00            
ATOM    150  C3  BH4     2      14.150  35.350  28.780  1.00  0.00            
ATOM    151  C4  BH4     2      15.090  34.150  28.680  1.00  0.00            
ATOM    152  C5  BH4     2      15.810  33.870  29.840  1.00  0.00            
ATOM    153  C6  BH4     2      16.630  32.740  29.830  1.00  0.00            
ATOM    154  C7  BH4     2      16.730  31.960  28.730  1.00  0.00            
ATOM    155  C8  BH4     2      16.100  32.250  27.540  1.00  0.00            
ATOM    156  C9  BH4     2      15.290  33.350  27.470  1.00  0.00            
ATOM    157  C10 BH4     2      13.210  37.710  29.120  1.00  0.00            
ATOM    158  C11 BH4     2      13.500  39.040  28.940  1.00  0.00            
ATOM    159  C12 BH4     2      12.460  39.930  29.180  1.00  0.00            
ATOM    160  C13 BH4     2      11.130  39.520  29.500  1.00  0.00            
ATOM    161  C14 BH4     2      10.900  38.140  29.700  1.00  0.00            
ATOM    162  C15 BH4     2      11.970  37.220  29.500  1.00  0.00            
ATOM    163  H1  BH4     2      15.760  38.070  29.820  1.00  0.00            
ATOM    164  H2  BH4     2      16.340  36.380  29.320  1.00  0.00            
ATOM    165  H3  BH4     2      15.920  37.550  28.090  1.00  0.00            
ATOM    166  H4  BH4     2      13.130  35.000  28.590  1.00  0.00            
ATOM    167  H5  BH4     2      15.630  34.400  30.770  1.00  0.00            
ATOM    168  H6  BH4     2      17.250  32.470  30.690  1.00  0.00            
ATOM    169  H7  BH4     2      17.290  31.030  28.830  1.00  0.00            
ATOM    170  H8  BH4     2      16.040  31.500  26.760  1.00  0.00            
ATOM    171  H9  BH4     2      14.780  33.610  26.540  1.00  0.00            
ATOM    172  H10 BH4     2      14.490  39.460  28.850  1.00  0.00            
ATOM    173  H11 BH4     2      12.700  40.990  29.160  1.00  0.00            
ATOM    174  H12 BH4     2      10.450  40.300  29.820  1.00  0.00            
ATOM    175  H13 BH4     2      10.000  37.720  30.130  1.00  0.00            
ATOM    176  H14 BH4     2      11.860  36.160  29.710  1.00  0.00            
TER
ENDMDL
MODEL        1
ATOM      1  C1  BCD     1      19.410  28.750   6.290  1.00  0.00            
ATOM      2  O1  BCD     1      19.580  28.230   7.620  1.00  0.00            
ATOM      3  C2  BCD     1      18.080  28.350   5.780  1.00  0.00            
ATOM      4  O2  BCD     1      17.020  28.880   6.530  1.00  0.00            
ATOM      5  C3  BCD     1      17.890  26.870   5.600  1.00  0.00            
ATOM      6  O3  BCD     1      16.590  26.610   5.070  1.00  0.00            
ATOM      7  C4  BCD     1      18.990  26.380   4.750  1.00  0.00            
ATOM      8  C5  BCD     1      20.380  26.710   5.340  1.00  0.00            
ATOM      9  O4  BCD     1      20.440  28.190   5.430  1.00  0.00            
ATOM     10  C6  BCD     1      21.470  26.190   4.460  1.00  0.00            
ATOM     11  O5  BCD     1      22.800  26.410   4.990  1.00  0.00            
ATOM     12  H1  BCD     1      19.400  29.840   6.130  1.00  0.00            
ATOM     13  H2  BCD     1      18.040  28.700   4.740  1.00  0.00            
ATOM     14  H3  BCD     1      16.360  29.130   5.870  1.00  0.00            
ATOM     15  H4  BCD     1      17.980  26.440   6.610  1.00  0.00            
ATOM     16  H5  BCD     1      16.540  25.690   4.790  1.00  0.00            
ATOM     17  H6  BCD     1      18.840  26.870   3.780  1.00  0.00            
ATOM     18  H7  BCD     1      20.450  26.320   6.360  1.00  0.00            
ATOM     19  H8  BCD     1      21.300  25.100   4.390  1.00  0.00            
ATOM     20  H9  BCD     1      21.410  26.520   3.420  1.00  0.00            
ATOM     21  H10 BCD     1      23.150  27.240   4.670  1.00  0.00            
ATOM     22  C7  BCD     1      20.520  29.510  11.420  1.00  0.00            
ATOM     23  O6  BCD     1      20.190  28.170  11.850  1.00  0.00            
ATOM     24  C8  BCD     1      19.290  30.210  10.780  1.00  0.00            
ATOM     25  O7  BCD     1      18.300  30.400  11.740  1.00  0.00            
ATOM     26  C9  BCD     1      18.850  29.420   9.560  1.00  0.00            
ATOM     27  O8  BCD     1      17.750  30.190   8.870  1.00  0.00            
ATOM     28  C10 BCD     1      20.030  29.170   8.580  1.00  0.00            
ATOM     29  C11 BCD     1      21.210  28.670   9.290  1.00  0.00            
ATOM     30  O9  BCD     1      21.510  29.450  10.420  1.00  0.00            
ATOM     31  C12 BCD     1      22.500  28.540   8.420  1.00  0.00            
ATOM     32  O10 BCD     1      22.910  29.850   8.010  1.00  0.00            
ATOM     33  H11 BCD     1      20.990  29.930  12.320  1.00  0.00            
ATOM     34  H12 BCD     1      19.650  31.170  10.390  1.00  0.00            
ATOM     35  H13 BCD     1      17.970  29.580  12.120  1.00  0.00            
ATOM     36  H14 BCD     1      18.540  28.440   9.950  1.00  0.00            
ATOM     37  H15 BCD     1      17.520  29.570   8.170  1.00  0.00            
ATOM     38  H16 BCD     1      20.350  30.090   8.080  1.00  0.00            
ATOM     39  H17 BCD     1      21.030  27.640   9.610  1.00  0.00            
ATOM     40  H18 BCD     1      23.130  28.090   9.200  1.00  0.00            
ATOM     41  H19 BCD     1      22.410  27.840   7.590  1.00  0.00            
ATOM     42  H20 BCD     1      22.610  30.410   8.730  1.00  0.00            
ATOM     43  C13 BCD     1      18.860  25.880  15.050  1.00  0.00            
ATOM     44  O11 BCD     1      19.140  24.740  14.260  1.00  0.00            
ATOM     45  C14 BCD     1      17.800  26.690  14.380  1.00  0.00            
ATOM     46  O12 BCD     1      16.570  25.990  14.160  1.00  0.00            
ATOM     47  C15 BCD     1      18.310  27.220  12.990  1.00  0.00            
ATOM     48  O13 BCD     1      17.300  28.070  12.350  1.00  0.00            
ATOM     49  C16 BCD     1      19.680  27.890  13.140  1.00  0.00            
ATOM     50  C17 BCD     1      20.610  27.000  13.930  1.00  0.00            
ATOM     51  O14 BCD     1      20.000  26.640  15.210  1.00  0.00            
ATOM     52  C18 BCD     1      21.960  27.670  14.290  1.00  0.00            
ATOM     53  O15 BCD     1      21.780  28.910  15.050  1.00  0.00            
ATOM     54  H21 BCD     1      18.580  25.460  16.030  1.00  0.00            
ATOM     55  H22 BCD     1      17.670  27.560  15.040  1.00  0.00            
ATOM     56  H23 BCD     1      16.040  26.580  13.620  1.00  0.00            
ATOM     57  H24 BCD     1      18.450  26.360  12.310  1.00  0.00            
ATOM     58  H25 BCD     1      16.940  27.440  11.730  1.00  0.00            
ATOM     59  H26 BCD     1      19.560  28.810  13.710  1.00  0.00            
ATOM     60  H27 BCD     1      20.890  26.140  13.300  1.00  0.00            
ATOM     61  H28 BCD     1      22.540  26.900  14.810  1.00  0.00            
ATOM     62  H29 BCD     1      22.450  27.970  13.350  1.00  0.00            
ATOM     63  H30 BCD     1      21.630  28.570  15.940  1.00  0.00            
ATOM     64  C19 BCD     1      19.270  20.590  14.570  1.00  0.00            
ATOM     65  O16 BCD     1      19.130  20.350  13.170  1.00  0.00            
ATOM     66  C20 BCD     1      18.040  21.320  15.140  1.00  0.00            
ATOM     67  O17 BCD     1      16.910  20.380  14.990  1.00  0.00            
ATOM     68  C21 BCD     1      17.930  22.700  14.530  1.00  0.00            
ATOM     69  O18 BCD     1      16.720  23.420  14.970  1.00  0.00            
ATOM     70  C22 BCD     1      19.230  23.490  14.940  1.00  0.00            
ATOM     71  C23 BCD     1      20.450  22.720  14.500  1.00  0.00            
ATOM     72  O19 BCD     1      20.480  21.380  14.920  1.00  0.00            
ATOM     73  C24 BCD     1      21.760  23.300  15.020  1.00  0.00            
ATOM     74  O20 BCD     1      21.860  23.280  16.420  1.00  0.00            
ATOM     75  H31 BCD     1      19.360  19.640  15.120  1.00  0.00            
ATOM     76  H32 BCD     1      18.260  21.530  16.200  1.00  0.00            
ATOM     77  H33 BCD     1      17.070  19.680  15.640  1.00  0.00            
ATOM     78  H34 BCD     1      17.870  22.660  13.430  1.00  0.00            
ATOM     79  H35 BCD     1      16.860  24.340  14.720  1.00  0.00            
ATOM     80  H36 BCD     1      19.160  23.540  16.030  1.00  0.00            
ATOM     81  H37 BCD     1      20.470  22.720  13.410  1.00  0.00            
ATOM     82  H38 BCD     1      22.580  22.750  14.530  1.00  0.00            
ATOM     83  H39 BCD     1      21.860  24.310  14.610  1.00  0.00            
ATOM     84  H40 BCD     1      21.690  24.150  16.800  1.00  0.00            
ATOM     85  C25 BCD     1      19.240  17.440  10.160  1.00  0.00            
ATOM     86  O21 BCD     1      19.470  18.500   9.270  1.00  0.00            
ATOM     87  C26 BCD     1      17.910  17.610  10.830  1.00  0.00            
ATOM     88  O22 BCD     1      16.870  17.640   9.890  1.00  0.00            
ATOM     89  C27 BCD     1      17.840  18.840  11.730  1.00  0.00            
ATOM     90  O23 BCD     1      16.550  18.860  12.470  1.00  0.00            
ATOM     91  C28 BCD     1      19.060  18.950  12.700  1.00  0.00            
ATOM     92  C29 BCD     1      20.370  18.650  11.950  1.00  0.00            
ATOM     93  O24 BCD     1      20.290  17.450  11.200  1.00  0.00            
ATOM     94  C30 BCD     1      21.550  18.440  12.870  1.00  0.00            
ATOM     95  O25 BCD     1      21.350  17.270  13.580  1.00  0.00            
ATOM     96  H41 BCD     1      19.280  16.460   9.670  1.00  0.00            
ATOM     97  H42 BCD     1      17.770  16.730  11.470  1.00  0.00            
ATOM     98  H43 BCD     1      16.130  17.910  10.440  1.00  0.00            
ATOM     99  H44 BCD     1      17.980  19.720  11.080  1.00  0.00            
ATOM    100  H45 BCD     1      16.480  19.590  13.090  1.00  0.00            
ATOM    101  H46 BCD     1      18.950  18.250  13.540  1.00  0.00            
ATOM    102  H47 BCD     1      20.520  19.460  11.220  1.00  0.00            
ATOM    103  H48 BCD     1      22.400  18.330  12.190  1.00  0.00            
ATOM    104  H49 BCD     1      21.900  19.250  13.530  1.00  0.00            
ATOM    105  H50 BCD     1      20.980  16.630  12.970  1.00  0.00            
ATOM    106  C31 BCD     1      19.940  19.480   5.290  1.00  0.00            
ATOM    107  O26 BCD     1      19.270  20.760   5.330  1.00  0.00            
ATOM    108  C32 BCD     1      18.900  18.400   5.540  1.00  0.00            
ATOM    109  O27 BCD     1      17.690  18.620   4.800  1.00  0.00            
ATOM    110  C33 BCD     1      18.590  18.360   7.080  1.00  0.00            
ATOM    111  C34 BCD     1      19.830  18.270   7.910  1.00  0.00            
ATOM    112  C35 BCD     1      20.760  19.440   7.550  1.00  0.00            
ATOM    113  O28 BCD     1      21.070  19.410   6.160  1.00  0.00            
ATOM    114  C36 BCD     1      21.980  19.440   8.460  1.00  0.00            
ATOM    115  O29 BCD     1      23.080  18.490   8.070  1.00  0.00            
ATOM    116  O30 BCD     1      17.710  17.360   7.410  1.00  0.00            
ATOM    117  H51 BCD     1      20.360  19.380   4.280  1.00  0.00            
ATOM    118  H52 BCD     1      19.290  17.410   5.270  1.00  0.00            
ATOM    119  H53 BCD     1      17.350  17.730   4.680  1.00  0.00            
ATOM    120  H54 BCD     1      18.000  19.260   7.320  1.00  0.00            
ATOM    121  H55 BCD     1      17.410  17.570   8.300  1.00  0.00            
ATOM    122  H56 BCD     1      20.340  17.310   7.760  1.00  0.00            
ATOM    123  H57 BCD     1      20.180  20.350   7.740  1.00  0.00            
ATOM    124  H58 BCD     1      22.280  20.490   8.470  1.00  0.00            
ATOM    125  H59 BCD     1      21.840  19.360   9.550  1.00  0.00            
ATOM    126  H60 BCD     1      23.760  19.000   7.620  1.00  0.00            
ATOM    127  C37 BCD     1      18.470  24.340   3.430  1.00  0.00            
ATOM    128  O31 BCD     1      18.750  24.940   4.740  1.00  0.00            
ATOM    129  C38 BCD     1      17.280  23.380   3.590  1.00  0.00            
ATOM    130  O32 BCD     1      16.180  24.160   4.110  1.00  0.00            
ATOM    131  C39 BCD     1      17.600  22.220   4.530  1.00  0.00            
ATOM    132  O33 BCD     1      16.590  21.260   4.440  1.00  0.00            
ATOM    133  C40 BCD     1      18.970  21.580   4.210  1.00  0.00            
ATOM    134  C41 BCD     1      20.060  22.630   3.920  1.00  0.00            
ATOM    135  O34 BCD     1      19.610  23.660   3.030  1.00  0.00            
ATOM    136  C42 BCD     1      21.310  21.940   3.420  1.00  0.00            
ATOM    137  O35 BCD     1      21.030  20.910   2.470  1.00  0.00            
ATOM    138  H61 BCD     1      18.330  25.070   2.630  1.00  0.00            
ATOM    139  H62 BCD     1      17.120  22.950   2.580  1.00  0.00            
ATOM    140  H63 BCD     1      15.330  23.810   3.850  1.00  0.00            
ATOM    141  H64 BCD     1      17.670  22.740   5.490  1.00  0.00            
ATOM    142  H65 BCD     1      16.920  20.370   4.550  1.00  0.00            
ATOM    143  H66 BCD     1      18.880  21.010   3.270  1.00  0.00            
ATOM    144  H67 BCD     1      20.490  23.100   4.820  1.00  0.00            
ATOM    145  H68 BCD     1      21.970  22.740   3.050  1.00  0.00            
ATOM    146  H69 BCD     1      21.810  21.390   4.230  1.00  0.00            
ATOM    147  H70 BCD     1      21.040  21.320   1.600  1.00  0.00            
ATOM    148  C1  BH4     2      18.590  24.840   8.430  1.00  0.00            
ATOM    149  C2  BH4     2      19.380  23.980   9.440  1.00  0.00            
ATOM    150  C3  BH4     2      18.760  22.990  10.000  1.00  0.00            
ATOM    151  C4  BH4     2      17.460  22.350   9.590  1.00  0.00            
ATOM    152  C5  BH4     2      17.280  21.790   8.360  1.00  0.00            
ATOM    153  C6  BH4     2      16.170  21.010   8.040  1.00  0.00            
ATOM    154  C7  BH4     2      15.190  20.920   8.970  1.00  0.00            
ATOM    155  C8  BH4     2      15.280  21.500  10.270  1.00  0.00            
ATOM    156  C9  BH4     2      16.550  22.080  10.580  1.00  0.00            
ATOM    157  C10 BH4     2      20.790  24.440   9.680  1.00  0.00            
ATOM    158  C11 BH4     2      21.310  24.530  10.970  1.00  0.00            
ATOM    159  C12 BH4     2      22.620  25.010  11.220  1.00  0.00            
ATOM    160  C13 BH4     2      23.470  25.340  10.130  1.00  0.00            
ATOM    161  C14 BH4     2      22.960  25.300   8.850  1.00  0.00            
ATOM    162  C15 BH4     2      21.630  24.850   8.650  1.00  0.00            
ATOM    163  H1  BH4     2      18.720  24.430   7.420  1.00  0.00            
ATOM    164  H2  BH4     2      17.530  24.820   8.710  1.00  0.00            
ATOM    165  H3  BH4     2      18.840  25.910   8.360  1.00  0.00            
ATOM    166  H4  BH4     2      19.320  22.440  10.750  1.00  0.00            
ATOM    167  H5  BH4     2      18.110  21.910   7.670  1.00  0.00            
ATOM    168  H6  BH4     2      16.030  20.520   7.070  1.00  0.00            
ATOM    169  H7  BH4     2      14.300  20.310   8.810  1.00  0.00            
ATOM    170  H8  BH4     2      14.530  21.280  11.020  1.00  0.00            
ATOM    171  H9  BH4     2      16.790  22.380  11.600  1.00  0.00            
ATOM    172  H10 BH4     2      20.680  24.180  11.780  1.00  0.00            
ATOM    173  H11 BH4     2      22.990  25.010  12.240  1.00  0.00            
ATOM    174  H12 BH4     2      24.500  25.680  10.190  1.00  0.00            
ATOM    175  H13 BH4     2      23.590  25.590   8.020  1.00  0.00            
ATOM    176  H14 BH4     2      21.250  24.730   7.640  1.00  0.00            
TER
ENDMDL
MODEL        1
ATOM      1  C1  BCD     1      27.420   8.430  18.070  1.00  0.00            
ATOM      2  O1  BCD     1      27.320   7.080  18.600  1.00  0.00            
ATOM      3  C2  BCD     1      27.740   9.510  19.080  1.00  0.00            
ATOM      4  O2  BCD     1      29.100   9.450  19.500  1.00  0.00            
ATOM      5  C3  BCD     1      26.700   9.540  20.220  1.00  0.00            
ATOM      6  O3  BCD     1      26.940  10.600  21.050  1.00  0.00            
ATOM      7  C4  BCD     1      25.290   9.580  19.610  1.00  0.00            
ATOM      8  C5  BCD     1      25.070   8.580  18.500  1.00  0.00            
ATOM      9  O4  BCD     1      26.070   8.730  17.530  1.00  0.00            
ATOM     10  C6  BCD     1      23.730   8.670  17.800  1.00  0.00            
ATOM     11  O5  BCD     1      23.550   9.920  17.100  1.00  0.00            
ATOM     12  H1  BCD     1      28.070   8.350  17.200  1.00  0.00            
ATOM     13  H2  BCD     1      27.610  10.480  18.570  1.00  0.00            
ATOM     14  H3  BCD     1      29.370  10.300  19.850  1.00  0.00            
ATOM     15  H4  BCD     1      26.710   8.630  20.830  1.00  0.00            
ATOM     16  H5  BCD     1      26.240  10.980  21.590  1.00  0.00            
ATOM     17  H6  BCD     1      25.110  10.610  19.250  1.00  0.00            
ATOM     18  H7  BCD     1      25.170   7.630  19.040  1.00  0.00            
ATOM     19  H8  BCD     1      23.580   7.820  17.130  1.00  0.00            
ATOM     20  H9  BCD     1      22.970   8.600  18.590  1.00  0.00            
ATOM     21  H10 BCD     1      24.310  10.470  17.310  1.00  0.00            
ATOM     22  C7  BCD     1      29.030   3.520  19.400  1.00  0.00            
ATOM     23  O6  BCD     1      28.210   3.310  20.400  1.00  0.00            
ATOM     24  C8  BCD     1      29.880   4.720  19.750  1.00  0.00            
ATOM     25  O7  BCD     1      30.560   4.650  20.950  1.00  0.00            
ATOM     26  C9  BCD     1      29.080   6.040  19.720  1.00  0.00            
ATOM     27  O8  BCD     1      30.050   7.070  19.860  1.00  0.00            
ATOM     28  C10 BCD     1      28.310   6.100  18.410  1.00  0.00            
ATOM     29  C11 BCD     1      27.530   4.810  18.120  1.00  0.00            
ATOM     30  O9  BCD     1      28.450   3.670  18.130  1.00  0.00            
ATOM     31  C12 BCD     1      26.960   4.960  16.750  1.00  0.00            
ATOM     32  O10 BCD     1      25.960   3.980  16.530  1.00  0.00            
ATOM     33  H11 BCD     1      29.680   2.640  19.310  1.00  0.00            
ATOM     34  H12 BCD     1      30.640   4.840  18.970  1.00  0.00            
ATOM     35  H13 BCD     1      31.170   5.390  20.960  1.00  0.00            
ATOM     36  H14 BCD     1      28.410   6.090  20.590  1.00  0.00            
ATOM     37  H15 BCD     1      29.620   7.930  19.920  1.00  0.00            
ATOM     38  H16 BCD     1      28.940   6.470  17.590  1.00  0.00            
ATOM     39  H17 BCD     1      26.700   4.690  18.830  1.00  0.00            
ATOM     40  H18 BCD     1      26.580   5.980  16.640  1.00  0.00            
ATOM     41  H19 BCD     1      27.780   4.860  16.030  1.00  0.00            
ATOM     42  H20 BCD     1      25.150   4.490  16.630  1.00  0.00            
ATOM     43  C13 BCD     1      27.710   0.510  23.410  1.00  0.00            
ATOM     44  O11 BCD     1      26.340   0.830  23.390  1.00  0.00            
ATOM     45  C14 BCD     1      28.440   1.840  23.810  1.00  0.00            
ATOM     46  O12 BCD     1      27.920   2.410  25.030  1.00  0.00            
ATOM     47  C15 BCD     1      28.330   2.840  22.730  1.00  0.00            
ATOM     48  O13 BCD     1      29.050   4.000  23.100  1.00  0.00            
ATOM     49  C16 BCD     1      28.630   2.300  21.340  1.00  0.00            
ATOM     50  C17 BCD     1      28.050   0.980  21.060  1.00  0.00            
ATOM     51  O14 BCD     1      28.170   0.150  22.140  1.00  0.00            
ATOM     52  C18 BCD     1      28.820   0.230  20.010  1.00  0.00            
ATOM     53  O15 BCD     1      30.210   0.160  20.200  1.00  0.00            
ATOM     54  H21 BCD     1      27.990  -0.170  24.210  1.00  0.00            
ATOM     55  H22 BCD     1      29.510   1.590  23.780  1.00  0.00            
ATOM     56  H23 BCD     1      27.770   3.340  24.880  1.00  0.00            
ATOM     57  H24 BCD     1      27.310   3.220  22.800  1.00  0.00            
ATOM     58  H25 BCD     1      29.370   4.490  22.330  1.00  0.00            
ATOM     59  H26 BCD     1      29.710   2.130  21.220  1.00  0.00            
ATOM     60  H27 BCD     1      26.980   1.110  20.900  1.00  0.00            
ATOM     61  H28 BCD     1      28.380  -0.770  20.050  1.00  0.00            
ATOM     62  H29 BCD     1      28.600   0.630  19.010  1.00  0.00            
ATOM     63  H30 BCD     1      30.670   0.350  19.380  1.00  0.00            
ATOM     64  C19 BCD     1      22.750  -1.270  23.840  1.00  0.00            
ATOM     65  O16 BCD     1      22.710  -0.490  25.080  1.00  0.00            
ATOM     66  C20 BCD     1      23.940  -2.140  23.830  1.00  0.00            
ATOM     67  O17 BCD     1      23.800  -3.160  24.850  1.00  0.00            
ATOM     68  C21 BCD     1      25.190  -1.380  24.070  1.00  0.00            
ATOM     69  O18 BCD     1      26.390  -2.150  24.060  1.00  0.00            
ATOM     70  C22 BCD     1      25.420  -0.230  23.040  1.00  0.00            
ATOM     71  C23 BCD     1      24.090   0.480  22.780  1.00  0.00            
ATOM     72  O19 BCD     1      22.890  -0.340  22.750  1.00  0.00            
ATOM     73  C24 BCD     1      24.060   1.430  21.630  1.00  0.00            
ATOM     74  O20 BCD     1      24.320   0.820  20.350  1.00  0.00            
ATOM     75  H31 BCD     1      21.840  -1.880  23.870  1.00  0.00            
ATOM     76  H32 BCD     1      23.960  -2.560  22.810  1.00  0.00            
ATOM     77  H33 BCD     1      24.530  -3.780  24.820  1.00  0.00            
ATOM     78  H34 BCD     1      25.060  -1.010  25.100  1.00  0.00            
ATOM     79  H35 BCD     1      26.470  -2.910  24.640  1.00  0.00            
ATOM     80  H36 BCD     1      25.790  -0.730  22.130  1.00  0.00            
ATOM     81  H37 BCD     1      23.970   1.060  23.710  1.00  0.00            
ATOM     82  H38 BCD     1      23.070   1.890  21.620  1.00  0.00            
ATOM     83  H39 BCD     1      24.800   2.230  21.760  1.00  0.00            
ATOM     84  H40 BCD     1      23.930  -0.060  20.330  1.00  0.00            
ATOM     85  C25 BCD     1      20.040   2.510  26.020  1.00  0.00            
ATOM     86  O21 BCD     1      20.980   3.470  25.500  1.00  0.00            
ATOM     87  C26 BCD     1      20.650   1.740  27.240  1.00  0.00            
ATOM     88  O22 BCD     1      20.970   2.590  28.290  1.00  0.00            
ATOM     89  C27 BCD     1      21.840   0.900  26.750  1.00  0.00            
ATOM     90  O23 BCD     1      22.540   0.150  27.680  1.00  0.00            
ATOM     91  C28 BCD     1      21.410  -0.080  25.620  1.00  0.00            
ATOM     92  C29 BCD     1      20.530   0.630  24.520  1.00  0.00            
ATOM     93  O24 BCD     1      19.600   1.550  25.130  1.00  0.00            
ATOM     94  C30 BCD     1      19.670  -0.340  23.830  1.00  0.00            
ATOM     95  O25 BCD     1      18.790  -1.060  24.700  1.00  0.00            
ATOM     96  H41 BCD     1      19.160   3.080  26.350  1.00  0.00            
ATOM     97  H42 BCD     1      19.870   1.070  27.620  1.00  0.00            
ATOM     98  H43 BCD     1      21.640   3.200  27.970  1.00  0.00            
ATOM     99  H44 BCD     1      22.530   1.650  26.340  1.00  0.00            
ATOM    100  H45 BCD     1      22.600   0.630  28.510  1.00  0.00            
ATOM    101  H46 BCD     1      20.870  -0.880  26.140  1.00  0.00            
ATOM    102  H47 BCD     1      21.180   1.080  23.750  1.00  0.00            
ATOM    103  H48 BCD     1      19.020   0.160  23.100  1.00  0.00            
ATOM    104  H49 BCD     1      20.250  -1.080  23.270  1.00  0.00            
ATOM    105  H50 BCD     1      18.230  -1.530  24.080  1.00  0.00            
ATOM    106  C31 BCD     1      21.190   7.500  25.390  1.00  0.00            
ATOM    107  O26 BCD     1      21.970   7.480  24.120  1.00  0.00            
ATOM    108  C32 BCD     1      21.960   6.820  26.510  1.00  0.00            
ATOM    109  O27 BCD     1      23.230   7.360  26.630  1.00  0.00            
ATOM    110  C33 BCD     1      22.090   5.320  26.320  1.00  0.00            
ATOM    111  C34 BCD     1      20.690   4.820  26.000  1.00  0.00            
ATOM    112  C35 BCD     1      19.850   5.570  25.000  1.00  0.00            
ATOM    113  O28 BCD     1      19.860   6.990  25.280  1.00  0.00            
ATOM    114  C36 BCD     1      18.420   5.170  24.840  1.00  0.00            
ATOM    115  O29 BCD     1      17.650   5.360  26.050  1.00  0.00            
ATOM    116  O30 BCD     1      22.630   4.640  27.510  1.00  0.00            
ATOM    117  H51 BCD     1      21.070   8.550  25.690  1.00  0.00            
ATOM    118  H52 BCD     1      21.450   6.980  27.470  1.00  0.00            
ATOM    119  H53 BCD     1      23.650   6.770  27.260  1.00  0.00            
ATOM    120  H54 BCD     1      22.740   5.100  25.470  1.00  0.00            
ATOM    121  H55 BCD     1      23.500   5.020  27.650  1.00  0.00            
ATOM    122  H56 BCD     1      20.060   4.830  26.900  1.00  0.00            
ATOM    123  H57 BCD     1      20.340   5.440  24.030  1.00  0.00            
ATOM    124  H58 BCD     1      17.880   5.660  24.020  1.00  0.00            
ATOM    125  H59 BCD     1      18.480   4.110  24.570  1.00  0.00            
ATOM    126  H60 BCD     1      16.750   5.380  25.730  1.00  0.00            
ATOM    127  C37 BCD     1      23.290  10.070  21.160  1.00  0.00            
ATOM    128  O31 BCD     1      24.370   9.190  20.720  1.00  0.00            
ATOM    129  C38 BCD     1      23.590  10.490  22.560  1.00  0.00            
ATOM    130  O32 BCD     1      24.920  11.100  22.710  1.00  0.00            
ATOM    131  C39 BCD     1      23.470   9.270  23.460  1.00  0.00            
ATOM    132  O33 BCD     1      23.760   9.460  24.820  1.00  0.00            
ATOM    133  C40 BCD     1      22.030   8.640  23.340  1.00  0.00            
ATOM    134  C41 BCD     1      21.730   8.280  21.900  1.00  0.00            
ATOM    135  O34 BCD     1      21.920   9.450  21.140  1.00  0.00            
ATOM    136  C42 BCD     1      20.310   7.730  21.530  1.00  0.00            
ATOM    137  O35 BCD     1      19.230   8.570  21.840  1.00  0.00            
ATOM    138  H61 BCD     1      23.290  10.990  20.570  1.00  0.00            
ATOM    139  H62 BCD     1      22.840  11.250  22.830  1.00  0.00            
ATOM    140  H63 BCD     1      24.790  11.540  23.550  1.00  0.00            
ATOM    141  H64 BCD     1      24.180   8.520  23.070  1.00  0.00            
ATOM    142  H65 BCD     1      23.640   8.610  25.270  1.00  0.00            
ATOM    143  H66 BCD     1      21.290   9.400  23.650  1.00  0.00            
ATOM    144  H67 BCD     1      22.470   7.530  21.580  1.00  0.00            
ATOM    145  H68 BCD     1      20.280   7.520  20.450  1.00  0.00            
ATOM    146  H69 BCD     1      20.200   6.800  22.100  1.00  0.00            
ATOM    147  H70 BCD     1      19.210   9.350  21.280  1.00  0.00            
ATOM    148  C1  BH4     2      24.300   4.440  20.190  1.00  0.00            
ATOM    149  C2  BH4     2      23.220   4.620  21.290  1.00  0.00            
ATOM    150  C3  BH4     2      23.590   4.700  22.620  1.00  0.00            
ATOM    151  C4  BH4     2      24.920   4.990  23.250  1.00  0.00            
ATOM    152  C5  BH4     2      25.160   4.410  24.510  1.00  0.00            
ATOM    153  C6  BH4     2      26.260   4.860  25.270  1.00  0.00            
ATOM    154  C7  BH4     2      27.200   5.730  24.680  1.00  0.00            
ATOM    155  C8  BH4     2      26.980   6.300  23.380  1.00  0.00            
ATOM    156  C9  BH4     2      25.850   5.870  22.610  1.00  0.00            
ATOM    157  C10 BH4     2      21.830   4.450  20.760  1.00  0.00            
ATOM    158  C11 BH4     2      20.840   3.900  21.630  1.00  0.00            
ATOM    159  C12 BH4     2      19.480   3.690  21.220  1.00  0.00            
ATOM    160  C13 BH4     2      19.170   3.950  19.890  1.00  0.00            
ATOM    161  C14 BH4     2      20.070   4.610  19.030  1.00  0.00            
ATOM    162  C15 BH4     2      21.400   4.890  19.500  1.00  0.00            
ATOM    163  H1  BH4     2      24.010   3.710  19.410  1.00  0.00            
ATOM    164  H2  BH4     2      24.340   5.400  19.670  1.00  0.00            
ATOM    165  H3  BH4     2      25.320   4.190  20.490  1.00  0.00            
ATOM    166  H4  BH4     2      22.830   4.600  23.390  1.00  0.00            
ATOM    167  H5  BH4     2      24.400   3.760  24.920  1.00  0.00            
ATOM    168  H6  BH4     2      26.490   4.470  26.250  1.00  0.00            
ATOM    169  H7  BH4     2      28.090   5.960  25.260  1.00  0.00            
ATOM    170  H8  BH4     2      27.730   6.980  23.000  1.00  0.00            
ATOM    171  H9  BH4     2      25.580   6.310  21.660  1.00  0.00            
ATOM    172  H10 BH4     2      21.040   3.700  22.670  1.00  0.00            
ATOM    173  H11 BH4     2      18.760   3.240  21.890  1.00  0.00            
ATOM    174  H12 BH4     2      18.130   3.720  19.680  1.00  0.00            
ATOM    175  H13 BH4     2      19.780   4.880  18.020  1.00  0.00            
ATOM    176  H14 BH4     2      22.050   5.430  18.820  1.00  0.00            
TER
ENDMDL
MODEL        1
ATOM      1  C1  BCD     1      34.160  14.010  27.860  1.00  0.00            
ATOM      2  O1  BCD     1      33.310  13.890  26.770  1.00  0.00            
ATOM      3  C2  BCD     1      35.560  13.760  27.380  1.00  0.00            
ATOM      4  O2  BCD     1      35.880  14.550  26.280  1.00  0.00            
ATOM      5  C3  BCD     1      35.830  12.270  27.030  1.00  0.00            
ATOM      6  O3  BCD     1      37.240  12.160  26.900  1.00  0.00            
ATOM      7  C4  BCD     1      35.320  11.340  28.160  1.00  0.00            
ATOM      8  C5  BCD     1      33.870  11.690  28.530  1.00  0.00            
ATOM      9  O4  BCD     1      33.790  13.090  28.890  1.00  0.00            
ATOM     10  C6  BCD     1      33.250  10.840  29.600  1.00  0.00            
ATOM     11  O5  BCD     1      34.050  10.680  30.750  1.00  0.00            
ATOM     12  H1  BCD     1      34.170  15.020  28.300  1.00  0.00            
ATOM     13  H2  BCD     1      36.150  14.040  28.260  1.00  0.00            
ATOM     14  H3  BCD     1      35.330  14.310  25.530  1.00  0.00            
ATOM     15  H4  BCD     1      35.290  12.000  26.110  1.00  0.00            
ATOM     16  H5  BCD     1      37.440  12.760  26.170  1.00  0.00            
ATOM     17  H6  BCD     1      35.960  11.480  29.030  1.00  0.00            
ATOM     18  H7  BCD     1      33.270  11.530  27.630  1.00  0.00            
ATOM     19  H8  BCD     1      32.370  11.420  29.910  1.00  0.00            
ATOM     20  H9  BCD     1      33.000   9.860  29.160  1.00  0.00            
ATOM     21  H10 BCD     1      33.990  11.540  31.180  1.00  0.00            
ATOM     22  C7  BCD     1      29.800  14.890  24.920  1.00  0.00            
ATOM     23  O6  BCD     1      29.980  13.870  24.000  1.00  0.00            
ATOM     24  C8  BCD     1      30.890  15.930  24.940  1.00  0.00            
ATOM     25  O7  BCD     1      31.040  16.480  23.640  1.00  0.00            
ATOM     26  C9  BCD     1      32.200  15.350  25.360  1.00  0.00            
ATOM     27  O8  BCD     1      33.190  16.340  25.350  1.00  0.00            
ATOM     28  C10 BCD     1      32.150  14.640  26.720  1.00  0.00            
ATOM     29  C11 BCD     1      30.940  13.670  26.680  1.00  0.00            
ATOM     30  O9  BCD     1      29.720  14.320  26.200  1.00  0.00            
ATOM     31  C12 BCD     1      30.560  12.990  27.950  1.00  0.00            
ATOM     32  O10 BCD     1      29.440  12.070  27.710  1.00  0.00            
ATOM     33  H11 BCD     1      28.830  15.270  24.570  1.00  0.00            
ATOM     34  H12 BCD     1      30.600  16.740  25.630  1.00  0.00            
ATOM     35  H13 BCD     1      31.040  15.700  23.070  1.00  0.00            
ATOM     36  H14 BCD     1      32.510  14.560  24.660  1.00  0.00            
ATOM     37  H15 BCD     1      32.910  17.010  24.710  1.00  0.00            
ATOM     38  H16 BCD     1      32.040  15.380  27.520  1.00  0.00            
ATOM     39  H17 BCD     1      31.210  12.870  25.980  1.00  0.00            
ATOM     40  H18 BCD     1      31.440  12.420  28.290  1.00  0.00            
ATOM     41  H19 BCD     1      30.420  13.750  28.730  1.00  0.00            
ATOM     42  H20 BCD     1      29.370  11.340  28.330  1.00  0.00            
ATOM     43  C13 BCD     1      28.620  12.430  20.410  1.00  0.00            
ATOM     44  O11 BCD     1      29.140  11.150  20.700  1.00  0.00            
ATOM     45  C14 BCD     1      29.760  13.490  20.370  1.00  0.00            
ATOM     46  O12 BCD     1      30.710  13.150  19.420  1.00  0.00            
ATOM     47  C15 BCD     1      30.460  13.670  21.740  1.00  0.00            
ATOM     48  O13 BCD     1      31.500  14.630  21.600  1.00  0.00            
ATOM     49  C16 BCD     1      29.370  13.950  22.750  1.00  0.00            
ATOM     50  C17 BCD     1      28.220  12.870  22.780  1.00  0.00            
ATOM     51  O14 BCD     1      27.700  12.840  21.410  1.00  0.00            
ATOM     52  C18 BCD     1      27.140  13.230  23.780  1.00  0.00            
ATOM     53  O15 BCD     1      26.630  14.580  23.670  1.00  0.00            
ATOM     54  H21 BCD     1      28.120  12.440  19.440  1.00  0.00            
ATOM     55  H22 BCD     1      29.370  14.480  20.080  1.00  0.00            
ATOM     56  H23 BCD     1      30.780  12.200  19.470  1.00  0.00            
ATOM     57  H24 BCD     1      30.940  12.730  22.060  1.00  0.00            
ATOM     58  H25 BCD     1      32.140  14.310  20.960  1.00  0.00            
ATOM     59  H26 BCD     1      28.920  14.920  22.520  1.00  0.00            
ATOM     60  H27 BCD     1      28.640  11.860  22.890  1.00  0.00            
ATOM     61  H28 BCD     1      26.340  12.500  23.590  1.00  0.00            
ATOM     62  H29 BCD     1      27.550  13.080  24.790  1.00  0.00            
ATOM     63  H30 BCD     1      25.900  14.590  24.290  1.00  0.00            
ATOM     64  C19 BCD     1      29.240   7.410  18.770  1.00  0.00            
ATOM     65  O16 BCD     1      30.210   6.970  19.790  1.00  0.00            
ATOM     66  C20 BCD     1      29.860   8.590  18.040  1.00  0.00            
ATOM     67  O17 BCD     1      31.010   8.200  17.280  1.00  0.00            
ATOM     68  C21 BCD     1      30.140   9.680  19.110  1.00  0.00            
ATOM     69  O18 BCD     1      30.890  10.710  18.440  1.00  0.00            
ATOM     70  C22 BCD     1      28.880  10.170  19.740  1.00  0.00            
ATOM     71  C23 BCD     1      28.120   8.990  20.290  1.00  0.00            
ATOM     72  O19 BCD     1      28.020   7.890  19.340  1.00  0.00            
ATOM     73  C24 BCD     1      26.710   9.370  20.740  1.00  0.00            
ATOM     74  O20 BCD     1      26.220   8.440  21.750  1.00  0.00            
ATOM     75  H31 BCD     1      28.950   6.650  18.040  1.00  0.00            
ATOM     76  H32 BCD     1      29.130   8.940  17.290  1.00  0.00            
ATOM     77  H33 BCD     1      31.390   7.530  17.850  1.00  0.00            
ATOM     78  H34 BCD     1      30.730   9.140  19.860  1.00  0.00            
ATOM     79  H35 BCD     1      31.790  10.470  18.220  1.00  0.00            
ATOM     80  H36 BCD     1      28.220  10.510  18.930  1.00  0.00            
ATOM     81  H37 BCD     1      28.610   8.730  21.230  1.00  0.00            
ATOM     82  H38 BCD     1      26.760  10.340  21.250  1.00  0.00            
ATOM     83  H39 BCD     1      26.100   9.410  19.830  1.00  0.00            
ATOM     84  H40 BCD     1      26.220   7.540  21.420  1.00  0.00            
ATOM     85  C25 BCD     1      32.300   3.970  21.440  1.00  0.00            
ATOM     86  O21 BCD     1      32.730   4.840  22.570  1.00  0.00            
ATOM     87  C26 BCD     1      32.760   4.340  20.030  1.00  0.00            
ATOM     88  O22 BCD     1      34.150   4.230  19.910  1.00  0.00            
ATOM     89  C27 BCD     1      32.170   5.620  19.640  1.00  0.00            
ATOM     90  O23 BCD     1      32.520   5.960  18.350  1.00  0.00            
ATOM     91  C28 BCD     1      30.670   5.600  19.820  1.00  0.00            
ATOM     92  C29 BCD     1      30.210   5.060  21.190  1.00  0.00            
ATOM     93  O24 BCD     1      30.910   3.830  21.450  1.00  0.00            
ATOM     94  C30 BCD     1      28.680   4.810  21.170  1.00  0.00            
ATOM     95  O25 BCD     1      28.290   4.300  22.430  1.00  0.00            
ATOM     96  H41 BCD     1      32.700   2.990  21.740  1.00  0.00            
ATOM     97  H42 BCD     1      32.350   3.590  19.330  1.00  0.00            
ATOM     98  H43 BCD     1      34.390   3.320  19.740  1.00  0.00            
ATOM     99  H44 BCD     1      32.530   6.390  20.330  1.00  0.00            
ATOM    100  H45 BCD     1      33.470   5.960  18.180  1.00  0.00            
ATOM    101  H46 BCD     1      30.160   5.010  19.050  1.00  0.00            
ATOM    102  H47 BCD     1      30.420   5.730  22.030  1.00  0.00            
ATOM    103  H48 BCD     1      28.140   5.760  21.090  1.00  0.00            
ATOM    104  H49 BCD     1      28.430   4.090  20.380  1.00  0.00            
ATOM    105  H50 BCD     1      27.410   3.920  22.450  1.00  0.00            
ATOM    106  C31 BCD     1      36.150   5.420  24.820  1.00  0.00            
ATOM    107  O26 BCD     1      35.510   6.530  25.430  1.00  0.00            
ATOM    108  C32 BCD     1      36.290   5.740  23.280  1.00  0.00            
ATOM    109  O27 BCD     1      36.980   7.000  23.220  1.00  0.00            
ATOM    110  C33 BCD     1      34.920   5.900  22.670  1.00  0.00            
ATOM    111  C34 BCD     1      34.100   4.610  22.990  1.00  0.00            
ATOM    112  C35 BCD     1      34.010   4.350  24.460  1.00  0.00            
ATOM    113  O28 BCD     1      35.320   4.200  24.940  1.00  0.00            
ATOM    114  C36 BCD     1      33.170   3.130  24.830  1.00  0.00            
ATOM    115  O29 BCD     1      33.460   1.920  24.040  1.00  0.00            
ATOM    116  O30 BCD     1      35.040   6.250  21.280  1.00  0.00            
ATOM    117  H51 BCD     1      37.150   5.290  25.250  1.00  0.00            
ATOM    118  H52 BCD     1      36.840   4.970  22.720  1.00  0.00            
ATOM    119  H53 BCD     1      36.340   7.710  23.230  1.00  0.00            
ATOM    120  H54 BCD     1      34.420   6.660  23.290  1.00  0.00            
ATOM    121  H55 BCD     1      34.750   5.500  20.750  1.00  0.00            
ATOM    122  H56 BCD     1      34.570   3.760  22.490  1.00  0.00            
ATOM    123  H57 BCD     1      33.500   5.210  24.930  1.00  0.00            
ATOM    124  H58 BCD     1      33.210   2.960  25.910  1.00  0.00            
ATOM    125  H59 BCD     1      32.130   3.400  24.620  1.00  0.00            
ATOM    126  H60 BCD     1      34.330   1.620  24.340  1.00  0.00            
ATOM    127  C37 BCD     1      36.010   9.100  28.610  1.00  0.00            
ATOM    128  O31 BCD     1      35.430  10.010  27.710  1.00  0.00            
ATOM    129  C38 BCD     1      37.330   8.660  28.010  1.00  0.00            
ATOM    130  O32 BCD     1      38.210   9.760  28.010  1.00  0.00            
ATOM    131  C39 BCD     1      37.150   7.900  26.660  1.00  0.00            
ATOM    132  O33 BCD     1      38.350   7.210  26.360  1.00  0.00            
ATOM    133  C40 BCD     1      36.010   6.820  26.770  1.00  0.00            
ATOM    134  C41 BCD     1      34.810   7.240  27.570  1.00  0.00            
ATOM    135  O34 BCD     1      35.170   8.010  28.730  1.00  0.00            
ATOM    136  C42 BCD     1      33.990   6.010  27.970  1.00  0.00            
ATOM    137  O35 BCD     1      34.730   5.210  28.900  1.00  0.00            
ATOM    138  H61 BCD     1      36.020   9.610  29.580  1.00  0.00            
ATOM    139  H62 BCD     1      37.730   7.940  28.750  1.00  0.00            
ATOM    140  H63 BCD     1      37.770  10.590  27.790  1.00  0.00            
ATOM    141  H64 BCD     1      37.000   8.640  25.860  1.00  0.00            
ATOM    142  H65 BCD     1      38.240   6.690  25.560  1.00  0.00            
ATOM    143  H66 BCD     1      36.430   5.960  27.290  1.00  0.00            
ATOM    144  H67 BCD     1      34.090   7.870  27.040  1.00  0.00            
ATOM    145  H68 BCD     1      33.130   6.410  28.530  1.00  0.00            
ATOM    146  H69 BCD     1      33.640   5.440  27.100  1.00  0.00            
ATOM    147  H70 BCD     1      34.790   5.730  29.700  1.00  0.00            
ATOM    148  C1  BH4     2      30.090   8.970  25.650  1.00  0.00            
ATOM    149  C2  BH4     2      31.010   7.820  25.420  1.00  0.00            
ATOM    150  C3  BH4     2      31.930   7.950  24.460  1.00  0.00            
ATOM    151  C4  BH4     2      32.360   9.060  23.670  1.00  0.00            
ATOM    152  C5  BH4     2      32.450   8.950  22.300  1.00  0.00            
ATOM    153  C6  BH4     2      32.830  10.020  21.460  1.00  0.00            
ATOM    154  C7  BH4     2      33.070  11.310  22.050  1.00  0.00            
ATOM    155  C8  BH4     2      32.970  11.450  23.430  1.00  0.00            
ATOM    156  C9  BH4     2      32.590  10.350  24.230  1.00  0.00            
ATOM    157  C10 BH4     2      30.770   6.560  26.240  1.00  0.00            
ATOM    158  C11 BH4     2      30.640   5.270  25.640  1.00  0.00            
ATOM    159  C12 BH4     2      30.480   4.190  26.530  1.00  0.00            
ATOM    160  C13 BH4     2      30.410   4.320  27.930  1.00  0.00            
ATOM    161  C14 BH4     2      30.560   5.590  28.410  1.00  0.00            
ATOM    162  C15 BH4     2      30.700   6.710  27.590  1.00  0.00            
ATOM    163  H1  BH4     2      29.310   8.700  26.370  1.00  0.00            
ATOM    164  H2  BH4     2      30.590   9.820  26.140  1.00  0.00            
ATOM    165  H3  BH4     2      29.560   9.230  24.730  1.00  0.00            
ATOM    166  H4  BH4     2      32.530   7.050  24.350  1.00  0.00            
ATOM    167  H5  BH4     2      32.090   8.050  21.800  1.00  0.00            
ATOM    168  H6  BH4     2      32.950   9.950  20.380  1.00  0.00            
ATOM    169  H7  BH4     2      33.360  12.140  21.410  1.00  0.00            
ATOM    170  H8  BH4     2      33.040  12.450  23.840  1.00  0.00            
ATOM    171  H9  BH4     2      32.610  10.470  25.310  1.00  0.00            
ATOM    172  H10 BH4     2      30.700   5.040  24.580  1.00  0.00            
ATOM    173  H11 BH4     2      30.320   3.210  26.120  1.00  0.00            
ATOM    174  H12 BH4     2      30.200   3.440  28.540  1.00  0.00            
ATOM    175  H13 BH4     2      30.630   5.690  29.490  1.00  0.00            
ATOM    176  H14 BH4     2      30.790   7.710  28.010  1.00  0.00            
TER
ENDMDL
MODEL        1
ATOM      1  C1  BCD     1      17.500  29.370  10.050  1.00  0.00            
ATOM      2  O1  BCD     1      17.510  29.220  11.490  1.00  0.00            
ATOM      3  C2  BCD     1      16.170  28.760   9.430  1.00  0.00            
ATOM      4  O2  BCD     1      15.070  29.490   9.980  1.00  0.00            
ATOM      5  C3  BCD     1      16.090  27.260   9.780  1.00  0.00            
ATOM      6  O3  BCD     1      14.780  26.800   9.470  1.00  0.00            
ATOM      7  C4  BCD     1      17.380  26.610   9.090  1.00  0.00            
ATOM      8  C5  BCD     1      18.610  27.280   9.600  1.00  0.00            
ATOM      9  O4  BCD     1      18.600  28.700   9.400  1.00  0.00            
ATOM     10  C6  BCD     1      19.840  26.710   9.000  1.00  0.00            
ATOM     11  O5  BCD     1      20.990  27.500   9.370  1.00  0.00            
ATOM     12  H1  BCD     1      17.550  30.440   9.810  1.00  0.00            
ATOM     13  H2  BCD     1      16.090  28.750   8.340  1.00  0.00            
ATOM     14  H3  BCD     1      14.620  29.020  10.690  1.00  0.00            
ATOM     15  H4  BCD     1      16.100  27.330  10.870  1.00  0.00            
ATOM     16  H5  BCD     1      14.590  25.990   9.950  1.00  0.00            
ATOM     17  H6  BCD     1      17.410  26.650   7.990  1.00  0.00            
ATOM     18  H7  BCD     1      18.700  27.140  10.690  1.00  0.00            
ATOM     19  H8  BCD     1      19.860  25.690   9.400  1.00  0.00            
ATOM     20  H9  BCD     1      19.770  26.630   7.910  1.00  0.00            
ATOM     21  H10 BCD     1      21.030  28.180   8.690  1.00  0.00            
ATOM     22  C7  BCD     1      19.150  31.120  14.750  1.00  0.00            
ATOM     23  O6  BCD     1      19.710  29.910  15.310  1.00  0.00            
ATOM     24  C8  BCD     1      17.630  31.140  14.700  1.00  0.00            
ATOM     25  O7  BCD     1      17.060  30.740  15.950  1.00  0.00            
ATOM     26  C9  BCD     1      17.190  30.100  13.660  1.00  0.00            
ATOM     27  O8  BCD     1      15.770  30.110  13.560  1.00  0.00            
ATOM     28  C10 BCD     1      17.850  30.360  12.340  1.00  0.00            
ATOM     29  C11 BCD     1      19.370  30.470  12.410  1.00  0.00            
ATOM     30  O9  BCD     1      19.740  31.310  13.480  1.00  0.00            
ATOM     31  C12 BCD     1      19.970  31.120  11.290  1.00  0.00            
ATOM     32  O10 BCD     1      19.210  32.250  10.930  1.00  0.00            
ATOM     33  H11 BCD     1      19.550  32.030  15.210  1.00  0.00            
ATOM     34  H12 BCD     1      17.340  32.120  14.320  1.00  0.00            
ATOM     35  H13 BCD     1      16.120  30.590  15.800  1.00  0.00            
ATOM     36  H14 BCD     1      17.510  29.120  14.020  1.00  0.00            
ATOM     37  H15 BCD     1      15.520  29.370  12.990  1.00  0.00            
ATOM     38  H16 BCD     1      17.430  31.300  11.960  1.00  0.00            
ATOM     39  H17 BCD     1      19.780  29.480  12.630  1.00  0.00            
ATOM     40  H18 BCD     1      21.040  31.350  11.390  1.00  0.00            
ATOM     41  H19 BCD     1      19.950  30.360  10.500  1.00  0.00            
ATOM     42  H20 BCD     1      19.370  32.520  10.030  1.00  0.00            
ATOM     43  C13 BCD     1      22.100  28.600  18.360  1.00  0.00            
ATOM     44  O11 BCD     1      22.340  27.370  17.650  1.00  0.00            
ATOM     45  C14 BCD     1      20.670  28.760  18.690  1.00  0.00            
ATOM     46  O12 BCD     1      20.100  27.750  19.640  1.00  0.00            
ATOM     47  C15 BCD     1      19.810  28.900  17.450  1.00  0.00            
ATOM     48  O13 BCD     1      18.460  29.260  17.800  1.00  0.00            
ATOM     49  C16 BCD     1      20.400  29.990  16.520  1.00  0.00            
ATOM     50  C17 BCD     1      21.920  29.780  16.330  1.00  0.00            
ATOM     51  O14 BCD     1      22.590  29.710  17.570  1.00  0.00            
ATOM     52  C18 BCD     1      22.630  30.680  15.370  1.00  0.00            
ATOM     53  O15 BCD     1      22.460  32.070  15.750  1.00  0.00            
ATOM     54  H21 BCD     1      22.650  28.570  19.310  1.00  0.00            
ATOM     55  H22 BCD     1      20.550  29.770  19.090  1.00  0.00            
ATOM     56  H23 BCD     1      19.210  27.470  19.390  1.00  0.00            
ATOM     57  H24 BCD     1      19.970  27.940  16.950  1.00  0.00            
ATOM     58  H25 BCD     1      18.090  29.820  17.100  1.00  0.00            
ATOM     59  H26 BCD     1      20.320  30.960  17.030  1.00  0.00            
ATOM     60  H27 BCD     1      22.120  28.800  15.880  1.00  0.00            
ATOM     61  H28 BCD     1      23.670  30.350  15.370  1.00  0.00            
ATOM     62  H29 BCD     1      22.170  30.570  14.380  1.00  0.00            
ATOM     63  H30 BCD     1      22.390  32.620  14.960  1.00  0.00            
ATOM     64  C19 BCD     1      24.580  23.890  17.870  1.00  0.00            
ATOM     65  O16 BCD     1      23.670  23.440  16.830  1.00  0.00            
ATOM     66  C20 BCD     1      23.720  24.350  19.090  1.00  0.00            
ATOM     67  O17 BCD     1      23.110  23.140  19.690  1.00  0.00            
ATOM     68  C21 BCD     1      22.650  25.400  18.780  1.00  0.00            
ATOM     69  O18 BCD     1      21.990  25.810  20.040  1.00  0.00            
ATOM     70  C22 BCD     1      23.360  26.510  18.100  1.00  0.00            
ATOM     71  C23 BCD     1      24.240  26.130  16.950  1.00  0.00            
ATOM     72  O19 BCD     1      25.230  25.150  17.430  1.00  0.00            
ATOM     73  C24 BCD     1      24.990  27.360  16.350  1.00  0.00            
ATOM     74  O20 BCD     1      25.900  28.090  17.270  1.00  0.00            
ATOM     75  H31 BCD     1      25.270  23.090  18.170  1.00  0.00            
ATOM     76  H32 BCD     1      24.450  24.820  19.760  1.00  0.00            
ATOM     77  H33 BCD     1      22.420  22.810  19.110  1.00  0.00            
ATOM     78  H34 BCD     1      21.930  25.010  18.060  1.00  0.00            
ATOM     79  H35 BCD     1      21.380  26.540  19.880  1.00  0.00            
ATOM     80  H36 BCD     1      24.050  26.900  18.870  1.00  0.00            
ATOM     81  H37 BCD     1      23.600  25.720  16.150  1.00  0.00            
ATOM     82  H38 BCD     1      25.510  27.040  15.440  1.00  0.00            
ATOM     83  H39 BCD     1      24.280  28.100  15.950  1.00  0.00            
ATOM     84  H40 BCD     1      26.760  27.760  17.000  1.00  0.00            
ATOM     85  C25 BCD     1      22.390  19.920  15.120  1.00  0.00            
ATOM     86  O21 BCD     1      21.730  20.670  14.150  1.00  0.00            
ATOM     87  C26 BCD     1      21.750  20.330  16.460  1.00  0.00            
ATOM     88  O22 BCD     1      20.360  19.880  16.450  1.00  0.00            
ATOM     89  C27 BCD     1      21.900  21.860  16.730  1.00  0.00            
ATOM     90  O23 BCD     1      21.350  22.190  18.000  1.00  0.00            
ATOM     91  C28 BCD     1      23.450  22.090  16.690  1.00  0.00            
ATOM     92  C29 BCD     1      24.140  21.550  15.420  1.00  0.00            
ATOM     93  O24 BCD     1      23.810  20.160  15.220  1.00  0.00            
ATOM     94  C30 BCD     1      25.690  21.580  15.500  1.00  0.00            
ATOM     95  O25 BCD     1      26.310  20.880  16.630  1.00  0.00            
ATOM     96  H41 BCD     1      22.220  18.850  15.010  1.00  0.00            
ATOM     97  H42 BCD     1      22.260  19.780  17.260  1.00  0.00            
ATOM     98  H43 BCD     1      20.210  19.540  17.340  1.00  0.00            
ATOM     99  H44 BCD     1      21.360  22.470  16.010  1.00  0.00            
ATOM    100  H45 BCD     1      20.420  22.400  17.900  1.00  0.00            
ATOM    101  H46 BCD     1      23.770  21.610  17.630  1.00  0.00            
ATOM    102  H47 BCD     1      23.890  22.120  14.510  1.00  0.00            
ATOM    103  H48 BCD     1      26.030  21.120  14.560  1.00  0.00            
ATOM    104  H49 BCD     1      25.920  22.640  15.360  1.00  0.00            
ATOM    105  H50 BCD     1      27.090  21.400  16.830  1.00  0.00            
ATOM    106  C31 BCD     1      19.680  20.260  10.670  1.00  0.00            
ATOM    107  O26 BCD     1      19.000  21.550  10.960  1.00  0.00            
ATOM    108  C32 BCD     1      19.240  19.290  11.740  1.00  0.00            
ATOM    109  O27 BCD     1      17.870  19.060  11.830  1.00  0.00            
ATOM    110  C33 BCD     1      19.880  19.740  13.040  1.00  0.00            
ATOM    111  C34 BCD     1      21.410  20.040  12.990  1.00  0.00            
ATOM    112  C35 BCD     1      21.800  20.840  11.760  1.00  0.00            
ATOM    113  O28 BCD     1      21.120  20.330  10.580  1.00  0.00            
ATOM    114  C36 BCD     1      23.330  21.060  11.540  1.00  0.00            
ATOM    115  O29 BCD     1      24.010  19.810  11.540  1.00  0.00            
ATOM    116  O30 BCD     1      19.730  18.680  14.060  1.00  0.00            
ATOM    117  H51 BCD     1      19.370  19.950   9.660  1.00  0.00            
ATOM    118  H52 BCD     1      19.630  18.320  11.390  1.00  0.00            
ATOM    119  H53 BCD     1      17.810  18.100  11.860  1.00  0.00            
ATOM    120  H54 BCD     1      19.270  20.630  13.260  1.00  0.00            
ATOM    121  H55 BCD     1      19.970  19.010  14.930  1.00  0.00            
ATOM    122  H56 BCD     1      21.870  19.060  12.800  1.00  0.00            
ATOM    123  H57 BCD     1      21.380  21.840  11.950  1.00  0.00            
ATOM    124  H58 BCD     1      23.380  21.430  10.510  1.00  0.00            
ATOM    125  H59 BCD     1      23.760  21.800  12.230  1.00  0.00            
ATOM    126  H60 BCD     1      23.830  19.380  10.700  1.00  0.00            
ATOM    127  C37 BCD     1      16.830  24.210   8.750  1.00  0.00            
ATOM    128  O31 BCD     1      17.490  25.290   9.520  1.00  0.00            
ATOM    129  C38 BCD     1      16.040  23.290   9.640  1.00  0.00            
ATOM    130  O32 BCD     1      14.960  24.040  10.300  1.00  0.00            
ATOM    131  C39 BCD     1      16.980  22.600  10.640  1.00  0.00            
ATOM    132  O33 BCD     1      16.370  21.550  11.490  1.00  0.00            
ATOM    133  C40 BCD     1      18.160  21.920   9.940  1.00  0.00            
ATOM    134  C41 BCD     1      18.890  22.870   8.970  1.00  0.00            
ATOM    135  O34 BCD     1      17.900  23.470   8.140  1.00  0.00            
ATOM    136  C42 BCD     1      19.940  22.200   8.040  1.00  0.00            
ATOM    137  O35 BCD     1      19.410  21.030   7.370  1.00  0.00            
ATOM    138  H61 BCD     1      16.210  24.560   7.920  1.00  0.00            
ATOM    139  H62 BCD     1      15.520  22.580   8.980  1.00  0.00            
ATOM    140  H63 BCD     1      14.580  23.450  10.940  1.00  0.00            
ATOM    141  H64 BCD     1      17.380  23.310  11.370  1.00  0.00            
ATOM    142  H65 BCD     1      16.820  20.710  11.380  1.00  0.00            
ATOM    143  H66 BCD     1      17.770  21.010   9.470  1.00  0.00            
ATOM    144  H67 BCD     1      19.320  23.710   9.530  1.00  0.00            
ATOM    145  H68 BCD     1      20.160  22.920   7.240  1.00  0.00            
ATOM    146  H69 BCD     1      20.820  21.860   8.600  1.00  0.00            
ATOM    147  H70 BCD     1      18.480  21.150   7.170  1.00  0.00            
ATOM    148  C1  BH4     2      19.980  24.890  15.660  1.00  0.00            
ATOM    149  C2  BH4     2      20.130  25.630  14.340  1.00  0.00            
ATOM    150  C3  BH4     2      19.070  26.270  13.770  1.00  0.00            
ATOM    151  C4  BH4     2      17.710  26.260  14.380  1.00  0.00            
ATOM    152  C5  BH4     2      17.390  26.750  15.610  1.00  0.00            
ATOM    153  C6  BH4     2      16.090  26.720  16.150  1.00  0.00            
ATOM    154  C7  BH4     2      15.040  26.200  15.300  1.00  0.00            
ATOM    155  C8  BH4     2      15.400  25.670  14.030  1.00  0.00            
ATOM    156  C9  BH4     2      16.730  25.690  13.560  1.00  0.00            
ATOM    157  C10 BH4     2      21.590  25.840  13.900  1.00  0.00            
ATOM    158  C11 BH4     2      22.500  24.810  13.810  1.00  0.00            
ATOM    159  C12 BH4     2      23.750  25.020  13.350  1.00  0.00            
ATOM    160  C13 BH4     2      24.290  26.270  13.120  1.00  0.00            
ATOM    161  C14 BH4     2      23.460  27.350  13.370  1.00  0.00            
ATOM    162  C15 BH4     2      22.080  27.150  13.640  1.00  0.00            
ATOM    163  H1  BH4     2      19.380  25.390  16.430  1.00  0.00            
ATOM    164  H2  BH4     2      19.510  23.950  15.350  1.00  0.00            
ATOM    165  H3  BH4     2      20.890  24.630  16.220  1.00  0.00            
ATOM    166  H4  BH4     2      19.170  26.810  12.830  1.00  0.00            
ATOM    167  H5  BH4     2      18.140  27.320  16.140  1.00  0.00            
ATOM    168  H6  BH4     2      15.870  26.990  17.180  1.00  0.00            
ATOM    169  H7  BH4     2      13.980  26.150  15.540  1.00  0.00            
ATOM    170  H8  BH4     2      14.650  25.110  13.480  1.00  0.00            
ATOM    171  H9  BH4     2      16.940  25.290  12.570  1.00  0.00            
ATOM    172  H10 BH4     2      22.140  23.790  13.860  1.00  0.00            
ATOM    173  H11 BH4     2      24.340  24.130  13.120  1.00  0.00            
ATOM    174  H12 BH4     2      25.290  26.420  12.750  1.00  0.00            
ATOM    175  H13 BH4     2      23.940  28.300  13.140  1.00  0.00            
ATOM    176  H14 BH4     2      21.360  27.970  13.630  1.00  0.00            
TER
ENDMDL
MODEL        1
ATOM      1  C1  BCD     1      28.000  23.890  14.990  1.00  0.00            
ATOM      2  O1  BCD     1      27.400  23.750  13.720  1.00  0.00            
ATOM      3  C2  BCD     1      29.230  23.020  15.140  1.00  0.00            
ATOM      4  O2  BCD     1      30.140  23.350  14.040  1.00  0.00            
ATOM      5  C3  BCD     1      28.770  21.560  15.030  1.00  0.00            
ATOM      6  O3  BCD     1      29.830  20.720  15.430  1.00  0.00            
ATOM      7  C4  BCD     1      27.640  21.260  16.060  1.00  0.00            
ATOM      8  C5  BCD     1      26.480  22.200  15.840  1.00  0.00            
ATOM      9  O4  BCD     1      27.060  23.580  16.020  1.00  0.00            
ATOM     10  C6  BCD     1      25.380  21.960  16.900  1.00  0.00            
ATOM     11  O5  BCD     1      24.160  22.660  16.510  1.00  0.00            
ATOM     12  H1  BCD     1      28.360  24.920  15.120  1.00  0.00            
ATOM     13  H2  BCD     1      29.690  23.150  16.130  1.00  0.00            
ATOM     14  H3  BCD     1      31.030  23.220  14.380  1.00  0.00            
ATOM     15  H4  BCD     1      28.350  21.230  14.070  1.00  0.00            
ATOM     16  H5  BCD     1      30.630  20.750  14.890  1.00  0.00            
ATOM     17  H6  BCD     1      27.990  21.290  17.100  1.00  0.00            
ATOM     18  H7  BCD     1      26.190  21.960  14.810  1.00  0.00            
ATOM     19  H8  BCD     1      25.160  20.890  17.030  1.00  0.00            
ATOM     20  H9  BCD     1      25.720  22.350  17.870  1.00  0.00            
ATOM     21  H10 BCD     1      24.350  23.580  16.700  1.00  0.00            
ATOM     22  C7  BCD     1      25.920  25.670  10.410  1.00  0.00            
ATOM     23  O6  BCD     1      25.450  24.510   9.610  1.00  0.00            
ATOM     24  C8  BCD     1      27.540  25.580  10.620  1.00  0.00            
ATOM     25  O7  BCD     1      28.100  25.440   9.370  1.00  0.00            
ATOM     26  C9  BCD     1      27.900  24.630  11.670  1.00  0.00            
ATOM     27  O8  BCD     1      29.360  24.710  11.900  1.00  0.00            
ATOM     28  C10 BCD     1      27.120  24.910  12.920  1.00  0.00            
ATOM     29  C11 BCD     1      25.640  24.850  12.570  1.00  0.00            
ATOM     30  O9  BCD     1      25.350  25.820  11.640  1.00  0.00            
ATOM     31  C12 BCD     1      24.760  25.050  13.760  1.00  0.00            
ATOM     32  O10 BCD     1      23.290  24.970  13.570  1.00  0.00            
ATOM     33  H11 BCD     1      25.490  26.560   9.930  1.00  0.00            
ATOM     34  H12 BCD     1      27.930  26.570  10.870  1.00  0.00            
ATOM     35  H13 BCD     1      29.050  25.400   9.510  1.00  0.00            
ATOM     36  H14 BCD     1      27.670  23.630  11.270  1.00  0.00            
ATOM     37  H15 BCD     1      29.590  24.270  12.720  1.00  0.00            
ATOM     38  H16 BCD     1      27.370  25.890  13.360  1.00  0.00            
ATOM     39  H17 BCD     1      25.220  23.940  12.120  1.00  0.00            
ATOM     40  H18 BCD     1      24.910  24.400  14.630  1.00  0.00            
ATOM     41  H19 BCD     1      24.980  26.000  14.260  1.00  0.00            
ATOM     42  H20 BCD     1      23.010  25.000  12.650  1.00  0.00            
ATOM     43  C13 BCD     1      24.000  23.200   5.940  1.00  0.00            
ATOM     44  O11 BCD     1      24.750  21.950   5.940  1.00  0.00            
ATOM     45  C14 BCD     1      24.930  24.340   5.790  1.00  0.00            
ATOM     46  O12 BCD     1      25.850  24.050   4.790  1.00  0.00            
ATOM     47  C15 BCD     1      25.650  24.620   7.190  1.00  0.00            
ATOM     48  O13 BCD     1      26.460  25.760   7.220  1.00  0.00            
ATOM     49  C16 BCD     1      24.700  24.620   8.340  1.00  0.00            
ATOM     50  C17 BCD     1      23.850  23.340   8.330  1.00  0.00            
ATOM     51  O14 BCD     1      23.220  23.270   7.080  1.00  0.00            
ATOM     52  C18 BCD     1      22.820  23.310   9.480  1.00  0.00            
ATOM     53  O15 BCD     1      22.060  24.520   9.510  1.00  0.00            
ATOM     54  H21 BCD     1      23.400  23.180   5.020  1.00  0.00            
ATOM     55  H22 BCD     1      24.410  25.240   5.450  1.00  0.00            
ATOM     56  H23 BCD     1      25.820  23.090   4.720  1.00  0.00            
ATOM     57  H24 BCD     1      26.370  23.790   7.250  1.00  0.00            
ATOM     58  H25 BCD     1      27.100  25.610   7.920  1.00  0.00            
ATOM     59  H26 BCD     1      24.110  25.540   8.240  1.00  0.00            
ATOM     60  H27 BCD     1      24.470  22.440   8.400  1.00  0.00            
ATOM     61  H28 BCD     1      22.140  22.460   9.310  1.00  0.00            
ATOM     62  H29 BCD     1      23.280  23.220  10.470  1.00  0.00            
ATOM     63  H30 BCD     1      21.400  24.410  10.200  1.00  0.00            
ATOM     64  C19 BCD     1      24.830  18.030   4.680  1.00  0.00            
ATOM     65  O16 BCD     1      25.730  17.740   5.710  1.00  0.00            
ATOM     66  C20 BCD     1      25.510  18.980   3.710  1.00  0.00            
ATOM     67  O17 BCD     1      26.770  18.430   3.270  1.00  0.00            
ATOM     68  C21 BCD     1      25.640  20.280   4.460  1.00  0.00            
ATOM     69  O18 BCD     1      26.040  21.350   3.640  1.00  0.00            
ATOM     70  C22 BCD     1      24.310  20.810   5.110  1.00  0.00            
ATOM     71  C23 BCD     1      23.680  19.750   5.920  1.00  0.00            
ATOM     72  O19 BCD     1      23.560  18.530   5.190  1.00  0.00            
ATOM     73  C24 BCD     1      22.380  20.220   6.540  1.00  0.00            
ATOM     74  O20 BCD     1      21.400  20.650   5.600  1.00  0.00            
ATOM     75  H31 BCD     1      24.600  17.050   4.230  1.00  0.00            
ATOM     76  H32 BCD     1      24.780  19.060   2.890  1.00  0.00            
ATOM     77  H33 BCD     1      26.920  17.730   3.910  1.00  0.00            
ATOM     78  H34 BCD     1      26.420  20.120   5.210  1.00  0.00            
ATOM     79  H35 BCD     1      26.980  21.340   3.460  1.00  0.00            
ATOM     80  H36 BCD     1      23.650  21.100   4.280  1.00  0.00            
ATOM     81  H37 BCD     1      24.340  19.550   6.780  1.00  0.00            
ATOM     82  H38 BCD     1      22.000  19.370   7.120  1.00  0.00            
ATOM     83  H39 BCD     1      22.630  21.000   7.270  1.00  0.00            
ATOM     84  H40 BCD     1      20.660  20.940   6.140  1.00  0.00            
ATOM     85  C25 BCD     1      26.890  14.550   8.090  1.00  0.00            
ATOM     86  O21 BCD     1      26.580  15.150   9.370  1.00  0.00            
ATOM     87  C26 BCD     1      27.920  15.270   7.300  1.00  0.00            
ATOM     88  O22 BCD     1      29.170  15.130   7.990  1.00  0.00            
ATOM     89  C27 BCD     1      27.490  16.650   6.810  1.00  0.00            
ATOM     90  O23 BCD     1      28.500  17.340   6.060  1.00  0.00            
ATOM     91  C28 BCD     1      26.250  16.460   5.980  1.00  0.00            
ATOM     92  C29 BCD     1      25.170  15.630   6.780  1.00  0.00            
ATOM     93  O24 BCD     1      25.720  14.420   7.270  1.00  0.00            
ATOM     94  C30 BCD     1      23.950  15.320   5.950  1.00  0.00            
ATOM     95  O25 BCD     1      24.310  14.610   4.790  1.00  0.00            
ATOM     96  H41 BCD     1      27.200  13.540   8.390  1.00  0.00            
ATOM     97  H42 BCD     1      27.950  14.730   6.340  1.00  0.00            
ATOM     98  H43 BCD     1      29.870  15.520   7.470  1.00  0.00            
ATOM     99  H44 BCD     1      27.300  17.220   7.730  1.00  0.00            
ATOM    100  H45 BCD     1      29.280  17.510   6.590  1.00  0.00            
ATOM    101  H46 BCD     1      26.620  16.040   5.040  1.00  0.00            
ATOM    102  H47 BCD     1      24.970  16.280   7.650  1.00  0.00            
ATOM    103  H48 BCD     1      23.280  14.710   6.580  1.00  0.00            
ATOM    104  H49 BCD     1      23.440  16.210   5.570  1.00  0.00            
ATOM    105  H50 BCD     1      23.580  14.810   4.190  1.00  0.00            
ATOM    106  C31 BCD     1      27.050  14.560  13.460  1.00  0.00            
ATOM    107  O26 BCD     1      27.370  15.950  13.640  1.00  0.00            
ATOM    108  C32 BCD     1      28.180  13.870  12.640  1.00  0.00            
ATOM    109  O27 BCD     1      29.430  14.110  13.190  1.00  0.00            
ATOM    110  C33 BCD     1      28.180  14.290  11.230  1.00  0.00            
ATOM    111  C34 BCD     1      26.690  14.320  10.590  1.00  0.00            
ATOM    112  C35 BCD     1      25.690  14.920  11.540  1.00  0.00            
ATOM    113  O28 BCD     1      25.770  14.260  12.810  1.00  0.00            
ATOM    114  C36 BCD     1      24.290  14.840  11.100  1.00  0.00            
ATOM    115  O29 BCD     1      23.830  13.530  10.930  1.00  0.00            
ATOM    116  O30 BCD     1      29.000  13.410  10.430  1.00  0.00            
ATOM    117  H51 BCD     1      26.880  14.160  14.470  1.00  0.00            
ATOM    118  H52 BCD     1      27.920  12.800  12.730  1.00  0.00            
ATOM    119  H53 BCD     1      29.990  13.520  12.680  1.00  0.00            
ATOM    120  H54 BCD     1      28.530  15.330  11.240  1.00  0.00            
ATOM    121  H55 BCD     1      29.130  13.740   9.530  1.00  0.00            
ATOM    122  H56 BCD     1      26.510  13.280  10.290  1.00  0.00            
ATOM    123  H57 BCD     1      25.970  15.980  11.670  1.00  0.00            
ATOM    124  H58 BCD     1      23.570  15.370  11.740  1.00  0.00            
ATOM    125  H59 BCD     1      24.300  15.410  10.170  1.00  0.00            
ATOM    126  H60 BCD     1      23.260  13.640  10.160  1.00  0.00            
ATOM    127  C37 BCD     1      26.910  18.930  16.490  1.00  0.00            
ATOM    128  O31 BCD     1      27.350  19.870  15.570  1.00  0.00            
ATOM    129  C38 BCD     1      28.080  17.900  16.670  1.00  0.00            
ATOM    130  O32 BCD     1      29.250  18.520  17.310  1.00  0.00            
ATOM    131  C39 BCD     1      28.330  17.160  15.390  1.00  0.00            
ATOM    132  O33 BCD     1      29.420  16.230  15.530  1.00  0.00            
ATOM    133  C40 BCD     1      27.000  16.520  14.880  1.00  0.00            
ATOM    134  C41 BCD     1      25.890  17.590  14.700  1.00  0.00            
ATOM    135  O34 BCD     1      25.770  18.270  15.970  1.00  0.00            
ATOM    136  C42 BCD     1      24.510  16.950  14.350  1.00  0.00            
ATOM    137  O35 BCD     1      23.560  17.970  13.990  1.00  0.00            
ATOM    138  H61 BCD     1      26.660  19.410  17.440  1.00  0.00            
ATOM    139  H62 BCD     1      27.620  17.230  17.420  1.00  0.00            
ATOM    140  H63 BCD     1      29.580  19.260  16.790  1.00  0.00            
ATOM    141  H64 BCD     1      28.720  17.870  14.650  1.00  0.00            
ATOM    142  H65 BCD     1      29.410  15.590  14.820  1.00  0.00            
ATOM    143  H66 BCD     1      26.670  15.710  15.550  1.00  0.00            
ATOM    144  H67 BCD     1      26.150  18.250  13.860  1.00  0.00            
ATOM    145  H68 BCD     1      24.720  16.360  13.450  1.00  0.00            
ATOM    146  H69 BCD     1      24.110  16.410  15.210  1.00  0.00            
ATOM    147  H70 BCD     1      23.480  18.580  14.720  1.00  0.00            
ATOM    148  C1  BH4     2      23.580  18.380  10.010  1.00  0.00            
ATOM    149  C2  BH4     2      23.580  19.820  10.570  1.00  0.00            
ATOM    150  C3  BH4     2      24.740  20.590  10.590  1.00  0.00            
ATOM    151  C4  BH4     2      26.050  20.410  10.020  1.00  0.00            
ATOM    152  C5  BH4     2      26.710  19.190  10.250  1.00  0.00            
ATOM    153  C6  BH4     2      27.900  18.820   9.580  1.00  0.00            
ATOM    154  C7  BH4     2      28.480  19.870   8.840  1.00  0.00            
ATOM    155  C8  BH4     2      27.850  21.120   8.650  1.00  0.00            
ATOM    156  C9  BH4     2      26.660  21.440   9.300  1.00  0.00            
ATOM    157  C10 BH4     2      22.370  20.250  11.240  1.00  0.00            
ATOM    158  C11 BH4     2      22.420  21.130  12.340  1.00  0.00            
ATOM    159  C12 BH4     2      21.240  21.690  12.880  1.00  0.00            
ATOM    160  C13 BH4     2      19.990  21.350  12.330  1.00  0.00            
ATOM    161  C14 BH4     2      19.950  20.520  11.200  1.00  0.00            
ATOM    162  C15 BH4     2      21.150  20.030  10.660  1.00  0.00            
ATOM    163  H1  BH4     2      23.690  18.300   8.920  1.00  0.00            
ATOM    164  H2  BH4     2      24.390  17.780  10.440  1.00  0.00            
ATOM    165  H3  BH4     2      22.660  17.880  10.330  1.00  0.00            
ATOM    166  H4  BH4     2      24.610  21.540  11.090  1.00  0.00            
ATOM    167  H5  BH4     2      26.250  18.450  10.890  1.00  0.00            
ATOM    168  H6  BH4     2      28.500  17.930   9.770  1.00  0.00            
ATOM    169  H7  BH4     2      29.440  19.670   8.390  1.00  0.00            
ATOM    170  H8  BH4     2      28.380  21.890   8.100  1.00  0.00            
ATOM    171  H9  BH4     2      26.270  22.450   9.280  1.00  0.00            
ATOM    172  H10 BH4     2      23.370  21.460  12.760  1.00  0.00            
ATOM    173  H11 BH4     2      21.390  22.380  13.710  1.00  0.00            
ATOM    174  H12 BH4     2      19.070  21.860  12.600  1.00  0.00            
ATOM    175  H13 BH4     2      19.010  20.250  10.730  1.00  0.00            
ATOM    176  H14 BH4     2      21.120  19.540   9.700  1.00  0.00            
TER
ENDMDL
MODEL        1
ATOM      1  C1  BCD     1      32.630  14.600  20.520  1.00  0.00            
ATOM      2  O1  BCD     1      32.900  15.810  19.980  1.00  0.00            
ATOM      3  C2  BCD     1      33.920  14.060  21.220  1.00  0.00            
ATOM      4  O2  BCD     1      34.360  15.060  22.270  1.00  0.00            
ATOM      5  C3  BCD     1      35.090  13.930  20.260  1.00  0.00            
ATOM      6  O3  BCD     1      36.270  13.480  21.030  1.00  0.00            
ATOM      7  C4  BCD     1      34.720  12.910  19.190  1.00  0.00            
ATOM      8  C5  BCD     1      33.430  13.370  18.510  1.00  0.00            
ATOM      9  O4  BCD     1      32.440  13.700  19.520  1.00  0.00            
ATOM     10  C6  BCD     1      32.910  12.270  17.590  1.00  0.00            
ATOM     11  O5  BCD     1      32.860  10.940  18.110  1.00  0.00            
ATOM     12  H1  BCD     1      31.730  14.590  21.150  1.00  0.00            
ATOM     13  H2  BCD     1      33.690  13.050  21.590  1.00  0.00            
ATOM     14  H3  BCD     1      35.260  14.820  22.530  1.00  0.00            
ATOM     15  H4  BCD     1      35.340  14.890  19.780  1.00  0.00            
ATOM     16  H5  BCD     1      37.090  13.390  20.530  1.00  0.00            
ATOM     17  H6  BCD     1      34.460  11.960  19.670  1.00  0.00            
ATOM     18  H7  BCD     1      33.650  14.310  17.970  1.00  0.00            
ATOM     19  H8  BCD     1      31.930  12.480  17.140  1.00  0.00            
ATOM     20  H9  BCD     1      33.640  12.240  16.770  1.00  0.00            
ATOM     21  H10 BCD     1      32.640  10.340  17.390  1.00  0.00            
ATOM     22  C7  BCD     1      31.050  19.430  19.840  1.00  0.00            
ATOM     23  O6  BCD     1      31.480  19.630  18.500  1.00  0.00            
ATOM     24  C8  BCD     1      32.170  19.300  20.810  1.00  0.00            
ATOM     25  O7  BCD     1      33.000  20.450  20.760  1.00  0.00            
ATOM     26  C9  BCD     1      33.020  18.040  20.590  1.00  0.00            
ATOM     27  O8  BCD     1      33.950  17.730  21.670  1.00  0.00            
ATOM     28  C10 BCD     1      32.080  16.850  20.430  1.00  0.00            
ATOM     29  C11 BCD     1      30.970  17.100  19.370  1.00  0.00            
ATOM     30  O9  BCD     1      30.200  18.300  19.820  1.00  0.00            
ATOM     31  C12 BCD     1      30.050  15.930  19.210  1.00  0.00            
ATOM     32  O10 BCD     1      29.300  15.640  20.410  1.00  0.00            
ATOM     33  H11 BCD     1      30.390  20.270  20.060  1.00  0.00            
ATOM     34  H12 BCD     1      31.790  19.230  21.840  1.00  0.00            
ATOM     35  H13 BCD     1      33.440  20.590  19.910  1.00  0.00            
ATOM     36  H14 BCD     1      33.600  18.170  19.670  1.00  0.00            
ATOM     37  H15 BCD     1      34.270  16.830  21.570  1.00  0.00            
ATOM     38  H16 BCD     1      31.590  16.650  21.400  1.00  0.00            
ATOM     39  H17 BCD     1      31.570  17.330  18.480  1.00  0.00            
ATOM     40  H18 BCD     1      29.420  16.150  18.340  1.00  0.00            
ATOM     41  H19 BCD     1      30.650  15.040  18.970  1.00  0.00            
ATOM     42  H20 BCD     1      28.810  14.810  20.310  1.00  0.00            
ATOM     43  C13 BCD     1      30.940  21.450  14.940  1.00  0.00            
ATOM     44  O11 BCD     1      31.520  20.320  14.380  1.00  0.00            
ATOM     45  C14 BCD     1      31.870  22.260  15.870  1.00  0.00            
ATOM     46  O12 BCD     1      33.070  22.610  15.150  1.00  0.00            
ATOM     47  C15 BCD     1      32.140  21.430  17.140  1.00  0.00            
ATOM     48  O13 BCD     1      32.820  22.270  18.090  1.00  0.00            
ATOM     49  C16 BCD     1      30.960  20.720  17.800  1.00  0.00            
ATOM     50  C17 BCD     1      30.050  20.190  16.730  1.00  0.00            
ATOM     51  O14 BCD     1      29.790  21.130  15.660  1.00  0.00            
ATOM     52  C18 BCD     1      28.690  19.790  17.300  1.00  0.00            
ATOM     53  O15 BCD     1      27.940  20.920  17.780  1.00  0.00            
ATOM     54  H21 BCD     1      30.630  22.120  14.130  1.00  0.00            
ATOM     55  H22 BCD     1      31.240  23.140  16.030  1.00  0.00            
ATOM     56  H23 BCD     1      33.640  23.110  15.740  1.00  0.00            
ATOM     57  H24 BCD     1      32.830  20.640  16.810  1.00  0.00            
ATOM     58  H25 BCD     1      33.720  21.960  18.160  1.00  0.00            
ATOM     59  H26 BCD     1      30.440  21.460  18.420  1.00  0.00            
ATOM     60  H27 BCD     1      30.450  19.290  16.230  1.00  0.00            
ATOM     61  H28 BCD     1      28.120  19.300  16.500  1.00  0.00            
ATOM     62  H29 BCD     1      28.750  19.060  18.120  1.00  0.00            
ATOM     63  H30 BCD     1      27.080  20.650  18.130  1.00  0.00            
ATOM     64  C19 BCD     1      32.190  18.590  10.750  1.00  0.00            
ATOM     65  O16 BCD     1      33.320  18.030  11.310  1.00  0.00            
ATOM     66  C20 BCD     1      32.410  20.100  10.780  1.00  0.00            
ATOM     67  O17 BCD     1      33.470  20.500   9.880  1.00  0.00            
ATOM     68  C21 BCD     1      32.500  20.570  12.250  1.00  0.00            
ATOM     69  O18 BCD     1      32.670  22.020  12.300  1.00  0.00            
ATOM     70  C22 BCD     1      31.280  20.100  13.020  1.00  0.00            
ATOM     71  C23 BCD     1      30.930  18.570  12.850  1.00  0.00            
ATOM     72  O19 BCD     1      31.020  18.320  11.460  1.00  0.00            
ATOM     73  C24 BCD     1      29.570  18.200  13.400  1.00  0.00            
ATOM     74  O20 BCD     1      28.530  19.110  12.950  1.00  0.00            
ATOM     75  H31 BCD     1      32.090  18.110   9.770  1.00  0.00            
ATOM     76  H32 BCD     1      31.430  20.460  10.440  1.00  0.00            
ATOM     77  H33 BCD     1      34.330  20.240  10.200  1.00  0.00            
ATOM     78  H34 BCD     1      33.250  19.940  12.750  1.00  0.00            
ATOM     79  H35 BCD     1      32.770  22.230  13.230  1.00  0.00            
ATOM     80  H36 BCD     1      30.490  20.680  12.540  1.00  0.00            
ATOM     81  H37 BCD     1      31.650  17.970  13.430  1.00  0.00            
ATOM     82  H38 BCD     1      29.300  17.180  13.100  1.00  0.00            
ATOM     83  H39 BCD     1      29.680  18.250  14.490  1.00  0.00            
ATOM     84  H40 BCD     1      28.700  19.010  12.010  1.00  0.00            
ATOM     85  C25 BCD     1      36.740  16.010   9.980  1.00  0.00            
ATOM     86  O21 BCD     1      36.650  15.280  11.250  1.00  0.00            
ATOM     87  C26 BCD     1      36.900  17.490  10.230  1.00  0.00            
ATOM     88  O22 BCD     1      38.160  17.720  10.860  1.00  0.00            
ATOM     89  C27 BCD     1      35.680  18.110  10.940  1.00  0.00            
ATOM     90  O23 BCD     1      35.680  19.550  10.980  1.00  0.00            
ATOM     91  C28 BCD     1      34.340  17.660  10.310  1.00  0.00            
ATOM     92  C29 BCD     1      34.340  16.170   9.990  1.00  0.00            
ATOM     93  O24 BCD     1      35.520  15.880   9.170  1.00  0.00            
ATOM     94  C30 BCD     1      33.080  15.730   9.190  1.00  0.00            
ATOM     95  O25 BCD     1      32.940  16.390   7.930  1.00  0.00            
ATOM     96  H41 BCD     1      37.580  15.600   9.400  1.00  0.00            
ATOM     97  H42 BCD     1      36.960  17.880   9.200  1.00  0.00            
ATOM     98  H43 BCD     1      38.710  18.430  10.510  1.00  0.00            
ATOM     99  H44 BCD     1      35.600  17.760  11.980  1.00  0.00            
ATOM    100  H45 BCD     1      36.420  19.780  11.540  1.00  0.00            
ATOM    101  H46 BCD     1      34.320  18.220   9.360  1.00  0.00            
ATOM    102  H47 BCD     1      34.360  15.610  10.940  1.00  0.00            
ATOM    103  H48 BCD     1      33.040  14.640   9.070  1.00  0.00            
ATOM    104  H49 BCD     1      32.190  16.130   9.680  1.00  0.00            
ATOM    105  H50 BCD     1      33.620  15.990   7.400  1.00  0.00            
ATOM    106  C31 BCD     1      38.360  12.030  13.010  1.00  0.00            
ATOM    107  O26 BCD     1      37.570  12.420  14.150  1.00  0.00            
ATOM    108  C32 BCD     1      39.340  13.130  12.660  1.00  0.00            
ATOM    109  O27 BCD     1      40.280  13.300  13.800  1.00  0.00            
ATOM    110  C33 BCD     1      38.560  14.430  12.370  1.00  0.00            
ATOM    111  C34 BCD     1      37.540  14.120  11.320  1.00  0.00            
ATOM    112  C35 BCD     1      36.730  12.880  11.470  1.00  0.00            
ATOM    113  O28 BCD     1      37.520  11.790  11.910  1.00  0.00            
ATOM    114  C36 BCD     1      35.910  12.630  10.190  1.00  0.00            
ATOM    115  O29 BCD     1      36.770  12.490   9.130  1.00  0.00            
ATOM    116  O30 BCD     1      39.460  15.510  12.000  1.00  0.00            
ATOM    117  H51 BCD     1      38.920  11.100  13.180  1.00  0.00            
ATOM    118  H52 BCD     1      39.840  12.850  11.720  1.00  0.00            
ATOM    119  H53 BCD     1      41.130  13.540  13.410  1.00  0.00            
ATOM    120  H54 BCD     1      38.000  14.680  13.280  1.00  0.00            
ATOM    121  H55 BCD     1      38.800  16.140  11.700  1.00  0.00            
ATOM    122  H56 BCD     1      38.060  14.170  10.350  1.00  0.00            
ATOM    123  H57 BCD     1      36.000  13.070  12.260  1.00  0.00            
ATOM    124  H58 BCD     1      35.260  11.760  10.330  1.00  0.00            
ATOM    125  H59 BCD     1      35.260  13.480   9.950  1.00  0.00            
ATOM    126  H60 BCD     1      36.260  12.710   8.340  1.00  0.00            
ATOM    127  C37 BCD     1      36.410  11.600  18.000  1.00  0.00            
ATOM    128  O31 BCD     1      35.620  12.780  18.120  1.00  0.00            
ATOM    129  C38 BCD     1      37.880  12.010  17.900  1.00  0.00            
ATOM    130  O32 BCD     1      38.310  12.850  18.970  1.00  0.00            
ATOM    131  C39 BCD     1      38.150  12.560  16.440  1.00  0.00            
ATOM    132  O33 BCD     1      39.510  12.740  16.230  1.00  0.00            
ATOM    133  C40 BCD     1      37.560  11.680  15.360  1.00  0.00            
ATOM    134  C41 BCD     1      36.090  11.430  15.680  1.00  0.00            
ATOM    135  O34 BCD     1      36.030  10.760  16.900  1.00  0.00            
ATOM    136  C42 BCD     1      35.360  10.560  14.610  1.00  0.00            
ATOM    137  O35 BCD     1      36.140   9.470  14.350  1.00  0.00            
ATOM    138  H61 BCD     1      36.240  11.040  18.920  1.00  0.00            
ATOM    139  H62 BCD     1      38.440  11.070  17.930  1.00  0.00            
ATOM    140  H63 BCD     1      39.210  13.110  18.790  1.00  0.00            
ATOM    141  H64 BCD     1      37.670  13.540  16.350  1.00  0.00            
ATOM    142  H65 BCD     1      39.730  13.230  15.440  1.00  0.00            
ATOM    143  H66 BCD     1      38.090  10.730  15.230  1.00  0.00            
ATOM    144  H67 BCD     1      35.580  12.400  15.750  1.00  0.00            
ATOM    145  H68 BCD     1      34.370  10.220  14.950  1.00  0.00            
ATOM    146  H69 BCD     1      35.310  11.220  13.740  1.00  0.00            
ATOM    147  H70 BCD     1      35.710   9.100  13.570  1.00  0.00            
ATOM    148  C1  BH4     2      34.220  14.520  14.330  1.00  0.00            
ATOM    149  C2  BH4     2      33.180  15.450  14.990  1.00  0.00            
ATOM    150  C3  BH4     2      33.600  16.480  15.810  1.00  0.00            
ATOM    151  C4  BH4     2      34.990  16.770  16.260  1.00  0.00            
ATOM    152  C5  BH4     2      35.990  16.910  15.300  1.00  0.00            
ATOM    153  C6  BH4     2      37.350  17.120  15.600  1.00  0.00            
ATOM    154  C7  BH4     2      37.660  17.360  16.950  1.00  0.00            
ATOM    155  C8  BH4     2      36.620  17.360  17.930  1.00  0.00            
ATOM    156  C9  BH4     2      35.320  16.950  17.580  1.00  0.00            
ATOM    157  C10 BH4     2      31.770  15.070  14.850  1.00  0.00            
ATOM    158  C11 BH4     2      31.400  14.790  13.570  1.00  0.00            
ATOM    159  C12 BH4     2      30.050  14.570  13.330  1.00  0.00            
ATOM    160  C13 BH4     2      29.130  14.550  14.410  1.00  0.00            
ATOM    161  C14 BH4     2      29.550  14.740  15.730  1.00  0.00            
ATOM    162  C15 BH4     2      30.890  14.990  15.970  1.00  0.00            
ATOM    163  H1  BH4     2      35.110  14.530  14.970  1.00  0.00            
ATOM    164  H2  BH4     2      33.770  13.530  14.220  1.00  0.00            
ATOM    165  H3  BH4     2      34.560  14.930  13.370  1.00  0.00            
ATOM    166  H4  BH4     2      32.870  17.160  16.240  1.00  0.00            
ATOM    167  H5  BH4     2      35.730  16.760  14.250  1.00  0.00            
ATOM    168  H6  BH4     2      38.130  17.120  14.850  1.00  0.00            
ATOM    169  H7  BH4     2      38.660  17.670  17.230  1.00  0.00            
ATOM    170  H8  BH4     2      36.860  17.680  18.940  1.00  0.00            
ATOM    171  H9  BH4     2      34.590  16.820  18.370  1.00  0.00            
ATOM    172  H10 BH4     2      32.010  14.840  12.680  1.00  0.00            
ATOM    173  H11 BH4     2      29.670  14.400  12.330  1.00  0.00            
ATOM    174  H12 BH4     2      28.070  14.440  14.180  1.00  0.00            
ATOM    175  H13 BH4     2      28.860  14.750  16.570  1.00  0.00            
ATOM    176  H14 BH4     2      31.300  15.160  16.960  1.00  0.00            
TER
ENDMDL
MODEL        1
ATOM      1  C1  BCD     1      25.410  14.000  11.820  1.00  0.00            
ATOM      2  O1  BCD     1      25.220  12.600  12.090  1.00  0.00            
ATOM      3  C2  BCD     1      26.860  14.450  12.010  1.00  0.00            
ATOM      4  O2  BCD     1      27.790  13.790  11.110  1.00  0.00            
ATOM      5  C3  BCD     1      27.200  14.240  13.460  1.00  0.00            
ATOM      6  O3  BCD     1      28.450  14.940  13.660  1.00  0.00            
ATOM      7  C4  BCD     1      26.250  14.960  14.370  1.00  0.00            
ATOM      8  C5  BCD     1      24.800  14.390  14.090  1.00  0.00            
ATOM      9  O4  BCD     1      24.530  14.750  12.670  1.00  0.00            
ATOM     10  C6  BCD     1      23.830  15.100  14.960  1.00  0.00            
ATOM     11  O5  BCD     1      22.510  14.680  14.570  1.00  0.00            
ATOM     12  H1  BCD     1      25.180  14.190  10.770  1.00  0.00            
ATOM     13  H2  BCD     1      26.810  15.540  11.830  1.00  0.00            
ATOM     14  H3  BCD     1      28.610  14.290  11.130  1.00  0.00            
ATOM     15  H4  BCD     1      27.320  13.180  13.720  1.00  0.00            
ATOM     16  H5  BCD     1      28.540  15.000  14.610  1.00  0.00            
ATOM     17  H6  BCD     1      26.250  16.050  14.210  1.00  0.00            
ATOM     18  H7  BCD     1      24.710  13.340  14.370  1.00  0.00            
ATOM     19  H8  BCD     1      23.910  14.740  15.990  1.00  0.00            
ATOM     20  H9  BCD     1      23.870  16.200  14.900  1.00  0.00            
ATOM     21  H10 BCD     1      22.440  14.690  13.620  1.00  0.00            
ATOM     22  C7  BCD     1      24.140   8.980  10.440  1.00  0.00            
ATOM     23  O6  BCD     1      24.840   8.300  11.470  1.00  0.00            
ATOM     24  C8  BCD     1      25.090   9.840   9.610  1.00  0.00            
ATOM     25  O7  BCD     1      26.140   9.030   9.010  1.00  0.00            
ATOM     26  C9  BCD     1      25.610  10.920  10.480  1.00  0.00            
ATOM     27  O8  BCD     1      26.610  11.670   9.850  1.00  0.00            
ATOM     28  C10 BCD     1      24.570  11.810  11.140  1.00  0.00            
ATOM     29  C11 BCD     1      23.620  10.840  11.870  1.00  0.00            
ATOM     30  O9  BCD     1      23.160   9.810  11.010  1.00  0.00            
ATOM     31  C12 BCD     1      22.450  11.490  12.460  1.00  0.00            
ATOM     32  O10 BCD     1      21.620  12.100  11.440  1.00  0.00            
ATOM     33  H11 BCD     1      23.540   8.280   9.850  1.00  0.00            
ATOM     34  H12 BCD     1      24.540  10.440   8.870  1.00  0.00            
ATOM     35  H13 BCD     1      26.830   9.590   8.620  1.00  0.00            
ATOM     36  H14 BCD     1      26.030  10.400  11.350  1.00  0.00            
ATOM     37  H15 BCD     1      26.980  12.350  10.420  1.00  0.00            
ATOM     38  H16 BCD     1      24.010  12.460  10.460  1.00  0.00            
ATOM     39  H17 BCD     1      24.210  10.370  12.670  1.00  0.00            
ATOM     40  H18 BCD     1      21.840  10.760  13.010  1.00  0.00            
ATOM     41  H19 BCD     1      22.710  12.400  13.020  1.00  0.00            
ATOM     42  H20 BCD     1      21.200  12.870  11.830  1.00  0.00            
ATOM     43  C13 BCD     1      25.680   4.550  13.150  1.00  0.00            
ATOM     44  O11 BCD     1      26.740   5.230  13.960  1.00  0.00            
ATOM     45  C14 BCD     1      25.980   4.750  11.640  1.00  0.00            
ATOM     46  O12 BCD     1      27.280   4.140  11.370  1.00  0.00            
ATOM     47  C15 BCD     1      25.990   6.190  11.260  1.00  0.00            
ATOM     48  O13 BCD     1      26.390   6.470   9.890  1.00  0.00            
ATOM     49  C16 BCD     1      24.650   6.880  11.650  1.00  0.00            
ATOM     50  C17 BCD     1      24.460   6.680  13.180  1.00  0.00            
ATOM     51  O14 BCD     1      24.510   5.280  13.480  1.00  0.00            
ATOM     52  C18 BCD     1      23.120   7.190  13.690  1.00  0.00            
ATOM     53  O15 BCD     1      22.060   6.520  12.950  1.00  0.00            
ATOM     54  H21 BCD     1      25.540   3.520  13.480  1.00  0.00            
ATOM     55  H22 BCD     1      25.220   4.130  11.150  1.00  0.00            
ATOM     56  H23 BCD     1      27.980   4.400  11.970  1.00  0.00            
ATOM     57  H24 BCD     1      26.650   6.820  11.870  1.00  0.00            
ATOM     58  H25 BCD     1      26.290   7.400   9.670  1.00  0.00            
ATOM     59  H26 BCD     1      23.760   6.540  11.090  1.00  0.00            
ATOM     60  H27 BCD     1      25.190   7.260  13.750  1.00  0.00            
ATOM     61  H28 BCD     1      23.070   6.930  14.750  1.00  0.00            
ATOM     62  H29 BCD     1      23.190   8.280  13.570  1.00  0.00            
ATOM     63  H30 BCD     1      21.460   7.120  12.480  1.00  0.00            
ATOM     64  C19 BCD     1      29.720   4.670  16.560  1.00  0.00            
ATOM     65  O16 BCD     1      29.320   5.890  17.070  1.00  0.00            
ATOM     66  C20 BCD     1      30.240   4.760  15.140  1.00  0.00            
ATOM     67  O17 BCD     1      31.420   5.620  15.190  1.00  0.00            
ATOM     68  C21 BCD     1      29.130   5.220  14.140  1.00  0.00            
ATOM     69  O18 BCD     1      29.500   5.100  12.800  1.00  0.00            
ATOM     70  C22 BCD     1      27.790   4.430  14.420  1.00  0.00            
ATOM     71  C23 BCD     1      27.550   4.190  15.880  1.00  0.00            
ATOM     72  O19 BCD     1      28.610   3.860  16.660  1.00  0.00            
ATOM     73  C24 BCD     1      26.520   3.120  16.210  1.00  0.00            
ATOM     74  O20 BCD     1      26.950   1.860  15.750  1.00  0.00            
ATOM     75  H31 BCD     1      30.540   4.240  17.150  1.00  0.00            
ATOM     76  H32 BCD     1      30.570   3.740  14.920  1.00  0.00            
ATOM     77  H33 BCD     1      31.570   5.950  14.300  1.00  0.00            
ATOM     78  H34 BCD     1      28.850   6.250  14.390  1.00  0.00            
ATOM     79  H35 BCD     1      29.550   5.910  12.290  1.00  0.00            
ATOM     80  H36 BCD     1      27.890   3.470  13.900  1.00  0.00            
ATOM     81  H37 BCD     1      27.130   5.080  16.380  1.00  0.00            
ATOM     82  H38 BCD     1      26.140   3.140  17.240  1.00  0.00            
ATOM     83  H39 BCD     1      25.590   3.390  15.700  1.00  0.00            
ATOM     84  H40 BCD     1      27.240   1.260  16.450  1.00  0.00            
ATOM     85  C25 BCD     1      29.370   8.200  20.500  1.00  0.00            
ATOM     86  O21 BCD     1      28.350   8.990  19.930  1.00  0.00            
ATOM     87  C26 BCD     1      30.710   8.200  19.650  1.00  0.00            
ATOM     88  O22 BCD     1      31.010   9.560  19.510  1.00  0.00            
ATOM     89  C27 BCD     1      30.400   7.550  18.240  1.00  0.00            
ATOM     90  O23 BCD     1      31.540   7.520  17.340  1.00  0.00            
ATOM     91  C28 BCD     1      29.720   6.140  18.400  1.00  0.00            
ATOM     92  C29 BCD     1      28.460   6.290  19.320  1.00  0.00            
ATOM     93  O24 BCD     1      28.930   6.870  20.530  1.00  0.00            
ATOM     94  C30 BCD     1      27.740   5.000  19.610  1.00  0.00            
ATOM     95  O25 BCD     1      28.600   4.110  20.290  1.00  0.00            
ATOM     96  H41 BCD     1      29.520   8.350  21.570  1.00  0.00            
ATOM     97  H42 BCD     1      31.400   7.570  20.220  1.00  0.00            
ATOM     98  H43 BCD     1      30.290  10.020  19.950  1.00  0.00            
ATOM     99  H44 BCD     1      29.670   8.160  17.680  1.00  0.00            
ATOM    100  H45 BCD     1      31.660   6.610  17.040  1.00  0.00            
ATOM    101  H46 BCD     1      30.520   5.490  18.780  1.00  0.00            
ATOM    102  H47 BCD     1      27.700   6.940  18.870  1.00  0.00            
ATOM    103  H48 BCD     1      26.880   5.240  20.260  1.00  0.00            
ATOM    104  H49 BCD     1      27.330   4.570  18.690  1.00  0.00            
ATOM    105  H50 BCD     1      28.290   3.200  20.250  1.00  0.00            
ATOM    106  C31 BCD     1      26.400  12.470  20.800  1.00  0.00            
ATOM    107  O26 BCD     1      26.490  12.870  19.380  1.00  0.00            
ATOM    108  C32 BCD     1      27.730  12.290  21.520  1.00  0.00            
ATOM    109  O27 BCD     1      28.440  13.550  21.630  1.00  0.00            
ATOM    110  C33 BCD     1      28.520  11.110  20.940  1.00  0.00            
ATOM    111  C34 BCD     1      27.680   9.860  20.830  1.00  0.00            
ATOM    112  C35 BCD     1      26.280  10.160  20.230  1.00  0.00            
ATOM    113  O28 BCD     1      25.610  11.240  20.850  1.00  0.00            
ATOM    114  C36 BCD     1      25.380   8.950  20.130  1.00  0.00            
ATOM    115  O29 BCD     1      25.200   8.180  21.350  1.00  0.00            
ATOM    116  O30 BCD     1      29.630  10.880  21.750  1.00  0.00            
ATOM    117  H51 BCD     1      25.910  13.260  21.370  1.00  0.00            
ATOM    118  H52 BCD     1      27.450  11.960  22.530  1.00  0.00            
ATOM    119  H53 BCD     1      28.540  13.770  20.700  1.00  0.00            
ATOM    120  H54 BCD     1      28.740  11.400  19.900  1.00  0.00            
ATOM    121  H55 BCD     1      29.900  11.680  22.210  1.00  0.00            
ATOM    122  H56 BCD     1      27.650   9.250  21.750  1.00  0.00            
ATOM    123  H57 BCD     1      26.530  10.490  19.210  1.00  0.00            
ATOM    124  H58 BCD     1      24.390   9.340  19.860  1.00  0.00            
ATOM    125  H59 BCD     1      25.720   8.290  19.320  1.00  0.00            
ATOM    126  H60 BCD     1      24.260   7.990  21.340  1.00  0.00            
ATOM    127  C37 BCD     1      26.740  15.800  16.550  1.00  0.00            
ATOM    128  O31 BCD     1      26.580  14.660  15.680  1.00  0.00            
ATOM    129  C38 BCD     1      28.050  15.620  17.320  1.00  0.00            
ATOM    130  O32 BCD     1      29.150  15.680  16.350  1.00  0.00            
ATOM    131  C39 BCD     1      28.060  14.330  18.120  1.00  0.00            
ATOM    132  O33 BCD     1      29.080  14.250  19.070  1.00  0.00            
ATOM    133  C40 BCD     1      26.750  14.220  19.000  1.00  0.00            
ATOM    134  C41 BCD     1      25.470  14.700  18.280  1.00  0.00            
ATOM    135  O34 BCD     1      25.670  15.910  17.500  1.00  0.00            
ATOM    136  C42 BCD     1      24.270  14.910  19.240  1.00  0.00            
ATOM    137  O35 BCD     1      24.450  16.010  20.120  1.00  0.00            
ATOM    138  H61 BCD     1      26.800  16.730  15.960  1.00  0.00            
ATOM    139  H62 BCD     1      28.120  16.380  18.110  1.00  0.00            
ATOM    140  H63 BCD     1      29.940  15.730  16.880  1.00  0.00            
ATOM    141  H64 BCD     1      28.000  13.560  17.340  1.00  0.00            
ATOM    142  H65 BCD     1      29.840  13.780  18.730  1.00  0.00            
ATOM    143  H66 BCD     1      26.940  14.760  19.930  1.00  0.00            
ATOM    144  H67 BCD     1      25.160  13.970  17.520  1.00  0.00            
ATOM    145  H68 BCD     1      23.370  15.050  18.630  1.00  0.00            
ATOM    146  H69 BCD     1      24.070  14.080  19.940  1.00  0.00            
ATOM    147  H70 BCD     1      23.550  16.290  20.320  1.00  0.00            
ATOM    148  C1  BH4     2      26.880  11.260  15.790  1.00  0.00            
ATOM    149  C2  BH4     2      26.720   9.830  15.390  1.00  0.00            
ATOM    150  C3  BH4     2      27.540   9.160  14.530  1.00  0.00            
ATOM    151  C4  BH4     2      28.720   9.660  13.820  1.00  0.00            
ATOM    152  C5  BH4     2      28.670  10.710  12.880  1.00  0.00            
ATOM    153  C6  BH4     2      29.820  11.140  12.180  1.00  0.00            
ATOM    154  C7  BH4     2      31.070  10.580  12.480  1.00  0.00            
ATOM    155  C8  BH4     2      31.160   9.530  13.450  1.00  0.00            
ATOM    156  C9  BH4     2      29.980   9.100  14.110  1.00  0.00            
ATOM    157  C10 BH4     2      25.630   9.110  16.030  1.00  0.00            
ATOM    158  C11 BH4     2      25.850   7.880  16.680  1.00  0.00            
ATOM    159  C12 BH4     2      24.760   7.090  17.170  1.00  0.00            
ATOM    160  C13 BH4     2      23.490   7.740  17.210  1.00  0.00            
ATOM    161  C14 BH4     2      23.250   8.930  16.550  1.00  0.00            
ATOM    162  C15 BH4     2      24.320   9.620  15.920  1.00  0.00            
ATOM    163  H1  BH4     2      26.640  11.590  16.810  1.00  0.00            
ATOM    164  H2  BH4     2      27.930  11.550  15.620  1.00  0.00            
ATOM    165  H3  BH4     2      26.340  11.920  15.110  1.00  0.00            
ATOM    166  H4  BH4     2      27.350   8.130  14.240  1.00  0.00            
ATOM    167  H5  BH4     2      27.730  11.190  12.630  1.00  0.00            
ATOM    168  H6  BH4     2      29.740  11.850  11.360  1.00  0.00            
ATOM    169  H7  BH4     2      31.890  10.980  11.900  1.00  0.00            
ATOM    170  H8  BH4     2      32.130   9.090  13.670  1.00  0.00            
ATOM    171  H9  BH4     2      30.100   8.380  14.920  1.00  0.00            
ATOM    172  H10 BH4     2      26.830   7.420  16.630  1.00  0.00            
ATOM    173  H11 BH4     2      24.910   6.130  17.660  1.00  0.00            
ATOM    174  H12 BH4     2      22.580   7.230  17.520  1.00  0.00            
ATOM    175  H13 BH4     2      22.260   9.390  16.530  1.00  0.00            
ATOM    176  H14 BH4     2      24.190  10.580  15.420  1.00  0.00            
TER
ENDMDL
MODEL        1
ATOM      1  C1  BCD     1      29.820   4.680  19.810  1.00  0.00            
ATOM      2  O1  BCD     1      30.150   3.770  18.780  1.00  0.00            
ATOM      3  C2  BCD     1      30.710   5.890  19.850  1.00  0.00            
ATOM      4  O2  BCD     1      30.710   6.500  18.520  1.00  0.00            
ATOM      5  C3  BCD     1      32.120   5.430  20.190  1.00  0.00            
ATOM      6  O3  BCD     1      33.100   6.500  20.270  1.00  0.00            
ATOM      7  C4  BCD     1      32.130   4.540  21.460  1.00  0.00            
ATOM      8  C5  BCD     1      31.060   3.450  21.330  1.00  0.00            
ATOM      9  O4  BCD     1      29.790   3.960  21.020  1.00  0.00            
ATOM     10  C6  BCD     1      30.950   2.650  22.590  1.00  0.00            
ATOM     11  O5  BCD     1      30.670   3.500  23.730  1.00  0.00            
ATOM     12  H1  BCD     1      28.800   5.040  19.650  1.00  0.00            
ATOM     13  H2  BCD     1      30.350   6.520  20.670  1.00  0.00            
ATOM     14  H3  BCD     1      31.390   7.170  18.430  1.00  0.00            
ATOM     15  H4  BCD     1      32.530   4.790  19.390  1.00  0.00            
ATOM     16  H5  BCD     1      33.790   6.210  20.880  1.00  0.00            
ATOM     17  H6  BCD     1      31.890   5.180  22.310  1.00  0.00            
ATOM     18  H7  BCD     1      31.380   2.710  20.590  1.00  0.00            
ATOM     19  H8  BCD     1      30.150   1.920  22.400  1.00  0.00            
ATOM     20  H9  BCD     1      31.900   2.130  22.790  1.00  0.00            
ATOM     21  H10 BCD     1      29.770   3.290  24.020  1.00  0.00            
ATOM     22  C7  BCD     1      28.720   1.960  15.280  1.00  0.00            
ATOM     23  O6  BCD     1      30.040   1.580  15.010  1.00  0.00            
ATOM     24  C8  BCD     1      28.570   3.510  15.390  1.00  0.00            
ATOM     25  O7  BCD     1      28.680   4.090  14.160  1.00  0.00            
ATOM     26  C9  BCD     1      29.490   4.070  16.490  1.00  0.00            
ATOM     27  O8  BCD     1      29.320   5.490  16.610  1.00  0.00            
ATOM     28  C10 BCD     1      29.180   3.420  17.820  1.00  0.00            
ATOM     29  C11 BCD     1      29.100   1.930  17.720  1.00  0.00            
ATOM     30  O9  BCD     1      28.390   1.480  16.570  1.00  0.00            
ATOM     31  C12 BCD     1      28.360   1.230  18.890  1.00  0.00            
ATOM     32  O10 BCD     1      26.970   1.630  19.100  1.00  0.00            
ATOM     33  H11 BCD     1      28.000   1.570  14.550  1.00  0.00            
ATOM     34  H12 BCD     1      27.570   3.740  15.780  1.00  0.00            
ATOM     35  H13 BCD     1      28.650   5.050  14.220  1.00  0.00            
ATOM     36  H14 BCD     1      30.500   3.720  16.210  1.00  0.00            
ATOM     37  H15 BCD     1      29.630   5.830  17.450  1.00  0.00            
ATOM     38  H16 BCD     1      28.150   3.600  18.150  1.00  0.00            
ATOM     39  H17 BCD     1      30.090   1.480  17.680  1.00  0.00            
ATOM     40  H18 BCD     1      28.320   0.140  18.740  1.00  0.00            
ATOM     41  H19 BCD     1      28.910   1.390  19.830  1.00  0.00            
ATOM     42  H20 BCD     1      26.490   1.120  19.750  1.00  0.00            
ATOM     43  C13 BCD     1      32.680   0.040  12.290  1.00  0.00            
ATOM     44  O11 BCD     1      33.560  -0.350  13.330  1.00  0.00            
ATOM     45  C14 BCD     1      32.450   1.590  12.210  1.00  0.00            
ATOM     46  O12 BCD     1      33.720   2.320  12.190  1.00  0.00            
ATOM     47  C15 BCD     1      31.670   2.110  13.510  1.00  0.00            
ATOM     48  O13 BCD     1      31.360   3.510  13.430  1.00  0.00            
ATOM     49  C16 BCD     1      30.470   1.260  13.690  1.00  0.00            
ATOM     50  C17 BCD     1      30.760  -0.160  13.710  1.00  0.00            
ATOM     51  O14 BCD     1      31.420  -0.570  12.540  1.00  0.00            
ATOM     52  C18 BCD     1      29.420  -0.850  13.760  1.00  0.00            
ATOM     53  O15 BCD     1      28.680  -0.590  12.590  1.00  0.00            
ATOM     54  H21 BCD     1      32.970  -0.280  11.280  1.00  0.00            
ATOM     55  H22 BCD     1      31.830   1.830  11.340  1.00  0.00            
ATOM     56  H23 BCD     1      33.540   3.250  12.320  1.00  0.00            
ATOM     57  H24 BCD     1      32.340   1.930  14.360  1.00  0.00            
ATOM     58  H25 BCD     1      30.420   3.680  13.510  1.00  0.00            
ATOM     59  H26 BCD     1      29.650   1.570  13.020  1.00  0.00            
ATOM     60  H27 BCD     1      31.370  -0.320  14.600  1.00  0.00            
ATOM     61  H28 BCD     1      29.610  -1.920  13.900  1.00  0.00            
ATOM     62  H29 BCD     1      28.860  -0.510  14.640  1.00  0.00            
ATOM     63  H30 BCD     1      27.750  -0.750  12.800  1.00  0.00            
ATOM     64  C19 BCD     1      37.040  -2.530  13.820  1.00  0.00            
ATOM     65  O16 BCD     1      37.360  -1.840  15.010  1.00  0.00            
ATOM     66  C20 BCD     1      36.950  -1.510  12.660  1.00  0.00            
ATOM     67  O17 BCD     1      38.250  -0.870  12.540  1.00  0.00            
ATOM     68  C21 BCD     1      35.900  -0.450  12.980  1.00  0.00            
ATOM     69  O18 BCD     1      35.930   0.610  11.970  1.00  0.00            
ATOM     70  C22 BCD     1      34.590  -1.280  13.010  1.00  0.00            
ATOM     71  C23 BCD     1      34.610  -2.380  14.050  1.00  0.00            
ATOM     72  O19 BCD     1      35.830  -3.200  13.990  1.00  0.00            
ATOM     73  C24 BCD     1      33.400  -3.360  13.910  1.00  0.00            
ATOM     74  O20 BCD     1      33.550  -4.180  12.750  1.00  0.00            
ATOM     75  H31 BCD     1      37.780  -3.310  13.600  1.00  0.00            
ATOM     76  H32 BCD     1      36.710  -2.080  11.760  1.00  0.00            
ATOM     77  H33 BCD     1      38.270  -0.330  11.750  1.00  0.00            
ATOM     78  H34 BCD     1      36.060   0.060  13.940  1.00  0.00            
ATOM     79  H35 BCD     1      35.250   1.190  12.320  1.00  0.00            
ATOM     80  H36 BCD     1      34.290  -1.710  12.040  1.00  0.00            
ATOM     81  H37 BCD     1      34.540  -1.890  15.040  1.00  0.00            
ATOM     82  H38 BCD     1      33.400  -4.040  14.770  1.00  0.00            
ATOM     83  H39 BCD     1      32.410  -2.890  13.930  1.00  0.00            
ATOM     84  H40 BCD     1      34.460  -4.470  12.810  1.00  0.00            
ATOM     85  C25 BCD     1      39.820  -1.890  18.330  1.00  0.00            
ATOM     86  O21 BCD     1      39.130  -0.790  18.960  1.00  0.00            
ATOM     87  C26 BCD     1      40.500  -1.480  17.020  1.00  0.00            
ATOM     88  O22 BCD     1      41.400  -0.390  17.270  1.00  0.00            
ATOM     89  C27 BCD     1      39.430  -1.200  15.990  1.00  0.00            
ATOM     90  O23 BCD     1      40.080  -0.870  14.730  1.00  0.00            
ATOM     91  C28 BCD     1      38.430  -2.300  15.830  1.00  0.00            
ATOM     92  C29 BCD     1      37.880  -2.780  17.200  1.00  0.00            
ATOM     93  O24 BCD     1      38.960  -2.980  18.080  1.00  0.00            
ATOM     94  C30 BCD     1      37.000  -3.960  17.160  1.00  0.00            
ATOM     95  O25 BCD     1      37.590  -5.160  16.770  1.00  0.00            
ATOM     96  H41 BCD     1      40.640  -2.210  18.990  1.00  0.00            
ATOM     97  H42 BCD     1      41.060  -2.380  16.740  1.00  0.00            
ATOM     98  H43 BCD     1      41.070   0.370  16.780  1.00  0.00            
ATOM     99  H44 BCD     1      39.010  -0.240  16.330  1.00  0.00            
ATOM    100  H45 BCD     1      39.460  -0.750  14.000  1.00  0.00            
ATOM    101  H46 BCD     1      39.100  -3.070  15.410  1.00  0.00            
ATOM    102  H47 BCD     1      37.310  -1.890  17.480  1.00  0.00            
ATOM    103  H48 BCD     1      36.520  -4.000  18.150  1.00  0.00            
ATOM    104  H49 BCD     1      36.260  -3.780  16.370  1.00  0.00            
ATOM    105  H50 BCD     1      38.510  -5.030  17.010  1.00  0.00            
ATOM    106  C31 BCD     1      38.590   1.320  22.230  1.00  0.00            
ATOM    107  O26 BCD     1      37.430   1.820  21.550  1.00  0.00            
ATOM    108  C32 BCD     1      39.840   1.720  21.500  1.00  0.00            
ATOM    109  O27 BCD     1      40.150   3.060  21.500  1.00  0.00            
ATOM    110  C33 BCD     1      39.890   1.140  20.100  1.00  0.00            
ATOM    111  C34 BCD     1      39.620  -0.430  20.250  1.00  0.00            
ATOM    112  C35 BCD     1      38.500  -0.810  21.190  1.00  0.00            
ATOM    113  O28 BCD     1      38.540  -0.110  22.460  1.00  0.00            
ATOM    114  C36 BCD     1      38.450  -2.350  21.410  1.00  0.00            
ATOM    115  O29 BCD     1      39.600  -2.990  21.950  1.00  0.00            
ATOM    116  O30 BCD     1      41.110   1.510  19.480  1.00  0.00            
ATOM    117  H51 BCD     1      38.690   1.810  23.200  1.00  0.00            
ATOM    118  H52 BCD     1      40.710   1.230  21.950  1.00  0.00            
ATOM    119  H53 BCD     1      39.390   3.620  21.300  1.00  0.00            
ATOM    120  H54 BCD     1      39.080   1.570  19.500  1.00  0.00            
ATOM    121  H55 BCD     1      41.190   0.970  18.700  1.00  0.00            
ATOM    122  H56 BCD     1      40.550  -0.860  20.630  1.00  0.00            
ATOM    123  H57 BCD     1      37.570  -0.580  20.670  1.00  0.00            
ATOM    124  H58 BCD     1      37.690  -2.420  22.190  1.00  0.00            
ATOM    125  H59 BCD     1      38.070  -2.940  20.560  1.00  0.00
[truncated: 1,689,571 more chars]
